# Supplementary material for: Investigating Intrinsically Disordered Proteins With Brownian Dynamics
Source: Front Mol Biosci. 2022 Jun 8;9:898838. doi: 10.3389/fmolb.2022.898838 (PMC9213797; doi:10.3389/fmolb.2022.898838)
Supplement: Supplementary file 1 [file Presentation1.zip]

Archive with 60 entries (57 files):
- Browndye_IDP_paper/
- __MACOSX/._Browndye_IDP_paper
- Browndye_IDP_paper/.DS_Store
- __MACOSX/Browndye_IDP_paper/._.DS_Store
- Browndye_IDP_paper/trajectories/
- __MACOSX/Browndye_IDP_paper/._trajectories
- Browndye_IDP_paper/starting_structures/
- __MACOSX/Browndye_IDP_paper/._starting_structures
- Browndye_IDP_paper/trajectories/protalpha.vtf
- __MACOSX/Browndye_IDP_paper/trajectories/._protalpha.vtf
- Browndye_IDP_paper/trajectories/glu_lys_sv10.vtf
- __MACOSX/Browndye_IDP_paper/trajectories/._glu_lys_sv10.vtf
- Browndye_IDP_paper/trajectories/glu_lys_sv15.vtf
- __MACOSX/Browndye_IDP_paper/trajectories/._glu_lys_sv15.vtf
- Browndye_IDP_paper/trajectories/glu_lys_sv25.vtf
- __MACOSX/Browndye_IDP_paper/trajectories/._glu_lys_sv25.vtf
- Browndye_IDP_paper/trajectories/glu_lys_sv30.vtf
- __MACOSX/Browndye_IDP_paper/trajectories/._glu_lys_sv30.vtf
- Browndye_IDP_paper/trajectories/amyloid_beta.vtf
- __MACOSX/Browndye_IDP_paper/trajectories/._amyloid_beta.vtf
- Browndye_IDP_paper/trajectories/sml1.vtf
- __MACOSX/Browndye_IDP_paper/trajectories/._sml1.vtf
- Browndye_IDP_paper/trajectories/nup116.vtf
- __MACOSX/Browndye_IDP_paper/trajectories/._nup116.vtf
- Browndye_IDP_paper/trajectories/glu_lys_sv20.vtf
- __MACOSX/Browndye_IDP_paper/trajectories/._glu_lys_sv20.vtf
- Browndye_IDP_paper/trajectories/cftr_r.vtf
- __MACOSX/Browndye_IDP_paper/trajectories/._cftr_r.vtf
- Browndye_IDP_paper/trajectories/ljidp1.vtf
- __MACOSX/Browndye_IDP_paper/trajectories/._ljidp1.vtf
- Browndye_IDP_paper/trajectories/alpha-synuclein.vtf
- __MACOSX/Browndye_IDP_paper/trajectories/._alpha-synuclein.vtf
- Browndye_IDP_paper/trajectories/asr1.vtf
- __MACOSX/Browndye_IDP_paper/trajectories/._asr1.vtf
- Browndye_IDP_paper/starting_structures/ljidp1.pdb
- __MACOSX/Browndye_IDP_paper/starting_structures/._ljidp1.pdb
- Browndye_IDP_paper/starting_structures/asr1.pdb
- __MACOSX/Browndye_IDP_paper/starting_structures/._asr1.pdb
- Browndye_IDP_paper/starting_structures/alpha-synuclein.pdb
- __MACOSX/Browndye_IDP_paper/starting_structures/._alpha-synuclein.pdb
- Browndye_IDP_paper/starting_structures/glu_lys_sv25.pdb
- __MACOSX/Browndye_IDP_paper/starting_structures/._glu_lys_sv25.pdb
- Browndye_IDP_paper/starting_structures/glu_lys_sv30.pdb
- __MACOSX/Browndye_IDP_paper/starting_structures/._glu_lys_sv30.pdb
- Browndye_IDP_paper/starting_structures/amyloid_beta.pdb
- __MACOSX/Browndye_IDP_paper/starting_structures/._amyloid_beta.pdb
- Browndye_IDP_paper/starting_structures/nup116.pdb
- __MACOSX/Browndye_IDP_paper/starting_structures/._nup116.pdb
- Browndye_IDP_paper/starting_structures/sml1.pdb
- __MACOSX/Browndye_IDP_paper/starting_structures/._sml1.pdb
- Browndye_IDP_paper/starting_structures/glu_lys_sv20.pdb
- __MACOSX/Browndye_IDP_paper/starting_structures/._glu_lys_sv20.pdb
- Browndye_IDP_paper/starting_structures/cftr_r.pdb
- __MACOSX/Browndye_IDP_paper/starting_structures/._cftr_r.pdb
- Browndye_IDP_paper/starting_structures/glu_lys_sv10.pdb
- __MACOSX/Browndye_IDP_paper/starting_structures/._glu_lys_sv10.pdb
- Browndye_IDP_paper/starting_structures/protalpha.pdb
- __MACOSX/Browndye_IDP_paper/starting_structures/._protalpha.pdb
- Browndye_IDP_paper/starting_structures/glu_lys_sv15.pdb
- __MACOSX/Browndye_IDP_paper/starting_structures/._glu_lys_sv15.pdb
