# Supplementary material for: Investigating Intrinsically Disordered Proteins With Brownian Dynamics
Source: Front Mol Biosci. 2022 Jun 8;9:898838. doi: 10.3389/fmolb.2022.898838 (PMC9213797; doi:10.3389/fmolb.2022.898838)
Supplement: Supplementary file 1 [file Presentation1.zip › Browndye_IDP_paper/trajectories/protalpha.vtf]

a 0 t NN res SER r 3.430000
a 1 t CB res SER r 3.430000
a 2 t CA res SER r 3.430000
a 3 t OG res ASP r 3.430000
a 4 t CB res ASP r 3.430000
a 5 t CA res ASP r 3.430000
a 6 t CB res ALA r 3.430000
a 7 t CA res ALA r 3.430000
a 8 t CB res ALA r 3.430000
a 9 t CA res ALA r 3.430000
a 10 t CB res VAL r 3.430000
a 11 t CA res VAL r 3.430000
a 12 t OG res ASP r 3.430000
a 13 t CB res ASP r 3.430000
a 14 t CA res ASP r 3.430000
a 15 t CB res THR r 3.430000
a 16 t CA res THR r 3.430000
a 17 t CB res SER r 3.430000
a 18 t CA res SER r 3.430000
a 19 t CB res SER r 3.430000
a 20 t CA res SER r 3.430000
a 21 t OG res GLU r 3.430000
a 22 t CB res GLU r 3.430000
a 23 t CA res GLU r 3.430000
a 24 t CG res ILE r 3.430000
a 25 t CB res ILE r 3.430000
a 26 t CA res ILE r 3.430000
a 27 t CB res THR r 3.430000
a 28 t CA res THR r 3.430000
a 29 t CB res THR r 3.430000
a 30 t CA res THR r 3.430000
a 31 t NG res LYS r 3.430000
a 32 t CB res LYS r 3.430000
a 33 t CA res LYS r 3.430000
a 34 t OG res ASP r 3.430000
a 35 t CB res ASP r 3.430000
a 36 t CA res ASP r 3.430000
a 37 t CG res LEU r 3.430000
a 38 t CB res LEU r 3.430000
a 39 t CA res LEU r 3.430000
a 40 t NG res LYS r 3.430000
a 41 t CB res LYS r 3.430000
a 42 t CA res LYS r 3.430000
a 43 t OG res GLU r 3.430000
a 44 t CB res GLU r 3.430000
a 45 t CA res GLU r 3.430000
a 46 t NG res LYS r 3.430000
a 47 t CB res LYS r 3.430000
a 48 t CA res LYS r 3.430000
a 49 t NG res LYS r 3.430000
a 50 t CB res LYS r 3.430000
a 51 t CA res LYS r 3.430000
a 52 t OG res GLU r 3.430000
a 53 t CB res GLU r 3.430000
a 54 t CA res GLU r 3.430000
a 55 t CB res VAL r 3.430000
a 56 t CA res VAL r 3.430000
a 57 t CB res VAL r 3.430000
a 58 t CA res VAL r 3.430000
a 59 t OG res GLU r 3.430000
a 60 t CB res GLU r 3.430000
a 61 t CA res GLU r 3.430000
a 62 t OG res GLU r 3.430000
a 63 t CB res GLU r 3.430000
a 64 t CA res GLU r 3.430000
a 65 t CB res ALA r 3.430000
a 66 t CA res ALA r 3.430000
a 67 t OG res GLU r 3.430000
a 68 t CB res GLU r 3.430000
a 69 t CA res GLU r 3.430000
a 70 t CG res ASN r 3.430000
a 71 t CB res ASN r 3.430000
a 72 t CA res ASN r 3.430000
a 73 t CA res GLY r 3.430000
a 74 t NG res ARG r 3.430000
a 75 t CB res ARG r 3.430000
a 76 t CA res ARG r 3.430000
a 77 t OG res ASP r 3.430000
a 78 t CB res ASP r 3.430000
a 79 t CA res ASP r 3.430000
a 80 t CB res ALA r 3.430000
a 81 t CA res ALA r 3.430000
a 82 t CB res PRO r 3.430000
a 83 t CA res PRO r 3.430000
a 84 t CB res ALA r 3.430000
a 85 t CA res ALA r 3.430000
a 86 t CG res ASN r 3.430000
a 87 t CB res ASN r 3.430000
a 88 t CA res ASN r 3.430000
a 89 t CA res GLY r 3.430000
a 90 t CG res ASN r 3.430000
a 91 t CB res ASN r 3.430000
a 92 t CA res ASN r 3.430000
a 93 t CB res ALA r 3.430000
a 94 t CA res ALA r 3.430000
a 95 t CG res ASN r 3.430000
a 96 t CB res ASN r 3.430000
a 97 t CA res ASN r 3.430000
a 98 t OG res GLU r 3.430000
a 99 t CB res GLU r 3.430000
a 100 t CA res GLU r 3.430000
a 101 t OG res GLU r 3.430000
a 102 t CB res GLU r 3.430000
a 103 t CA res GLU r 3.430000
a 104 t CG res ASN r 3.430000
a 105 t CB res ASN r 3.430000
a 106 t CA res ASN r 3.430000
a 107 t CA res GLY r 3.430000
a 108 t OG res GLU r 3.430000
a 109 t CB res GLU r 3.430000
a 110 t CA res GLU r 3.430000
a 111 t CG res GLN r 3.430000
a 112 t CB res GLN r 3.430000
a 113 t CA res GLN r 3.430000
a 114 t OG res GLU r 3.430000
a 115 t CB res GLU r 3.430000
a 116 t CA res GLU r 3.430000
a 117 t CB res ALA r 3.430000
a 118 t CA res ALA r 3.430000
a 119 t OG res ASP r 3.430000
a 120 t CB res ASP r 3.430000
a 121 t CA res ASP r 3.430000
a 122 t CG res ASN r 3.430000
a 123 t CB res ASN r 3.430000
a 124 t CA res ASN r 3.430000
a 125 t OG res GLU r 3.430000
a 126 t CB res GLU r 3.430000
a 127 t CA res GLU r 3.430000
a 128 t CB res VAL r 3.430000
a 129 t CA res VAL r 3.430000
a 130 t OG res ASP r 3.430000
a 131 t CB res ASP r 3.430000
a 132 t CA res ASP r 3.430000
a 133 t OG res GLU r 3.430000
a 134 t CB res GLU r 3.430000
a 135 t CA res GLU r 3.430000
a 136 t OG res GLU r 3.430000
a 137 t CB res GLU r 3.430000
a 138 t CA res GLU r 3.430000
a 139 t OG res GLU r 3.430000
a 140 t CB res GLU r 3.430000
a 141 t CA res GLU r 3.430000
a 142 t OG res GLU r 3.430000
a 143 t CB res GLU r 3.430000
a 144 t CA res GLU r 3.430000
a 145 t OG res GLU r 3.430000
a 146 t CB res GLU r 3.430000
a 147 t CA res GLU r 3.430000
a 148 t CA res GLY r 3.430000
a 149 t CA res GLY r 3.430000
a 150 t OG res GLU r 3.430000
a 151 t CB res GLU r 3.430000
a 152 t CA res GLU r 3.430000
a 153 t OG res GLU r 3.430000
a 154 t CB res GLU r 3.430000
a 155 t CA res GLU r 3.430000
a 156 t OG res GLU r 3.430000
a 157 t CB res GLU r 3.430000
a 158 t CA res GLU r 3.430000
a 159 t OG res GLU r 3.430000
a 160 t CB res GLU r 3.430000
a 161 t CA res GLU r 3.430000
a 162 t OG res GLU r 3.430000
a 163 t CB res GLU r 3.430000
a 164 t CA res GLU r 3.430000
a 165 t OG res GLU r 3.430000
a 166 t CB res GLU r 3.430000
a 167 t CA res GLU r 3.430000
a 168 t OG res GLU r 3.430000
a 169 t CB res GLU r 3.430000
a 170 t CA res GLU r 3.430000
a 171 t OG res GLU r 3.430000
a 172 t CB res GLU r 3.430000
a 173 t CA res GLU r 3.430000
a 174 t CA res GLY r 3.430000
a 175 t OG res ASP r 3.430000
a 176 t CB res ASP r 3.430000
a 177 t CA res ASP r 3.430000
a 178 t CA res GLY r 3.430000
a 179 t OG res GLU r 3.430000
a 180 t CB res GLU r 3.430000
a 181 t CA res GLU r 3.430000
a 182 t OG res GLU r 3.430000
a 183 t CB res GLU r 3.430000
a 184 t CA res GLU r 3.430000
a 185 t OG res GLU r 3.430000
a 186 t CB res GLU r 3.430000
a 187 t CA res GLU r 3.430000
a 188 t OG res ASP r 3.430000
a 189 t CB res ASP r 3.430000
a 190 t CA res ASP r 3.430000
a 191 t CA res GLY r 3.430000
a 192 t OG res ASP r 3.430000
a 193 t CB res ASP r 3.430000
a 194 t CA res ASP r 3.430000
a 195 t OG res GLU r 3.430000
a 196 t CB res GLU r 3.430000
a 197 t CA res GLU r 3.430000
a 198 t OG res ASP r 3.430000
a 199 t CB res ASP r 3.430000
a 200 t CA res ASP r 3.430000
a 201 t OG res GLU r 3.430000
a 202 t CB res GLU r 3.430000
a 203 t CA res GLU r 3.430000
a 204 t OG res GLU r 3.430000
a 205 t CB res GLU r 3.430000
a 206 t CA res GLU r 3.430000
a 207 t CB res ALA r 3.430000
a 208 t CA res ALA r 3.430000
a 209 t OG res GLU r 3.430000
a 210 t CB res GLU r 3.430000
a 211 t CA res GLU r 3.430000
a 212 t CB res SER r 3.430000
a 213 t CA res SER r 3.430000
a 214 t CB res ALA r 3.430000
a 215 t CA res ALA r 3.430000
a 216 t CB res THR r 3.430000
a 217 t CA res THR r 3.430000
a 218 t CA res GLY r 3.430000
a 219 t NG res LYS r 3.430000
a 220 t CB res LYS r 3.430000
a 221 t CA res LYS r 3.430000
a 222 t NG res ARG r 3.430000
a 223 t CB res ARG r 3.430000
a 224 t CA res ARG r 3.430000
a 225 t CB res ALA r 3.430000
a 226 t CA res ALA r 3.430000
a 227 t CB res ALA r 3.430000
a 228 t CA res ALA r 3.430000
a 229 t OG res GLU r 3.430000
a 230 t CB res GLU r 3.430000
a 231 t CA res GLU r 3.430000
a 232 t OG res ASP r 3.430000
a 233 t CB res ASP r 3.430000
a 234 t CA res ASP r 3.430000
a 235 t OG res ASP r 3.430000
a 236 t CB res ASP r 3.430000
a 237 t CA res ASP r 3.430000
a 238 t OG res GLU r 3.430000
a 239 t CB res GLU r 3.430000
a 240 t CA res GLU r 3.430000
a 241 t OG res ASP r 3.430000
a 242 t CB res ASP r 3.430000
a 243 t CA res ASP r 3.430000
a 244 t OG res ASP r 3.430000
a 245 t CB res ASP r 3.430000
a 246 t CA res ASP r 3.430000
a 247 t OG res ASP r 3.430000
a 248 t CB res ASP r 3.430000
a 249 t CA res ASP r 3.430000
a 250 t CB res VAL r 3.430000
a 251 t CA res VAL r 3.430000
a 252 t OG res ASP r 3.430000
a 253 t CB res ASP r 3.430000
a 254 t CA res ASP r 3.430000
a 255 t CB res THR r 3.430000
a 256 t CA res THR r 3.430000
a 257 t NG res LYS r 3.430000
a 258 t CB res LYS r 3.430000
a 259 t CA res LYS r 3.430000
a 260 t NG res LYS r 3.430000
a 261 t CB res LYS r 3.430000
a 262 t CA res LYS r 3.430000
a 263 t CG res GLN r 3.430000
a 264 t CB res GLN r 3.430000
a 265 t CA res GLN r 3.430000
a 266 t NG res LYS r 3.430000
a 267 t CB res LYS r 3.430000
a 268 t CA res LYS r 3.430000
a 269 t CB res THR r 3.430000
a 270 t CA res THR r 3.430000
a 271 t OG res ASP r 3.430000
a 272 t CB res ASP r 3.430000
a 273 t CA res ASP r 3.430000
a 274 t OG res GLU r 3.430000
a 275 t CB res GLU r 3.430000
a 276 t CA res GLU r 3.430000
a 277 t OG res ASP r 3.430000
a 278 t CB res ASP r 3.430000
a 279 t CA res ASP r 3.430000
a 280 t OC res ASP r 3.430000
a 281 t OG res ASP r 3.430000
a 282 t CB res ASP r 3.430000
a 283 t CA res ASP r 3.430000
b 2:5
b 2:0
b 2:1
b 5:7
b 4:3
b 5:4
b 7:9
b 7:6
b 9:11
b 9:8
b 11:14
b 11:10
b 14:16
b 13:12
b 14:13
b 16:18
b 16:15
b 18:20
b 18:17
b 20:23
b 20:19
b 23:26
b 22:21
b 23:22
b 26:28
b 25:24
b 26:25
b 28:30
b 28:27
b 30:33
b 30:29
b 33:36
b 32:31
b 33:32
b 36:39
b 35:34
b 36:35
b 39:42
b 38:37
b 39:38
b 42:45
b 41:40
b 42:41
b 45:48
b 44:43
b 45:44
b 48:51
b 47:46
b 48:47
b 51:54
b 50:49
b 51:50
b 54:56
b 53:52
b 54:53
b 56:58
b 56:55
b 58:61
b 58:57
b 61:64
b 60:59
b 61:60
b 64:66
b 63:62
b 64:63
b 66:69
b 66:65
b 69:72
b 68:67
b 69:68
b 72:73
b 71:70
b 72:71
b 73:76
b 76:79
b 75:74
b 76:75
b 79:81
b 78:77
b 79:78
b 81:83
b 81:80
b 83:85
b 83:82
b 85:88
b 85:84
b 88:89
b 87:86
b 88:87
b 89:92
b 92:94
b 91:90
b 92:91
b 94:97
b 94:93
b 97:100
b 96:95
b 97:96
b 100:103
b 99:98
b 100:99
b 103:106
b 102:101
b 103:102
b 106:107
b 105:104
b 106:105
b 107:110
b 110:113
b 109:108
b 110:109
b 113:116
b 112:111
b 113:112
b 116:118
b 115:114
b 116:115
b 118:121
b 118:117
b 121:124
b 120:119
b 121:120
b 124:127
b 123:122
b 124:123
b 127:129
b 126:125
b 127:126
b 129:132
b 129:128
b 132:135
b 131:130
b 132:131
b 135:138
b 134:133
b 135:134
b 138:141
b 137:136
b 138:137
b 141:144
b 140:139
b 141:140
b 144:147
b 143:142
b 144:143
b 147:148
b 146:145
b 147:146
b 148:149
b 149:152
b 152:155
b 151:150
b 152:151
b 155:158
b 154:153
b 155:154
b 158:161
b 157:156
b 158:157
b 161:164
b 160:159
b 161:160
b 164:167
b 163:162
b 164:163
b 167:170
b 166:165
b 167:166
b 170:173
b 169:168
b 170:169
b 173:174
b 172:171
b 173:172
b 174:177
b 177:178
b 176:175
b 177:176
b 178:181
b 181:184
b 180:179
b 181:180
b 184:187
b 183:182
b 184:183
b 187:190
b 186:185
b 187:186
b 190:191
b 189:188
b 190:189
b 191:194
b 194:197
b 193:192
b 194:193
b 197:200
b 196:195
b 197:196
b 200:203
b 199:198
b 200:199
b 203:206
b 202:201
b 203:202
b 206:208
b 205:204
b 206:205
b 208:211
b 208:207
b 211:213
b 210:209
b 211:210
b 213:215
b 213:212
b 215:217
b 215:214
b 217:218
b 217:216
b 218:221
b 221:224
b 220:219
b 221:220
b 224:226
b 223:222
b 224:223
b 226:228
b 226:225
b 228:231
b 228:227
b 231:234
b 230:229
b 231:230
b 234:237
b 233:232
b 234:233
b 237:240
b 236:235
b 237:236
b 240:243
b 239:238
b 240:239
b 243:246
b 242:241
b 243:242
b 246:249
b 245:244
b 246:245
b 249:251
b 248:247
b 249:248
b 251:254
b 251:250
b 254:256
b 253:252
b 254:253
b 256:259
b 256:255
b 259:262
b 258:257
b 259:258
b 262:265
b 261:260
b 262:261
b 265:268
b 264:263
b 265:264
b 268:270
b 267:266
b 268:267
b 270:273
b 270:269
b 273:276
b 272:271
b 273:272
b 276:279
b 275:274
b 276:275
b 279:283
b 278:277
b 279:278
b 282:281
b 283:280
b 283:282
timestep
19.5941 -30.2467 -1.83181
21.0381 -28.2712 -2.26031
19.4541 -28.8357 -1.45981
13.3308 -27.874 0.580522
15.2211 -28.0197 0.676189
15.9011 -27.7737 -0.681811
16.3881 -24.5957 -4.30381
16.1161 -24.6317 -2.79281
13.9541 -21.6467 0.265189
13.5871 -22.5187 -0.941811
10.5568 -22.2014 -5.30448
11.8211 -21.3217 -4.08781
14.5614 -16.1704 -2.32748
13.7181 -16.9177 -3.88181
12.3731 -17.6087 -3.54581
7.48681 -17.5567 -3.03014
8.72714 -16.6057 -4.20781
12.1201 -13.2347 -3.26031
10.3141 -13.1107 -3.80581
12.8036 -13.9422 -7.84581
11.2961 -12.8527 -7.52781
7.13614 -14.625 -12.6208
7.53764 -13.3782 -10.7258
7.79314 -12.3717 -9.08781
4.71514 -10.1097 -2.76981
6.06714 -9.9274 -4.56148
5.89714 -10.3827 -6.46381
3.62881 -8.6234 -10.4145
4.75814 -7.8267 -9.03581
4.98881 -3.0727 -8.47081
4.30114 -4.4367 -7.27081
-1.44286 -4.3892 -12.2788
-0.584194 -4.98037 -9.29181
0.483136 -4.9157 -6.89881
0.253806 -10.7654 -4.50081
1.22514 -9.1937 -4.96481
0.648136 -7.8747 -4.43781
5.93214 -6.42403 -2.22681
4.25614 -5.4127 -2.23381
2.89614 -6.0417 -1.87181
-1.84436 1.6583 -2.36781
-0.892864 -1.29303 -1.97148
0.145136 -3.4697 -1.02181
-4.64553 -7.09003 -3.29414
-3.46286 -6.4792 -1.41231
-2.44586 -6.0397 0.187189
1.49064 -12.1162 -1.05731
1.02847 -9.9004 1.08486
-0.211864 -8.1567 2.53919
5.28214 -3.1547 4.86569
2.30481 -4.08537 5.07019
0.143136 -5.4967 5.35219
-6.56486 -2.3887 4.80852
-4.96086 -3.7587 5.73569
-3.55986 -4.9927 6.37019
-4.50986 -10.087 6.73819
-4.30686 -8.4817 7.91119
-0.619864 -8.02003 11.7102
-2.57486 -8.2327 11.3592
-1.61786 -4.44403 14.8329
-3.27086 -4.1402 13.1722
-4.59986 -5.6187 13.3842
-11.9172 -6.8647 11.7835
-9.85086 -6.6622 12.8507
-8.22886 -6.9227 13.9172
-6.61486 -10.7247 16.3742
-7.71986 -9.6857 16.5782
-3.34953 -8.978 20.6742
-5.47236 -8.2312 20.0342
-7.36086 -7.7517 19.8962
-7.82119 -2.74703 18.9455
-9.60186 -3.5247 19.0512
-9.65986 -4.6417 20.1112
-12.8499 -6.5337 21.2322
-11.3491 -13.5362 27.3419
-11.6269 -10.3914 25.3862
-12.1189 -7.9827 24.7322
-10.4022 -6.39937 29.5915
-10.8999 -5.1037 28.2402
-12.2319 -5.4817 27.5492
-16.9939 -4.7067 27.5852
-15.6749 -3.9627 27.8222
-16.2646 -0.712701 30.1479
-15.3579 -2.0117 31.1232
-14.8739 -5.3677 34.5592
-15.8859 -4.3097 34.0992
-17.6742 1.16197 37.1449
-17.2499 0.0152986 35.6302
-17.6909 -1.4347 35.8542
-20.9459 -3.0347 36.8612
-22.7422 2.2153 36.7282
-22.4759 1.3523 38.4502
-22.6859 -0.169701 38.5082
-26.1029 -3.1417 39.9932
-25.9869 -1.9957 38.9752
-27.8199 3.1553 36.5165
-28.1789 2.3613 38.2542
-28.4219 0.844299 38.3252
-32.1492 -3.70103 40.4865
-32.0334 -2.4572 38.4982
-31.5069 -1.0427 37.2292
-37.9626 0.105299 37.2849
-36.0339 0.0317986 35.9777
-34.2949 0.214299 35.0382
-37.0592 4.7653 32.0515
-35.4049 3.9563 32.6572
-35.3609 2.4383 32.3612
-36.7329 1.9793 28.9062
-40.8122 -1.30637 28.2872
-38.8179 -0.757201 27.1892
-37.1769 -0.245701 26.1802
-34.0419 4.04063 20.5385
-35.1954 2.4003 21.7942
-36.0829 0.987299 22.7792
-40.8769 -4.23203 22.2699
-39.2364 -2.7252 21.5057
-37.8889 -1.5277 20.6992
-35.9809 1.5223 17.5072
-36.9149 0.306299 17.5252
-40.1819 -3.1297 15.9452
-39.2879 -2.3047 14.4742
-37.7859 -2.0627 14.7262
-34.4166 1.8383 12.0002
-34.0259 -0.0597014 12.2272
-35.2719 -0.948701 12.1112
-39.3566 -6.1767 8.60686
-37.7494 -4.4747 8.81869
-36.1899 -3.5277 9.59719
-32.0372 -1.17803 6.90452
-33.6599 -2.3377 7.00519
-35.3276 -3.43537 1.44819
-34.3729 -3.1847 3.08519
-34.2989 -4.4057 4.01619
-34.7342 -11.181 4.98219
-33.7274 -9.2712 3.99869
-32.8429 -7.7527 3.07419
-30.2829 -11.7334 0.740856
-31.7429 -10.0022 0.017689
-31.0099 -8.1297 -0.245811
-31.3242 -11.2424 -5.28781
-30.2929 -9.4907 -4.13581
-29.6119 -7.8557 -3.19081
-24.3202 -9.6727 -5.62381
-26.5959 -9.2352 -5.84781
-26.7779 -7.2817 -5.62181
-28.6066 -3.88403 -11.3468
-27.2079 -4.4157 -9.49131
-25.7029 -5.1167 -8.38781
-21.9519 -5.7147 -8.08681
-22.1039 -7.1607 -11.6218
-22.4119 -2.39537 -16.3608
-21.2064 -4.0357 -15.1323
-20.1249 -5.5237 -14.4218
-15.9196 -10.5464 -11.5771
-16.5864 -8.9787 -13.2148
-17.0969 -7.7447 -14.6888
-19.6556 -7.9747 -20.8318
-18.3509 -6.5777 -19.3618
-16.7049 -7.2207 -18.4528
-11.5462 -11.8627 -17.2865
-12.5404 -9.9377 -18.2068
-13.1639 -8.2997 -19.1818
-14.7952 -6.52203 -25.8245
-13.5324 -6.5167 -23.7968
-12.0899 -7.0327 -22.5678
-6.20953 -9.407 -20.1155
-8.06436 -9.7097 -21.5733
-8.54186 -8.1437 -22.7448
-9.17186 -6.68337 -29.5735
-8.92386 -5.6937 -27.4068
-7.78586 -6.7497 -26.2008
-3.99453 -12.7504 -25.6791
-4.52586 -10.4892 -26.0818
-4.46586 -8.5317 -26.4278
-2.08686 -6.4627 -28.5738
-1.55586 -7.98303 -34.7761
-2.40486 -7.2457 -33.2078
-1.37486 -6.5997 -32.2658
0.945136 -4.3977 -34.3258
7.07247 -7.4797 -33.3638
5.58464 -5.7967 -34.0008
4.69614 -4.0477 -34.2238
3.11381 1.50297 -38.2778
4.45914 0.223299 -36.7778
5.84614 -0.933701 -36.0448
12.6248 -4.70737 -36.3595
10.9096 -3.0837 -36.0578
9.52714 -1.6737 -36.0758
8.14884 2.90163 -39.5821
9.37014 2.8673 -38.0828
10.1981 1.5773 -37.9498
13.8491 0.982299 -37.9098
15.6301 1.9193 -42.4168
15.1371 3.5473 -41.4598
15.5321 3.5113 -39.9638
19.0258 3.1743 -43.0875
18.7496 4.3398 -41.0858
18.3251 5.5393 -39.5248
20.4754 10.734 -40.6205
19.2221 10.0103 -39.3228
19.7201 8.6933 -38.6798
21.0231 13.6216 -38.3521
22.2351 11.8713 -37.3003
22.6731 10.0563 -36.8048
28.0381 5.61863 -35.4818
26.3271 6.9758 -36.4193
25.3801 8.4263 -35.4088
24.9221 12.4863 -32.7168
25.9301 11.6983 -33.5578
31.8508 8.7803 -36.1221
30.3621 9.7668 -34.6838
29.4871 10.6953 -33.1648
31.3011 14.6613 -32.0878
30.9921 13.2633 -30.7668
29.9891 15.6183 -27.1288
30.8821 14.4663 -27.6098
35.4918 13.8643 -25.7571
33.6281 13.5153 -25.2268
31.5881 14.1233 -22.0328
38.2126 17.9033 -21.6763
36.3684 15.8003 -20.2885
34.6481 13.8983 -19.7718
32.0844 6.07205 -17.5008
33.2138 9.51963 -16.6028
33.7311 12.0903 -16.5698
34.5871 16.2083 -14.1078
35.0331 14.7503 -14.2538
36.9381 12.1273 -10.7418
35.5401 12.5443 -11.2128
31.0591 9.7003 -7.49381
32.1601 11.7393 -7.75681
33.4251 13.2243 -8.12481
37.8054 16.9843 -5.12481
36.4521 16.5183 -6.42781
35.2741 15.7003 -5.86381
34.3031 14.2336 -0.714141
34.7561 15.6823 -1.89781
33.5271 16.2173 -2.67281
31.9221 21.0133 -6.66781
31.6351 20.5543 -4.35531
31.5821 19.5263 -2.71181
33.0241 21.3413 1.56952
31.2091 21.3863 0.936189
30.5041 20.0173 0.793189
24.7348 21.9076 2.10586
25.8471 20.4033 1.58019
27.1681 20.3123 2.37219
29.8244 21.0403 7.49786
28.1721 21.6393 6.72719
27.2961 20.5403 6.08419
22.3598 19.604 5.41419
23.5771 20.1943 6.83119
25.9901 23.0073 10.6925
24.2451 22.3693 10.2602
24.1111 20.8363 10.3352
23.1758 21.4926 13.8225
22.1251 19.8993 13.2452
16.3841 24.1838 12.6447
17.2201 21.1956 12.4825
18.3271 18.9823 13.2692
15.9301 12.3423 11.2137
16.5441 14.0453 13.7725
17.0591 16.1023 15.3192
15.1474 21.038 17.6892
14.7996 18.8023 16.8812
15.8821 17.7043 18.1142
17.7366 20.0713 24.5007
16.0548 17.7633 23.2412
15.2161 16.0343 21.4832
11.4001 12.6143 20.4932
12.3181 13.6343 21.8492
10.6368 16.3153 26.8749
10.1071 14.8923 25.7032
11.1441 13.7673 25.4502
8.75914 13.197 30.6955
8.10864 12.0578 28.7692
9.57614 11.2003 27.7452
6.71114 6.2053 26.4312
8.53114 6.6683 26.9062
8.60014 7.6043 28.1362
9.34614 6.3128 33.3197
5.67181 4.66563 32.6339
7.15214 5.0663 31.4382
7.88114 6.3983 31.7432
timestep
-1.79533 -44.467 63.56
-0.838408 -41.9462 63.4191
-1.28439 -43.6181 62.5355
-5.44062 -42.5243 60.5154
-4.22491 -41.3995 59.6263
-2.79268 -41.7905 59.5386
0.0642363 -40.7928 56.0599
-1.20094 -40.1377 56.4212
-2.94762 -37.8249 52.5608
-2.68098 -39.2783 53.0969
-2.26237 -43.4884 50.8343
-2.10525 -41.6479 50.2782
-2.91408 -42.1316 43.6412
-3.23852 -42.2594 45.5672
-2.2384 -41.5664 46.4557
-4.29187 -37.4369 48.2074
-3.61745 -38.0507 46.5375
-2.29231 -36.5741 42.3374
-2.97028 -35.6431 43.7919
-2.85335 -30.9726 44.3946
-4.17283 -32.0536 43.5867
-9.60701 -33.5442 41.2304
-8.84805 -31.9324 42.7506
-7.28341 -31.2699 41.6343
-4.64714 -32.1947 37.2591
-6.13731 -30.6321 36.7855
-7.11302 -29.5978 38.1668
-9.99353 -25.5961 37.449
-9.35004 -27.0929 36.46
-12.1786 -28.1819 33.1991
-10.6665 -26.9868 32.8903
-17.0281 -24.6051 32.6781
-14.2901 -23.5138 32.8189
-11.8148 -23.2957 32.6702
-11.2907 -19.4799 38.1871
-11.3258 -21.0969 37.0079
-11.0163 -20.8985 35.503
-6.97399 -20.6051 32.2211
-7.24367 -19.0711 33.4501
-7.69108 -19.1628 34.8596
-5.29328 -20.6042 41.3412
-5.17704 -18.4641 39.3218
-5.83659 -16.9064 37.3928
0.244506 -14.1961 33.5378
-1.90449 -14.6554 34.3896
-3.73786 -14.8869 35.0176
-9.1808 -9.4121 30.4488
-7.36525 -11.2311 31.9441
-5.63549 -13.125 32.2891
0.0288275 -17.9837 27.3388
-1.85197 -16.1281 28.6006
-3.72279 -14.5032 29.1665
-8.51117 -17.8337 26.3602
-7.23717 -15.9819 26.3637
-5.98503 -14.5782 26.1891
-6.09497 -11.2966 22.5358
-6.98652 -11.3162 24.2784
-10.8702 -13.6381 23.1548
-10.6776 -12.1268 24.3877
-12.0776 -8.07121 28.8969
-12.8345 -9.86538 27.5919
-13.5807 -11.4616 26.6918
-16.5335 -17.03 26.7917
-16.4855 -14.7699 27.4002
-16.6665 -13.5185 25.9925
-20.9945 -12.7239 27.975
-20.4031 -12.9152 26.5916
-19.1073 -10.2121 21.2758
-20.8109 -10.8953 22.6369
-22.3284 -11.1345 23.8138
-28.4184 -8.97239 23.4412
-26.4799 -9.02321 23.2814
-25.8483 -10.3203 22.8552
-27.6912 -10.8594 19.5586
-24.3347 -19.1825 17.726
-26.6093 -16.7076 18.4734
-27.823 -14.4235 18.3433
-31.0395 -11.6143 16.2314
-30.9844 -13.1995 15.14
-30.5524 -14.5316 15.8405
-33.4383 -17.6712 14.0532
-32.407 -16.8182 13.4481
-32.5678 -17.3476 9.30148
-33.5001 -15.8372 9.82323
-36.6397 -12.7858 8.3161
-36.6919 -14.2144 8.76041
-37.5318 -13.359 3.99722
-36.7048 -15.1436 4.00069
-37.053 -15.873 5.36911
-36.8819 -19.591 4.18231
-33.739 -21.9429 7.89945
-35.6061 -21.8276 8.38358
-36.5513 -21.8716 7.19048
-40.8844 -22.2765 9.36709
-40.0197 -21.1405 8.69284
-39.1398 -17.5465 11.3125
-40.5716 -17.0902 10.1601
-41.6606 -18.0892 10.3268
-45.7463 -15.117 15.3727
-45.4753 -15.8417 13.228
-44.9663 -16.7003 11.4796
-47.6498 -11.1589 6.77807
-46.4572 -12.9179 7.69243
-45.6259 -14.4783 8.49178
-40.6415 -17.7577 5.80781
-42.4206 -16.8497 5.73406
-42.5094 -15.8376 6.85501
-41.2522 -12.2662 6.05541
-45.4088 -14.3709 1.36496
-43.3501 -13.5842 2.09144
-41.3831 -13.0115 2.39227
-36.4722 -16.389 -0.185645
-37.6757 -14.2576 0.120729
-38.5864 -12.5711 -0.0531892
-36.5591 -6.13494 -0.997861
-37.7495 -7.92709 -1.67233
-38.4892 -9.64425 -2.48573
-41.0137 -9.7408 -6.34868
-39.5219 -9.87469 -6.17015
-36.8414 -11.6944 -9.87333
-38.1304 -10.4738 -10.6446
-38.5427 -9.38656 -9.74508
-38.1301 -4.63511 -11.8022
-38.5947 -6.0145 -13.183
-39.5118 -7.14037 -12.6582
-45.2034 -4.4395 -13.9839
-43.6536 -5.92183 -14.6918
-42.1358 -6.94157 -15.4095
-39.8095 -4.35133 -18.9602
-39.6728 -6.17804 -18.2197
-38.1098 -11.0687 -19.0603
-36.9114 -9.85044 -20.0471
-36.7908 -8.41697 -19.3548
-35.744 -2.06806 -19.7215
-35.3118 -4.06592 -20.848
-34.8555 -5.80205 -21.3876
-29.3851 -3.39791 -20.4415
-30.4919 -4.56144 -22.0699
-31.8045 -5.11892 -23.5107
-32.616 -6.97039 -29.4384
-31.135 -6.82454 -27.6025
-29.7483 -6.78476 -26.19
-25.5441 -11.4734 -24.913
-26.1561 -9.52191 -25.9964
-26.1844 -7.75938 -26.7632
-25.1607 -12.3304 -30.6506
-25.2175 -10.0203 -30.7981
-25.1746 -8.10564 -30.4617
-24.5123 -5.09323 -32.6361
-21.6202 -7.087 -34.1802
-20.6624 -1.21916 -35.738
-19.7742 -3.32804 -35.9171
-19.2253 -5.13332 -36.3661
-18.9359 -8.18734 -41.6159
-17.8281 -8.08417 -39.5583
-16.9436 -7.93418 -37.8343
-12.4555 -8.84505 -42.4531
-12.5998 -8.14732 -40.1584
-13.1547 -8.04844 -38.2306
-10.8254 -9.51311 -32.4022
-10.4633 -8.51656 -34.4632
-10.0733 -7.53323 -36.1926
-4.2207 -8.50441 -34.4673
-5.62606 -7.50976 -36.0504
-6.56944 -6.35655 -37.3627
-6.38887 -1.19746 -41.9877
-5.71371 -2.01503 -39.9035
-5.25189 -3.98662 -40.047
-4.86763 -4.42461 -46.7185
-3.78798 -4.38562 -44.6504
-2.83081 -4.03011 -42.8966
3.06928 -4.92709 -40.1156
1.72783 -4.26605 -41.876
0.904869 -3.29283 -43.3121
2.48294 -4.46302 -46.5545
8.2753 -1.55473 -45.0167
6.48149 -2.00621 -45.6706
6.08068 -3.51964 -45.3839
7.26434 -3.71369 -41.8014
8.44325 -0.443652 -35.7925
8.90846 -0.697361 -38.1009
9.28229 -1.01224 -40.0013
10.1829 4.1946 -41.5666
11.5217 2.54995 -42.3748
12.012 1.39248 -40.8318
18.6573 -0.641017 -37.4848
16.6968 0.39601 -38.0617
14.9863 1.27337 -38.4407
17.7877 5.41943 -36.4913
16.3788 5.93181 -37.7851
16.3138 4.83119 -38.8625
19.8855 3.86324 -39.2538
22.4732 6.38594 -42.9622
23.7529 5.53239 -41.7947
23.1997 5.44362 -40.4287
25.1778 4.70375 -34.6196
25.0413 6.22582 -36.228
24.6811 7.6346 -37.625
28.0419 8.91063 -34.9372
28.242 10.2355 -36.2768
26.9624 10.611 -37.0433
26.7422 13.8657 -42.4675
27.1571 14.1133 -40.2489
27.5069 14.0815 -38.3339
31.8715 16.3505 -33.5739
30.036 17.1703 -34.7814
28.6665 16.9675 -36.1267
26.2787 21.277 -35.9227
27.581 20.6403 -36.5388
32.2349 26.5997 -38.6678
30.9305 24.8523 -37.6063
30.38 23.3895 -36.5611
32.5336 23.0004 -32.4739
30.6415 23.1803 -32.7838
27.2598 25.124 -30.1165
28.3909 25.5765 -30.867
28.4819 30.4908 -30.6052
29.3019 29.0746 -29.5828
28.241 28.5593 -25.8708
25.3093 36.2953 -24.7671
27.5958 34.3549 -24.3606
28.7992 32.168 -24.8045
34.1241 32.7586 -27.5849
33.6395 32.7902 -24.1322
31.7541 32.5208 -22.3986
32.2708 31.4078 -17.6748
32.2862 32.6829 -18.5995
34.2503 36.8024 -17.0744
34.0805 35.3561 -16.5692
33.3628 32.3792 -11.1448
35.3911 33.2949 -11.5379
34.7423 34.7095 -12.8609
32.8395 39.554 -8.75726
32.8606 37.7451 -9.52907
34.2291 37.427 -10.2022
39.2132 38.5036 -10.1661
38.2698 39.4772 -8.75504
37.1013 38.7035 -8.15732
34.1019 37.6275 -3.76231
34.6135 39.8559 -3.44684
36.0512 40.0238 -4.80019
39.2674 44.3119 -4.66696
40.1641 42.5154 -4.79855
39.5594 41.348 -3.96475
41.1069 37.9299 -1.64341
41.8878 39.1313 -0.358299
41.286 40.4789 -0.646179
43.1693 45.5427 2.98538
42.0826 43.9096 2.42181
43.0186 42.8186 1.8871
46.8298 40.3404 4.07382
44.8678 40.4996 4.11379
41.7245 36.9574 5.96909
42.6238 37.8865 7.39759
44.0949 38.3449 7.18362
47.0382 35.8131 10.2609
45.9382 35.4012 8.72917
47.9157 28.1909 5.06837
46.9053 30.2968 6.89272
45.7212 31.5531 8.85907
49.2561 25.9642 12.1384
47.7413 28.455 12.8741
45.8476 29.9936 12.3036
42.5555 29.9557 17.7384
42.3559 30.2969 15.4065
43.6871 31.6303 15.0434
46.2384 38.9699 17.7939
45.4523 36.1169 18.1882
45.1184 33.5897 17.9403
46.3559 31.1132 22.2099
45.0176 32.2929 21.5275
40.9207 34.4821 25.9959
42.2206 33.3582 25.0947
43.2513 34.1546 24.2775
48.5258 36.3406 28.0704
46.7047 35.0517 27.1523
46.103 36.1652 25.7658
48.5928 35.0668 21.588
47.7164 36.746 21.2125
47.3686 37.6306 22.4483
45.0619 40.5884 20.3757
48.7566 41.6871 21.0734
47.2431 42.1766 22.1171
46.1067 41.0713 22.1361
timestep
-23.0697 -47.4587 44.3883
-22.7339 -45.6389 46.7834
-23.1855 -46.1768 45.0697
-27.4491 -44.7784 44.1437
-26.5451 -43.0744 44.3242
-25.1286 -43.1048 43.9847
-23.9693 -38.9976 41.8377
-24.4602 -39.3274 43.2475
-27.7999 -36.5611 44.7255
-26.2327 -36.4265 44.8654
-23.9965 -32.6144 47.7114
-25.3113 -34.0447 47.5674
-31.2146 -32.3341 49.6226
-29.7188 -32.3303 48.3633
-29.0767 -33.7003 48.1539
-32.4405 -37.2006 48.2283
-32.1917 -35.6475 47.2093
-33.9472 -32.9514 44.085
-34.8961 -33.8098 45.3747
-38.7999 -32.4891 47.2573
-38.6094 -33.4895 45.7107
-41.8411 -35.3021 39.0394
-41.1838 -34.336 41.079
-40.6086 -33.3685 42.5961
-39.0763 -29.221 45.0005
-40.9944 -28.3995 44.1378
-42.0561 -29.9014 43.6026
-46.8454 -29.7029 42.6156
-45.369 -28.4881 42.3843
-45.389 -24.5353 39.0067
-45.7985 -25.0342 40.8775
-45.3807 -22.6547 47.9461
-46.9247 -21.972 45.3841
-47.9241 -22.9624 43.2876
-53.8449 -24.6619 41.6756
-51.9284 -24.3455 42.1314
-51.3091 -22.9545 41.8117
-54.6696 -20.4842 44.4726
-53.9827 -19.4493 42.9229
-53.6258 -20.0942 41.4627
-48.4786 -15.3906 42.7686
-50.5598 -15.7574 40.6713
-51.5221 -17.7217 39.3854
-45.391 -21.7328 37.0042
-47.5508 -20.9178 37.197
-49.4566 -20.3494 37.6066
-55.6922 -21.2852 34.2155
-53.0826 -22.5718 34.4764
-51.2257 -23.2452 36.0202
-50.677 -28.865 41.2055
-51.1014 -28.7112 38.2558
-51.1802 -26.9426 36.4358
-53.2814 -25.8842 30.3001
-51.2399 -26.8376 30.9671
-51.7698 -27.4905 32.7184
-55.6303 -30.0107 33.5812
-53.8747 -30.6861 33.1163
-51.5605 -34.897 33.6231
-53.183 -34.4556 32.6455
-58.8865 -35.6782 29.2237
-57.0879 -36.331 30.5497
-55.8097 -37.0785 31.8101
-56.9028 -40.7266 36.5401
-55.8291 -40.6051 34.5136
-55.024 -40.6751 32.7291
-57.1623 -44.0033 30.077
-56.12 -42.831 29.7547
-52.2267 -41.0401 24.0254
-53.9988 -41.9225 25.2307
-55.6521 -42.6871 25.9887
-60.2364 -43.444 23.9191
-58.8276 -43.6966 22.5254
-57.4921 -44.2124 23.0379
-55.4884 -46.0735 20.4248
-51.0344 -48.8265 24.5303
-51.3582 -48.7708 20.9962
-52.0497 -47.0657 19.2753
-53.0328 -48.4521 14.8461
-51.4593 -47.3312 14.4044
-50.6323 -47.1196 15.7221
-45.939 -46.1916 15.5493
-47.2323 -45.2804 15.1448
-46.001 -41.7361 13.664
-46.2784 -42.9632 12.3197
-44.251 -42.9663 8.31186
-43.7017 -43.5991 9.61215
-37.2875 -44.4234 10.2167
-39.132 -44.57 9.67251
-39.88 -43.2498 9.32116
-39.036 -42.3451 5.81743
-36.2864 -45.1019 2.72534
-35.3589 -43.4032 3.11347
-35.672 -42.8523 4.5217
-32.1551 -41.1332 6.96574
-33.339 -40.4217 6.22826
-29.5155 -37.7304 5.57856
-30.8973 -36.4767 5.06114
-32.2689 -36.8162 5.69319
-38.2713 -36.1836 7.41119
-36.5665 -35.2436 6.22011
-35.271 -34.5017 5.11188
-32.4948 -28.7019 7.29973
-32.8989 -30.1979 5.69215
-33.0055 -31.5315 4.24651
-30.5581 -30.7757 -1.87436
-31.6256 -31.1668 -0.344654
-31.0069 -30.9495 0.938484
-28.8051 -28.0361 0.0902268
-23.0518 -27.3039 -1.65163
-24.6291 -28.4976 -2.76539
-26.2855 -27.4112 -2.73607
-29.3205 -21.0928 -5.89057
-28.1775 -23.1106 -5.55473
-27.4302 -24.8965 -5.39329
-29.8346 -23.9606 -8.91592
-28.453 -25.4618 -10.146
-26.8464 -25.5249 -8.99377
-23.3931 -27.5195 -11.7579
-23.7965 -26.0342 -11.283
-23.5494 -21.0395 -11.472
-22.1099 -21.6955 -12.4962
-22.1438 -23.0874 -13.0385
-21.1564 -26.5635 -16.2289
-20.5592 -24.9389 -17.1151
-20.1431 -23.7757 -16.2282
-15.4856 -19.6766 -14.9317
-16.9708 -20.3432 -16.6034
-18.2954 -20.9382 -17.9711
-19.9016 -18.8426 -22.1134
-18.173 -19.3338 -21.481
-13.6079 -20.5527 -23.6782
-13.6716 -18.7107 -23.2307
-15.1189 -18.0528 -23.3134
-15.877 -12.297 -26.7588
-15.3505 -14.5641 -26.6305
-14.6548 -16.2603 -26.6457
-8.09539 -15.7717 -26.658
-9.98126 -16.0581 -28.0744
-11.6117 -16.1264 -29.0403
-12.0885 -21.2208 -34.6955
-11.597 -19.463 -33.2293
-10.7149 -18.324 -31.8689
-4.83493 -20.0357 -31.3365
-6.15784 -18.669 -30.1238
-7.03276 -17.5638 -31.5257
-7.06746 -11.63 -35.9477
-5.9359 -13.5025 -35.2023
-5.61497 -15.0291 -33.9918
-1.96652 -14.3236 -33.3465
-0.908744 -11.4579 -35.5446
4.75652 -12.6738 -33.7429
3.55013 -10.8014 -34.3244
2.22211 -9.45867 -35.0308
-0.377895 -3.89695 -37.9577
-0.28976 -5.43295 -36.2259
1.49224 -6.11766 -36.6372
6.96352 -5.26072 -40.0285
5.78095 -4.82641 -38.0976
4.90065 -4.35176 -36.3913
4.70836 -1.88408 -30.1561
6.33841 -2.13217 -31.8331
5.44984 -1.9847 -33.6249
11.0519 0.538354 -33.0302
9.1152 0.857237 -34.2205
7.44141 0.951559 -35.1558
3.30718 5.27227 -37.2716
5.33706 4.34234 -37.3979
7.1576 3.60508 -37.7728
5.63611 9.65655 -39.0877
7.30936 8.10399 -38.9249
8.8671 6.89323 -38.8503
11.9403 5.29027 -41.5535
13.4808 6.20505 -39.9862
12.5695 7.63557 -39.1861
15.0222 10.5372 -39.0559
21.22 11.7182 -40.9544
19.2924 11.2486 -40.796
18.645 11.4522 -39.408
21.5017 13.5009 -37.8911
20.4936 16.2039 -43.4191
22.0793 16.1873 -41.7927
23.3232 15.9312 -40.2692
29.604 15.6725 -41.0326
27.8081 17.0405 -40.6347
26.3617 18.2002 -40.1139
28.4381 21.528 -45.0661
26.9969 21.7658 -43.2236
27.8704 21.3929 -41.5372
25.3598 23.9789 -37.5222
26.9052 24.8698 -38.3862
28.0844 24.0577 -38.9189
31.2398 23.4595 -37.0109
31.6211 26.1763 -33.2133
33.2426 25.1578 -33.0949
33.779 24.535 -34.4909
36.5023 24.8397 -36.5337
38.3764 24.0027 -35.4844
37.4682 23.4944 -33.7885
36.5589 21.3166 -29.6305
38.4726 21.5711 -29.631
38.9841 22.7415 -30.4322
43.3004 27.5992 -32.9703
42.6807 25.8257 -31.5677
42.4224 24.3465 -30.3444
46.8379 20.6806 -26.7566
45.188 22.41 -26.9962
43.746 23.7049 -26.849
41.3083 27.3054 -25.0104
42.7959 26.9453 -25.2306
42.0659 25.4194 -18.3104
43.1918 26.279 -20.17
44.0982 27.2632 -21.5912
47.9275 29.8193 -20.9369
47.081 28.6841 -19.6732
49.7799 28.5775 -15.7776
48.6777 29.3901 -16.3657
48.4958 33.1595 -12.9404
48.5239 32.9511 -14.9228
50.4466 35.6286 -16.7815
57.3229 34.4523 -17.7777
55.5042 36.6932 -16.9642
53.4554 37.8612 -16.0092
52.9273 46.7921 -15.2273
53.8318 43.55 -14.045
52.8478 41.408 -15.1227
51.2093 42.5963 -19.5701
52.3205 43.0719 -18.6277
54.8972 47.0561 -18.9654
53.4492 46.6915 -18.998
47.377 48.1103 -20.6526
49.5377 48.9242 -20.5576
51.4967 49.4616 -20.712
53.046 55.4547 -18.9215
52.3653 53.6108 -18.8343
53.2609 52.5018 -19.307
57.7127 55.0491 -18.848
57.7293 53.1336 -18.3652
56.5984 52.7107 -17.4891
55.5074 50.0413 -11.6494
56.445 51.7104 -12.9457
57.3591 53.2384 -13.9095
57.5141 58.015 -12.7455
59.203 57.3146 -12.0938
59.0326 55.8072 -11.6759
62.8364 56.4997 -8.32648
61.419 55.5986 -7.55367
60.0196 55.9836 -7.99863
55.5267 59.3728 -4.47338
56.5732 57.8482 -5.21739
58.0521 58.1088 -5.59421
58.8623 62.3878 -3.52819
58.5707 60.6331 -2.79428
57.7379 58.0872 1.12978
58.4609 59.8091 1.82045
58.2889 61.0895 1.00259
60.3687 65.3141 0.622849
60.9074 63.7376 1.67959
58.7528 64.7078 10.3424
59.3989 64.8167 7.37444
59.9814 63.3939 5.3491
61.5744 56.9655 3.19142
60.2532 58.3452 5.48773
58.8613 60.0954 6.77526
55.8025 63.3498 8.82101
55.0591 61.2204 9.56908
56.683 60.1714 9.81907
57.794 52.7747 13.9526
57.226 55.5763 13.0869
56.2124 57.8871 12.8725
52.253 58.2995 15.4668
54.1027 58.3445 15.9993
57.1597 57.6184 21.6546
56.1627 58.6386 20.3699
55.2664 57.7733 19.6078
52.4558 52.7138 21.8631
52.2851 55.0035 21.7848
51.9798 56.8951 21.489
49.9263 55.4707 25.3429
50.7972 56.9247 26.0609
51.0009 57.9594 25.0106
49.4377 61.4524 27.6754
52.4378 62.835 24.6277
52.3801 62.2547 26.6432
51.2819 61.2436 26.9179
timestep
-14.2775 -28.0279 56.5341
-14.0983 -27.4991 59.0077
-13.2098 -28.0856 57.5073
-8.78569 -30.9216 58.7195
-8.64219 -29.0015 58.3025
-9.50159 -28.4713 57.2117
-5.90259 -27.9894 54.3437
-7.16718 -28.7945 54.2678
-7.07669 -31.6976 50.6932
-6.23173 -31.7678 51.9938
-2.84225 -35.1229 53.168
-3.31337 -34.2204 51.3946
-1.35832 -38.4827 46.6971
-1.93149 -37.7334 48.4231
-2.47261 -36.3899 48.3373
-4.59604 -33.8385 45.0227
-4.24538 -35.661 45.0761
-5.89631 -39.0215 42.0472
-4.67236 -37.6436 41.6994
-1.34426 -36.8134 38.7518
-3.16931 -36.6461 38.2541
-2.40121 -41.2724 33.6155
-3.40124 -39.3003 34.1609
-4.22922 -37.4696 34.6642
-9.89041 -40.0218 34.9261
-7.8438 -40.24 34.0048
-7.60156 -38.4805 33.214
-8.99781 -33.4941 32.6693
-9.35415 -35.1118 33.5449
-13.0321 -34.2285 37.0119
-12.7895 -34.7381 35.2151
-16.9923 -34.3633 27.5155
-15.7562 -35.1869 30.1117
-15.4863 -34.5816 32.5664
-21.1306 -33.6399 35.7011
-19.7563 -33.5308 34.3625
-18.8508 -34.7137 34.4711
-19.3917 -38.1878 38.3457
-20.803 -38.2252 37.0276
-20.6044 -37.9953 35.5276
-21.2084 -44.643 36.4988
-21.7426 -42.7934 34.2978
-22.938 -40.5278 33.8028
-25.8805 -42.1805 38.3658
-26.2915 -41.8833 36.0525
-26.1982 -42.2124 34.181
-31.0164 -38.2661 28.4809
-29.9149 -39.9805 30.7065
-29.6025 -41.7645 32.483
-30.5668 -48.0974 36.4433
-31.1257 -46.4134 34.0568
-31.9834 -44.8018 32.2274
-35.0523 -42.8468 27.231
-33.6247 -44.2698 28.2729
-34.6801 -45.0608 29.6589
-38.8918 -46.6005 31.6265
-38.1421 -46.624 29.8688
-39.9998 -48.2266 25.7237
-40.8637 -47.6478 27.3024
-46.569 -44.0438 28.5385
-45.4138 -45.9542 28.0664
-44.623 -47.73 27.7675
-46.538 -53.4354 30.3674
-46.9577 -51.7457 28.8344
-47.2719 -50.4635 27.2956
-51.1744 -47.7452 27.2597
-50.5298 -48.7214 26.3948
-53.908 -50.7364 19.9942
-52.8014 -49.5196 21.6479
-52.0565 -48.3499 23.0568
-56.373 -46.8118 25.4061
-55.0672 -45.3567 25.2713
-54.0529 -45.3505 24.0841
-52.1169 -42.7135 22.1909
-46.6491 -46.478 23.0959
-47.4904 -43.6216 21.2868
-48.8667 -41.7096 20.3739
-49.1802 -41.237 15.4075
-47.4192 -40.491 15.9454
-47.4669 -39.871 17.2967
-46.5219 -35.2667 17.7736
-47.4876 -36.1555 16.9339
-49.7459 -34.6881 13.964
-47.8991 -34.6071 13.4659
-43.5781 -33.4093 11.7322
-44.912 -32.7064 11.8503
-46.1541 -27.2379 8.63976
-45.7299 -28.3468 10.1226
-45.3853 -29.6907 9.70871
-44.1358 -29.7102 6.06134
-38.2953 -32.0116 4.27993
-39.9657 -31.7718 5.08424
-40.9903 -30.926 4.3129
-40.0277 -29.5913 -0.294467
-40.8991 -30.6118 0.446787
-42.7312 -36.0647 -2.80847
-42.5875 -34.3017 -1.9064
-41.2032 -33.7661 -1.7445
-37.6113 -38.6567 -4.49501
-38.1626 -36.3967 -4.54012
-38.5725 -34.4438 -4.31869
-41.4544 -34.2278 -10.7024
-40.9891 -33.2237 -8.59024
-40.409 -32.2631 -6.96812
-43.0511 -26.2916 -7.71246
-41.5813 -27.5654 -7.79856
-41.9385 -28.7496 -6.84158
-45.4619 -29.7426 -7.77835
-48.3971 -31.2777 -9.84523
-48.3975 -29.8239 -11.6207
-46.8717 -28.6448 -11.1506
-44.9748 -22.8794 -9.16255
-45.7693 -24.1984 -11.013
-46.3199 -25.2612 -12.6166
-48.4281 -24.1069 -19.7134
-46.8924 -24.0405 -18.0259
-46.1187 -24.2768 -16.3123
-41.6119 -24.45 -17.7506
-42.493 -23.3432 -17.226
-40.0656 -18.6537 -15.803
-41.8451 -18.6731 -16.3975
-42.229 -19.6501 -17.4539
-41.8373 -20.3899 -21.3542
-41.4561 -18.4975 -21.5258
-40.6235 -17.9318 -20.4635
-35.5413 -14.2147 -18.4434
-37.1476 -14.7164 -19.9955
-38.5267 -14.8169 -21.3943
-39.6436 -11.8303 -24.9233
-38.1621 -13.1942 -24.7741
-35.7798 -16.1025 -28.117
-35.2389 -14.2853 -28.3349
-35.2121 -13.5127 -26.9763
-29.5182 -10.3849 -24.095
-31.1837 -10.8717 -25.6216
-32.41 -11.0986 -27.1525
-31.3892 -5.44109 -32.0072
-31.037 -7.70759 -31.2636
-30.8077 -9.32156 -30.2171
-27.0516 -12.9522 -34.5131
-27.2792 -12.0932 -32.3397
-27.2133 -10.4722 -31.0201
-22.3412 -7.5616 -35.3182
-23.2123 -8.06128 -33.241
-24.1309 -8.33284 -31.4389
-20.1447 -6.95359 -26.6407
-22.21 -7.14838 -27.6185
-22.2629 -6.02397 -29.1913
-19.1375 -4.49494 -30.8009
-15.4472 -3.62681 -30.1698
-12.996 -1.53982 -36.2916
-12.7076 -1.89763 -33.9638
-12.5373 -1.99378 -32.0935
-12.8508 4.46564 -31.3009
-11.4151 2.96052 -30.5171
-11.1984 1.52771 -31.882
-7.03061 -0.528773 -37.7588
-7.61669 0.464927 -35.8411
-8.11226 1.53052 -34.2624
-9.01537 6.3346 -29.5035
-7.7505 5.63735 -31.3805
-6.88156 4.87284 -32.9932
-6.8894 10.6538 -34.6076
-5.28069 9.0158 -34.1888
-4.12684 7.45317 -33.8963
-3.67933 9.70972 -27.5307
-2.66709 8.69868 -29.4503
-1.72649 7.94618 -31.0046
4.59076 6.44739 -32.8627
2.35639 6.51253 -33.1706
1.77509 6.78638 -31.2863
4.17017 2.34221 -27.264
3.99122 4.54227 -27.6064
3.79935 6.52601 -28.147
7.52867 7.38267 -27.996
9.86462 13.24 -25.8227
9.09916 11.4439 -25.8017
9.42375 10.6088 -27.0956
13.06 10.9446 -28.069
18.0529 6.99223 -26.8035
17.443 9.19527 -26.7235
16.465 10.8431 -26.3555
18.4808 15.3462 -21.6004
18.9977 14.2419 -23.6766
19.0259 13.4558 -25.5785
18.6737 13.1162 -31.8713
19.8578 12.5154 -30.0434
21.1889 12.3513 -28.5769
23.5816 14.9856 -32.4992
24.6769 14.6887 -30.9475
24.5434 13.4055 -30.1345
27.7687 12.9427 -28.354
31.9884 13.8736 -27.6615
31.2252 15.6771 -27.7071
29.8373 15.7606 -27.1553
26.0881 17.9911 -23.03
27.7963 18.9225 -24.372
29.1812 19.3015 -25.7828
32.0304 23.3999 -27.9538
32.8045 22.1549 -26.6402
31.8832 21.8504 -25.5026
33.7892 26.79 -19.9884
32.6582 25.852 -21.7246
32.1655 25.0041 -23.3193
30.6997 28.43 -28.9341
32.0131 28.091 -26.9886
33.29 28.0204 -25.4855
37.6259 29.6014 -24.448
36.1939 30.2345 -24.57
33.3298 37.0317 -25.1579
34.9618 35.3571 -24.9791
36.4272 33.9896 -24.9532
40.953 35.3264 -24.5208
39.3859 36.2139 -24.1906
37.8376 40.228 -22.2091
38.7361 39.8375 -23.4273
40.5946 43.0706 -26.3707
40.0121 43.227 -24.4601
38.4346 46.2932 -22.7737
43.8317 50.9301 -25.061
42.8773 48.9269 -23.1015
41.0561 48.7193 -21.315
39.4876 56.5816 -18.1336
40.0108 53.1766 -18.7683
40.9139 50.906 -18.2094
43.6788 48.8956 -14.8418
42.9153 50.1695 -15.0592
43.8233 53.6178 -11.8248
44.5157 52.8102 -12.8762
49.312 50.3237 -15.5411
48.7496 51.9306 -13.9115
48.2749 53.0996 -12.3969
50.0005 56.1804 -6.92478
49.5051 54.9003 -8.39864
49.9664 55.1857 -9.85878
52.6063 58.9895 -8.81032
53.6874 57.9345 -10.0811
53.5434 56.3728 -9.76739
58.5642 51.95 -9.91543
57.5385 53.9322 -9.16121
57.0225 55.6521 -8.4414
59.8695 55.98 -4.67103
59.786 57.741 -5.50311
59.8623 57.653 -6.97971
62.7083 59.5204 -10.3282
63.7573 58.2722 -9.42426
63.4645 58.1608 -7.9182
64.8554 63.4505 -4.21897
64.0239 62.2038 -5.43102
64.6414 60.8538 -5.60342
65.0704 56.9415 -3.15403
64.1572 58.5883 -2.51379
61.3689 61.6501 -0.549011
61.6219 60.4235 0.89225
62.9509 59.5748 0.852054
65.2818 58.5847 5.11641
63.6099 58.0646 4.24103
59.0881 52.6887 3.23373
59.72 55.1773 4.69924
60.8593 56.6294 6.42185
62.0185 60.7016 14.2385
60.9982 59.1865 11.8714
60.921 57.2846 10.1879
61.0226 51.5615 9.16023
61.4905 52.3707 11.2428
60.0365 53.7713 11.5011
51.3672 53.9694 13.931
54.2086 53.6036 13.0875
56.7396 53.337 13.3207
58.5045 50.5821 17.0951
56.7181 51.1406 16.4547
58.4292 54.311 19.1389
56.6024 54.1537 19.7455
55.5584 53.9902 18.6786
49.1204 55.8085 18.6732
51.3828 56.2513 18.5941
53.2398 57.0688 18.4582
56.4898 60.1549 15.811
55.3241 61.1392 17.1371
55.0945 60.3725 18.4883
51.7797 64.1426 20.4666
50.6219 59.6704 19.9353
50.896 61.5101 19.3559
52.1188 62.1563 19.9189
timestep
7.92864 -37.0968 62.6485
8.41321 -39.1991 64.0989
7.62536 -38.5503 62.4993
11.3791 -41.691 61.7995
9.90847 -42.3455 60.6602
8.99577 -41.1806 60.1868
5.28839 -44.017 59.0574
5.73879 -42.5209 58.8751
3.35765 -39.2002 56.4551
3.04158 -40.0528 57.7769
-0.705246 -39.842 61.1611
-0.307397 -40.5953 59.3853
-4.36654 -44.7186 56.4865
-3.28058 -43.7457 57.7525
-3.0864 -42.2794 57.4399
-7.09527 -40.3315 58.3827
-6.47357 -40.6705 56.5986
-9.29084 -38.6968 52.2906
-8.92721 -38.8772 54.2015
-10.7828 -35.4574 56.382
-11.8139 -36.706 55.3576
-16.4984 -30.7016 54.3495
-15.4886 -32.8703 54.1702
-14.7798 -34.7285 53.8977
-18.222 -39.2366 51.5266
-16.0067 -39.2488 51.2459
-15.8272 -37.3005 51.3157
-18.2432 -33.852 49.0977
-18.9109 -35.3754 50.0851
-23.357 -37.9672 50.685
-22.123 -37.1107 49.4244
-18.0769 -36.0881 45.2396
-21.039 -36.4355 44.7002
-23.377 -36.6065 45.8008
-29.0861 -38.7312 43.4237
-27.7536 -37.5419 44.105
-26.2873 -38.0587 43.8448
-24.012 -42.1038 41.6391
-25.6033 -41.4723 40.5228
-25.7541 -40.0179 40.6377
-22.7745 -35.272 36.1551
-24.6846 -37.4573 36.3445
-26.6434 -38.8687 37.1996
-33.6905 -39.9287 36.2798
-31.3564 -39.956 36.0028
-29.6142 -40.5537 35.5388
-33.6069 -37.7165 29.1553
-31.4722 -38.7121 31.0355
-29.896 -40.6112 31.8534
-32.2648 -44.4257 26.5467
-29.707 -42.964 27.1036
-28.0428 -41.9238 28.7603
-24.1287 -36.7097 26.438
-23.9076 -38.9112 26.8265
-25.7007 -39.5987 26.9686
-28.6564 -38.6966 23.189
-26.6904 -39.1351 23.4462
-23.2317 -40.6343 20.5754
-24.6726 -39.2794 20.204
-26.279 -44.9065 17.017
-26.685 -42.5677 17.0658
-26.9405 -40.5436 17.4113
-29.7719 -35.0229 14.211
-29.6925 -37.1054 15.1279
-30.0063 -38.8833 15.9283
-34.4908 -39.7884 16.3976
-33.6198 -39.6364 15.1522
-37.4509 -33.495 13.6525
-36.2674 -35.4683 13.4091
-34.9568 -36.7905 12.9526
-34.2606 -38.9638 8.04367
-32.6089 -38.843 9.20234
-32.4872 -37.5474 9.98821
-30.7338 -34.6434 8.36559
-33.818 -39.9085 3.7852
-33.839 -36.3626 4.07582
-32.4814 -34.3696 4.97051
-34.7382 -32.7892 0.51237
-34.1545 -31.3685 1.77934
-34.3668 -31.5714 3.26495
-37.8275 -28.5839 4.81242
-37.6678 -29.926 4.04228
-41.0574 -31.6309 2.74296
-40.3247 -30.5464 1.35303
-39.741 -28.3589 -2.76241
-40.1887 -27.9291 -1.41219
-44.6437 -23.5448 0.534743
-42.9166 -24.1344 0.036392
-43.0231 -25.4725 -0.825878
-45.5626 -24.9039 -3.7154
-44.2531 -19.9162 -7.41949
-43.9349 -21.4774 -6.30904
-45.2516 -22.36 -6.25042
-48.9064 -23.7337 -9.01901
-47.5485 -23.0266 -9.26718
-45.3095 -20.265 -12.4496
-46.98 -20.6649 -13.3677
-48.1306 -21.0335 -12.4409
-55.2935 -18.3478 -14.0025
-53.1945 -19.3883 -13.8382
-51.4297 -20.3315 -14.0511
-54.2693 -22.8064 -20.4997
-52.8531 -21.59 -19.1571
-51.6481 -20.8105 -17.7772
-48.4196 -18.0323 -16.0093
-48.7927 -17.1319 -17.8197
-50.2705 -17.3379 -18.3086
-50.7291 -14.2977 -20.4428
-45.0761 -10.8438 -22.1842
-46.7193 -12.4223 -22.2377
-47.433 -14.3065 -22.3322
-44.8363 -20.5335 -23.279
-44.7601 -18.2552 -23.1378
-44.3272 -16.2325 -23.0924
-37.1859 -13.8839 -23.8616
-39.2299 -14.7732 -24.3529
-40.9507 -15.587 -24.6531
-40.9118 -17.4599 -29.0174
-39.9255 -17.4339 -27.7936
-35.739 -20.5656 -28.4884
-35.2654 -18.8029 -27.8523
-36.1532 -17.5429 -28.2201
-36.7747 -12.8649 -29.2295
-35.1015 -13.3708 -30.2517
-35.0796 -14.8288 -30.6694
-33.2992 -18.297 -37.1528
-33.0691 -17.1774 -35.1328
-32.9244 -16.039 -33.5344
-29.5175 -15.0137 -30.4166
-29.8089 -14.1195 -32.1978
-28.5424 -9.80159 -32.4501
-28.0476 -10.4112 -34.1724
-27.6963 -11.8648 -34.2652
-24.3309 -7.28069 -33.0823
-24.0937 -9.63218 -33.2332
-23.9822 -11.5642 -33.5803
-22.0761 -16.6169 -37.1352
-21.7056 -15.1264 -35.3924
-21.2819 -14.1896 -33.66
-19.33 -18.7991 -29.9119
-18.5106 -16.7988 -30.8812
-17.9518 -15.1695 -31.8456
-16.0556 -16.916 -34.0898
-14.0335 -15.7516 -34.1644
-14.3154 -14.7964 -32.4764
-11.5745 -14.5175 -26.6762
-11.797 -13.6416 -28.6883
-11.6496 -12.949 -30.5026
-8.73046 -11.5515 -32.5021
-5.12718 -11.5907 -31.4366
-2.79091 -8.67222 -26.496
-2.56863 -8.89482 -28.8301
-2.05724 -9.43648 -30.7123
1.58377 -10.0163 -36.5463
1.39478 -9.58516 -34.2624
1.39374 -9.39196 -32.275
5.72436 -10.9166 -27.0362
4.92772 -9.56089 -28.7162
4.34255 -8.21114 -30.0411
4.54159 -2.04479 -32.4438
5.63173 -4.05784 -32.0141
6.68714 -5.81307 -31.8117
10.3265 -10.4671 -34.0496
10.2502 -8.21883 -33.4508
10.3372 -6.33954 -32.7725
14.0589 -4.70701 -27.9877
13.0785 -3.92815 -30.0267
12.547 -3.46283 -31.8516
14.9958 1.47679 -35.7357
13.4187 0.373221 -34.3959
14.6301 -0.719912 -33.2308
21.8319 -1.91967 -32.8466
19.959 -0.519207 -33.0325
18.2833 0.284537 -32.6344
18.3813 3.9107 -33.6468
16.0693 8.5613 -29.8761
16.6891 6.92275 -30.532
17.4642 7.01594 -31.7947
19.2437 10.3747 -31.1354
26.2486 9.87011 -27.8135
24.0337 10.2594 -28.1238
22.1427 10.8504 -28.5826
18.1877 14.0534 -25.2742
20.2423 14.1614 -26.3485
21.9261 14.4419 -27.4462
24.6288 16.3068 -32.7384
25.0062 16.2452 -30.4557
24.9568 16.3943 -28.4985
22.4515 20.2659 -27.9964
24.1279 20.8409 -27.1231
25.3277 20.3013 -27.8579
28.8077 20.6284 -26.2135
31.3266 25.0647 -27.7035
31.5347 23.4635 -28.8306
31.7819 22.1389 -28.0808
34.8843 16.9695 -27.0034
35.0756 19.21 -26.8283
35.1449 21.1343 -26.8091
38.9403 23.2442 -23.6121
38.678 24.2378 -25.2702
38.3081 23.2699 -26.3939
41.4447 25.4209 -31.2676
41.6202 23.8637 -29.5515
41.4301 22.331 -28.3139
41.3785 18.9703 -23.3133
43.4676 19.4523 -24.2646
43.4318 21.0875 -25.3493
45.5048 25.2325 -24.2708
45.8823 23.9057 -24.8619
50.6328 25.2219 -27.1255
51.317 23.8992 -25.2885
49.6092 23.5619 -24.2631
51.2931 27.8438 -22.5766
50.437 26.3745 -21.7733
49.4832 26.7468 -17.1338
48.7191 27.0483 -18.4587
44.9686 30.2901 -18.9448
46.799 30.3877 -18.685
48.5961 33.7169 -18.2777
45.625 30.608 -12.4125
46.7976 33.172 -13.4948
47.1578 35.0942 -15.1012
43.5236 43.6478 -16.2868
44.0656 40.425 -15.1013
45.843 38.7068 -14.5239
47.5906 41.1335 -10.9613
46.2826 40.2883 -11.2037
42.0062 41.1864 -9.20055
43.3596 41.9315 -9.34497
47.9643 45.9613 -7.47212
46.1252 44.6973 -6.53878
44.4458 43.6598 -6.20268
40.0432 43.333 -1.23953
41.4596 42.9884 -2.52816
41.829 44.129 -3.43022
39.0706 48.0486 -4.17857
40.1921 48.5912 -2.66229
41.4384 47.7786 -2.48984
47.7186 48.682 -0.70452
45.4084 48.898 -0.402138
43.5811 49.6062 0.00742051
44.0338 54.7307 -0.157095
44.2914 54.2045 1.68398
43.5424 52.9063 2.06685
40.3324 51.1436 5.66724
39.2448 51.6584 4.13492
39.9184 52.7904 3.34354
40.4339 59.0101 5.01543
39.4993 57.3979 4.35833
40.113 56.1884 5.03695
41.6665 58.6591 8.90652
40.0973 57.4737 8.613
37.0154 55.517 12.3486
36.2896 57.248 11.7794
36.7864 57.7654 10.3217
33.5801 60.4221 7.96422
34.235 60.6639 9.74849
27.2839 61.104 10.1627
29.6252 60.6115 12.0182
32.1083 60.3376 12.9024
37.584 60.1528 18.3075
34.9312 60.7144 17.2534
32.6412 60.054 16.5726
26.556 58.3711 16.4537
28.191 57.9725 18.1278
29.1291 59.6153 18.2636
27.8765 67.7506 22.1418
28.3084 65.1234 20.972
28.742 62.6394 20.6796
30.4711 59.8574 24.1321
28.6052 60.4331 23.8192
29.6905 61.9803 27.7281
28.6465 63.4818 27.0051
27.4686 63.2359 26.0229
21.9408 67.0486 27.5086
23.109 66.5956 25.488
25.0625 66.239 25.8166
29.6433 68.4809 24.741
29.0144 68.8313 26.5729
27.4316 69.0347 26.7865
27.8011 74.2149 26.692
23.8382 71.714 27.8481
25.397 72.7765 28.0858
26.5215 72.598 27.1602
timestep
-7.54427 -53.7069 19.8782
-9.5892 -51.4947 19.5043
-8.81726 -53.0089 20.1623
-12.4919 -51.3599 23.7641
-11.1524 -52.5902 24.2684
-10.7498 -53.7412 23.374
-12.4864 -57.8103 24.7001
-13.1063 -56.3943 24.6541
-16.8738 -55.4509 27.5833
-15.9832 -56.6136 27.2026
-17.4146 -61.644 28.2751
-17.9248 -59.9235 27.5426
-23.3259 -58.7957 24.5854
-21.6261 -59.3132 25.4046
-21.5291 -59.0353 26.8705
-24.7094 -57.8912 29.8809
-25.1682 -58.5422 28.2148
-29.8544 -59.3254 27.5551
-28.7777 -57.7126 27.5665
-28.2064 -53.1766 29.1669
-29.7063 -54.2148 28.9125
-35.1303 -53.4603 32.4985
-33.9084 -52.9724 30.5335
-33.2371 -52.8679 28.7752
-38.3531 -52.7691 24.0999
-36.4373 -51.9635 25.0417
-35.6401 -51.0575 26.5648
-36.7334 -47.894 29.794
-37.9713 -49.0184 28.865
-39.8399 -46.1507 25.0038
-40.2111 -47.5084 26.2819
-44.7574 -50.8093 30.5466
-44.6269 -50.0973 27.7569
-43.5353 -49.1142 25.6032
-45.101 -50.2754 19.4144
-44.9192 -50.2997 21.3629
-44.71 -48.9579 22.0076
-47.4853 -44.3482 22.779
-47.0984 -44.9228 21.004
-47.1627 -46.4167 20.4836
-53.3274 -48.8674 16.5952
-50.5515 -47.8962 16.4721
-48.4605 -46.5372 16.9327
-54.2568 -44.6833 17.8471
-52.1891 -43.7345 17.299
-50.3482 -43.2808 17.1793
-44.6007 -38.7118 15.213
-46.9343 -39.4476 16.8419
-49.3061 -39.6897 17.6566
-46.8162 -35.245 22.2012
-49.5695 -35.6522 21.1946
-50.4376 -36.1966 18.9372
-56.1171 -33.5676 15.4845
-54.0101 -33.6415 16.4524
-52.0102 -33.7115 16.625
-49.2119 -30.7474 13.601
-50.5285 -30.5724 15.115
-51.4722 -26.6193 17.4828
-50.6327 -26.8397 15.6633
-44.1023 -28.0323 17.283
-45.6483 -26.9232 15.9704
-46.995 -25.8321 15.0579
-42.9747 -26.548 9.90842
-44.6955 -25.372 10.8811
-46.2915 -24.4072 11.6593
-48.8459 -20.7198 10.119
-49.0269 -22.297 10.034
-51.4078 -19.7886 4.13307
-50.6184 -21.4297 5.46227
-49.6752 -22.9093 6.27036
-47.16 -26.2232 1.19447
-48.4055 -25.5889 2.58392
-47.9448 -24.342 3.3241
-45.8544 -21.3357 2.08651
-52.2302 -17.6608 1.27212
-49.7425 -18.8603 -0.884772
-47.2056 -19.4076 -0.98504
-48.515 -15.363 1.22036
-46.5924 -15.1506 0.964582
-46.04 -15.9737 -0.232357
-41.3318 -16.3344 -0.15571
-42.3335 -15.2165 -0.497345
-40.679 -11.9301 -2.11778
-41.8853 -12.6442 -3.24975
-44.2804 -12.0725 -7.34566
-43.0803 -12.9772 -6.71774
-38.8184 -16.2932 -10.239
-40.1719 -15.8193 -9.00979
-40.622 -14.2799 -9.21609
-39.9273 -13.6187 -12.9128
-42.5891 -16.5173 -17.9874
-41.2144 -16.337 -16.6442
-41.9699 -15.7032 -15.4534
-41.2896 -19.8871 -13.1948
-42.3474 -18.7248 -13.0994
-46.7945 -17.676 -10.4352
-45.6022 -18.9643 -9.67812
-44.0564 -18.657 -9.80219
-39.2813 -22.4089 -11.2254
-40.3772 -21.3069 -9.55684
-41.0632 -20.3133 -8.11131
-37.9319 -17.6348 -4.41186
-39.8111 -16.2593 -4.69299
-41.098 -17.5703 -5.55422
-46.0018 -18.4928 -4.66623
-46.0269 -16.9596 -5.77383
-44.768 -16.8106 -6.6472
-45.5656 -14.4716 -9.58425
-44.8767 -11.249 -15.271
-44.2858 -11.3739 -13.0504
-43.59 -11.591 -11.2934
-38.0686 -11.1931 -6.26486
-39.7257 -10.4759 -7.76003
-40.8306 -9.99687 -9.1923
-42.4679 -3.92369 -11.259
-42.2862 -5.76901 -10.0004
-40.8322 -6.62856 -10.9568
-37.0048 -3.86674 -9.78341
-37.7254 -4.24585 -11.1347
-35.8989 -0.456169 -13.8071
-35.1982 -2.06159 -14.5538
-35.0439 -3.22042 -13.5861
-29.4621 -6.19576 -12.1429
-31.2251 -5.70288 -12.6487
-31.3719 -4.1677 -12.9598
-26.9386 -2.72734 -10.7212
-27.7156 -1.22917 -12.2721
-28.2372 -2.37458 -13.8755
-26.8054 -2.53726 -18.1835
-26.1344 -3.68195 -16.7345
-23.7209 -7.41999 -14.7422
-22.7403 -6.9449 -16.3383
-22.6831 -5.41487 -16.6362
-15.6914 -2.76524 -18.1794
-17.8294 -3.72187 -18.4717
-19.604 -4.7647 -18.5711
-20.6969 -8.26673 -25.2525
-19.6872 -7.33551 -23.4264
-18.819 -6.87419 -21.7807
-14.0413 -11.7997 -20.6309
-14.7349 -9.53024 -20.9826
-15.0782 -7.5812 -21.4407
-12.8329 -3.42444 -27.3708
-12.8964 -4.8861 -25.5589
-12.8091 -6.20044 -24.145
-8.09235 -10.3033 -24.8643
-9.09213 -9.46951 -22.9166
-9.39272 -7.49418 -22.8334
-7.66002 -4.31776 -22.2766
-4.11361 -5.2613 -23.5947
-4.70283 -2.09488 -28.7826
-3.04105 -3.367 -27.7352
-1.91615 -4.56251 -26.6326
1.11912 -9.41974 -24.4684
1.55199 -7.24253 -25.2512
1.7551 -5.68032 -26.2853
3.9109 -0.31732 -29.5388
4.44918 -2.32522 -28.4386
4.84863 -4.14018 -27.8573
6.83411 -9.57045 -30.6466
7.1887 -7.86459 -28.9643
7.57084 -6.74995 -27.5383
12.0715 -7.34762 -31.8176
11.6342 -6.80771 -29.6919
11.4721 -6.30097 -27.7875
13.7412 -2.71398 -22.7144
14.426 -4.81436 -23.3656
14.0045 -4.92005 -25.242
19.489 -0.847472 -28.8837
18.1467 -2.19911 -27.5812
17.356 -3.56692 -26.3583
20.5413 -8.38228 -23.5843
20.5643 -6.0778 -24.1068
20.4529 -4.06769 -24.2902
23.7304 -2.28568 -23.8606
29.7424 -3.73516 -21.6724
28.2138 -3.3804 -22.6814
27.0531 -2.66314 -21.9612
27.9873 0.503711 -20.1954
33.1816 4.13701 -24.3662
32.3277 3.14574 -22.4008
31.3722 2.13238 -21.0855
30.893 0.260114 -15.4232
31.8965 1.96622 -16.5783
32.7391 3.29172 -17.8127
35.8269 9.74685 -19.4523
35.3772 7.86079 -18.1994
34.9395 6.24822 -17.0754
38.5172 8.26048 -14.2713
37.5021 7.0259 -13.0691
35.9848 7.02366 -13.5022
34.5269 8.78578 -10.4647
36.9154 13.5821 -10.6878
36.5569 12.9099 -8.85607
36.546 11.4061 -8.60073
39.4126 7.85935 -2.6377
38.4097 9.43797 -3.9965
37.6352 10.9289 -4.95322
35.3498 14.1449 -2.12481
36.3352 15.2404 -3.43787
37.5789 14.6009 -3.99452
44.1825 17.1707 -5.27716
42.2421 17.1066 -4.12773
40.4619 16.9114 -3.29794
39.1924 18.5803 3.29288
38.9333 19.0977 1.08419
38.5293 19.1382 -0.75143
40.7365 23.2756 -0.940587
39.7642 22.5624 -1.86004
38.3538 26.2898 -8.59883
39.1372 25.0543 -6.83674
39.8618 23.867 -5.44616
44.2649 23.9755 -6.44503
43.4716 25.2693 -5.33253
45.6168 28.3551 -2.26423
45.164 28.2534 -3.65494
45.2191 32.3421 -7.19567
46.2498 31.376 -5.70324
48.7579 33.8533 -4.22651
51.3707 26.6222 -3.06308
52.0045 29.5831 -3.44216
51.6489 31.9118 -2.5924
49.2238 36.5159 0.361256
52.4145 35.2963 0.979714
54.0424 33.6646 -0.20857
58.616 33.3153 0.0851413
57.4684 33.4206 1.20021
59.282 34.3849 5.42446
58.2439 35.0434 4.45937
55.3309 41.8193 5.87765
56.8865 40.0621 5.82625
58.1178 38.562 5.6684
62.7991 41.025 5.19117
62.4549 40.4377 7.00358
60.9832 40.5853 7.40788
60.1122 41.9661 12.0189
60.7517 43.5355 11.1143
60.6592 43.6108 9.61138
59.2594 48.7066 5.89163
60.5244 47.7137 7.61189
61.3217 47.3356 9.39587
57.5716 50.3054 11.3535
59.2696 51.2456 11.2483
60.5276 50.4208 11.4514
64.5246 51.9584 14.2163
63.5832 50.5815 15.176
62.0959 50.5908 14.9138
59.3236 56.2622 16.5796
60.4038 55.1253 15.5481
59.9062 53.6715 15.4203
54.4917 53.7867 15.5973
56.1442 54.2332 14.5472
55.3284 56.8148 9.93475
56.8177 57.4743 11.0655
56.504 57.2982 12.5674
55.4896 61.7998 15.4879
55.0804 60.686 13.9916
47.6429 60.6061 11.8893
50.3752 62.0128 11.8964
52.77 62.7758 11.8397
55.1336 67.7368 5.25216
53.4405 66.891 7.4659
52.8823 65.9552 9.78829
49.3958 65.9657 14.0517
49.5363 68.0631 13.0126
50.1334 67.9966 11.1512
46.0297 73.8314 11.8461
48.148 72.9587 9.98679
49.0756 70.8366 8.70454
50.3604 68.8488 4.6103
49.9776 70.7241 5.14638
47.4632 73.4265 2.36845
46.0919 72.1184 2.88364
46.3332 71.6699 4.25696
44.9116 64.0429 5.06619
45.055 66.3655 5.331
45.0704 68.3456 5.72547
42.5999 68.0951 10.2609
43.9371 69.4868 10.1102
45.2787 68.9427 9.39836
44.9268 66.9882 13.6289
44.7054 64.2588 10.1203
45.6322 64.7031 11.7243
45.8635 66.2301 11.9133
timestep
-49.9646 -60.3261 34.5555
-49.3532 -61.1166 31.694
-49.2503 -61.1198 33.5607
-45.0811 -66.0973 33.5815
-46.6612 -64.9516 33.4818
-46.4138 -63.5878 33.8191
-42.3111 -61.9826 32.0145
-43.0612 -61.7949 33.335
-40.4238 -59.4818 36.7049
-41.2789 -59.2553 35.4488
-41.8257 -54.9197 32.9392
-40.3623 -55.8631 33.9172
-35.6516 -55.6043 34.591
-36.1325 -53.8924 33.8959
-37.5707 -53.4335 34.2015
-39.5153 -48.7838 35.2269
-37.95 -49.6413 34.4484
-34.2691 -48.4878 32.015
-35.0129 -47.439 33.3872
-32.4905 -43.8946 35.5377
-33.8117 -43.7899 34.0845
-38.9223 -40.3544 32.9832
-37.2124 -41.3996 31.863
-35.6077 -42.3027 31.1388
-34.4606 -45.0009 25.8558
-32.8462 -44.3681 27.4302
-33.5067 -42.5569 28.06
-35.5867 -38.4515 25.6085
-34.9751 -40.3176 25.5016
-36.6619 -43.5625 22.4173
-35.1635 -42.3904 22.3354
-29.0389 -41.4597 20.8861
-31.486 -42.527 19.4093
-33.7677 -41.6477 18.8231
-35.0861 -37.2655 16.9768
-35.2004 -38.543 15.5013
-35.4753 -39.9119 15.9662
-32.9728 -44.8587 14.5148
-34.2952 -43.8522 13.5646
-34.3829 -42.326 13.2935
-30.7181 -37.4166 9.74319
-32.5619 -39.6856 9.37489
-34.5205 -41.2626 9.62886
-40.4429 -42.4814 10.2295
-38.7934 -42.3879 8.57722
-37.3548 -42.0892 7.29487
-35.38 -45.7273 1.11693
-36.6536 -43.3585 2.34195
-38.2142 -41.8105 3.58869
-42.9394 -35.3385 3.43302
-41.5201 -37.8717 2.56922
-41.3969 -40.3959 2.2298
-43.5576 -46.4952 0.452002
-44.5969 -44.5417 1.35963
-43.6262 -43.007 0.628207
-43.8972 -43.0168 -4.36169
-45.0736 -43.4946 -2.89213
-49.4423 -45.0737 -2.89983
-47.982 -45.4583 -4.26258
-53.1322 -43.0302 -7.48869
-50.9131 -43.5647 -7.61568
-49.0716 -44.2664 -7.79614
-46.4405 -45.9307 -13.7128
-46.4644 -45.7611 -11.3573
-47.2297 -44.0598 -11.0725
-46.7243 -39.8939 -13.4951
-46.7192 -41.3971 -13.6363
-46.4958 -45.7866 -19.6855
-45.6558 -44.0742 -18.2182
-45.2816 -42.8355 -16.7525
-42.2901 -36.9963 -17.837
-42.8134 -38.7428 -17.148
-43.4677 -39.7135 -18.0697
-42.5626 -40.7777 -21.6619
-39.4429 -47.8074 -26.563
-39.1197 -45.0061 -24.3983
-40.2345 -42.832 -23.6171
-36.2823 -38.2606 -25.9305
-37.0068 -39.864 -25.0461
-37.9689 -40.778 -25.7791
-37.1318 -39.8414 -30.3769
-36.7411 -40.89 -29.4047
-34.418 -43.5957 -31.1234
-33.3952 -42.5215 -29.9761
-29.6588 -39.3728 -29.189
-30.2314 -40.4118 -30.2673
-25.2664 -41.9898 -34.1418
-26.9081 -41.3125 -33.3007
-27.2154 -41.9894 -31.9365
-23.8665 -42.9062 -30.2506
-24.3813 -41.1688 -24.1952
-24.259 -41.1942 -26.0903
-24.6049 -42.5787 -26.5939
-28.7411 -43.3665 -28.4766
-28.2982 -43.6779 -27.0043
-32.0325 -43.3788 -25.0728
-32.2313 -45.2664 -25.6174
-30.9461 -46.0118 -25.7437
-35.4484 -50.8414 -26.8642
-33.2421 -50.1165 -27.3737
-31.3547 -49.4585 -27.5418
-30.2114 -48.3455 -35.0238
-30.1863 -47.8987 -32.6969
-29.7443 -48.1515 -30.7987
-25.9283 -46.35 -28.3382
-25.6123 -46.6596 -30.1787
-26.6778 -45.9584 -31.1764
-26.2794 -45.2482 -34.9184
-20.0257 -47.2706 -37.8607
-21.4314 -45.8554 -36.5976
-22.6694 -44.499 -35.9122
-23.2649 -37.6282 -35.6966
-22.116 -39.6525 -36.0457
-21.1171 -41.2387 -36.6444
-15.3835 -39.7937 -40.9513
-16.6808 -39.5985 -39.0363
-17.6893 -39.6554 -37.3665
-17.3843 -36.042 -34.6595
-17.7548 -36.1246 -36.1372
-20.0974 -30.973 -37.0684
-18.9511 -31.8582 -38.3597
-17.7724 -32.6285 -37.7916
-12.6593 -29.6038 -35.8114
-14.1039 -29.8033 -36.9977
-15.4586 -29.9743 -36.3488
-18.2162 -26.5691 -30.7123
-16.9866 -26.8567 -32.6974
-15.9062 -26.7323 -34.2736
-12.0127 -25.3211 -36.748
-12.735 -24.6761 -34.9799
-10.8927 -23.0271 -30.352
-10.3825 -21.8167 -31.834
-11.293 -21.7576 -33.1572
-13.7694 -17.3052 -37.733
-11.9794 -17.7105 -36.2499
-10.6699 -18.4277 -34.9729
-3.99048 -18.352 -33.9043
-6.13993 -17.9669 -33.2707
-7.92359 -17.4862 -32.6662
-11.9092 -16.1861 -27.1321
-10.1642 -15.8268 -28.5456
-8.62458 -15.3752 -29.5989
-7.30472 -10.1676 -28.3758
-6.54566 -12.0493 -27.3987
-6.28477 -14.0196 -26.888
-2.81726 -18.8632 -23.6499
-3.59579 -16.6812 -23.4411
-4.47593 -14.9112 -23.5612
-2.85005 -11.445 -22.9081
-0.171951 -10.774 -20.2007
3.75501 -5.68563 -24.3235
2.61371 -6.67144 -22.5585
1.936 -7.70635 -21.004
5.74482 -5.41946 -15.6023
4.07227 -5.43694 -17.202
2.40536 -5.19781 -18.2855
-1.43992 -2.4733 -18.5879
-0.166869 -0.693776 -17.8493
1.70094 -1.44476 -17.7215
7.70372 -1.60832 -20.3968
6.51347 -1.56199 -18.4048
5.44664 -1.25808 -16.8282
7.8546 3.56544 -17.4076
9.14299 2.48292 -15.8502
7.97368 1.00888 -15.2706
7.11448 0.260833 -7.8851
7.99236 1.03666 -9.91789
8.58747 1.91701 -11.6124
10.641 8.106 -12.9108
10.8215 6.16223 -11.6978
11.008 4.66042 -10.5411
16.3156 4.29885 -5.28795
14.6034 5.01654 -6.77681
13.4337 5.95175 -7.91826
14.5383 9.4945 -8.40393
20.6277 10.8547 -6.17256
19.106 10.2382 -7.18787
17.7786 10.9691 -6.92834
18.1848 14.424 -5.47839
22.6343 14.3087 0.1104
20.8206 15.5055 -0.978819
19.2747 15.8956 -2.07434
15.9543 20.3102 3.2498
17.0313 19.5399 1.20996
17.9454 19.0345 -0.43907
21.9799 22.881 -4.57916
21.3515 22.1597 -2.52655
21.0245 21.2961 -0.819269
25.7768 20.7889 1.52053
24.4599 21.6753 2.66524
23.4086 22.474 1.93109
25.2336 25.8631 1.81344
28.2278 26.5712 6.13356
26.3867 26.6928 6.48853
25.5044 27.3449 5.34013
20.6199 30.8989 6.99561
22.966 30.772 7.10165
24.7738 30.5423 7.20865
27.7875 33.6948 6.99323
27.4669 33.8624 8.88968
26.752 32.7102 9.57711
25.9963 31.3901 16.1175
27.808 32.3642 14.881
26.8396 33.1455 13.3196
20.1665 36.8382 12.3527
22.3641 36.4889 12.9985
24.2774 36.0478 13.1684
26.6392 39.8906 13.7985
25.7376 39.1243 14.7787
23.7496 38.9176 20.5669
24.523 40.5156 19.0955
25.2362 41.619 17.6574
29.1462 43.9382 19.101
27.3563 44.464 18.9923
26.421 49.1588 19.7063
27.776 48.2867 19.5698
32.0042 50.2212 20.3779
30.4799 50.0047 21.5229
30.4537 51.4566 25.0119
26.6264 58.9453 25.6023
28.9201 57.0057 25.6478
30.1583 55.0169 26.1858
37.5521 56.8518 29.5672
34.2697 55.7981 30.2479
32.2102 56.5049 29.1016
31.2363 61.1035 30.7316
32.131 60.1935 29.8605
35.6696 62.4432 27.4806
35.4683 61.6711 28.8123
35.6641 59.1813 35.015
36.5827 60.5581 33.3937
37.1322 62.0456 32.1466
40.5846 59.1348 29.1377
41.4789 60.5773 29.9755
40.4799 61.7904 30.3945
40.4525 67.0871 29.9704
39.3194 66.1036 28.6919
40.0165 64.838 28.1497
39.3336 65.5716 21.2592
40.3426 65.8831 23.2961
41.5743 66.0244 24.8879
43.0094 69.4348 22.1147
44.4343 69.3981 23.4579
44.5612 68.1106 24.2228
49.8877 69.1729 22.7194
49.4116 67.8703 24.1068
48.3398 68.3256 24.9552
48.5545 73.6469 28.9805
49.02 71.8588 28.3747
49.037 71.606 26.835
50.1891 73.7479 22.4407
51.0202 73.4217 24.1916
55.4874 73.3072 25.7425
55.2826 75.1984 25.4001
53.8572 75.7329 25.3646
53.5061 80.4469 22.5814
53.9116 78.5446 22.6465
53.6959 72.1435 18.0163
55.1841 74.4215 19.3154
56.086 76.7178 20.111
58.9826 77.2787 12.6011
58.8372 77.1168 15.5682
59.2004 77.6588 18.076
64.6716 79.5692 21.8164
62.2829 79.3917 21.5749
61.9436 79.6972 19.6565
60.3303 86.1359 17.9018
62.1228 83.9804 16.9845
63.4877 81.8092 16.9522
66.7759 79.3013 13.712
66.2279 80.9843 14.4066
69.1984 84.8951 15.4578
68.8178 85.0537 13.5238
67.5132 84.3859 13.046
71.9148 83.4157 7.01969
69.8437 83.4861 8.01975
68.4882 83.2708 9.45942
64.4329 80.21 8.64444
65.5966 79.6501 10.0118
67.0868 79.7915 9.65245
66.8855 76.1043 7.91334
70.51 76.1174 10.1705
70.2162 76.2874 8.28427
68.832 76.8464 7.96633
timestep
-46.4364 -60.6762 31.5949
-48.8611 -59.586 32.1978
-47.5745 -60.9339 32.5848
-51.1049 -66.4379 33.1988
-50.6854 -64.6112 33.4464
-49.6788 -64.073 32.4308
-52.1659 -61.4392 29.3477
-51.433 -62.8377 29.362
-50.7577 -64.3804 24.8157
-50.6002 -63.0848 25.632
-50.5709 -58.5974 22.5862
-51.4187 -60.3741 23.0479
-55.7725 -59.6223 21.3441
-55.1603 -61.0826 20.5347
-53.6928 -60.8966 20.0539
-53.0322 -61.1113 15.4681
-53.9577 -59.8041 16.4078
-58.3904 -60.9115 17.5583
-57.6072 -59.2847 17.1461
-57.0943 -54.7647 18.3108
-58.6104 -55.8803 18.3529
-63.5097 -52.8801 21.4071
-61.3501 -52.7314 20.5791
-61.5558 -53.5071 18.8313
-59.6183 -50.4515 13.8154
-61.1507 -50.0171 15.4665
-62.0841 -51.6452 15.5974
-65.4656 -54.1022 12.39
-63.6715 -53.4174 12.6551
-60.0804 -55.0978 10.0239
-61.3801 -53.6772 9.68141
-62.0767 -48.4821 3.43292
-62.433 -51.293 4.58365
-62.7235 -53.2573 6.20741
-66.9345 -55.1042 5.80919
-66.2232 -55.1374 3.98055
-64.7212 -55.5136 4.03473
-64.9485 -55.2515 -2.67567
-64.7195 -54.6649 -0.819806
-63.9001 -55.4167 0.310569
-55.6689 -58.8894 0.169466
-58.3218 -57.7758 -0.315077
-60.3264 -56.1578 -0.734371
-58.5761 -50.7539 -4.63243
-59.3455 -53.0077 -4.53572
-60.3291 -54.69 -4.25618
-65.6816 -59.3675 -6.44112
-63.8921 -57.1711 -7.18178
-61.832 -55.8183 -7.58028
-62.2213 -50.7708 -13.6192
-60.887 -52.6384 -11.6458
-60.2819 -55.0949 -11.07
-60.4362 -59.9755 -15.1178
-58.9986 -58.5084 -13.9627
-57.7656 -57.4581 -12.778
-53.4485 -58.7078 -11.1357
-54.0031 -57.4891 -12.5748
-51.6259 -55.2737 -16.4581
-51.759 -57.2004 -15.9018
-50.9799 -63.0947 -15.9529
-49.9465 -61.2452 -17.0133
-49.3778 -59.481 -17.7196
-45.8878 -60.8644 -23.1375
-46.4853 -59.3688 -21.5453
-46.9488 -57.9386 -20.1747
-45.7379 -54.2546 -23.0102
-45.3794 -54.7803 -21.5544
-42.1558 -50.1561 -17.4262
-43.3212 -50.2499 -19.5203
-44.0791 -51.9825 -19.3041
-46.3118 -53.6543 -13.2101
-45.8088 -53.2249 -15.1048
-44.6847 -52.3792 -15.5914
-41.5516 -51.5652 -13.7639
-33.007 -51.6568 -15.4844
-36.2617 -50.4638 -15.5466
-38.4489 -49.4403 -14.8969
-38.0476 -45.8385 -11.6707
-37.5944 -44.9799 -13.4295
-38.2274 -45.7089 -14.5994
-39.6344 -42.4638 -17.3412
-38.423 -43.3467 -17.5752
-35.6004 -43.1695 -20.2386
-34.9173 -42.4303 -18.7471
-31.6927 -39.9645 -16.1229
-33.1226 -39.75 -16.7908
-36.2188 -34.2574 -15.7278
-35.2603 -35.9351 -15.5502
-34.0695 -36.15 -16.5684
-31.8476 -33.0502 -16.5697
-28.7178 -30.2005 -15.5688
-29.0365 -31.0167 -13.8306
-29.3475 -32.6055 -13.8933
-26.5414 -34.6923 -11.1824
-28.0537 -34.4554 -10.9263
-29.762 -36.9428 -5.10602
-28.7636 -36.8874 -6.76334
-28.5385 -35.47 -7.29904
-29.8991 -33.1789 -1.55347
-28.3761 -33.2983 -3.30006
-27.0061 -33.1219 -4.66866
-23.9471 -36.6007 -0.401876
-23.473 -35.3199 -2.19282
-23.4992 -34.2043 -3.8162
-23.0184 -36.3428 -9.89549
-23.7776 -35.7316 -8.2479
-22.6816 -35.0642 -7.41097
-22.428 -31.3808 -8.03762
-17.2045 -31.5491 -4.00556
-18.2169 -30.5154 -5.84525
-19.1752 -29.4625 -7.18547
-20.0478 -22.5669 -10.1158
-19.2233 -24.7442 -9.93427
-18.4829 -26.5523 -9.47126
-12.4651 -28.0484 -13.7886
-13.6208 -27.3554 -11.9219
-14.8011 -26.6943 -10.4332
-11.4071 -24.2628 -8.22751
-12.376 -24.12 -9.38195
-11.5291 -19.0885 -10.6754
-11.7293 -20.2336 -12.1416
-11.0387 -21.6216 -12.0161
-8.37426 -22.8358 -15.7643
-7.81949 -21.0974 -15.1655
-7.83215 -21.0611 -13.6732
-2.13045 -19.6229 -9.02938
-3.49306 -19.4161 -10.8984
-4.70811 -19.3265 -12.3953
-4.56133 -15.4003 -14.4731
-4.0502 -17.0642 -15.4276
-0.985416 -20.1579 -17.9398
-0.469615 -18.3466 -18.4018
-0.775201 -17.3249 -17.2628
2.26981 -12.5922 -13.5118
1.59818 -13.3908 -15.57
0.807262 -13.8826 -17.3655
-0.335246 -7.77039 -20.0865
0.818794 -9.74332 -19.8181
2.20552 -11.187 -19.6805
6.78443 -12.9057 -24.2728
6.21348 -11.7231 -22.3695
5.85162 -10.5809 -20.8112
7.56611 -4.44732 -20.0749
8.3596 -6.54433 -19.3371
8.72767 -8.3758 -19.3923
12.9143 -10.6998 -20.5309
13.3402 -10.3697 -18.1883
12.0855 -8.93643 -17.678
14.6739 -7.32562 -15.4942
18.4074 -8.33389 -15.2108
22.4452 -2.664 -15.6316
22.1253 -5.0076 -15.3304
21.8922 -6.89099 -14.6038
25.8416 -12.3138 -10.9013
24.9 -10.2198 -11.2905
23.957 -8.56286 -11.8588
20.0572 -5.84489 -7.81336
22.1457 -5.65016 -8.72357
23.9118 -5.68444 -9.5685
28.0072 -1.60991 -12.388
27.426 -2.57979 -10.3992
26.774 -3.25572 -8.64667
28.5343 2.82323 -10.023
27.8095 1.58066 -8.25871
27.303 0.101041 -6.98604
26.6938 -2.50762 -1.2831
26.3847 -0.61925 -2.48329
26.3378 1.13818 -3.54594
21.7809 6.20272 -2.66682
23.6657 5.15276 -1.85648
25.3196 4.20706 -1.36702
29.7004 4.5804 2.59966
28.6643 6.50115 1.97003
26.7655 5.85168 1.75905
25.5389 8.21603 4.50312
30.4909 7.41892 8.58821
29.3576 7.6203 7.06926
27.9363 8.161 7.48906
28.7856 10.6249 10.2216
34.0227 14.7086 8.93469
32.6054 13.7088 10.5052
31.2205 13.1391 11.6944
30.8285 11.0582 17.7666
30.0856 12.701 16.3977
29.7762 14.2031 15.1618
24.0927 17.5828 16.5159
26.427 17.4982 16.4138
28.4316 17.4996 16.1843
32.5464 20.4182 15.691
32.6592 19.2245 17.0514
31.3793 19.1191 17.9757
30.4374 22.3503 19.836
32.2594 26.8759 17.5767
33.5132 25.8095 18.646
32.8773 25.2187 19.9843
36.235 25.6741 23.6524
34.8628 27.4888 24.2034
33.5214 27.7996 22.7065
31.2321 32.2093 22.7795
31.5242 31.8675 20.943
32.8274 31.1019 20.723
39.2802 31.2374 18.3416
37.5118 31.9847 19.5626
36.1616 32.8191 20.6759
39.7663 37.4753 25.6947
38.9297 36.6317 23.7284
37.8352 35.9285 22.2645
35.7185 38.5836 19.5087
37.216 38.4041 19.4534
36.6635 44.2123 20.873
38.3687 42.7845 20.3607
39.6196 41.3138 20.0594
44.9349 41.4487 20.176
43.2675 42.2278 20.5733
42.338 46.1548 22.7935
42.6878 45.9174 21.4014
42.9976 49.758 18.1714
43.2688 49.426 20.0647
42.1582 52.1514 22.3351
37.7187 57.918 20.0302
40.5653 57.1253 19.8419
42.2401 55.1621 20.2276
48.1238 52.0724 15.9567
45.9255 54.6261 16.6971
45.0312 56.595 17.9925
46.6959 61.057 17.8689
45.2963 60.3917 17.6252
43.1458 63.9081 15.1553
44.4135 63.0754 14.8917
43.2081 63.921 9.04992
45.0315 64.0939 10.385
46.4002 64.2286 11.8376
46.5877 67.5216 8.5728
47.6236 68.4415 9.96538
48.0829 67.514 11.033
52.8414 68.7131 11.9398
51.7234 69.0498 13.5442
50.3537 69.6476 13.065
54.109 72.8603 9.1302
52.1491 71.7078 8.93336
50.7658 72.0969 10.3023
47.2205 73.4178 12.493
46.7813 74.1297 10.7818
47.2718 73.2542 9.53592
43.011 72.0662 7.97903
43.8251 72.7064 6.37622
44.8322 73.8399 6.65356
40.7202 78.605 4.90662
41.462 77.1431 5.82696
42.9974 77.0988 5.78461
45.4389 81.4118 7.97479
44.69 80.4725 6.27581
42.5051 82.9826 2.01346
43.9241 83.8267 2.90975
45.0358 83.0452 3.52895
49.6534 83.953 1.35386
48.2021 84.732 2.41718
42.8857 91.8326 2.00588
44.8484 89.6853 1.29887
46.2447 87.63 0.787599
49.6957 93.5507 -2.65804
48.6465 90.7161 -2.9243
47.3731 88.4979 -2.71568
44.7315 82.8041 -5.1895
46.3765 84.441 -5.1194
47.6851 85.8722 -5.33058
54.1167 88.9562 -9.20419
51.8331 87.1138 -8.78349
49.4389 86.2866 -8.79425
48.436 88.2443 -13.3132
48.7044 86.5706 -12.4696
49.3044 85.0603 -17.2341
49.5399 83.5817 -16.0019
50.2382 84.0259 -14.7152
53.5148 82.9734 -20.1237
53.7358 83.6597 -17.9603
53.7142 84.585 -16.2325
58.5838 84.999 -14.0125
57.2093 86.2331 -13.3398
56.3057 86.8088 -14.5004
58.9087 91.3514 -15.317
56.5255 91.8547 -14.0486
56.4079 91.125 -15.8538
57.4288 90.0675 -16.0737
timestep
-58.1416 -12.2304 3.94394
-56.502 -9.98159 3.97631
-57.6453 -11.242 4.92593
-58.817 -7.08785 7.39706
-59.0093 -8.60159 8.59629
-59.5468 -10.0231 8.0634
-63.0818 -12.9449 9.10425
-62.9702 -11.2961 9.11626
-66.8521 -9.00684 11.0222
-66.1691 -10.3118 10.9635
-65.6647 -15.1365 11.8665
-67.014 -14.0744 10.9217
-69.4355 -16.6332 7.56887
-70.7104 -16.156 8.97173
-70.1508 -16.3147 10.3944
-71.6818 -19.5887 14.0904
-71.31 -19.5861 12.1683
-71.348 -23.2209 9.09476
-72.4208 -22.8329 10.6358
-76.8082 -24.521 12.1778
-75.1071 -25.2563 11.8666
-72.3998 -28.7765 15.5472
-72.553 -28.7689 13.2092
-73.0476 -28.4682 11.3929
-76.2902 -34.4608 10.6447
-74.4132 -33.107 10.3856
-74.1031 -31.4834 9.36227
-75.2958 -30.2657 4.57526
-75.4664 -31.8074 5.79563
-77.8975 -35.0915 2.9985
-76.0618 -34.9773 3.7363
-76.0649 -41.8378 1.07362
-74.2283 -39.9789 2.21313
-73.6678 -37.4808 1.9981
-71.5751 -40.4734 -0.815274
-72.0982 -39.1109 -2.10676
-72.1426 -37.7177 -1.4859
-76.501 -34.2898 -5.36381
-75.6579 -35.3109 -3.83197
-74.0558 -35.3874 -3.83019
-68.2529 -31.2865 -2.3907
-70.2706 -31.6893 -4.54992
-72.7295 -32.169 -5.34144
-78.8653 -30.3013 -9.75228
-76.6851 -30.5023 -8.85671
-74.8422 -30.9594 -8.24927
-67.1884 -31.6712 -9.89788
-69.9477 -30.8129 -10.5203
-72.2426 -29.6789 -10.6415
-77.5312 -27.2163 -15.3389
-74.7697 -27.7099 -14.3604
-72.6396 -29.2374 -14.4059
-70.1966 -33.8873 -19.443
-70.2107 -32.0276 -18.0308
-70.3501 -30.2353 -17.2817
-70.4642 -27.307 -20.9259
-68.8007 -28.0383 -20.1417
-64.4816 -28.648 -22.5794
-65.2934 -27.3033 -21.4985
-64.3739 -22.014 -18.3992
-64.244 -23.0001 -20.4554
-64.0729 -23.7502 -22.2873
-56.6248 -23.9823 -23.9458
-58.9263 -23.9906 -23.9655
-60.8358 -24.0049 -24.1859
-62.3958 -24.6644 -28.6054
-62.5538 -25.3706 -27.2369
-59.8645 -31.3212 -30.6111
-60.6473 -29.9119 -28.9417
-61.4331 -29.0551 -27.3873
-64.408 -32.0077 -24.8252
-62.6002 -32.791 -24.5743
-61.5116 -31.7227 -24.6673
-58.4537 -32.7077 -22.8077
-57.4873 -37.1626 -28.6027
-56.0582 -36.3609 -25.5687
-56.0449 -35.6939 -23.0329
-53.5926 -38.6582 -20.2168
-53.2758 -36.9468 -19.4641
-53.2666 -35.7983 -20.4602
-48.9688 -34.496 -19.243
-49.5604 -34.7464 -20.5732
-46.8487 -34.2171 -23.3225
-46.8239 -35.9654 -22.7862
-45.9097 -40.5719 -22.3371
-45.1785 -39.2841 -21.9692
-39.1119 -39.9408 -19.2439
-41.0162 -40.0502 -19.7638
-41.4472 -39.6086 -21.2663
-40.8944 -41.5476 -24.4972
-37.4427 -42.8387 -27.3332
-36.4585 -42.1816 -25.8063
-37.224 -42.495 -24.5893
-33.5098 -43.9092 -21.913
-34.5144 -42.6452 -21.9658
-32.7969 -37.211 -18.8623
-33.4262 -39.0999 -19.2327
-32.8305 -39.5622 -20.6444
-30.4708 -34.1671 -24.0754
-30.0545 -36.1034 -22.8474
-29.6935 -37.4825 -21.4349
-24.0412 -41.1343 -20.7413
-25.5807 -39.529 -20.2355
-26.3091 -37.9301 -19.7216
-29.1478 -33.6181 -18.4946
-27.6757 -33.995 -17.3195
-26.4834 -34.5297 -17.9454
-23.8921 -35.823 -15.5666
-22.9508 -30.605 -10.566
-24.1694 -32.3425 -11.696
-22.8415 -33.2791 -12.8022
-16.9491 -32.8749 -15.8133
-18.1119 -32.8543 -13.7043
-19.1974 -32.7185 -12.0946
-17.9304 -31.789 -4.62891
-17.6202 -31.781 -6.84955
-17.6112 -31.4729 -8.80443
-14.1521 -28.3655 -9.02801
-14.3144 -29.8468 -9.49303
-11.2784 -31.3058 -13.2394
-10.7735 -32.314 -11.6915
-10.9935 -31.4976 -10.4107
-10.7141 -27.5587 -7.61102
-8.88578 -28.093 -7.87221
-8.61293 -28.7633 -9.22018
-3.1955 -28.153 -14.5819
-4.23972 -27.9358 -12.5027
-5.24909 -27.9644 -10.7769
-2.14506 -28.6896 -7.47578
-2.09607 -27.3067 -8.76094
1.44575 -23.6478 -7.47666
1.42089 -23.9746 -9.41042
1.1964 -25.4855 -9.63957
4.08932 -30.184 -13.251
4.23162 -28.6265 -11.4977
4.40613 -27.1852 -10.0988
5.95868 -23.0832 -4.93021
6.72546 -24.5097 -6.57678
7.24751 -25.8979 -7.80544
11.8478 -28.0606 -11.028
11.4311 -27.2193 -8.91144
10.9317 -26.6639 -7.0472
15.3197 -24.9301 -8.47056
13.8607 -23.4219 -7.4545
13.2536 -24.1029 -5.68638
15.4157 -26.6376 -0.562656
14.0774 -24.8452 -1.23711
13.5959 -23.1117 -2.11859
16.406 -20.6916 -2.37271
19.3666 -19.4568 -0.35196
17.5251 -15.9649 5.154
18.5183 -16.162 3.06891
19.3129 -16.082 1.3746
24.1696 -12.7793 -2.24635
23.0725 -13.1855 -0.303936
22.2345 -13.6312 1.29273
23.3943 -7.66464 0.904652
23.53 -9.40631 2.37581
23.8912 -10.9866 3.51183
25.2982 -14.1926 7.97423
24.4958 -12.2247 8.97053
24.5349 -11.0771 7.33307
29.5413 -5.36748 7.63322
28.525 -7.38627 8.12465
27.4817 -8.96292 8.55683
31.7409 -12.8514 11.0249
30.2624 -11.1206 11.4143
28.936 -9.69249 12.006
34.5514 -8.70923 14.9058
32.477 -7.80835 14.551
30.5996 -7.23788 14.3275
25.3807 -6.07566 16.9151
27.3251 -5.14763 16.2111
28.9587 -4.1 15.7195
31.1146 -0.998162 16.1312
27.8044 3.69254 19.5301
28.9528 2.08371 19.2607
29.447 2.02066 17.8352
30.3821 5.59086 16.634
31.0289 11.9808 19.1795
31.8021 10.1423 18.0751
32.4945 8.8693 16.7902
37.7319 11.6883 12.6978
36.9639 10.3156 14.2213
36.0423 9.50586 15.71
34.9885 14.5792 20.0059
36.1224 12.6522 19.42
37.0781 10.9074 19.1338
40.5899 8.22635 21.159
39.1744 8.57837 22.4662
38.6024 9.96254 22.3765
40.5923 13.2402 22.5816
44.8457 12.6914 25.2276
44.6179 14.5459 24.7122
44.0775 14.595 23.3024
47.8626 17.0696 17.2767
47.4688 16.4582 19.4303
47.0346 15.4073 21.0439
51.3044 12.7142 19.4264
51.085 12.819 21.3316
50.4631 14.1054 21.9378
52.8509 15.0664 26.914
53.1135 16.0016 24.8244
52.9638 16.6832 22.8647
59.7668 17.6219 23.7033
57.9604 17.7276 22.3773
56.3067 17.638 21.1462
56.4061 19.1074 16.5621
57.3324 18.4352 17.5643
64.8633 17.5202 16.8348
62.6566 18.1282 16.5114
60.9118 19.073 16.4943
58.4426 23.1076 15.174
59.8647 22.1365 14.407
61.28 23.2274 9.94647
61.4537 23.7959 11.2881
62.7297 28.172 13.2068
61.0705 27.4069 12.6057
58.3713 29.6294 11.2114
63.5485 35.8355 13.0928
61.2445 34.6413 11.716
59.1092 33.3072 10.9992
54.9861 40.598 12.1217
55.0805 37.509 10.7981
56.6565 36.0021 9.56703
58.254 37.6319 5.33337
58.1161 38.1761 6.78993
59.242 42.6383 6.83457
57.9869 41.8863 7.13909
52.824 43.2403 10.5186
54.0391 43.9371 8.63944
55.0497 44.3345 7.00078
57.1016 49.0786 8.13534
56.5599 48.8206 6.39071
56.9149 47.4511 5.74945
59.6145 48.4648 0.858046
60.4644 47.7514 2.4735
60.1106 48.3694 3.76577
65.6385 50.778 6.55301
63.7528 51.0186 5.22121
62.1344 51.5886 4.19864
59.7885 55.7968 3.00232
61.5161 56.3607 3.46216
62.6654 55.3034 3.31779
66.8282 56.585 0.782456
66.7987 57.4956 2.40519
66.123 56.9333 3.63699
65.7375 58.1512 8.73027
65.6057 59.6451 7.48785
64.8833 59.2817 6.29757
62.4168 60.1418 2.58453
63.5866 61.4819 3.4055
63.6321 68.0162 2.31091
63.6123 66.0228 1.95003
62.9683 65.1988 2.99078
60.2488 67.7728 6.34667
60.2492 67.4345 4.46886
60.1876 64.5653 -2.07806
59.8483 67.035 -0.389372
58.6227 68.5199 1.30082
51.1133 69.2279 0.916157
53.5842 70.7801 0.496238
55.9294 71.1946 1.42813
59.2761 73.2079 2.91225
58.0086 74.8924 4.03735
56.2262 73.9918 3.9644
53.0677 72.068 9.99102
52.6183 73.443 7.43862
52.9498 75.1336 5.5521
52.2727 78.4811 8.72819
52.6783 78.7311 6.86447
51.2319 83.5197 5.10701
52.9773 82.7953 4.77551
53.7202 82.2982 5.82413
54.4411 86.4579 6.92263
53.0988 86.0244 8.69776
53.2964 84.1291 9.08207
55.566 81.1396 13.2662
53.8581 80.6141 12.3172
52.9428 81.7334 12.1063
52.5207 84.6327 15.694
50.4426 80.1818 16.3354
50.3861 82.0793 16.0912
51.7277 82.7052 15.5744
timestep
-91.6243 -40.2677 2.72246
-92.0402 -41.4508 5.57602
-92.2194 -40.2657 4.06223
-94.0188 -38.5534 8.14018
-92.2076 -37.7592 8.091
-91.7558 -37.5122 6.67317
-88.3976 -34.2473 6.16293
-89.2791 -34.7155 7.31212
-90.0052 -32.2035 11.121
-89.3034 -31.833 9.8449
-84.3352 -32.8216 10.2553
-85.5076 -31.2616 10.3404
-82.4184 -28.197 12.7965
-83.2724 -27.3219 11.3582
-83.4391 -28.1046 10.0905
-79.038 -27.6701 9.2002
-80.4596 -26.8461 8.21747
-81.2258 -29.8084 4.43813
-80.3812 -28.1775 4.61414
-77.402 -25.0012 2.77912
-78.8039 -25.9714 1.89739
-83.6526 -23.5691 -2.38231
-81.5822 -24.646 -2.04941
-79.749 -25.5698 -1.82621
-75.7622 -28.9952 -7.01182
-77.5928 -27.9535 -6.06618
-78.1941 -26.2283 -5.24569
-78.762 -21.7849 -6.27946
-79.4721 -23.3578 -7.17949
-76.2118 -24.7479 -10.3604
-78.0742 -24.2962 -10.5692
-84.6754 -26.0534 -9.99745
-82.7325 -25.6317 -12.2028
-80.3186 -25.8584 -13.1408
-78.2438 -29.799 -15.0964
-79.0822 -28.9418 -16.5168
-79.0106 -27.3767 -16.3639
-82.0055 -26.511 -20.9494
-80.4408 -25.5022 -20.4224
-79.128 -26.1509 -19.9472
-71.0581 -27.9078 -21.7515
-73.8441 -26.7474 -21.3867
-75.6723 -24.9664 -20.9561
-78.4865 -19.9592 -21.6831
-78.5885 -21.6502 -23.2215
-76.7618 -22.2295 -23.4697
-69.3734 -23.1121 -26.8513
-72.1929 -21.9699 -27.0215
-74.1227 -20.8762 -25.7361
-75.3602 -14.9331 -23.2108
-73.6776 -15.8048 -25.5502
-72.9659 -17.5925 -27.2222
-71.0954 -16.5201 -33.8446
-70.7817 -16.1189 -31.514
-70.3479 -16.3023 -29.6794
-68.4428 -11.7606 -27.4292
-68.1765 -13.3359 -28.5669
-63.5437 -13.8174 -30.1881
-64.5707 -14.5468 -28.6262
-60.8808 -17.2682 -22.887
-62.4803 -17.5277 -24.6481
-62.2477 -15.9837 -25.8452
-59.9188 -11.0404 -23.7449
-58.9656 -12.7942 -24.8591
-58.9107 -14.251 -26.1927
-57.0073 -16.2679 -29.9642
-56.8721 -16.5169 -28.471
-55.2789 -22.3668 -25.9478
-54.4353 -20.3836 -26.7515
-53.9113 -18.5674 -27.565
-49.8503 -16.7187 -30.1392
-49.2909 -17.5488 -28.4678
-50.1628 -18.7536 -28.0116
-47.6153 -21.0296 -26.2825
-51.3762 -22.5342 -33.4848
-49.7538 -24.2837 -30.8624
-48.7287 -23.8797 -28.624
-50.8105 -28.694 -27.8536
-49.2834 -28.2201 -26.8275
-48.2132 -27.4114 -27.5034
-43.6574 -28.0371 -29.1035
-45.0949 -28.6124 -29.3476
-45.712 -31.8406 -31.7428
-45.0372 -32.3449 -30.041
-43.199 -35.22 -26.7007
-42.6854 -34.4622 -27.8607
-36.5495 -35.3969 -29.3259
-38.3036 -34.8989 -28.5928
-39.3686 -35.9564 -28.7726
-38.5704 -38.8193 -26.4265
-38.0117 -43.7619 -27.0368
-36.8953 -42.8124 -28.3095
-36.1477 -41.5728 -27.6862
-32.5793 -39.029 -27.2715
-32.7253 -40.1303 -28.3314
-27.4646 -41.327 -32.1387
-29.1069 -40.7669 -31.3344
-29.4513 -41.3937 -30.0029
-23.3335 -45.493 -28.5575
-24.7896 -43.7974 -28.2971
-26.0333 -42.1831 -28.6703
-26.284 -35.7866 -28.4657
-24.8493 -37.6603 -28.7563
-23.6461 -39.1965 -28.6903
-20.2328 -43.012 -29.7142
-19.4279 -41.399 -29.4374
-20.1501 -40.6411 -28.3018
-17.2209 -39.4904 -26.0538
-18.6543 -34.507 -21.3409
-17.4584 -36.3324 -21.9878
-16.3381 -37.8172 -22.7165
-10.4969 -40.2268 -25.6561
-11.9069 -39.6769 -23.7675
-13.0623 -39.6408 -22.2084
-13.2259 -43.4926 -16.6903
-12.8059 -41.3884 -17.5524
-12.3969 -39.6724 -18.4502
-10.7721 -35.3951 -17.9836
-10.1362 -36.7177 -17.697
-5.41235 -37.2126 -17.7047
-5.97997 -37.1991 -15.8605
-7.06154 -36.1958 -15.5964
-7.81595 -33.2157 -11.5578
-5.97137 -33.6857 -11.4913
-5.50182 -33.8036 -12.9608
0.00266902 -29.9413 -14.8575
-0.941138 -31.8275 -13.88
-1.70478 -33.2575 -12.7581
0.160924 -37.3876 -11.2875
-0.209216 -35.6463 -10.2474
-1.01714 -35.5488 -5.54071
0.928685 -35.7958 -5.66108
1.50541 -35.2372 -6.86908
6.80091 -35.5883 -9.2776
5.51596 -33.8198 -8.53576
5.17193 -34.613 -6.76252
8.88649 -37.1666 -2.74043
8.44741 -35.1706 -3.8006
7.86004 -33.3281 -4.35367
12.939 -28.3596 -6.96225
11.6765 -29.7853 -5.68131
10.8501 -31.0043 -4.43735
15.3483 -26.5301 -0.503894
13.9579 -28.3231 -0.99429
12.8051 -29.9107 -1.3087
10.7677 -34.3517 4.22728
11.5905 -32.4208 3.20984
11.9014 -30.7252 2.30141
12.3576 -27.1483 3.51011
11.0451 -24.2099 5.36097
15.6671 -19.0926 6.39612
14.3697 -20.8268 7.03743
13.2668 -22.257 7.82628
11.0399 -23.0011 14.4825
11.8088 -21.9177 12.5894
12.8168 -20.7451 11.3089
11.589 -14.0374 10.7923
13.0898 -15.755 10.9999
14.2273 -17.2431 10.8519
20.7512 -16.3253 9.71583
18.945 -15.8638 11.1417
17.3665 -15.4995 12.2573
18.3674 -12.3693 18.141
17.933 -12.2311 15.8217
17.1129 -12.3154 14.1005
13.4451 -8.15836 16.0982
15.1854 -8.23736 14.4452
16.5508 -8.70075 13.1054
16.5728 -3.57054 16.1938
17.4466 -4.29229 14.2185
17.9705 -5.2091 12.5965
18.6326 -2.5119 6.43584
19.297 -3.18809 8.64988
20.475 -3.6317 10.2255
22.4266 -0.732937 11.8646
22.9231 4.43835 8.32581
22.7186 3.09495 9.68532
24.0006 2.31546 10.11
27.1276 4.44871 10.39
27.3313 6.95107 15.7639
28.9338 6.11639 14.2899
28.7939 7.12732 12.586
31.1182 13.6544 13.4416
30.9412 11.8109 12.3449
30.8157 9.96214 11.4865
31.3065 8.2364 5.18194
32.5093 9.36133 6.8763
33.2211 10.2049 8.51992
36.4462 11.571 11.5914
37.015 12.2879 9.92067
35.854 12.8261 9.04389
36.885 15.6842 6.71247
40.5352 17.6295 3.71531
41.0556 16.1163 4.72197
40.6435 16.2793 6.17528
44.032 15.9108 12.0323
44.0732 16.8929 9.93208
43.3178 17.7064 8.33501
42.0095 22.9259 7.68847
42.5257 21.9195 6.09079
43.6617 20.9572 6.37466
49.3237 18.3491 5.22331
48.3226 20.173 6.36353
47.3135 21.5524 7.32117
47.6571 28.2185 6.77681
48.5438 26.1252 7.07382
49.6453 24.528 7.39641
52.9907 22.3359 9.5955
52.16 23.5584 10.0686
52.0872 23.6066 16.4048
52.8871 24.2888 14.2564
53.7351 25.421 12.9285
56.0925 29.7598 12.2139
56.4362 28.1946 13.3292
60.1546 26.958 16.1701
59.0777 28.0301 16.099
60.4731 30.7839 12.4698
60.5593 31.1156 14.397
61.5884 34.6597 15.1106
63.0465 35.3344 23.1049
63.0825 36.598 20.4123
62.7064 36.9145 17.9521
63.4692 39.6633 10.4566
64.0957 39.7035 13.8358
65.283 38.5198 15.7764
70.1164 38.4488 15.7532
68.9598 39.1971 16.3256
67.9801 43.2784 18.5899
68.1443 42.9384 17.0774
66.7055 48.6287 12.0049
67.7012 47.0593 13.3274
68.5011 46.0623 14.7806
72.8994 47.0201 16.5148
72.2006 48.6052 15.9373
70.6712 48.8987 16.0029
70.1799 53.2523 19.1718
68.9654 53.0404 17.7143
69.7418 52.517 16.3672
71.5745 53.487 10.5055
72.3379 54.0396 12.6667
72.4823 54.4553 14.5051
75.8252 57.1674 17.2775
74.5124 58.4381 16.5221
73.0898 57.8335 16.199
69.1239 60.1299 18.5964
69.1987 60.3465 16.6424
70.5815 60.761 16.0817
68.6014 65.2762 12.8816
70.5361 64.9197 13.2984
70.7816 64.3046 14.6659
71.278 67.158 18.5487
69.705 66.1426 17.8469
63.6919 67.063 20.4925
65.3414 66.1694 19.97
66.4831 67.0734 19.4943
67.3284 70.9144 22.1515
68.3003 69.1212 22.1567
72.4183 63.5617 21.7817
72.1497 66.097 23.4935
70.4868 67.4816 24.779
64.2099 67.7722 30.666
66.9305 67.644 29.7352
68.9573 68.1587 28.2338
67.9937 72.5668 31.8457
69.9014 72.4358 30.5199
70.5762 70.5765 30.6551
74.7511 66.6871 32.4508
72.9751 68.5449 34.1807
70.7872 69.8572 34.3904
66.4781 70.3044 35.9663
67.8322 71.6281 36.0027
68.258 76.5703 36.1791
67.2786 76.0984 37.8755
67.3777 74.5598 38.3343
68.1556 73.9938 45.9361
67.399 74.3517 43.8591
66.8491 75.058 42.0875
63.1915 78.0878 45.064
63.986 78.8362 43.5277
65.4266 78.3793 43.3485
68.0317 79.9017 47.2689
70.487 78.5405 43.2987
69.882 79.6821 44.6086
68.5684 79.2445 45.2705
timestep
-116.967 -43.6731 -13.6098
-115.452 -44.9001 -15.3357
-115.476 -43.6542 -13.8484
-113.419 -45.6805 -8.07846
-114.351 -45.8401 -9.65732
-113.85 -44.8771 -10.6795
-110.143 -41.987 -10.6626
-110.521 -43.2601 -11.4145
-107.57 -46.2047 -13.7998
-107.536 -45.3001 -12.553
-104.031 -44.6504 -9.29264
-104.177 -44.0525 -11.1503
-102.144 -40.6019 -14.4542
-100.923 -42.17 -14.1946
-101.647 -43.4589 -13.9482
-99.7623 -47.9215 -15.5314
-99.3649 -46.0249 -15.4753
-95.355 -43.7583 -16.9264
-96.4936 -45.0748 -17.7945
-92.4242 -47.3859 -16.9723
-93.416 -47.1692 -18.6188
-92.1092 -44.7814 -24.9186
-92.3123 -46.6442 -23.554
-92.8427 -48.1087 -22.3379
-95.5759 -53.4027 -22.5519
-93.4524 -53.0343 -23.2609
-92.1999 -51.5753 -23.5097
-88.0845 -49.708 -24.0186
-89.0069 -50.8787 -25.3767
-87.609 -54.5132 -28.1034
-86.8633 -53.6294 -26.5568
-79.2048 -55.7544 -22.1348
-81.8231 -55.1183 -23.4668
-83.3382 -54.9192 -25.6273
-80.8447 -59.3737 -26.1255
-81.5593 -58.8303 -27.7171
-81.531 -57.2972 -28.039
-83.7064 -57.162 -32.9473
-82.1343 -56.1455 -32.5985
-81.0519 -56.5743 -31.761
-73.9559 -59.9263 -31.6421
-75.9821 -58.0768 -33.0402
-77.5098 -56.0349 -32.9955
-79.1927 -50.5106 -33.9836
-77.0199 -51.2795 -34.5428
-76.2181 -53.0228 -35.0924
-70.8893 -56.4663 -39.8672
-72.2831 -54.0955 -39.0124
-73.176 -52.3778 -37.2647
-69.5282 -46.3594 -32.5175
-70.7293 -48.667 -34.0737
-72.3101 -48.9242 -36.0692
-75.5829 -44.9581 -40.6241
-73.8227 -45.2351 -39.0431
-72.1625 -45.5887 -37.8875
-67.3257 -43.5267 -38.3721
-68.9941 -43.5401 -37.2794
-70.3326 -40.3226 -34.3868
-69.5178 -39.9632 -36.1254
-65.3712 -35.084 -32.1869
-66.4187 -36.1012 -33.8974
-67.4936 -36.8837 -35.2643
-70.5476 -33.4891 -40.212
-68.6172 -33.9635 -39.0368
-66.9975 -34.8262 -38.4905
-65.2982 -32.2134 -35.083
-64.7492 -32.6179 -36.3765
-57.8342 -29.909 -38.5471
-59.6859 -31.1034 -37.8086
-60.9821 -32.1324 -36.8627
-59.8384 -33.5431 -30.728
-59.1549 -33.5111 -32.5225
-59.629 -32.337 -33.2428
-57.4397 -29.5559 -31.953
-54.6627 -22.7045 -35.3758
-53.8846 -24.9268 -32.8192
-54.2482 -27.3322 -32.0013
-49.7085 -30.0186 -29.7542
-51.4571 -29.9895 -28.9553
-52.388 -28.7496 -29.1111
-51.8984 -26.1154 -25.1056
-51.2631 -26.1358 -26.5261
-48.064 -23.7055 -26.1511
-47.5698 -25.4593 -26.4914
-43.6491 -27.9211 -26.5945
-44.6062 -27.5727 -25.3697
-41.3892 -28.8223 -19.7705
-42.3789 -29.1921 -21.427
-42.334 -28.0505 -22.4474
-38.6643 -27.0291 -22.706
-35.9564 -30.5062 -20.1155
-35.2661 -28.7607 -19.8382
-36.3581 -27.7694 -19.7347
-36.756 -24.5945 -16.3031
-35.6708 -24.9857 -17.2557
-29.8083 -22.5513 -15.2541
-31.713 -22.6813 -15.794
-32.3909 -24.0451 -15.5607
-31.1803 -29.6413 -11.8524
-31.1784 -27.2969 -12.1852
-31.1297 -25.388 -12.2302
-33.9085 -19.4325 -9.80027
-32.1247 -20.7924 -10.3025
-30.6397 -21.839 -10.9957
-27.4004 -19.3855 -13.384
-27.0215 -18.9613 -11.5357
-27.2629 -20.0489 -10.5319
-26.7916 -19.527 -6.92993
-29.0001 -24.0263 -3.40605
-27.1552 -22.7943 -3.72288
-25.7862 -21.4433 -3.81097
-20.4265 -24.8646 -4.97698
-21.1091 -22.7391 -4.46224
-21.9909 -21.0029 -3.94023
-20.5565 -15.287 0.0671558
-20.2428 -16.9068 -1.57894
-19.7648 -17.9829 -3.10391
-15.7351 -19.6777 -1.30294
-16.1179 -18.5259 -2.14978
-11.5936 -16.4869 -1.66326
-12.2108 -16.0597 -3.38
-12.9789 -17.235 -3.96502
-11.9784 -18.9705 -8.3067
-10.2336 -18.4017 -7.69683
-10.0716 -18.415 -6.17084
-5.27905 -19.0142 -2.03765
-6.1544 -19.9805 -4.00503
-6.49496 -18.3364 -5.00756
-3.51997 -14.4938 -5.74056
-3.48291 -16.3666 -6.174
-1.27815 -19.4581 -9.03109
0.00173083 -17.9924 -8.81016
-0.204541 -17.1216 -7.61338
1.35255 -12.6313 -3.75413
2.33527 -14.0126 -5.25143
2.97359 -15.3583 -6.54182
6.12017 -17.1698 -11.103
7.32118 -16.7138 -9.2475
6.0667 -17.1841 -7.76726
8.28592 -23.8476 -5.32116
8.04423 -21.5909 -5.82702
8.00008 -19.632 -5.52725
13.3164 -22.7146 -7.03899
12.5981 -20.9215 -5.68479
11.7884 -19.2999 -4.93636
10.5237 -13.4372 -4.70037
12.3377 -14.8363 -4.46947
13.7948 -16.1449 -4.18949
17.3716 -16.1809 -2.96922
18.8896 -13.469 -0.942714
22.5943 -7.25869 -3.99615
21.7199 -9.34116 -3.07928
21.3447 -11.1307 -2.67164
27.7846 -14.5917 -1.00898
26.221 -12.823 -1.00045
24.8749 -11.3682 -1.13852
26.0645 -8.61841 4.24301
26.8647 -8.56279 2.02497
27.0655 -8.42798 0.100884
26.9281 -3.41933 -3.80662
28.2471 -4.70488 -2.32948
29.3992 -6.08512 -1.66431
34.0943 -10.498 -3.3219
33.4474 -8.51821 -2.44945
33.0706 -7.04704 -1.28163
35.1444 -3.20118 -6.56976
35.6133 -3.93278 -4.26512
36.0104 -5.01016 -2.67024
40.9181 -5.98379 0.650941
39.4144 -4.22933 0.257324
38.0873 -2.81252 -0.226179
36.3628 1.99138 4.11309
37.5395 1.27576 2.21269
38.0692 0.98821 0.388416
41.3051 3.04033 0.0503612
44.9674 6.28517 0.40632
44.9162 5.35456 2.09605
43.5528 4.877 2.48911
43.3213 6.99862 5.57802
48.8299 9.27962 0.772764
47.1594 9.229 2.40791
45.9971 9.10235 3.97719
47.5808 11.5087 10.1576
46.9529 11.7985 7.92276
46.6045 12.2264 5.97248
43.3633 15.5636 4.84212
45.2684 16.9107 4.73834
46.638 15.5898 4.05942
50.4103 18.4397 2.95186
51.1128 16.7521 3.71412
50.3026 16.2926 4.84124
52.0079 17.3574 8.11189
50.946 19.6356 11.1496
51.2122 21.2609 10.2579
51.3087 21.0219 8.73271
49.6999 23.6907 3.51871
50.776 24.0705 5.39399
51.8671 24.3868 7.0312
56.5267 25.4242 8.172
55.6468 27.1104 7.79422
54.221 27.272 8.21762
50.9242 33.8138 10.4803
52.2885 32.1341 9.71617
53.6163 30.9441 8.91575
55.5181 29.1008 3.88766
56.0947 31.0123 5.21828
56.2832 32.338 6.67839
55.7714 36.6573 4.7537
56.8152 35.968 5.85494
54.5399 40.6711 9.84195
55.7457 38.7379 9.65035
56.9699 37.2407 9.38931
58.7555 34.4282 12.582
57.9848 36.0664 12.9499
57.0001 37.8582 17.0429
58.1123 38.2933 16.1095
61.0458 42.0082 17.2283
60.8337 40.1795 18.1949
62.5493 40.1215 21.5452
58.5361 45.2468 26.8371
60.8679 44.5037 25.1917
62.2167 43.3038 23.39
64.6163 47.3923 17.6705
65.146 46.9921 21.0995
65.1122 45.8972 23.4179
68.1005 44.1771 26.7074
67.2426 45.4667 26.4919
70.0838 48.386 24.0766
69.5836 48.1256 25.5175
73.228 49.3297 30.7744
71.8488 50.1527 29.0694
70.6697 51.0743 27.6969
69.1723 55.1478 24.7
70.403 55.619 26.0589
70.3009 54.8084 27.2778
70.3893 56.4143 32.1812
68.6007 56.0402 31.3955
68.3879 56.5995 29.9909
64.4783 62.3299 29.6682
65.0953 60.1546 29.4219
66.8386 60.0737 30.3469
69.1792 64.2945 30.2199
69.5759 63.3269 31.7723
68.3059 62.838 32.3569
69.4876 64.1842 37.4533
67.6428 64.436 36.7891
67.5601 64.8975 35.4143
65.3199 69.3306 37.6605
66.2925 69.5479 36.0022
67.5659 68.7221 35.7385
71.5106 71.4078 34.843
70.6193 70.8133 36.537
66.1885 75.1835 38.5859
66.9154 73.4972 38.2293
68.434 73.3128 38.3932
71.5052 73.8908 42.5578
70.2596 72.6649 41.6553
69.0396 66.3798 39.8087
69.4833 67.8963 42.3378
68.7874 69.8395 43.793
63.0288 66.5597 45.3428
64.7744 68.6771 46.4326
67.0651 69.706 47.1216
70.0151 64.9983 47.5614
70.6562 66.6645 49.1118
69.5863 68.3454 49.6149
69.876 74.749 53.5863
71.4677 72.5856 52.0959
72.4325 70.4187 51.3045
76.9712 68.8707 51.5494
75.9079 69.958 52.7153
74.863 71.9559 57.0023
76.7748 71.6116 57.0076
77.3741 71.8708 55.692
83.9277 74.262 53.0462
82.3954 73.0881 54.3738
81.0323 71.7803 55.0441
81.2784 67.0899 55.4032
82.5407 67.7128 56.7736
83.2229 68.9833 56.376
86.6742 66.7139 55.3173
88.999 68.7736 53.1894
87.2866 69.3675 54.0281
86.8628 68.7179 55.3786
timestep
-96.3047 -77.8171 -48.4289
-96.0914 -74.6694 -48.5606
-96.1657 -76.4149 -47.8076
-90.4234 -75.0913 -44.9561
-92.0564 -74.7004 -45.936
-93.2618 -75.4459 -45.3923
-93.6968 -75.5559 -40.6157
-93.291 -74.5487 -41.6537
-90.9032 -70.2843 -41.4377
-90.7985 -71.7249 -40.7226
-87.599 -73.5379 -37.9502
-88.6603 -71.9717 -37.616
-88.8304 -70.3361 -32.5534
-88.7201 -68.9895 -33.9815
-87.7751 -69.2083 -35.1376
-83.6901 -66.4548 -35.6014
-84.3308 -67.7911 -34.3895
-83.6362 -67.4178 -29.6264
-84.8431 -66.7263 -30.8691
-85.0929 -61.7504 -31.8284
-85.9494 -63.3878 -32.2917
-90.9662 -62.8033 -33.0595
-89.7994 -61.8082 -34.7428
-88.3773 -63.1988 -35.202
-88.9396 -57.7952 -37.9247
-86.908 -58.8027 -37.603
-86.2147 -60.5584 -36.8693
-81.8921 -61.4871 -38.1761
-82.5596 -59.9434 -37.1932
-79.5212 -56.3908 -35.0429
-80.5933 -56.6645 -36.6258
-83.3088 -50.9272 -39.7352
-81.5389 -53.1129 -40.6295
-79.8351 -54.8122 -39.8041
-77.9254 -57.1537 -43.9281
-77.0296 -55.5018 -43.4457
-76.8179 -55.243 -42.0775
-74.1762 -51.2946 -44.1506
-75.0084 -50.8115 -42.4266
-74.9067 -52.0143 -41.4451
-68.7643 -51.6462 -36.9136
-71.7556 -51.7594 -36.9702
-73.7285 -50.555 -38.1658
-79.1655 -48.2266 -38.8514
-77.1499 -47.3736 -38.1213
-75.491 -47.4421 -37.0303
-69.4418 -46.3401 -32.008
-72.1937 -46.0714 -32.9764
-74.3526 -45.3242 -34.1098
-79.6193 -44.7423 -33.7644
-78.2483 -42.5724 -32.3323
-75.9079 -41.9062 -33.0281
-72.5634 -37.8691 -35.9814
-73.8397 -37.4647 -34.0779
-73.71 -38.8807 -32.6873
-70.7626 -39.0242 -28.7768
-72.1193 -37.7225 -29.3469
-73.6916 -33.8664 -26.3314
-72.1068 -34.6329 -27.2741
-67.1631 -29.5965 -28.4171
-68.2133 -31.3795 -27.3414
-69.068 -32.6487 -26.0863
-63.8269 -35.2993 -23.8267
-65.5159 -33.8638 -23.2542
-66.7213 -32.3543 -22.9712
-67.0423 -30.1287 -18.8294
-66.4943 -29.7102 -20.2186
-66.4327 -24.5367 -20.4874
-64.8889 -25.6719 -21.7733
-64.0356 -27.0011 -20.8454
-62.0333 -30.1293 -17.7379
-60.5682 -28.8405 -17.9988
-61.056 -27.4924 -18.4975
-58.6104 -24.5493 -18.7034
-62.8792 -22.4353 -25.433
-59.9303 -23.4096 -23.8455
-57.9263 -23.2489 -22.2137
-55.3447 -18.7611 -22.51
-54.6475 -19.7858 -21.0457
-54.8175 -21.3809 -21.1247
-50.9297 -23.4453 -19.1983
-51.6016 -21.965 -19.0666
-49.3832 -19.9269 -16.6035
-48.8651 -19.4914 -18.3669
-44.9319 -18.2429 -21.1266
-45.4673 -19.3986 -20.1671
-45.6256 -22.4489 -16.7213
-43.6598 -22.5106 -17.0533
-43.2807 -21.2534 -17.6784
-39.7057 -20.6183 -18.8796
-35.9444 -23.3091 -21.0353
-35.8113 -23.25 -19.1736
-37.1447 -23.2657 -18.432
-37.2577 -26.1252 -14.5832
-36.4733 -24.9417 -15.1391
-33.956 -23.4158 -10.2455
-33.0769 -23.4939 -11.9732
-33.1633 -24.7506 -12.9448
-27.9954 -30.336 -12.6793
-29.1655 -28.4013 -12.3424
-30.6272 -27.1848 -11.7158
-34.9517 -28.5394 -6.40492
-33.0227 -27.6223 -7.20963
-31.134 -26.8647 -7.92169
-28.381 -31.2787 -7.51703
-27.2455 -29.7551 -8.11696
-27.691 -28.4437 -7.50749
-25.5405 -25.3738 -6.71652
-23.2823 -20.3485 -11.1273
-22.9922 -22.1368 -9.60984
-22.5501 -23.4912 -8.23263
-17.3553 -27.363 -8.38551
-18.5452 -25.6877 -7.19322
-19.5728 -24.5103 -6.05425
-20.585 -23.3816 0.733783
-19.2722 -23.2648 -1.19881
-18.1314 -23.2734 -2.80888
-14.1295 -20.6322 -2.85654
-14.5195 -22.118 -2.65458
-15.441 -27.1318 -0.840201
-13.6324 -26.4794 -0.558499
-13.4235 -24.9694 -0.40227
-9.7154 -22.2126 -2.27194
-9.372 -22.5112 -0.363671
-9.72031 -23.9128 0.124798
-4.4921 -26.4791 2.979
-6.78411 -26.3645 2.76489
-7.18339 -24.4922 2.84243
-6.63059 -20.5917 5.87484
-5.60874 -21.4085 4.44357
-3.28757 -18.3689 0.954729
-2.15135 -19.7996 1.63332
-2.2192 -20.1916 3.16949
0.771142 -19.1238 8.9969
0.763372 -18.8219 6.64644
0.48575 -18.0721 4.8291
1.44676 -12.7297 5.51177
1.82609 -14.0284 3.65268
3.18475 -15.487 4.02954
8.2766 -19.9142 4.99399
7.38384 -17.7704 4.57076
6.90508 -15.7803 4.42047
7.69586 -9.29657 5.13253
8.08309 -11.0352 3.87764
8.59933 -12.6653 2.98055
9.93518 -13.6077 -2.9393
10.7715 -12.6946 -0.997506
11.494 -11.9091 0.690437
13.1459 -8.72315 2.01336
16.2889 -7.19002 0.348157
20.0512 -4.28274 5.02704
19.5511 -4.50298 2.7478
19.193 -5.01437 0.949153
23.2473 -3.35833 -5.30633
22.7079 -4.08197 -3.17293
22.3343 -4.56897 -1.22904
27.3552 -7.74899 2.08164
26.8554 -6.00315 0.654337
25.8169 -4.48571 0.11475
29.6835 1.34121 1.00336
29.1335 -0.637496 -0.0943271
28.7568 -2.26822 -1.06145
31.9815 -5.4905 -6.18397
30.7512 -3.73097 -5.30125
31.5557 -3.49077 -3.48542
36.4087 -2.97415 -7.11793
34.7923 -1.43983 -6.5301
34.5498 -1.61683 -4.5246
39.0366 -2.02469 1.45149
37.5942 -0.954943 0.0159766
36.3292 -0.394468 -1.38214
33.5 5.47617 0.500508
34.7663 4.34696 -0.993668
35.7762 3.34361 -2.38739
39.2492 4.07155 -1.03607
43.694 6.53478 -0.0783951
42.3921 6.83934 1.29516
40.91 6.84559 0.83979
40.2014 10.5554 0.444681
46.6655 14.1003 2.91773
44.5221 13.245 2.38343
42.6414 12.9981 1.88004
36.4048 13.3269 2.69592
38.2897 14.6658 2.74089
39.9967 15.6843 2.56744
40.1213 20.1438 7.86054
40.4095 19.7683 5.68517
40.283 19.2174 3.73236
41.0222 22.7573 0.64605
42.714 21.9742 0.94874
42.8772 21.7023 2.40081
45.2636 24.2959 3.80554
44.0172 28.641 2.94456
45.7821 28.2767 2.2016
46.8161 27.6391 3.19142
53.2637 29.1304 2.77722
51.2954 29.5593 4.02616
49.5329 29.5531 4.97182
49.0363 33.8195 2.77239
48.8334 34.2045 4.67785
49.3793 33.1453 5.71526
54.0556 33.8035 10.1972
51.9173 34.3209 9.55831
49.9383 34.7274 9.21019
44.9418 33.3581 13.2865
46.4068 35.0142 12.5218
47.6291 36.354 11.6622
47.8909 40.7485 12.7464
48.7621 39.6705 13.262
54.1998 37.671 14.067
52.6414 38.9664 15.0881
51.2333 40.0266 16.0168
53.7229 44.3472 16.0769
52.5274 43.4489 17.2522
51.5152 43.508 21.9549
50.9997 44.2345 20.7178
46.9096 46.174 20.796
48.5333 46.9767 21.3602
48.5081 50.3385 23.1484
57.5583 48.764 22.9758
54.7336 49.7691 23.4954
52.2349 50.1598 24.3066
46.4733 49.9711 29.6334
49.9145 49.3965 28.8016
51.884 50.8062 28.0512
54.4587 53.8345 30.2667
54.2902 52.41 30.4294
56.8391 49.9343 33.5204
56.1338 51.3139 33.5149
56.1258 55.1532 40.0295
57.0327 54.3118 37.9873
57.6369 53.5055 36.2814
61.2378 54.26 33.9459
62.0249 54.8126 35.6766
61.3928 53.9136 36.8173
64.6671 51.0627 37.7197
64.8975 52.002 39.3873
63.7807 53.0714 39.6851
63.2527 59.3691 42.9423
64.287 57.5641 41.91
65.4423 56.1053 41.3119
69.2424 53.1746 42.7069
68.9865 54.5876 44.0831
67.5724 54.8513 44.2172
67.5704 53.5843 49.4741
66.2127 54.7576 48.8728
66.5624 55.8624 47.7846
64.953 60.4515 48.3397
66.492 60.5416 47.1753
67.6209 59.4875 47.6524
71.901 60.1164 49.6276
70.3141 61.3346 49.242
70.1751 67.9966 48.6301
70.1698 66.2587 49.4548
70.6514 65.088 48.5903
73.524 65.6067 44.695
73.1611 66.7018 46.332
75.0397 74.1801 49.6587
75.6638 71.9111 47.8196
75.1327 69.9302 46.2854
75.2337 71.7208 38.4912
76.3777 70.7776 40.958
77.2245 71.1812 43.3082
80.3913 76.0226 39.929
80.6396 74.4658 41.7151
80.2996 73.3864 43.3726
86.8416 70.3166 45.3762
84.5829 72.2014 45.4561
82.9697 74.1448 45.9698
81.2109 78.6757 48.264
81.7492 77.7933 46.5406
81.1026 82.5403 43.7353
82.2409 81.2015 42.9765
83.0621 80.5494 44.1587
89.6777 83.3573 44.5174
87.4213 83.1826 45.0926
85.5791 83.1258 45.3649
85.0484 86.3007 49.2041
84.1375 87.1379 47.602
84.8941 86.7276 46.2983
88.3786 90.7055 46.6038
85.6272 90.2783 42.8869
87.251 90.1238 43.8984
86.9792 89.7637 45.3901
timestep
-84.6268 -88.0493 -43.2956
-84.3404 -86.9926 -40.4275
-84.5041 -86.9289 -42.2926
-86.6124 -80.9088 -44.0418
-86.1503 -82.5841 -43.0759
-84.9263 -83.4299 -43.6009
-82.4446 -81.0874 -46.9368
-82.8826 -80.9561 -45.4907
-82.6876 -76.7354 -42.9871
-82.6286 -77.2643 -44.5101
-80.1802 -74.5495 -47.8113
-79.7819 -75.3477 -46.1024
-75.5353 -72.9394 -44.9249
-76.7813 -72.6261 -43.4236
-78.2917 -72.8138 -43.7366
-81.4692 -69.5242 -43.3948
-79.503 -69.2115 -43.4164
-77.6604 -64.7668 -43.1537
-78.3112 -65.917 -41.8645
-78.5591 -64.7982 -37.0943
-78.7954 -63.8737 -38.6719
-82.8752 -57.3908 -39.2055
-80.9845 -58.8373 -39.33
-79.5407 -60.1603 -39.336
-74.0903 -59.1529 -36.0198
-74.8548 -58.2456 -37.9407
-76.5895 -57.8675 -38.8282
-78.833 -54.0821 -41.1706
-77.1461 -54.9558 -41.3766
-74.8898 -54.3249 -45.3163
-75.103 -53.089 -43.7832
-77.5772 -45.1764 -44.3531
-76.9459 -48.1645 -44.3549
-74.8417 -49.4963 -44.7843
-75.262 -45.667 -41.5614
-73.4601 -46.368 -41.3563
-72.8633 -47.0594 -42.5686
-66.3246 -45.9263 -43.3592
-68.2627 -46.2793 -43.367
-69.1888 -46.0162 -42.2314
-70.7149 -42.2058 -35.9498
-68.951 -42.4668 -38.2491
-68.6808 -42.5667 -40.7835
-70.7002 -38.7025 -44.6812
-69.0749 -38.876 -43.0111
-67.5888 -39.0802 -41.712
-60.7781 -36.5966 -36.9773
-63.2671 -36.1198 -38.6777
-65.1439 -36.4229 -40.384
-70.4295 -33.564 -44.3434
-67.4193 -33.5656 -44.139
-65.2654 -34.664 -43.8025
-64.04 -36.8021 -49.7159
-63.5633 -35.3573 -47.9803
-63.0548 -33.8211 -46.7892
-65.8491 -30.8057 -50.0457
-64.3418 -30.9554 -48.8102
-61.7181 -26.7381 -48.1901
-62.6923 -27.9635 -47.0421
-64.0924 -28.8235 -41.0601
-63.5243 -26.6951 -41.6371
-63.2695 -26.3537 -43.6108
-62.6551 -20.3848 -46.6632
-61.8695 -22.0631 -45.2075
-61.2084 -23.1541 -43.8307
-59.9017 -20.803 -40.025
-60.2725 -22.3594 -40.2967
-61.5898 -28.0194 -36.6539
-60.4922 -26.162 -37.5412
-61.4542 -24.4599 -37.3041
-64.9662 -21.4944 -32.7032
-64.4161 -22.5401 -34.2233
-63.0484 -23.0861 -34.1122
-62.4457 -23.9507 -30.3901
-58.4523 -25.6071 -23.7331
-60.507 -23.4028 -25.3257
-60.744 -22.0792 -27.5351
-58.1925 -15.9028 -26.9786
-59.532 -17.2869 -27.1754
-58.9497 -18.7288 -27.2071
-55.2511 -21.4193 -25.9719
-56.1213 -20.2826 -25.2158
-54.4973 -20.4248 -21.5484
-54.0154 -18.8579 -22.4637
-50.6273 -15.2755 -22.4454
-50.7717 -16.7535 -22.8645
-45.267 -17.1263 -23.9904
-46.5829 -18.6404 -24.0965
-47.6677 -18.8046 -23.03
-45.5177 -19.2188 -19.8344
-43.8846 -23.8642 -19.2509
-42.2999 -22.5827 -19.1444
-42.66 -21.2456 -18.4947
-40.0549 -18.2763 -15.9043
-39.8438 -19.5286 -16.6128
-33.7824 -22.0813 -15.5307
-35.2609 -21.1013 -16.2448
-36.5043 -20.9968 -15.3583
-38.1164 -24.4248 -10.7645
-36.4692 -22.8124 -11.1992
-35.4174 -21.3195 -11.8025
-32.4948 -15.1192 -10.3506
-32.4681 -17.3787 -10.3202
-32.6748 -19.2984 -10.0501
-30.7855 -23.3835 -8.45057
-30.513 -22.0981 -6.81622
-31.3746 -20.8755 -6.77638
-30.2968 -18.9211 -3.70301
-26.2993 -14.5847 -0.0301638
-26.9559 -16.4183 -1.21646
-26.8845 -18.1734 -2.18287
-20.7457 -20.9691 -4.80184
-22.555 -20.7344 -3.28044
-23.9628 -20.7269 -1.9595
-21.9557 -25.7157 1.91929
-21.9325 -23.5002 1.64189
-22.304 -21.6384 1.30754
-20.3138 -17.8299 3.60024
-20.1241 -18.6588 2.3365
-17.9108 -16.1469 -1.19241
-16.6784 -16.2597 0.312309
-16.6838 -17.6777 0.98622
-10.9449 -20.7394 1.85164
-12.5759 -19.9376 1.17498
-13.223 -18.8965 2.01333
-10.1508 -14.6488 7.14923
-10.2403 -16.3185 5.68555
-10.3469 -17.5593 4.07169
-6.90218 -19.73 1.40266
-6.79993 -18.8256 3.13241
-4.00678 -17.4617 7.30233
-2.85006 -18.2055 5.96346
-3.31637 -17.9567 4.49691
1.22067 -16.2511 -1.16272
0.708135 -17.1511 0.963824
-0.0709784 -17.9645 2.47059
4.8578 -21.6105 3.20066
3.04911 -20.505 4.25622
3.33596 -18.5012 4.05292
7.2149 -14.7703 8.50771
6.71558 -15.6685 6.50997
6.54471 -16.4933 4.66004
9.86848 -11.9382 0.789696
9.87336 -13.7498 2.19715
9.87773 -15.4283 3.242
16.9037 -17.761 4.61587
14.845 -16.652 5.11346
13.0882 -15.6318 5.34399
14.3806 -12.0868 4.90438
17.3349 -9.9105 3.74244
23.4792 -10.0561 6.54326
21.5053 -8.79894 6.1783
19.7726 -7.7604 5.79156
18.2762 -3.40616 10.0949
20.4281 -3.74443 9.24659
20.2205 -4.26148 7.32409
23.434 2.08526 4.49261
23.0963 -0.0933131 5.11995
22.8369 -1.84605 5.8443
24.7945 -5.98518 10.3095
25.1783 -3.78725 9.31635
25.3732 -1.89216 8.68574
25.3947 4.23602 11.4505
26.4274 2.79052 9.9252
26.9569 1.63872 8.51894
28.1954 4.05799 2.36881
28.8171 3.36016 4.60016
29.6853 3.0655 6.45253
36.5653 2.8638 8.21115
34.249 2.40423 8.56592
33.2549 3.84274 7.56035
31.047 9.9545 4.56703
32.7831 8.43334 5.13112
34.0833 7.03924 5.54116
37.3569 7.87563 7.3405
41.1703 11.4818 7.58816
39.8536 11.6952 6.17443
39.3584 10.4366 5.44522
42.0448 10.3291 2.86235
40.8073 16.707 6.44048
41.7623 15.1525 4.97007
42.8076 13.9481 3.85657
45.8613 12.3876 -1.65734
46.0225 13.5936 0.318347
45.9175 14.7916 1.82068
42.71 19.1719 -1.06438
44.0988 18.9145 0.716594
45.4823 18.5946 2.18081
49.3216 21.4616 2.89686
47.8192 22.126 3.96301
46.9859 21.0129 4.71497
44.8261 22.6646 7.34809
42.2188 26.0305 9.56979
43.913 26.9426 9.3183
44.8042 26.3306 8.28089
48.118 32.0013 4.3901
47.5764 30.6633 6.17225
47.2989 29.1845 7.42797
50.1629 27.1165 10.9493
50.3436 29.0847 11.0283
49.2459 29.9302 10.5426
46.9613 35.6364 13.7532
46.8225 33.3755 13.2633
48.4279 33.2119 12.1067
54.2752 35.5255 10.119
52.2133 35.9342 11.2177
50.7771 36.0594 12.5134
49.6915 37.834 16.847
50.2064 38.3654 15.4633
52.7591 44.5998 17.052
51.7018 43.1093 15.6639
52.1023 41.4549 16.5958
54.9893 38.6927 19.3089
53.5552 39.9177 19.67
55.0441 43.3451 22.6988
53.7861 43.106 21.7273
49.849 46.6635 21.2601
51.8091 46.4644 21.0815
54.3349 49.3455 21.4455
59.5145 43.4499 18.0171
58.1056 45.5654 19.622
57.6227 47.2542 21.3738
63.9542 52.3089 19.0185
63.0546 49.1368 20.039
61.2252 48.3757 21.5605
64.3992 48.6895 24.8869
63.005 49.3641 24.7854
61.3598 52.9182 27.6157
62.4976 52.7806 26.5967
66.1513 58.5675 23.404
65.6668 56.999 25.0205
65.241 55.4396 26.1482
69.4335 53.9902 28.3796
67.9373 54.1887 29.587
67.0203 55.4314 29.4825
67.9619 57.4541 34.6397
67.2895 58.4747 33.1702
68.0071 58.2596 31.7594
72.8501 60.6402 29.0485
71.8945 60.2949 31.0235
71.209 60.0966 32.8106
69.357 64.7119 33.8924
71.0835 64.599 34.6114
71.4331 63.1769 35.072
72.8995 61.9859 39.596
71.0651 61.4699 39.1883
70.1597 62.5242 38.5107
67.0506 66.0159 39.2274
67.0367 65.112 40.9813
68.3609 64.3391 41.399
66.9201 59.9237 42.8771
67.5533 61.6072 43.8122
68.8904 62.3708 50.2141
67.8089 62.3627 48.5463
68.5845 61.5201 47.4576
71.6503 58.1268 50.2481
70.0349 59.2076 50.138
63.9827 60.9991 56.4703
66.2385 60.0841 54.7568
68.5001 60.0094 53.5673
74.4116 64.2712 56.1412
72.9979 61.7175 55.9639
71.1859 59.9316 56.3485
70.2714 52.7202 58.7653
70.5853 55.0744 58.8397
70.5747 57.0289 58.83
67.63 63.4226 63.3522
68.5654 61.2502 61.7331
69.3888 58.8375 61.916
69.344 56.197 66.3092
68.2453 57.3272 65.1813
63.2733 55.7411 65.6138
63.5469 57.6271 66.0171
64.8853 58.0915 66.8177
64.8008 62.0232 70.6135
65.0936 59.6803 71.0344
63.5761 58.6361 70.263
61.4543 57.2389 74.7202
60.2725 56.8433 73.2247
60.365 58.0214 72.1817
58.2357 62.6732 73.1839
56.9128 61.9005 76.0612
57.9432 60.4309 75.2604
58.6797 60.772 73.9871
timestep
-93.275 -70.7138 -12.6916
-90.8614 -70.1611 -11.8004
-92.0915 -70.1214 -13.2646
-90.6578 -64.1522 -16.2438
-90.6082 -65.6649 -15.0703
-91.4475 -66.9746 -15.4073
-92.1348 -68.405 -19.6734
-91.3084 -67.2469 -19.1168
-89.4249 -65.2265 -23.036
-90.4048 -64.9688 -21.9444
-93.6931 -60.7393 -21.9282
-93.0211 -62.4803 -22.7131
-95.9512 -65.7306 -25.6872
-94.6828 -64.62 -26.5952
-94.4634 -63.1952 -26.0481
-96.6007 -58.7706 -27.9366
-96.2238 -60.6491 -28.3315
-99.342 -61.1404 -32.1678
-97.6006 -60.3808 -31.8916
-95.7247 -55.3077 -31.4302
-97.0207 -56.5927 -32.1748
-101.586 -55.2126 -32.2875
-100.792 -54.7966 -34.4313
-98.9199 -54.4219 -34.578
-101.178 -48.4347 -35.0336
-100.042 -49.8563 -33.6747
-99.2152 -50.6468 -35.1935
-96.4089 -49.3273 -38.7782
-96.389 -48.6708 -36.8943
-92.7477 -46.6625 -33.6679
-93.9933 -46.3237 -35.1665
-98.0521 -41.707 -40.0456
-95.7601 -42.091 -38.229
-93.689 -43.0097 -36.9925
-93.089 -38.7579 -35.588
-91.2914 -39.0146 -36.0969
-91.1701 -40.2438 -36.9264
-87.0231 -40.0947 -40.3326
-87.0015 -39.1952 -38.6213
-87.4233 -39.8112 -37.2891
-86.0539 -44.6675 -32.135
-84.9248 -42.1255 -33.0934
-85.2221 -39.7998 -34.1196
-85.3262 -33.6359 -31.6097
-84.2969 -35.6986 -31.9234
-83.3084 -37.3749 -31.9609
-76.7961 -40.5872 -34.2501
-77.9107 -39.1018 -31.9963
-79.8607 -38.2585 -30.6391
-78.7226 -36.3475 -22.4114
-77.9467 -37.0423 -25.1205
-77.7997 -37.0249 -27.6572
-72.3371 -33.9846 -30.5695
-73.9651 -35.5272 -30.1535
-74.1623 -36.1428 -28.3356
-72.0808 -36.8624 -23.9671
-72.2927 -35.3157 -25.1432
-70.5053 -30.7175 -23.0958
-70.4163 -32.058 -24.5919
-63.3111 -33.5349 -27.1378
-65.2861 -33.3229 -25.9752
-66.8908 -33.2892 -24.8361
-66.4362 -33.2894 -17.5183
-65.9632 -32.6361 -19.658
-65.3191 -32.315 -21.4652
-61.9424 -29.7946 -23.3777
-62.0778 -31.2707 -22.9456
-56.2603 -36.1384 -22.3582
-57.5196 -34.3476 -22.1597
-58.6938 -32.7775 -21.8743
-60.7189 -28.4239 -19.9123
-59.0627 -28.8419 -18.9478
-58.0738 -29.6893 -19.7491
-54.7922 -30.1635 -17.9553
-58.7792 -28.7689 -12.562
-55.2982 -29.1183 -12.8544
-53.6195 -28.6929 -14.7181
-48.2879 -25.4003 -13.4722
-49.9101 -25.7215 -14.2839
-50.8577 -26.429 -13.2731
-50.0671 -25.3287 -8.59924
-50.1318 -24.6226 -9.92732
-49.7118 -20.8058 -9.24879
-48.214 -21.4035 -10.0806
-43.8614 -19.9068 -8.92837
-44.939 -20.9356 -8.32332
-42.4883 -23.4193 -2.88462
-42.969 -23.0127 -4.75682
-43.4413 -21.5544 -4.90181
-40.6814 -18.9771 -5.14146
-37.3644 -15.4433 -4.84201
-36.7328 -16.8572 -3.7708
-37.0375 -18.29 -4.37672
-33.4771 -21.2924 -5.27399
-34.0056 -20.5981 -3.99186
-30.58 -20.6654 1.52745
-31.2398 -21.5749 -0.139535
-31.1759 -20.853 -1.45809
-25.1097 -18.0305 -0.239376
-26.4623 -19.6198 -1.38577
-27.5115 -20.8695 -2.39041
-26.343 -22.5033 -8.08941
-25.2619 -23.1355 -6.15942
-25.2118 -23.2767 -4.1862
-23.6095 -18.7136 -5.21754
-22.9488 -19.0063 -3.41188
-22.7746 -20.484 -3.12836
-21.0921 -22.5345 -0.350205
-25.0127 -21.8105 4.10081
-22.9561 -22.8413 3.83709
-21.6645 -21.4488 3.11923
-15.5635 -21.8704 7.85403
-17.5944 -22.4992 6.67222
-18.3148 -21.6888 5.08571
-16.6014 -16.3239 4.5893
-16.1826 -18.2215 3.36626
-15.6867 -20.0201 2.88392
-12.8333 -21.5537 -0.733872
-12.6633 -20.9674 0.668185
-8.74148 -21.3379 3.50447
-8.23887 -20.0642 2.23827
-9.40301 -19.2885 1.5436
-8.43304 -13.8518 -1.57803
-8.25963 -15.0413 -0.0706332
-8.34024 -16.342 -0.531599
-5.73059 -18.3708 -7.67371
-5.85674 -17.5346 -5.48509
-5.95687 -16.6392 -3.65031
-3.37725 -13.1101 -2.10374
-4.10992 -13.4662 -3.8918
-4.49881 -8.74186 -4.85116
-3.71954 -9.58341 -6.30371
-2.6619 -10.621 -5.77856
3.20724 -11.4809 -8.53816
1.73195 -10.1015 -7.41066
0.527573 -8.78943 -6.66001
0.331163 -1.61707 -3.70656
0.511242 -3.39225 -5.15042
0.44653 -4.91226 -6.41301
-3.87073 -4.86476 -11.8951
-1.76951 -4.82831 -10.7668
0.102843 -4.51354 -10.204
1.1857 2.8973 -10.3464
1.83414 0.607529 -10.4209
2.2295 -1.30474 -10.4918
5.53819 -5.8559 -14.7143
5.2986 -4.5391 -12.7907
5.1917 -3.52892 -11.0228
9.04051 -3.15699 -10.6487
12.5816 -4.57243 -10.4096
17.0927 -1.02286 -15.6354
16.074 -2.3673 -14.0157
15.5057 -3.56917 -12.6319
20.4481 -7.7068 -12.5954
19.439 -5.87219 -13.4143
19.2444 -4.38539 -12.1266
22.1275 -1.23339 -7.52792
22.5678 -1.70522 -9.71137
22.3909 -2.39734 -11.6145
23.095 0.468307 -16.6946
24.4208 -0.828276 -15.3095
25.3575 -1.90649 -14.0746
28.3871 3.59361 -11.7252
28.4282 1.55289 -12.7869
28.7529 -0.316086 -13.4324
30.7007 0.594433 -7.01318
31.0398 -0.291554 -9.1292
31.5178 -0.916053 -10.9843
36.1444 -3.8724 -14.8408
35.4819 -2.99419 -12.6928
34.8862 -2.63792 -10.8354
40.8505 2.21188 -10.1566
39.5481 0.277413 -9.74059
38.248 -1.29119 -9.60043
37.4949 -0.757348 -5.91462
42.1315 -2.87694 -3.9699
40.476 -3.16925 -2.99567
39.4403 -2.0499 -2.89041
39.9585 0.834034 -0.43808
40.9544 4.80916 -2.46557
42.987 4.16522 -1.50791
43.0936 2.97985 0.0771136
46.9129 0.246106 4.54124
46.3838 2.25603 3.46221
45.7527 3.88198 2.79734
47.5021 11.3512 1.9835
47.575 9.03051 1.8891
47.512 7.10675 1.70002
50.177 5.97081 -2.03349
51.4536 6.02915 -0.592294
51.0758 7.03853 0.38534
53.6738 9.77074 0.246684
58.6862 11.5435 -0.270698
57.99 11.1502 1.5123
56.6291 11.8206 1.71644
56.7912 14.6323 7.16969
56.7238 15.2076 4.99987
56.9158 15.3709 3.07632
54.8651 18.6867 0.0855455
56.7599 18.498 -0.352164
57.8555 18.3559 0.833546
56.8259 24.6523 -0.668224
57.9715 23.0835 0.670219
59.0536 21.7351 1.59775
62.4883 20.1852 3.77937
61.3175 20.6838 5.63029
60.4618 22.3691 5.19701
59.4015 26.4641 6.65452
60.7577 25.8061 6.76195
66.7401 29.8201 9.92466
64.6605 28.6397 9.63672
62.9681 27.4422 9.38689
61.057 27.5745 13.9071
61.7793 28.8332 12.6402
63.1428 33.3088 11.3909
63.4689 32.2834 12.5031
64.2037 32.445 17.7019
63.9546 33.5558 16.1766
64.9246 37.3377 15.6277
58.3667 42.5934 18.7981
60.1909 40.2354 18.215
62.1699 39.6848 16.847
68.6147 44.8871 14.5145
66.4614 42.7457 16.2039
64.7928 42.215 17.9748
66.452 44.5292 21.7807
65.1003 44.5472 20.9822
61.9257 48.0708 21.583
63.378 47.9319 21.2732
68.4459 52.2025 20.3628
66.7046 51.3652 21.6476
65.4526 50.7049 22.8446
65.5246 50.1083 27.5406
65.7169 51.9807 27.4103
65.0623 52.6645 26.1508
61.5339 55.8362 26.9646
63.0307 56.8411 26.3236
64.4336 56.2467 26.7442
70.795 58.766 28.66
68.5238 58.7195 28.7751
66.5527 58.3102 29.0024
65.3425 58.9434 33.9934
63.9338 59.5528 32.8996
64.3556 60.2004 31.5662
62.1944 65.0711 30.6694
63.9992 64.8812 30.0824
64.8617 63.9122 30.8392
67.8332 68.3216 32.2428
67.9137 66.5459 32.9705
66.6879 65.8017 33.6091
64.3268 66.5593 37.8549
65.6708 67.5931 36.8682
66.4839 73.423 39.4233
65.6886 71.7657 38.7817
66.4978 70.5746 39.0502
67.3998 69.1916 43.9567
67.9377 70.3663 42.5082
70.9672 75.5256 45.7504
72.1498 73.0121 44.587
71.5684 70.8952 43.2996
74.0169 62.9281 45.4534
74.3622 65.8555 45.2143
73.1143 68.0203 45.3982
72.0723 67.6701 52.9595
72.9202 67.6033 50.7726
73.8785 68.1169 49.0508
79.8395 70.277 45.8808
78.6251 69.6128 48.5993
77.5624 67.9351 50.1202
80.6284 65.0547 52.671
79.5794 66.6377 53.1383
78.2301 66.491 58.3037
78.6827 68.2096 57.4861
79.9112 68.199 56.5678
85.3382 72.4568 57.985
84.0032 70.534 58.2698
83.0705 68.8645 58.6237
86.0352 64.8766 60.5521
84.1772 64.5671 60.3854
83.348 65.7318 60.7715
84.3779 67.5747 65.5854
86.3568 69.1479 63.1021
84.5648 69.3888 63.7341
83.6311 68.1027 63.7913
timestep
-125.299 -59.544 -32.9185
-124.482 -58.6999 -35.2277
-124.673 -58.3579 -33.46
-118.303 -57.4029 -31.7885
-119.883 -57.9038 -32.7539
-121.223 -57.6016 -32.0758
-120.863 -53.7349 -29.1817
-119.895 -54.5787 -30.0626
-115.278 -55.6346 -30.2666
-116.167 -54.5652 -29.6509
-112.675 -52.4656 -27.0423
-113.452 -52.114 -28.7992
-113.527 -47.8411 -31.3344
-112.202 -48.8708 -32.0899
-112.245 -50.4049 -31.8991
-110.011 -53.4424 -35.4892
-110 -51.7636 -34.522
-108.099 -50.9408 -38.9666
-108.027 -49.9374 -37.3527
-106.121 -46.8323 -34.5602
-106.408 -46.6496 -36.4585
-108.304 -45.2696 -42.3173
-106.868 -44.5424 -40.7038
-105.505 -44.1996 -39.3281
-106.567 -37.944 -37.9426
-105.952 -39.2016 -39.6631
-104.921 -40.5472 -38.5244
-101.435 -40.8213 -35.0927
-102.428 -39.2742 -35.8831
-99.206 -36.17 -35.1489
-101.071 -35.8914 -35.2274
-106.772 -29.2595 -36.787
-104.445 -31.1161 -36.1968
-102.194 -32.3556 -36.3905
-100.172 -28.9836 -38.8735
-98.8134 -30.3285 -38.5705
-98.8481 -30.815 -37.2206
-95.5095 -32.0574 -33.634
-95.3404 -30.3381 -34.42
-96.6132 -29.4181 -34.6127
-99.7226 -24.8577 -28.7578
-98.2094 -25.4332 -31.2532
-96.4163 -25.9861 -33.0494
-92.9786 -24.5089 -37.3188
-91.7766 -24.6887 -35.4134
-93.0275 -24.7609 -33.8842
-91.3985 -22.9393 -26.3531
-90.4058 -22.2479 -29.064
-90.6749 -22.756 -31.5248
-89.5943 -17.6906 -36.6298
-88.1773 -19.1162 -34.4633
-87.5611 -21.2024 -33.0753
-85.041 -16.1776 -29.329
-84.7909 -18.2924 -30.1891
-84.7141 -20.0996 -30.8813
-80.3591 -22.0241 -31.0257
-81.3813 -21.4818 -29.5174
-80.7472 -21.9447 -24.6166
-79.6981 -21.6153 -26.147
-73.5342 -21.3381 -29.3546
-74.6968 -21.3026 -27.2873
-75.9263 -21.5369 -25.7137
-76.211 -21.4953 -19.3135
-74.6511 -21.0993 -20.9833
-73.6463 -21.031 -22.6452
-69.3607 -19.588 -21.7089
-69.9235 -20.9295 -21.9573
-66.0457 -27.39 -22.3354
-66.5862 -25.3945 -21.2122
-67.5355 -23.651 -20.8235
-67.9197 -22.5459 -16.0121
-66.3325 -21.6578 -16.5843
-66.4245 -21.2559 -18.0557
-63.9392 -18.6127 -19.2522
-57.3389 -21.0548 -14.0735
-60.4098 -20.7234 -15.8841
-60.7073 -18.4686 -17.058
-57.88 -13.3861 -13.9916
-59.0709 -14.79 -14.5748
-58.509 -15.7923 -15.5689
-54.1429 -17.1027 -15.8213
-55.1759 -17.4272 -14.7678
-53.5492 -20.2515 -12.3435
-52.9311 -18.6 -11.8174
-50.1555 -15.2237 -10.0443
-50.1283 -16.127 -11.173
-44.9266 -16.67 -15.034
-46.6446 -16.2947 -14.2198
-46.6774 -16.3232 -12.691
-43.237 -15.1787 -11.608
-41.0076 -18.1882 -15.2155
-39.7434 -17.0594 -14.2986
-40.0553 -16.7948 -12.8349
-36.0831 -17.3221 -9.98866
-36.8062 -16.2059 -10.8079
-32.6415 -11.3784 -11.6046
-33.8792 -12.5719 -10.8841
-34.0586 -13.8655 -11.6079
-31.9396 -14.982 -15.9523
-31.3535 -16.4289 -14.3208
-30.6976 -15.1491 -13.0091
-25.3221 -11.934 -8.63177
-26.1995 -12.8043 -10.6145
-27.2869 -13.6552 -12.0921
-26.5207 -18.7138 -14.2706
-25.0517 -17.7855 -13.3475
-25.509 -17.1 -11.997
-22.1021 -16.156 -10.5461
-19.8134 -19.6557 -6.50691
-19.1044 -18.6075 -8.46922
-18.7934 -17.7586 -10.2306
-14.0211 -15.784 -14.5799
-14.7516 -16.3111 -12.3342
-15.6429 -18.046 -12.4644
-13.8557 -20.6656 -17.7111
-13.1298 -20.3599 -15.5422
-12.7356 -20.1761 -13.6393
-9.09026 -17.2504 -12.7863
-9.29268 -18.7823 -12.6567
-7.17566 -23.3574 -12.3448
-6.19581 -22.1313 -11.2573
-7.04294 -21.071 -10.656
-6.89962 -20.8648 -5.82111
-5.12167 -20.5753 -6.59619
-5.28978 -19.5495 -7.76314
-2.7637 -12.8445 -7.79271
-2.68998 -15.0854 -7.34686
-2.36145 -16.9936 -7.27564
2.33097 -18.3209 -6.56988
1.05312 -17.1842 -5.6293
0.513444 -15.751 -0.791716
2.37219 -15.6708 -1.19548
2.61405 -15.2836 -2.6326
6.7724 -11.147 -6.9178
6.29893 -12.3504 -4.96269
5.84677 -13.5966 -3.57694
7.267 -16.0464 -2.98165
9.39187 -15.7419 -2.09575
9.46805 -13.8283 -2.26572
8.7638 -7.63045 -2.31393
10.4034 -9.20911 -2.333
11.6287 -10.649 -1.8628
18.02 -13.9354 -0.539677
16.384 -12.2916 -0.630788
15.1881 -10.7807 -0.443868
15.3942 -7.9425 3.90165
15.811 -6.41224 2.16699
16.6039 -7.31251 0.593428
19.7027 -5.81415 -1.13913
21.5994 -7.23746 -4.22088
26.3834 -7.9053 0.296444
25.5903 -6.86401 -1.63019
24.9033 -5.80713 -3.19267
24.1796 -0.302809 -4.93823
25.9754 -1.83065 -4.78717
27.3671 -3.30161 -4.72914
27.9568 1.46634 -0.627564
29.0997 0.0302442 -2.01033
30.1035 -1.22097 -3.07539
36.9074 -3.60649 -4.67369
35.2449 -2.48633 -3.57624
33.8279 -1.8191 -2.48021
35.7768 -0.854066 4.22675
35.9321 -0.706266 1.88047
36.3391 -0.540771 0.104189
41.665 3.64315 -1.64646
40.236 1.90124 -1.94475
40.1071 0.584305 -0.471438
44.5714 -3.4421 2.69481
44.0272 -1.37409 1.71507
43.5738 0.405373 1.17386
47.5874 2.77698 6.32823
46.8755 2.54658 4.17063
46.4222 2.67453 2.27182
48.481 4.28464 -0.512429
51.7575 7.47027 -2.39259
52.3935 6.95578 -0.569177
51.2238 6.78938 0.459129
51.3987 9.7811 2.78888
57.7507 12.4208 4.23472
55.4722 12.3594 3.99214
53.5734 12.6839 3.61227
54.4495 16.6091 6.77255
52.65 17.0422 5.39988
53.2026 16.4624 3.60596
50.2262 20.7184 -0.043196
52.3411 20.0114 0.483721
53.9931 19.1176 0.917505
56.8037 22.3792 -0.89619
57.9363 21.6401 0.367349
57.6686 20.1917 0.640562
60.3295 17.9934 2.12496
65.3292 19.7637 1.23601
64.5557 18.8295 -0.133054
63.7418 17.7087 0.285902
67.9154 15.306 -2.16515
66.5835 13.7926 -1.05872
65.8112 14.4542 0.725689
70.5589 15.9738 2.07002
70.0202 14.2628 2.8237
68.5393 14.1857 3.40296
66.112 12.1132 10.0003
66.956 13.6448 8.56672
67.9039 14.7672 7.18162
69.5822 20.8529 9.91876
70.042 18.5635 9.49159
70.4276 16.5667 9.43784
71.9661 15.8036 13.8181
72.6147 16.1019 12.4697
78.9802 16.9804 10.5996
77.6591 15.9118 12.0789
76.2064 15.011 13.0842
76.3313 13.0737 16.8455
75.7991 14.9385 16.7754
77.9631 17.1495 20.3063
76.6015 16.7389 19.9884
72.9706 17.6853 23.0211
73.6288 18.6755 21.427
72.1497 22.0462 20.1857
68.3921 25.6916 25.5925
70.6952 25.7644 23.6278
72.3416 25.5192 21.6956
78.9246 31.3668 18.9324
75.8405 29.6944 19.0691
74.6558 28.3706 20.9625
75.577 30.4051 25.2325
75.1407 30.8411 23.862
76.5403 34.5881 21.3604
76.1566 34.2564 22.7917
70.8282 37.9305 21.8156
72.8453 37.5123 22.9862
74.2511 37.1814 24.2828
78.1556 39.6127 26.3197
77.68 38.0482 27.3468
76.1914 37.6754 27.4281
73.6507 36.4361 31.7806
73.5265 38.2104 31.1034
74.8139 38.8446 30.7292
76.9082 44.8944 35.2547
76.3653 42.7442 34.4289
75.7763 41.0303 33.6787
77.3579 38.508 37.5358
75.5204 38.6236 37.9778
74.8015 39.6845 37.152
70.3754 40.3276 37.8546
71.0734 40.6974 39.5814
72.4356 41.3769 39.4665
71.3766 45.8709 42.4546
73.0712 45.0684 42.4417
72.9975 43.5774 42.5104
73.5886 42.0113 47.0924
72.1097 41.9977 45.8104
66.0259 42.6774 47.7848
67.7936 42.0718 47.4739
68.8616 43.2094 47.2453
72.5948 44.6952 50.7351
71.0319 45.2386 49.6855
66.3616 49.4829 46.3215
68.3984 49.8847 48.5781
70.604 49.0251 49.4292
77.9931 51.7355 51.1436
75.1161 51.4613 50.9751
72.5842 51.9193 50.9138
69.9864 58.1028 53.48
69.4354 55.8891 52.9479
70.8841 55.1148 51.8689
75.0171 59.3334 46.6253
73.6493 58.3884 49.1188
72.7585 58.405 51.4347
73.8326 60.3881 55.656
72.4924 60.8185 54.27
68.3719 62.9873 55.6447
68.9911 63.9072 54.1449
70.5247 64.0571 54.0691
68.2425 65.5868 59.4978
70.3196 65.7526 58.3432
71.9831 65.5614 57.1931
76.2125 68.6583 56.7387
76.1435 67.4719 58.2808
75.5932 66.0377 58.0556
79.3937 63.2753 60.394
74.8148 63.0614 61.9747
76.6436 63.7359 61.8973
77.4168 63.9111 60.5517
timestep
-85.5646 -44.1139 -28.4194
-85.8373 -41.6975 -29.7015
-86.1908 -42.7707 -28.1272
-89.8736 -40.5469 -23.1075
-89.3599 -41.2016 -24.8383
-88.1575 -42.057 -24.8877
-87.6982 -45.1025 -21.25
-88.5569 -43.8156 -21.4837
-90.7587 -43.1366 -17.3063
-89.5001 -42.6976 -18.0242
-85.3977 -40.5642 -16.2656
-86.7579 -41.6935 -15.5692
-87.0174 -44.9128 -11.7616
-85.8139 -43.6206 -11.1045
-85.9927 -42.2914 -11.8483
-85.4616 -38.1862 -8.81246
-84.4117 -39.4319 -9.83561
-79.853 -40.0285 -11.0327
-80.9627 -41.1965 -9.87219
-80.2282 -44.094 -6.03847
-79.3966 -43.8505 -7.6677
-85.0753 -46.9779 -7.20018
-82.9303 -47.1939 -8.09319
-80.9944 -47.2058 -8.54019
-81.5637 -43.3665 -14.2811
-81.8653 -45.3632 -13.2598
-80.9131 -46.8268 -12.3145
-76.8402 -49.9032 -13.7484
-77.4434 -48.0644 -13.3969
-74.1388 -44.0579 -14.1901
-75.056 -45.5662 -14.9283
-77.2937 -44.2582 -22.149
-75.4624 -45.056 -19.8944
-73.6537 -46.1006 -18.3905
-68.5061 -48.9873 -21.5428
-70.3593 -48.4467 -21.0666
-70.4383 -47.3194 -20.0368
-68.1738 -44.4059 -16.5495
-67.2286 -44.5047 -18.2943
-67.7935 -44.7233 -19.5954
-66.811 -45.1738 -26.1366
-66.2847 -43.1564 -24.0268
-65.1912 -42.9234 -21.8074
-59.3393 -45.1932 -20.9518
-60.7371 -43.3515 -20.8146
-61.8151 -41.8558 -20.2393
-53.8954 -40.13 -21.9926
-56.7694 -39.5372 -22.5184
-59.0458 -39.4329 -21.364
-62.4843 -38.6935 -15.2765
-60.8052 -37.1518 -17.166
-60.4382 -36.3307 -19.6125
-62.4463 -33.863 -25.575
-61.4452 -33.3955 -23.4781
-60.5184 -33.2265 -21.7665
-56.9214 -30.1493 -20.812
-58.7423 -30.1249 -20.4097
-61.1522 -26.137 -18.7818
-59.6178 -26.4684 -19.8846
-56.8382 -26.4087 -14.1908
-56.5055 -25.7875 -16.3569
-56.1867 -26.2579 -18.2881
-50.1542 -26.2297 -20.8469
-52.4347 -25.9641 -20.7472
-52.9232 -27.5666 -19.6798
-52.7721 -31.9703 -19.8952
-51.9942 -31.0703 -18.9037
-47.3335 -35.721 -20.9617
-49.0475 -34.7037 -19.7051
-48.5592 -32.9272 -18.9285
-45.7439 -29.2492 -17.2347
-44.618 -30.4703 -18.2148
-45.224 -31.3473 -19.3402
-42.625 -32.6326 -21.9291
-37.6085 -34.6662 -16.4332
-37.9674 -33.7528 -19.8524
-38.8075 -32.6238 -22.0459
-36.915 -31.0976 -27.9422
-37.198 -30.8347 -26.0648
-36.8323 -32.052 -25.2279
-32.878 -34.2824 -26.7001
-33.387 -33.7257 -25.4196
-32.7815 -31.259 -22.2165
-31.9809 -30.5746 -23.811
-28.6182 -28.851 -26.1642
-28.6328 -29.5458 -24.8841
-27.6773 -25.0073 -20.1711
-28.4508 -25.8873 -21.6564
-28.1392 -27.3992 -21.7766
-29.0557 -29.6766 -18.9541
-30.516 -25.4761 -16.5662
-31.6923 -27.017 -16.0588
-30.8791 -28.2562 -15.8088
-31.3271 -29.574 -11.2489
-31.1292 -30.255 -12.6139
-34.6471 -32.0724 -16.9738
-35.0374 -31.631 -15.1372
-34.1024 -32.109 -14.1744
-33.1923 -39.3787 -12.2656
-33.008 -37.317 -13.3221
-32.7648 -35.6608 -14.3764
-34.0098 -38.6342 -20.1897
-32.877 -39.4106 -18.2663
-32.268 -37.7109 -17.4754
-30.4037 -33.4323 -16.3484
-29.7226 -33.6875 -18.2153
-30.6296 -34.6171 -19.0213
-29.2884 -33.7381 -22.5733
-23.6461 -30.2384 -25.8558
-24.6637 -31.159 -23.9711
-25.8352 -32.0588 -22.6211
-21.276 -31.6211 -18.4076
-23.6019 -32.1814 -18.2037
-25.0958 -31.1407 -19.0209
-28.0364 -28.5584 -13.5421
-26.665 -28.0326 -15.3167
-25.3582 -27.9511 -16.847
-21.1337 -26.4135 -14.898
-22.1832 -26.0315 -16.0776
-18.6143 -22.6429 -20.5427
-20.0666 -22.8649 -19.2495
-19.8285 -23.9433 -18.2389
-16.0825 -25.8891 -19.3175
-15.3114 -24.2007 -18.8609
-15.9702 -23.4372 -17.7167
-14.5755 -17.4032 -14.8212
-13.8917 -19.4761 -15.6917
-13.1209 -21.1248 -16.5021
-8.78889 -23.3276 -17.4103
-9.25929 -21.8161 -16.1707
-7.51432 -18.8834 -12.6873
-5.95183 -19.2719 -13.725
-6.23419 -19.6524 -15.1711
-3.31702 -19.6312 -21.0343
-3.1771 -19.3946 -18.7364
-2.82669 -19.4079 -16.7666
2.40713 -22.1054 -13.5914
1.51081 -20.3458 -14.7933
0.718378 -18.6815 -15.5613
3.34011 -12.3753 -13.8908
2.72152 -14.2664 -15.1437
2.73358 -15.5663 -16.4976
3.62765 -13.446 -22.8439
4.28371 -13.7427 -20.6462
5.29723 -14.0114 -18.883
11.1827 -16.1799 -15.304
9.72072 -14.5391 -16.2594
8.59192 -13.2925 -17.2422
11.4722 -11.2039 -18.3455
14.0406 -8.76482 -16.9627
11.6103 -6.80922 -9.8787
12.6477 -6.94611 -11.9803
13.7009 -6.94906 -13.647
15.8929 -2.10999 -16.5031
16.5861 -3.77451 -14.9976
17.1061 -4.95831 -13.4921
22.3385 -8.23847 -9.33177
20.902 -6.61684 -10.1262
19.8534 -5.21381 -10.9652
19.7833 1.2115 -11.1038
20.7755 -0.556119 -10.1978
21.62 -2.17773 -9.55448
27.5218 -3.81457 -6.19901
25.5124 -2.60187 -6.45201
23.951 -1.51751 -6.59959
19.8396 2.95428 -4.30055
22.0989 2.53843 -4.47284
23.8557 1.92956 -5.02492
27.073 0.970925 -6.04081
28.3641 2.5773 -4.97107
27.1241 3.19612 -3.55636
26.6446 4.19607 2.82305
27.5133 5.01219 0.806176
28.5773 5.3953 -0.800299
31.9839 6.87998 0.109035
34.7467 3.36032 3.14711
33.9762 4.96379 3.96113
34.2447 6.23281 2.98298
37.6111 7.24336 1.56466
42.3376 3.88374 3.71085
42.305 6.21254 3.28219
40.6388 6.97022 3.90749
37.9857 8.12513 10.0331
39.2987 8.72715 8.20337
40.7303 9.25848 6.90917
43.8174 13.1275 12.7079
43.5698 12.5135 10.4138
43.0496 11.8101 8.66703
44.6671 14.2405 4.39947
45.7344 12.8543 5.12585
46.0281 12.9926 6.69459
47.2653 16.6152 7.15492
51.2452 14.7795 9.3874
49.956 15.6439 10.4888
49.4065 16.9835 10.1515
48.849 23.4182 12.4924
50.2437 21.735 11.8605
51.1898 20.26 11.1492
56.0245 21.8565 8.96085
55.8373 21.2764 10.7929
54.6621 21.7696 11.5155
57.1415 27.651 15.8475
56.5616 26.1901 14.1036
56.3486 24.9216 12.5959
62.1156 22.8005 8.91406
60.8266 23.2917 10.831
59.9943 23.9795 12.3945
64.2457 24.9227 14.2633
62.9242 24.4589 14.8875
62.4755 22.0712 21.5146
62.3236 23.8291 19.8741
62.3991 25.3374 18.6112
60.7641 29.6665 19.8395
62.2021 28.5909 20.3943
64.7793 30.9517 23.6583
63.3423 30.5061 23.4199
59.0849 31.0255 26.3762
60.0649 31.9511 24.9418
59.8954 35.7525 24.4703
62.8892 40.111 30.5052
60.7678 38.8708 28.6353
58.8469 37.6386 27.6781
49.788 36.9552 27.6236
53.2133 36.3173 27.5747
55.1278 38.028 27.73
53.4487 41.2653 30.9223
53.0606 40.7999 29.5077
49.7292 43.8579 28.3851
51.1488 43.7798 28.1185
53.6751 50.0416 24.5467
53.0518 48.6327 26.2638
52.3383 47.3365 27.573
52.9861 49.7275 31.5223
51.1397 49.6243 31.3695
50.5419 49.7669 29.9372
46.7001 52.4306 30.8625
47.5227 52.9775 29.1816
49.0162 53.199 29.4281
47.5959 56.9044 35.445
49.0952 56.1554 33.875
50.0214 55.6165 32.1969
52.9911 59.9578 32.336
53.9425 58.2249 32.5124
53.3017 57.1493 33.3633
56.1886 55.1615 37.4136
54.988 56.6265 37.8411
54.977 57.696 36.7824
55.6806 61.1909 39.4672
56.9031 61.7214 38.0649
57.5185 60.5048 37.4022
61.688 61.6695 35.8234
61.2499 60.9589 37.6145
65.4534 60.7603 42.5216
64.552 60.2701 40.944
63.5925 61.3687 40.5214
66.3001 65.1705 40.0244
64.7509 64.9696 41.2197
59.9497 68.5695 47.4148
61.538 68.415 44.9457
62.5513 67.7699 42.7491
56.8139 69.1102 38.2596
59.4486 70.4081 38.9063
61.2382 70.8262 40.7049
63.7156 75.2156 43.8278
63.2522 75.8329 41.5037
61.7914 74.4894 41.3866
56.6488 75.6717 46.6662
57.3832 76.0802 43.8681
59.1655 77.0116 42.3262
60.1061 79.5328 46.3651
60.5892 79.8303 44.5246
62.0043 84.9767 43.9983
62.8328 83.7751 42.6451
63.1504 82.3686 43.318
70.2423 82.6669 46.7259
68.3341 82.668 45.4563
66.8016 82.9969 44.1326
68.4934 87.428 42.4468
67.55 86.6025 40.9009
67.6048 85.0539 41.0067
71.6998 83.6782 37.734
67.9273 85.6268 36.1976
68.7032 83.9916 36.73
69.6388 84.0649 37.9678
timestep
-60.3454 -23.2935 -4.38546
-62.605 -22.3546 -3.31161
-61.4894 -22.6011 -4.88666
-65.7496 -26.1082 -8.60416
-64.8952 -25.5392 -6.9956
-64.3131 -24.139 -7.08285
-66.1756 -20.9667 -10.1273
-66.6311 -22.1502 -9.40598
-71.2543 -23.0086 -9.47055
-70.0652 -23.261 -10.3798
-70.7079 -23.3896 -15.484
-71.8789 -23.0547 -13.879
-74.9242 -21.1671 -17.188
-75.567 -21.4508 -15.4348
-75.4069 -22.8719 -14.9398
-76.5425 -25.2582 -18.8088
-76.1881 -25.9938 -17.0616
-78.0224 -30.1797 -16.3074
-76.1653 -29.6679 -16.2813
-73.0509 -32.6477 -14.5057
-73.1901 -31.816 -16.226
-70.2378 -30.3307 -22.289
-70.6195 -31.7668 -20.4466
-70.9476 -33.103 -19.1218
-69.4979 -38.7445 -20.5943
-70.4001 -38.1922 -18.5558
-69.4663 -36.5107 -18.749
-65.3266 -35.118 -18.5395
-65.7406 -36.8601 -19.3316
-63.0153 -40.4923 -21.5049
-62.8634 -39.21 -20.1287
-58.4228 -38.6432 -13.3454
-59.1031 -38.5724 -16.2333
-59.3646 -39.0954 -18.6337
-54.1573 -38.1109 -21.9228
-55.7313 -37.9488 -20.8902
-55.8425 -39.0048 -19.9237
-52.4618 -41.2981 -14.9618
-53.3559 -41.4506 -16.733
-52.9648 -40.5303 -17.8014
-46.5919 -42.527 -22.7582
-47.519 -40.8628 -20.4553
-49.3842 -40.794 -18.6961
-48.3254 -44.0108 -13.2773
-48.0002 -42.1908 -14.7251
-47.4268 -40.572 -15.4816
-45.5693 -33.1987 -13.0327
-45.7863 -36.0662 -13.3197
-44.7356 -38.2576 -14.1476
-37.5834 -42.2398 -16.3889
-39.4802 -41.3257 -14.3526
-41.1904 -39.4939 -13.4333
-41.8481 -35.1223 -9.53226
-40.0554 -36.4901 -10.3486
-38.7094 -37.5889 -11.3945
-34.5282 -37.5059 -13.0252
-34.9092 -37.1333 -11.1386
-33.603 -34.2637 -7.48332
-34.6349 -33.8605 -9.05176
-31.7102 -27.9701 -12.1179
-33.0667 -29.0113 -10.6194
-34.197 -30.1833 -9.38615
-37.7147 -25.7251 -6.14208
-37.7254 -27.1087 -7.98189
-37.5725 -28.5074 -9.49283
-35.3617 -25.5409 -12.6143
-36.6892 -26.2344 -12.3828
-41.3027 -27.9562 -18.0982
-39.8326 -28.3527 -16.4087
-38.3857 -28.362 -15.031
-33.5028 -32.4295 -14.2239
-35.0492 -31.278 -13.9227
-35.4861 -30.7141 -15.2396
-34.004 -32.5651 -18.2058
-28.8595 -36.3985 -13.9499
-28.8833 -34.4318 -16.7812
-30.24 -32.4489 -17.7536
-26.1814 -27.9112 -20.0947
-26.9442 -29.1637 -18.7899
-27.6598 -30.3505 -19.541
-26.1257 -30.846 -24.1341
-26.0193 -31.4876 -22.664
-23.0074 -34.0198 -22.6159
-22.4318 -32.3497 -22.1156
-19.0448 -29.1117 -21.8311
-19.3834 -30.1891 -22.9219
-15.4564 -30.4287 -28.1678
-16.2704 -29.5068 -26.5633
-16.4398 -30.3611 -25.3314
-14.0163 -31.076 -22.4862
-15.2656 -29.9411 -17.7363
-16.8232 -30.6617 -18.77
-16.4574 -31.7411 -19.7876
-19.2142 -35.7269 -19.9935
-19.3524 -34.2442 -19.4375
-24.4323 -33.6551 -18.2557
-23.2556 -33.7537 -16.7364
-22.1563 -34.8732 -16.9405
-23.762 -40.2662 -12.0509
-24.0101 -38.9394 -13.893
-24.0165 -37.7885 -15.4092
-31.0224 -40.4104 -17.18
-29.08 -39.0825 -17.0859
-27.2259 -38.5771 -17.3336
-22.7267 -38.6427 -19.5405
-24.247 -38.8396 -20.8004
-25.2645 -37.7538 -20.4049
-26.7075 -35.7117 -23.2353
-28.1251 -38.8956 -28.048
-26.1208 -38.2432 -27.0405
-24.7125 -37.3987 -25.9996
-25.7803 -34.7518 -30.7555
-23.4711 -34.577 -30.5419
-23.1791 -35.3522 -28.8121
-16.9423 -34.0688 -27.0438
-19.1176 -33.2524 -27.0817
-20.9877 -32.6526 -27.2735
-22.1528 -27.9972 -27.0772
-21.5423 -28.9688 -28.0116
-17.0357 -27.126 -32.7441
-18.662 -27.0985 -31.7195
-18.6088 -27.9205 -30.3271
-18.4992 -25.3438 -25.8302
-16.7537 -25.1363 -26.6978
-16.9067 -25.1855 -28.2319
-15.8708 -21.347 -33.275
-14.9857 -22.3447 -31.3989
-14.0321 -22.8715 -29.7308
-12.7531 -19.3626 -26.1258
-12.0104 -20.821 -27.3553
-7.30297 -20.5219 -29.5263
-7.29268 -21.4985 -27.8017
-8.36364 -21.2266 -26.763
-5.60772 -19.6112 -20.0032
-5.53076 -19.9227 -22.282
-5.66734 -19.9717 -24.2762
0.385513 -17.1644 -26.9768
-0.877414 -16.9943 -25.1618
-2.04828 -18.6687 -24.827
-0.661529 -24.9573 -24.5077
-0.347557 -22.9047 -23.4702
-0.0523083 -21.0324 -22.7618
-1.06654 -16.854 -17.1785
0.319492 -17.8651 -18.8069
1.46014 -18.6175 -20.2307
5.75866 -20.2296 -16.7879
5.3027 -18.3042 -18.0394
4.72094 -16.9717 -19.314
7.04678 -14.7659 -21.232
9.34256 -11.7841 -20.9082
8.8175 -13.325 -15.9998
8.47441 -11.0544 -16.1436
9.93364 -10.602 -17.2999
16.0798 -7.38525 -19.642
14.7891 -8.30689 -17.9793
13.4108 -9.14041 -16.8259
15.6633 -11.0961 -14.549
15.9348 -9.60823 -12.9304
15.2142 -7.99255 -13.7754
21.5411 -7.17516 -12.3385
19.4135 -6.26937 -12.2898
17.6955 -5.3741 -12.4264
14.6081 -0.396388 -9.80297
16.3973 -1.09914 -11.1782
18.0824 -1.58872 -12.0529
21.711 4.23453 -14.7134
21.3656 1.96375 -13.905
21.2351 0.317329 -12.9809
25.9819 0.049547 -7.61031
23.8805 0.29083 -8.41336
22.2987 0.78028 -9.41904
18.9341 4.08057 -4.84926
20.2008 4.32497 -6.81801
21.0066 4.37539 -8.68268
23.993 6.71568 -8.59106
24.4048 9.78234 -4.96348
24.0751 10.9588 -6.53107
24.652 10.4099 -7.85392
27.8152 11.6986 -9.37407
24.6925 17.9256 -9.48341
26.3106 16.4792 -8.74336
27.8959 15.3533 -8.34089
32.1478 13.8359 -4.09884
30.5024 15.4548 -4.43041
29.2356 16.8133 -5.10033
26.8743 22.0939 -6.02952
28.8703 21.3162 -5.16649
30.141 20.2892 -4.22509
33.9569 23.3251 -3.70514
34.0397 22.0172 -2.22866
32.6798 21.6909 -1.73124
30.3637 24.4788 -0.337619
30.8527 28.9144 -1.69553
32.6609 28.5259 -1.10984
32.7773 27.4567 -0.0116981
32.1932 32.2084 1.56229
33.399 31.4365 3.37348
33.7924 29.5937 3.00027
36.5602 26.4215 6.14206
34.7898 26.4256 6.51424
34.155 27.8886 6.4988
38.8939 31.4963 7.24298
37.382 30.3875 8.55861
35.8217 29.6105 9.49572
33.275 28.0954 15.6497
33.6238 28.1917 13.3629
34.2014 30.0306 12.9223
35.2701 34.2587 14.5021
35.0916 32.8876 15.25
38.4705 31.2106 21.0151
36.7138 31.6794 19.6309
35.0714 32.6844 18.9807
31.9858 35.5564 21.628
33.8089 35.0143 21.5863
38.4232 34.5514 23.0064
37.0471 34.5446 23.6103
35.744 34.9627 28.1092
37.1289 35.8021 27.1824
40.6095 35.5445 28.8773
42.9386 40.9301 23.3044
42.3214 39.4036 25.8673
43.1467 38.0003 27.7319
50.6709 35.4768 28.405
48.9222 38.3171 29.4236
46.4216 38.5956 29.6792
45.0357 41.8599 32.5192
46.3896 41.7673 31.7225
48.9267 44.9879 34.0195
48.3264 43.6485 34.318
50.761 40.2958 38.8974
48.6818 40.9761 38.0681
47.0357 41.7865 37.3794
43.0553 39.7583 37.5802
43.1715 40.3183 39.5133
43.9596 41.5893 39.6352
40.5856 42.9705 43.1206
42.1957 44.0866 43.0402
43.5834 43.382 42.8371
49.5195 41.3708 45.9815
47.3747 42.3491 46.3306
45.521 43.2033 46.1278
44.5133 42.5506 51.0704
44.365 44.398 50.6027
45.3481 44.8194 49.479
46.418 49.5202 50.7713
48.0036 48.5448 50.0623
48.0903 47.0929 50.5763
52.5406 45.693 53.0147
50.8752 45.5181 53.9777
49.9274 46.6477 53.8685
52.39 50.7085 54.6417
50.4854 50.4013 54.5572
46.9982 55.7849 55.8787
47.8992 54.1959 56.0749
48.5966 53.6786 54.7739
53.1101 56.4064 55.3424
51.4845 56.0688 54.2554
48.1199 61.8902 51.638
49.1791 59.1206 50.9055
51.026 57.4426 50.8444
56.88 56.5969 44.1091
54.9201 57.1057 46.2752
54.0842 57.7555 48.5455
59.0897 59.4393 52.0101
57.6589 60.1978 50.2197
56.3476 60.7906 48.958
51.476 62.7555 43.6296
53.862 63.5612 45.1067
56.0276 63.4743 46.2454
59.694 66.3098 45.9546
57.7667 66.7811 45.6113
54.7469 70.4609 46.0686
56.2599 71.2508 45.0787
57.0245 70.1916 44.3294
58.4274 70.9229 37.7395
58.928 71.5936 39.8879
59.2228 72.0775 41.8543
63.9999 73.7586 41.5569
63.0821 74.4924 43.0351
61.5705 74.7877 42.8432
61.208 79.1258 39.8
60.8848 79.7422 44.2973
59.995 79.4397 42.6466
60.7488 78.4284 41.729
timestep
-88.6182 -31.0261 -34.5442
-89.2626 -30.2738 -32.0941
-89.3577 -29.9306 -33.9407
-91.4486 -24.3414 -36.54
-91.3141 -25.8519 -35.305
-89.943 -26.4562 -35.3113
-85.583 -25.0603 -36.4408
-86.424 -24.9901 -35.1561
-85.2112 -22.4438 -31.3
-85.2278 -22.2349 -32.823
-82.3108 -20.2804 -36.2867
-81.9074 -21.3006 -34.6262
-78.0231 -21.5875 -35.9859
-77.5441 -21.7492 -34.0957
-78.4795 -20.8735 -33.2089
-74.5928 -18.1578 -33.0979
-76.3793 -17.8096 -32.4019
-77.9057 -14.8735 -29.2155
-76.996 -14.439 -30.7971
-75.2015 -11.0602 -34.3533
-75.2189 -11.5946 -32.4856
-76.3774 -6.43537 -26.8799
-75.223 -7.72827 -28.6003
-74.6304 -9.41694 -29.4708
-71.5858 -13.8026 -26.3565
-73.6038 -12.6424 -26.2332
-72.9231 -10.8055 -26.4141
-69.3122 -9.72197 -23.6292
-69.245 -10.2866 -25.5338
-66.9198 -14.6059 -25.4991
-67.3227 -13.3513 -26.9153
-63.8165 -11.5211 -34.1458
-65.3203 -13.3853 -32.2829
-66.1903 -14.7763 -30.1851
-60.606 -17.7725 -30.8968
-61.9221 -16.6163 -30.2605
-63.2683 -17.2309 -29.8156
-66.8311 -20.8257 -27.6526
-64.9872 -21.3537 -28.001
-63.8784 -20.4748 -27.9251
-57.2607 -19.9984 -24.0808
-59.4902 -21.8027 -24.8287
-60.9988 -22.6211 -26.6997
-59.2483 -26.1196 -31.8007
-59.5039 -26.1276 -29.5469
-59.9763 -26.2241 -27.5606
-57.3628 -29.0684 -20.6083
-58.5585 -29.5448 -23.3183
-58.6991 -29.3374 -25.946
-53.3553 -34.4 -28.9073
-56.2206 -34.0209 -28.6291
-57.9923 -32.8028 -27.2161
-63.5347 -37.6855 -25.8896
-61.389 -36.8769 -25.7624
-59.6642 -35.9869 -25.7505
-57.054 -39.6991 -27.0765
-57.3226 -38.8733 -25.3413
-56.2605 -39.8535 -20.9446
-54.9957 -39.781 -22.4022
-54.817 -46.6857 -21.3954
-54.3178 -44.6796 -22.384
-53.5012 -43.1802 -23.4089
-55.8489 -46.5135 -27.773
-55.1188 -44.4022 -27.7485
-53.3822 -44.6 -26.8323
-50.1905 -41.4153 -27.6999
-50.1394 -42.8533 -27.1575
-46.427 -44.4114 -28.6195
-45.8579 -44.8719 -26.4087
-46.7695 -43.515 -25.2782
-45.237 -41.8492 -19.116
-46.1439 -42.4771 -20.7694
-45.2393 -42.3164 -22.0458
-41.8137 -42.0034 -20.3938
-40.7084 -37.2304 -14.5739
-40.2511 -37.6253 -17.9276
-39.5613 -38.9195 -20.0131
-34.4098 -36.622 -23.1825
-36.0162 -36.4726 -22.102
-36.2242 -37.6422 -21.2036
-32.2575 -39.5303 -19.5364
-33.3287 -38.7095 -18.8666
-33.0033 -37.9394 -15.0411
-32.3805 -36.501 -15.8976
-30.3726 -32.3884 -16.716
-29.9348 -33.6766 -15.9681
-24.2289 -32.4072 -12.8932
-25.5341 -33.1771 -13.9273
-26.9922 -32.5625 -13.8453
-27.0301 -28.9114 -13.3553
-29.3604 -24.7944 -12.1513
-30.2764 -25.4618 -13.6712
-30.3119 -26.9714 -13.748
-33.9276 -29.4685 -15.3184
-33.8007 -28.0374 -14.9865
-39.3488 -24.632 -13.5762
-37.8771 -25.3737 -14.5075
-36.9074 -26.1123 -13.6238
-42.2382 -29.8296 -14.0442
-39.936 -29.6199 -13.5005
-37.9956 -29.7054 -12.8406
-37.2078 -36.2438 -12.3743
-36.2612 -34.1205 -12.4835
-35.3505 -32.3609 -12.3324
-34.0244 -27.8225 -11.384
-32.5092 -28.9516 -10.8503
-32.3054 -30.2519 -11.6048
-29.6863 -32.5959 -10.3348
-25.9552 -30.8164 -4.97265
-26.3832 -30.5588 -7.29493
-27.0358 -30.2791 -9.09645
-22.4012 -28.3533 -7.2402
-22.2335 -29.5742 -9.26109
-23.704 -28.7958 -10.2278
-25.9127 -26.0013 -15.5593
-24.7138 -24.8263 -13.923
-23.7306 -26.257 -13.1088
-19.7894 -26.6486 -15.5621
-20.3745 -25.5946 -14.5398
-18.9634 -21.9977 -11.9135
-17.6126 -21.8419 -13.3413
-18.2218 -22.368 -14.7208
-18.9572 -19.2956 -18.7273
-17.163 -18.9487 -18.0034
-16.5213 -20.1481 -17.3842
-12.0667 -21.8774 -21.4178
-12.2736 -20.6792 -19.4337
-12.7405 -20.0723 -17.5614
-11.6346 -17.8523 -13.4347
-11.5118 -17.2091 -15.2648
-8.35056 -16.1176 -18.8665
-8.17176 -14.5466 -17.8028
-8.71813 -14.6903 -16.3733
-10.3 -9.59171 -13.1087
-8.4841 -11.0129 -12.7094
-7.65025 -11.5681 -14.3801
-5.74731 -8.74701 -19.8675
-4.95234 -9.46118 -17.7524
-4.51763 -10.3603 -16.0931
1.1431 -8.01273 -11.4166
-0.249831 -8.28093 -13.2171
-1.60244 -8.42712 -14.6966
-1.63042 -2.29342 -19.2195
-1.12653 -4.24538 -18.2769
-0.663055 -6.12591 -17.6202
1.74147 -11.5604 -21.8083
2.13477 -10.0287 -20.1655
1.80258 -8.88466 -18.6041
5.5213 -8.30027 -18.2155
6.99944 -6.38879 -15.2417
10.5027 -9.70667 -9.38523
9.70856 -8.21702 -10.9439
9.00666 -6.79576 -12.0986
10.0048 -2.82849 -6.67644
10.8083 -3.30316 -8.85685
11.0764 -3.9144 -10.7985
15.5861 -1.04386 -15.474
14.8757 -1.92112 -13.5089
14.5348 -2.73155 -11.7205
17.5714 -7.21019 -8.18935
17.4702 -5.01156 -8.81994
17.2844 -3.10017 -9.08992
18.4025 3.67118 -6.17942
19.0457 1.81726 -7.20331
19.2784 0.0598921 -8.09145
24.2164 -1.69156 -12.3621
23.3766 -0.909324 -10.2549
23.002 -0.591068 -8.32433
27.0342 5.35503 -8.31619
26.2191 3.27103 -7.5577
25.3961 1.77535 -6.60014
22.8763 5.1606 -0.383484
24.3134 4.03488 -1.82553
25.3774 2.93255 -3.11676
27.762 1.48777 -0.658086
32.2313 -0.0251675 -0.868098
32.3054 1.34126 0.495
31.0884 1.21519 1.24445
30.955 4.50114 3.08
32.053 10.8763 4.71864
33.0526 8.80107 4.50025
33.6717 7.11913 3.89253
40.5817 7.29697 2.80974
38.3015 7.90822 3.01682
37.4595 7.10166 4.64852
39.7492 3.05086 8.3787
38.8449 4.81182 9.48059
38.6529 6.19674 8.16627
39.132 8.67825 11.539
40.3956 9.50134 10.3512
41.2342 8.4833 9.56388
44.4272 7.01706 11.2736
47.2369 7.69586 8.11785
48.4492 8.12999 9.5415
48.2768 7.3543 10.8656
54.4855 11.2516 12.901
52.7646 9.68898 13.1531
51.1467 8.45549 13.0558
52.3204 5.04969 16.9982
50.5375 5.76683 17.1091
50.3995 7.23026 16.6137
55.5222 8.58499 21.8769
53.997 9.09828 20.0922
52.5719 9.39892 18.8334
50.3767 14.9035 17.1051
51.2673 14.0764 19.0653
52.9814 13.2075 18.756
57.555 13.6762 17.0009
56.8169 13.6376 18.3377
60.8464 16.722 22.6536
58.7258 16.5666 21.5906
57.0809 16.7415 20.4326
53.8557 20.296 20.5022
55.6413 20.3103 20.0934
59.7729 22.4434 18.9463
58.4623 22.9218 19.7305
55.1569 26.2462 21.4398
56.924 26.2543 20.6142
57.9772 29.8757 20.5661
62.5142 35.5275 24.8459
60.9849 32.9384 24.5681
59.2973 31.2123 23.876
55.9882 27.654 25.5695
56.1252 30.0051 28.045
57.1736 32.0675 26.8959
54.5322 35.885 28.1554
55.8391 35.2124 28.5895
55.4435 35.8608 33.3774
56.5011 35.9771 32.3838
63.3101 35.4729 32.0305
61.3657 36.105 33.2121
59.7038 36.2292 34.3045
62.0756 35.3453 38.5422
60.3045 36.0748 38.8457
59.9178 37.3586 37.9612
58.1705 42.2215 38.663
58.8894 41.4839 40.332
60.0431 40.4928 40.1491
62.1558 44.2483 40.4234
63.6704 43.1652 41.729
62.5267 41.9347 42.6492
58.3386 42.5764 45.7239
59.708 44.045 45.8295
61.2255 43.641 45.8552
64.6318 45.9829 49.0794
64.3753 44.1159 49.4402
62.8961 43.603 49.2359
60.7854 40.8392 52.049
60.9768 42.2988 53.2125
60.7723 43.5143 52.4188
63.2122 45.7072 56.0196
61.7905 46.3754 54.8696
58.3003 52.0341 55.3414
59.0672 50.3098 55.8267
60.3046 49.9162 54.9313
63.6806 53.1081 53.6822
61.8494 53.3945 54.3237
56.1118 56.3081 58.0092
58.5999 57.0782 56.4654
60.3054 56.9676 54.6582
60.1064 53.735 49.1698
60.6235 56.627 49.704
61.8643 58.0066 51.4196
67.2802 60.2165 50.17
66.0108 60.8873 52.038
64.0672 61.032 51.5197
60.59 67.6437 48.2273
62.014 65.0124 48.3004
64.2529 63.9731 49.3117
67.7042 66.3653 46.0468
66.6357 66.4711 47.6999
67.0085 69.4124 51.5469
65.5766 70.1799 50.5602
64.9232 69.2356 49.5532
65.8779 69.2906 43.4715
64.3013 69.8991 44.9187
63.0726 70.3497 46.4215
57.9742 69.8526 47.3493
58.2303 70.6949 45.6634
59.5437 71.5031 45.6477
60.1757 75.0942 48.1853
57.648 75.9043 45.6709
59.4573 76.0518 45.2384
60.4664 75.2202 46.0525
timestep
-79.8086 -1.35458 -30.847
-78.9527 1.54714 -30.7443
-79.5201 -0.114284 -30.1303
-82.9009 3.28528 -27.5293
-81.372 2.42974 -26.4794
-81.1925 0.932994 -26.8586
-85.101 -1.14848 -28.8156
-84.4039 -1.00696 -27.5245
-84.709 -4.2663 -24.2141
-85.1477 -4.18561 -25.6321
-88.6264 -6.34118 -28.3588
-87.8688 -6.61055 -26.5869
-91.0276 -8.17035 -22.98
-90.3852 -9.76428 -23.8979
-88.9877 -9.54039 -24.5228
-87.8126 -12.3961 -28.4848
-87.1812 -12.2948 -26.5481
-84.343 -15.3638 -24.241
-84.1453 -14.3815 -25.7961
-80.364 -13.9403 -29.5319
-81.192 -15.0439 -28.2592
-83.2442 -21.8053 -28.4151
-81.782 -19.9761 -28.2615
-80.2322 -18.6871 -27.8912
-75.8341 -20.001 -24.1752
-75.3574 -18.521 -25.8751
-76.4814 -17.8305 -27.3037
-75.655 -14.4771 -31.0941
-75.0024 -16.0347 -30.1628
-72.9595 -20.2781 -30.8116
-72.1348 -18.4939 -30.5981
-65.1112 -15.1776 -28.889
-67.1461 -16.921 -30.3038
-68.7629 -17.8051 -32.0666
-67.4494 -19.0297 -38.1775
-67.2527 -18.2182 -36.4559
-67.5291 -19.192 -35.3063
-65.8691 -25.3185 -37.4494
-66.4641 -23.5008 -37.1292
-65.8409 -22.5289 -36.2293
-58.5525 -19.9425 -33.2253
-60.9352 -21.5493 -34.1527
-62.0012 -22.3702 -36.3168
-57.6115 -26.0823 -39.9974
-58.9629 -25.7188 -38.1266
-60.0655 -25.5837 -36.4882
-63.012 -30.1776 -31.8263
-60.4537 -28.7641 -32.438
-58.6823 -28.293 -34.2114
-50.7282 -29.6655 -33.4044
-53.3982 -30.7209 -32.9431
-55.8525 -30.7108 -33.488
-57.0602 -34.2067 -36.3707
-58.4027 -34.3964 -34.5696
-57.1776 -34.276 -32.9969
-57.2074 -36.8352 -29.1529
-56.0426 -37.1369 -30.7193
-52.6647 -40.5268 -32.1828
-54.5105 -40.5473 -31.354
-56.4678 -46.7516 -30.7308
-55.8959 -44.8182 -29.7159
-55.095 -43.3048 -28.7839
-48.46 -47.3049 -29.3429
-50.2435 -45.9023 -28.5377
-51.501 -44.4111 -28.3107
-51.4959 -39.708 -27.4755
-50.4562 -40.6707 -28.1145
-43.2569 -37.8487 -28.7764
-45.5156 -38.0955 -28.3626
-47.4851 -38.3887 -28.0835
-52.4278 -34.0493 -26.6981
-51.164 -35.6138 -26.741
-50.2506 -35.6658 -27.9391
-47.8315 -32.9911 -27.0752
-47.5316 -36.3454 -18.6436
-47.7317 -34.9731 -21.9829
-46.674 -33.2147 -23.4195
-41.1694 -30.5399 -20.9304
-42.9605 -31.0476 -21.1693
-43.2167 -32.0776 -22.2172
-39.368 -34.3206 -23.2466
-40.4368 -34.6917 -22.1528
-40.1555 -35.4199 -18.3862
-38.7899 -34.2017 -18.8212
-35.1319 -32.0247 -17.0558
-35.2074 -33.01 -18.2209
-33.0485 -39.1543 -17.8235
-34.1571 -37.6605 -18.2718
-33.4024 -36.4213 -18.0899
-29.7442 -36.3783 -19.0725
-26.2904 -31.6436 -21.6461
-26.9368 -33.4764 -21.3368
-28.4263 -33.4884 -21.1336
-30.5829 -30.2602 -23.7682
-29.7732 -31.495 -24.1802
-29.1047 -32.1207 -30.4302
-29.6003 -32.06 -28.593
-28.4103 -31.6671 -27.7608
-27.0023 -27.6039 -32.966
-26.8689 -28.0864 -30.7117
-26.4916 -28.5941 -28.8553
-30.072 -23.2698 -27.4727
-28.7898 -25.0638 -26.8204
-27.7472 -26.5174 -25.9616
-24.7124 -27.537 -20.3645
-25.5231 -27.0089 -22.075
-26.7929 -27.8143 -22.5028
-29.1405 -29.2063 -19.7957
-27.9221 -33.3994 -13.3262
-27.8344 -32.4494 -15.4267
-27.3214 -31.3586 -17.1188
-21.5326 -28.2919 -18.3338
-22.6266 -30.3983 -18.0431
-23.6229 -31.9847 -17.5116
-21.7639 -37.1409 -18.6124
-22.7896 -37.3182 -16.4952
-22.8584 -35.3866 -16.0629
-22.148 -35.9688 -11.3176
-21.48 -35.4785 -12.5082
-17.9126 -32.4339 -12.0445
-17.285 -34.2339 -11.8443
-18.1838 -34.9975 -10.8943
-15.2436 -35.8176 -5.09529
-15.7143 -36.028 -6.98636
-16.5798 -34.7751 -7.49767
-16.7379 -28.0837 -3.55358
-15.7315 -29.8508 -4.8848
-15.3122 -31.5056 -5.9632
-11.069 -32.7213 -8.63659
-12.0433 -33.0668 -6.9919
-8.39111 -32.7943 -1.40531
-9.12797 -33.5935 -3.04989
-9.6581 -32.5311 -4.02164
-7.42752 -27.5545 -1.54236
-8.28351 -28.4727 -3.43267
-7.03975 -29.8852 -4.03691
-1.80506 -31.9099 -8.15696
-2.78133 -30.8098 -6.45517
-3.37985 -29.9512 -4.73348
-0.960363 -26.6424 -7.41018
-1.4307 -25.6977 -5.46759
-0.80772 -27.2499 -4.35973
4.04249 -30.2438 -0.457537
2.96282 -28.3935 -1.38627
2.16855 -26.6403 -1.95631
-0.169692 -20.9832 -0.640259
1.79139 -21.9718 -0.777075
3.31183 -23.083 -1.19487
6.64637 -22.7838 0.546567
7.31561 -18.9552 1.0179
10.4635 -15.7882 -2.66452
9.41858 -17.8185 -2.69164
10.4406 -18.6452 -1.158
16.1962 -22.2409 -2.23034
14.7853 -20.8187 -1.11336
13.8464 -19.6551 0.159505
14.4594 -15.9397 5.25264
15.0282 -15.9915 2.97542
15.0356 -16.2119 1.06903
18.1867 -14.7872 -4.0465
18.0246 -14.3278 -1.79858
17.8465 -13.8353 0.0872324
23.0448 -12.0613 4.38132
21.1399 -11.7729 3.15662
19.6625 -11.2132 2.06059
14.9903 -7.31675 3.85678
16.8185 -7.6217 2.37019
18.6326 -7.55659 1.55871
23.5611 -6.43197 0.527204
21.7861 -5.26632 -0.492801
20.7588 -4.54599 0.990882
21.5975 -2.17708 7.03288
21.0914 -1.66956 4.89265
20.746 -1.3764 2.97097
22.7125 1.30972 1.00005
27.3816 1.43516 -1.4009
27.3096 0.333102 0.168088
26.4838 0.977462 1.23141
26.7937 4.49181 2.79014
29.8292 9.29717 -0.170495
29.7858 8.00923 1.66808
29.934 6.68584 3.04187
30.7118 12.5102 5.13376
31.4978 10.3362 5.22796
32.0422 8.47851 5.52231
34.608 3.12836 7.53713
34.3709 5.33216 8.20261
33.9756 7.24384 8.58464
38.9741 8.43616 6.79972
38.816 7.75823 8.63719
37.5501 8.19825 9.42295
37.6435 11.0926 11.7968
42.0246 13.5879 13.5118
41.9661 11.7992 14.0214
40.5698 11.1169 14.319
38.2376 9.79637 21.4865
39.5905 10.512 19.7469
40.3282 11.4714 18.1257
41.7386 16.2781 19.4883
43.1657 15.1183 18.9973
43.0503 13.7055 19.6067
48.7482 12.0982 23.5925
46.6691 12.9151 23.463
45.1388 13.8837 22.8469
41.8956 16.4723 29.1544
43.3335 16.2712 27.3649
44.3751 16.218 25.6754
46.8901 19.4226 23.2548
47.1465 18.5188 24.4543
54.0016 17.2737 25.9946
52.0324 18.5953 26.0295
50.2793 19.456 26.1901
48.7466 23.2971 29.4205
49.7973 22.9187 27.8036
52.6528 26.4884 26.3053
51.9566 25.9961 27.5619
52.0212 28.3997 32.3702
52.0988 28.6475 30.4228
53.1877 31.8536 28.843
59.0274 35.4848 23.8043
57.9537 34.4343 26.3677
56.3392 33.9188 28.3122
51.1145 36.345 32.562
54.4562 35.6495 32.8071
56.5815 36.0805 31.4505
59.5731 39.7714 32.2341
59.3957 38.3037 32.7395
62.4092 36.4493 36.151
61.3352 37.5829 35.958
60.7968 43.4694 40.4785
61.5806 41.8445 39.1323
62.4355 40.3635 38.2077
66.6199 39.8322 36.0582
66.5989 38.7092 37.5703
65.9711 39.2256 38.7778
68.6821 37.2412 42.2176
68.8168 39.1067 42.6335
68.5217 40.1365 41.4907
71.7803 41.7866 36.1946
71.6799 42.1193 38.49
71.3833 42.4007 40.4056
67.6322 45.5803 38.9887
69.467 46.3306 39.3064
70.1092 46.0077 40.6241
71.687 48.7143 44.1684
69.8732 48.0691 44.6234
68.8906 48.0234 43.5273
65.4235 50.3797 46.4156
65.0776 50.8167 44.5518
66.4376 50.9718 43.7387
67.9052 54.8753 41.069
67.412 54.5431 43.0104
68.181 59.294 47.6198
68.2413 57.6042 46.6437
67.7707 57.6758 45.0971
71.1211 60.6307 43.818
69.2532 61.0582 43.9723
63.9501 65.3861 45.4286
66.5473 65.285 43.8948
68.5726 64.362 42.5209
73.6992 64.227 35.2741
72.2769 65.3048 37.672
71.224 65.6818 40.1026
73.529 68.7135 43.7026
73.926 69.333 41.4152
72.2225 69.3471 40.4998
66.17 70.38 36.8501
68.3907 72.2085 37.734
70.8938 72.225 38.3607
71.9503 76.8588 35.8434
71.4178 75.9809 37.5258
72.6826 78.5901 41.5617
70.965 79.3093 41.0122
70.051 78.4155 40.1776
62.7987 79.1528 41.7377
65.0528 79.6244 41.6943
66.7249 80.0148 40.8154
67.3784 83.5173 44.8311
66.7837 84.3584 43.144
67.1249 83.6354 41.862
70.7323 82.7479 39.269
70.7894 87.4266 41.0043
70.4069 86.1032 39.612
70.3279 84.6692 40.0229
timestep
-83.3484 -2.31146 -22.9419
-83.2912 -4.99395 -21.6075
-82.6305 -3.55426 -22.4383
-80.5201 -4.50636 -18.0348
-79.0406 -4.35437 -19.3002
-79.3118 -3.5119 -20.4916
-74.7942 -2.08611 -20.466
-75.6249 -2.86089 -21.4208
-74.4068 -4.30186 -25.6324
-74.5818 -5.03841 -24.3189
-69.6423 -5.35144 -23.5932
-71.3191 -6.0096 -22.7381
-72.7947 -8.7554 -18.8003
-70.9001 -8.14626 -18.5144
-70.5686 -6.84215 -19.2267
-67.5151 -3.93886 -16.2085
-67.6657 -4.8931 -17.8635
-64.0048 -5.43039 -20.8653
-65.1421 -6.68246 -19.9833
-65.5995 -11.5524 -19.0852
-64.2313 -10.2301 -18.7085
-57.3075 -9.61645 -17.2739
-59.2532 -8.34478 -17.5846
-60.4863 -9.60455 -18.4607
-58.4168 -10.4614 -24.0431
-57.9947 -11.8758 -22.2387
-58.2427 -12.1455 -20.2661
-57.3415 -15.3028 -16.7856
-56.4701 -15.0413 -18.4838
-53.0608 -18.1146 -20.146
-55.0177 -18.3063 -20.022
-62.3189 -20.3495 -20.5694
-59.4188 -21.3057 -20.4069
-56.9079 -21.5689 -19.8497
-55.1599 -27.9391 -19.9715
-55.964 -26.3646 -19.3928
-55.8265 -25.1017 -20.3444
-56.3962 -25.9171 -26.9618
-55.8691 -25.6122 -25.2138
-56.0833 -26.5041 -23.9667
-56.6819 -31.1386 -20.3172
-56.3526 -31.7165 -23.2187
-55.3967 -30.1486 -24.9933
-49.4647 -31.567 -28.7055
-51.6546 -31.7988 -28.0677
-53.5417 -32.0314 -27.7214
-58.9686 -36.2039 -28.1968
-56.7431 -35.5393 -30.0184
-54.2739 -34.9894 -30.0208
-51.48 -31.1965 -33.7206
-51.6466 -34.2068 -34.1983
-53.2907 -36.0559 -33.5026
-56.04 -36.5605 -38.2599
-56.4914 -38.4522 -36.9324
-54.9851 -38.6794 -35.5967
-54.5816 -43.9391 -36.0733
-54.1772 -42.1518 -36.8342
-51.841 -40.3124 -40.5357
-53.1046 -41.8087 -40.5086
-55.3324 -42.5072 -46.1981
-53.9406 -43.3462 -44.6889
-52.6567 -44.0909 -43.4798
-45.414 -41.9171 -43.9185
-47.2852 -43.2703 -43.8727
-48.9045 -44.3022 -43.4188
-47.1993 -48.5317 -42.5095
-47.6916 -47.4153 -41.6274
-42.279 -49.1455 -39.8591
-43.1449 -47.0835 -40.3826
-44.5373 -45.6222 -40.3896
-46.2329 -39.7211 -38.3685
-45.1171 -41.364 -38.2704
-44.3919 -41.8652 -39.5958
-41.5642 -39.7387 -40.7184
-35.7825 -42.7708 -41.9756
-36.5789 -39.9329 -40.1212
-38.2929 -37.968 -39.8838
-37.6025 -31.576 -38.588
-38.2178 -33.3476 -38.8267
-37.4416 -34.2835 -39.7114
-32.972 -34.1044 -41.0817
-33.5268 -33.9872 -39.623
-30.5195 -32.1817 -37.5584
-32.0031 -31.0361 -37.7344
-32.5224 -26.4911 -38.019
-31.7237 -27.4635 -38.8412
-29.9084 -27.1063 -43.0234
-29.4932 -25.29 -42.2683
-29.1157 -25.4001 -40.8347
-26.4048 -22.8773 -40.0412
-23.9696 -26.3032 -39.9707
-23.6748 -25.7228 -41.7863
-23.4899 -24.2321 -42.1259
-25.2544 -22.1959 -46.0011
-23.9362 -22.0368 -45.1934
-20.6471 -16.5624 -46.7263
-21.7763 -18.1918 -46.9151
-22.6803 -18.4563 -45.7043
-26.9151 -13.6218 -48.2016
-25.9591 -14.8979 -46.5213
-25.1975 -15.7444 -44.9144
-29.9783 -19.6334 -43.4482
-27.8945 -18.8206 -42.9513
-26.2262 -18.0943 -42.2217
-22.0621 -16.3804 -37.7825
-23.6917 -17.1755 -38.4825
-23.3447 -17.8642 -39.8507
-21.3744 -21.143 -40.3418
-17.6544 -15.6127 -41.7843
-17.9692 -17.768 -40.8834
-18.0306 -19.5175 -39.9818
-18.3451 -22.2185 -38.097
-16.2318 -22.7033 -37.3788
-15.2713 -21.0284 -37.9095
-11.3274 -15.2524 -37.3017
-11.5958 -17.6531 -37.4482
-11.7981 -19.5971 -37.1989
-9.81144 -23.5376 -35.4318
-10.8573 -22.5003 -35.0849
-13.1294 -25.4835 -31.3308
-12.7566 -23.6169 -30.7574
-11.4833 -22.9815 -31.3489
-7.58811 -21.3201 -26.3107
-8.92377 -21.1838 -27.7128
-9.02786 -22.5918 -28.4225
-8.21106 -28.6121 -27.94
-7.54305 -26.566 -26.9605
-7.40903 -24.9079 -25.8209
-3.10284 -23.4715 -24.6296
-4.75242 -23.5814 -23.5311
-5.63944 -22.5126 -17.0105
-5.19752 -23.2806 -18.7353
-5.17074 -22.3261 -19.9863
-5.38794 -15.3522 -21.1177
-4.74988 -17.4303 -20.1611
-4.05636 -18.9532 -19.1875
0.769831 -22.7087 -14.7631
-0.3348 -20.8229 -15.5143
-1.90878 -19.7435 -16.0699
-6.15767 -15.7562 -13.7154
-3.84862 -16.1555 -13.6579
-2.00903 -16.8553 -13.6124
3.95905 -14.4113 -13.227
2.01862 -15.3296 -12.2076
0.597626 -15.9939 -10.9344
0.961954 -20.0828 -5.47101
0.769407 -18.0089 -6.42429
0.366041 -16.2498 -7.126
3.20559 -13.704 -6.83747
3.57148 -13.6379 -3.10249
7.47211 -15.6305 2.93583
6.40803 -14.3426 1.38402
5.50389 -13.1439 0.105423
4.26781 -7.12983 -2.07188
5.69124 -8.44385 -0.894181
6.75265 -9.58825 0.315541
9.98376 -7.60265 -1.30347
10.7075 -7.27272 0.949723
9.28741 -7.4882 2.26892
4.53163 -6.89529 7.16099
6.59915 -6.46388 6.29514
8.46342 -6.10879 5.67585
14.4518 -8.14107 8.24123
12.6106 -6.84956 8.22896
11.0315 -5.67416 8.40889
11.3161 -2.17837 14.9916
11.8841 -2.98091 12.8124
12.4372 -3.36358 11.0122
17.2058 0.587465 12.2856
16.8401 -1.62121 11.9077
16.1913 -3.49929 11.786
18.9991 -6.87934 13.187
18.9526 -5.88397 15.3782
17.2988 -4.79716 15.2672
16.5974 -1.60336 17.2073
18.864 4.28467 18.9
17.9132 2.62706 18.4962
18.4569 1.2475 19.0001
19.9075 1.57985 22.5268
25.7517 4.77897 21.7995
24.2744 3.47006 22.9766
23.3579 2.11206 24.0827
22.5539 -1.12223 28.7551
24.4412 -0.249911 27.8321
24.6383 1.73341 27.6475
30.7657 4.66219 31.0587
28.7047 4.45028 30.0213
26.8021 4.00616 29.6624
24.0719 6.7038 33.1239
23.499 7.11202 31.3001
24.7799 7.26718 30.3515
27.2397 8.60257 32.822
31.4659 10.6247 31.9865
30.7445 11.7734 33.3417
29.7249 11.176 34.2816
27.6033 12.4982 40.1797
28.9894 13.3217 38.5956
30.0355 13.8247 36.9523
31.7018 18.2138 35.4687
32.058 18.1985 37.2991
32.2076 16.7708 37.8468
37.5123 15.5418 43.2521
35.7525 16.4438 41.9292
34.278 17.3941 40.9392
33.513 23.0786 45.8581
34.0201 21.8877 43.9836
34.3188 20.9647 42.2665
38.645 22.133 40.4147
38.0463 21.8324 41.7043
42.929 21.2436 44.0769
41.1652 22.0098 45.3626
40.3022 23.4803 44.3333
38.4209 27.7889 44.1783
40.1839 27.2218 43.6849
43.6065 28.8282 40.8984
43.3262 28.7066 42.4036
44.9996 29.3642 46.8379
44.8083 30.5613 45.3466
47.2115 33.503 45.078
46.4374 38.5494 39.7099
47.7226 35.932 40.4
48.908 34.2412 41.7062
55.6122 29.1078 40.3451
53.5197 31.3139 41.9701
52.6513 33.7091 42.2022
55.1566 37.7379 43.1047
55.0811 36.625 42.1084
58.3946 36.1857 38.8004
58.3415 36.0805 40.2773
63.7044 36.1626 45.5672
62.691 36.2707 43.5797
61.652 36.6883 41.9664
63.6462 40.821 40.125
64.0619 39.2582 38.9821
64.395 38.0119 39.7256
65.504 40.451 44.1079
66.524 38.825 43.9967
66.7845 38.2818 42.5603
72.0129 35.9522 37.8359
70.743 36.0793 39.7532
69.7996 36.2502 41.5738
71.9201 33.2979 45.3726
70.7163 34.5253 46.0061
70.5929 35.878 45.2375
76.4909 38.9287 43.9858
75.1514 37.533 44.0695
73.7345 37.9538 44.6494
73.6737 43.0272 45.7997
72.0278 42.2297 45.3699
72.1207 41.3133 44.2229
69.7227 43.2375 39.9636
70.7686 43.6777 41.588
72.3767 48.5426 45.2193
71.9683 47.2771 43.8087
70.5874 46.8485 43.7501
68.9817 51.5873 45.0733
68.3563 49.8895 44.5916
60.5448 46.6107 46.446
62.718 47.7431 44.7401
64.6621 49.2032 43.9063
63.3586 54.0437 37.6367
63.4178 53.7493 40.6307
62.7563 52.3605 42.6616
56.4088 55.03 44.9409
58.4464 53.9394 44.8869
59.2166 53.7719 43.0657
57.076 55.8122 34.8789
56.6909 56.0197 37.9142
57.5661 56.1164 40.4124
56.8329 60.9549 41.939
55.883 59.2826 41.5305
51.4984 59.5084 44.7865
51.3522 58.3763 43.165
52.0663 58.9223 41.8468
52.7805 61.6949 38.9274
50.8444 60.8449 38.0353
49.6037 60.6263 39.6289
46.8655 64.0783 42.285
45.862 62.353 42.0664
46.1023 61.5267 40.7571
44.1849 63.0883 36.0498
46.7343 66.029 38.62
45.9105 64.8427 37.3179
45.1223 63.6925 37.7646
timestep
-83.7452 1.01318 2.36263
-83.7754 1.94486 -0.129004
-84.7777 1.35462 1.46008
-89.0298 1.92705 -0.576524
-88.4031 0.247184 -1.24792
-87.438 -0.589404 -0.398292
-87.9463 -5.27047 -0.615776
-87.2758 -4.25231 -1.5131
-90.354 -3.37185 -5.01345
-89.2837 -4.4077 -4.79021
-89.2176 -7.56936 -8.36703
-88.4674 -5.7844 -8.20496
-87.5384 -2.62098 -14.1339
-87.346 -3.19796 -12.2448
-87.8535 -4.67138 -11.8012
-88.1942 -7.55154 -15.408
-86.6422 -6.90698 -14.5788
-81.8691 -6.36535 -14.4128
-82.9561 -7.33746 -15.6212
-81.9857 -8.7614 -19.9181
-81.7141 -9.71526 -18.3131
-80.9789 -16.664 -15.8448
-80.4503 -14.5162 -16.4099
-79.9389 -12.7241 -16.9741
-74.5992 -10.9281 -14.655
-74.736 -12.1191 -16.6476
-76.2081 -13.1284 -17.6114
-76.192 -17.968 -18.6634
-75.9207 -16.8107 -17.0917
-76.3108 -18.8215 -12.3662
-75.0612 -18.4478 -13.7849
-69.2518 -15.6074 -11.8709
-70.211 -18.3325 -12.1802
-71.7648 -20.2198 -12.8766
-73.2297 -26.4857 -12.2025
-73.4761 -24.6093 -11.9269
-72.8964 -23.7814 -13.0949
-73.163 -26.785 -19.0184
-72.5148 -26.2226 -17.2296
-73.5503 -25.7857 -16.1899
-81.2152 -26.5815 -17.9808
-78.7919 -27.6104 -16.9135
-76.4564 -28.3387 -16.1955
-77.8055 -33.5567 -21.5122
-77.0344 -32.7045 -19.4074
-76.3648 -31.7325 -17.9318
-71.186 -31.4534 -11.9262
-72.8376 -32.4647 -14.1525
-73.0342 -33.0216 -16.6618
-72.6614 -31.0119 -23.6757
-71.409 -32.6169 -21.5705
-70.7071 -34.0483 -19.5619
-69.5607 -39.5576 -17.9706
-68.051 -38.0547 -17.0049
-68.1305 -36.714 -18.3999
-63.5714 -36.7632 -20.6162
-65.1503 -37.956 -20.4976
-66.3173 -41.5437 -23.3544
-65.2656 -41.5485 -21.6274
-59.9737 -40.8263 -26.0689
-60.9885 -41.7155 -24.2325
-61.6649 -42.5488 -22.5352
-58.281 -36.1829 -19.5599
-59.0918 -38.407 -19.8467
-59.9499 -40.2155 -20.0809
-60.3835 -43.3048 -16.4842
-60.127 -41.767 -16.7005
-59.4325 -40.3725 -9.93953
-58.7821 -40.125 -12.1634
-58.3533 -39.7094 -14.0397
-52.7301 -42.4376 -15.4604
-54.3747 -41.4058 -15.4879
-54.6755 -40.5306 -14.1903
-51.8263 -38.4358 -12.9381
-47.041 -44.8614 -14.9226
-47.3876 -41.434 -14.4793
-48.0787 -39.0709 -13.6094
-43.7308 -34.22 -13.8085
-44.9548 -35.6461 -13.2486
-45.0538 -36.8416 -14.0338
-42.4937 -38.8242 -17.2217
-42.0789 -38.2779 -15.8138
-38.0277 -37.9758 -15.5686
-38.7706 -36.5646 -16.5151
-39.1763 -32.1982 -18.7604
-38.6263 -33.681 -19.0583
-34.7791 -34.8402 -24.2347
-36.3865 -34.479 -23.071
-36.0629 -33.7503 -21.8305
-33.9313 -30.5885 -21.8715
-31.3941 -28.8941 -25.3943
-32.3049 -30.4125 -26.089
-33.7077 -30.5386 -25.6891
-34.9961 -34.0342 -28.7114
-35.6492 -33.0869 -27.6763
-40.6635 -34.0294 -28.1511
-39.6429 -35.5992 -27.7434
-38.5316 -35.3048 -26.7437
-35.0136 -39.2676 -30.439
-35.6739 -38.4358 -28.3088
-36.0739 -38.2284 -26.4139
-30.3606 -39.7156 -27.8929
-31.4583 -38.7358 -26.0998
-32.6171 -37.7019 -24.9114
-31.1584 -33.3903 -20.1167
-31.4614 -35.1128 -21.086
-31.3405 -34.9596 -22.5734
-27.5999 -35.7454 -22.584
-24.3161 -32.0795 -28.4534
-24.7816 -33.6003 -26.7268
-25.1899 -35.0236 -25.4381
-23.4426 -40.1603 -28.8972
-22.6438 -38.3791 -27.5246
-22.0215 -36.9923 -26.265
-18.6141 -38.3259 -21.4706
-18.3995 -37.4447 -23.5737
-18.4427 -36.4267 -25.2929
-16.1092 -34.1571 -28.7308
-15.7354 -35.1632 -27.6064
-10.7468 -36.8209 -28.6839
-11.2922 -36.7908 -26.8506
-12.1448 -35.5298 -26.5076
-8.61922 -33.0748 -27.4961
-9.4638 -31.8986 -26.2369
-10.1456 -32.6226 -25.1456
-11.413 -30.9939 -17.8869
-10.3447 -31.0083 -19.9039
-9.78475 -30.8517 -21.8664
-5.66778 -27.9728 -23.5581
-6.60912 -28.7458 -22.0486
-3.60111 -27.8914 -16.0865
-4.59334 -28.8159 -17.4684
-4.62115 -27.9728 -18.8012
-1.60901 -22.4557 -20.4046
-1.43919 -24.3304 -19.0793
-1.37206 -26.1067 -18.1886
5.77289 -28.5029 -17.3166
3.75852 -27.7677 -16.686
1.91317 -27.073 -16.3306
3.49785 -24.7547 -10.8926
2.58503 -23.6662 -12.7542
3.38909 -23.9877 -14.522
8.83113 -21.7417 -18.4146
7.47812 -21.7584 -16.5312
6.39855 -21.7265 -14.8813
6.07937 -19.2 -8.24597
6.26157 -18.9868 -10.4781
6.66231 -18.8003 -12.4012
8.00136 -15.1302 -12.4205
10.8947 -13.105 -13.6937
13.0163 -9.78358 -8.07602
13.126 -10.3418 -10.299
13.1235 -10.3918 -12.2989
13.4314 -5.98057 -17.5632
14.7262 -7.17133 -15.9218
15.4499 -8.31679 -14.3572
21.6281 -10.3918 -15.8669
20.2994 -8.59234 -15.0218
19.1527 -7.56444 -13.8205
19.8002 -5.17816 -7.74802
20.4139 -5.06316 -9.90445
20.4756 -4.58435 -11.7519
19.9431 -0.634781 -16.3887
21.0658 -1.1903 -14.4464
22.078 -1.38205 -12.738
27.9418 -0.194989 -12.2134
26.0607 0.0962064 -10.8816
24.2166 0.250776 -10.1036
21.4445 4.08261 -5.30801
23.0098 3.77457 -7.01352
24.3091 3.69701 -8.49661
31.001 3.05484 -6.2197
29.1745 4.04949 -7.21249
27.8302 5.0638 -8.1668
28.8635 8.233 -9.95069
33.336 8.20729 -12.1017
33.0032 10.0453 -11.6561
31.9377 10.3085 -10.4864
31.6771 14.0756 -9.91142
38.1148 15.4479 -9.03462
35.8642 15.6362 -8.27934
34.1025 15.976 -7.5605
29.9342 18.2371 -3.72471
32.0784 18.7522 -4.39796
33.7949 19.0361 -5.27171
35.831 26.2427 -4.81425
35.9517 23.8984 -4.29992
35.6032 22.0576 -3.88972
38.6071 18.7166 -1.34829
38.8986 20.5286 -0.713162
37.6307 21.3973 -0.699887
38.3701 25.15 -0.581454
43.6933 26.7274 0.481075
43.1742 24.9273 0.889387
41.6107 24.6399 1.39395
42.6822 21.1129 3.67636
42.1286 22.2637 5.65121
41.99 24.1299 5.15993
44.5963 28.4754 7.04572
44.1748 27.1343 8.41361
44.1818 25.6759 7.91711
48.5665 20.7708 8.04972
46.8178 21.9789 8.97615
45.5973 22.9294 10.171
45.6817 24.1265 16.2271
45.0582 25.2209 14.3059
46.6245 24.7213 13.2326
51.1228 26.2208 14.6698
49.9433 25.3944 15.2458
49.5939 23.2888 22.4954
49.6234 24.3884 20.4875
49.5769 25.5813 18.9114
48.8098 30.2781 19.7914
50.3623 29.2842 19.2978
54.2413 31.6397 18.0186
53.7953 30.9309 19.2441
55.0188 30.4173 23.6656
55.7964 31.7161 22.442
59.319 31.9512 21.1928
66.1868 37.3152 22.3486
63.5931 36.0079 22.9557
61.644 34.2263 23.195
61.9671 27.7275 25.6393
60.0686 30.4155 26.8016
60.5772 32.9062 26.5004
61.3977 34.0067 31.0981
62.2558 33.4496 29.9188
66.7202 32.1594 30.9792
65.2608 31.5296 30.9573
66.1169 25.6559 30.6701
65.804 27.3411 32.2399
65.7668 28.7721 33.4989
70.7698 31.1303 33.719
70.062 30.1396 35.2031
68.6098 30.49 35.5179
69.7944 32.213 40.1504
68.2425 33.0256 39.4134
68.2092 33.2424 37.9139
65.4911 40.1705 38.8182
66.9948 38.3955 38.6865
68.3932 36.966 38.4386
72.8288 38.2405 35.7959
73.056 37.1706 37.4179
72.1429 37.4778 38.5693
72.7465 41.1939 43.9325
72.7314 39.6493 42.7703
73.0194 39.9065 41.3073
75.1838 42.383 37.9208
75.4452 43.6086 39.4281
75.2822 42.8431 40.8531
78.2443 45.4555 43.4636
76.2796 45.3937 43.3625
71.8777 49.535 45.7108
73.0063 48.0577 45.3559
73.6637 48.1612 44.0654
72.6065 52.3155 41.0848
73.4446 51.6868 42.7054
78.2569 51.5575 46.9977
76.8186 53.9135 45.8932
74.725 54.7109 44.5792
68.1894 57.6352 45.7398
70.9783 58.6113 45.6182
73.262 58.2723 44.621
77.3253 64.041 43.8585
77.0701 61.8039 43.0222
75.7133 61.204 44.2394
70.7111 62.5403 51.6394
72.4994 62.3969 49.1857
73.7538 62.9597 46.9337
72.2993 67.5504 45.7148
73.4195 66.6529 47.2869
77.8796 67.9799 49.6625
76.3636 68.8375 50.5125
75.0113 68.1732 50.3252
68.7185 69.6801 48.5125
70.4148 69.6317 50.1606
71.7702 69.7719 51.531
73.7748 70.6127 55.8764
72.4161 71.8858 55.682
71.237 71.3585 54.9115
67.1173 75.0426 54.9126
69.0148 72.6165 58.2478
67.6868 72.8961 56.868
68.3099 73.5112 55.7736
timestep
-81.1462 -13.1666 -10.9009
-79.3739 -10.9769 -9.58111
-80.7528 -11.7708 -10.7079
-83.0188 -7.6335 -9.05398
-83.9617 -8.40989 -10.5666
-82.9587 -8.80964 -11.5473
-80.2536 -5.02268 -12.5729
-80.6469 -6.2581 -13.2548
-78.6318 -6.92884 -17.5233
-78.4265 -7.39845 -16.1716
-73.6895 -9.80042 -15.9554
-74.9654 -8.73031 -17.011
-73.3241 -6.09492 -22.7068
-72.9225 -6.7667 -20.8692
-73.8753 -7.92875 -20.568
-75.0488 -9.78077 -25.233
-73.7244 -10.0321 -23.8121
-68.9149 -10.7069 -24.7665
-70.1355 -11.0512 -23.3907
-69.6408 -13.3187 -19.3651
-68.5283 -11.9577 -20.128
-64.9636 -7.13611 -17.506
-65.0805 -9.30192 -18.3883
-65.0794 -11.1357 -19.0891
-67.4602 -17.5286 -17.6127
-65.7689 -15.9643 -17.5488
-64.5796 -14.9013 -18.6931
-61.1646 -15.7246 -22.5685
-62.5085 -16.5353 -21.412
-64.1373 -21.1233 -19.4584
-62.5877 -20.0447 -19.8169
-55.7568 -21.8457 -15.3131
-57.8399 -22.844 -17.3154
-59.5416 -22.1456 -19.0321
-57.8809 -26.9048 -23.2198
-57.9171 -25.0472 -22.6666
-58.1298 -24.9179 -21.1397
-58.8012 -27.7094 -17.4716
-57.1745 -28.3417 -18.4945
-56.1625 -27.3381 -19.0217
-49.5942 -27.2028 -14.55
-51.8114 -27.6851 -16.345
-52.7471 -28.9162 -18.3831
-55.1263 -35.9717 -16.6487
-54.1941 -34.1261 -17.7349
-53.1404 -32.6837 -18.5519
-51.5724 -31.7633 -26.9152
-52.5611 -32.8734 -24.2741
-54.003 -32.9941 -22.1917
-61.5288 -34.3768 -20.2497
-59.2763 -34.6552 -22.2864
-56.9126 -35.1392 -23.2134
-55.2542 -41.4255 -25.0882
-56.1278 -39.3906 -25.7859
-56.876 -37.5862 -26.1164
-57.9522 -36.6359 -31.2079
-58.3031 -37.739 -29.6411
-62.8222 -40.0005 -29.3457
-60.9955 -40.3777 -30.2474
-64.0579 -38.2268 -35.7002
-62.5571 -39.6099 -34.5661
-61.0651 -40.747 -33.9288
-60.9276 -40.2584 -39.1497
-59.1308 -39.0524 -38.2024
-58.5335 -40.2649 -36.6243
-54.9412 -43.3202 -37.4547
-55.0827 -41.9643 -36.8025
-50.4145 -36.1177 -35.8167
-51.281 -38.1406 -36.4209
-51.9484 -39.9951 -36.7776
-47.9773 -42.2539 -39.646
-47.2293 -41.0299 -38.4006
-48.1034 -41.0171 -37.1438
-45.6754 -40.8202 -34.3735
-41.9778 -32.4329 -35.4951
-43.1095 -35.1489 -33.6188
-44.1084 -37.3253 -34.4926
-44.9304 -37.4721 -40.9196
-45.3929 -37.3375 -39.0198
-44.1107 -36.9266 -38.2523
-41.4975 -33.1518 -39.051
-42.7375 -33.6913 -39.7802
-43.3329 -32.2751 -43.3423
-42.1763 -33.7261 -43.5113
-38.227 -35.826 -45.1658
-38.7095 -34.5536 -44.6164
-33.7879 -29.9999 -44.3415
-34.7019 -31.6563 -44.0265
-35.7701 -32.038 -45.0516
-34.4082 -32.0604 -48.5956
-27.921 -32.736 -49.477
-29.703 -32.3874 -50.0754
-30.6056 -31.8855 -48.8951
-28.2055 -29.3673 -45.8695
-28.8567 -28.9973 -47.2201
-29.8022 -24.8198 -50.29
-28.8063 -24.307 -48.5952
-27.9103 -25.3833 -48.0469
-21.9284 -26.1512 -45.5876
-23.5087 -24.6892 -46.5301
-24.8808 -23.4176 -47.0398
-27.2185 -17.695 -44.9624
-25.7967 -18.7276 -46.4025
-24.5264 -19.6896 -47.4492
-19.5308 -18.0649 -43.6891
-21.048 -18.9914 -44.4837
-21.0124 -18.9366 -46.0461
-18.5403 -21.6464 -46.8045
-14.02 -25.1779 -45.3807
-13.6456 -23.134 -44.4525
-15.4097 -22.1196 -44.7033
-17.7774 -16.7529 -39.3447
-16.6152 -18.1309 -40.9477
-15.6706 -19.0737 -42.3916
-12.9205 -12.1002 -42.6715
-13.2601 -14.3473 -42.396
-13.1267 -16.2997 -42.5181
-8.84729 -18.0417 -43.7906
-9.79073 -18.234 -42.5808
-6.15965 -20.7957 -39.8739
-7.54464 -20.0761 -38.826
-8.1096 -18.6635 -39.2834
-6.16806 -13.2914 -36.8073
-7.04755 -14.9293 -36.9318
-6.31492 -16.2971 -37.109
-4.12817 -20.2894 -34.8549
-2.68148 -18.4 -34.926
-3.77783 -16.8162 -34.4008
-4.35669 -13.9445 -30.5901
-2.87896 -13.9702 -31.9836
2.99836 -11.0965 -31.5822
1.05307 -11.2447 -31.5509
0.649646 -12.6878 -31.0894
4.09619 -18.0159 -29.76
3.70089 -15.8178 -29.1922
2.83905 -14.1818 -28.4569
0.810845 -7.92608 -26.855
2.35198 -9.67692 -26.8266
3.66181 -11.104 -26.4195
9.55824 -14.1216 -26.9089
7.93623 -12.9367 -25.7358
6.75878 -12.0151 -24.3775
3.72509 -9.66058 -18.8692
5.69672 -10.476 -19.8039
7.31115 -11.3158 -20.6565
11.4705 -10.0067 -20.1454
11.3528 -11.3244 -18.1699
9.93725 -12.6561 -18.1423
9.43148 -13.1476 -14.4031
10.81 -15.799 -12.1897
13.0129 -21.431 -9.52262
11.7842 -19.54 -9.33939
10.7693 -17.9105 -9.07612
9.5878 -18.6617 -3.36093
11.7917 -18.577 -4.30717
11.9467 -17.1899 -5.61349
10.7731 -10.4022 -4.6767
12.1814 -12.3149 -4.60216
13.4499 -13.7765 -4.62782
18.0873 -18.3289 -4.25575
16.7632 -16.8162 -3.02405
15.7335 -15.3936 -2.06041
13.8604 -13.2594 3.67372
15.6957 -14.4717 3.01612
16.4161 -13.8483 1.3057
21.0022 -10.3006 -0.343223
20.1482 -11.5295 1.34093
19.3756 -12.3239 3.0473
23.2302 -14.5822 8.16911
21.6803 -13.0735 7.30494
20.3129 -11.7997 6.67387
18.2107 -9.79035 8.94965
19.8748 -8.13065 9.5776
21.4639 -8.68302 8.60145
24.6979 -7.51352 10.3174
25.9935 -5.47337 14.6419
26.6039 -4.23806 13.3093
25.9013 -4.24519 11.853
27.7857 -3.11843 8.87575
33.8518 -4.31696 5.92322
32.5357 -3.34468 7.65925
31.5087 -2.47666 8.90861
37.6589 0.977859 7.16236
35.5692 0.54927 8.128
33.9317 0.308674 9.20489
30.8799 4.09467 13.6024
32.5071 3.86731 11.9825
33.9592 3.84453 10.5644
34.5005 7.29352 7.11083
35.5519 7.75946 8.58266
36.1636 6.60166 9.42008
37.2516 7.80614 12.9005
40.3978 11.2668 12.5623
41.0434 10.016 13.8661
40.0032 9.47448 14.826
37.1533 10.7875 20.6864
38.8329 11.0681 19.0944
40.4699 11.4707 17.9726
45.2073 11.7837 16.8962
44.9645 12.9447 18.3929
43.787 12.6613 19.3719
47.8255 13.2765 24.0907
45.4963 13.2464 23.9551
44.7938 14.4129 22.526
41.8443 17.8009 23.3314
42.5245 18.3484 21.1782
44.3518 18.1297 21.611
49.168 19.0691 22.0211
47.8095 19.1771 22.8093
44.3668 21.4328 27.7637
46.2914 21.8551 26.4926
48.0155 21.8604 25.5212
51.0505 25.7673 24.6789
50.8052 24.4117 25.9621
54.4801 24.6769 29.0448
53.0128 25.1426 29.0178
51.0634 26.6647 32.974
52.6042 27.3525 32.0314
55.7995 27.5552 34.0722
55.7155 20.4996 39.3203
54.5859 22.8169 37.7506
54.3681 25.0947 36.6418
49.7308 31.1047 35.2508
50.8906 29.073 37.772
52.9788 28.0037 38.7067
54.5158 29.9795 42.8632
53.4147 30.0335 41.8334
50.2334 33.3686 43.024
51.5596 33.2735 42.3361
55.028 38.3702 38.7905
53.9393 37.6253 40.6552
52.8117 36.8389 42.0525
51.3579 41.5221 41.1461
50.6366 41.0334 42.8688
51.5898 40.0423 43.5513
53.3253 43.0377 47.2685
52.5943 41.4295 48.095
51.344 40.8618 47.2888
48.0222 38.6978 48.4002
46.7184 40.6192 48.8263
48.0768 41.9656 48.9288
46.8748 46.7312 50.1
48.7592 46.3679 50.2318
49.0059 45.0445 50.8061
49.4575 43.9123 57.0955
49.8312 44.1115 55.2174
49.2588 45.2999 54.6044
46.8556 47.2329 58.5085
48.0093 48.5647 57.9172
49.3451 47.8857 57.3734
53.2861 47.7594 59.8691
51.4774 48.3188 60.4545
49.8849 51.072 66.169
50.7979 49.9837 64.807
51.2756 50.591 63.5134
51.455 55.2067 62.4649
52.3719 54.1414 63.9705
58.3284 53.0406 68.1903
55.9154 54.6873 67.8487
54.3668 56.1261 66.5208
54.0055 64.0802 68.5971
54.6068 61.2238 68.2305
55.9334 59.5368 66.737
61.1354 61.6948 63.3208
58.867 61.8731 63.9987
59.1121 61.3215 65.8423
61.97 61.7653 73.5909
60.5887 61.5961 70.9454
60.1929 63.2297 68.9582
59.9193 68.0102 68.0021
61.2129 66.844 68.8264
65.8999 65.7916 68.7147
65.9278 67.4168 69.7082
64.5715 67.875 70.2551
63.0808 70.4214 75.9871
64.3121 70.6914 74.0621
65.7329 70.6512 72.5999
68.6352 68.6711 76.5614
68.8737 70.5827 76.3203
68.7082 71.1027 74.8695
72.9633 70.7709 71.3232
71.1857 74.3267 73.4894
72.5412 72.843 73.1693
71.9431 71.4237 72.9922
timestep
-73.8808 14.5655 -6.03322
-73.9769 11.7886 -5.91189
-72.9951 13.4605 -6.08341
-68.2101 12.1326 -7.37664
-69.4269 11.7204 -8.94244
-70.764 12.5185 -8.97885
-72.4889 13.4328 -13.2701
-72.3856 12.1904 -12.3562
-73.8264 7.85815 -13.6215
-72.6227 8.72462 -13.963
-68.7251 6.67346 -15.5777
-70.2586 7.31803 -16.5979
-71.5617 7.01943 -22.8925
-71.1995 7.27855 -21.0496
-71.2563 6.13768 -20.0826
-67.2515 4.69821 -21.7499
-68.0126 4.14993 -20.0515
-66.4626 0.523752 -17.3045
-65.6012 2.03259 -18.069
-61.1041 3.54338 -19.4176
-62.741 3.27001 -20.3339
-65.1106 0.917727 -26.18
-63.6161 0.818168 -24.419
-62.0096 0.72952 -23.2023
-57.3973 -0.882035 -22.6497
-58.3132 -2.63937 -23.822
-59.5618 -1.51748 -24.8289
-58.4357 -1.01522 -29.4922
-59.0738 -2.48922 -28.4602
-61.1397 -6.54063 -29.3836
-59.4087 -6.00619 -30.0103
-52.2585 -10.3233 -32.7785
-54.9523 -9.08137 -32.3661
-57.3344 -8.18528 -32.3572
-59.3168 -8.84261 -36.8888
-58.8078 -10.581 -36.2515
-58.7938 -10.7617 -34.7673
-59.3013 -15.6258 -31.6988
-59.5965 -15.1937 -33.5914
-58.6144 -14.5585 -34.5591
-53.1186 -15.2413 -38.3264
-55.4935 -17.1001 -38.1756
-57.4023 -17.4798 -36.5899
-52.7614 -22.193 -36.9136
-54.8223 -21.4989 -35.9478
-56.5133 -20.853 -35.1444
-61.5386 -25.2436 -35.1255
-59.61 -24.7307 -32.8358
-57.9288 -22.9214 -32.2532
-52.6011 -20.9727 -26.4151
-54.3911 -20.5756 -28.766
-55.2897 -22.9105 -29.5329
-53.875 -28.222 -26.8812
-55.0853 -26.2704 -26.531
-56.4128 -24.8078 -26.4278
-55.9857 -23.7782 -21.2636
-56.9268 -23.4214 -22.9287
-60.4239 -20.2903 -23.7701
-58.7984 -20.1355 -22.7701
-62.2828 -21.8381 -17.9015
-60.2374 -20.9098 -18.4678
-58.7524 -19.6784 -19.014
-57.3953 -22.9342 -14.2408
-56.6341 -21.13 -15.5283
-55.8806 -19.6949 -16.6418
-52.7325 -16.9209 -15.4459
-52.5378 -17.834 -16.6111
-48.7856 -20.8081 -22.0589
-48.7443 -19.8658 -19.8057
-49.301 -19.1277 -18.0756
-49.1725 -18.2216 -13.5408
-47.2512 -18.2095 -14.0592
-47.0583 -17.6413 -15.3917
-43.5611 -18.3288 -16.6731
-48.4028 -15.0253 -19.1017
-45.4182 -15.5956 -20.6307
-43.5614 -17.369 -20.292
-42.6217 -21.3635 -22.5947
-41.3837 -20.2497 -23.5773
-41.0469 -18.9553 -22.711
-36.5737 -18.1268 -24.2972
-37.9937 -17.623 -24.5568
-37.1772 -15.7377 -27.8381
-38.1489 -17.3118 -28.1711
-39.0751 -20.3184 -31.5728
-37.7173 -20.1054 -30.7825
-32.2293 -22.5486 -32.6949
-33.9952 -22.8234 -31.9666
-34.9933 -21.7429 -32.5457
-34.8697 -21.6287 -36.3777
-36.5976 -27.429 -38.9934
-36.2195 -25.5617 -38.7809
-35.8043 -25.246 -37.2725
-35.982 -29.3329 -35.0665
-34.782 -28.3493 -35.4033
-29.8156 -28.0993 -35.551
-30.2939 -29.8458 -34.6459
-31.6431 -30.3533 -35.1229
-34.7787 -36.86 -37.4099
-33.197 -35.394 -36.385
-32.1134 -34.1323 -35.3774
-30.1181 -39.8754 -37.2779
-30.0798 -38.3174 -35.4722
-29.8482 -36.9046 -34.0812
-27.8867 -36.3887 -27.7988
-28.8067 -36.6133 -29.4743
-27.9628 -36.9583 -30.7046
-26.5724 -40.4804 -30.867
-20.6922 -43.1775 -30.3456
-22.2315 -41.8214 -29.3336
-23.6393 -40.8551 -28.4205
-23.8125 -36.1991 -23.1989
-23.9766 -38.2462 -24.2438
-22.9139 -38.1569 -25.9364
-19.7312 -32.782 -30.1226
-19.9221 -34.492 -28.6194
-20.1322 -36.1913 -27.7341
-16.2059 -38.4669 -27.22
-16.5866 -37.0479 -26.6334
-15.8304 -32.462 -24.83
-14.0917 -33.3026 -24.6377
-13.9382 -34.4568 -25.569
-8.85953 -37.5953 -27.3491
-10.2205 -36.1654 -27.1269
-10.5702 -35.9289 -25.6189
-8.36232 -37.489 -19.6752
-7.92822 -37.0337 -21.8997
-7.43598 -36.7594 -23.7331
-3.56194 -36.0796 -26.591
-4.20477 -37.5523 -25.491
-1.46738 -43.6437 -25.8274
-2.60716 -42.0833 -26.1424
-1.9463 -40.7562 -25.6371
3.97023 -40.886 -29.2896
2.64076 -40.0436 -27.5155
1.53684 -39.2371 -26.2403
-0.862983 -35.4725 -21.4228
0.596852 -35.5678 -23.2485
2.01875 -35.8257 -24.6414
7.41409 -34.4623 -27.258
6.07667 -32.7999 -26.3282
4.99231 -33.51 -24.9801
4.86686 -30.4783 -18.2307
4.32856 -32.1178 -19.8177
5.3745 -31.9856 -21.5091
11.5599 -30.4067 -22.6618
9.99873 -30.6417 -21.0768
8.46159 -30.6383 -19.8488
9.57257 -28.5111 -16.8472
10.5287 -24.8252 -17.0174
10.4175 -23.8096 -11.3333
9.23665 -22.8567 -13.1827
10.7911 -22.266 -14.2346
13.9175 -17.1432 -17.4683
13.869 -18.6679 -15.7598
13.813 -19.7869 -14.1651
15.9293 -20.4022 -6.74617
15.8827 -19.9632 -9.10535
15.7228 -19.2963 -10.8838
18.5709 -13.2989 -13.0065
18.5538 -14.9395 -11.4258
18.7355 -16.7364 -10.5486
24.5391 -19.0655 -10.0456
23.0416 -17.6614 -8.897
21.7271 -16.3536 -8.39514
22.3991 -16.3809 -2.02416
22.3716 -15.0723 -3.97664
22.4779 -14.0219 -5.65725
22.6778 -9.38832 -8.38093
24.8376 -10.3238 -8.5639
25.036 -11.3897 -6.91889
29.3001 -12.0594 -2.46165
28.6312 -10.6678 -4.04218
27.9721 -9.50918 -5.56779
30.3154 -6.54539 -6.23557
29.7438 -6.64282 -1.36638
29.8303 -4.82543 -2.04006
30.9534 -4.51061 -3.13355
34.0646 -3.05308 -1.30886
34.6098 3.68922 -2.94902
35.1604 1.89759 -1.53762
35.8239 0.25878 -0.523701
40.8695 -0.138043 0.777062
40.1945 1.93968 1.36081
38.398 1.47767 1.91446
36.9886 -0.657456 5.06622
36.2802 1.22361 6.16641
37.0294 2.64944 5.14148
35.5029 7.08975 7.61864
37.372 6.73477 7.55775
37.745 5.2671 7.80552
37.8908 4.59585 11.5204
40.9796 8.43601 15.7318
39.8295 7.53875 14.534
39.7459 6.11135 14.5643
39.7668 1.45719 19.5649
40.6055 2.44025 17.7309
39.6921 4.14749 17.8941
37.5411 5.37885 22.4816
37.926 6.89101 21.4314
39.0709 6.8626 20.4907
46.3297 8.58938 21.4463
43.964 8.71915 21.7696
42.11 8.52136 22.0346
38.4654 8.84349 27.3024
39.9281 10.035 25.981
40.9201 11.1109 24.6079
40.6477 15.7479 24.56
41.7476 14.7977 25.1373
48.1561 15.6998 26.6918
45.9089 16.1739 27.2879
44.0328 16.4287 27.6032
41.0155 18.5657 31.3476
42.6342 18.8543 30.2336
43.2854 23.4593 30.5986
43.7372 22.249 31.4773
46.8743 24.3181 34.5045
44.86 24.2742 34.4157
43.2943 27.7869 33.6877
47.0283 33.993 31.2687
46.6687 32.0294 33.4469
46.1479 30.0234 34.9125
52.3866 26.7766 35.2768
49.8079 27.3671 37.675
48.0621 29.2142 38.1445
50.3364 33.1779 38.9112
48.846 32.825 38.6168
45.7538 36.1444 37.3175
47.0609 35.6546 36.8322
49.1783 37.164 32.0098
49.5414 39.0397 33.2686
49.0155 38.4448 35.104
49.6995 43.5195 34.4674
50.7477 42.9345 35.9924
50.2222 41.6679 36.8183
50.9199 40.7316 41.7828
49.1251 40.7226 41.2935
48.6661 41.68 40.2094
42.6712 44.4803 42.5718
44.8822 44.8163 42.1187
46.7399 44.3064 41.992
50.631 47.6728 42.388
51.235 45.9155 42.6498
50.2471 45.0861 43.4659
51.2748 43.1588 49.5768
51.3824 43.3368 47.5941
51.1956 44.7984 47.1233
49.867 49.2821 49.3906
51.7841 49.2755 48.9182
52.4859 47.8737 48.9291
56.411 46.8005 52.1852
54.6426 47.629 52.1009
53.8453 51.4021 57.4153
54.452 49.8799 56.4091
54.9124 50.2488 54.9208
57.3399 54.7651 54.7379
56.8147 53.3946 55.8488
59.9634 49.7533 60.6875
58.4495 52.2396 60.2723
56.6562 53.9259 59.5827
49.6558 57.537 63.1252
52.2295 57.2229 61.7288
54.6374 56.7126 61.1299
56.9889 61.5513 65.3739
56.6787 59.2169 64.9643
57.242 58.7222 63.1321
64.3629 56.0567 58.6608
62.1751 56.8265 60.431
60.6076 56.9366 62.4094
62.4507 52.8948 65.4255
62.4248 54.8224 64.9323
66.3171 57.2024 67.19
66.0841 57.7037 65.3989
65.824 56.5501 64.5491
67.3102 53.1542 59.5659
68.5092 54.3008 61.2367
69.1145 55.1726 62.9093
73.7205 53.8505 64.0407
73.3155 55.3655 65.2064
72.35 56.3469 64.5738
76.309 59.3815 65.7535
74.3513 59.908 61.6366
75.5418 58.9994 62.7225
75.0132 58.9356 64.2148
timestep
-79.5173 -16.9908 -12.4992
-79.5751 -19.6376 -10.9897
-79.8098 -18.4644 -12.4397
-79.3949 -23.2081 -14.4357
-79.9055 -21.9231 -15.8114
-80.7957 -20.7197 -15.3502
-85.3664 -19.4365 -14.3345
-84.5494 -20.5304 -15.0294
-86.0238 -20.3035 -19.6735
-85.1113 -21.0703 -18.785
-81.9943 -23.9542 -20.1133
-82.5447 -22.4149 -21.1551
-81.997 -21.6558 -27.8432
-82.3529 -21.0953 -25.9782
-82.1795 -22.2806 -25.01
-80.1076 -27.03 -26.6135
-79.791 -25.0802 -26.0139
-75.9738 -22.4898 -24.6655
-76.2697 -23.6909 -26.155
-73.4116 -23.2841 -29.8591
-73.6093 -24.7627 -28.6607
-71.3207 -31.2312 -30.0464
-71.8663 -29.1061 -29.3955
-71.0704 -27.631 -28.4356
-64.5817 -28.8726 -25.0579
-66.3616 -27.7403 -25.8882
-67.365 -27.3513 -27.5646
-64.5562 -25.6644 -31.1362
-64.2055 -27.0433 -29.7755
-60.7234 -30.472 -30.1383
-60.8983 -28.8542 -29.0989
-57.8371 -22.7713 -24.6571
-57.2714 -25.3823 -25.9109
-57.9687 -26.6699 -27.9904
-53.1455 -24.8983 -28.315
-53.3685 -26.3601 -29.394
-54.293 -27.3996 -28.8618
-55.0653 -32.5016 -25.2012
-54.604 -31.8825 -27.0968
-53.5205 -30.8106 -27.3948
-46.2771 -28.967 -27.052
-48.3351 -31.1418 -26.9212
-50.1819 -32.6032 -27.7224
-53.3492 -37.2934 -31.5284
-51.6665 -36.4085 -30.1675
-50.0572 -36.021 -29.146
-43.8592 -40.45 -24.7362
-45.5999 -39.318 -26.9752
-46.8226 -37.8613 -28.7033
-49.6788 -33.7432 -33.8181
-47.2451 -35.203 -33.0514
-45.6529 -37.0405 -32.2032
-43.3021 -30.798 -31.9246
-42.8118 -33.0342 -31.6547
-42.4108 -34.8872 -31.983
-41.4417 -35.7244 -27.5299
-41.1683 -36.9116 -29.0549
-39.9901 -41.1383 -30.762
-40.3917 -40.6169 -28.8703
-39.2108 -42.7399 -22.0377
-39.4318 -42.9965 -24.2452
-39.7312 -43.261 -26.2134
-43.263 -48.0037 -23.6199
-42.0168 -47.3217 -25.4427
-40.6031 -46.9011 -26.6748
-40.8485 -45.8506 -31.3007
-39.8749 -46.6533 -30.405
-34.0596 -49.4114 -33.9427
-35.8043 -48.0156 -33.1971
-36.6859 -46.5384 -32.4236
-35.2993 -40.1775 -30.7657
-35.2727 -42.1879 -30.8486
-35.8664 -42.8008 -32.1678
-32.7031 -43.1714 -34.1508
-27.0022 -45.3422 -29.2412
-28.1411 -43.243 -31.841
-29.2425 -41.6861 -33.4869
-26.1701 -37.911 -32.6243
-27.009 -37.5765 -34.2766
-27.1231 -38.8752 -35.095
-25.451 -38.5339 -39.4019
-24.8429 -39.1472 -38.1174
-20.9564 -38.3296 -38.7545
-21.7767 -36.9909 -37.7651
-22.9641 -32.7482 -36.1696
-21.9027 -33.1628 -37.0181
-16.9866 -28.6924 -37.5032
-18.0092 -30.2845 -37.9599
-19.4328 -30.2742 -37.4077
-21.4437 -27.7344 -39.3386
-23.3319 -28.9602 -43.9859
-21.3987 -28.8943 -44.0827
-20.7056 -29.2744 -42.8073
-17.473 -32.5854 -42.0844
-17.5061 -31.2265 -42.7442
-13.3908 -29.8908 -47.5314
-14.0204 -30.0928 -45.6418
-14.9252 -31.3371 -45.447
-14.7176 -34.3932 -51.3916
-13.8015 -34.3862 -49.2515
-13.3884 -34.4055 -47.34
-9.35877 -30.5888 -49.6956
-9.45767 -32.9495 -49.3151
-9.77623 -33.4636 -47.5065
-7.97855 -32.6654 -41.2588
-9.05804 -32.8814 -42.7875
-8.27504 -33.3747 -43.9898
-5.70109 -36.1085 -43.5455
-6.33091 -42.7256 -43.2018
-6.45537 -40.5717 -42.2546
-6.47882 -38.9192 -41.195
-3.38916 -44.4937 -39.3524
-4.04588 -42.2322 -38.9903
-4.57033 -40.4187 -38.2997
-6.92279 -37.6372 -32.0203
-5.29349 -38.0103 -33.5616
-4.04279 -38.5942 -35.0426
0.202321 -37.051 -35.668
-0.296092 -37.8511 -34.4922
2.71418 -38.3484 -28.6831
2.39706 -38.5242 -30.5735
1.53268 -37.4094 -31.1906
1.19664 -31.1722 -29.6959
1.15144 -33.1548 -29.8049
2.41485 -33.829 -30.1269
9.44483 -32.9504 -27.2341
7.05316 -32.648 -27.5157
5.28873 -32.1924 -28.2194
3.82218 -27.6922 -27.9835
5.55256 -28.49 -27.5692
10.2302 -27.619 -26.3058
9.22445 -26.2822 -25.3326
7.67133 -26.6286 -24.9857
4.97795 -24.5346 -18.6032
6.3714 -24.5182 -20.3498
7.29406 -24.3664 -22.043
8.04329 -21.6629 -27.3492
8.51229 -21.3285 -25.107
9.02314 -21.1211 -23.2134
7.91696 -15.5072 -19.8782
7.30997 -17.5332 -20.7858
8.90744 -18.7026 -20.3229
13.2712 -20.364 -18.6855
13.0539 -18.4885 -17.4157
11.0489 -18.4939 -17.1386
6.74141 -21.9399 -13.3354
7.83148 -19.9453 -13.6513
9.04595 -18.3866 -13.8694
10.1083 -17.7309 -10.391
10.8654 -15.4356 -7.40285
10.18 -10.6181 -3.70595
11.9002 -11.6751 -4.69963
13.1722 -12.9219 -5.53788
18.7134 -11.5383 -8.32145
17.5242 -12.2187 -6.48374
16.846 -13.0753 -4.89283
16.2896 -15.4594 1.68547
16.0676 -13.6714 0.19602
16.1492 -12.3068 -1.21327
13.1286 -5.63792 0.850881
14.4407 -7.57748 0.835849
15.5504 -9.1883 1.01964
19.6979 -11.9387 5.67215
18.0339 -10.5515 5.10092
16.9555 -9.04808 4.41443
13.2509 -5.71592 8.94183
15.0336 -5.71673 7.5424
16.2016 -5.5802 6.02943
20.9204 -0.115099 5.89169
19.5565 -1.6845 6.86113
18.2229 -2.81879 7.70464
19.3506 3.52117 9.34437
18.3119 1.43165 9.81676
17.346 -0.159688 10.2233
14.4047 -0.21614 12.6363
18.6141 -0.159731 14.1636
17.9164 1.17106 15.3906
16.4342 0.929804 15.6378
16.0322 2.63288 19.0436
14.1291 7.73795 23.0086
15.3782 7.06641 21.1134
16.487 6.32436 19.6306
16.0638 11.5547 16.4552
17.6391 10.279 17.6426
18.8377 9.19455 18.7694
16.4779 13.0761 22.8389
18.5991 12.3051 22.2614
20.221 11.5586 21.4305
26.4372 10.6317 21.0972
24.7971 11.4562 20.7011
23.8955 11.5943 21.9983
25.7508 12.5961 25.1463
24.0441 16.0849 30.3156
24.43 14.8555 28.8464
25.5664 15.3117 27.871
29.0977 14.0966 33.0698
28.6991 15.4528 31.2704
27.9995 17.0438 30.3614
26.1742 21.6942 30.4501
28.0855 21.7236 30.8618
29.0577 20.6517 30.3311
35.2002 21.0683 27.6236
33.6625 21.7546 29.2924
32.5204 22.0448 30.8116
33.1456 28.564 34.8942
33.2343 26.837 33.3253
33.6728 25.525 31.9197
36.0924 26.0122 28.0337
36.5994 25.8787 29.3988
36.3306 32.1437 27.7356
37.3312 30.5722 29.1883
37.6972 29.3443 30.6881
40.5096 30.2185 33.8124
38.7968 30.9487 33.7916
35.8455 34.2673 35.5032
37.3522 33.9761 35.6424
40.2886 36.7917 38.0631
38.6283 35.8306 38.7004
36.1524 38.4972 39.8121
38.4024 46.3639 41.0615
37.7271 43.6758 42.0434
37.5933 41.0903 42.2533
41.4824 36.4932 48.0798
40.352 39.2381 46.3353
38.4676 40.9164 45.9636
35.4319 42.1868 49.1383
36.7073 42.9446 48.6394
36.6454 47.024 51.0707
37.6608 45.8771 50.8525
43.9782 43.2811 53.3147
41.9592 44.4265 53.8676
40.151 45.0721 53.6007
39.8399 45.4553 57.9712
38.2194 46.383 57.4934
38.3767 47.2135 56.1947
39.4914 50.6541 59.6869
38.1252 51.4204 58.4933
38.3271 50.962 57.0042
35.7515 55.2884 53.122
37.639 54.8494 54.3442
39.0592 54.4663 55.5419
43.9222 55.3277 57.1869
43.0974 56.7903 56.4434
41.6342 57.0266 56.5564
39.7534 63.3596 56.1474
40.6205 61.7357 56.6905
40.3604 60.5158 55.8014
38.3824 60.0547 51.6917
39.7321 61.3107 51.1637
40.8482 61.309 52.176
44.9271 61.4855 50.2142
43.8945 63.0863 50.663
43.7321 69.1017 47.985
43.7164 67.7872 49.3552
44.5275 66.5531 49.0211
48.2808 66.4012 45.5944
47.6947 67.3578 47.1679
53.7127 67.5831 50.346
51.3281 69.237 50.2863
50.1481 70.054 48.1525
46.6546 74.7815 43.585
48.9582 74.3945 45.4589
50.9905 73.3784 46.639
58.4433 72.4866 47.4716
56.2915 73.48 47.4815
54.6267 74.3969 47.4422
51.0104 80.7421 47.67
53.5704 79.1743 47.9383
55.8201 78.0255 47.3917
59.6454 76.9323 44.7792
59.4607 77.2525 46.6892
61.8362 75.9368 50.4315
63.0765 77.0446 49.5608
62.4544 78.2434 48.8077
68.4003 78.1455 43.8892
66.5875 78.5405 45.2266
64.8125 79.1831 46.0129
66.1128 83.0752 43.296
64.2271 83.219 43.7545
63.4662 81.8785 43.84
62.7908 78.8831 39.5314
60.0503 80.1213 42.6598
60.9595 78.8192 41.59
62.4221 79.2221 41.5455
timestep
-82.6233 -9.2899 -12.5371
-84.276 -8.3406 -14.3931
-83.9488 -9.69273 -13.0956
-87.184 -11.4076 -16.5754
-85.9312 -12.721 -16.1522
-84.5411 -12.1137 -15.9005
-81.183 -12.7522 -19.4627
-82.5446 -12.0683 -19.327
-83.945 -9.36194 -22.8046
-83.6096 -10.7885 -22.7311
-78.7072 -10.571 -23.5779
-80.2952 -11.2387 -24.5081
-77.8827 -11.6878 -28.8342
-78.9274 -13.2396 -28.3615
-78.7611 -13.7429 -26.8906
-75.2398 -17.2285 -26.5894
-75.2543 -15.3229 -26.4273
-70.8707 -13.0999 -24.3047
-71.8626 -13.984 -25.7846
-71.3879 -15.1489 -30.3213
-70.1152 -15.3468 -28.894
-67.654 -20.4406 -26.4946
-67.1522 -18.6326 -27.8164
-66.7195 -16.9178 -28.7243
-63.6886 -11.6788 -28.9653
-62.8112 -13.602 -29.82
-63.5389 -15.4666 -30.1332
-61.3423 -18.7974 -33.6657
-61.3197 -18.0924 -31.7456
-58.8671 -20.156 -28.1394
-58.471 -18.7038 -29.3962
-53.5312 -11.868 -29.8423
-54.0307 -14.7214 -29.3707
-55.1074 -16.9104 -29.7398
-53.03 -18.7228 -34.3957
-52.71 -19.8776 -32.9328
-52.5254 -19.125 -31.5205
-49.4151 -16.6356 -27.8095
-48.9278 -18.4374 -28.63
-49.0973 -18.6733 -30.1821
-42.5706 -16.9393 -34.4303
-44.3212 -18.6099 -32.6087
-45.9191 -20.3431 -31.6696
-43.7552 -23.962 -25.2695
-44.4806 -23.6422 -27.3907
-45.079 -23.1199 -29.212
-51.182 -24.3671 -33.8395
-48.9437 -24.8361 -31.9744
-48.3523 -25.117 -29.4762
-51.8817 -27.5182 -23.7072
-51.7172 -27.9299 -26.6183
-50.158 -28.238 -28.5507
-54.4683 -31.4478 -31.185
-52.215 -31.1865 -31.2288
-50.2802 -31.0943 -31.0483
-47.9349 -31.0494 -35.6913
-47.7962 -30.7238 -33.7438
-45.029 -28.4061 -30.9491
-45.2761 -28.1027 -32.8278
-43.1652 -21.9925 -35.6059
-42.8923 -24.2697 -35.1731
-42.5614 -26.254 -34.8675
-37.2527 -25.7946 -32.4643
-37.5035 -27.5216 -33.9814
-39.3496 -28.0464 -33.9457
-42.0396 -31.6493 -32.2035
-41.0866 -30.5879 -31.6465
-43.659 -32.4697 -25.1229
-42.0067 -32.2903 -26.752
-40.6665 -32.0608 -28.2057
-41.425 -37.1085 -27.6201
-40.0304 -36.7202 -29.0407
-39.2065 -35.4768 -28.7765
-37.0091 -34.1306 -31.7163
-36.3663 -29.6855 -28.8723
-33.7163 -30.5292 -31.0121
-34.2599 -31.8672 -33.1249
-30.1861 -29.5451 -35.7866
-30.1753 -31.4961 -35.807
-30.7642 -32.1029 -34.5936
-28.0172 -34.1393 -31.4599
-28.6707 -32.8181 -31.5075
-28.2644 -30.722 -28.0383
-26.7245 -30.7005 -28.9702
-22.0775 -29.9446 -27.8346
-23.0954 -31.1817 -28.0752
-22.1532 -35.7798 -28.4527
-21.5106 -35.2343 -26.6081
-22.2514 -34.1506 -25.7775
-21.5805 -35.2367 -22.2555
-17.8104 -33.5314 -24.986
-17.3134 -33.4878 -23.1024
-17.8149 -34.7351 -22.2957
-15.8407 -37.5316 -19.393
-15.356 -36.2171 -19.8348
-12.2641 -32.6989 -18.9764
-11.3978 -34.3935 -18.5829
-11.6985 -35.3463 -19.5529
-9.39311 -39.2612 -24.074
-8.90989 -38.1049 -22.089
-8.34529 -37.1229 -20.4187
-8.34981 -31.974 -20.4125
-6.82414 -32.8638 -18.8744
-5.98943 -34.2463 -19.9073
-3.22727 -34.2116 -15.6968
-3.93936 -36.0145 -15.9162
-4.02402 -36.4265 -17.3526
-5.1008 -39.9308 -18.5815
-6.12399 -43.3223 -12.9037
-4.73936 -43.0493 -14.8049
-3.54733 -42.5732 -16.3369
-2.16968 -46.9542 -15.1754
-1.20352 -46.6399 -17.3273
-0.821103 -44.806 -17.7513
4.50983 -41.091 -22.0371
3.23819 -42.7897 -20.9468
1.97389 -44.2012 -20.2934
3.36776 -47.9703 -22.9437
3.64178 -47.3806 -21.5
6.20872 -50.4736 -17.9195
5.74798 -48.6811 -17.3898
5.89826 -47.6624 -18.4808
11.4426 -44.4978 -20.0858
9.66582 -44.7875 -19.1831
9.34031 -46.2847 -18.8307
14.325 -51.0163 -15.712
12.8315 -49.1291 -15.8234
11.7697 -47.4647 -16.2328
12.2559 -45.1319 -12.1384
13.3673 -45.0697 -13.6671
17.4239 -43.3278 -15.8299
16.9731 -42.3415 -14.2695
16.5185 -43.094 -13.0453
16.6498 -41.5829 -5.81805
17.0954 -41.6865 -8.11574
17.5482 -41.0881 -9.97311
18.7127 -36.6177 -12.2546
18.2229 -36.5717 -9.9857
19.5042 -37.8819 -9.3964
24.2804 -36.1881 -4.09689
22.765 -37.4503 -5.46524
21.3105 -36.3548 -6.30233
16.5834 -32.6176 -6.62228
18.7584 -32.7592 -5.94454
20.549 -32.9011 -5.25299
25.3777 -28.3419 -5.37467
23.7482 -29.327 -4.17084
22.1864 -30.0121 -3.26437
19.8403 -27.2179 -3.96522
16.7333 -26.2376 -1.82528
11.3814 -24.3934 1.36809
13.554 -23.8145 1.02326
15.2214 -23.1375 0.0304767
18.3643 -19.2606 -3.42656
16.4417 -19.1877 -2.16695
16.7016 -19.6979 -0.367213
17.508 -18.9363 6.34311
18.852 -18.3775 4.5703
17.7727 -18.1575 2.88407
14.1224 -12.9649 0.416689
15.5392 -13.4849 2.18399
16.8805 -14.424 3.31494
21.281 -12.3925 7.9714
19.288 -12.1537 6.89387
17.4249 -11.8637 6.11835
11.7512 -10.0795 5.73166
13.8841 -9.48911 5.53794
15.6797 -8.68134 5.3284
18.8056 -6.15196 11.418
17.9058 -5.9013 9.22931
17.4226 -5.8482 7.36978
16.8466 -0.271422 4.21485
18.0767 -1.47468 5.68429
19.2131 -2.46509 6.90387
20.7307 0.367549 9.0358
21.7182 4.2193 6.61709
19.855 4.36129 6.91398
19.4433 3.85785 8.27695
16.369 5.93388 8.94205
13.5668 10.6734 13.0801
14.8729 10.0819 11.2433
16.1511 9.57106 9.881
19.3856 10.4456 4.58022
18.8837 11.2849 6.70099
18.6938 12.0905 8.57455
17.1837 17.8426 5.24268
17.9146 16.7077 7.05465
18.7193 15.857 8.73104
20.9592 19.3984 13.7824
20.9025 18.338 12.1616
19.5237 18.0344 11.689
17.1156 20.8034 12.4504
13.1445 20.3805 17.5422
14.3829 19.9085 16.2232
15.114 21.0362 15.6363
18.7415 18.674 18.3962
19.0782 20.6496 17.2814
17.7501 22.075 18.0698
15.9176 25.3143 20.9367
17.7686 25.7281 20.8111
18.4618 25.4555 19.5371
21.2208 30.2563 15.3789
21.139 29.0142 17.3084
21.314 28.0174 19.103
22.9702 27.4286 24.2801
24.4088 27.6518 22.5297
24.1612 29.1532 21.312
25.2085 33.6126 20.512
26.0713 32.3438 20.5942
32.8323 32.5884 18.5154
31.2764 32.9685 20.1322
29.6872 33.3235 21.2999
30.9243 34.5536 25.5683
31.5016 35.3837 24.0433
34.4608 38.6816 22.4849
34.3156 37.8712 23.715
38.1596 39.6305 26.194
36.2126 40.1788 26.0956
35.8311 44.0013 25.7162
42.9413 49.2044 27.1506
40.401 47.7022 26.9727
38.3396 46.2572 27.5472
33.3648 45.1411 34.4928
36.0704 47.0564 33.2224
37.7085 47.3523 31.2061
39.0192 51.0865 33.2434
39.9491 50.0285 32.8203
44.2575 51.7056 33.7503
43.3154 50.6826 34.5232
42.8639 45.2547 39.0463
42.8052 47.6151 38.469
42.6836 49.5748 38.1268
45.4106 52.8299 41.6268
43.4732 52.79 41.6689
42.6097 51.5919 41.2431
40.885 48.2153 43.3237
39.4779 49.3319 43.6986
39.2886 50.4849 42.6392
34.6089 54.0857 47.4159
36.3396 53.8163 45.8257
37.282 53.32 44.2451
36.3061 54.2976 39.488
36.2513 56.0659 40.4158
37.0782 56.1904 41.7374
37.166 61.3563 45.0329
38.1109 60.2665 43.774
37.1976 59.8324 42.6033
35.518 64.5786 41.4246
35.455 63.3458 39.7992
36.6502 62.405 39.8356
40.354 65.8296 40.3204
40.0524 63.8108 40.2189
45.0575 59.4964 40.2292
43.728 60.7454 39.5291
43.2599 61.8628 40.4959
45.8065 62.794 44.5016
45.9357 63.564 42.7029
50.9873 65.81 36.9617
49.9678 63.7975 39.0404
48.7406 62.1879 40.522
50.2016 53.7604 41.724
50.8392 56.6048 41.1799
50.8895 59.1556 41.311
54.9863 64.5392 42.5443
54.3652 62.5508 41.4618
54.1749 60.8158 40.6006
55.378 58.0551 34.0034
56.4415 59.104 36.5774
57.2179 59.4257 38.9963
60.0927 62.9535 38.803
59.8074 61.9027 40.3843
58.7862 66.1712 41.3472
58.4224 65.6026 43.13
59.079 64.2277 43.3788
53.3312 65.6996 46.98
55.1313 64.3146 46.5288
56.646 63.1321 46.0672
58.9502 60.5787 49.4181
58.9081 59.4323 47.7683
57.5428 59.489 47.063
56.0064 55.582 49.0659
55.062 54.9185 45.5296
54.0825 56.0964 46.72
54.8741 56.8044 47.796
timestep
-91.5501 -25.9982 -8.94759
-92.2164 -23.5914 -9.85338
-91.983 -25.4398 -10.214
-96.7777 -23.4977 -11.6054
-96.6817 -25.3503 -10.9657
-95.4987 -26.073 -11.5326
-96.4345 -25.1815 -15.921
-95.3461 -26.2403 -15.3398
-92.8775 -28.5849 -18.6897
-92.6566 -27.3358 -17.7935
-89.3551 -23.6729 -17.7155
-90 -24.9533 -19.1481
-88.4723 -22.2127 -23.4833
-87.8838 -23.9885 -23.4804
-87.6376 -24.6731 -22.1495
-83.4717 -24.8972 -19.9089
-83.8296 -24.8084 -21.9738
-80.6217 -24.1139 -25.4901
-81.3295 -25.71 -24.76
-80.6179 -30.9618 -25.1242
-79.8756 -29.2049 -25.0448
-74.9596 -25.772 -22.7863
-75.7 -26.912 -24.5953
-76.509 -28.0922 -26.001
-79.2841 -28.4111 -31.4112
-77.4372 -29.7722 -30.9507
-76.41 -30.2132 -29.3185
-72.0734 -32.593 -28.1046
-73.3295 -32.4512 -29.5883
-72.6734 -34.2805 -34.064
-72.5074 -34.979 -32.3532
-72.0262 -43.7254 -32.3456
-71.1069 -40.8577 -32.2675
-70.713 -38.3275 -32.0092
-68.6879 -39.6246 -36.6835
-67.32 -38.9122 -35.573
-67.8013 -37.897 -34.5143
-67.7343 -33.4048 -31.8499
-67.0712 -33.2391 -33.6152
-67.5589 -34.0607 -34.7805
-69.5611 -31.5597 -41.0083
-67.222 -32.6906 -39.5336
-65.4237 -33.2969 -37.7817
-64.745 -28.1029 -41.2227
-63.7085 -29.7199 -39.987
-62.6034 -31.14 -39.1287
-60.8853 -29.0605 -31.2433
-60.6648 -29.7578 -34.196
-60.1091 -29.6216 -36.7169
-54.4718 -30.8435 -41.1037
-55.3451 -31.3656 -38.3136
-57.1881 -32.1361 -36.8567
-56.1254 -39.0446 -35.4315
-56.8914 -36.8408 -35.0996
-57.3214 -35.0496 -34.5531
-56.1422 -35.4029 -29.568
-55.4339 -34.6591 -31.2324
-50.9832 -33.2777 -32.098
-51.704 -34.6688 -30.9448
-50.4886 -39.7087 -26.6533
-50.4942 -38.6978 -28.7055
-49.9249 -36.8185 -28.2731
-48.8107 -35.0661 -22.0762
-48.3899 -34.1569 -24.2052
-47.916 -35.8292 -25.1828
-46.5728 -39.3353 -22.2688
-46.2728 -39.0574 -23.7769
-43.5216 -44.2376 -28.5591
-44.0975 -43.013 -26.7609
-44.965 -42.3226 -25.1191
-44.1411 -43.9889 -20.3874
-42.4021 -43.6762 -21.2775
-42.2865 -42.5692 -22.3457
-38.7503 -41.5963 -23.4716
-41.2596 -47.9387 -25.392
-38.1483 -46.5229 -26.0322
-36.9713 -44.8259 -24.3801
-34.5727 -48.3995 -21.4566
-33.3491 -47.1379 -22.0976
-33.711 -46.6589 -23.4555
-30.4445 -46.4045 -26.873
-31.4093 -47.5225 -26.2769
-31.8274 -50.7836 -28.6355
-30.7409 -51.2309 -27.2064
-26.7762 -49.5505 -29.0794
-27.101 -50.2366 -27.775
-22.9745 -49.2175 -22.9737
-23.8458 -50.1288 -24.4904
-24.6263 -49.0449 -25.198
-22.824 -45.6053 -25.2836
-24.1341 -42.5406 -28.9618
-22.3262 -42.0718 -28.5101
-21.587 -43.3089 -28.0402
-17.1149 -44.7176 -29.1683
-17.782 -43.4453 -28.6203
-15.2899 -37.5174 -30.2484
-15.8346 -39.0248 -29.0246
-15.9737 -40.3238 -29.8057
-15.1311 -42.0603 -33.4021
-12.798 -41.8614 -33.0926
-12.6526 -40.4993 -31.6287
-12.6962 -36.7638 -36.8579
-11.6239 -37.1097 -34.8752
-10.8012 -37.4754 -33.1638
-6.67581 -37.9045 -30.0004
-6.75488 -36.2294 -31.004
-8.04854 -35.6958 -31.4241
-7.61468 -32.0679 -32.611
-5.84248 -26.1244 -31.4106
-5.28689 -28.2202 -32.1845
-4.5697 -29.8291 -32.983
1.06284 -30.2672 -36.795
-0.643026 -29.2147 -35.596
-1.02152 -30.3757 -34.0968
1.53933 -25.6265 -30.8461
1.01226 -27.8154 -30.7539
0.271677 -29.6569 -30.5929
0.939809 -32.5941 -26.8621
0.259419 -31.2458 -27.1483
-0.939686 -30.0601 -22.2431
0.200591 -28.6976 -23.1275
1.30063 -29.2984 -24.0856
6.24423 -28.8518 -24.8266
5.93615 -28.5383 -22.9247
4.7064 -29.3805 -22.3709
5.53107 -34.4737 -16.4668
5.85605 -32.8201 -18.0948
5.7457 -31.117 -19.0603
6.99331 -26.5867 -18.2677
8.06915 -28.2623 -18.1329
7.67494 -26.1693 -13.3177
9.46149 -26.13 -14.1274
9.89589 -27.2788 -14.9836
14.6536 -31.1575 -15.9653
13.5195 -30.0855 -14.2031
12.3576 -29.2794 -12.8672
11.7473 -31.4157 -5.92493
12.1505 -29.899 -7.55213
12.705 -28.8769 -9.12913
13.8667 -21.8877 -8.36776
14.2974 -24.1663 -8.35103
15.036 -25.9812 -8.41696
21.7176 -26.2097 -9.74229
19.9484 -25.3937 -8.58265
18.4995 -25.1412 -7.27
22.4198 -26.9306 -2.71408
21.4029 -25.1914 -3.7672
20.5485 -23.5043 -4.50892
22.4589 -20.2987 -3.77344
23.1997 -17.4313 -1.34162
19.92 -14.8686 3.91487
21.1243 -16.7479 3.43367
22.3922 -16.1361 2.18337
26.5933 -12.6126 1.01177
26.1473 -13.67 3.02498
24.9899 -14.6202 4.38602
26.4375 -18.7407 8.99789
26.1939 -16.4835 8.61858
25.6149 -14.69 8.13315
30.4123 -9.87834 9.80953
29.3777 -11.5156 8.48045
27.6445 -11.6945 9.37961
25.5326 -6.35671 4.57747
26.0827 -7.25901 6.63755
26.556 -8.18473 8.30735
26.7789 -6.00847 13.6617
24.8984 -5.24525 12.6054
25.0256 -5.73658 10.7492
23.0548 -0.558604 5.70261
23.4775 -1.43697 7.78206
23.9815 -2.33801 9.50063
26.5847 -2.55526 15.3921
26.1165 -0.79143 13.9022
24.3318 -0.735013 12.9481
24.6142 2.92868 11.9947
26.3124 6.81707 10.2729
26.5618 7.03581 12.1874
26.929 5.73508 12.8864
28.4651 6.75989 16.1456
31.7423 12.0298 19.4156
30.4115 10.156 19.0441
29.6944 10.2987 17.1295
34.1847 13.7259 13.796
31.8201 13.4373 13.9951
31.6293 13.2992 15.9536
28.2736 19.6775 18.2783
28.9189 17.5361 18.3799
29.7243 15.7505 18.2097
27.588 12.1311 23.1953
28.9217 12.882 22.0166
28.4625 14.1229 21.4128
28.2378 17.6637 22.7626
29.3606 16.6675 27.4921
29.9306 18.4042 27.2497
29.0935 19.194 26.1594
26.424 25.4211 27.3473
28.0651 23.7942 27.3906
29.6002 22.6923 27.6021
32.5434 26.7483 27.973
33.4384 25.2261 28.861
32.3068 24.4625 29.6568
34.0579 24.4526 37.1058
33.3001 25.0969 35.0163
32.8606 25.6852 33.2708
34.7851 30.2519 28.9805
35.2445 29.2856 31.001
35.5002 28.2514 32.6242
37.5504 28.8857 36.7332
36.2575 29.4755 36.266
31.523 30.1979 41.2543
33.1818 31.2279 39.9656
34.7293 31.7758 38.8822
37.1569 35.8704 37.9433
37.3526 34.4717 39.2754
37.5432 34.9471 43.8064
36.2349 35.0263 42.8583
31.5894 35.2827 44.4688
33.1616 36.5746 44.6075
33.5788 38.8903 47.5447
31.5065 44.9924 44.0041
33.3261 43.4798 45.6949
35.4082 42.0641 46.375
40.0695 37.8659 43.5134
40.1357 41.0715 44.9585
39.1981 42.9946 46.1638
38.9106 46.5506 49.0816
39.1446 46.5244 47.5704
40.4328 49.8642 44.717
41.1494 49.3 45.8883
43.9466 50.1299 51.4447
43.4211 51.1918 49.4484
43.2897 51.9113 47.6633
43.8119 57.2123 48.1758
44.2329 56.4225 46.4571
45.0037 55.0587 46.5137
49.2872 56.3094 43.373
49.6625 55.9898 45.168
48.5119 56.503 46.1121
47.4194 60.6894 50.901
48.5642 60.5298 48.9308
49.38 60.0369 47.2554
49.753 60.0467 42.1847
51.166 61.0729 43.0583
51.7788 60.4911 44.357
58.4562 60.0585 43.618
56.5094 60.0388 43.194
55.6748 60.9928 43.9279
60.1635 63.7595 44.9081
58.5428 64.7232 44.7819
57.5931 64.2294 43.6666
56.2153 65.4141 39.171
57.9235 65.4987 40.0863
63.3238 69.1144 38.6008
62.1594 67.4449 38.9208
60.6388 67.6471 38.6839
57.1465 70.5115 36.2648
58.8036 69.5283 35.9197
58.4433 64.7633 31.9938
58.6722 67.7188 31.3871
59.6286 70.0145 32.2218
65.246 74.8079 28.5905
63.0773 73.6595 30.1821
60.5848 73.0841 30.1784
54.7395 72.8016 27.9798
56.9221 73.5421 27.2759
58.746 74.087 26.963
64.1202 77.3276 20.7713
62.3602 75.5185 22.461
60.5534 75.9414 24.141
60.5508 80.8215 24.6187
59.3068 79.5263 23.7612
55.1249 82.8513 23.5263
54.8931 81.217 22.5408
56.2574 80.7842 21.9149
54.2934 83.3201 15.5127
55.4593 81.7752 16.7848
56.0464 82.4109 18.5459
59.3561 86.1986 17.6404
57.6132 86.9257 18.2762
56.4031 86.0498 17.7911
53.8535 90.0797 15.585
58.1874 89.7549 15.2426
56.4752 89.3158 14.4006
55.3727 88.6945 15.2634
timestep
-103.892 -50.4876 -21.3647
-104.384 -48.5106 -19.6832
-103.993 -49.0099 -21.4462
-104.069 -44.5466 -24.1296
-102.659 -45.6811 -24.8668
-102.005 -46.6202 -23.8457
-97.6757 -45.919 -22.4962
-98.7332 -45.0241 -23.2007
-97.0302 -41.0027 -23.4818
-96.78 -42.0258 -24.6816
-94.7961 -41.5669 -29.1381
-94.4456 -40.9393 -27.3121
-90.2701 -39.3643 -25.0605
-91.5921 -37.9633 -24.8487
-92.6605 -37.9684 -25.9868
-94.7991 -34.5976 -29.5335
-93.3875 -35.7974 -28.9785
-88.2533 -35.8186 -31.0188
-89.8084 -35.1438 -30.0335
-88.4795 -31.0083 -27.7022
-88.9516 -31.348 -29.4883
-91.0459 -27.2034 -35.3621
-89.6844 -27.7638 -33.5804
-88.6988 -28.3877 -31.9307
-83.5597 -25.8438 -29.6212
-84.5505 -25.8846 -31.6892
-86.2918 -25.4956 -30.9773
-88.0166 -21.1277 -28.4009
-87.0562 -21.9446 -29.942
-85.3345 -18.6993 -33.6272
-85.1009 -19.2661 -31.8066
-81.4766 -18.6767 -24.0512
-82.4384 -18.4421 -26.8898
-82.6445 -17.9703 -29.2883
-80.3551 -12.9866 -29.8027
-79.2787 -14.4257 -29.0294
-79.4935 -15.7437 -29.6632
-74.7035 -19.7125 -31.5695
-76.1394 -18.3041 -31.4801
-76.0968 -17.2547 -30.2836
-71.3639 -11.1739 -25.8686
-72.5452 -13.6526 -27.1368
-73.1834 -15.2103 -29.0479
-72.0506 -15.8967 -35.3812
-71.0503 -15.5894 -33.3269
-70.2746 -15.384 -31.4816
-66.8806 -18.32 -25.9303
-66.3748 -16.5989 -28.3203
-66.7624 -15.0559 -30.2699
-64.0172 -8.5376 -31.6692
-64.9579 -11.1271 -32.8385
-65.2598 -13.6019 -33.4475
-65.1066 -19.0325 -37.6328
-64.1061 -17.1124 -36.8721
-63.2433 -15.4495 -36.0551
-58.5415 -15.0124 -36.619
-59.9856 -14.4302 -37.7219
-61.1002 -12.1251 -41.9605
-59.7259 -13.6197 -41.4096
-56.245 -8.95354 -44.3314
-56.2872 -10.8655 -42.8983
-56.2393 -12.3188 -41.4758
-53.5012 -8.37805 -36.895
-53.6046 -10.5188 -37.8141
-53.5992 -12.3291 -38.7229
-54.4658 -15.8007 -35.4855
-54.1693 -14.3214 -35.5417
-55.8678 -11.0398 -29.8066
-54.0786 -11.9914 -30.8894
-53.2024 -13.1726 -32.189
-49.9734 -16.6989 -29.2164
-49.9772 -14.8078 -28.9823
-49.9026 -14.0354 -30.3159
-49.7505 -16.4008 -33.2212
-53.0552 -22.6493 -31.1665
-49.8038 -21.1421 -31.6536
-47.8333 -19.5361 -32.1232
-43.9191 -20.1145 -28.8759
-43.3751 -19.6269 -30.6218
-44.1427 -20.2228 -31.8413
-42.7512 -23.3033 -35.2089
-42.4459 -22.9916 -33.7749
-39.0207 -21.8969 -32.2304
-39.0876 -21.4565 -33.9884
-37.558 -20.6606 -38.3474
-37.0754 -21.4548 -37.1435
-31.966 -24.8643 -35.2193
-33.5183 -24.5993 -36.3297
-33.7167 -23.084 -36.4877
-30.7216 -21.5524 -38.0725
-29.9467 -21.1686 -33.9341
-28.1555 -21.4568 -34.4338
-27.8118 -20.6468 -35.7232
-24.0466 -17.7516 -35.4047
-24.2414 -19.2764 -35.7258
-18.6838 -21.5559 -36.2988
-20.4599 -22.307 -36.428
-21.4455 -21.9215 -35.2997
-22.0824 -27.4935 -31.7511
-20.8795 -25.5455 -32.1004
-20.0574 -23.9006 -32.3409
-15.8477 -20.4238 -26.8599
-16.795 -21.4731 -28.7754
-17.2515 -22.6494 -30.2352
-15.4796 -24.6722 -34.9076
-14.1719 -24.8085 -33.4943
-14.8553 -25.0009 -32.1123
-12.2294 -25.0396 -29.3794
-7.17001 -19.0891 -29.0131
-8.34758 -21.0701 -29.0552
-9.14301 -22.8546 -29.4727
-4.0632 -26.1597 -32.4206
-5.6416 -24.577 -31.7443
-6.02792 -24.8738 -29.8101
-3.63253 -30.8051 -27.9525
-3.70485 -28.5799 -27.4627
-3.65901 -26.6365 -27.5051
0.301502 -25.4194 -29.3591
0.00883908 -26.2023 -28.1396
4.50027 -28.0689 -25.5872
3.13731 -27.1585 -24.5697
2.60455 -25.8963 -25.276
2.83412 -20.9107 -25.4982
3.80227 -21.4349 -23.8485
4.5623 -22.8056 -24.0153
11.6926 -24.3715 -21.8424
9.37475 -24.0443 -21.841
7.47505 -23.6777 -21.6833
4.30956 -24.3153 -18.4442
5.37228 -22.5503 -18.7911
4.9017 -17.5135 -16.5928
6.51045 -18.0974 -17.4534
6.9371 -19.5478 -17.0683
12.4313 -20.9382 -13.9125
10.3187 -20.1735 -13.5957
8.50353 -19.5392 -13.5827
4.56469 -18.662 -8.67006
6.32352 -17.499 -9.57775
7.91425 -17.0203 -10.7649
7.8024 -10.6729 -8.1272
8.89258 -12.6802 -8.7935
10.0305 -14.1018 -9.53019
12.8369 -11.7838 -3.16844
12.3016 -13.4313 -4.66646
11.8177 -14.5524 -6.23857
13.0535 -21.5805 -6.89524
12.6937 -19.5048 -5.88241
12.2767 -17.9532 -4.62792
14.2712 -16.4192 -1.80498
16.3792 -18.0616 0.96961
11.0139 -20.561 2.99532
12.8974 -19.4339 3.69832
14.4303 -18.3995 4.22045
15.3956 -19.9506 11.6644
15.5357 -18.9762 9.57363
15.4822 -18.1311 7.77921
15.2124 -11.6506 6.81557
16.3831 -13.5815 7.12114
17.6953 -15.051 7.56564
16.6978 -12.3352 12.1882
18.2384 -14.0356 11.7063
19.3451 -15.4502 11.0594
22.3816 -20.7528 12.0793
23.3446 -18.691 12.5509
21.7095 -17.6597 12.9869
22.6829 -21.1079 18.3402
22.6621 -18.9294 17.5917
22.7644 -17.1911 16.6065
26.1064 -18.275 21.1116
27.1784 -16.7978 19.7306
25.7077 -15.9554 18.7226
23.8416 -9.09549 17.9264
25.2921 -10.8874 18.2213
26.5464 -12.238 18.6637
29.2774 -12.0162 21.3913
30.2802 -8.84881 26.9691
29.8063 -10.1221 25.6978
30.1303 -9.68967 24.2131
32.8727 -6.99743 24.3397
34.9506 -7.25712 18.6486
35.5812 -6.55151 20.771
36.175 -6.24254 22.6093
41.054 -0.691692 20.8353
39.8117 -2.32754 21.9422
38.9389 -3.71275 23.1006
40.8959 -7.32532 29.7626
39.9803 -5.87189 28.1336
39.69 -4.48504 26.7671
40.5918 1.58158 29.1277
39.7655 -0.0783703 28.6797
40.802 -1.109 28.2047
44.3644 -0.744481 29.656
46.082 3.95628 27.1691
46.5362 2.15052 26.4071
46.895 1.03103 27.5189
50.5517 -0.0125259 33.0152
51.1828 1.06877 31.0757
49.5316 1.7087 30.1795
48.4383 6.89231 30.4486
49.4069 6.44398 28.9647
50.4152 5.2712 29.0921
56.2252 6.34245 26.1049
55.0234 6.42369 28.152
53.8924 6.94278 29.6778
55.8413 9.52713 36.4834
55.8003 9.29187 34.2375
55.5702 9.1997 32.307
57.9351 12.6626 30.1115
58.2646 11.208 30.7229
63.6957 9.30496 27.6162
62.8721 10.3398 29.4307
62.0737 10.7711 31.2679
66.2582 13.055 32.3788
64.4055 13.2061 32.8201
62.0393 15.9053 36.1689
62.3853 15.9826 34.7063
60.646 20.6402 32.5578
61.9674 19.5518 33.5671
64.6254 22.0569 34.6784
59.8058 21.9038 39.1882
60.2663 23.6079 36.6443
61.9354 24.7226 34.9924
65.4339 29.5239 29.3592
62.7477 28.7833 31.3347
61.4136 28.0464 33.3724
58.0016 30.0772 36.0173
58.1491 29.3875 34.7388
54.1044 29.8594 32.677
55.4574 30.5435 32.449
51.168 34.019 35.3966
53.2992 34.2256 34.5668
54.8656 34.2024 33.4853
58.5555 37.461 37.8068
58.1961 36.4202 36.2083
56.7352 36.6286 35.7033
53.0745 39.9672 37.6451
54.294 40.7189 36.2642
55.7347 40.2707 36.4188
61.8205 41.8878 37.3135
59.6318 42.2402 37.9321
57.8239 42.6233 38.6056
56.4047 43.6722 43.1491
56.7375 45.4832 42.3033
56.8195 45.5313 40.8442
57.8043 51.7643 38.751
56.8253 50.1132 39.2074
57.6211 49.2671 40.2131
61.6355 52.2015 41.1078
60.7248 51.4967 42.7077
59.2428 51.6646 42.728
58.5383 54.9266 46.6142
58.5164 54.7615 44.6019
56.9293 60.1918 41.2545
56.6829 58.455 42.1812
57.9305 58.0292 42.7223
61.4137 61.2066 42.4695
59.6126 61.322 43.1887
59.0106 64.2518 48.8438
57.8664 65.1613 46.2667
58.7781 64.8873 43.8936
56.4163 68.7255 37.7961
57.7042 68.9361 40.4908
59.0192 68.421 42.5789
60.3397 68.2417 48.8739
60.423 69.7075 47.0273
60.3772 70.7202 45.3128
65.1487 77.4985 47.7349
64.0336 75.2294 46.2273
62.0547 74.0601 45.076
60.1618 75.4698 40.5573
61.2536 76.3159 41.9309
64.6214 79.8719 42.4671
63.2248 80.4734 41.3696
61.9286 79.9818 41.7168
57.3546 81.7142 36.4378
59.0351 80.2736 36.9955
59.1915 80.122 38.925
54.4255 81.207 40.5991
54.448 79.3495 39.9757
55.7793 78.6775 40.1498
55.2281 73.6851 38.287
55.1374 76.6882 35.1433
56.2728 75.7299 36.3725
55.8473 75.6177 37.8308
timestep
-84.2513 -39.7882 -38.6375
-86.5172 -41.4225 -39.5547
-85.607 -39.8381 -38.9704
-90.5406 -38.7073 -39.8349
-89.2979 -37.2944 -40.4068
-88.0254 -37.1252 -39.4894
-90.2561 -36.0835 -35.4697
-89.0215 -36.8918 -35.828
-86.3259 -39.7046 -33.1157
-87.7408 -39.1511 -32.9684
-89.2297 -41.4863 -28.999
-88.8992 -39.5229 -29.3797
-85.3711 -39.6113 -25.5238
-86.626 -38.2037 -25.4176
-87.2382 -37.524 -26.727
-82.348 -35.6835 -27.0158
-84.0823 -35.9333 -28.02
-86.8458 -36.1009 -31.4389
-84.9875 -35.9904 -31.761
-82.762 -32.0595 -33.2824
-82.0115 -33.7049 -32.7035
-75.5402 -37.1745 -31.6112
-76.9797 -35.3951 -31.5687
-78.3526 -33.956 -31.6781
-77.2135 -28.4905 -31.1432
-75.8873 -29.7093 -29.8257
-75.8072 -31.2728 -30.9547
-72.1056 -33.144 -33.6294
-72.2257 -31.875 -32.0956
-68.2507 -31.1335 -29.872
-69.0115 -30.0357 -31.2987
-69.1384 -22.5447 -34.9708
-68.1902 -25.1443 -33.817
-67.1685 -27.5324 -33.5655
-62.919 -26.0802 -31.4203
-62.39 -26.6256 -33.199
-63.3021 -27.6934 -33.8011
-64.2687 -33.3272 -33.9286
-62.6049 -32.5806 -34.5504
-61.9652 -31.3357 -33.971
-56.61 -33.5481 -29.4645
-57.3355 -32.1409 -31.9879
-58.1435 -31.7818 -34.3531
-57.2405 -36.8274 -40.0483
-56.9642 -35.0023 -38.6832
-57.1835 -33.2375 -37.8153
-53.0782 -28.5025 -40.8691
-55.9752 -29.2223 -40.5206
-57.9316 -30.9282 -40.6905
-62.6418 -32.1096 -47.125
-60.1304 -32.0574 -45.5883
-57.9806 -31.4611 -44.4443
-51.4188 -31.2087 -47.2108
-53.4262 -32.2918 -47.1837
-55.0799 -31.2855 -46.8998
-58.4627 -27.6665 -49.2421
-57.3959 -29.3744 -49.2747
-55.2392 -32.8022 -52.0155
-55.8122 -30.9563 -52.3402
-55.8174 -26.023 -56.2598
-55.822 -28.2638 -56.3617
-56.2266 -30.1783 -56.0516
-58.7692 -29.8159 -61.5087
-57.8474 -31.2635 -59.9321
-57.3049 -32.687 -58.6978
-55.3295 -36.0369 -61.4666
-55.4548 -35.6435 -59.982
-50.9742 -39.4673 -56.0309
-50.8813 -38.0177 -57.7699
-52.2899 -36.626 -57.968
-52.3554 -31.8336 -56.5768
-51.9875 -32.9754 -55.0959
-51.0717 -34.1202 -55.4633
-48.5133 -34.9843 -52.7003
-48.3728 -28.7141 -55.5908
-47.1692 -30.5122 -52.8166
-45.7783 -32.4915 -52.022
-44.4715 -33.5715 -47.1404
-43.1193 -32.3835 -47.9422
-42.9 -32.6058 -49.4833
-38.3746 -32.9198 -50.4859
-39.4001 -33.8584 -49.8724
-38.2759 -37.608 -49.2492
-37.6312 -36.5661 -47.8285
-34.9603 -36.1097 -43.9163
-34.7573 -36.2516 -45.3902
-29.3929 -38.7126 -48.2764
-30.8022 -37.4004 -47.955
-31.4666 -37.8154 -46.566
-29.8034 -36.347 -43.5226
-29.7857 -29.7821 -42.1366
-30.45 -31.5801 -42.5056
-29.3287 -32.5659 -42.8282
-27.7712 -33.5688 -38.3601
-27.2125 -33.5126 -39.8165
-20.887 -35.3765 -40.3304
-22.4665 -34.2098 -40.3264
-23.7068 -34.9628 -39.9105
-22.7978 -41.1827 -40.1933
-22.631 -39.3673 -38.7629
-22.3862 -37.6837 -37.6155
-15.0956 -36.5632 -36.326
-17.3369 -36.2715 -36.0679
-19.274 -36.3697 -35.6917
-23.8829 -35.0845 -34.0437
-22.4298 -34.6796 -32.7556
-21.1903 -34.056 -33.3516
-19.3467 -31.1089 -31.5381
-13.3466 -26.7945 -33.9338
-14.8491 -28.1192 -32.772
-15.9929 -29.5272 -31.7578
-12.6511 -34.0261 -27.633
-13.023 -31.8256 -28.4715
-13.1913 -29.9271 -29.0274
-11.483 -26.6616 -23.4283
-11.1276 -27.1631 -25.6599
-10.7358 -27.5164 -27.6554
-6.1376 -26.0962 -28.4028
-6.92797 -27.2722 -27.7966
-2.51887 -27.7231 -25.4013
-3.85825 -29.1114 -24.9558
-5.2335 -28.5988 -24.7085
-8.16856 -28.432 -20.8515
-6.49224 -28.2293 -20.0258
-5.44699 -27.6217 -20.9888
0.12908 -22.9568 -18.755
-1.60149 -24.4653 -18.9333
-2.72797 -26.091 -18.9798
-2.50792 -28.4215 -14.8655
-2.94932 -26.5475 -15.2796
-5.70242 -23.5408 -13.0427
-4.28768 -23.8651 -11.7804
-2.8509 -24.0812 -12.2644
3.41055 -21.5708 -10.8386
1.48916 -22.5707 -9.88726
-0.381597 -23.0925 -9.53699
-2.90945 -21.8482 -3.24069
-1.25039 -23.0013 -4.51949
-1.15097 -21.8651 -6.09473
-0.833664 -15.1497 -2.83527
0.0428818 -17.1383 -3.63671
0.57868 -18.895 -4.42336
7.4756 -19.9287 -4.30079
5.40934 -19.2882 -3.22775
3.72358 -18.6598 -2.44046
-0.853936 -15.6644 2.42409
0.884568 -15.6766 0.814919
2.51238 -15.684 -0.429396
4.94839 -16.1391 2.5266
4.74813 -15.1055 6.21361
6.9166 -16.7083 12.7449
7.37571 -15.5848 10.7959
7.33674 -14.8034 9.03363
12.0688 -12.2361 5.17358
11.5167 -13.2751 7.19426
10.9744 -13.9497 8.96874
13.4097 -17.3707 13.3263
13.6056 -15.2146 12.4209
13.8528 -13.5753 11.3533
18.6903 -14.1458 7.01112
17.9818 -13.7089 9.18183
17.5719 -13.033 11.0785
21.2446 -7.96177 9.45575
20.4398 -9.35446 11.1618
19.7954 -10.3716 12.6147
23.837 -11.6977 17.4859
21.9674 -10.6558 16.6952
20.4662 -9.41395 16.2355
19.1666 -4.61848 19.3525
20.3894 -4.3514 17.3951
21.6586 -5.95182 17.539
28.0307 -6.28723 19.5783
25.9657 -5.31141 19.5125
24.2767 -4.3469 19.7368
23.6154 -0.593246 20.3076
28.39 4.17077 20.099
27.2423 2.56816 19.5606
26.2314 2.16606 20.5995
25.2421 5.25 22.7121
22.7545 11.3915 23.8499
24.4656 9.85761 24.2702
26.037 8.65777 24.2147
32.9817 11.103 26.2304
31.1397 10.7109 24.8246
29.5852 9.47144 25.3642
28.4551 3.93681 28.1593
29.008 6.23071 28.612
29.6271 7.94607 28.9385
32.1491 7.58824 34.9328
31.4799 7.58746 33.1279
30.7021 8.77006 32.4142
31.8343 12.1141 33.6487
32.6626 11.6106 38.1394
34.3666 12.3869 37.6244
34.2829 13.1366 36.324
36.6641 17.6519 32.7088
37.2523 16.3402 34.5705
37.4919 15.3076 36.2341
42.9595 14.8015 37.6141
41.4404 14.5854 38.8637
40.2958 15.6032 38.7916
42.2095 16.9851 44.2373
41.5571 18.1824 42.2876
40.9341 18.9252 40.5121
38.1474 23.0879 38.0341
39.7343 23.1648 39.8234
41.2145 22.4082 39.0158
44.4851 23.8968 35.7096
44.2452 24.1169 37.2386
47.5587 28.5174 42.5497
46.6747 27.433 40.6422
45.8666 27.0871 38.9305
45.149 30.6471 35.2015
46.4474 29.5704 36.1097
50.272 31.2584 33.7369
49.7199 31.2717 35.1225
52.4076 33.5152 38.0249
51.7446 34.1711 36.3455
53.8308 36.3869 34.0039
60.5719 31.5282 34.719
58.3292 33.4312 35.042
56.8511 35.2924 35.8925
55.9987 42.6138 41.6127
56.3063 39.3926 40.2418
57.3536 38.1531 38.2849
61.9328 40.0077 37.4152
60.9526 39.7645 38.6409
62.5235 41.5864 42.6429
61.4784 42.0506 41.6072
56.5428 46.3913 41.4506
58.6807 45.8659 41.8147
60.6017 45.7657 41.7401
66.0199 48.8421 41.9993
64.3061 48.3407 41.1483
63.111 48.5061 42.1223
62.7288 50.6574 45.8027
63.6756 52.0364 44.9
63.6135 51.9603 43.4436
63.1025 56.1856 37.9153
64.1599 55.294 39.8349
65.1149 54.9274 41.5686
71.0596 57.2018 42.7617
69.4252 56.8472 41.9464
68.3363 56.4114 42.8793
68.0935 57.736 49.3522
68.9159 57.0057 47.7349
68.4107 57.6443 46.4063
65.2415 61.194 44.7218
67.0148 61.8999 44.8769
67.7803 61.3964 46.0435
69.0886 64.8634 49.1383
67.4085 64.2115 48.4226
61.4283 66.7915 49.5784
62.8515 65.4477 49.5317
64.2745 66.015 49.6438
65.598 70.2092 52.2223
64.0008 68.8662 52.1114
61.2772 65.6151 56.8079
60.0097 67.9678 55.4217
61.0706 69.9411 54.2249
59.7874 75.283 49.7235
60.5459 74.61 52.4941
61.7801 73.7038 54.4997
67.1601 74.3961 57.9118
64.9783 75.3259 57.5682
63.1438 75.949 57.278
56.3695 78.9521 60.9392
59.2423 79.1146 60.7144
61.2102 78.8086 59.1045
63.1109 83.4107 57.9686
63.5324 81.9549 59.1439
68.365 83.9032 60.1157
67.5172 82.7275 61.4332
66.0475 83.0897 61.7357
63.0727 84.1721 67.4104
64.2452 85.0467 65.5601
65.2964 85.8742 64.1911
66.6365 89.4567 60.7242
66.4786 90.2683 62.5124
66.9045 89.296 63.6149
65.1368 89.9522 68.4978
65.6798 93.3889 65.194
64.6254 92.3354 66.4918
65.2941 90.9778 66.6883
timestep
-104.867 -40.4088 -41.721
-103.074 -42.4149 -41.4868
-103.453 -40.6343 -42.1209
-99.5554 -38.4924 -39.7471
-100.006 -37.3518 -41.263
-100.558 -38.2181 -42.4576
-97.9419 -37.749 -46.0404
-97.7006 -38.5496 -44.7875
-93.8542 -35.9406 -44.5966
-94.0212 -37.3505 -44.1604
-90.1801 -39.7697 -42.1449
-90.8249 -37.8875 -42.2581
-89.5251 -33.4679 -40.616
-87.9602 -34.3797 -40.9909
-87.9933 -35.4249 -42.0928
-84.3273 -34.1882 -44.7474
-84.5163 -35.8649 -43.7266
-81.8688 -39.6546 -42.8785
-81.5147 -37.8652 -42.5856
-78.4386 -34.714 -40.5438
-78.2631 -36.1996 -41.8142
-73.173 -37.3998 -46.9326
-73.8536 -37.407 -44.7564
-74.7811 -36.8488 -43.1011
-74.835 -35.8841 -36.1492
-73.7298 -36.4537 -38.0322
-73.3294 -35.6694 -39.7711
-70.8501 -31.1384 -39.3343
-70.6649 -33.0084 -39.187
-67.5905 -36.3139 -36.4798
-68.1242 -34.4896 -36.7728
-66.248 -26.0396 -34.3252
-66.8163 -28.979 -34.4199
-66.5735 -31.5012 -35.0657
-63.2587 -30.2685 -31.5247
-62.7305 -31.9202 -32.2175
-63.1463 -32.1066 -33.6622
-59.7375 -35.597 -38.1415
-60.6597 -34.2723 -36.9929
-60.9987 -34.518 -35.5054
-56.9188 -42.0546 -32.465
-57.9149 -39.6432 -34.1028
-58.3789 -37.1567 -34.466
-55.29 -31.578 -35.3258
-55.3937 -33.7989 -35.363
-55.1538 -35.6704 -35.8794
-51.155 -43.0188 -38.7574
-51.9113 -40.1286 -38.0417
-52.1988 -37.8384 -37.0247
-49.7511 -31.9062 -32.2335
-49.9816 -34.1616 -34.1653
-49.5539 -35.1923 -36.5525
-49.661 -35.8954 -43.0341
-48.3302 -35.8599 -41.1339
-47.3999 -36.0823 -39.3738
-43.863 -38.716 -37.609
-43.6612 -37.0379 -38.5224
-40.8184 -33.2618 -39.8982
-40.5642 -35.2281 -39.8631
-35.5182 -39.4053 -42.8163
-36.1865 -37.9285 -41.2336
-37.0728 -36.7044 -40.099
-35.1491 -35.9271 -33.6618
-35.5536 -34.8987 -35.6787
-35.8845 -34.1621 -37.4406
-32.0507 -33.5657 -40.212
-33.4305 -33.0127 -40.1395
-34.9739 -27.9644 -44.5506
-34.6815 -29.097 -42.5543
-33.9597 -30.8128 -43.189
-34.0668 -33.3307 -47.4425
-33.7963 -31.5086 -47.8688
-32.9556 -30.7025 -46.7822
-31.051 -27.532 -47.7794
-36.044 -24.1793 -42.893
-32.7316 -24.8126 -43.4672
-31.0562 -24.6647 -45.3371
-26.3867 -25.7943 -42.9483
-27.354 -24.3154 -42.2227
-28.09 -23.4028 -43.2919
-26.1424 -19.2965 -44.9265
-25.8711 -20.768 -44.8968
-21.9361 -20.6939 -45.9569
-22.1755 -21.497 -44.2742
-21.8568 -20.4573 -39.6249
-21.0613 -21.198 -40.6465
-16.2323 -24.869 -37.951
-17.1815 -23.3335 -38.7292
-18.6702 -23.4674 -38.6395
-20.422 -24.4709 -35.4535
-21.6081 -20.3258 -32.7804
-20.017 -20.8801 -32.078
-19.1808 -21.7731 -32.9716
-15.4442 -22.8154 -30.1461
-15.7437 -22.4648 -31.6626
-12.9627 -22.926 -35.7786
-13.012 -24.7728 -35.0276
-14.2607 -24.9609 -34.1357
-17.3332 -30.148 -34.2241
-17.0378 -28.576 -32.552
-15.092 -28.1263 -32.1738
-12.2836 -30.9042 -36.91
-12.287 -30.7351 -34.5408
-12.3771 -30.6569 -32.5898
-9.57337 -27.0326 -27.7936
-10.8297 -27.927 -29.1137
-10.2625 -29.181 -29.7247
-9.66322 -32.5123 -28.0477
-7.83216 -38.5885 -30.5326
-7.62708 -36.889 -28.9988
-7.61412 -35.7117 -27.3836
-1.43953 -36.4762 -27.1264
-3.17986 -35.3112 -25.9482
-4.73352 -34.4943 -25.1731
-5.85155 -31.2064 -18.4797
-5.19376 -31.4785 -20.6212
-4.54786 -31.8181 -22.4842
-2.20521 -27.6521 -23.2012
-1.94394 -29.0974 -22.5843
2.72901 -26.447 -22.5641
2.70241 -28.0826 -21.6797
1.45303 -28.452 -20.7504
-1.43116 -27.1964 -16.9739
0.149031 -25.9779 -16.9108
0.8484 -25.8001 -18.1558
5.73065 -21.6798 -21.8803
4.58689 -22.487 -19.9713
3.49353 -23.0791 -18.4158
0.836003 -21.4522 -14.44
2.64003 -21.4426 -15.1089
4.54164 -17.3257 -14.1669
5.81026 -18.682 -13.7511
5.34382 -19.9271 -13.0815
7.22077 -23.5208 -6.85066
6.73554 -21.776 -8.19633
6.16309 -20.2917 -9.3227
2.75736 -16.5292 -5.27282
4.7924 -17.1029 -6.20369
6.60752 -17.2519 -7.04013
12.4126 -13.7709 -5.83644
10.9052 -15.5517 -5.43234
9.79663 -17.16 -5.07317
9.52647 -15.2218 0.807075
8.79414 -17.3367 0.169708
9.85843 -18.0807 -1.25723
13.9255 -22.8863 -2.33755
12.5833 -21.842 -0.904851
11.1995 -21.2431 0.293889
13.6165 -19.6038 2.83072
11.9847 -18.5033 6.04044
16.3538 -16.359 7.89091
14.5385 -14.8149 7.80264
13.0115 -15.9126 8.60518
12.0054 -10.6768 13.1574
11.2931 -11.2814 10.9624
11.5784 -13.2483 10.8953
11.0378 -17.3741 16.2081
10.1338 -15.8667 14.7761
9.26498 -14.4334 13.7357
8.06348 -13.8668 20.7968
7.8339 -13.0129 18.6294
7.90987 -12.6946 16.7394
2.55555 -10.1368 17.5521
4.80437 -9.44689 17.0362
6.60935 -9.15892 16.5466
11.3197 -9.8111 20.6476
9.30046 -8.89687 20.1388
9.44605 -7.69645 18.643
9.66837 -1.42554 16.1048
10.6564 -3.19122 17.3177
11.7098 -4.59357 18.1843
17.4858 -6.58239 20.0812
15.9304 -4.91539 20.0386
14.6306 -3.4092 20.3278
15.4512 0.309482 19.9865
12.3433 6.05265 21.3781
12.8511 4.11946 21.5064
14.0887 3.82217 20.6736
17.3518 5.583 21.4149
16.189 10.6923 25.6752
16.7414 9.94709 23.6096
17.1588 9.47383 21.7517
22.3038 13.4054 21.1124
22.3841 11.1062 21.0155
20.9056 10.012 21.8918
23.4667 5.39751 23.46
22.5665 6.82496 25.0616
22.8376 8.7041 24.8799
25.9007 12.5167 29.4063
24.6006 11.4771 28.4308
25.0369 10.818 27.1957
28.9222 10.1971 27.0016
33.4073 9.38319 29.1441
32.8896 11.2278 29.5727
31.3269 11.5314 29.6049
27.8877 13.4473 34.8771
29.5152 13.8906 33.3579
30.6881 14.4605 31.8603
32.8934 18.0862 30.3052
32.8573 18.6325 32.1232
32.7311 17.4876 33.1571
36.9836 17.6737 38.5086
35.0988 18.5646 37.6056
33.4732 18.9633 36.5518
27.924 21.6248 40.1713
30.1933 21.5381 39.6183
31.9959 21.7261 38.6941
35.544 24.6345 38.851
34.659 24.1115 40.0224
36.4937 24.6816 46.1357
35.5557 25.7524 44.2345
34.8372 26.854 42.8081
37.6476 30.4704 40.6574
36.0824 30.3634 41.8865
35.0176 34.6122 42.784
34.1544 33.6279 41.947
30.5043 35.3239 39.3751
32.3271 34.9503 38.9333
33.8068 37.096 36.0798
28.0277 40.5622 40.7009
30.6055 39.5678 39.4668
32.9159 39.929 38.3505
39.5734 39.3173 35.5582
37.9985 41.4323 37.8789
36.2278 41.4082 39.5768
36.8382 43.0641 44.174
36.3322 43.5089 42.7673
35.8017 48.0448 43.6331
36.7641 47.3251 42.6812
38.8582 50.7297 37.6929
39.2101 50.0542 40.0005
39.6376 49.7213 41.9146
40.0396 54.7435 46.0158
39.7774 52.9784 45.2638
40.6759 52.5152 44.1813
44.6406 56.1211 44.5213
45.1351 54.2983 44.0738
44.3715 53.1004 44.7089
49.4756 50.2609 47.9726
47.1845 50.5061 47.681
47.2186 52.4145 47.2105
52.0622 56.5707 48.2577
50.696 55.2664 48.6181
50.4962 54.2472 47.4581
55.6628 51.9393 44.3251
54.053 52.9263 44.7264
53.9073 53.1356 46.2048
58.8276 51.8661 47.7845
58.174 53.5823 48.5389
57.2448 54.3961 47.5536
56.5117 58.3756 44.0597
57.7519 57.262 44.9774
63.7562 57.4845 42.7172
61.9771 57.1864 43.495
61.3689 58.2879 44.4109
63.977 61.9941 46.0177
63.2506 61.6195 44.3596
61.3101 68.3672 41.1546
63.0973 66.013 41.1708
64.7986 64.5071 42.3428
69.8309 61.5858 39.0886
69.513 63.8015 41.131
68.4725 65.1245 42.9601
66.8885 68.9074 49.3722
67.8897 68.3426 47.3767
68.3773 67.9505 45.4656
69.7752 74.0812 40.6189
69.7759 72.5495 43.2086
70.0248 71.3657 45.4041
73.4471 73.3008 47.8011
71.651 73.8879 47.7018
67.8918 77.2223 50.1489
69.3512 77.9733 48.9898
70.7097 77.2724 49.0872
74.6783 75.061 53.1179
73.7681 77.095 52.5186
72.8869 78.6815 51.8064
72.4694 83.1043 54.7471
71.7868 83.2128 52.9434
72.4793 82.4705 51.8279
73.6953 85.6892 48.3156
76.6475 85.6416 51.3716
74.9264 86.492 51.2069
73.905 85.6765 50.3478
timestep
-92.7375 -47.9668 -20.6169
-92.5377 -49.0283 -23.2257
-91.7481 -48.1538 -21.7566
-86.8381 -48.5251 -19.884
-87.2048 -46.7648 -20.6546
-88.1434 -46.886 -21.9278
-85.2023 -45.9001 -25.6477
-86.3079 -46.939 -25.2828
-87.874 -51.633 -25.4593
-86.7925 -50.7145 -25.8236
-82.1392 -51.0391 -26.5637
-83.6605 -51.3521 -27.7776
-85.0956 -54.3716 -31.4567
-83.7337 -53.1911 -32.1715
-82.718 -52.6383 -31.1801
-78.0615 -51.3976 -30.4966
-79.2368 -51.352 -32.0333
-77.6795 -49.5255 -37.0038
-77.591 -50.5144 -35.3749
-73.0261 -52.2582 -35.2209
-73.8431 -50.7389 -36.0109
-73.1346 -44.2649 -39.3839
-72.3292 -46.4375 -38.7602
-71.9596 -48.3464 -38.2283
-66.5934 -51.9656 -40.1701
-68.0411 -50.2502 -40.6834
-68.4305 -48.5141 -39.8213
-65.8986 -44.0659 -39.5913
-66.1608 -45.5845 -40.8587
-63.7232 -46.808 -45.3102
-63.9814 -45.4537 -43.9822
-65.8099 -39.128 -42.0477
-63.4452 -40.4085 -43.4664
-62.7544 -42.1553 -45.2495
-63.5838 -40.7872 -49.6211
-61.6479 -40.6655 -49.6445
-60.9475 -41.3209 -48.4884
-55.1528 -41.626 -47.3205
-56.2206 -41.3363 -48.8465
-57.3085 -40.3405 -48.7966
-61.5537 -34.8481 -50.5773
-59.0854 -36.3386 -51.3189
-57.5168 -38.3283 -51.872
-56.656 -44.096 -56.4793
-56.6234 -41.932 -55.8188
-56.4376 -39.9859 -55.2118
-55.2379 -33.5298 -59.8095
-55.4943 -36.4093 -59.9552
-55.3255 -38.5935 -58.5647
-50.4935 -45.8375 -58.5671
-52.7968 -43.9863 -58.8082
-52.8992 -41.4362 -59.1707
-47.0495 -38.4217 -57.67
-48.4427 -39.4756 -59.2183
-49.4797 -40.4672 -60.5271
-48.7761 -41.9574 -65.595
-47.9387 -41.7992 -63.7354
-44.5644 -42.4159 -60.5955
-44.3338 -42.0633 -62.5959
-44.9846 -48.9018 -65.0301
-43.9305 -46.8287 -64.9153
-43.2462 -45.0956 -64.5739
-47.1111 -45.1056 -69.4933
-44.9591 -44.4629 -68.9652
-43.1759 -44.1779 -68.2177
-41.9387 -39.5563 -68.6912
-41.5663 -40.741 -67.7038
-37.2395 -39.6615 -65.4535
-38.8359 -37.9916 -65.5412
-40.3916 -38.7731 -64.7488
-44.2771 -38.3702 -61.9175
-42.7605 -37.8086 -60.8035
-41.5951 -37.237 -61.5041
-38.9401 -35.5982 -59.2938
-35.2673 -41.3622 -62.4005
-35.3527 -37.9826 -61.84
-35.4129 -35.7958 -60.4577
-34.0006 -30.8942 -61.6071
-32.4614 -31.9548 -61.1262
-32.8012 -33.0835 -60.1327
-30.1829 -33.7636 -56.2329
-31.3066 -32.7293 -56.69
-30.8548 -29.2279 -55.034
-30.1299 -29.2089 -56.7844
-27.5454 -27.9044 -60.5466
-27.2654 -28.5616 -59.2146
-20.948 -28.9798 -57.5682
-22.8875 -28.9832 -57.8939
-23.5366 -27.7786 -58.6333
-21.4086 -25.5077 -60.6406
-16.705 -25.4969 -61.5158
-16.8224 -25.285 -59.6404
-17.9685 -25.8978 -58.974
-16.7874 -27.816 -54.9123
-16.5586 -26.4689 -55.6146
-14.8676 -21.8115 -54.8869
-14.1125 -23.0594 -53.5719
-13.8249 -24.392 -54.0682
-11.8441 -30.3103 -54.8359
-11.2375 -28.3487 -53.6582
-10.933 -26.5915 -52.7139
-3.39104 -25.8723 -53.1251
-5.51675 -25.8199 -52.1181
-7.4478 -25.3461 -51.6834
-8.00714 -19.6505 -48.8255
-8.1609 -21.5761 -48.9235
-7.04788 -22.1981 -49.8064
-3.75807 -21.4236 -48.2036
-4.1956 -17.5915 -41.7262
-3.73933 -18.3278 -43.9589
-3.24466 -18.5548 -45.8083
0.908095 -15.7509 -48.558
-0.87572 -14.8259 -47.4691
-0.922722 -15.5651 -45.6356
4.80831 -16.0624 -43.0041
2.84789 -14.8459 -43.1007
1.29599 -13.6181 -43.1806
0.0382134 -10.4343 -40.3801
1.06696 -10.3152 -41.5073
0.943198 -5.68793 -41.7297
2.77182 -6.02891 -41.8348
3.22742 -7.17852 -41.0083
-0.0872888 -8.05213 -37.0324
1.80208 -7.74991 -36.4136
2.6458 -6.85772 -37.3281
8.14221 -1.83912 -34.8634
6.45746 -3.48755 -35.1309
5.07515 -4.87082 -35.0167
5.97906 -6.34813 -30.7351
5.10636 -4.67221 -31.2509
1.82992 -1.19805 -30.1362
2.76408 -1.47621 -28.4097
4.22763 -2.1472 -28.4859
9.98384 -0.642474 -25.5
7.68233 -1.05481 -25.4332
5.88382 -1.63378 -25.1231
3.2687 -4.99773 -20.7699
4.71933 -3.13094 -21.0392
5.70793 -1.4486 -21.3265
6.3784 3.85809 -16.9507
7.16642 1.92021 -17.9793
7.94645 0.271079 -18.6996
14.3733 -3.83915 -18.8483
12.4591 -2.66125 -18.2296
10.8212 -1.88843 -17.4628
7.153 -3.63451 -11.7562
9.14725 -3.16596 -13.0255
10.9357 -2.96411 -13.8211
13.0021 -5.26278 -11.5892
13.3418 -5.05016 -7.75386
10.1371 -1.4361 -5.84833
11.8589 -0.180824 -6.58593
13.3006 -1.48687 -6.58363
17.9459 -1.06458 -2.48946
17.5077 0.680254 -3.94419
15.5863 0.390696 -4.29881
10.2954 5.1767 -1.855
12.194 3.91053 -1.87906
14.0905 3.2552 -2.41108
19.9392 7.75585 -1.64888
18.5514 5.95546 -1.23227
17.1677 4.6053 -0.616352
22.0776 3.51149 2.07478
20.0233 2.44542 2.47117
18.815 4.0444 2.7456
15.5602 6.03022 8.60604
17.3384 6.35139 7.09173
18.8883 6.3086 5.74096
25.8458 4.40078 8.28081
23.7581 5.3685 8.15426
22.0283 6.36073 7.90532
20.1039 8.65985 13.9459
21.1397 9.14662 11.954
22.2749 9.24579 10.3248
26.1953 9.29059 10.2379
29.8296 10.7306 12.9327
28.4122 11.0896 14.0977
27.1812 10.1669 13.8302
26.1791 9.93249 17.4287
22.8551 11.2022 23.24
24.3394 11.6211 21.5094
25.695 12.3633 20.3271
29.4699 17.4722 18.3694
28.2176 16.4153 20.0586
27.5493 15.3431 21.5631
29.1656 12.8576 27.1214
28.6758 14.8563 26.1876
28.0537 16.4276 25.1038
26.6471 22.6624 27.0364
26.4328 20.8859 26.4591
27.6373 19.9378 26.7124
27.5823 18.9105 30.3894
25.3115 23.5916 32.025
26.8267 22.9462 32.9761
26.9465 21.4373 33.1625
24.3829 16.7126 36.8506
24.7933 18.9399 36.7463
25.3454 20.8314 36.5985
22.5827 24.7683 37.8667
23.4193 24.1568 39.463
24.7292 23.2818 39.3799
30.5375 22.8605 42.9805
28.2406 23.0494 42.9269
26.2008 23.0534 42.9005
23.7725 23.7867 49.357
24.398 22.8003 47.3115
25.6695 24.0761 46.5026
26.2837 28.1386 48.4764
26.9452 26.821 48.6877
30.8366 23.4779 51.8158
29.3338 25.1245 52.3559
27.8073 26.3849 52.4325
26.653 27.2587 57.2047
26.9787 28.3389 55.6539
30.7994 31.1687 56.3003
29.4061 31.0345 56.891
28.2258 33.8894 60.8136
29.0951 34.0691 59.0368
31.0114 36.9611 57.5374
30.4051 37.295 65.7314
30.8547 37.4772 62.6625
32.5721 37.8037 60.9186
33.6217 39.3701 54.0412
35.3984 38.8056 57.0351
36.0402 38.0371 59.3959
40.2929 36.3984 60.7213
39.1896 37.1294 61.3697
40.3318 38.6603 65.6162
40.6325 39.1327 64.2275
45.4597 42.6861 62.2953
43.9253 43.3915 63.9168
43.3691 41.8266 64.746
44.9451 38.7103 70.2546
44.8596 39.3235 68.4225
44.0002 40.6068 68.1822
42.9709 42.3902 73.1028
42.8756 43.8171 71.7428
43.8113 43.693 70.4986
48.7965 47.5834 66.8001
47.8524 46.3388 68.5486
47.0997 45.5254 70.2614
50.5219 44.4916 73.5487
49.2576 45.605 74.4488
48.5115 46.6006 73.4774
48.2288 53.0074 73.0965
48.5074 51.2803 73.8334
49.4904 50.3297 73.1421
52.5695 51.3567 69.323
53.5578 51.2598 70.9063
52.9282 51.5582 72.254
54.042 54.85 75.4318
54.8103 54.5529 73.6054
60.4873 57.1977 71.7891
58.5662 56.8332 72.0837
58.2259 56.0728 73.3987
61.0429 56.0508 77.7009
60.1945 57.3889 76.4176
59.7098 66.2852 76.5132
59.8471 63.3622 76.9658
60.5884 60.9659 77.6346
64.091 55.6517 81.0011
63.6266 58.6442 81.0031
62.332 60.841 81.0549
60.371 65.7987 84.6203
61.0596 63.5988 84.9274
62.615 63.3422 83.8452
71.6112 64.9129 84.6603
68.5602 64.3926 84.6386
66.1112 63.6808 85.1288
64.555 61.1052 88.9713
65.5223 62.7626 88.8035
65.8414 66.9203 91.5498
67.1294 65.6704 92.307
66.7236 64.2326 92.0736
65.0921 61.0617 98.8968
64.9147 61.9427 96.7725
64.8404 62.5473 94.8681
60.9621 64.0231 92.7022
60.3462 63.6788 94.3375
61.3558 64.042 95.4389
58.4508 66.741 96.9135
57.1083 62.3417 98.6883
57.1996 64.0952 97.8257
58.5705 64.8351 97.8259
timestep
-98.1184 -41.5599 -51.8914
-98.3658 -44.3456 -52.6323
-97.8654 -42.9521 -51.5214
-95.1007 -46.1404 -51.404
-94.0157 -45.0897 -52.661
-94.1183 -43.5394 -52.4141
-90.2938 -40.8393 -53.8416
-90.973 -42.1595 -54.0957
-88.1747 -45.5088 -56.2881
-88.2191 -44.7642 -54.8593
-83.2376 -44.2383 -55.7009
-84.67 -43.5332 -54.5219
-85.5146 -39.8733 -51.6753
-83.8354 -39.5699 -52.3917
-83.464 -40.1173 -53.7917
-81.0218 -38.0467 -56.9841
-80.4893 -38.1891 -55.1151
-80.2901 -33.6056 -53.3552
-79.7331 -35.3168 -52.806
-76.8926 -38.126 -50.0465
-78.1342 -36.6842 -49.7507
-80.7023 -34.1121 -44.7718
-78.7313 -34.8437 -45.7101
-76.9945 -35.1074 -46.5206
-70.3947 -32.1347 -46.2658
-71.7771 -33.9791 -46.206
-73.4111 -34.7003 -45.2779
-75.3942 -36.6973 -41.2885
-74.1486 -35.2379 -41.5573
-69.015 -36.3425 -41.7406
-70.4772 -35.2152 -40.7809
-69.8863 -27.8325 -36.0553
-69.9006 -30.2513 -37.6257
-69.0311 -32.3122 -38.9254
-68.1532 -34.8915 -34.8091
-66.6241 -33.7412 -35.1098
-66.2272 -33.5745 -36.6282
-62.7646 -39.0927 -38.2038
-63.6901 -37.445 -38.0281
-63.5802 -36.2704 -37.0025
-57.3029 -35.8202 -31.6352
-58.3036 -36.0331 -34.3686
-59.8398 -35.8022 -36.3742
-58.6074 -34.415 -42.0876
-58.4005 -36.6511 -41.5875
-58.6633 -37.0161 -39.7229
-52.8158 -39.0827 -43.6932
-54.1039 -39.4283 -41.0629
-56.1559 -39.8465 -39.6293
-59.2226 -46.607 -34.839
-57.5048 -45.0481 -36.7938
-56.0164 -43.3611 -38.0382
-52.6517 -45.4703 -32.3577
-52.7559 -45.2436 -34.6749
-52.7775 -44.9532 -36.634
-49.432 -44.8783 -40.2471
-50.237 -46.251 -39.0541
-49.6026 -50.5796 -38.6201
-48.1981 -49.4459 -39.4437
-49.0874 -50.0331 -44.8532
-47.153 -51.2871 -44.5496
-46.6653 -50.4854 -42.7409
-42.3147 -52.0159 -44.695
-41.4804 -50.0995 -43.5918
-43.0898 -49.2319 -42.8154
-44.6625 -45.0989 -40.9791
-44.556 -45.7919 -42.3891
-46.9195 -40.0743 -47.1595
-45.8999 -41.6576 -45.88
-44.7959 -42.9475 -44.8757
-40.8512 -44.399 -46.0413
-40.3271 -42.5555 -45.7534
-41.2036 -41.9364 -44.6519
-40.7802 -38.3772 -43.2826
-42.0607 -33.3142 -48.8278
-39.6862 -34.4048 -46.5261
-38.4716 -35.5596 -44.6651
-33.3135 -35.0265 -44.4005
-34.0694 -35.4349 -42.6969
-35.3756 -34.8196 -42.5451
-34.7886 -31.5768 -38.8862
-34.6905 -31.8256 -40.426
-33.2522 -28.3619 -41.6083
-31.987 -29.6455 -42.1015
-27.7525 -32.0545 -43.0326
-28.275 -30.7047 -42.5202
-23.755 -29.9632 -44.2353
-24.6102 -28.4172 -43.4004
-26.0313 -27.9643 -43.7026
-26.0511 -25.2698 -46.5405
-24.8704 -23.2442 -42.3846
-23.1982 -23.5832 -43.3138
-23.2651 -23.4123 -44.8782
-20.3637 -21.5956 -47.9186
-20.1404 -22.6855 -46.824
-14.5626 -23.2473 -43.4199
-16.1513 -23.8652 -44.4852
-16.4775 -22.9097 -45.6542
-14.3437 -17.9907 -48.9513
-13.6394 -20.1479 -48.4596
-13.3154 -21.8034 -47.3308
-6.27341 -20.4038 -47.2103
-7.95793 -21.4332 -46.0699
-9.51017 -22.2684 -47.0859
-10.9561 -27.6539 -50.3435
-9.72598 -26.1967 -49.9778
-9.65089 -25.786 -48.4831
-8.88729 -28.8297 -46.3059
-5.65788 -31.4797 -41.4166
-6.30588 -29.5057 -42.4587
-7.16325 -27.8036 -43.0072
-10.261 -23.9171 -38.7251
-8.349 -24.3077 -40.0334
-6.68411 -24.5127 -41.0524
-0.727339 -19.5969 -40.5088
-2.41177 -21.0936 -40.4207
-3.47609 -22.6854 -40.1469
-3.55635 -23.9616 -35.6256
-3.27055 -22.7085 -36.3827
-2.58428 -19.2589 -32.3667
-1.32521 -19.2614 -33.7779
-0.928069 -20.5562 -34.3922
3.37559 -23.1215 -35.0351
3.6433 -22.073 -33.472
2.29674 -21.8462 -32.6697
-0.225772 -21.7906 -27.2392
0.356888 -20.0127 -28.6363
2.2165 -20.6048 -29.1447
6.98902 -20.2902 -27.4317
5.26433 -20.867 -26.7351
3.48682 -23.5089 -22.7959
4.95149 -22.3255 -22.2409
5.16284 -21.047 -23.0156
5.6692 -13.7638 -20.2
5.88271 -16.077 -20.5914
6.32722 -17.9009 -21.0966
9.88735 -22.883 -18.4384
8.30615 -21.1537 -18.408
7.16804 -19.6876 -17.9674
10.938 -14.4354 -18.7877
10.0045 -16.0927 -17.4884
9.39977 -17.258 -15.9507
5.3424 -16.3523 -10.5649
7.21298 -15.4963 -11.7143
8.63456 -14.9004 -12.9497
13.867 -10.2364 -12.6017
12.2835 -11.6922 -11.6959
11.1204 -13.0382 -10.8489
11.0323 -11.4028 -7.38462
13.0098 -9.35311 -4.82117
10.3344 -4.12016 -1.44789
9.67215 -5.36082 -3.30156
11.4316 -6.11577 -3.80239
17.6262 -2.55817 -6.33141
15.9342 -3.36366 -5.0567
14.7732 -4.32085 -3.85995
19.0397 -5.66532 1.59626
17.3898 -4.30068 0.674927
16.2875 -3.2179 -0.598109
16.6916 3.39775 -0.413271
17.1689 1.27955 0.209848
18.3847 -0.225142 0.440139
25.8702 -0.262838 2.79054
23.6316 0.15298 2.57716
21.6186 0.456005 2.4799
18.0261 0.957875 7.52189
19.5957 2.0522 6.21497
21.1882 2.85447 5.37289
23.0515 8.39768 3.25646
23.2301 6.87555 5.08654
23.2805 5.72621 6.67692
28.866 5.8086 9.60996
26.6514 6.27823 9.67075
24.8148 7.03232 9.77253
24.2978 10.7936 9.90569
24.5312 10.7545 14.4672
26.2673 11.5173 13.9459
26.3551 12.3528 12.719
29.5409 14.4084 12.4448
25.3763 16.8149 15.531
27.1243 15.5536 16.4566
28.8496 16.163 15.7274
33.8124 19.8526 12.6189
32.9116 19.0017 14.5054
32.1283 18.0936 16.1127
36.5995 17.6984 21.4035
34.9352 18.8415 20.1352
33.7129 19.937 18.9978
32.356 25.6285 21.4907
32.5689 23.8491 20.9307
33.9949 23.4516 20.6853
36.4208 25.8311 22.5164
35.3921 27.7808 26.0885
36.8841 28.9345 25.7792
37.3611 29.0502 24.2925
39.641 35.3842 21.2932
39.8596 33.6682 22.919
39.534 32.1638 24.1457
43.0134 30.5727 27.1931
43.1952 32.4499 27.2682
41.8005 33.1148 26.9169
39.4745 39.1686 30.9563
40.6796 37.7744 29.7273
41.8122 36.4543 28.8226
47.5478 38.8857 27.7589
46.4543 37.2715 28.9414
45.3992 36.0245 30.0928
46.663 33.5512 34.0529
45.7693 34.804 33.7208
41.6412 38.9408 38.6022
43.4229 38.1215 37.357
44.9469 37.4129 36.4024
48.9676 38.5905 37.845
47.3608 38.6307 39.0105
47.4938 39.5468 43.4323
46.4926 39.9586 42.417
42.6669 41.6904 44.5117
44.2391 42.6599 43.919
46.8167 43.2776 46.5663
43.2216 46.4118 52.3984
45.2404 46.7416 50.237
47.3085 46.3598 48.805
49.2963 46.299 56.9945
48.1988 45.4242 53.8456
49.1531 44.6255 51.5957
52.8054 41.4832 51.302
51.3091 41.4645 51.4487
51.6027 36.9663 52.5721
50.8422 38.1631 53.1709
53.3691 35.4458 59.9007
52.7617 36.7008 58.1005
51.4823 37.6248 56.8839
46.9663 42.1199 57.4589
48.0217 40.4583 57.56
49.4305 40.6833 57.9357
52.3145 44.9174 59.4941
51.9463 43.6656 60.8322
50.4877 43.0984 60.7033
44.5219 44.2706 65.0698
46.5411 44.7154 64.1277
48.3515 44.8002 63.3609
50.5332 49.0076 65.5183
51.4703 47.4075 66.035
50.5714 46.1743 66.1739
51.5366 44.4979 71.2418
49.612 44.7535 70.6459
49.3207 45.9721 69.8323
45.8648 49.0778 72.5845
47.1993 50.031 71.5911
48.5489 49.3931 71.5085
51.9787 51.8148 73.3466
51.4553 50.0445 73.8486
54.5987 46.1515 78.0514
54.3406 47.4205 76.6764
52.976 48.1856 76.7932
50.8505 49.0854 80.9976
52.3754 49.8369 80.0853
59.361 50.0233 80.3147
57.0327 51.7966 80.6946
54.8458 51.9741 81.9203
53.0964 51.6464 88.9756
54.0465 53.4631 86.7712
54.2765 54.6996 84.601
50.118 59.6263 83.7029
52.0143 59.0757 85.0489
53.3583 58.293 83.8304
58.8321 59.1577 79.1083
56.4824 60.5303 80.2277
54.8128 61.2731 81.919
53.9094 64.5296 85.297
53.5994 64.5222 83.3072
50.4161 67.0796 80.0429
50.8932 68.1082 81.5933
52.3187 68.0209 82.1284
53.0674 73.8414 79.7453
53.1179 72.4344 81.5421
53.2658 71.5073 83.1897
49.1374 73.2761 86.1641
50.5211 74.6104 85.5196
51.9233 74.1038 85.7364
51.3339 74.106 90.8232
54.3073 76.0931 90.4625
54.1457 74.2111 90.2098
52.8566 73.6841 89.4594
timestep
-77.1329 -12.9694 -66.2535
-75.8664 -12.1157 -68.2981
-77.1693 -13.3374 -67.7024
-76.9688 -16.9725 -71.5653
-78.7175 -16.2776 -71.1149
-79.0056 -16.0378 -69.5802
-81.5284 -19.1819 -67.4602
-80.2199 -19.1975 -68.1829
-78.5226 -23.7288 -68.6107
-79.703 -22.9004 -69.1045
-83.9435 -23.3488 -71.7701
-82.8525 -24.3986 -70.4327
-85.9451 -27.1747 -67.9236
-85.3623 -28.3513 -69.4173
-83.9608 -28.0567 -69.9869
-80.3372 -30.6503 -71.5893
-82.2293 -31.0979 -71.6733
-84.9222 -34.9467 -71.7914
-83.1929 -34.849 -71.3336
-79.61 -35.2752 -74.5339
-79.997 -36.0929 -72.8624
-79.9456 -41.1409 -67.4192
-79.2405 -39.5813 -68.9751
-79.0151 -37.9376 -69.8317
-73.9887 -33.698 -69.3384
-74.4774 -35.6613 -68.3392
-75.3745 -37.3516 -68.6967
-71.6697 -40.3795 -69.5854
-72.3596 -39.4283 -67.9982
-71.2788 -39.4333 -63.2977
-70.1274 -39.211 -64.8616
-62.3822 -35.7081 -64.7182
-64.958 -37.1443 -64.5151
-66.4231 -39.1678 -64.013
-63.9494 -43.5678 -63.4462
-64.0611 -42.6295 -61.6941
-63.8521 -41.085 -61.8
-58.6676 -38.3004 -59.3964
-60.2707 -39.3888 -59.5931
-60.3088 -40.3883 -60.7771
-53.8301 -44.9844 -63.9494
-55.6615 -43.879 -61.9071
-57.0658 -42.3175 -60.4233
-56.7147 -44.4542 -54.2336
-56.1364 -42.8734 -55.6938
-55.9761 -41.2841 -56.8882
-50.8668 -41.8793 -50.7148
-51.2173 -40.8696 -53.4844
-52.6742 -40.1109 -55.3917
-48.4465 -33.7321 -55.4576
-50.0784 -35.6954 -56.9633
-50.7347 -37.9327 -57.8953
-48.9626 -38.7308 -64.2639
-48.5094 -38.6435 -62.1062
-47.8691 -38.8088 -60.3183
-44.3679 -35.6014 -58.1838
-45.4621 -37.2324 -57.7682
-46.728 -40.0155 -54.1746
-46.149 -38.1077 -54.2015
-45.8335 -33.9287 -49.5326
-46.7457 -35.9441 -50.274
-45.1577 -37.0154 -50.7024
-48.0523 -39.7713 -45.0295
-46.2184 -38.9086 -46.1959
-44.5734 -38.3811 -47.206
-41.8299 -41.7455 -46.0418
-42.0081 -40.4037 -45.2597
-35.9879 -39.7208 -48.4155
-37.5298 -39.1411 -46.8062
-38.8348 -38.3441 -45.5499
-38.7664 -32.444 -42.6987
-38.9936 -34.348 -43.0996
-38.2719 -34.7563 -44.3472
-35.0814 -32.7679 -44.7864
-30.2108 -33.8491 -38.7784
-31.3201 -31.1075 -40.5384
-32.5025 -30.7215 -42.7558
-33.9526 -26.1248 -43.622
-32.0563 -25.9077 -43.3761
-31.2648 -27.2631 -43.44
-26.9896 -26.6375 -45.2557
-27.5371 -26.4652 -43.8252
-24.9444 -24.8368 -41.3428
-25.7744 -23.516 -42.3286
-25.3449 -19.1191 -43.7121
-24.2229 -20.1813 -43.5434
-21.2362 -15.1444 -41.16
-22.2674 -16.697 -41.3703
-21.6815 -17.8591 -42.1707
-17.9969 -18.6346 -41.2671
-20.2171 -22.5423 -41.3119
-18.4514 -23.1743 -41.171
-17.6194 -22.2293 -40.2678
-13.1212 -21.3376 -40.6383
-13.9478 -22.553 -41.0448
-11.2273 -26.7507 -41.819
-10.9802 -26.151 -40.0091
-12.2547 -25.4598 -39.3783
-10.9862 -30.3781 -35.4204
-11.744 -28.1117 -35.4894
-12.2472 -26.2401 -35.6742
-5.90085 -24.6984 -37.8633
-7.5535 -24.707 -36.2414
-8.92871 -24.2896 -35.0172
-11.9041 -20.9395 -30.4663
-10.729 -22.1367 -31.4223
-10.1257 -21.4923 -32.6986
-9.64693 -17.7067 -32.5092
-15.9084 -14.3302 -32.2442
-13.6928 -14.5431 -32.8603
-11.8559 -14.9037 -33.635
-14.3409 -13.9047 -38.3159
-13.3121 -12.135 -37.1324
-11.8448 -11.8601 -35.923
-14.6164 -5.61643 -36.9072
-13.8523 -6.52092 -34.9383
-12.492 -7.9575 -35.2954
-8.66026 -5.48354 -35.1773
-9.66589 -5.89757 -34.084
-7.35479 -5.54264 -29.9496
-8.51844 -3.95796 -29.899
-8.50494 -3.3831 -31.3279
-5.27966 -2.13618 -34.9203
-4.76179 -1.19075 -33.2575
-5.12466 -1.94703 -31.9543
-5.27707 -5.4344 -26.4166
-4.44383 -3.49555 -27.4
-3.99762 -1.84178 -28.3179
-0.837735 1.05228 -26.5837
-0.995265 -0.822073 -26.0433
-0.548618 -4.23815 -23.1719
0.632517 -2.89397 -22.3287
0.426098 -1.46127 -22.6637
0.155171 4.7343 -20.9824
0.833872 2.58456 -20.3021
1.81101 0.92058 -19.9624
0.328576 -4.64748 -17.3031
1.62943 -2.71453 -17.135
2.39256 -0.977105 -16.6849
8.85634 -3.69148 -14.9704
7.17176 -1.97782 -15.1755
5.72983 -0.721025 -15.019
6.1814 -0.779809 -11.5327
6.67823 1.42728 -11.053
7.17743 2.01554 -12.7883
7.46612 7.72853 -15.465
8.57326 6.09461 -14.3003
9.69874 4.8678 -13.3398
11.695 7.45055 -11.544
14.1218 5.04853 -9.84026
18.1826 4.96931 -13.9249
18.1031 6.37858 -11.9979
17.8999 5.39133 -10.2738
22.7662 8.14254 -9.593
21.5749 7.32179 -7.75179
21.041 5.396 -8.03159
21.9616 -1.9678 -6.73567
21.7801 0.27402 -6.18538
21.5795 2.28455 -6.01863
21.4538 5.06758 1.07227
21.9617 4.78106 -1.19407
22.4674 4.40985 -2.99301
29.3317 5.31321 -3.65798
27.4262 4.1454 -2.96286
25.9034 2.98256 -2.4628
27.7756 -1.90804 1.81306
27.0983 0.22323 1.23186
26.8412 2.14921 1.03687
32.9412 0.818579 3.00734
31.2248 2.40829 2.95626
29.6436 3.60608 3.12689
25.4186 8.06707 3.96105
27.5532 7.48566 4.63589
29.4852 7.02518 4.96974
30.8877 7.28412 8.47362
31.6174 12.4004 9.88653
33.2432 11.3986 9.52158
33.2608 9.90955 9.99912
32.1999 9.41666 13.6121
28.6349 7.81837 18.5381
30.3166 9.34557 17.7646
31.6565 10.7194 17.1702
34.8053 9.9629 23.7548
34.5961 10.6517 21.5137
34.4543 11.3675 19.6378
37.7305 14.654 15.7486
37.6847 13.8471 17.9331
37.79 13.049 19.7196
42.5825 11.6286 23.7676
41.1234 11.8447 22.4746
40.1322 12.9558 22.7277
41.417 15.2648 25.4508
44.9393 15.2541 29.3271
43.2888 14.4166 29.8194
41.9522 14.967 29.1859
36.3281 17.1403 31.2194
38.5158 17.0939 31.8027
40.5202 17.2151 31.9548
44.1362 19.6903 33.9253
43.533 18.5366 35.2478
41.9618 18.3075 35.3387
39.1835 18.0962 41.8581
39.8638 19.2327 39.9835
40.734 20.0803 38.3376
40.5916 25.5847 35.9621
41.3339 24.8376 38.0016
42.2471 23.5156 39.1325
40.5496 24.0429 43.6198
41.8503 24.0022 42.8726
47.0135 26.6501 46.642
45.5528 24.9279 46.2317
44.188 23.5372 45.8376
45.258 18.9477 48.0642
44.2575 20.6272 48.172
41.7582 18.5727 51.8384
42.8708 19.6779 51.616
46.5055 21.0291 55.0248
45.0303 19.8559 54.8302
44.3746 18.0163 58.1619
43.3106 14.4615 63.7088
43.3178 17.3178 62.652
42.8802 19.4129 61.2419
35.062 21.8685 61.5042
38.5197 21.7917 62.1169
40.9789 22.3613 62.6431
43.3118 26.0134 64.552
42.5455 24.8147 65.0668
42.5147 24.1459 69.6837
41.4118 24.9782 68.772
36.323 28.5855 69.7971
37.1895 27.3153 71.5014
39.0311 27.0475 70.8641
44.7514 28.7267 73.4094
43.0668 28.8824 72.3928
41.8875 28.2299 73.028
45.1647 29.0917 77.4658
43.3382 28.648 77.755
42.4346 29.1897 76.6538
38.2358 35.6211 77.3824
40.0367 34.0961 77.3829
41.6045 32.8551 77.514
44.8685 36.8997 77.9995
45.5175 35.1501 78.5249
44.5974 34.2662 79.2534
47.665 34.1948 83.7941
45.7993 33.6944 83.8658
44.8134 34.5387 83.0649
41.1235 36.495 85.5046
42.677 36.6031 86.6811
43.9527 36.9275 85.9852
45.9317 40.8482 88.1087
45.5708 38.9869 88.7028
48.0504 37.2067 94.5393
47.6072 37.61 92.6899
46.3686 38.52 92.4152
48.3897 41.5177 96.0443
46.6561 41.0714 95.0795
41.6602 43.1842 101.024
43.245 44.333 98.8506
44.4501 43.8602 96.569
43.0642 45.5505 88.3804
44.6605 45.6753 91.0096
44.9369 46.0056 93.4814
47.1685 51.1451 97.5281
46.0318 49.08 97.0334
45.77 49.2989 95.1069
45.0495 52.3329 88.8304
45.2674 52.8829 91.7305
46.9605 52.5136 93.4943
51.6475 53.5223 94.3682
49.9961 54.3561 95.0077
50.8335 59.2609 99.168
50.5478 57.703 98.1846
50.4356 57.731 96.76
52.1747 63.6812 92.551
52.2715 62.1651 94.3289
52.0004 61.1617 96.0134
55.2338 60.4213 99.9473
53.4878 61.1883 100.413
52.7821 62.1801 99.4904
54.0777 66.6007 98.108
56.7671 63.1995 96.6647
55.9073 64.9055 97.0043
55.2686 64.9185 98.4028
timestep
-83.8851 -5.88204 -90.6932
-83.4679 -8.35454 -90.2062
-82.7046 -6.63799 -90.5278
-79.7743 -7.48804 -86.2273
-80.548 -5.71384 -86.4509
-80.5602 -5.16507 -87.8146
-76.1471 -3.54924 -88.8231
-76.9889 -4.85292 -89.0702
-74.4507 -8.0697 -91.509
-74.4588 -7.61397 -90.0755
-70.9619 -7.62973 -86.7515
-70.8158 -7.78247 -88.7225
-68.1872 -8.17509 -93.0695
-67.4172 -9.24956 -91.684
-68.3086 -9.82472 -90.6961
-67.4912 -11.1259 -86.0416
-66.5686 -11.4624 -87.6151
-61.6743 -12.3707 -87.3672
-63.2784 -13.4233 -87.6753
-64.4469 -16.9422 -89.9461
-64.4697 -16.9618 -88.086
-62.8803 -23.9246 -86.8579
-64.055 -21.9582 -86.2942
-64.8416 -20.1601 -86.0107
-65.7117 -19.2671 -79.8872
-66.4843 -17.9468 -81.5335
-64.9506 -18.3857 -82.6546
-60.2033 -16.7413 -81.3026
-61.9454 -17.2908 -80.5514
-63.7726 -17.9503 -76.0686
-62.4181 -16.7471 -76.8187
-58.1509 -20.9125 -72.1367
-58.5495 -19.193 -74.5392
-58.6918 -17.3027 -76.2495
-54.6194 -13.3758 -77.4446
-56.0105 -13.8842 -78.7055
-56.5774 -15.3545 -78.7136
-56.1744 -20.3056 -80.2854
-54.9033 -18.9741 -80.9646
-54.2453 -18.0569 -79.9997
-47.1142 -14.1302 -81.1029
-48.4387 -16.7913 -80.7272
-50.5182 -18.2852 -80.6455
-47.3978 -24.2988 -77.2327
-48.8482 -22.5271 -77.5205
-49.921 -20.9747 -77.9634
-52.2703 -14.8681 -75.3608
-51.7222 -17.487 -74.0712
-50.1131 -19.3407 -74.5108
-47.9114 -20.535 -67.095
-48.9169 -22.1012 -69.4443
-50.2902 -21.4502 -71.4399
-54.9927 -26.481 -70.6212
-54.0777 -24.3629 -70.2602
-53.6689 -22.503 -69.8684
-56.8035 -19.3574 -67.6773
-55.7015 -20.919 -67.0741
-54.6089 -23.5841 -62.9169
-55.5396 -21.8923 -63.3391
-59.796 -17.3871 -61.3684
-58.0979 -18.9155 -60.9802
-56.3044 -19.5577 -60.557
-58.8645 -21.4987 -54.7187
-57.052 -20.9553 -55.8928
-55.541 -20.6671 -57.0114
-51.4012 -20.2821 -54.7193
-52.3614 -21.4849 -54.9247
-50.0402 -28.1116 -52.0498
-50.8512 -25.9643 -52.1182
-51.5045 -24.134 -52.3336
-50.5916 -21.1402 -46.6534
-51.2418 -21.8548 -48.372
-50.8249 -23.2244 -48.6673
-50.5962 -25.5336 -45.5919
-56.2473 -20.5841 -42.2957
-53.1903 -22.161 -42.7444
-50.5806 -22.8104 -42.8262
-50.1819 -26.1293 -39.6632
-49.4888 -24.6746 -38.5836
-49.7408 -23.3135 -39.129
-49.0353 -20.2066 -35.4347
-48.3175 -20.7997 -36.5789
-44.5136 -19.4603 -36.0446
-44.5875 -21.2783 -35.9632
-43.7515 -25.9684 -34.9419
-43.673 -24.5097 -34.3032
-44.1134 -23.8517 -29.6259
-42.2753 -24.3652 -29.5972
-41.6179 -23.9999 -31.1088
-38.0355 -23.4825 -30.9432
-35.6913 -27.725 -29.3935
-36.4715 -26.9491 -27.7841
-37.7323 -26.055 -28.1397
-40.4256 -26.952 -24.707
-39.2619 -25.9722 -24.7545
-37.4724 -26.2642 -19.6402
-36.4387 -27.263 -21.0055
-36.3937 -26.5082 -22.3249
-31.9229 -23.6684 -24.7455
-32.4065 -25.7126 -23.818
-32.6959 -27.1589 -22.5388
-32.9693 -33.1953 -18.4748
-32.0732 -31.5824 -19.8786
-31.0804 -30.0875 -20.733
-28.6621 -27.2635 -23.3683
-27.4788 -27.5371 -21.7514
-27.3907 -28.9512 -21.1461
-24.017 -29.9595 -19.8257
-18.9194 -24.8664 -21.7543
-19.8263 -26.5927 -20.369
-20.9759 -27.6396 -19.2185
-17.7238 -28.6718 -13.7516
-18.9836 -27.1925 -15.0837
-19.9129 -25.7621 -16.1451
-22.8675 -19.8029 -13.6198
-21.0312 -21.0171 -14.2505
-19.5511 -22.2465 -14.694
-15.4157 -19.8704 -15.193
-16.0759 -20.7577 -14.0974
-13.0848 -22.7415 -9.61938
-14.7249 -21.7456 -9.59284
-14.8914 -20.5297 -10.5253
-13.5947 -15.9949 -12.4988
-12.7196 -16.2477 -10.7305
-12.3336 -17.7637 -10.4759
-5.69817 -19.3958 -11.0018
-7.42945 -18.3117 -9.75175
-9.00004 -17.7269 -8.71683
-8.75815 -14.6507 -4.25967
-8.40049 -14.9167 -6.19327
-3.17915 -13.9292 -9.77215
-4.72356 -13.3883 -8.82647
-4.90277 -13.9419 -7.44667
0.733941 -14.3599 -3.30304
0.27154 -13.6271 -5.40248
-1.57814 -13.0844 -5.85149
-1.53037 -5.37855 -5.21281
-1.05479 -7.53412 -5.66
-0.422871 -9.37003 -5.88906
4.37052 -10.0641 -10.1685
3.48287 -9.32678 -8.1734
3.20648 -8.5105 -6.42008
6.18218 -1.72286 -8.35135
5.75635 -3.77603 -7.49166
5.45639 -5.37479 -6.41197
9.02419 -9.59138 -2.70409
7.76809 -7.7236 -2.98752
6.84746 -5.97539 -2.88584
9.38451 -3.08303 -3.20802
8.35724 -1.24922 0.0317838
13.6168 0.379419 1.67155
12.03 -1.14857 2.44836
10.4194 -0.210265 2.98804
6.45157 1.0859 8.43132
8.31897 1.58899 7.24017
10.0402 1.9362 6.17389
11.6522 1.09756 11.6828
12.6862 0.706047 9.69601
12.7311 2.44763 8.71045
19.7336 4.20409 6.49865
17.6832 4.41783 7.57972
16.1238 4.26149 8.61829
14.0199 6.98252 13.9941
15.2405 7.62822 12.1568
16.4565 7.56712 10.5379
16.8026 13.2093 6.81685
17.9605 11.6276 8.16835
18.7444 10.2295 9.21983
19.7423 16.0916 9.73451
21.0702 14.2225 10.247
21.6502 12.3192 10.6276
25.9063 7.4453 10.9214
26.1926 9.70088 11.4086
24.5963 10.4753 12.2287
26.4034 11.1764 15.575
28.5743 15.4138 14.32
29.7591 14.6358 15.7317
29.5896 13.1351 16.0082
32.3306 12.0077 18.2944
34.1735 18.2613 21.4773
34.4768 16.303 20.3642
34.8718 14.6083 19.5433
42.0429 13.4241 17.9449
40.1572 14.3182 19.0699
38.5661 14.6093 20.1636
34.6031 14.8453 24.3444
36.7679 15.6358 23.9852
38.5888 16.1606 23.5948
43.3545 19.7876 26.3863
41.7373 19.2953 25.344
41.27 17.796 25.6878
42.4595 16.466 28.9966
45.4389 14.9142 33.4973
44.109 16.3794 33.6369
43.7593 17.3437 32.4685
43.3173 23.8214 33.5235
44.6062 21.8604 33.3751
45.743 20.5721 32.7355
44.8289 19.6795 37.1122
46.5836 18.978 37.0563
47.3396 19.5479 35.9695
54.1388 20.829 35.8035
52.3223 19.4237 36.0019
50.884 18.0755 36.3016
55.2284 15.9175 37.6284
53.7693 14.5056 36.4837
52.0024 14.6754 37.4878
54.5586 13.3634 41.2737
53.172 14.156 41.0287
49.5499 17.4849 46.5716
51.1951 17.4409 44.9395
52.6371 16.6793 43.8495
56.1629 18.1611 46.7388
54.9814 16.6055 46.8727
54.8666 13.903 50.8458
55.6185 15.1514 50.3146
59.9003 16.3985 52.2024
59.1042 14.6685 51.8314
58.1587 12.7422 55.0353
58.5875 5.85399 56.3513
60.2459 7.83708 57.9929
59.3628 10.2053 57.6013
57.299 17.8017 59.5072
58.1284 14.6942 60.7166
59.8688 12.7278 60.4135
63.5531 14.0583 63.0218
62.3591 13.1282 63.2373
62.5687 11.8797 67.7426
61.5579 12.622 66.9013
57.6858 16.8567 64.8418
58.7367 16.3848 66.8526
59.6773 15.6087 68.3248
58.6774 16.0553 74.7509
59.557 16.0976 73.1298
58.5969 16.338 71.9239
54.8512 17.1801 76.0996
54.6353 18.1699 74.3299
55.9732 18.6875 73.6487
60.3245 23.7249 73.5982
58.3764 22.8652 74.2975
56.7231 22.1473 75.1808
54.2344 22.3977 79.4809
54.5699 24.2495 79.006
54.6594 24.4223 77.4469
53.3788 27.8595 74.5818
55.2531 28.1857 74.8596
55.7376 27.8452 76.2186
60.0697 30.8065 77.1459
58.6478 30.858 78.5205
57.1921 30.9086 78.0392
54.0513 34.9644 78.1556
55.9989 34.5919 77.9785
56.7418 39.3442 76.5705
58.4267 38.6083 77.1921
58.3541 37.5395 78.2723
59.0536 40.632 81.6991
59.1759 38.6515 81.7493
63.788 36.3585 88.5085
61.2632 36.1264 86.9879
59.7741 37.3661 85.277
52.0303 39.6425 85.9584
54.7897 38.5615 86.1935
56.8438 38.1886 87.5492
57.4945 42.8287 91.8585
57.1097 40.5503 91.8308
56.8783 38.7618 91.2786
54.488 32.5546 95.3192
53.8715 34.8635 93.5251
53.9942 37.4105 93.2385
50.5764 40.5187 92.903
51.7679 40.172 94.4097
47.6632 40.3436 95.8141
48.1263 38.6042 96.5569
49.5611 38.4657 96.9727
49.6053 32.5219 94.6495
49.9307 33.8649 96.4685
50.3092 34.9368 98.1503
55.0885 34.3144 97.9043
54.6365 34.7592 99.7226
53.5287 35.735 99.9036
53.478 41.1853 101.177
53.5607 41.1219 103.421
53.5494 39.3004 102.822
53.9465 39.1951 101.391
timestep
-87.7992 6.182 -62.9132
-88.3688 4.4014 -64.6287
-87.0598 5.28059 -63.6041
-87.3239 0.791402 -61.7336
-85.5051 0.976109 -62.3909
-85.0072 2.43387 -62.3849
-80.3569 2.36289 -61.1438
-81.2322 2.19654 -62.4134
-78.8161 0.227438 -65.9607
-79.6109 -0.18808 -64.7694
-79.1302 -5.1366 -63.1403
-78.1319 -3.56225 -63.574
-73.6668 -1.71087 -63.0497
-73.3887 -3.37747 -63.856
-74.4866 -3.85226 -64.8799
-72.5794 -6.51896 -68.8469
-72.5804 -6.33993 -66.945
-70.2099 -10.4695 -66.0188
-69.8127 -8.66764 -65.7336
-66.6258 -6.29306 -62.94
-66.4079 -7.3309 -64.6023
-62.848 -5.94773 -69.253
-62.8874 -7.2614 -67.3379
-62.9989 -8.40116 -65.7934
-63.7135 -12.3234 -63.6909
-61.6657 -12.6755 -64.495
-60.8531 -10.9758 -64.0127
-56.9724 -9.41405 -60.6865
-57.5212 -10.4333 -62.2667
-54.9876 -11.5558 -66.2679
-55.0298 -12.3818 -64.4529
-54.8565 -19.0492 -60.8442
-53.6352 -16.5654 -61.9765
-52.3695 -14.9665 -63.4462
-48.2127 -13.0732 -61.8465
-47.7445 -13.6791 -63.6063
-48.9039 -14.0006 -64.6326
-49.076 -16.565 -69.1727
-47.4202 -16.6455 -68.2542
-47.2496 -16.6826 -66.6988
-46.6377 -21.4252 -61.5902
-44.7945 -20.0378 -63.6514
-44.4669 -19.0812 -66.0583
-37.7401 -17.7974 -68.323
-39.5777 -19.2468 -68.2329
-41.1726 -20.2045 -67.7483
-42.8501 -24.2162 -73.0954
-41.8435 -25.0134 -70.3632
-40.3131 -23.9688 -68.4973
-34.8373 -23.5972 -64.1572
-35.9685 -25.2002 -66.4468
-36.8383 -25.5017 -68.8945
-31.1212 -24.9885 -72.1362
-32.9816 -26.3136 -71.6374
-34.8164 -27.1666 -71.5206
-32.2652 -29.5495 -68.4508
-34.0344 -30.0607 -69.2224
-38.0916 -33.5667 -68.6212
-36.4914 -32.571 -67.8656
-30.4361 -34.2527 -63.077
-32.5255 -34.1244 -64.2566
-34.2012 -34.2715 -65.3694
-39.4132 -39.4874 -63.9722
-37.4342 -38.1759 -63.9739
-35.7673 -37.1886 -63.7464
-33.04 -37.3071 -60.063
-32.675 -37.8967 -61.4766
-28.5089 -41.5603 -65.3783
-28.9852 -40.6837 -63.2851
-29.7352 -40.2417 -61.5363
-25.4867 -41.6921 -60.2323
-26.2102 -41.2642 -58.4785
-27.7025 -41.4558 -58.4614
-28.2486 -41.9212 -54.8221
-23.5514 -36.1433 -52.213
-23.7308 -39.5268 -52.8825
-25.3931 -41.2674 -52.2982
-24.5282 -37.8408 -48.7456
-24.2717 -39.5848 -47.8404
-24.9899 -40.778 -48.5694
-28.3994 -43.8411 -47.4487
-28.3129 -42.4036 -47.6098
-31.9722 -40.762 -46.9503
-30.9155 -40.5386 -45.4062
-30.069 -42.8398 -41.5704
-31.2124 -41.9848 -41.9549
-35.5679 -38.8236 -38.0893
-34.8244 -40.169 -39.2761
-33.2593 -40.3567 -39.2161
-31.7906 -39.7084 -35.8134
-36.0169 -42.3087 -34.3104
-34.9556 -41.8773 -32.7201
-33.9582 -40.6454 -32.8419
-30.9549 -37.5659 -31.2385
-31.8111 -38.6148 -30.6068
-31.045 -40.7259 -26.0983
-31.3073 -38.8176 -25.8029
-32.3168 -38.1251 -26.8149
-37.3032 -33.9763 -24.7488
-35.6609 -35.3073 -25.7062
-33.8333 -35.1281 -25.1189
-32.8735 -38.132 -19.6884
-32.6542 -36.1167 -20.722
-32.137 -34.5782 -21.8103
-29.1609 -33.5998 -19.0278
-28.3332 -32.5453 -20.3978
-29.4641 -31.8952 -21.173
-28.1567 -28.5602 -22.3745
-21.8654 -30.9873 -22.9549
-23.4605 -29.4438 -22.475
-24.5101 -27.9458 -21.6819
-23.9807 -24.0557 -16.438
-23.2757 -24.256 -18.724
-22.8606 -24.5902 -20.661
-20.6828 -21.4696 -25.929
-21.4689 -21.0473 -23.8284
-20.5653 -22.0956 -22.365
-16.3785 -23.6291 -20.205
-17.4858 -22.5269 -20.1752
-18.7565 -18.3714 -17.4303
-16.7808 -18.343 -17.7375
-16.3271 -19.1666 -18.9549
-10.4451 -17.1374 -21.2019
-12.2915 -17.3739 -20.9155
-12.7698 -17.8663 -19.4673
-11.1472 -12.9841 -14.114
-10.7526 -14.6556 -15.6146
-10.3836 -15.8971 -17.1161
-6.06568 -17.0287 -18.5086
-6.84578 -17.2994 -16.7699
-2.539 -15.658 -16.5422
-2.87225 -16.0922 -14.648
-3.97707 -17.1141 -14.3076
-1.88469 -21.5664 -8.53916
-2.6967 -19.8527 -9.71138
-3.07635 -18.2188 -10.8259
-0.739312 -11.4552 -7.80679
-0.834246 -13.4359 -8.99448
-0.83511 -15.307 -9.80068
4.8166 -17.9497 -12.8896
3.6784 -16.9067 -11.0842
2.87292 -16.0336 -9.54551
8.79559 -11.8572 -11.1419
7.28568 -12.9113 -9.65328
6.04885 -13.971 -8.7267
10.6458 -16.0061 -5.8165
8.84346 -14.6088 -5.26315
7.40649 -13.1143 -5.30295
9.03754 -10.0323 -3.6556
12.708 -10.2627 -4.83907
19.2395 -9.06045 -3.90378
17.1227 -9.68478 -3.06987
15.4098 -10.1309 -2.2396
11.4193 -11.2465 2.33795
13.5054 -11.8946 1.67644
14.4223 -10.1683 1.52439
14.813 -4.52445 4.72476
15.7946 -6.18577 3.52843
16.8043 -7.37929 2.29959
22.17 -10.9832 -0.660577
21.415 -9.22957 0.775728
20.4371 -8.09209 2.03242
23.7333 -1.11983 0.635163
22.5712 -3.01145 1.64772
21.6843 -4.55156 2.5746
18.9645 -1.44301 9.10468
20.062 -2.20548 7.2847
21.1284 -2.44936 5.61039
26.9431 2.47154 4.75476
25.5546 0.922471 5.74849
24.327 -0.505746 6.49002
24.7197 -3.10969 11.8193
24.5358 -0.977616 10.9483
24.1202 0.644452 9.99957
26.3183 3.61999 11.0381
28.0884 0.85501 14.6106
26.3263 1.28934 15.209
25.7637 2.61713 14.6855
25.7838 5.78095 16.768
30.1703 10.989 14.7146
29.4964 9.48143 16.2742
28.5847 8.13948 17.3028
25.7593 5.54319 21.9271
28.0713 5.47792 21.837
28.7742 7.07141 20.9993
29.1809 13.0694 23.371
30.3304 11.222 22.6698
31.05 9.39359 22.6467
35.3521 7.41107 27.1166
34.4737 8.07355 25.4883
33.2408 9.06917 25.6202
34.5772 12.1289 27.4539
39.2996 13.3849 27.3099
39.0974 12.2025 28.7787
37.8411 12.3481 29.5118
37.6908 11.6483 36.3224
38.0744 12.917 34.3789
38.6492 14.0876 32.9037
42.6848 17.0737 32.5018
41.2879 17.9478 33.5442
40.6051 16.9716 34.5315
40.9901 16.585 39.5568
39.4529 17.964 38.5535
40.6058 19.2393 37.5728
41.6941 26.6614 39.5565
42.2084 24.3226 39.166
42.2727 22.3376 39.1148
43.3675 20.5127 43.3121
42.1013 20.925 42.5968
35.6593 19.9679 44.396
37.6485 21.077 44.7009
39.1699 22.3865 44.4484
39.7058 26.5 46.7661
40.2387 24.7238 47.229
42.0959 22.3284 50.7667
41.6177 23.7198 50.4575
42.3088 26.1472 54.3464
43.3342 26.2573 52.6631
47.1715 26.6107 52.7914
54.8515 28.2356 51.6533
52.4793 29.2862 53.0041
50.0161 28.9068 53.6381
44.9343 28.8987 57.1037
47.9887 30.2824 57.9294
49.1996 31.7084 56.1647
49.8371 36.4435 56.1012
50.5225 35.2281 56.657
52.7238 34.2418 60.83
51.3543 34.8656 60.3289
46.1673 36.5483 65.3026
48.3014 36.6161 64.3772
50.0206 36.5329 63.4592
54.6878 38.5507 67.558
53.2276 38.5021 66.3391
52.5062 37.1866 66.2659
54.0467 33.0733 68.9545
52.1268 33.4936 68.8978
51.6725 34.9328 69.1856
46.6831 34.8546 73.9999
48.8199 34.9189 73.1534
50.7815 35.1274 72.8188
52.3619 38.7835 75.7919
53.7269 37.2765 75.8879
53.0674 35.9608 75.8292
54.4561 32.1916 79.374
52.8471 33.1816 79.9202
52.9108 34.5816 79.407
56.7929 36.884 82.2352
55.3192 36.1901 83.269
53.8892 36.3487 82.6829
53.2978 40.9907 80.375
52.4844 39.844 81.7267
49.1666 40.7642 84.6548
48.0881 40.1376 83.1231
48.7258 40.4897 81.8345
45.9728 42.9794 78.6382
46.9524 43.4155 80.1257
47.9493 49.7123 78.9106
47.8323 48.7388 81.6724
46.1295 46.8948 81.3536
39.9506 46.5835 85.9276
41.4243 47.8285 83.6702
43.4688 49.1225 82.8145
43.1245 54.8556 81.3946
43.3755 54.4984 83.6446
44.3125 52.7595 83.7017
51.0297 50.4345 87.5491
48.3619 51.8914 87.3697
45.9196 52.6159 87.1669
41.0264 53.854 88.7671
42.8944 54.5153 88.6291
44.0703 59.3224 88.1204
44.6615 58.7614 89.8743
43.915 57.6656 90.4941
40.2441 54.0312 93.7726
40.9578 56.2203 93.3099
41.3977 58.1172 93.2316
45.122 60.0527 97.3212
43.2517 60.2502 97.3128
42.5247 60.4166 96.0198
43.2875 62.7711 91.6316
41.8941 65.2564 95.62
42.1414 64.6527 93.7263
43.0174 63.3939 93.5959
timestep
-107.495 0.775894 -54.8549
-106.384 2.15403 -52.4191
-106.711 1.88 -54.2714
-109.848 5.95831 -52.9534
-108.095 6.4068 -53.7731
-107.658 5.57288 -54.9069
-103.207 7.07483 -53.4514
-104 6.70814 -54.7683
-102.143 7.19414 -58.8887
-101.493 6.58735 -57.6472
-96.7288 5.18581 -57.0316
-97.8171 6.08716 -58.383
-96.0817 9.46214 -62.0838
-95.1992 7.76342 -62.1448
-96.0116 6.57031 -61.7573
-96.6986 2.34031 -63.6979
-95.4804 3.75392 -64.1863
-92.2014 3.37777 -67.7497
-94.1267 3.48474 -67.6807
-96.1564 4.30012 -71.9356
-95.8669 2.61696 -70.9648
-91.5839 -2.28564 -73.4431
-92.0624 -0.118313 -72.8584
-93.517 -0.307993 -71.538
-94.3505 -6.56255 -71.2238
-94.7159 -4.63144 -70.1356
-93.6189 -3.31822 -69.2161
-91.5592 -3.64549 -65.0146
-90.9954 -4.40951 -66.6789
-86.6793 -5.46873 -68.4261
-87.6112 -6.12899 -66.7709
-89.2927 -12.0476 -63.2816
-86.9551 -10.3818 -64.1717
-85.4608 -8.54429 -64.7387
-82.7128 -8.23501 -61.069
-82.0492 -7.00346 -62.4053
-81.9077 -7.53473 -63.8143
-78.8574 -9.72039 -67.4029
-78.0064 -8.60328 -66.1213
-78.2382 -8.55555 -64.6178
-72.1418 -13.2806 -61.0307
-73.2473 -10.8446 -62.1202
-74.8561 -9.02757 -62.9987
-73.3097 -1.78583 -62.3202
-73.0508 -4.06948 -62.4251
-72.8608 -5.94342 -62.431
-65.0097 -9.38415 -61.2175
-67.268 -7.43944 -60.939
-69.6324 -6.50858 -60.6201
-70.5848 -4.75614 -52.4301
-69.7397 -5.25553 -55.2687
-68.49 -4.6594 -57.47
-66.3113 1.62724 -57.7165
-65.8176 -0.511253 -56.8821
-65.9203 -2.29272 -55.9611
-66.4548 -1.4218 -51.1283
-64.9977 -1.45563 -52.3314
-60.2236 -1.36804 -51.0622
-61.9479 -1.65404 -50.0667
-64.3671 -5.14915 -44.8986
-62.8454 -3.67858 -45.8618
-61.7505 -2.10361 -46.3434
-58.5475 -6.62152 -41.5511
-58.9818 -4.57495 -42.6645
-59.1629 -3.0569 -43.9702
-54.551 -1.66858 -43.2048
-55.3828 -2.66579 -44.0474
-53.1472 -8.27058 -48.4996
-53.1339 -6.94241 -46.5315
-53.2779 -5.67581 -45.0232
-52.6217 -4.03373 -40.7201
-51.4437 -5.5395 -40.9155
-50.7279 -5.67269 -42.2135
-47.3102 -7.31464 -42.0404
-43.4566 -9.58111 -35.9368
-43.8584 -9.60319 -39.4416
-45.6038 -10.558 -41.0502
-44.7437 -14.4101 -44.1795
-45.6896 -15.1196 -42.6324
-46.3495 -14.1679 -41.6603
-49.6329 -16.8812 -39.7556
-48.2987 -16.3814 -39.3631
-47.4178 -17.5293 -35.6379
-46.1751 -18.335 -36.8002
-43.394 -21.784 -38.4286
-43.8956 -21.2992 -37.0819
-41.347 -24.5955 -32.1025
-42.3961 -23.2518 -33.0858
-41.7016 -22.7928 -34.2915
-38.2145 -24.1361 -34.9299
-38.982 -29.6163 -36.5498
-38.7491 -28.594 -34.8835
-37.4623 -27.838 -34.735
-34.6976 -29.547 -38.2418
-34.437 -28.7513 -36.9315
-29.016 -25.0797 -36.5876
-30.6914 -26.0702 -36.083
-31.126 -27.1229 -37.1502
-27.6284 -27.8849 -42.7083
-28.0088 -28.0483 -40.4008
-27.8968 -28.3158 -38.4793
-25.3757 -31.3797 -35.8583
-23.965 -29.6941 -36.1138
-24.9045 -27.9335 -36.1721
-21.0112 -26.027 -38.485
-21.4592 -24.7107 -37.1232
-22.0831 -25.3207 -35.8357
-21.1996 -22.836 -32.999
-20.8684 -16.4487 -31.7243
-19.8711 -18.1479 -32.898
-19.0188 -19.8559 -33.5267
-18.2611 -20.001 -26.8363
-17.3081 -19.9634 -29.0199
-16.3003 -20.0697 -30.7996
-9.41656 -20.1895 -32.6237
-11.3739 -20.6593 -31.6028
-12.8939 -21.386 -30.5783
-13.1687 -25.2208 -27.7686
-12.89 -23.7054 -27.55
-13.9549 -22.0237 -22.3917
-12.4039 -21.3101 -23.4535
-11.6967 -22.4359 -24.2663
-6.57106 -25.3944 -22.5161
-7.7566 -23.7876 -22.5679
-9.12013 -23.9865 -22.0104
-10.0678 -28.7257 -17.6973
-9.10513 -26.7019 -18.1892
-8.26471 -24.9786 -18.4804
-5.03634 -22.325 -16.4232
-4.80064 -24.1578 -16.8687
-2.88588 -28.726 -16.3424
-1.54374 -27.462 -15.7362
-2.16487 -26.2759 -15.0929
-1.78395 -25.805 -10.7164
0.470698 -25.2794 -10.9223
0.487257 -24.7483 -12.8022
4.12246 -23.6155 -18.0554
2.73047 -23.0371 -16.2804
3.5152 -24.1424 -14.8715
8.69003 -28.9541 -15.2967
7.59857 -27.0425 -14.4975
6.98081 -25.3935 -13.6622
6.96847 -22.2997 -7.97565
8.21754 -22.8455 -9.73024
9.36447 -23.5281 -11.2252
15.0695 -19.8675 -13.265
13.8872 -21.3861 -11.8438
13.016 -22.653 -10.6169
14.3579 -23.3108 -7.16813
17.6016 -25.0975 -7.85193
18.9891 -18.6457 -6.94438
19.0836 -20.8261 -6.05749
19.4822 -22.6759 -5.5669
21.5038 -27.9937 -3.29474
21.4598 -25.7577 -2.93986
21.7136 -23.7731 -2.73224
27.5101 -21.6526 -5.5367
26.1854 -22.1871 -3.62956
25.2156 -22.3836 -1.96241
29.2884 -17.0014 -2.18144
27.5872 -18.1478 -0.940938
26.2539 -19.2284 -0.0475286
24.2522 -20.5411 5.28565
24.7873 -18.6205 4.0484
25.4252 -17.0897 3.0092
22.7446 -10.8938 3.1968
24.4549 -12.3871 3.49594
26.0518 -13.4269 3.9286
25.9065 -7.9916 9.34633
26.4471 -9.8056 8.03578
27.0317 -11.2861 6.94306
32.1224 -14.3655 5.65344
31.0462 -13.156 7.34125
29.9866 -12.4869 8.89451
30.0888 -9.48633 11.2918
27.3 -9.99268 14.7099
28.6464 -9.08366 15.6393
29.5564 -8.23741 14.747
31.4732 -6.20326 17.278
37.7511 -6.14724 21.3745
35.5484 -6.09267 20.8181
33.714 -5.70729 20.3048
30.0774 -4.27398 26.7665
31.3277 -3.64718 24.8406
32.4208 -3.54512 23.2201
39.1714 -1.47704 22.0239
37.3912 -1.84732 23.4831
35.6876 -1.99149 24.4417
36.3882 0.929695 30.2489
36.3682 -0.308006 28.8446
36.498 0.352048 27.4609
38.9982 3.24591 27.3891
42.0794 4.3276 32.9123
41.7268 4.39532 31.0436
40.2633 4.46729 30.7406
33.7582 6.86317 34.1226
35.965 6.59523 33.4573
37.855 6.48255 32.8104
39.8546 11.2576 33.4841
40.9425 9.87669 34.2169
40.0335 8.74957 34.7979
40.912 5.3695 40.0887
40.286 7.43708 39.2751
39.9208 9.29933 38.6537
41.5743 9.97681 44.5325
42.855 10.8981 42.7841
41.8119 11.431 41.1826
42.0861 16.1603 41.2476
43.1111 14.9319 41.071
47.6868 15.7863 37.2425
47.3144 15.7113 39.5014
46.8794 15.4809 41.3954
50.0759 15.8539 44.9454
49.667 16.9523 43.5393
51.4025 21.3324 43.7944
51.9039 19.8773 43.8688
56.2509 18.347 44.743
54.9046 19.2946 45.9067
56.6016 21.5083 48.4037
58.5128 13.9248 48.4449
58.3681 16.7138 49.295
57.778 18.7124 50.7279
65.5236 21.4683 53.5755
62.8615 19.5086 52.2201
60.4568 19.9052 53.0414
60.0263 21.0006 57.8607
60.0795 21.6876 56.475
61.1193 26.2231 57.6675
61.7813 25.0708 56.9673
66.3213 26.1472 54.0869
66.7931 27.2047 56.1123
65.4246 26.3328 57.1762
67.8937 24.9203 63.0334
67.445 24.8835 61.181
67.1152 26.2803 60.5239
66.1128 30.3035 62.6249
67.9424 30.5401 62.154
68.7907 29.2331 62.0971
71.659 25.4209 66.2228
71.4507 27.601 65.6661
71.3164 29.459 64.9938
73.059 32.2284 68.7578
73.2428 32.9849 66.9756
73.8839 31.994 65.937
77.733 34.3889 63.599
78.4586 32.9467 64.5902
77.5846 32.6644 65.8218
80.9413 32.3205 68.5315
80.5068 34.0339 69.1296
78.9898 34.3794 68.9069
77.4554 38.129 72.2618
78.9787 37.3288 71.0726
84.2259 37.5272 70.8739
83.4414 38.2841 72.4246
82.2603 37.4837 72.9496
80.4146 39.9543 76.5272
81.3352 38.2397 76.5566
86.5597 34.6472 80.0794
84.0787 36.1518 80.6684
81.6994 36.5096 79.9638
74.7799 32.5694 83.18
77.4743 33.8427 83.0958
79.4436 35.2487 82.6939
82.1908 39.9306 87.4404
80.8204 38.0646 86.641
79.5813 36.7267 86.2631
73.6885 33.5044 91.5867
76.3901 34.5322 90.9222
77.8669 36.2102 89.607
78.6265 40.6395 92.3491
79.1554 38.7804 92.0415
83.5065 36.3983 94.0511
81.8097 35.9398 94.8464
80.7688 37.0405 94.9943
78.6351 43.04 98.4529
79.8281 41.2368 98.0026
80.5548 39.4548 97.9351
84.6424 36.8769 98.666
83.2494 36.3033 99.7524
82.3332 37.2898 100.497
83.7521 35.8101 104.711
85.4046 40.3718 103.611
85.7091 38.5189 104.002
84.5193 37.4936 103.738
timestep
-84.8642 -14.344 -93.2885
-83.7154 -12.5689 -94.9894
-84.996 -12.9741 -93.7007
-82.829 -8.75136 -92.3662
-82.2452 -10.1908 -91.2439
-83.415 -11.0432 -90.7086
-83.2736 -8.76233 -86.6399
-84.3711 -9.6216 -87.287
-88.5834 -10.9522 -86.3713
-88.024 -9.65828 -85.9907
-87.8393 -10.6869 -81.3696
-87.4399 -8.94079 -82.3022
-84.6807 -3.68354 -79.1796
-85.8574 -5.13139 -79.7422
-85.37 -6.16296 -80.7276
-80.2539 -6.40599 -81.659
-81.6058 -6.80236 -80.3438
-80.9714 -8.51183 -75.8384
-80.2066 -7.11291 -76.8088
-77.8865 -2.94126 -78.2331
-77.4573 -4.33127 -77.2125
-79.5785 1.09094 -72.2462
-78.4319 -0.559027 -73.3983
-77.3771 -1.84048 -74.3384
-70.3578 -3.71328 -75.0315
-72.1231 -2.3629 -74.5195
-73.7293 -2.6169 -73.491
-74.0927 -4.02946 -68.5206
-72.984 -2.88557 -69.7552
-68.3625 -1.22926 -69.2845
-69.3393 -2.83499 -68.8587
-64.6126 -7.35839 -69.2201
-65.9542 -7.29922 -66.5452
-67.3114 -5.02256 -66.4724
-66.8078 -5.65324 -61.4475
-65.9017 -4.00909 -61.8429
-65.5275 -3.86277 -63.2648
-62.8565 -2.69944 -67.6468
-61.8871 -2.65669 -65.9018
-61.9755 -3.71334 -64.7731
-61.702 -8.28402 -61.0337
-59.389 -6.90486 -62.2801
-58.592 -4.75841 -63.2036
-55.3877 0.843642 -65.4002
-55.6485 -1.43202 -65.0069
-55.2967 -3.18209 -64.4778
-49.4558 -9.72325 -64.2273
-50.9449 -7.16736 -64.4506
-52.0403 -5.06111 -63.9303
-45.3538 0.361065 -62.885
-48.0442 -0.724022 -62.3589
-50.031 -2.35632 -62.1165
-55.1515 -2.74325 -58.0063
-53.0437 -1.83461 -58.5209
-51.4127 -0.919011 -58.9238
-48.2759 -1.69642 -55.3892
-48.4392 -0.176631 -56.7293
-44.9773 3.23654 -56.384
-45.11 1.54643 -57.3313
-37.5872 1.97613 -55.5108
-39.6768 1.35534 -56.4707
-41.414 0.72081 -57.2513
-42.5835 -2.34514 -63.3141
-41.282 -1.51214 -61.5099
-41.7515 -2.12414 -59.7512
-38.7228 -5.03351 -57.2238
-40.1584 -4.68702 -57.3662
-44.8559 -8.74203 -55.785
-43.4452 -7.02221 -55.2505
-42.3447 -5.60726 -54.4761
-42.8343 -2.35184 -50.4997
-43.4107 -4.15252 -50.0629
-42.6684 -5.36636 -50.7464
-42.9248 -8.91011 -49.6031
-39.311 -8.66286 -56.0239
-40.143 -10.6623 -53.415
-40.7462 -11.5005 -50.9782
-38.2106 -10.4083 -47.0865
-37.2443 -11.8823 -47.8002
-38.2086 -12.8232 -48.5873
-38.3617 -17.3587 -47.445
-37.6551 -16.1997 -46.7923
-36.5883 -18.3425 -43.7564
-35.1062 -17.8994 -44.7406
-30.7401 -17.1354 -46.6841
-31.8853 -18.1486 -46.783
-30.6553 -23.8709 -49.7929
-30.9298 -21.8604 -49.6529
-30.2232 -21.2354 -48.4848
-26.6509 -20.3775 -49.2767
-24.2914 -18.508 -43.1905
-25.4001 -19.2498 -44.6578
-24.8979 -19.1416 -46.0806
-20.8927 -17.5217 -45.0923
-21.3455 -18.9824 -44.9457
-18.8429 -23.0393 -40.2768
-19.4915 -22.3991 -42.001
-19.5124 -20.8889 -42.1815
-15.6819 -15.6012 -38.2604
-16.1124 -17.6081 -39.5094
-16.6159 -19.2305 -40.5072
-11.945 -24.1598 -40.6284
-13.5881 -22.9127 -39.6166
-14.6718 -21.6375 -38.5063
-11.0231 -17.8764 -39.4905
-12.1355 -17.5435 -37.8964
-12.5353 -18.7374 -37.1162
-13.9225 -18.6489 -33.476
-17.4329 -12.2263 -31.9872
-15.7692 -13.8324 -32.1272
-14.3474 -15.1882 -32.1444
-7.15653 -17.0921 -31.2931
-9.24063 -16.0808 -30.8792
-10.996 -15.5401 -30.3417
-11.6781 -17.5005 -26.0815
-10.1064 -15.9735 -25.6721
-10.3505 -14.2908 -26.7947
-10.9673 -9.81856 -25.5077
-9.73442 -10.6451 -25.9117
-6.50064 -6.56036 -25.5739
-5.65241 -8.34554 -25.3551
-6.42034 -9.38962 -24.6836
-3.47308 -10.0033 -18.7496
-4.17017 -10.4314 -20.5963
-5.12647 -9.46876 -21.1386
-6.78049 -2.84372 -17.7543
-5.78236 -4.64613 -18.5967
-4.89053 -6.3753 -18.9294
-1.25525 -6.91386 -15.5969
-3.13664 -6.19518 -15.499
-7.20603 -4.68295 -12.9898
-5.69807 -4.24812 -11.837
-4.34582 -4.04664 -12.5396
-0.541276 1.49903 -13.2382
-0.530071 -0.426021 -11.949
-1.20262 -2.26327 -11.374
-1.84579 2.5464 -7.14176
-1.43977 0.334944 -7.25914
-0.993305 -1.55074 -7.65042
3.01263 -5.66283 -4.03499
0.986062 -4.59042 -4.43116
-0.648256 -3.56568 -4.39892
-6.7214 -3.37213 -4.31884
-4.7792 -3.22978 -2.98143
-3.25777 -2.7515 -1.8405
-6.44987 -5.12678 4.85265
-5.34594 -4.41649 2.9939
-4.12497 -3.64202 1.79258
-0.650641 -4.61329 3.00471
-0.257985 -3.88064 6.67878
4.35778 0.826213 8.02417
3.64478 -1.36889 8.29727
2.97675 -3.19076 8.55109
3.63601 -0.447375 13.6114
4.15 -2.52442 12.7165
4.62528 -4.19093 11.7448
7.7778 -9.45115 9.6119
7.00904 -8.12572 11.4013
6.29848 -7.37935 13.0521
10.2356 -10.4751 17.2964
10.3653 -8.2531 16.5536
8.55613 -7.612 16.1132
3.74631 -8.85084 20.8666
5.29226 -7.35519 19.9596
6.45589 -6.14969 18.9742
11.0333 -10.0047 22.0289
10.3026 -7.8732 21.4969
9.67362 -6.07355 21.2013
9.32117 -0.159347 23.663
10.6018 -1.91895 22.7692
11.9785 -3.09582 22.0643
17.5351 -2.98078 18.4387
16.4593 -3.21681 20.5019
15.7493 -3.70387 22.1831
16.0728 -2.24753 25.6849
19.3394 1.21262 26.8488
19.5694 -0.338505 27.9574
18.3434 -1.03078 28.4475
18.1771 0.322401 31.9759
19.2209 4.90787 36.8329
19.9981 3.76408 34.8748
20.5199 3.02723 33.1551
26.4761 3.03285 29.9197
25.1574 3.46126 31.7715
24.0944 4.00916 33.409
26.7466 9.94397 30.5923
26.408 8.55385 32.4194
26.2067 7.12796 33.7325
24.5049 9.93881 39.3798
24.3643 9.22085 37.5517
25.5749 8.34335 37.2263
26.2831 7.0367 40.7445
30.0897 9.3268 43.6994
30.658 8.00551 42.4683
29.6748 6.76503 42.3789
31.4027 2.7433 41.995
31.8922 2.97644 44.1382
31.5431 4.72687 44.9064
36.5194 4.69977 45.4119
35.6867 4.16055 47.1064
34.4175 5.05133 47.3676
32.6341 8.50282 52.8166
34.4263 7.73105 51.6202
35.5973 7.26808 50.1876
41.9178 10.429 51.1728
39.7352 10.8865 50.4823
38.8812 9.19632 51.0843
38.3577 10.733 55.4349
39.1664 9.75487 54.7881
36.109 5.22244 57.8766
35.7492 6.39146 56.0056
37.5424 6.22287 55.2371
39.551 2.43714 51.9718
39.7122 3.69388 53.423
43.3114 4.07221 56.5764
42.724 4.9166 55.4375
44.7475 9.3778 54.1973
45.2647 7.54635 54.2556
49.0683 7.35421 54.6279
47.2243 13.3923 56.9741
49.5359 11.6948 57.3434
51.0842 10.1051 56.1625
58.2696 9.45389 51.8029
56.1168 10.6047 54.147
54.812 10.9708 56.3575
56.2354 11.4235 60.8829
56.1338 12.3686 59.6585
57.4914 16.9232 59.3937
58.1521 15.6211 59.8568
63.9347 17.9522 61.2875
62.9659 16.1283 62.4386
61.0529 16.078 62.1514
56.2993 17.6901 66.2073
57.8299 16.8053 65.3543
58.822 17.7964 64.6502
58.5971 23.7951 65.6095
57.8174 22.1969 66.0964
58.7836 21.1853 66.4273
63.3868 19.119 70.8818
61.9767 20.8902 70.4033
60.4979 21.9902 69.7819
60.0157 23.3799 74.992
59.8608 24.822 73.706
60.7449 24.6232 72.4174
62.7414 29.3739 74.1044
63.8879 28.3373 72.8954
63.7729 26.8483 73.0143
68.9578 26.1789 74.627
67.6573 24.9463 75.3973
66.2812 25.4352 75.5408
65.2427 25.446 80.2704
66.4257 26.4726 79.0422
67.8921 30.8506 80.4176
68.9912 29.7374 81.4245
69.1945 28.4379 80.8402
70.0406 24.8763 84.5563
70.1973 25.1599 82.6043
71.939 24.9513 74.7254
71.4746 23.4588 77.2867
69.9387 23.3054 79.2925
63.5079 22.1549 76.1059
65.9211 20.9229 77.2039
67.7878 20.2405 78.8891
70.7542 18.9281 84.264
69.4436 18.0098 82.5059
68.4088 17.1556 81.0048
66.1127 10.044 75.9992
66.8965 12.6733 77.3535
67.4191 13.766 79.5802
66.7361 12.6006 84.0335
68.1854 12.0277 82.8343
72.3568 9.99449 86.0767
71.7749 9.12539 84.4595
70.3066 9.09492 84.274
64.3205 8.61364 87.8754
66.6155 8.39847 87.4612
68.5675 8.34484 87.5205
71.4921 8.69393 92.1908
72.1107 7.76508 90.6312
71.1173 6.8674 89.9538
72.4966 3.13523 92.5871
67.8295 3.36972 91.7977
69.4192 3.52706 92.8082
70.5495 3.53412 91.9009
timestep
-72.479 -11.3161 -99.1442
-71.8701 -8.69049 -99.0003
-72.9212 -10.1018 -98.3153
-70.6872 -10.517 -93.1988
-71.7762 -9.04057 -93.7437
-73.0318 -9.33339 -94.5378
-76.8095 -9.59654 -91.596
-76.1333 -8.55098 -92.3981
-78.6889 -4.61253 -91.9521
-77.4769 -5.19711 -91.1939
-76.1371 -4.9817 -86.637
-77.8001 -4.60889 -87.4659
-82.7649 -4.10725 -85.3473
-82.1479 -2.60724 -86.2691
-80.6249 -2.37161 -86.0689
-80.796 1.96096 -84.2158
-80.6269 0.230086 -83.3761
-81.1364 -1.33289 -78.8725
-81.4726 0.363618 -79.6339
-83.1215 5.06031 -78.8207
-82.2099 3.6386 -77.898
-77.671 2.7154 -72.2098
-79.6971 2.8574 -73.2631
-81.3648 3.23389 -74.2531
-85.7814 2.14259 -75.6913
-86.4605 3.62634 -74.1459
-84.7587 4.04054 -73.1247
-86.5913 2.94433 -68.2835
-85.2116 3.74687 -69.3209
-81.7261 6.37263 -66.9494
-82.0026 4.50761 -67.3704
-75.9506 0.995964 -69.0724
-78.4033 0.904534 -67.3796
-79.9067 1.84564 -65.5175
-80.8951 -2.01851 -62.778
-79.8928 -0.904341 -61.6779
-79.7381 0.657906 -61.9211
-75.6963 -2.09031 -60.8474
-75.3276 -0.140813 -60.7543
-76.3963 0.868016 -60.1268
-75.5485 3.29607 -52.6931
-75.6719 3.63538 -55.5604
-75.1255 3.85608 -58.0173
-72.8258 10.0907 -61.5527
-72.4595 8.15104 -60.2999
-72.4949 6.3483 -59.3906
-68.1624 0.626005 -58.6728
-68.0477 3.5142 -59.3422
-68.793 5.87912 -58.7122
-68.5584 13.832 -55.4866
-67.5619 11.0511 -55.9613
-66.9812 9.0593 -57.5354
-61.0784 10.7925 -60.4162
-63.1382 11.2878 -59.6726
-63.3962 9.98947 -58.2467
-62.5047 11.8463 -53.8509
-61.3664 10.5608 -54.921
-61.4755 5.61553 -52.7296
-60.7057 6.95114 -54.0382
-54.4408 5.2299 -56.0128
-56.6686 4.8361 -55.6098
-58.594 4.26545 -55.6558
-63.897 2.43269 -59.1903
-62.6859 2.03699 -57.2314
-61.4818 1.7358 -55.6952
-58.5571 -2.16194 -56.1322
-58.8933 -1.02403 -55.0706
-55.0728 0.804654 -49.6024
-56.5725 -0.344248 -50.9434
-56.1035 -0.040373 -52.8435
-50.9254 3.87877 -53.9547
-52.619 3.0647 -53.4737
-52.7503 1.53019 -53.7024
-49.8979 -1.04096 -53.6631
-45.5496 3.99551 -55.6031
-46.1955 2.43167 -52.6947
-46.9151 0.0658576 -51.8543
-43.8745 -3.06574 -50.9593
-43.7618 -2.07552 -49.2663
-44.8942 -1.05955 -48.8996
-45.3243 -0.431863 -44.1953
-44.2248 -0.407657 -45.1747
-40.793 -0.103087 -43.3373
-41.1119 -1.83092 -43.6588
-40.7115 -6.52671 -43.0327
-41.1921 -5.33459 -42.2368
-42.7521 -7.42771 -36.1687
-42.4171 -7.72511 -38.063
-41.3064 -6.78601 -38.6178
-37.502 -6.51514 -38.5489
-34.7023 -1.27427 -41.4658
-35.9457 -2.70769 -41.0706
-35.4982 -3.61013 -39.8871
-32.1424 -2.3291 -36.8797
-32.9717 -1.6015 -37.9212
-32.6277 3.98653 -36.3954
-31.7711 3.0708 -37.9081
-31.0969 1.74486 -37.6579
-23.7551 2.88391 -35.2783
-26.1121 2.65061 -35.54
-28.0722 2.54104 -35.3971
-30.8177 2.99952 -28.9953
-29.4198 3.76233 -30.6847
-28.0286 4.24398 -32.0366
-23.4076 5.85948 -31.8586
-23.9308 5.38617 -30.0702
-24.9262 4.18075 -29.9629
-24.8419 1.96281 -26.864
-26.2471 3.31551 -20.4396
-24.6517 3.2192 -22.138
-23.3558 3.27103 -23.5622
-16.596 3.3103 -26.4829
-18.345 3.68031 -24.7998
-19.5955 3.97173 -23.2105
-15.1897 6.40621 -18.2802
-17.3815 6.15482 -18.8832
-17.3533 5.8657 -20.8296
-14.0107 8.7577 -22.5359
-14.0406 7.3636 -21.941
-9.29275 7.92235 -23.5454
-9.34968 6.82896 -21.9815
-10.4244 7.18313 -20.959
-9.55032 9.2114 -14.9892
-9.48293 7.98302 -16.5245
-8.78191 8.55523 -17.8485
-3.57716 14.1205 -18.1863
-4.42814 11.9792 -17.7093
-5.41392 10.1385 -17.7262
-5.11646 6.74188 -13.8246
-5.05327 8.65277 -14.1929
-6.32042 11.4942 -9.21609
-4.88021 11.8578 -10.5491
-3.96208 10.6956 -11.0922
2.91014 10.656 -8.8683
0.641909 10.2771 -8.38876
-1.41205 10.0059 -8.38944
-3.33816 7.79736 -1.21357
-2.50064 9.06356 -3.03272
-2.01446 10.1121 -4.69023
-3.08868 16.6229 -3.26312
-1.79146 14.7 -3.17054
-0.495591 13.2313 -3.33168
-0.948325 15.9755 2.70083
-0.671317 14.1232 1.33548
0.138103 12.6281 0.444344
5.09834 8.52775 0.988516
2.95348 8.78285 1.73453
1.07869 9.24755 2.03248
0.743679 8.3973 5.6853
2.33719 4.98436 5.07716
4.14034 8.10576 10.7422
4.61498 6.63847 8.91238
5.11062 5.26263 7.6688
7.479 5.82893 13.6265
6.53567 4.30491 12.0382
6.07063 3.065 10.5087
3.86017 -0.593598 7.90892
5.85975 -1.42122 8.89891
6.19241 -0.623788 10.6684
8.61742 -6.29984 10.3531
8.18746 -4.63932 11.8928
7.60234 -3.20009 13.1514
5.8817 -2.41513 20.2887
7.37257 -2.9326 18.5802
8.37367 -2.57551 16.8833
14.7464 -1.59888 15.1073
13.0905 -2.76523 16.325
11.8957 -3.84399 17.4674
14.0764 -7.58064 23.5178
13.9998 -5.93432 22.0063
13.9901 -4.79538 20.4455
19.0163 0.0512674 18.9066
18.0941 -1.8251 20.0194
17.5236 -3.49003 21.0548
17.8931 -5.2835 24.4355
18.4028 -3.18775 29.1589
19.9452 -3.24189 27.9757
20.26 -4.54269 27.3922
22.8186 -6.26245 29.4978
23.2095 -5.38441 35.4497
24.5536 -4.91962 33.6177
23.8223 -3.87521 32.1885
21.57 1.74168 34.3099
23.2386 0.602863 32.9621
24.3246 -0.152699 31.5329
29.2169 4.02641 29.5388
28.5838 1.88155 30.2012
28.0645 0.077029 30.8737
33.1457 -3.25999 33.0979
31.6763 -2.44018 32.1781
31.034 -1.2697 32.8965
33.8448 1.04527 33.7491
35.8692 -1.36045 37.6661
36.8551 0.0163198 36.7952
37.0818 -0.21092 35.2947
40.535 -2.34293 30.6045
40.4401 -2.254 32.8945
40.1322 -2.44327 34.881
40.8047 0.49776 38.8346
42.4139 -0.432206 38.4346
42.1521 -1.92668 38.1467
45.2052 -7.72919 42.2214
44.0918 -5.77716 41.5342
43.1324 -4.12915 41.0734
42.9956 3.23913 42.623
43.2046 0.919416 42.9527
43.5636 -0.962581 43.2726
43.47 -0.928277 47.9602
44.5601 -0.913789 46.9305
51.9875 -0.388667 47.6258
49.937 -1.58907 47.5055
48.0923 -2.13842 47.5748
48.1752 -6.91933 48.4974
49.0095 -5.40023 49.2857
51.3412 -6.90653 53.2849
51.675 -6.46196 51.821
56.0438 -5.73285 50.4081
55.1804 -7.45225 50.7705
57.339 -10.344 51.9286
56.0971 -10.3312 60.768
56.3722 -10.9666 57.965
57.5549 -10.6018 55.7352
61.0782 -9.22274 51.2997
62.2218 -10.043 54.641
61.0991 -9.71825 56.8751
62.9352 -10.1317 61.426
62.7117 -9.0612 60.2081
64.7665 -4.84031 61.1685
65.1867 -6.31432 61.1683
71.1173 -10.2268 64.5122
69.5402 -8.69424 63.7962
68.3325 -7.2422 63.1734
67.9623 -3.05562 66.0528
69.8396 -3.46212 66.0191
70.1957 -4.33529 64.8351
73.1555 -1.0201 66.3069
73.8329 -1.97868 64.7029
73.8508 -3.54525 64.7568
78.9786 -8.47589 66.9712
77.8817 -6.45876 66.9816
76.9911 -4.77105 66.5306
78.5067 -0.624248 68.3708
79.8363 -1.17773 66.9638
80.2538 -2.65253 66.949
84.9152 -3.22539 65.8463
84.6626 -3.53487 67.6503
83.6929 -2.54382 68.4059
82.9768 1.15587 71.2735
84.8184 0.864834 71.5846
85.5837 0.222951 70.4825
90.5562 1.3561 69.3837
89.3607 0.346962 70.6677
93.3932 -1.42406 73.8867
91.633 -1.10849 74.6622
90.4649 -1.52565 73.7485
87.1083 -0.125648 77.3961
87.7393 -1.58094 76.3343
85.6764 -9.41329 76.0086
84.9369 -6.57434 75.0519
84.9831 -4.22439 75.7726
80.1771 -0.352355 72.5636
80.2444 -2.48147 74.5246
81.3243 -3.83216 76.382
82.284 -7.78571 82.1704
82.1433 -5.81182 80.8186
80.5608 -5.10493 79.9877
72.0378 -3.66676 82.6155
74.8591 -4.30383 81.7344
77.498 -4.52484 82.1665
78.7384 -2.63848 86.5666
77.9259 -4.32065 85.899
77.2232 -7.89112 89.4613
75.8439 -7.66603 88.1064
75.4157 -6.19882 87.9738
70.4358 -2.78721 91.078
71.4553 -4.8112 90.6992
72.5932 -6.4542 90.6041
73.9781 -9.85869 93.9228
72.026 -9.55314 94.1209
71.2773 -9.21872 92.7917
66.6476 -11.0063 91.9961
65.3863 -8.5864 94.2974
66.8517 -9.68244 94.8922
67.6419 -10.3294 93.6796
timestep
-90.811 14.8872 -77.9046
-91.8226 12.049 -77.2695
-90.9169 13.7146 -77.0763
-90.512 10.3455 -73.5342
-90.6958 12.0477 -72.6292
-90.1532 13.1613 -73.4341
-86.1027 15.44 -72.9933
-86.5865 14.1222 -72.3969
-83.3355 13.1392 -68.9666
-84.4056 14.1279 -69.2831
-86.0406 18.3579 -66.6084
-84.4153 17.3657 -67.271
-79.4367 17.0983 -68.6649
-79.9659 16.2141 -67.0018
-80.8289 17.0338 -65.9707
-79.5183 20.3701 -62.4114
-78.6645 18.8435 -63.3841
-73.6371 18.0063 -62.1938
-75.4223 17.982 -61.7323
-73.5262 15.736 -58.6018
-74.3401 17.3553 -58.1046
-76.937 20.3831 -52.9554
-74.9451 19.8849 -54.1407
-73.3269 19.8181 -55.3521
-71.4799 19.2517 -52.1465
-69.4332 18.3748 -52.4831
-69.8671 18.8249 -54.3961
-66.1838 19.5404 -58.0863
-67.1115 18.142 -57.0162
-67.6126 13.4267 -56.0918
-66.1033 14.4376 -56.7434
-59.1564 14.1479 -54.4683
-61.2009 12.4162 -55.8763
-62.9912 12.3942 -57.6199
-60.5408 9.61651 -61.407
-62.5022 9.6794 -61.5753
-63.2063 9.61003 -60.2421
-60.7167 4.33698 -59.0558
-60.8407 6.02873 -58.0184
-61.9403 7.12843 -57.7725
-63.4975 10.1228 -49.525
-63.3089 8.63479 -52.239
-61.8134 7.92391 -54.1671
-56.4242 3.76221 -52.3074
-57.5078 5.72315 -52.7229
-59.5125 5.52283 -52.4473
-55.6983 2.24203 -46.5805
-58.4415 2.84351 -47.4413
-59.998 3.6209 -49.2773
-68.4811 2.10534 -50.0146
-65.6631 1.60652 -49.3216
-63.3827 2.04034 -48.4193
-64.183 0.501951 -41.1228
-63.3222 0.832037 -43.33
-62.4668 0.621309 -45.0795
-59.0351 -2.79947 -46.0988
-60.1339 -2.2996 -44.4556
-60.3411 -3.99473 -39.9662
-58.8661 -3.95628 -41.2809
-52.2148 -5.79152 -41.5703
-54.2118 -5.14516 -42.6584
-55.7452 -6.11966 -41.9493
-57.3245 -12.1827 -42.6511
-56.0279 -10.7368 -41.4526
-54.7549 -9.67954 -40.5838
-50.2956 -9.40342 -42.4394
-50.9902 -9.32414 -40.9826
-45.6396 -9.75875 -38.8172
-47.3819 -9.19588 -37.4328
-48.5943 -7.78015 -38.3131
-51.1739 -1.99536 -38.683
-50.6562 -3.63223 -37.8493
-49.1435 -3.98539 -38.0805
-46.3804 -2.70399 -35.8924
-49.3519 1.85699 -39.254
-46.3558 2.49828 -37.544
-45.001 0.887135 -36.0381
-40.4905 1.53356 -36.3308
-40.873 3.28561 -35.7531
-42.2315 3.2093 -35.0016
-42.5285 6.31746 -31.539
-42.5575 6.37991 -33.069
-40.1254 9.13423 -34.2026
-39.1262 7.64202 -33.9424
-35.3931 4.80368 -33.4464
-36.0535 5.89933 -32.666
-35.2848 6.83378 -28.1982
-33.5977 6.82903 -29.1191
-33.4836 7.55541 -30.3728
-30.1004 9.24288 -30.954
-23.8743 7.04084 -29.3837
-25.6562 7.52707 -30.32
-26.5903 8.57051 -29.7096
-24.7364 11.2275 -26.2433
-24.5861 11.088 -27.764
-21.4732 14.0525 -31.059
-20.4982 12.9472 -29.8167
-21.1431 11.569 -29.3565
-18.2064 5.32293 -30.3061
-18.22 7.63897 -30.2666
-19.2602 8.23806 -28.642
-14.1944 11.4003 -25.0325
-16.1442 10.2893 -25.4679
-17.9335 9.45822 -25.3568
-22.3681 11.6009 -23.2183
-20.7969 11.5677 -22.1934
-19.3666 11.8322 -22.8209
-17.6564 13.2239 -19.8188
-20.7466 17.6401 -16.993
-19.9801 15.547 -16.3994
-18.8845 13.9639 -16.355
-16.5923 13.8735 -10.9458
-17.3561 12.0842 -12.3846
-19.1259 12.7478 -12.7807
-25.4988 10.854 -11.443
-23.8299 12.4007 -11.4612
-22.5448 13.9395 -11.453
-22.6235 13.0894 -6.58313
-22.5463 14.3209 -7.59864
-23.4717 18.7365 -6.43997
-22.3952 18.1425 -4.9915
-21.2795 17.2056 -5.43886
-16.3751 16.6266 -5.4037
-16.9657 17.731 -3.93562
-18.3032 17.2749 -3.29196
-19.711 14.6487 2.76361
-18.9711 16.3884 1.45126
-18.1638 17.9111 0.471874
-13.842 16.3874 1.60693
-14.5528 18.1817 1.64043
-11.6416 20.3656 4.76619
-11.2813 21.0613 3.06309
-11.2237 20.0013 1.87184
-7.982 18.3115 -3.351
-7.80985 18.9268 -1.14111
-7.60287 19.3873 0.73217
-5.22905 20.7081 7.13966
-4.94539 20.3944 4.90896
-4.63465 20.2897 2.96886
-1.39667 24.3207 -1.17529
-1.4154 22.4169 0.142498
-1.22748 20.8226 1.27137
5.65504 23.8033 2.97229
3.66227 22.5707 3.08303
2.30098 21.2054 2.78707
5.70383 15.4253 0.836032
5.11904 17.0566 2.45493
4.23795 18.0623 3.90414
6.95983 18.3974 6.54602
10.7581 18.5696 7.07821
12.9489 17.7509 2.06977
13.501 16.9411 4.15592
14.1615 16.8368 6.07401
16.2514 15.4583 12.129
16.8366 15.8606 9.98403
17.2491 15.9345 8.11951
19.2625 18.3209 2.66485
19.6522 16.6337 4.20101
19.699 15.0575 5.3472
23.4517 14.315 11.4781
22.8035 13.7853 9.38606
22.2909 13.4761 7.54389
24.2675 10.9443 1.81465
23.521 10.3538 3.96353
23.1419 10.2198 5.81989
22.2464 5.53581 10.9212
23.0185 6.31735 8.89156
23.9812 6.73269 7.19795
26.8842 4.07245 1.71313
26.3045 3.82472 3.92501
25.457 3.60979 5.67935
27.1366 -3.24826 8.09821
27.0892 -1.12652 7.44582
27.4002 0.711283 7.11871
31.1278 1.15105 8.10771
35.4571 1.45213 9.92813
34.3169 0.777017 11.3138
33.3185 -0.180711 10.7937
32.3219 -1.67896 14.015
34.522 3.95804 18.7329
34.3977 1.90916 17.644
33.9149 0.0236351 17.106
36.1895 -5.69779 17.8404
35.5287 -3.84985 19.1002
34.7796 -2.27392 20.0199
35.9077 2.59019 25.4692
36.2646 0.511462 24.316
36.229 -1.1467 23.3248
37.6085 -7.3566 23.3637
37.7061 -5.41614 23.4715
36.6227 -4.79862 24.3066
36.3421 -7.18089 27.2101
35.649 -9.81472 30.1895
37.4906 -10.444 30.0651
38.533 -9.46638 29.3483
43.7204 -6.74449 28.7493
43.0202 -8.89609 29.0866
42.1332 -10.6316 29.3515
45.4752 -11.6716 33.5844
44.9732 -13.1622 32.5411
43.5022 -13.0473 32.0256
38.241 -16.8882 32.4968
39.46 -15.2057 33.5503
40.786 -14.1309 34.4836
46.031 -17.9633 36.0763
44.8422 -16.3188 34.8995
43.5881 -15.8835 36.3644
44.7163 -12.9108 39.5867
43.4353 -13.5964 39.3819
37.5215 -13.7181 43.831
39.3245 -12.9616 42.573
40.6847 -11.9842 41.5362
39.747 -7.30834 41.7419
41.4122 -8.22972 41.5942
45.5053 -5.96943 40.8389
44.696 -6.46236 42.0178
46.6698 -4.89735 46.3945
46.2795 -4.25236 44.6479
47.9818 -0.887652 43.7662
51.4413 -0.178047 51.9824
50.5426 -0.50214 49.1645
50.5415 -0.868549 46.6904
55.114 -0.705628 40.9105
54.5179 -2.39008 43.8586
53.8601 -2.76066 46.3163
55.6768 -4.65057 50.2917
56.0734 -4.56905 48.8496
60.0954 -6.85085 48.0004
58.7462 -7.20996 48.5523
55.7717 -13.0853 48.7206
57.5521 -11.7695 49.4486
59.0052 -10.7035 50.2293
62.6786 -11.6686 54.3351
63.2263 -10.6952 52.7742
62.667 -11.0395 51.415
66.1139 -11.4376 47.8778
66.3862 -12.987 49.0483
65.1148 -13.4493 49.9395
63.8006 -19.7211 48.0544
64.6286 -18.1608 49.5844
65.5287 -17.0639 50.9381
66.4343 -18.6626 55.7749
67.7127 -17.2876 55.0163
68.2357 -17.5505 53.6325
73.504 -17.5548 53.1222
72.6937 -19.3445 53.3941
71.4705 -19.4435 54.325
69.9098 -22.1966 58.1256
71.2834 -21.0284 58.767
72.3055 -20.7672 57.7607
76.9548 -21.0513 58.9512
75.6712 -22.5055 58.5472
76.0649 -24.2106 62.4007
77.1688 -25.5259 61.5838
76.7956 -25.8024 60.1117
72.9132 -27.6048 62.22
73.3448 -27.4519 60.3179
71.5524 -32.7523 56.4149
71.2005 -29.8066 56.294
70.4449 -27.9821 57.9531
66.2887 -22.0972 56.804
66.2371 -24.9105 57.5663
66.6834 -27.2647 58.4803
62.0766 -29.6709 55.3418
63.544 -30.5379 57.0382
63.3966 -28.9437 58.2127
66.5137 -27.3121 64.6642
64.4788 -29.0746 63.485
63.2664 -30.5148 61.6286
63.2438 -35.3048 60.8263
61.9268 -34.0376 61.6448
56.9634 -36.3875 60.8487
57.3049 -35.5742 62.4865
58.7898 -35.6686 63.0214
61.1907 -40.7109 67.6896
59.6532 -39.5188 66.4495
58.5756 -38.7979 65.0876
56.29 -41.4256 61.6621
54.9621 -40.1895 62.2701
55.0242 -39.8782 63.7605
52.9051 -43.677 63.7716
53.5282 -41.8279 68.1023
52.9905 -43.1472 66.7968
53.7494 -42.9499 65.4838
timestep
-85.5966 10.7692 -83.3136
-85.64 13.8523 -83.185
-85.3769 12.0862 -82.5819
-82.2434 12.2856 -79.7376
-83.5558 13.1743 -78.5873
-85.015 12.7008 -78.9133
-88.4957 12.6871 -75.6131
-87.2283 13.3243 -75.8486
-85.8363 16.2972 -72.1516
-86.2771 14.8092 -72.4545
-86.4354 12.1881 -69.0357
-87.3134 13.9112 -69.056
-91.7411 15.4963 -67.4759
-90.7669 15.1367 -65.9211
-89.1635 15.2924 -66.0491
-85.9182 11.5323 -64.1241
-86.3792 13.3772 -64.1467
-83.9992 17.6307 -64.5992
-83.4732 15.799 -64.8377
-79.4362 14.7498 -67.2154
-79.6454 15.1722 -65.3675
-76.132 15.7113 -58.8626
-76.4073 15.5974 -61.1349
-76.8533 15.8863 -62.9333
-72.3398 19.8691 -66.7427
-73.7609 18.197 -66.751
-74.2983 16.719 -65.7092
-71.3782 13.4021 -63.8357
-71.5552 15.2431 -63.43
-70.403 17.6616 -58.8399
-69.7047 16.5978 -60.3593
-63.4531 14.8956 -63.4969
-64.5725 15.3653 -60.7818
-66.4779 14.9623 -59.0332
-67.4411 10.4364 -57.7748
-65.7833 10.8001 -56.9866
-65.6212 12.3424 -56.6037
-61.7554 14.6337 -51.6709
-63.1342 13.7419 -52.6481
-62.8829 13.0115 -54.0276
-59.7681 7.48675 -58.265
-59.9075 9.64729 -56.2142
-59.9886 10.6229 -53.904
-53.9784 11.2719 -49.2661
-55.9644 10.6896 -50.1319
-57.7329 10.363 -50.8071
-64.3909 7.68309 -45.5628
-61.901 8.38874 -47.0257
-59.694 9.58415 -47.618
-55.8134 16.0345 -46.5751
-56.0799 13.2118 -45.92
-57.0935 10.9686 -45.2806
-60.1829 9.47888 -38.633
-58.6305 10.1432 -40.1887
-57.2533 10.8896 -41.4273
-54.3948 12.8212 -37.6895
-54.6519 11.2371 -38.7622
-54.3417 6.42235 -39.5213
-54.8048 7.55149 -38.0005
-57.5471 3.03772 -34.0927
-55.7417 4.48801 -34.4266
-54.4967 5.85105 -34.568
-49.0416 9.9982 -33.5958
-50.3385 8.17466 -33.1202
-51.5295 6.9597 -32.3188
-53.7555 5.62742 -28.3153
-52.5134 5.17585 -29.1172
-48.1103 1.17134 -29.5847
-50.1601 1.22686 -28.5132
-52.0016 1.55661 -27.972
-56.1105 -2.1346 -24.6632
-55.0325 -1.36139 -26.0898
-53.9063 -0.560956 -25.6321
-51.1888 -3.0564 -25.2356
-44.8906 2.78328 -25.293
-46.1844 -0.421428 -26.3837
-47.824 -2.28161 -26.9793
-47.6123 -4.28921 -31.8331
-46.0062 -4.61582 -30.8831
-46.1133 -4.69861 -29.3829
-42.4027 -2.36926 -27.9209
-42.7956 -3.83764 -27.7146
-41.8186 -5.38462 -24.283
-43.6315 -5.16592 -24.2497
-48.2266 -4.35019 -23.1721
-46.7844 -3.75689 -22.8502
-45.8435 0.475196 -19.8351
-47.4841 -0.494044 -19.4449
-47.384 -1.9412 -19.5582
-49.1018 -4.79703 -17.9686
-48.6936 -7.77243 -22.1347
-48.0838 -8.79518 -20.5818
-48.7046 -8.46296 -19.2527
-49.4153 -12.1843 -16.4073
-48.1413 -11.6597 -17.1588
-43.9372 -16.8298 -17.5317
-44.7501 -15.1897 -18.132
-45.9863 -14.8742 -17.233
-48.5022 -20.0097 -13.8065
-46.9485 -18.3361 -13.7297
-45.9024 -16.7233 -13.7785
-39.2528 -19.4477 -13.6938
-40.7829 -17.7079 -13.6248
-42.1293 -16.3891 -13.6736
-40.363 -13.4986 -10.6225
-39.1039 -13.4243 -12.073
-39.7701 -13.3276 -13.4132
-38.125 -13.0259 -16.8359
-35.1621 -9.50403 -21.7773
-35.0239 -10.4869 -19.704
-35.0532 -11.0917 -17.7773
-28.7407 -9.65824 -17.2755
-30.4032 -10.6956 -15.9743
-32.0658 -9.64802 -15.9035
-35.9935 -4.87221 -12.4949
-34.0648 -5.72371 -13.4665
-32.3825 -6.18717 -14.3079
-30.9567 -3.76821 -10.4936
-30.3345 -4.15086 -11.819
-25.3527 -3.08547 -13.8347
-25.7354 -2.43065 -12.0735
-26.6563 -3.302 -11.1896
-25.1198 -3.40306 -4.9554
-25.0747 -3.70904 -6.89513
-25.2356 -2.51967 -7.78208
-24.5487 3.94575 -9.16895
-25.1931 2.11722 -7.93102
-23.5791 0.992618 -7.57231
-18.6466 1.87861 -6.46786
-20.3802 1.70966 -5.65121
-20.7823 -0.389469 -1.12857
-19.8901 1.23535 -0.824058
-20.1439 2.36482 -1.93611
-22.8587 6.36677 2.42141
-21.1708 5.90108 0.875346
-19.4088 5.5627 0.0871471
-14.2724 10.8813 -0.249551
-15.371 8.8914 0.23283
-16.1638 7.35975 1.10272
-14.1718 4.46509 7.01655
-14.4429 6.34429 5.741
-14.907 7.96939 4.65983
-12.0966 14.9347 5.30573
-12.1908 12.5752 5.53263
-12.2767 10.5767 5.46168
-9.93878 7.9465 3.73304
-9.35324 6.93235 5.62923
-9.84119 8.1736 7.16582
-6.95146 9.66412 9.14071
-6.60385 10.0474 12.8646
-5.01953 4.30352 13.5746
-4.77685 6.4089 14.6792
-4.61513 8.19936 15.5447
-5.67168 9.30282 21.6938
-4.04931 9.24687 20.0436
-2.6635 9.30997 18.6282
3.44567 8.97324 17.4267
1.90049 8.35979 19.1359
0.384483 7.78705 20.3005
-2.25569 4.91614 25.1573
-0.177159 5.16623 24.0108
1.52712 5.85592 23.3245
6.61346 7.78045 22.6169
6.20184 7.0347 24.7519
5.02813 5.43199 24.6831
5.65209 -1.38517 26.6354
6.20169 0.881299 26.4988
7.06019 2.69785 26.4015
12.8187 2.47821 22.234
11.5526 3.55332 23.8777
10.3624 4.1905 25.3165
11.4748 8.7843 31.432
11.3477 7.91922 29.3588
11.1042 7.24305 27.4594
14.297 8.46332 25.7559
15.0472 13.6814 27.1417
16.5419 12.6391 26.6409
16.5857 11.1371 27.0667
18.4666 11.5238 30.3759
22.9737 14.1095 26.9558
22.2194 12.6001 28.4875
22.1829 11.1456 29.8041
23.8505 5.14509 32.5465
24.1889 7.33797 31.9696
24.5038 9.25534 31.9929
28.8378 13.9763 32.79
28.5251 11.6592 32.1491
28.2631 9.94695 31.2469
32.0432 5.48349 28.3201
31.3606 7.19461 29.0503
30.6015 7.11191 30.3354
32.4086 7.06116 33.732
36.3625 8.36612 34.6315
36.6411 6.52558 34.989
35.8544 5.52062 34.2118
35.6409 -0.65594 34.7743
36.4266 0.879844 33.2258
37.5387 2.09528 34.2408
41.2714 0.846388 30.9526
42.1103 0.84102 32.7368
41.1678 0.831245 34.0749
40.645 4.05649 39.7256
42.1371 2.83535 38.4471
43.1491 1.6863 37.1433
49.7367 1.70168 36.447
48.39 -0.213171 36.6072
46.6082 0.118884 37.3797
47.666 -3.62593 40.2902
47.2476 -2.1895 40.3227
47.0405 2.88981 45.8996
47.8719 1.45253 44.3259
48.5037 -0.126166 43.3106
50.4093 -2.12694 47.3398
51.0486 -0.879187 45.9901
52.7541 -4.2922 43.0794
53.1473 -2.99731 43.6826
56.3374 0.151722 42.1192
55.691 -1.40573 41.1974
57.9005 -3.11573 38.6294
62.4972 -10.6235 40.5683
61.1769 -8.20241 39.2595
60.5664 -5.64391 39.434
64.9494 -0.803944 45.1023
63.7857 -2.31965 42.2436
63.8136 -4.67364 41.1164
68.363 -5.70861 40.0774
67.2737 -6.14817 40.9576
68.6907 -8.43575 44.4783
69.4194 -7.14153 43.9186
74.9695 -4.2294 43.7906
72.9335 -4.68819 44.8667
72.9484 -6.58843 45.117
76.724 -9.90172 43.9345
75.9131 -10.4264 45.6114
75.3177 -9.31703 46.3627
77.0418 -11.8537 50.3937
77.2184 -9.94989 50.7467
77.6842 -9.29016 49.3689
82.2342 -5.63149 52.7649
81.9362 -7.39126 51.1642
81.4129 -8.76132 49.8766
81.8488 -13.2698 51.9543
83.145 -12.8052 50.5473
82.5756 -12.3751 49.2632
81.6275 -13.3123 44.4651
82.1606 -15.0092 45.1955
82.0677 -15.1643 46.7138
82.4077 -20.1062 47.6023
83.2644 -19.1332 48.9323
83.9992 -17.9244 48.3914
86.8136 -20.3597 44.4399
86.3861 -18.7138 45.4545
88.6801 -14.4709 45.3043
87.9374 -14.7268 43.4808
87.8831 -16.2153 43.1764
90.0917 -17.824 38.7563
90.4923 -16.784 40.4285
95.4191 -17.4194 44.8447
94.8666 -16.5732 41.9731
93.8678 -15.178 40.1708
95.819 -7.58231 38.2779
96.521 -10.3091 37.5955
95.5844 -12.7 37.7039
100.535 -10.9857 33.8166
99.2874 -12.7815 34.7692
98.1278 -14.1905 35.3298
93.78 -18.3022 36.3463
96.7046 -18.8623 35.8545
99.0391 -17.9336 35.4932
102.89 -20.7365 36.3588
102.284 -19.683 34.7548
106.462 -19.2487 29.7987
105.215 -18.8661 31.2
104.521 -20.0986 31.7733
110.886 -20.4457 32.7825
108.744 -21.0706 33.4157
107.066 -21.7446 34.1319
109.727 -25.3782 37.353
107.832 -25.2794 37.3029
107.193 -23.7845 37.2576
110.835 -21.7736 39.6857
108.428 -22.9571 42.0466
108.446 -21.3337 41.1134
108.797 -21.3438 39.6628
timestep
-64.9513 11.8149 -87.9839
-66.5982 9.33018 -88.8833
-65.6076 10.5106 -87.8405
-68.0324 6.48963 -84.8584
-67.8413 8.33334 -84.0619
-66.5374 8.97164 -84.4768
-62.425 9.53285 -82.2068
-63.2523 8.34961 -82.7653
-63.1872 3.85539 -81.2961
-62.5885 5.17417 -80.7712
-59.7099 5.56272 -76.8844
-59.7729 4.17685 -78.3245
-55.9161 1.40562 -80.6279
-55.9317 1.1306 -78.7213
-57.2677 1.40546 -77.891
-59.1488 -1.23148 -74.0327
-58.0316 0.403551 -74.2103
-54.5197 1.7713 -71.3194
-55.5833 0.276047 -71.3425
-54.7755 -4.36368 -70.2055
-55.8119 -2.98421 -69.3281
-60.4425 -1.76411 -66.5815
-59.4621 -3.83202 -66.2467
-57.5062 -3.3421 -66.0185
-52.4591 -0.244565 -62.3626
-53.0323 -1.77126 -63.9244
-54.1618 -3.30267 -64.0486
-52.595 -7.52144 -62.2781
-53.9161 -6.29394 -61.6504
-57.1902 -7.28551 -57.7722
-55.2964 -7.17779 -58.3101
-48.0327 -9.69052 -53.8294
-50.668 -8.79409 -54.8774
-53.1179 -8.66283 -55.6271
-56.1213 -12.583 -54.6102
-56.4459 -11.226 -53.2536
-56.2813 -9.7949 -53.7173
-57.8559 -4.75816 -52.2359
-58.9092 -6.28892 -51.8754
-58.1968 -7.56512 -51.4396
-57.3397 -8.78448 -43.5187
-58.9191 -8.79358 -46.0421
-59.7206 -9.30976 -48.3468
-66.843 -9.64946 -47.3662
-65.0099 -8.30002 -47.9228
-63.4231 -9.31374 -47.5177
-60.2147 -12.1003 -40.8611
-62.2283 -11.6556 -43.0025
-63.3055 -12.2031 -45.2086
-61.5621 -17.8051 -48.6986
-63.0077 -17.0235 -46.1883
-64.8946 -15.7298 -45.0888
-63.2976 -19.3266 -40.2363
-64.9255 -17.7967 -40.7634
-66.2206 -16.6558 -41.6917
-70.1799 -16.9252 -38.9066
-68.7695 -15.4813 -39.0809
-68.6493 -11.7054 -36.2441
-69.5463 -13.313 -35.931
-70.1239 -16.2797 -29.7178
-70.9579 -14.8905 -31.4452
-71.4986 -13.5919 -32.8035
-76.9289 -10.4938 -33.4737
-75.0334 -10.6019 -32.1159
-73.5142 -10.851 -30.85
-74.2336 -13.2183 -26.9847
-73.3231 -11.9995 -27.3121
-68.6693 -15.2471 -24.7875
-69.1277 -13.4664 -26.2086
-69.5091 -11.8547 -27.2478
-67.2716 -6.69219 -30.4559
-68.062 -7.84995 -29.2114
-67.5001 -9.31014 -29.2491
-63.7829 -9.06913 -28.4366
-64.9016 -16.1194 -26.6181
-63.7598 -14.1451 -29.2304
-62.605 -12.19 -30.3081
-58.2788 -9.08345 -30.7412
-59.4431 -9.06632 -32.1781
-60.1005 -10.4248 -32.5023
-58.407 -11.3574 -36.8724
-57.982 -11.644 -35.4777
-54.6889 -13.2249 -34.3725
-54.3787 -11.4593 -34.6679
-51.4702 -8.27187 -36.3403
-51.6122 -9.69674 -36.5529
-47.8055 -11.7058 -40.1265
-48.0092 -12.3318 -38.2754
-48.2357 -11.2574 -37.243
-45.0013 -9.23273 -36.9427
-44.9447 -6.03726 -40.0081
-43.1479 -6.73756 -39.9688
-43.0957 -8.17766 -40.1478
-39.7394 -11.4775 -40.5469
-39.7943 -10.1029 -39.8641
-34.5604 -6.29101 -38.0745
-36.0978 -7.54653 -38.127
-36.335 -8.27105 -39.4042
-33.0156 -10.7923 -45.0322
-33.0575 -9.88027 -42.9382
-33.0307 -8.9831 -41.1541
-27.3983 -5.62041 -44.7621
-28.7432 -6.31636 -43.0593
-29.6934 -7.22637 -41.5687
-31.5412 -9.67753 -37.9435
-29.8677 -9.13853 -37.1212
-29.4488 -7.74447 -37.6923
-27.4551 -6.14055 -34.9825
-21.0959 -5.90757 -36.0715
-22.9698 -5.89914 -34.6719
-24.1008 -6.09707 -33.0905
-23.6456 -10.5908 -28.9365
-23.5158 -8.22496 -29.0735
-23.5327 -6.24953 -29.4276
-21.1517 0.116591 -27.9363
-21.8549 -1.96936 -27.3582
-22.1774 -3.8453 -26.9503
-20.101 -5.74482 -23.3519
-21.3457 -4.80211 -23.3767
-21.9131 -6.92958 -18.6358
-22.2085 -5.06482 -18.6637
-21.2337 -4.33184 -19.5698
-15.9143 -1.37209 -17.4123
-17.7855 -1.54336 -18.0589
-18.3427 -2.82795 -17.573
-16.0786 -7.42544 -11.8502
-16.5374 -5.53589 -13.2271
-16.911 -3.85466 -14.1853
-16.2574 0.748716 -12.0368
-15.3063 -0.519325 -13.2187
-12.2599 1.57301 -16.0498
-11.1343 1.44907 -14.53
-11.8787 1.18884 -13.1995
-16.7802 5.61594 -10.5184
-14.5517 5.07385 -10.656
-12.9828 3.99481 -10.8924
-6.80393 2.62409 -9.97819
-8.6733 3.17791 -8.74324
-10.4442 3.80198 -8.02426
-13.169 5.21076 -0.901523
-12.2477 5.22058 -2.95324
-11.2406 5.30916 -4.58396
-6.88425 9.52572 -6.00236
-7.43606 7.90223 -4.45625
-8.07051 6.69276 -3.15311
-4.4862 2.29452 0.189799
-5.55547 4.36297 0.150702
-6.55835 6.10698 0.270241
-5.46015 9.65462 0.568516
-2.32028 11.4923 1.99764
-0.176442 8.43105 6.9388
0.912734 10.2767 6.02967
-0.486824 11.4698 5.29092
-2.21684 17.3832 7.17954
-1.78497 15.1404 7.6789
0.0387247 14.5248 7.42359
5.63968 12.35 5.39757
4.59444 13.8372 6.8857
3.79392 14.8947 8.33807
3.20028 17.141 14.5375
4.60446 16.7744 12.648
5.64885 16.6042 10.9624
10.2072 20.1732 8.05491
9.68849 18.8125 9.87387
9.41244 17.5836 11.4117
12.2158 12.8195 14.2557
12.4142 14.9002 15.3322
11.691 16.3843 14.2205
12.9151 22.9256 16.2527
13.5499 20.9684 15.3187
14.2427 19.1361 15.0302
18.3267 22.3117 17.7423
18.4284 20.1493 18.6002
17.4209 19.0376 17.2968
19.1173 15.9984 18.9189
20.9112 16.6753 23.8582
21.6119 17.7279 22.4574
21.9229 16.8873 21.2482
25.1648 15.1259 21.9464
29.8726 20.692 22.6543
29.1356 18.6739 21.9159
28.4314 16.9246 21.4695
31.5321 11.105 19.4494
30.9674 12.6173 21.0153
30.695 13.9921 22.3169
31.1078 15.3551 28.532
32.0549 14.254 26.7557
33.148 13.8372 25.1868
39.6368 14.2364 24.5031
37.7601 14.7692 24.5391
36.8828 13.6626 25.1523
38.8169 12.0297 28.1447
43.1719 12.6323 31.4255
43.4462 12.0336 29.5475
42.4015 11.0959 28.9621
42.8019 5.40202 25.4519
42.7936 6.65141 27.4608
42.5279 7.42175 29.2549
47.099 5.58955 29.8927
46.2475 5.38105 31.5768
45.2305 6.4984 31.9185
50.6698 10.8728 34.4324
48.8937 9.38591 34.1216
47.2548 8.30975 34.5755
42.9526 4.71893 39.8015
44.1284 6.17683 38.477
44.9982 7.63384 37.5193
45.9733 10.6584 40.8828
46.891 9.55803 40.2058
53.5554 9.06232 40.1497
51.5051 8.78026 41.1559
49.9474 8.69621 42.3788
50.7445 5.94845 45.9688
51.1413 7.79879 45.8543
52.7572 11.6667 47.8747
53.2842 10.2679 47.6361
57.784 9.64972 48.8415
56.247 10.1148 50.0091
55.7419 12.1575 53.145
63.0707 12.6518 53.5099
60.5435 12.7447 55.2178
58.2693 12.1268 56.0405
57.2156 6.71127 63.4072
58.155 9.22287 61.2545
58.447 11.2576 59.7608
59.6056 15.1143 62.7037
60.1468 13.7977 61.9973
64.3031 12.6879 63.8864
62.9083 12.1054 63.9741
59.2871 16.4085 67.8912
60.4003 14.4079 67.5793
61.0932 12.5813 67.2815
56.6807 10.4994 66.7636
57.892 9.1457 67.577
58.9735 9.69637 68.4142
60.8566 5.34414 67.7624
62.368 6.39148 68.4148
62.0305 7.57455 69.3227
64.8182 11.9553 73.3497
65.0598 10.078 72.0425
65.3466 8.495 70.8821
66.27 6.68535 66.6431
67.8829 6.27671 67.5841
67.6728 6.04755 69.1653
69.5723 1.33839 71.4819
70.548 3.01898 71.5312
70.5095 3.88241 70.3097
74.2536 3.45615 67.2817
72.7212 3.51607 66.2024
71.6347 2.64711 66.8355
69.9115 -1.46507 64.6496
71.6246 -0.395004 64.5223
74.813 2.02913 62.3378
75.4592 0.24195 62.1335
74.3727 -0.885364 61.9388
75.7193 -3.86327 57.9348
75.9853 -3.47544 59.8395
81.5987 -6.15516 66.3793
79.7691 -5.56935 64.1771
78.5684 -5.18317 61.9018
81.3259 -8.77168 55.4893
80.7328 -9.29889 58.3615
79.7508 -8.54634 60.4596
77.739 -15.0244 64.0725
79.04 -13.5113 62.8012
80.0466 -11.9514 62.244
87.3894 -12.5427 65.8359
85.0901 -12.8075 63.9844
83.4595 -13.4661 62.2105
84.3181 -15.7813 57.9592
84.2494 -16.3818 59.8241
90.0435 -16.3727 62.8665
88.2026 -15.8708 62.3368
87.2487 -16.9663 62.0795
85.7226 -15.3668 68.6099
85.3104 -16.2536 66.5223
84.9587 -17.5094 65.0114
83.3168 -22.3039 66.0956
81.9149 -21.2609 65.1823
81.8232 -19.7125 65.5082
79.6686 -16.935 68.8827
83.076 -20.149 69.993
82.165 -18.4361 70.0587
81.1471 -18.4384 69.0377
timestep
-35.6862 4.22121 -96.1128
-34.8407 6.00783 -93.8442
-35.1903 4.41948 -94.6885
-33.4195 2.3358 -90.6102
-34.2125 0.921625 -91.7406
-35.3334 1.38621 -92.4939
-38.814 -1.5942 -91.4018
-38.4085 -0.172402 -90.9292
-41.7738 -0.078391 -87.1676
-40.3206 0.251248 -87.6061
-37.3041 0.866098 -84.3653
-38.4355 -0.822544 -84.4015
-38.954 0.44208 -79.4979
-40.3841 -0.763986 -79.9719
-39.9319 -1.73491 -81.0701
-40.4242 -6.57076 -80.9344
-41.6594 -5.11011 -80.715
-45.9312 -3.80546 -81.81
-45.5059 -4.93774 -80.3631
-46.5999 -6.52133 -76.0678
-47.3356 -7.08257 -77.6641
-51.1201 -13.4048 -77.3735
-50.7554 -11.1851 -77.1608
-50.3527 -9.27868 -77.1512
-55.9737 -7.67082 -74.3752
-54.5728 -6.62336 -75.9226
-52.6538 -6.91474 -75.2447
-50.2946 -5.5208 -70.9627
-52.0274 -5.90346 -71.7321
-56.1963 -5.32054 -68.9172
-54.7929 -4.11948 -69.792
-53.3245 3.32344 -71.5097
-54.812 1.07883 -70.3532
-54.7705 -0.571271 -68.3724
-52.9268 0.49009 -64.1979
-54.7555 1.11891 -64.0579
-55.7425 0.200286 -64.7896
-60.3162 0.798005 -65.404
-60.4153 -0.287903 -63.7879
-59.0906 0.122436 -63.0495
-58.8574 0.359262 -54.3534
-58.974 1.06986 -57.1757
-59.6344 -0.155029 -59.3085
-62.749 -5.80311 -58.6495
-62.7504 -3.63046 -58.0133
-62.7408 -1.70511 -57.6544
-67.0216 3.78352 -57.2151
-65.5562 1.93569 -55.2802
-65.3805 -0.581732 -55.197
-65.3405 -6.82147 -56.456
-65.8495 -5.56805 -53.8729
-66.8973 -3.38795 -53.0838
-72.0569 0.129037 -51.2846
-71.6294 -2.20646 -51.7573
-69.9048 -2.77327 -50.8792
-66.3176 -2.2561 -47.1723
-67.7701 -3.45323 -47.881
-70.4534 -7.27924 -46.7887
-69.1372 -6.1745 -45.7243
-64.2418 -11.9363 -46.5215
-65.1263 -9.88065 -45.675
-65.853 -8.10811 -45.1559
-63.1548 -4.17789 -40.763
-62.7661 -5.49302 -42.6585
-62.5917 -6.2994 -44.4388
-60.4578 -9.83105 -46.8141
-60.0343 -8.43206 -46.3171
-60.5515 -8.40239 -52.5658
-59.9994 -7.04982 -50.78
-59.6201 -6.05408 -49.1796
-62.394 -1.76431 -47.8019
-62.0856 -1.98133 -49.697
-60.6801 -2.42468 -49.9355
-57.855 0.0556858 -50.3025
-55.8111 -4.86269 -44.5154
-54.133 -2.58847 -46.5698
-55.2754 -0.592148 -47.602
-51.663 2.18639 -47.7817
-52.669 3.22296 -46.5152
-53.6641 2.31318 -45.75
-54.6237 2.68489 -41.4896
-55.1679 3.43191 -42.6409
-58.1994 5.51329 -41.0453
-56.7488 6.67001 -41.2086
-54.8719 10.6887 -40.127
-54.5232 9.26702 -39.5887
-50.1015 8.24018 -38.2952
-51.2944 7.82831 -36.8099
-52.4067 8.81429 -36.4935
-51.6206 11.4733 -33.9722
-47.0788 9.51883 -33.7058
-46.994 11.4763 -33.6276
-48.0786 12.1456 -32.7677
-47.1519 16.4414 -34.6156
-47.6007 15.8607 -33.2933
-51.5008 19.0869 -29.1993
-50.7545 17.8373 -30.4489
-49.2696 18.2435 -30.7765
-46.5134 19.9516 -23.8813
-46.693 18.9961 -26.0002
-46.82 18.4391 -27.8209
-41.187 18.6301 -30.0217
-42.5303 17.2429 -28.6934
-43.7863 16.1238 -27.6629
-39.1609 14.8059 -26.9916
-39.9373 14.8308 -25.2115
-41.4085 14.3697 -25.2991
-42.5325 12.2866 -22.298
-35.9834 12.6039 -18.5899
-38.2294 12.2158 -19.0154
-40.0857 11.8492 -19.5326
-44.9234 12.1954 -14.8449
-43.3309 10.504 -15.2439
-41.788 11.2128 -16.1809
-36.0591 12.2381 -11.2292
-37.8978 11.5364 -12.3923
-39.4428 10.6666 -13.2728
-39.8568 6.44207 -11.162
-39.9362 7.918 -10.7175
-40.9021 5.96149 -5.59838
-40.6018 7.86263 -5.8994
-39.4615 8.24886 -6.88076
-33.2293 7.30311 -5.37212
-34.7653 8.11301 -6.28868
-36.0115 7.97029 -5.44568
-38.2721 7.00009 0.244184
-36.4682 7.96407 -0.957787
-34.8141 8.55095 -1.90858
-30.7189 11.4126 -1.39683
-31.2297 9.55102 -1.40805
-27.1222 6.28365 -2.41855
-28.3795 5.79401 -0.930115
-28.8499 6.97824 -0.0525785
-28.5338 6.66859 6.642
-27.3376 7.14336 4.60824
-26.5807 7.66426 2.89776
-22.4384 10.3491 -0.530853
-22.812 9.35795 1.61046
-22.8993 8.43068 3.32185
-17.6841 4.8419 5.80035
-19.1545 6.64749 5.64948
-20.2075 8.25993 5.89552
-19.558 9.38104 12.7828
-19.2754 10.0435 10.541
-18.7668 10.499 8.62309
-12.6826 13.3051 6.85337
-14.0135 11.432 7.52899
-15.0129 9.88683 8.16918
-12.533 8.29077 10.6292
-11.5099 8.55921 14.2193
-4.34329 8.77564 16.9989
-6.57537 8.33857 16.3955
-8.36502 7.56289 15.9369
-9.22256 1.10118 16.7209
-9.05255 3.13533 17.8039
-9.03981 4.94485 18.7045
-6.1851 9.67846 21.6645
-6.77946 7.65653 22.7079
-6.65469 6.34188 21.3465
0.832168 5.01638 22.1692
-1.5068 5.0465 22.228
-3.41678 4.82275 22.532
-4.0691 -1.45524 23.2775
-3.93883 0.619816 24.3267
-3.73914 2.31817 25.3164
-4.42466 3.89302 32.168
-3.16551 3.49335 30.2984
-2.26042 3.26351 28.6821
2.29692 -0.695163 32.7163
1.8072 1.12184 31.326
1.39865 2.45164 29.9426
6.13302 6.55845 27.9585
5.50692 4.48945 28.5738
5.01167 2.65896 28.7087
6.79935 1.98601 32.0472
9.37681 2.84854 36.3378
10.1884 3.91764 34.9364
10.0619 3.29562 33.5545
11.2066 -0.26084 33.9121
15.384 1.27724 38.0296
15.0691 -0.512866 36.6216
14.7946 0.437241 34.9054
20.1566 -0.824206 29.5201
18.9128 -0.413208 31.4842
18.1701 0.123569 33.27
18.9965 3.67208 39.7169
19.3312 2.45145 37.7969
20.1676 1.55297 36.1989
24.4698 3.8906 34.2315
24.4692 1.99514 34.4495
23.9483 1.39247 35.8735
26.0401 2.80419 38.7481
29.8714 5.55385 36.3013
30.3789 4.92361 38.0067
29.6647 3.78427 38.7583
32.0373 0.426531 38.8952
33.6135 1.29649 40.2696
32.5477 2.81857 41.0557
33.1803 4.42232 46.0396
34.5914 4.9348 44.8276
34.8874 3.94774 43.7321
41.8094 1.24421 43.4759
39.5217 1.4579 44.1703
37.7364 1.74446 45.0474
35.8094 -2.93279 48.9059
37.2771 -1.12453 48.9132
38.495 0.367322 48.4885
42.1151 -1.91573 47.0699
42.0246 -1.00777 48.334
47.7574 1.32847 52.2873
46.4434 0.979368 50.4737
45.5367 0.392954 48.8451
48.9692 -0.2813 44.7445
48.2222 -0.852977 46.3431
51.0926 -4.73585 45.4286
50.8052 -3.72761 46.6418
53.1118 -3.91953 50.7011
53.8763 -3.49221 48.8991
57.6238 -4.24693 48.7462
56.6651 -3.2769 41.3824
58.5129 -3.86479 43.6477
59.1563 -5.48576 45.5276
65.8124 -5.98562 48.7494
63.2555 -7.84458 47.2093
62.1013 -7.78934 44.9839
63.5635 -9.38605 40.8215
62.9643 -9.98005 42.0915
67.2568 -10.562 43.7114
65.9606 -11.3312 44.0355
65.0564 -15.0989 50.4753
65.5153 -13.2076 49.2453
66.0428 -11.9263 47.7724
68.3181 -8.17467 49.7725
69.638 -9.50973 49.6311
69.4362 -10.4385 48.4454
73.7921 -10.6358 45.5659
73.6658 -12.0477 46.9129
73.0042 -11.6543 48.1668
78.6471 -10.321 47.0173
77.5011 -10.9353 48.9277
76.158 -11.0806 50.3867
76.3755 -10.9238 56.9362
75.9233 -11.4762 55.2282
76.7259 -10.829 54.1263
78.9652 -7.58431 57.0506
80.3582 -8.20742 55.8009
80.0785 -9.69329 55.4746
85.2848 -11.1826 56.4326
83.8507 -12.3329 56.9255
82.5733 -11.705 57.4894
82.4173 -12.1 62.6869
83.5741 -11.9033 61.0658
88.3269 -10.0323 60.6171
88.3957 -11.9218 60.7536
87.3483 -12.538 61.7364
88.9217 -15.5866 65.5466
88.9597 -13.6526 65.0812
91.4794 -6.92504 65.6451
92.6295 -9.64006 65.85
92.4371 -12.0153 64.8723
95.745 -16.949 59.0594
96.3549 -15.2146 61.5055
95.3863 -14.1131 63.5904
100.24 -15.7702 69.1135
99.6172 -14.7277 67.1212
98.7141 -13.9913 65.5192
100.718 -8.93074 59.9721
101.333 -10.5547 62.3595
101.763 -12.5701 63.8912
106.566 -14.4731 63.3083
105.517 -13.1086 64.1908
106.746 -7.45456 67.3458
106.992 -9.34239 66.9672
106.768 -9.69586 65.4427
109.33 -5.35271 59.7577
109.001 -6.54012 61.7473
109.052 -7.61296 63.4343
114.301 -7.85455 63.9869
113.188 -8.83065 65.186
112.001 -8.07828 65.6387
112.724 -2.82206 65.5235
113.669 -4.34577 69.1151
111.921 -3.97679 68.0952
111.837 -4.46796 66.7267
timestep
-40.6988 3.26958 -77.424
-40.4668 0.390735 -78.0962
-40.2402 2.22453 -78.2717
-37.9763 -0.0776642 -82.3132
-37.1922 1.60562 -82.0523
-38.1459 2.55377 -81.33
-40.0557 6.78715 -82.4634
-40.304 5.28975 -82.6857
-43.6643 4.13808 -85.8275
-42.3399 4.93947 -85.7884
-40.8359 6.48908 -90.0776
-42.0755 7.29456 -88.8105
-44.6005 11.8751 -88.69
-45.102 10.8845 -90.2161
-45.1067 9.37934 -89.9129
-46.9577 6.60398 -93.7017
-46.6754 6.60226 -91.8303
-49.1193 3.45023 -88.9945
-47.3122 3.59986 -89.536
-44.6444 0.30888 -86.7499
-45.5209 0.376121 -88.4951
-46.6898 -4.62965 -93.1186
-46.2521 -2.83643 -91.7941
-46.5791 -2.9424 -89.8781
-48.0654 -2.79426 -85.1854
-48.6561 -4.56717 -86.4028
-47.7129 -5.81811 -87.6432
-46.8028 -10.7276 -88.5115
-47.7894 -9.63609 -87.1784
-51.2097 -11.3666 -84.2719
-49.2506 -11.2425 -84.0112
-43.0365 -9.1973 -79.9054
-45.5128 -11.0039 -79.9134
-47.5383 -12.3597 -80.7628
-44.797 -16.2211 -78.1108
-46.6433 -16.4869 -78.55
-47.5047 -15.2479 -78.304
-51.712 -12.4014 -76.2568
-50.9853 -13.9869 -75.3289
-49.506 -14.258 -75.2408
-43.8766 -14.9757 -71.4663
-46.6874 -15.2696 -70.787
-48.8514 -15.757 -71.7953
-53.481 -17.1654 -67.7021
-52.239 -15.4897 -68.572
-51.0978 -14.0542 -69.1625
-47.8243 -5.95626 -67.9014
-49.9225 -8.06 -68.0571
-51.073 -10.4127 -67.9071
-55.7095 -13.9924 -63.1341
-54.9763 -11.4324 -64.4091
-54.1969 -9.58161 -66.01
-56.5726 -5.12794 -69.6858
-55.5516 -4.45044 -67.6534
-55.2122 -5.92133 -66.396
-54.0635 -5.2654 -61.4709
-55.6354 -5.58979 -62.5651
-60.4077 -6.14967 -62.1017
-59.3556 -5.05736 -63.2161
-57.3279 -1.79382 -58.6084
-58.0506 -1.30109 -60.8033
-58.9479 -1.38004 -62.5868
-58.9491 2.0137 -67.7209
-57.6736 0.515143 -66.4083
-56.4906 -0.555016 -65.2838
-52.5517 1.67244 -63.9857
-53.0153 0.165877 -64.0994
-47.7808 -4.31836 -64.041
-49.3577 -2.93557 -63.0183
-50.5264 -1.83587 -62.0256
-52.9526 0.447451 -56.3437
-52.5601 -0.730937 -57.883
-51.4985 -0.164428 -58.8667
-49.7523 2.38235 -56.7002
-52.8024 0.000671349 -50.1738
-50.3701 1.6195 -52.0513
-48.77 3.32136 -53.2331
-47.957 8.16535 -51.5271
-46.3002 7.20637 -51.8649
-46.3446 5.7136 -51.4673
-43.5661 3.92306 -48.0076
-44.8722 4.49152 -48.0928
-46.8199 3.92769 -44.7367
-45.8538 5.49254 -44.6424
-41.7935 6.94283 -43.0446
-43.2067 6.91676 -42.4153
-45.5017 10.4684 -37.5045
-45.0598 8.79841 -38.4539
-43.6415 8.85075 -39.0788
-41.2471 10.1948 -36.4345
-41.0329 10.5192 -29.8501
-41.1375 9.76764 -31.6718
-40.4095 10.6241 -32.7067
-36.4391 13.0726 -31.3485
-37.2931 11.8885 -30.9779
-37.9162 8.53586 -27.3426
-36.1415 9.45936 -27.0716
-36.2776 10.9368 -27.4282
-35.6291 17.8377 -24.2747
-34.9637 15.7583 -25.0154
-34.6776 13.9959 -25.6922
-28.6623 11.7453 -26.5373
-30.3273 12.2011 -25.0285
-31.6134 12.9066 -23.7044
-27.9548 15.6322 -22.2651
-29.5645 16.7508 -22.0844
-30.7146 15.9426 -21.5416
-32.2715 18.2677 -18.8977
-33.3465 24.3454 -16.9521
-32.4815 22.2314 -16.5424
-31.8579 20.3587 -15.8663
-27.3795 17.7171 -11.7139
-29.3718 18.9751 -12.0144
-31.2037 19.7992 -12.2131
-36.7619 19.6467 -8.67856
-34.3579 19.6779 -8.54345
-32.5124 20.1045 -8.75066
-29.2741 18.3633 -5.83543
-30.6713 18.8802 -5.74125
-33.2603 16.8692 -1.60261
-32.6666 18.7082 -1.26841
-31.3115 18.996 -1.99036
-26.5487 18.2534 -1.07344
-27.5582 18.6758 0.527113
-28.8937 17.9582 0.707698
-29.9176 13.3675 6.82339
-29.5333 15.3169 5.55194
-28.9886 16.6079 4.28373
-26.5373 19.6325 7.71933
-26.3979 17.9563 6.68406
-21.3321 17.5149 7.83221
-22.2659 15.7798 7.68967
-23.7144 15.8341 8.28942
-26.8395 15.3684 14.0117
-24.9182 15.9902 12.8462
-23.3783 16.812 11.9058
-21.0302 11.5334 13.2809
-20.4164 13.8216 13.2458
-19.9504 15.6942 12.9777
-16.8753 19.8293 16.7339
-16.6344 17.9793 15.3284
-16.4388 17.0269 13.6385
-13.6498 16.8041 9.09143
-13.3653 18.4896 10.7346
-12.9219 17.2107 12.246
-9.08844 21.5649 15.442
-9.66062 19.3056 15.0797
-10.3983 17.5058 15.0891
-10.5121 15.4342 18.3028
-7.4011 15.97 20.6159
-2.50222 10.3141 21.8918
-4.473 11.5258 22.2329
-5.83419 13.0293 22.4621
-9.7501 10.9681 28.4674
-8.05369 12.0531 27.2923
-6.48376 12.6359 26.2017
-4.06701 16.4659 26.941
-2.81935 15.1883 28.3873
-3.7934 13.5157 28.6772
0.0429184 8.99593 32.2715
-1.48171 10.7902 32.1694
-2.81392 12.165 32.0252
-6.33966 16.4667 34.8691
-4.14161 15.8002 34.2262
-2.25622 15.246 34.0331
-4.3964 18.4263 39.2626
-2.77927 16.9366 38.3707
-1.1917 15.9729 37.5892
4.76491 17.0684 36.2393
3.29843 15.7769 37.3378
2.21874 14.5322 38.4168
-0.553544 11.0304 41.2918
1.37981 10.2089 40.3468
2.81683 11.4748 40.6786
5.97369 10.784 42.8437
8.07214 7.89667 39.6306
7.07253 6.8139 40.8221
7.05275 7.15932 42.2619
10.1424 7.0931 44.4909
16.8379 4.26519 45.4553
14.8119 4.61084 44.4428
12.9358 4.67107 43.7525
11.9634 -0.663038 38.3563
12.5945 0.394343 40.2331
12.9271 1.27867 42.0065
10.0042 -0.940802 47.2675
12.0579 -0.856286 46.212
13.6499 -0.805271 45.0452
18.8879 -0.533342 45.4863
18.2076 -2.24154 45.0938
16.8059 -2.61389 45.8295
17.5927 -4.15083 49.1141
19.6892 -4.63806 53.3625
21.107 -4.55664 52.0877
20.9527 -5.31498 50.7916
23.3686 -10.8433 47.8843
23.2958 -9.3342 49.542
23.4748 -8.25806 51.1247
25.2638 -11.5075 53.8784
26.2101 -9.9042 54.51
26.4282 -8.85607 53.4535
31.5525 -4.57858 52.5053
30.5022 -6.67614 52.0118
29.7686 -8.57979 51.7453
35.7227 -12.2233 53.6544
34.542 -10.1637 53.5978
32.7797 -10.6312 53.0402
32.7028 -15.4928 52.9733
33.0937 -14.3878 53.9534
31.9341 -14.2553 59.9454
33.2705 -15.4747 58.4415
34.4834 -16.1131 57.0353
38.7587 -17.7007 57.665
37.2548 -18.6941 57.1289
36.0815 -23.3152 56.2129
37.1419 -22.4719 57.0446
41.0574 -25.5012 58.7797
40.569 -23.9541 57.7815
43.1165 -23.01 55.0754
40.6917 -15.2221 56.3027
42.6246 -17.4383 55.794
44.1051 -19.39 54.9968
48.9151 -16.6165 49.5048
48.8124 -18.8343 52.2012
47.7204 -18.3869 54.5234
49.4846 -16.0781 58.3105
49.3504 -15.785 56.7056
52.0865 -12.4084 55.34
52.3666 -13.8124 55.8076
58.6399 -17.4359 55.1018
57.2792 -16.0071 56.1748
55.9309 -14.6995 56.8291
56.5145 -12.7252 61.5132
57.0707 -11.5395 60.1423
57.8607 -12.2911 58.9506
61.7578 -8.58433 59.1922
62.1746 -10.3385 58.5004
61.5994 -11.5752 59.2478
62.101 -15.0893 66.0113
62.5247 -13.9001 64.0293
62.9871 -12.7108 62.5732
67.9917 -16.6722 61.4145
66.3728 -15.9153 61.8453
66.1558 -14.4397 61.3549
69.3919 -10.7725 60.3836
68.8417 -11.5136 58.655
68.6037 -13.0666 58.6971
69.868 -17.1803 56.5334
71.2696 -15.9343 55.9548
71.5154 -14.9312 57.0343
75.6971 -13.5146 58.4543
75.0604 -13.9249 56.6844
76.8419 -11.7427 52.3239
77.7947 -13.3883 52.5238
77.7745 -13.955 54.0208
82.1825 -15.9523 54.7488
81.5608 -14.1607 54.4662
80.6675 -8.34554 54.7303
83.1438 -9.91653 55.1254
84.367 -11.64 53.9502
87.0364 -16.7152 49.3554
87.1919 -13.9303 50.0554
87.6316 -12.7454 52.2805
89.7806 -11.0674 57.8538
90.4179 -10.8975 55.6654
90.8395 -11.3964 53.8247
94.6299 -14.3398 48.1205
94.5261 -12.266 50.0813
94.367 -10.9794 52.3042
98.3104 -9.12179 55.234
97.3608 -8.96668 53.5743
99.7346 -4.35979 49.4253
99.238 -5.16075 51.1265
99.2927 -6.69222 51.2542
102.937 -6.68892 45.5196
102.513 -7.1764 47.735
102.726 -7.39559 49.6603
105.068 -11.0519 52.1324
104.474 -9.60149 53.3717
104.666 -8.24644 52.8674
109.62 -8.97458 50.631
108.526 -5.06174 52.8963
108.925 -6.40819 51.6376
108.189 -7.75454 51.7657
timestep
-66.8209 -20.2683 -118.264
-66.0447 -22.1401 -115.97
-66.885 -20.7022 -116.933
-71.4678 -21.4008 -116.388
-70.7689 -20.9093 -114.588
-69.5937 -19.9397 -114.491
-68.9881 -16.5952 -111.261
-69.5042 -18.0279 -111.217
-70.6063 -19.1648 -106.975
-71.3573 -18.1981 -107.954
-75.5172 -16.3391 -105.891
-73.5685 -15.9879 -105.696
-73.7448 -11.1938 -102.689
-72.5311 -12.7313 -102.273
-73.1676 -14.0552 -102.453
-76.2234 -15.6838 -98.6453
-75.1982 -14.1494 -99.3892
-74.904 -8.98183 -98.7442
-74.059 -10.6617 -98.4663
-70.1133 -8.72818 -96.6324
-71.577 -9.40574 -95.8237
-70.6026 -10.373 -89.8731
-72.6728 -9.727 -90.5926
-72.3594 -8.51701 -92.1298
-74.918 -2.88091 -94.5895
-73.0406 -3.38503 -93.386
-72.5539 -4.70905 -92.0248
-72.4649 -6.49657 -87.5695
-71.679 -4.83319 -88.3653
-70.3206 -1.42764 -85.3552
-69.407 -3.12607 -85.8098
-60.9916 -5.55883 -83.6901
-63.8452 -4.58354 -84.1802
-66.2539 -4.05667 -83.6858
-67.8831 -4.85835 -79.0893
-68.323 -3.04293 -79.5818
-67.2048 -2.40757 -80.4854
-62.2534 0.562816 -80.1227
-64.0978 0.925126 -79.4759
-64.8939 -0.111876 -78.699
-67.0957 -2.4982 -70.368
-65.9345 -1.42935 -72.8669
-65.3025 -0.0510857 -74.8954
-60.3312 -1.70104 -70.9686
-61.4979 -0.0587758 -72.1506
-62.3281 1.47771 -72.9425
-62.9875 9.20864 -71.334
-61.0828 7.43517 -72.7543
-60.6599 4.9481 -72.8519
-56.6253 -0.896027 -70.2891
-56.9704 1.9857 -70.2044
-58.0674 4.38471 -70.1422
-60.6367 10.1459 -67.8773
-58.7019 8.86729 -67.8314
-57.2625 7.48711 -67.9289
-54.0268 5.78518 -64.2182
-54.447 7.38325 -65.3006
-52.1947 11.6324 -65.2091
-51.7583 9.95354 -65.9463
-45.9539 8.99031 -70.8754
-47.1813 9.0609 -68.9558
-48.1589 9.40521 -67.2418
-47.3109 8.08064 -60.6789
-47.211 9.57314 -62.5418
-47.0193 10.9276 -63.9367
-42.5737 9.73172 -64.5549
-43.2892 11.0979 -64.1558
-39.6019 13.698 -62.0544
-40.7588 15.0875 -63.5029
-40.9819 13.9234 -65.0082
-38.0858 14.6383 -70.7871
-39.3737 14.432 -69.4712
-38.7808 14.1608 -68.0455
-35.8439 16.4394 -66.921
-38.4847 9.81273 -62.3162
-36.402 12.535 -63.1082
-35.2499 14.8312 -63.5559
-35.1784 17.4236 -59.2507
-34.2946 15.7859 -58.9022
-33.5198 15.332 -60.1794
-29.5579 13.1713 -59.2286
-30.9889 12.7254 -59.3313
-32.7124 11.0995 -56.1166
-32.4583 12.8741 -55.7998
-31.3202 16.1041 -52.2873
-30.6498 14.8752 -52.9912
-27.1665 11.1838 -52.2066
-27.6629 11.9236 -50.4383
-29.1182 12.5363 -50.4943
-30.2034 13.7342 -47.1319
-25.9783 15.6361 -42.6109
-27.529 14.9045 -43.5293
-27.2768 14.7445 -44.9909
-23.1079 15.0201 -47.3458
-23.8477 13.9181 -46.6013
-19.7191 14.9308 -44.1794
-20.8341 14.0722 -42.9032
-21.6179 12.9435 -43.5836
-23.4855 5.9807 -40.8652
-22.8904 8.21555 -41.3115
-22.5129 10.1086 -41.3204
-19.1401 13.8253 -36.1002
-20.2791 11.8572 -36.7595
-20.7519 10.2598 -37.8689
-20.1329 6.22504 -37.2699
-19.9081 6.62428 -35.408
-20.8531 7.79721 -35.0474
-20.7448 8.76473 -31.4287
-16.628 9.11056 -33.8935
-15.8274 8.88487 -31.7017
-17.108 8.21056 -30.3902
-20.1564 5.91805 -26.932
-17.8814 5.56606 -26.643
-17.0817 7.33207 -26.689
-14.9388 12.734 -21.7892
-14.6735 11.1343 -23.4783
-14.7013 9.60757 -24.6921
-10.2336 8.17678 -24.5282
-11.3859 8.20483 -23.5275
-9.62328 5.01642 -20.072
-10.3268 6.61211 -19.3232
-9.88986 7.87488 -20.0805
-3.64472 9.66468 -20.9177
-5.61808 9.49244 -20.6923
-6.08314 8.33003 -19.9031
-3.69774 2.99987 -16.0824
-3.80096 5.22293 -16.6557
-3.6087 7.05224 -17.2862
-1.91851 11.7115 -17.4043
-1.14838 10.0055 -17.2965
3.50303 8.14032 -16.8588
3.25773 9.15112 -15.3307
1.80396 9.50335 -14.9441
-0.780448 12.4645 -11.9091
0.199791 10.716 -10.793
2.10931 10.682 -11.33
6.6908 15.1455 -9.19191
5.51346 13.1568 -8.81314
4.6401 11.3369 -8.51454
7.37854 5.37382 -5.03013
6.18943 7.35461 -5.23965
5.41082 9.14559 -5.49624
2.6365 11.7042 -0.412107
4.75834 11.2414 -1.3764
6.4957 10.4766 -2.18678
4.81419 6.82382 2.73873
6.52181 8.19388 1.72416
8.02047 9.34475 1.13675
11.6573 8.45817 0.780314
13.7471 8.72906 3.93296
10.145 7.63047 9.31787
12.2385 7.44009 8.36608
14.044 7.38363 7.52334
20.6458 8.14119 7.32456
18.7666 7.05522 8.08515
17.269 6.0155 8.87601
20.1141 0.430065 10.1322
18.7584 2.03074 10.809
17.5865 3.34083 11.6569
18.1751 7.34406 14.6001
17.1592 5.56772 15.6411
18.2988 3.98188 15.3672
24.2908 4.40249 17.234
22.312 3.16621 17.3382
20.7456 1.93452 17.3426
22.6324 3.30632 21.8116
20.8175 2.08964 22.6615
20.4222 1.02614 21.0741
17.0978 -4.6711 21.7806
17.2073 -2.43105 22.3761
17.4232 -0.501241 22.7885
17.3085 4.63758 25.7029
17.2784 2.40484 26.1766
17.4568 0.44112 26.4871
17.0047 -1.47734 29.7166
14.1872 -1.93986 33.1805
15.8636 -2.00086 34.1443
17.0829 -1.36901 33.4701
20.4002 -2.55709 34.963
21.3208 -9.04113 38.7378
21.0401 -6.80379 38.3667
20.5526 -4.95683 37.9551
16.735 -5.57139 43.6078
18.357 -4.51701 42.2482
20.0607 -3.77379 41.5403
21.9347 2.00673 43.0484
22.1341 -0.107042 43.6264
22.0328 -2.08087 44.1432
24.6025 -4.408 47.7647
22.9284 -3.71989 48.5154
22.5535 -2.38379 47.9229
24.2819 0.508595 49.9016
26.5485 4.49389 52.6637
26.7686 2.69893 53.4327
25.6993 1.69465 53.3122
24.9247 -1.75065 58.7736
24.159 0.0453688 57.575
24.1549 1.87097 56.741
19.8235 4.04339 58.4235
21.4281 4.96315 59.0752
22.7651 4.18553 59.3437
18.2522 -0.971335 62.0622
20.4554 -0.106854 61.9004
21.7892 1.30582 61.5525
26.8169 2.75617 66.0169
25.6369 1.49316 64.4766
24.837 0.0174046 63.4497
27.3146 -3.9189 64.4811
26.2016 -3.07622 65.0477
21.8612 -7.14882 68.2417
23.8418 -5.95056 68.2257
25.514 -4.9577 68.4347
27.4812 -4.54781 72.963
27.8008 -5.62731 71.4574
31.6604 -8.10627 72.503
30.1487 -8.16333 72.9127
27.6041 -11.1166 75.1683
29.4054 -10.7503 75.6652
31.3925 -13.9056 76.364
27.4803 -14.4849 83.861
29.7898 -15.2999 82.0455
31.1582 -14.6411 80.0216
34.3784 -8.75525 78.3717
34.9884 -10.7543 81.0754
34.3609 -13.2206 81.4543
38.6152 -14.5094 83.3102
37.1431 -14.3034 83.7246
36.0786 -13.6747 88.1996
37.0324 -13.0032 87.2993
40.9802 -15.3541 91.3745
40.5558 -13.2999 90.3032
39.5782 -11.6567 89.7388
40.1294 -7.09734 92.0212
41.8067 -7.56314 91.1311
41.7877 -8.63686 90.0226
45.3158 -6.89374 86.6921
45.6091 -8.68565 87.2788
45.3528 -8.99088 88.7326
50.3646 -12.6556 91.9114
49.3464 -10.654 91.0858
48.894 -9.12439 89.8604
53.1698 -5.71109 86.9384
52.6273 -6.84981 88.4012
51.882 -8.06713 87.8687
52.8877 -8.83663 82.81
53.7763 -10.0896 83.9987
54.2431 -9.57865 85.3741
57.221 -8.5923 88.7201
58.5885 -9.22616 87.3496
58.0288 -8.81862 85.9294
61.204 -6.3123 83.06
61.1883 -8.17403 83.8852
64.2374 -11.6837 83.4368
65.3926 -10.2532 83.7515
64.7921 -9.02109 84.4232
67.9908 -6.13713 86.8276
68.1317 -7.38547 85.2981
72.0819 -7.35452 78.899
71.8492 -8.20877 81.7814
71.8281 -7.58401 84.2776
75.6641 -6.87882 90.8403
75.6041 -7.94851 88.0169
75.3332 -7.41117 85.5117
79.578 -4.06675 81.3025
79.2933 -5.75202 83.0619
78.9171 -7.25625 84.2773
84.2655 -13.0661 83.3871
83.0502 -10.9058 84.8978
82.1108 -8.72016 85.6461
85.8408 -5.88695 87.6468
85.5449 -7.42453 86.4976
88.3847 -11.159 82.2306
87.8626 -9.63584 83.2747
88.077 -9.63476 84.8247
92.2927 -14.4891 86.7275
91.9194 -12.2597 86.1554
91.6897 -10.4016 85.8887
93.5436 -7.97735 82.5223
95.0747 -8.73234 83.4405
94.947 -8.6959 84.9925
97.0298 -4.45489 86.0704
100.042 -7.39344 86.3096
98.5741 -6.97427 87.4448
97.3722 -6.39183 86.714
timestep
-29.3285 -12.9077 -111.229
-27.5495 -12.4628 -109.191
-28.6773 -13.6655 -110.07
-28.6853 -14.998 -105.119
-30.4791 -14.9384 -105.795
-30.6422 -15.1716 -107.232
-34.8503 -17.3082 -107.667
-34.3664 -15.8432 -107.872
-37.2575 -12.0569 -108.407
-37.2694 -13.4391 -107.65
-40.9497 -15.9222 -105.924
-40.8635 -14.1415 -106.767
-43.0548 -10.262 -109.318
-44.3458 -11.1469 -108.051
-43.7817 -11.5657 -106.671
-45.2885 -11.6419 -101.798
-46.0087 -12.0009 -103.623
-49.5758 -15.104 -103.409
-49.558 -13.2453 -103.562
-53.6706 -10.8084 -104.221
-52.7409 -11.3213 -102.633
-58.6961 -14.1855 -101.681
-56.6795 -13.668 -100.865
-55.1356 -12.7624 -100.138
-51.7812 -10.8423 -97.1775
-51.6263 -13.0761 -97.2069
-52.7606 -14.5467 -97.7101
-52.7103 -19.6651 -97.0164
-52.6132 -17.9703 -96.0067
-52.6251 -18.2789 -91.2316
-51.3548 -18.8844 -92.63
-43.5358 -20.5726 -93.8618
-46.1512 -21.5235 -92.9877
-48.355 -21.1074 -91.8333
-46.6352 -25.362 -89.8237
-47.5503 -24.4402 -88.422
-47.5576 -22.9281 -88.619
-46.269 -17.4546 -86.7933
-45.5242 -19.1136 -86.2454
-45.0467 -20.2745 -87.2602
-37.7996 -23.4698 -88.9315
-40.0439 -21.6137 -88.1416
-41.3834 -20.7285 -86.2304
-42.2527 -13.1287 -87.0372
-41.6872 -15.1671 -86.0758
-41.461 -16.9572 -85.319
-37.949 -18.5155 -78.8111
-40.2826 -17.2325 -80.2088
-41.9046 -16.024 -81.6643
-47.5228 -12.1394 -79.4413
-44.6272 -12.6354 -79.176
-42.1199 -12.8154 -79.5617
-36.3412 -11.5768 -80.8522
-36.8467 -12.147 -78.6299
-38.7243 -11.5414 -78.2451
-38.4507 -8.44753 -74.8303
-37.5458 -8.28508 -76.5423
-34.2282 -5.8404 -79.0681
-35.2218 -5.46101 -77.4818
-37.8299 -0.176146 -73.2559
-36.4304 -0.989396 -74.9529
-35.4598 -1.80471 -76.4821
-30.1239 0.16049 -81.6931
-31.1105 -0.400506 -79.6447
-31.9981 -1.04418 -78.083
-29.1891 -3.03753 -74.8201
-29.5628 -1.63806 -75.23
-28.5195 4.63584 -75.6627
-27.9512 2.65974 -74.595
-26.9539 0.935717 -74.1877
-20.9818 0.223902 -73.0234
-22.6675 -0.732938 -73.2395
-23.7877 -0.120811 -72.452
-21.947 1.96415 -69.7022
-29.7315 5.51861 -71.3882
-26.9163 4.26185 -69.9883
-24.9205 3.94844 -68.5201
-23.737 6.78134 -65.7359
-24.9124 6.01858 -64.4132
-25.2288 4.57736 -64.6603
-29.0013 2.58506 -63.0689
-28.4818 3.97855 -62.837
-30.858 5.54715 -60.1889
-29.1503 5.53923 -59.4407
-25.7151 5.98706 -56.1772
-26.6037 4.943 -56.699
-25.5049 0.97102 -56.2369
-25.9202 1.33975 -54.3771
-27.0554 2.25664 -54.1829
-28.6321 1.07116 -50.9153
-33.3041 2.59142 -50.7019
-32.7084 2.74876 -48.8074
-31.1952 3.04266 -48.6858
-29.8446 1.89677 -44.1942
-30.1159 3.16721 -45.0611
-29.9463 7.85111 -45.0114
-28.9096 7.4378 -43.5099
-28.0771 6.07721 -43.6212
-21.6346 5.12789 -42.5948
-23.6901 5.89342 -41.8254
-25.3258 6.58189 -41.0443
-25.9119 11.683 -41.1829
-25.9 10.9485 -38.9722
-24.4149 9.69122 -39.0668
-26.3598 8.72396 -34.5261
-25.0024 7.43594 -34.9049
-23.8056 7.89862 -35.7406
-21.0059 5.70797 -34.4451
-22.2573 10.1503 -29.1602
-22.8127 8.00826 -29.8156
-21.4677 7.18447 -30.8966
-15.0995 5.72988 -32.2536
-16.7277 6.39657 -30.486
-18.1743 6.42799 -29.1185
-19.898 3.73555 -23.8208
-18.6992 5.61448 -24.5308
-17.5849 7.0153 -25.3021
-15.3684 10.7574 -23.3267
-15.0724 9.26723 -23.4392
-10.3157 8.46166 -22.5486
-11.289 7.40833 -21.1981
-12.6865 7.96327 -20.8211
-15.3708 10.7545 -18.0443
-13.9646 10.16 -16.9237
-12.6157 10.0782 -17.6988
-9.21932 13.7277 -17.3131
-8.297 11.8718 -16.238
-9.73755 10.9409 -15.3718
-8.61477 9.21969 -10.8631
-9.72381 10.5666 -11.652
-12.815 14.6655 -10.4228
-12.6184 13.5829 -8.92481
-11.2841 12.782 -8.85009
-10.0196 8.76498 -3.13752
-10.6494 10.5343 -4.50021
-11.2222 12.3848 -5.20029
-10.828 18.1658 -1.81845
-9.76088 16.1287 -1.97962
-9.10594 14.2399 -2.49521
-2.23131 13.0532 -2.26804
-4.30332 13.2076 -1.2647
-6.04376 13.5971 -0.342255
-6.23503 17.825 5.32729
-5.61786 16.0487 4.09078
-5.13745 14.3612 3.36668
0.520758 11.2965 7.04171
-1.62788 12.0303 6.86563
-3.35465 12.8478 6.3354
-2.63941 16.3978 7.52618
-2.37975 16.8976 11.2785
-2.23308 24.3553 12.5246
-1.58065 22.0983 12.6196
-0.932643 20.2527 12.7579
5.3219 19.138 12.9763
3.25796 18.8539 13.8057
1.69239 19.0808 15.0577
-1.82005 21.5181 20.0115
0.213144 20.4433 19.6145
1.64203 19.2263 18.8136
7.37433 16.7453 22.7501
5.16986 17.0944 22.1552
3.3469 17.5559 21.7888
-0.411137 15.4139 26.3383
1.13239 17.0249 25.7308
2.37158 18.4256 25.4164
3.60341 16.2084 32.2575
3.98608 17.4901 30.3796
3.99815 18.7547 28.9129
7.50258 24.1225 28.8342
7.51344 21.8221 28.6741
7.52739 19.9382 29.0952
13.5826 15.3602 29.1908
11.649 16.4791 30.0369
9.96748 17.4586 30.4809
10.6852 18.6019 34.056
14.8344 20.8277 36.5229
15.0432 19.0435 35.9395
13.8234 18.109 36.144
12.013 17.7633 39.4086
10.0883 20.7588 44.8521
11.923 19.8489 43.6346
13.5099 19.0189 42.7124
19.5008 21.4571 45.9826
17.9467 19.778 45.4318
16.793 18.4831 44.5442
19.7627 14.3448 50.1281
18.9944 14.8749 47.9218
17.9904 15.3785 46.3267
15.6685 10.9582 44.4696
14.5527 12.3977 45.1597
15.0213 13.1514 46.4081
13.1164 10.7526 48.6148
13.2372 12.8196 52.9926
13.9122 11.0487 53.3095
14.5614 10.4371 52.029
20.4703 5.57638 52.5191
18.3976 6.62283 52.973
16.6863 7.48005 53.3216
13.0574 3.72828 54.9637
13.2188 5.56082 55.9194
14.6134 6.02767 56.1879
16.3309 1.03771 62.0846
15.8773 2.81464 60.6639
15.6815 4.44809 59.4947
19.0646 9.52151 59.906
18.8127 8.2014 61.7942
18.0564 6.3766 61.5659
18.5255 2.74104 64.4957
17.7045 4.16204 64.5813
12.6945 5.74812 68.0887
14.9302 5.27465 68.0481
16.7664 4.99484 68.1739
16.9545 1.06501 71.0225
18.1947 2.45638 70.7557
22.5146 4.05036 71.9915
21.6218 2.78417 72.2891
22.4455 -0.946061 75.1542
22.8042 0.942174 75.4207
25.5482 1.48044 78.0488
29.1025 -4.47763 76.5886
27.4473 -3.30851 78.7605
27.1196 -1.20397 80.179
23.9595 -4.06919 85.6153
26.4804 -1.58946 85.6486
28.305 -1.17218 83.8665
32.5572 0.654586 84.8843
31.8724 -0.690453 84.6486
34.1367 -4.67958 85.2547
33.834 -3.4888 86.0944
32.4993 -2.73682 91.8543
34.2123 -3.54993 90.4835
35.734 -3.81968 89.3585
42.1206 -4.53444 89.3879
40.4766 -3.69082 89.6425
39.3455 -4.68493 90.075
40.5402 -9.58657 90.997
41.6081 -8.54097 92.2117
40.9957 -7.14366 92.5802
41.5436 -5.61061 100.187
41.7317 -6.31442 98.0001
42.1485 -6.74837 96.0865
48.4488 -7.43601 94.2895
46.7832 -6.96922 95.2058
45.6502 -8.0557 95.2417
47.3738 -12.5215 93.0818
47.0232 -12.6541 95.1102
47.3777 -11.3924 95.829
49.715 -12.0608 99.8413
50.6517 -10.7526 98.6635
50.7933 -11.3317 97.2869
55.1389 -12.1371 95.1884
54.3769 -12.5638 96.9925
54.6924 -14.9083 100.901
56.4584 -14.8389 100.431
56.7315 -13.4801 99.7786
60.9402 -15.8452 97.3748
59.7411 -14.1406 97.5724
58.7851 -7.25032 92.3148
59.8546 -8.78234 94.5451
60.2438 -11.2635 95.1247
61.1887 -16.5885 89.3373
62.4328 -14.4535 91.1609
63.0019 -13.3855 93.4875
65.4329 -15.066 96.8804
67.0523 -15.6955 95.1012
66.7501 -14.1818 93.8479
72.6476 -10.2808 92.5019
70.1609 -10.9614 90.9819
68.7541 -13.0353 90.8219
67.7565 -14.4108 86.9135
69.5156 -14.9529 87.6803
71.6676 -12.8125 83.414
73.0421 -13.0913 84.7654
72.6901 -14.2436 85.6967
76.685 -18.8508 89.5388
76.3426 -16.8896 88.4139
75.9287 -15.3924 87.2076
77.4873 -18.1006 82.9057
78.8584 -17.2288 83.9622
78.4848 -15.8587 84.4981
79.1573 -13.3689 79.9157
82.2885 -12.955 83.2048
80.6644 -12.423 82.3656
79.9629 -13.6495 81.8526
timestep
-67.0636 -17.2915 -114.929
-64.6307 -17.8693 -115.773
-65.7715 -16.8422 -114.524
-64.3117 -18.7274 -109.85
-64.7498 -16.8448 -109.96
-64.2096 -16.1223 -111.139
-60.9268 -12.9645 -109.812
-61.3615 -14.351 -109.393
-59.1219 -15.2423 -105.358
-60.0586 -14.2566 -105.856
-61.3778 -9.92618 -103.202
-59.922 -11.0798 -103.639
-54.982 -10.2941 -104.4
-55.4195 -10.0174 -102.58
-56.4634 -10.954 -102.083
-58.0693 -14.0426 -98.6832
-57.3589 -12.1669 -98.6447
-55.7128 -8.05549 -96.5941
-55.2112 -9.89967 -96.4786
-51.8778 -12.7346 -94.4829
-52.5661 -11.075 -93.9356
-53.3103 -8.19746 -87.4116
-52.3641 -8.60881 -89.4976
-51.3818 -8.7037 -91.234
-45.9365 -9.85675 -91.8692
-46.8165 -7.67246 -91.5658
-47.9399 -8.11413 -89.9025
-47.565 -8.34643 -84.9758
-46.3556 -7.89125 -86.3914
-41.7507 -6.1921 -85.8785
-42.7771 -7.69343 -85.0755
-43.1391 -13.6963 -79.8644
-42.1628 -11.1828 -81.2246
-41.179 -8.91365 -81.8323
-40.1099 -5.23515 -78.4526
-39.1681 -5.38014 -80.1295
-38.5147 -6.71076 -80.5489
-34.0358 -8.94515 -81.0001
-34.0026 -7.17794 -80.1042
-34.9958 -6.73632 -79.0567
-30.0501 -2.22282 -82.5289
-31.7571 -2.66514 -80.1517
-33.1038 -3.47863 -78.067
-33.3637 -8.10575 -73.1513
-33.3298 -5.90105 -73.854
-33.5282 -3.98976 -74.4283
-30.859 -0.717416 -67.5025
-32.7158 -0.709033 -69.7946
-33.1987 -0.915384 -72.2896
-36.4291 4.47912 -76.8377
-34.3625 3.10245 -75.099
-32.3263 2.4714 -73.8282
-26.0072 6.12928 -76.0806
-27.8857 5.30121 -75.0467
-29.1185 4.42573 -73.7525
-27.4098 5.18878 -68.7396
-27.702 5.92847 -70.5375
-27.3775 10.8023 -71.0214
-26.3466 9.4102 -70.1656
-20.3893 12.1704 -66.5975
-22.5188 11.7132 -67.2109
-24.3822 11.2866 -67.5931
-28.2103 13.999 -61.5342
-26.7731 14.0063 -63.366
-25.9207 13.8329 -65.1546
-23.0762 17.5967 -65.3838
-22.8288 16.0541 -65.0922
-21.6255 19.2774 -59.9618
-22.3016 17.2202 -60.6585
-22.6064 15.3668 -61.3836
-22.2012 9.31389 -58.5401
-21.8639 11.0231 -59.4561
-23.0351 12.0583 -59.3575
-25.4378 11.4155 -56.5592
-18.0789 10.1156 -52.4632
-21.4359 10.0822 -53.2644
-23.9562 9.69588 -53.504
-25.0629 5.38684 -50.0632
-25.7278 7.17734 -49.6138
-24.9017 8.44641 -50.0333
-22.7231 10.8835 -46.8037
-22.7064 9.41346 -47.0754
-20.4423 7.2362 -44.7554
-21.9587 7.49617 -43.8681
-25.665 8.34287 -40.8683
-24.146 8.04331 -40.737
-20.9705 7.57252 -35.1265
-21.493 6.87421 -36.8765
-23.0695 6.96622 -37.2236
-25.492 6.85383 -34.3717
-27.799 2.41435 -35.8645
-26.4272 2.15765 -34.3381
-26.4536 3.35279 -33.3927
-25.8239 3.11407 -28.6537
-24.8569 2.62295 -29.857
-20.1059 0.345049 -29.5252
-20.9763 0.570198 -27.9033
-22.4307 0.505202 -27.8501
-26.7301 -0.796682 -22.4523
-25.6152 -1.96457 -24.2222
-24.2545 -0.68284 -24.7496
-22.2777 5.73589 -22.4099
-22.2937 3.3947 -22.7405
-22.0919 1.39193 -22.3888
-25.0725 2.42528 -18.5203
-25.3922 0.564115 -19.0007
-24.1265 -0.153181 -19.5248
-24.2781 -3.97728 -19.4648
-18.5139 -5.94286 -19.1614
-20.1397 -5.04947 -17.8795
-21.7203 -4.49229 -16.7805
-19.3097 1.49955 -14.2801
-19.2087 -0.510977 -15.4815
-21.1113 -0.973052 -15.6084
-25.7656 4.53165 -13.0559
-23.8359 3.3751 -13.7828
-22.2749 2.58744 -14.7269
-19.31 6.21185 -16.096
-19.784 5.43183 -14.8636
-17.2547 5.88838 -10.419
-17.397 7.63944 -11.1024
-18.4813 7.83309 -12.123
-19.4927 13.9267 -14.3814
-19.301 12.5063 -13.005
-18.3298 11.4302 -13.4668
-15.6512 14.6336 -17.6768
-14.3376 13.1167 -16.438
-15.1416 12.8459 -14.6077
-13.3985 12.6948 -10.3012
-14.5231 14.1656 -11.0241
-17.4814 17.2859 -8.58964
-15.6437 17.7687 -8.00453
-14.5262 17.4216 -8.93955
-8.55332 22.0897 -9.85532
-10.3385 21.0022 -8.78136
-11.9256 20.0278 -7.99039
-14.932 20.1021 -1.70003
-13.2473 20.7004 -3.15567
-11.9689 21.5748 -4.4471
-8.208 22.3576 1.148
-8.67846 22.8915 -1.08951
-8.95439 23.4029 -2.90467
-6.23075 29.1059 -5.83834
-6.21619 27.1188 -4.55626
-5.89271 25.4305 -3.71306
-4.22022 19.5149 -2.40915
-3.80497 21.6287 -1.70359
-3.81507 23.4404 -1.0851
-2.00642 24.8673 1.77693
1.56522 23.9031 2.86191
3.98499 20.3634 -1.30606
3.50012 20.1784 1.0335
2.88481 20.3939 2.94029
9.30942 23.1104 3.58331
7.64705 21.7163 4.50992
6.05636 20.7447 4.94443
6.66861 16.3848 11.1991
7.20319 18.0582 9.57787
7.48009 19.6409 8.39397
10.8467 26.2778 7.24952
10.3715 24.1877 8.09708
10.1217 22.3053 8.55859
14.2645 21.5007 14.5866
13.024 20.9267 12.6659
11.9705 20.1849 11.1839
13.7375 14.3672 8.81211
13.1614 15.5098 10.7771
12.2427 16.4946 12.1841
18.3806 14.9139 16.4649
16.1757 14.9807 15.6072
14.2381 15.1041 15.1215
8.65593 17.7775 15.8904
10.6866 17.2706 17.0294
12.4895 17.0264 17.7649
13.3665 15.6508 21.2236
11.539 15.541 25.6707
12.3857 17.2403 25.5231
13.6313 17.232 24.6696
16.8768 17.0438 26.8249
16.6626 20.3943 32.6172
17.3449 18.5168 31.4885
18.0007 16.9979 30.5002
22.2666 10.693 30.5841
20.6205 12.2198 30.9678
19.3997 13.6567 31.4976
14.0522 15.4305 34.6788
16.1609 14.4702 35.045
17.9542 13.7365 35.0182
22.5193 13.3349 36.6404
21.4421 12.2528 37.7656
20.1201 11.7221 37.2041
17.9218 10.6317 40.1343
18.4761 10.2244 45.411
20.1516 10.2916 44.4064
20.2615 9.60564 43.0194
25.056 3.98988 41.8772
23.5299 5.32058 42.9841
21.9947 6.30928 43.7257
17.4695 4.03876 45.4062
18.2206 5.32921 46.585
19.7288 5.34977 46.7026
23.7522 5.1077 51.9616
22.1003 4.08752 50.6375
20.9361 3.06637 49.4321
20.2912 -4.43454 50.4089
20.2317 -2.17765 51.0065
19.7174 -0.241429 50.5741
16.7964 1.06893 54.2048
18.2885 0.848788 54.0052
17.4685 -6.2728 56.3675
18.2615 -4.08832 56.238
19.1356 -2.33559 56.018
23.1893 -1.63131 58.1106
22.7618 -3.22708 57.1436
25.4152 -6.53945 54.9648
24.8914 -6.30351 56.3835
25.8936 -6.34388 61.0202
26.9871 -5.97509 59.4807
30.7578 -6.32808 59.6988
28.3004 -10.4083 63.8938
29.0866 -7.51905 64.2253
31.2426 -6.54431 63.3534
36.1853 -7.27936 70.0955
35.532 -7.75362 66.6796
33.5487 -8.89439 65.4479
34.2168 -12.9256 68.0461
33.1458 -11.7732 67.9299
30.5341 -12.3598 71.8047
31.7363 -11.4717 71.3941
35.3134 -7.19404 73.4712
33.3851 -8.19814 74.1194
33.7464 -10.102 74.28
36.1344 -15.642 76.5622
35.671 -14.073 75.6883
34.9993 -12.9275 76.6008
33.9209 -11.4813 81.2796
34.9681 -13.1776 81.404
35.897 -13.5038 80.2419
41.6278 -18.4236 80.6568
39.7585 -17.1679 81.2557
38.0476 -16.283 81.7406
37.0688 -19.9856 84.517
36.9268 -18.4934 85.7115
37.9868 -17.3707 85.4174
41.3962 -21.1407 86.9452
41.3733 -19.4872 87.8421
41.298 -18.2339 86.9594
44.8932 -15.1924 88.84
45.1217 -15.4453 87.065
44.7973 -16.796 86.42
47.9303 -19.914 84.5136
47.9098 -18.8586 86.1001
52.5119 -16.6075 90.0291
51.0073 -17.8271 89.6113
51.0301 -18.5105 88.2164
55.4116 -20.221 86.8771
54.4632 -20.1837 88.5405
57.0626 -23.4552 96.2535
56.8243 -22.2867 93.5556
56.8169 -20.8269 91.4572
59.8122 -17.293 86.5507
60.5334 -18.7715 89.0259
60.5724 -20.5445 90.78
62.1395 -26.1529 93.9647
61.4674 -24.1257 93.0068
62.9386 -22.9101 92.6531
71.0308 -20.0217 93.8469
68.6538 -21.8403 93.9202
66.6908 -23.3476 93.2948
67.4318 -28.4654 92.5631
67.5926 -26.9386 93.7647
66.456 -28.2383 98.5333
68.0949 -27.311 98.5125
68.8921 -27.5341 97.3295
67.1795 -32.9666 98.4691
69.2334 -31.7817 98.6083
69.6183 -31.2079 96.7984
66.2452 -32.9424 93.2676
67.911 -33.8389 93.032
69.1563 -32.9331 93.4657
71.1992 -29.7029 89.7511
73.7084 -32.2686 92.373
72.9165 -31.8997 90.7341
71.4775 -31.3942 90.8174
timestep
-31.4581 -56.1794 -77.7494
-29.6443 -55.4447 -75.3855
-31.1674 -55.8462 -76.3774
-29.8262 -51.3661 -74.7432
-31.6935 -51.7919 -74.6667
-32.2788 -52.2408 -75.9843
-34.8689 -49.6588 -79.1662
-33.3808 -49.8361 -78.6624
-30.4159 -46.3584 -80.0864
-31.6277 -46.4411 -79.0505
-32.6626 -42.8016 -76.2458
-32.0309 -42.8166 -78.1049
-32.9815 -39.6022 -81.6458
-31.1692 -39.3738 -80.9648
-31.0865 -39.3721 -79.415
-35.6328 -38.2302 -78.6005
-34.0292 -37.4402 -78.0017
-35.1766 -39.0822 -73.5053
-33.457 -38.6769 -74.4159
-28.9564 -40.5731 -74.2217
-30.2868 -40.2116 -72.9459
-31.0993 -42.5762 -66.7439
-30.4216 -40.7498 -67.9388
-29.7889 -39.3571 -69.1354
-26.9481 -42.0868 -64.4349
-26.3675 -40.0446 -65.3029
-26.8519 -38.8774 -66.7649
-26.0714 -36.109 -70.5669
-25.9756 -35.7529 -68.6727
-23.8138 -31.6583 -66.0482
-24.9371 -32.2324 -67.5421
-30.1513 -32.1999 -72.1587
-28.5838 -30.18 -70.684
-26.2687 -29.4067 -69.8168
-22.002 -27.8771 -71.6905
-23.252 -26.4419 -72.1417
-24.5511 -26.3964 -71.3985
-27.3422 -22.4831 -69.6511
-26.6046 -22.1556 -71.3344
-26.537 -23.3274 -72.4522
-26.377 -24.8611 -79.7576
-27.2362 -23.3238 -77.2562
-27.5692 -21.4409 -75.6104
-32.7134 -16.4865 -74.4361
-30.7443 -17.3438 -75.2589
-29.1083 -17.9897 -76.065
-25.4157 -16.3811 -81.8949
-26.0565 -15.5955 -79.1426
-27.927 -14.6785 -77.5586
-27.7929 -10.4671 -72.7923
-28.5872 -9.85704 -75.5935
-29.7308 -11.2776 -77.4583
-35.3803 -13.0402 -79.6968
-34.0092 -11.1945 -79.2695
-32.7135 -9.69238 -79.006
-33.9435 -5.23355 -81.485
-33.7122 -6.06419 -79.7308
-34.1159 -3.6619 -75.2606
-35.0992 -3.99079 -76.8678
-41.7824 -1.74707 -79.1448
-40.0106 -1.81745 -77.5944
-38.3095 -1.88063 -76.5873
-38.4274 -0.373715 -69.6614
-39.1149 -0.890376 -71.7837
-40.116 -1.54893 -73.2957
-44.2733 -3.4678 -71.6018
-43.7255 -2.16112 -72.199
-48.2175 1.90371 -74.5225
-47.0463 1.39991 -72.5273
-45.887 0.691073 -71.0839
-49.0096 2.09369 -67.8266
-47.5408 1.28723 -66.875
-46.2087 1.64908 -67.3497
-43.258 0.205231 -65.3573
-40.8863 2.84362 -72.1601
-41.3131 3.08026 -68.6792
-40.3786 2.36835 -66.4506
-36.5316 0.921298 -64.4291
-36.2272 2.8459 -64.4286
-37.3913 3.68805 -64.4182
-36.6167 7.8237 -62.0706
-35.8751 7.00533 -63.0563
-33.0778 9.67225 -64.222
-32.3184 8.58248 -62.8289
-29.6026 7.08107 -59.301
-30.9214 7.79494 -59.4722
-33.8981 11.3737 -57.161
-33.1146 10.1868 -55.8051
-31.7192 9.8113 -56.2074
-29.6911 7.42051 -54.0698
-31.558 6.70356 -49.1586
-30.166 8.05617 -49.2646
-30.103 8.88789 -50.5466
-29.364 13.6496 -50.3337
-28.6059 12.3324 -50.1515
-22.6737 11.9965 -47.2427
-24.2135 12.5109 -48.3229
-25.4349 11.7465 -48.1998
-26.9645 7.79428 -41.9835
-25.6841 8.85102 -43.4989
-25.088 10.2774 -44.7029
-22.6352 16.0979 -41.5663
-22.4551 13.8868 -42.2459
-22.32 11.9428 -42.7207
-17.9764 9.24711 -41.6745
-18.3917 10.3438 -40.2381
-19.9084 10.6269 -39.9851
-20.8508 13.1601 -37.4142
-20.7406 15.9959 -30.9623
-19.8946 14.6483 -32.6275
-19.077 13.7093 -34.1253
-12.7865 13.9906 -34.6538
-14.2585 12.2451 -35.2563
-15.6371 12.1436 -33.8424
-14.5503 11.8511 -26.2029
-14.7056 12.51 -28.4714
-14.4545 12.9353 -30.2989
-11.0474 16.366 -30.1164
-11.2659 14.9573 -29.599
-7.92096 12.198 -27.5766
-7.24559 14.0505 -27.2358
-8.30557 15.2122 -27.0967
-9.91563 17.7139 -23.8029
-7.98212 18.0364 -23.6559
-7.29911 18.157 -25.0051
-1.76637 22.573 -28.0171
-3.24091 21.5354 -26.5545
-4.4676 20.5084 -25.1957
-4.66309 21.4119 -20.3953
-3.63383 22.1438 -21.8167
-0.413605 25.6905 -23.3182
-0.42882 25.8208 -21.4009
-0.897436 24.5778 -20.6516
3.58553 22.041 -16.79
1.65157 23.2858 -17.0127
0.197836 24.5434 -16.9934
-5.15334 26.1392 -13.8938
-2.88681 26.4541 -14.3056
-0.996038 27.0447 -14.2961
1.55777 26.3226 -8.3145
2.16421 26.8881 -10.521
2.20596 27.3987 -12.4573
3.93205 30.1998 -15.1036
6.06748 29.6736 -14.3763
5.7342 28.6284 -12.7992
4.68876 33.4879 -9.54527
5.17284 31.3304 -8.92151
5.43711 29.4036 -8.99948
4.29105 27.2966 -6.13502
3.15285 29.2044 -3.07768
3.32505 32.4611 1.12791
5.26391 31.1081 1.54858
4.93582 29.596 0.331717
9.95593 25.0218 -0.255718
8.00792 25.7668 0.736089
6.5756 26.4365 1.87826
4.5367 21.2159 6.89236
5.38817 23.2346 6.14869
6.00367 24.9586 5.375
10.2652 29.0799 4.2501
9.61249 27.465 5.78332
9.1697 25.9835 6.99618
12.9657 27.6698 13.5618
11.8313 26.6541 11.888
10.7798 25.6956 10.4731
5.52238 20.5359 12.4719
6.9571 22.2864 12.2795
8.19981 23.7847 12.4115
8.30565 27.9095 19.0788
8.37859 26.4287 17.2987
9.03045 25.2536 15.8306
14.2956 20.3653 18.1544
12.2548 21.4727 18.2818
10.92 22.8586 18.2056
10.0868 23.0694 21.9482
8.97181 23.5078 26.7031
9.18825 21.6112 26.3726
10.0373 21.1186 25.2112
10.5698 17.489 25.9626
10.0763 11.0383 25.8421
9.4428 12.9771 27.0162
9.46462 14.5507 28.1231
5.43421 16.9849 32.2945
7.34016 15.6672 32.153
9.15095 14.9441 31.8405
15.0354 16.7518 34.7385
12.9775 15.4996 34.6195
11.4046 14.3784 34.8872
11.8492 10.1137 36.9353
11.3028 11.2541 38.3736
11.7511 12.7079 38.197
14.4418 12.8725 40.7707
17.9395 9.30195 41.8622
16.2941 9.12243 42.9203
15.6457 10.459 43.4643
15.9634 11.1465 50.7268
15.2331 11.9678 48.6586
16.1398 11.0502 47.0857
20.6665 11.488 48.4859
20.4604 9.8129 47.4997
19.2204 9.01784 47.9303
21.743 3.80294 52.0998
20.3603 5.67382 51.7069
19.0723 7.2086 51.2316
13.4184 5.71139 53.6215
15.2232 7.03757 54.1028
17.103 7.63847 54.4375
18.2074 9.87124 58.5241
18.1166 8.44493 57.9985
18.0529 1.83451 61.2813
17.573 4.11857 61.1241
17.3794 6.03142 60.7823
14.7691 7.11524 64.131
16.5401 7.63033 64.146
19.8827 7.86353 67.4513
18.5973 7.04587 67.2952
15.7935 4.8916 69.9499
17.2987 5.92677 70.7005
19.8485 5.85625 73.4517
20.1173 8.71098 80.7924
20.9547 6.90315 78.5704
20.8584 4.88151 76.9744
26.6427 0.106601 75.3467
23.4575 0.296089 76.7868
21.5948 1.50389 78.0682
18.1374 -0.334087 80.7855
18.9427 0.936611 80.75
17.782 2.92997 84.6925
19.0529 2.32608 84.3078
17.3616 0.111558 87.2933
19.3153 0.248977 88.4675
20.8974 0.711877 87.3735
26.6129 0.962713 84.8367
25.1728 1.41596 86.0326
24.5694 0.178016 86.5507
26.0476 -4.51147 86.1344
27.5135 -3.76788 87.075
27.268 -2.44321 87.7602
31.8414 -2.14236 92.8294
30.3219 -0.753728 91.997
30.0639 -1.25154 90.0936
35.3795 -2.2907 89.7682
34.2095 -3.34263 88.81
32.938 -3.68 89.5342
34.743 -8.16056 88.7547
33.9671 -8.1266 90.4578
34.2726 -6.87008 91.2193
36.1136 -9.63362 95.0997
36.5866 -7.7158 95.2838
37.0616 -7.195 93.8076
41.3758 -6.63265 91.6672
40.7319 -7.71248 93.1974
45.1086 -11.9857 95.6801
43.7723 -11.0056 94.6959
43.5053 -9.57071 95.006
46.5276 -6.44452 97.8873
46.4879 -7.7014 96.5716
46.8557 -10.5066 89.5755
47.9169 -10.5196 92.3498
48.9808 -9.6163 94.5052
54.5766 -15.7466 95.3187
53.3612 -13.0941 95.6638
52.4781 -10.7589 95.2807
55.6696 -5.09414 96.4009
55.6413 -7.3954 96.0217
56.0104 -9.26698 95.5361
60.1618 -13.1536 90.8394
60.0313 -11.5411 93.3247
59.4704 -10.6706 95.6386
60.928 -10.6266 100.217
61.8915 -10.5431 98.4678
62.1563 -14.6303 100.65
62.5132 -15.156 98.8272
63.094 -14.123 97.8399
68.5668 -18.0584 95.0907
66.5503 -17.0099 94.9917
64.7629 -16.163 95.2332
61.926 -16.0654 90.3593
61.5292 -17.1971 91.8565
62.6089 -17.8935 92.622
66.4 -18.6977 89.236
63.4651 -21.7522 88.922
64.9099 -21.266 89.9447
64.9975 -19.6965 90.3212
timestep
-15.7481 -63.5445 -56.5975
-16.6332 -63.3148 -54.1376
-17.0224 -63.2586 -55.9533
-21.2266 -60.4536 -54.7029
-21.6042 -61.9895 -55.8193
-20.6519 -62.3431 -56.9298
-21.2571 -61.8124 -61.6098
-21.3051 -60.9155 -60.3372
-22.4723 -56.6477 -62.1781
-23.2003 -57.7994 -61.3097
-28.5064 -58.2453 -61.8859
-26.8084 -57.6193 -62.7052
-25.2184 -54.6014 -68.0522
-25.6502 -55.8146 -66.6397
-26.034 -55.1018 -65.3866
-30.1896 -53.0218 -66.9211
-28.3771 -52.3495 -66.5015
-26.2448 -48.2809 -65.62
-28.0887 -48.6362 -65.8902
-31.6597 -45.8845 -64.0559
-31.0416 -46.3106 -65.8783
-34.2737 -46.4442 -71.9305
-32.3748 -46.0437 -70.6393
-30.8594 -45.5062 -69.606
-31.004 -40.8598 -74.5568
-30.0884 -41.157 -72.5126
-29.3702 -42.4765 -71.2871
-24.6382 -43.0651 -71.0488
-25.7701 -41.5532 -70.4819
-23.7981 -37.8121 -68.492
-24.1193 -38.0718 -70.4751
-23.7327 -32.5938 -77.3038
-23.5364 -33.7359 -74.568
-22.7577 -35.4321 -72.7709
-18.2308 -37.2115 -74.3962
-18.289 -36.8864 -72.4174
-19.1111 -35.6634 -71.9101
-15.8072 -32.8824 -75.4838
-17.6194 -32.3411 -75.1177
-18.3093 -32.4303 -73.8159
-19.2773 -30.0672 -67.1949
-19.9686 -29.6879 -70.0673
-19.9459 -29.2611 -72.5501
-24.1626 -24.625 -76.6027
-22.3317 -25.5719 -75.6364
-20.9532 -26.0228 -74.3498
-14.2108 -23.8064 -74.9721
-16.988 -22.7685 -74.6285
-19.3354 -22.6519 -73.7856
-22.7087 -18.0156 -68.6316
-21.4058 -18.2915 -71.3687
-21.2276 -19.3566 -73.6902
-18.8129 -14.9441 -79.5776
-19.9362 -15.8811 -77.7032
-20.6884 -16.4507 -75.9948
-21.611 -12.6253 -73.5492
-22.2978 -13.0652 -75.2604
-25.8751 -11.0955 -77.5964
-24.1815 -10.4083 -77.1945
-22.3642 -3.57528 -80.2125
-23.1408 -5.24168 -78.8013
-23.971 -6.57197 -77.5995
-27.0875 -4.07425 -71.0741
-26.4884 -4.28529 -73.2798
-25.9267 -4.40276 -75.1363
-26.1845 -0.93546 -78.4672
-25.3186 -1.24773 -77.229
-26.8874 3.4501 -71.6222
-25.9716 1.67095 -72.7845
-25.0383 0.31393 -73.8416
-21.4812 -2.81731 -73.1061
-21.5364 -1.83298 -71.4608
-23.009 -1.51059 -71.1758
-22.9858 -0.898611 -67.4558
-25.6346 6.94093 -67.8985
-24.2363 4.08825 -66.4236
-22.7642 2.32368 -65.4505
-18.8928 3.57695 -62.6721
-20.3562 4.52808 -62.1643
-21.8098 3.82111 -62.167
-24.3312 2.88809 -58.1614
-23.8359 3.97076 -58.9877
-23.5198 7.92195 -58.4877
-22.6476 7.09151 -57.0927
-19.8209 5.6697 -53.5799
-21.1289 6.46746 -53.7353
-22.2389 11.0716 -48.9234
-22.4709 9.67474 -50.3757
-21.1938 9.32584 -51.2275
-18.1787 10.0587 -49.0372
-14.8015 8.64823 -45.9057
-16.2301 9.32803 -44.8089
-17.6243 9.111 -45.4847
-19.7902 8.04746 -41.4938
-20.125 8.96093 -42.7044
-16.568 13.17 -41.9878
-18.1944 12.8588 -40.8778
-19.5288 12.5678 -41.5965
-23.5106 13.508 -42.1832
-22.9299 15.6616 -42.8697
-20.9884 15.4926 -43.4334
-20.4619 17.0807 -46.4418
-19.2728 18.9214 -45.4527
-19.8212 19.1164 -43.6206
-24.7595 22.3319 -40.9131
-23.3936 21.0726 -41.2865
-22.1051 21.6318 -41.9885
-19.7544 22.7289 -39.0796
-20.444 21.5065 -31.5136
-20.0915 22.4953 -33.5063
-20.0449 23.2939 -35.3583
-18.8517 30.4002 -36.2555
-18.5036 28.3575 -35.0101
-18.4568 26.4511 -34.2363
-12.8572 26.0252 -32.2026
-14.8763 26.8077 -31.6146
-16.6592 27.1568 -31.0779
-19.0337 27.6466 -26.8099
-18.3549 28.4611 -27.8282
-19.9795 32.9608 -27.6364
-18.0753 33.1623 -27.9122
-17.2523 32.1043 -27.2364
-19.505 33.9018 -24.0666
-19.3444 32.1079 -23.3719
-17.9209 31.5906 -23.567
-14.6271 27.4418 -23.706
-14.0373 29.3374 -22.5172
-15.5771 29.5261 -21.4268
-16.9681 26.9933 -17.2566
-15.8106 28.5742 -17.7952
-15.0993 31.7659 -14.3451
-13.3763 30.8948 -14.5604
-13.6307 29.4265 -14.8888
-13.2806 22.9662 -10.9557
-12.9791 25.1718 -11.4902
-12.7879 27.151 -11.9415
-12.583 29.6865 -5.62142
-11.5806 28.6508 -7.43009
-10.5508 27.9132 -8.93134
-4.13545 29.2377 -9.67533
-5.74036 28.1553 -8.59159
-7.08021 27.067 -7.72726
-8.48811 22.0694 -4.12255
-7.56384 24.1601 -3.91701
-6.45365 25.7824 -4.17518
-0.820922 26.1104 -5.69779
-2.01474 25.9442 -3.66797
-3.16217 25.6345 -2.21012
-2.15161 28.1362 0.552681
1.45033 29.3486 0.128428
5.63309 25.322 3.14133
4.9838 27.4368 2.67502
4.54195 29.3827 2.41749
4.23058 34.5692 6.34113
5.70578 33.3817 4.90243
6.60654 32.2967 3.58303
10.5006 32.9694 3.18119
11.1194 31.2707 4.61504
9.4984 30.5458 5.20201
8.81518 26.904 11.0574
8.59292 29.1233 10.4222
9.72717 29.5153 8.88749
15.7133 31.8932 6.66918
14.4679 30.5796 8.04933
13.5197 29.3681 9.28265
14.8651 34.1446 13.8941
14.7562 31.9422 13.3129
14.8319 30.0909 12.7515
17.2146 26.6602 18.8532
16.6177 26.4966 16.5775
15.971 28.1968 16.0142
14.8153 33.4425 21.0519
15.9341 31.6719 20.0233
16.6138 29.9695 19.256
18.6447 28.7722 22.2953
22.4644 28.391 19.2851
23.3173 28.399 21.0507
22.4539 28.0117 22.2877
23.2859 29.2679 25.7156
29.3399 32.2362 26.8505
27.856 30.6407 27.4376
26.4433 29.2236 27.8126
23.9574 22.3728 29.8442
24.6037 24.5829 29.6975
25.1593 26.5221 30.1112
28.0397 27.4566 34.182
26.8425 25.6254 34.945
25.1083 25.5944 33.8098
21.2222 28.5444 35.0235
22.0097 27.8345 36.636
23.4213 27.5252 36.5287
24.6973 27.4356 40.0985
19.9482 26.5576 41.8381
21.208 26.1889 43.1922
22.5406 26.9002 43.2084
21.8921 29.4814 49.2683
22.9605 27.8445 47.9895
23.9254 26.5965 46.8029
20.1349 24.0104 49.8336
21.9958 23.8751 50.4171
23.0979 23.7499 49.3284
27.4153 19.9358 51.3024
25.4171 19.9059 50.2131
23.5726 20.0436 49.5305
19.9416 14.4274 48.2984
21.2463 16.3234 48.1102
21.202 17.0996 49.9671
21.867 13.4783 52.8142
21.3397 14.9597 53.0436
19.3553 13.9312 58.6458
19.6368 16.1067 57.8696
21.1311 15.8142 56.6471
25.7271 17.3746 57.099
24.7348 15.6736 57.4214
26.8019 11.506 58.3938
26.2709 12.6767 59.18
25.997 13.2354 63.8753
27.3983 12.3098 62.8883
29.9537 10.1069 64.5741
32.0917 12.2695 72.8298
30.927 11.8591 70.0779
30.568 10.0696 68.3357
34.2177 4.1297 67.5789
30.8885 4.90069 68.0235
29.6144 6.52831 69.3215
26.3367 5.99907 72.839
27.6896 5.50256 72.422
29.1429 1.93751 75.122
28.3005 2.05612 73.8542
26.0178 -2.95988 70.7125
27.5696 -2.68291 72.3906
26.7565 -1.43715 73.6276
22.2626 -0.18093 77.826
23.4587 -0.207638 76.4388
24.6231 -1.164 76.7425
22.7127 -4.07129 80.7845
24.1743 -4.82531 79.8398
24.1764 -4.59985 78.3038
23.7647 -9.90949 74.4661
24.4161 -9.1452 76.4862
22.8696 -8.06785 77.0811
18.7358 -9.25584 76.7468
18.8136 -8.42121 78.4396
19.9027 -8.88799 79.2991
20.2052 -14.2337 79.0911
18.8472 -13.6508 80.2775
19.1855 -12.3811 80.9496
20.3003 -10.1318 84.6248
20.8472 -11.9509 85.1047
21.4453 -12.8424 83.94
25.7023 -14.4256 85.2
23.9527 -15.3276 85.4752
22.8615 -15.0283 91.9754
22.3541 -14.7969 90.0872
23.1688 -15.6539 89.2077
24.4298 -19.8327 91.733
22.8002 -18.948 91.3035
14.5844 -21.4764 92.7821
17.3973 -20.7265 92.3589
19.7652 -20.5865 92.9791
19.5113 -25.7874 99.7725
20.1504 -24.9157 97.0534
20.3746 -23.8894 94.7489
20.458 -22.4795 88.8615
21.3425 -24.2418 90.2841
21.1551 -25.7698 91.5325
16.4323 -30.8138 89.8906
19.2626 -30.6268 90.6847
21.5947 -29.4871 90.8916
25.8051 -29.8273 88.2069
25.2606 -30.0253 90.1553
28.9623 -33.3818 90.6696
29.0192 -32.1747 92.213
28.5648 -30.6749 92.0115
31.8972 -27.8847 95.5583
31.6218 -26.6122 93.7502
31.3016 -28.0708 92.4923
33.5267 -28.0157 88.3016
34.9634 -27.8379 89.5462
34.7256 -28.3221 91.0421
38.4696 -26.6976 92.3525
37.9368 -31.5149 91.9802
38.9735 -29.9678 92.436
38.1176 -28.7125 92.5736
timestep
-16.9895 -74.2132 -68.1906
-15.1776 -74.2749 -70.075
-15.5973 -74.3949 -68.1318
-12.6246 -70.3107 -68.7642
-13.9821 -69.662 -67.6021
-14.8038 -70.8173 -66.7113
-15.4987 -69.1708 -62.3532
-16.1214 -68.8366 -63.7666
-18.8941 -65.0492 -62.958
-17.4572 -65.3967 -62.8899
-14.3553 -61.7805 -61.5355
-15.4156 -63.1673 -60.565
-15.294 -64.0527 -53.9665
-15.1386 -64.5198 -55.7899
-15.4803 -63.3431 -56.7893
-11.8957 -60.3024 -55.0278
-13.8666 -60.3537 -55.1702
-17.4852 -57.5157 -53.8866
-15.6744 -57.0987 -54.2876
-14.1811 -52.3071 -54.9127
-15.4664 -53.3297 -53.8896
-15.4518 -49.1545 -48.8716
-16.6053 -50.0687 -50.6257
-17.7682 -50.8651 -52.1132
-15.1452 -49.134 -57.1249
-15.9392 -47.6557 -55.5594
-17.6294 -48.3681 -54.9368
-22.5233 -47.9514 -57.2501
-20.5595 -48.2938 -57.2859
-19.2703 -50.0202 -61.7425
-19.362 -48.2625 -60.9106
-21.3051 -40.8175 -60.1288
-20.4648 -43.3774 -61.5058
-19.6335 -45.0745 -63.1563
-22.0792 -45.7108 -67.5623
-20.8085 -44.2293 -67.728
-19.4844 -44.4277 -66.9104
-17.8515 -39.4834 -68.8504
-17.759 -40.0183 -66.9386
-17.2882 -41.3468 -66.4231
-11.5523 -42.4848 -60.8003
-13.0776 -41.3513 -62.9684
-15.0222 -39.9732 -63.6813
-18.6486 -36.6894 -63.3767
-16.9602 -35.4555 -62.353
-15.1272 -36.1747 -62.9286
-9.81465 -35.5605 -67.2995
-10.3501 -34.7595 -64.4745
-11.9459 -34.1023 -62.7076
-16.2375 -28.8752 -59.2642
-13.5574 -29.698 -60.3328
-11.6923 -30.2841 -61.8877
-5.89514 -29.3904 -64.6864
-7.75997 -28.3257 -63.8385
-9.1046 -27.482 -62.7412
-11.5212 -23.3976 -64.4729
-10.0048 -23.9082 -63.2854
-6.55517 -21.7411 -61.2517
-8.38665 -20.9959 -61.4848
-14.0472 -17.318 -60.3375
-11.93 -17.7283 -61.3289
-10.0521 -17.5535 -61.8247
-6.39133 -10.9736 -63.8648
-7.66886 -12.5866 -62.9385
-8.77076 -13.9462 -62.1059
-10.4305 -11.8874 -58.3141
-11.1244 -12.9794 -59.2287
-13.1837 -9.11642 -61.013
-14.9832 -10.4558 -60.519
-14.3247 -12.2499 -61.0166
-16.7769 -17.0582 -64.7763
-15.9985 -16.0302 -63.2979
-15.7491 -14.6095 -63.5915
-18.8941 -12.425 -63.4158
-19.3186 -7.26855 -68.8553
-20.6365 -8.17534 -65.7706
-19.7049 -8.80394 -63.5059
-23.6068 -8.89184 -60.104
-23.6945 -7.38783 -61.2771
-22.3711 -6.77151 -61.6471
-19.7739 -6.81008 -57.7356
-20.4821 -5.81406 -58.602
-20.8649 -2.19234 -57.2934
-19.3633 -2.20997 -58.3355
-15.1403 -0.199132 -58.6993
-15.6584 -1.35145 -57.796
-11.5813 -3.71046 -56.1034
-11.471 -1.85309 -55.4054
-12.9023 -1.14774 -55.1546
-13.1083 2.51944 -54.2737
-8.68871 5.34714 -50.6336
-9.72867 4.24021 -51.766
-11.2326 4.44392 -51.6839
-13.8644 7.33506 -48.65
-12.8374 7.39677 -49.7859
-9.5226 12.7625 -51.0025
-10.8608 11.3703 -51.0316
-10.8353 10.5829 -49.6715
-5.34294 12.4987 -46.2043
-7.44257 12.8373 -46.8373
-9.24583 13.3739 -47.4657
-11.3363 17.4321 -43.3424
-10.9831 17.1362 -45.6106
-10.3412 17.0563 -47.4583
-9.89351 20.9029 -45.2301
-8.31619 20.9334 -46.4169
-8.6301 20.3138 -47.7426
-6.28176 21.452 -50.3879
-9.66396 28.0016 -51.3828
-7.93419 26.6592 -50.6797
-6.77818 25.1487 -50.1865
-3.94858 22.5415 -47.6501
-4.1163 24.3526 -46.0707
-5.56838 25.5497 -46.5591
-9.72528 28.8074 -43.029
-7.54895 28.1066 -43.3258
-5.62699 27.726 -43.4475
-2.10314 30.162 -41.6396
-2.97399 29.0153 -41.0836
0.258683 27.5124 -36.9498
-1.6769 27.5363 -36.8667
-2.30966 28.7942 -37.3514
-4.1045 29.8531 -33.2535
-2.4349 30.8872 -33.1796
-2.04547 31.3698 -34.5008
-0.14176 38.3298 -36.66
-0.128888 36.5415 -35.1674
-0.250062 34.8134 -34.112
0.791983 33.8094 -29.7024
0.257286 35.5356 -30.4403
-2.21826 38.9996 -29.6948
-1.31317 39.0967 -28.0166
0.0414544 38.4889 -28.034
6.34321 38.6397 -27.1114
4.29761 39.0923 -26.1488
2.51634 39.3043 -25.2616
0.0695655 39.3866 -18.8632
-0.333666 40.63 -20.7182
1.34072 40.3291 -21.8354
7.6687 42.5569 -19.0849
5.74873 41.4491 -19.6417
4.43795 40.0503 -19.4956
6.00094 33.1519 -17.1622
5.79003 35.4714 -17.1767
5.27775 37.4062 -17.0744
1.09589 39.1836 -12.1986
3.33799 38.8878 -12.8451
5.14903 38.2732 -13.3656
5.97916 36.1332 -10.2657
6.38862 36.8534 -6.59069
12.4057 35.817 -2.49566
10.1992 36.0003 -2.97812
8.24695 36.0483 -3.38703
4.2832 32.1244 -1.76206
5.4539 33.8691 -0.682222
6.65624 35.2212 -0.0335659
6.22361 39.122 1.71179
8.09864 38.5705 3.15398
7.71635 36.7906 3.41593
8.81883 32.7618 4.09429
9.56448 33.7554 5.9688
7.95701 34.7675 6.63312
4.09607 36.7289 6.06632
3.44453 35.7223 8.02821
5.08396 35.3323 9.05305
7.41546 37.7884 14.1155
6.22824 35.805 13.6935
5.29474 34.4073 12.7222
1.32201 28.5752 15.1176
2.54408 30.5679 15.5984
3.1541 32.5307 15.3093
3.61791 36.8132 20.1046
4.00714 34.6266 19.4403
4.61905 32.8974 18.6994
4.78351 29.618 20.7283
5.48375 32.2433 24.342
7.11014 31.8025 23.6819
7.25331 30.3047 23.487
8.90257 28.4782 26.3909
14.0446 31.6479 30.8106
12.6828 29.9385 30.0425
11.561 28.6487 29.0423
14.4253 22.5211 30.2119
13.1545 24.3783 30.6922
12.0605 25.8436 31.4498
9.60758 29.1684 36.4695
11.3787 28.9143 34.9946
13.016 28.4513 34.0129
16.2401 31.2802 36.5413
17.0996 29.6118 36.1173
16.0217 28.4665 36.4002
14.2797 28.161 39.6384
18.11 27.7089 41.8495
17.189 28.5413 43.2012
15.8104 28.1614 43.1584
11.0916 30.5844 43.7908
12.2032 31.0507 45.8529
13.7071 29.8757 45.8111
10.6007 25.6399 47.0092
10.8647 26.9199 48.4247
12.241 27.6184 48.5633
15.7494 30.1505 53.6656
15.0977 28.3268 52.3122
14.3644 26.6634 51.5043
17.0939 20.6789 50.078
15.2542 21.6622 51.1651
13.9728 22.9429 52.0867
13.3473 19.6294 55.3796
12.7953 21.0601 55.1389
7.04769 22.7765 60.2581
9.0999 22.1776 59.1553
10.9681 21.9736 58.3696
14.7393 21.1113 61.3529
13.1519 20.1695 60.8653
10.7268 16.0404 60.9129
10.8268 17.3246 61.7467
8.19989 16.7124 65.6819
10.0075 16.0929 65.1723
10.9428 12.8617 66.9262
11.9932 5.40425 65.789
11.1655 7.61474 67.5537
9.44695 9.48297 67.9865
1.83165 9.67494 72.4382
4.98438 8.44358 71.2782
7.39682 7.89498 70.8684
9.00438 4.67596 73.9644
7.9691 4.74465 72.8263
6.11022 0.384402 72.2344
6.06715 1.50193 73.2742
3.78938 3.11024 79.2525
4.6044 1.62992 77.6491
4.98866 0.0822674 76.5424
6.80277 -4.56505 76.9684
5.05447 -4.55101 77.7302
4.08354 -3.49099 77.2227
0.241003 -6.1478 75.5409
-0.392205 -4.69268 76.629
0.454096 -4.2824 77.7601
3.98435 -8.65038 77.84
2.38413 -9.05546 79.4169
1.33865 -7.46143 79.697
-2.72883 -7.75258 82.289
-1.87511 -9.33421 82.8426
-0.460991 -9.19022 82.6246
0.687468 -14.3751 82.9451
1.96404 -13.3081 81.9827
2.20985 -11.8739 82.5011
5.91918 -10.7667 85.4407
6.61028 -10.4141 83.7596
5.94386 -11.3289 82.6012
7.70259 -14.9806 80.121
8.73081 -13.7341 81.4294
14.4739 -14.1086 84.0892
12.666 -14.3235 83.5248
12.4844 -14.0123 82.0789
16.4788 -13.6148 78.7323
15.7708 -14.5965 80.2883
17.4435 -21.8388 80.3792
18.019 -18.9323 80.5079
18.5713 -16.7751 81.684
25.094 -11.837 82.976
23.6843 -14.4475 83.1206
21.6621 -15.9048 83.8532
24.127 -17.8305 87.2175
22.1441 -17.8245 88.4196
21.3183 -16.1067 87.7169
16.0515 -13.3524 87.27
17.6588 -12.9627 89.7603
20.1498 -13.2817 89.9383
24.3883 -10.5331 90.3038
23.2931 -11.6631 91.5527
23.7641 -14.4984 95.3822
24.7502 -12.7782 95.9242
24.293 -11.5346 95.2138
22.1598 -8.39875 97.9836
24.2288 -7.38958 98.0199
25.4352 -8.98942 97.6845
29.9415 -7.66786 99.0009
29.7317 -9.63563 98.9935
28.4586 -10.1396 99.7511
31.3002 -11.6567 104.276
30.0997 -14.2524 102.35
29.1179 -12.9576 103.438
29.5569 -11.4831 103.095
timestep
4.41251 -55.6053 -60.9002
4.12602 -54.2479 -58.7772
3.75435 -54.3741 -60.6485
0.240373 -55.0199 -57.9632
-0.431326 -53.4994 -58.832
0.110419 -53.3393 -60.2409
-2.17506 -49.5682 -61.875
-2.45921 -51.0502 -62.0138
-2.32306 -51.1834 -66.5956
-3.20477 -51.7938 -65.5495
-6.18131 -54.9873 -64.7611
-5.05305 -54.9212 -66.4731
-4.47247 -58.9073 -71.7642
-4.4108 -57.9557 -70.0698
-5.36779 -56.6735 -69.8581
-7.99789 -55.227 -73.6615
-8.28339 -56.5403 -72.3077
-6.45854 -60.2106 -74.5404
-7.99295 -60.3125 -73.2668
-7.62973 -60.8136 -68.6198
-9.17685 -60.8721 -69.7855
-13.5261 -59.356 -73.9697
-12.5013 -58.576 -72.0309
-11.7402 -58.0575 -70.3059
-9.58542 -53.2285 -68.7204
-11.1871 -54.076 -67.3975
-12.5709 -55.3632 -67.7058
-16.1454 -56.6689 -64.4976
-15.894 -55.3036 -65.8386
-16.7558 -52.6867 -62.0053
-16.5369 -52.0122 -63.8702
-17.1 -43.3686 -66.5127
-17.3695 -45.8781 -64.9412
-16.4996 -48.1327 -63.7967
-15.1477 -49.9172 -59.5493
-15.1089 -48.1667 -59.2065
-15.9559 -47.3101 -60.1241
-13.425 -42.7407 -60.7979
-15.2063 -42.765 -59.8636
-15.7664 -43.7682 -58.8831
-18.8814 -44.2379 -51.4441
-17.2092 -43.7335 -53.8383
-17.4957 -42.195 -55.9358
-22.3356 -37.5816 -55.1576
-20.4693 -38.5362 -56.1295
-18.991 -38.9016 -54.9649
-11.4495 -37.4858 -52.5037
-14.1836 -38.2953 -51.6921
-16.7515 -38.181 -51.9273
-14.7597 -30.5707 -49.0002
-16.4681 -32.2549 -50.7373
-17.5739 -34.551 -51.105
-23.7063 -36.522 -48.8313
-22.3047 -35 -49.8012
-21.2671 -33.5868 -50.622
-23.082 -30.1831 -53.5928
-22.6979 -30.1989 -51.5915
-23.8317 -27.2413 -47.6475
-24.539 -27.8726 -49.3469
-28.435 -27.7856 -54.3529
-28.7315 -27.9482 -52.1258
-27.5686 -26.5159 -51.4523
-25.0942 -20.984 -54.2171
-26.7087 -21.9346 -52.8626
-27.7779 -22.6814 -51.4936
-32.4899 -22.4706 -51.965
-31.3887 -21.8002 -51.116
-31.5921 -16.9294 -46.6779
-32.655 -18.7997 -47.6117
-33.428 -20.5368 -48.1001
-37.63 -24.5188 -45.0749
-35.9456 -23.7437 -45.5512
-36.1657 -22.3402 -46.1348
-36.0222 -19.6261 -43.4866
-42.4472 -15.594 -40.961
-40.6156 -18.5354 -41.4397
-38.7564 -20.3194 -41.1411
-42.4337 -23.1817 -39.526
-40.8501 -24.0929 -39.0972
-39.6288 -23.2132 -38.8902
-36.8414 -26.0002 -41.3681
-36.6853 -24.8377 -40.3141
-32.9599 -24.7564 -39.0176
-33.1453 -23.6937 -40.5864
-31.7443 -21.1746 -44.369
-32.1111 -22.634 -44.0298
-33.7973 -26.0101 -47.9129
-32.1735 -24.9951 -48.2512
-31.2595 -24.831 -47.0193
-27.6617 -23.567 -47.5312
-24.2608 -21.1747 -47.9584
-24.4899 -20.9416 -45.9791
-25.0243 -22.1488 -45.2883
-23.585 -23.8281 -41.0481
-23.7369 -22.455 -41.728
-19.3407 -17.6578 -40.1414
-20.6141 -18.7916 -41.1285
-21.1295 -20.0734 -40.4155
-16.2544 -20.8599 -34.7816
-18.3837 -20.8575 -35.7342
-19.9514 -20.1192 -36.7919
-22.4391 -17.8006 -32.57
-21.7385 -16.0439 -33.8264
-20.4025 -16.6923 -35.0361
-16.5492 -14.2286 -37.2127
-17.6735 -12.9325 -36.184
-18.1623 -13.5643 -34.9421
-17.7551 -10.6875 -32.4827
-24.1342 -7.29185 -32.352
-21.8711 -7.52015 -32.9252
-20.0759 -7.80707 -33.5119
-17.0097 -6.47307 -39.5573
-17.4985 -6.17535 -37.3325
-17.6978 -5.59349 -35.493
-12.5185 -0.0918088 -33.8352
-14.6272 -1.18296 -33.9328
-16.2656 -2.24734 -34.3167
-19.8901 0.766919 -33.9378
-18.4447 0.867392 -34.4218
-16.4831 4.81654 -37.3385
-17.5775 5.42815 -35.8053
-17.5531 4.53147 -34.606
-15.2386 7.24549 -31.7316
-16.6588 6.41395 -30.6939
-17.9966 6.55863 -31.44
-24.0402 8.92703 -31.4059
-21.8658 9.57203 -31.0456
-19.9451 9.55905 -30.4485
-15.082 10.7432 -30.3218
-16.5549 11.1327 -29.0683
-18.82 12.6518 -25.0988
-17.1734 13.6885 -25.0837
-16.4478 13.8657 -26.4635
-14.7113 17.8867 -29.6795
-14.0254 17.0984 -27.679
-13.4669 16.248 -25.9585
-8.26063 15.5277 -25.2196
-9.88458 15.2841 -23.6839
-10.8595 17.1066 -23.4706
-9.11085 23.1469 -24.2415
-8.0385 21.071 -24.3471
-8.93079 20.1437 -22.8063
-12.4258 19.9411 -18.3355
-11.1683 21.5589 -19.3368
-9.88229 22.8163 -20.3659
-12.3276 29.1077 -20.0983
-10.7562 27.3171 -19.7983
-9.034 26.3886 -19.3578
-6.04844 27.1117 -17.13
-5.95451 28.6663 -13.7003
-7.01354 34.9577 -14.1652
-6.76982 33.1351 -12.8015
-6.4091 31.7653 -11.4562
-4.08663 29.3603 -5.62991
-5.06663 30.9664 -6.85273
-6.54185 32.1696 -7.65979
-9.41057 35.5665 -1.99024
-7.88489 35.2844 -3.70922
-6.33728 34.703 -4.85384
-1.55049 38.6376 -6.25753
-2.18002 36.854 -4.95654
-2.72041 35.1523 -4.08369
-3.57512 38.3174 2.8204
-3.15442 36.8332 1.15516
-2.92297 35.4614 -0.307092
-4.22084 29.2219 -0.204428
-3.60201 31.1061 1.00184
-3.01404 32.6105 2.20671
-0.700544 29.4423 6.51542
-0.139463 31.6091 6.21848
-1.8452 32.5638 5.72409
-5.58568 37.0982 10.481
-4.02598 35.7621 9.62093
-2.91106 34.3523 8.91775
-2.24777 33.3814 12.4762
-3.57984 36.1233 16.1099
-2.02069 36.9158 15.4441
-0.937294 35.9294 15.0631
0.998334 33.2067 17.0866
0.934531 37.6253 22.038
1.6106 35.6484 20.9937
2.47565 34.0123 20.4756
6.44587 31.9109 19.5987
5.99713 30.173 21.083
4.29082 30.9401 21.7437
-1.67052 30.405 23.1092
0.449431 30.0822 24.0553
2.17506 30.4833 24.8674
3.5087 32.9637 29.1923
5.11183 32.1296 28.4964
4.7107 30.8108 27.7793
4.87007 27.6385 29.8244
2.10215 25.2959 33.3467
2.74185 27.034 34.064
4.1202 27.5656 33.5867
9.30697 23.6941 30.5813
8.06321 24.7968 32.2317
7.40911 25.7538 33.8041
9.79072 30.4102 32.5482
10.8957 29.076 33.3058
10.2859 28.1849 34.4056
6.91978 31.3727 39.0023
9.08517 30.5706 38.5605
10.7086 29.8539 37.8088
16.8949 30.8735 36.6236
15.5016 29.679 38.0026
14.1557 29.1029 39.241
14.2948 27.1042 43.6926
14.5758 28.3842 42.9848
19.514 33.5839 44.416
18.3938 31.6135 44.6913
17.6596 29.7763 44.5841
19.1904 27.3826 47.9104
18.3137 29.0963 48.293
15.8822 31.6351 51.606
17.2305 30.8868 51.4516
21.3875 29.8115 54.0414
19.5344 29.1083 53.8754
17.5272 27.9489 56.8655
14.0549 22.7042 62.0048
15.8071 24.5202 60.4379
18.0275 25.7253 59.9436
23.303 28.635 66.3542
21.3866 27.8037 63.6198
20.9769 25.7289 62.2263
23.0689 21.8101 64.104
22.5409 23.1822 64.5649
23.149 23.9554 69.3343
23.9759 24.191 68.0777
31.3175 25.9898 70.2106
29.1564 24.887 69.9041
27.5976 23.8598 69.318
27.3888 18.7395 69.8201
26.8969 19.6018 71.3927
27.5517 20.8834 71.5881
29.6313 21.6642 76.4577
30.968 21.5642 75.0782
30.5969 20.5902 73.9056
33.9588 14.0073 72.6065
32.9865 15.7603 73.6559
31.9949 17.1054 74.6784
30.7817 12.2354 77.2149
30.9256 13.8672 78.2091
32.1307 14.8336 77.7174
34.8355 15.1824 81.7977
35.9759 14.8051 80.374
35.3111 13.8188 79.3832
39.1077 10.0611 79.0605
37.4113 9.42697 79.7438
36.8547 10.5348 80.7003
37.2005 8.2226 84.9586
37.5498 10.0342 84.3548
43.7051 10.5905 82.3121
41.7817 10.6667 82.3659
41.1156 11.0079 83.6063
41.7193 14.0888 87.195
42.4555 14.002 85.4713
46.4092 16.464 79.9551
45.5032 17.3996 82.677
45.1988 16.6595 85.1557
41.8782 22.2361 85.956
42.5549 20.0151 87.8806
44.4432 18.3214 88.3809
49.0888 15.2055 91.1595
47.7084 17.0955 91.2594
46.2698 18.31 91.6358
40.0464 21.9447 93.9553
42.7968 20.8686 94.3885
45.2924 20.4234 94.6976
48.941 22.3341 96.8367
48.0999 20.6074 97.2424
51.7365 17.6582 99.1972
50.1948 17.4535 100.251
49.3589 18.7484 100.385
46.9466 19.4318 102.925
48.3495 20.2948 104.508
49.9932 20.7399 103.505
52.2213 24.17 106.815
53.4606 23.3511 105.542
53.1195 21.8633 105.248
56.8615 18.4833 107.751
54.1395 20.2663 110.283
55.5551 20.3708 109.052
55.2803 19.8013 107.607
timestep
-12.1088 -72.4879 -42.9744
-13.143 -72.2892 -40.5425
-13.4949 -72.3879 -42.3946
-16.8283 -70.1156 -39.716
-16.7781 -69.2543 -41.4627
-15.5976 -69.2094 -42.3087
-12.1468 -66.1542 -40.757
-13.2174 -66.2489 -41.7953
-13.4891 -63.007 -45.1021
-12.3865 -63.9323 -44.7064
-8.28971 -63.7964 -47.6187
-9.68014 -62.5782 -46.9754
-6.92766 -59.0851 -50.4284
-8.132 -58.2996 -49.0988
-9.39327 -59.2447 -48.8177
-13.7642 -59.8346 -48.2866
-13.0024 -59.3157 -50.0065
-17.2013 -56.6665 -51.0106
-15.4492 -56.9709 -51.6769
-12.3387 -56.2755 -54.9661
-13.1352 -54.9705 -53.8583
-10.8151 -49.4451 -49.982
-11.7979 -50.4943 -51.847
-12.9573 -51.2148 -53.3524
-18.6157 -50.4231 -55.7979
-16.8361 -51.654 -56.2569
-15.524 -50.1859 -55.916
-15.0869 -45.5904 -54.1302
-16.5731 -47.0468 -54.1768
-21.1632 -47.3514 -51.5676
-19.7924 -46.1507 -52.3239
-15.7992 -39.2817 -51.6802
-18.1952 -40.7726 -50.6717
-19.3722 -43.0293 -50.2257
-20.4983 -44.4712 -45.2403
-21.9207 -44.9001 -46.5886
-22.0545 -43.8451 -47.7129
-21.8283 -40.3417 -43.027
-21.6422 -39.8808 -44.8947
-22.4502 -40.4222 -46.0829
-24.2658 -43.691 -50.8439
-24.4956 -40.767 -50.3158
-23.5567 -38.5849 -49.2501
-26.8222 -32.5975 -52.3888
-25.3948 -33.6741 -51.042
-24.1667 -34.8605 -49.8712
-18.165 -33.8028 -46.1548
-20.4399 -32.2065 -47.4208
-23.0092 -31.826 -47.7758
-28.7719 -30.2919 -43.8697
-26.4914 -29.0488 -45.3539
-24.8046 -28.5774 -47.2607
-20.5216 -25.2916 -50.8619
-22.6371 -25.2116 -50.0166
-24.4428 -25.2226 -48.9743
-27.5478 -25.9391 -52.6291
-27.2388 -24.3619 -51.5454
-31.5277 -24.5886 -50.6456
-30.4363 -23.2176 -49.8501
-29.9431 -17.9705 -45.4407
-31.2937 -19.653 -46.4761
-32.1828 -21.3215 -47.0043
-37.8084 -22.6217 -42.1332
-36.6598 -21.6841 -43.9643
-35.6258 -21.1071 -45.4915
-36.0059 -19.5625 -50.039
-36.5544 -19.1568 -48.6331
-41.3844 -22.1544 -51.9579
-40.8632 -20.8193 -50.0907
-40.305 -19.7974 -48.5862
-42.6182 -22.7665 -45.1824
-41.5126 -21.4134 -44.3596
-41.5758 -20.0445 -44.9812
-38.7298 -17.7144 -43.9732
-34.3531 -12.6894 -38.7946
-36.8266 -14.8612 -39.9284
-39.011 -16.2086 -40.4092
-41.7625 -19.9618 -37.6517
-40.8545 -18.3948 -36.8818
-41.1784 -16.9964 -37.4817
-39.6941 -15.538 -33.1399
-40.8391 -15.3317 -34.1041
-41.2351 -11.4678 -33.9729
-40.2568 -11.8257 -35.5532
-37.1532 -10.4154 -38.7724
-37.1106 -10.6739 -37.2647
-33.9447 -11.8555 -33.5797
-33.3296 -10.2233 -34.387
-34.4136 -9.32278 -34.9587
-33.4222 -5.5258 -34.6964
-28.5418 -7.04365 -35.2642
-28.9891 -5.42893 -36.3686
-30.0128 -4.57755 -35.7048
-28.0951 -0.17571 -36.3384
-29.1574 -1.14906 -37.0705
-29.4433 1.90876 -43.0057
-29.8709 1.53722 -41.0691
-29.0166 0.52234 -40.5256
-26.3436 -2.94269 -43.8424
-25.2859 -1.09902 -42.6563
-25.3434 0.423934 -41.3298
-22.0939 1.41986 -35.7481
-22.8048 2.23315 -37.7869
-23.4405 3.02266 -39.4107
-18.4144 6.71139 -41.2746
-19.5779 5.36619 -40.5724
-21.0388 5.40397 -41.0378
-22.3426 4.54882 -44.5916
-28.6308 3.96553 -46.5866
-26.8271 5.25732 -46.0157
-25.4583 6.55328 -45.6305
-30.1144 9.92378 -41.4212
-27.9665 9.18494 -42.282
-26.0859 9.00744 -42.7618
-21.0861 11.7448 -46.3055
-21.8117 10.8555 -44.2968
-22.3502 10.0198 -42.6752
-19.9282 8.84988 -38.5596
-21.0769 9.79997 -39.1297
-24.5905 12.5851 -36.4543
-23.344 13.7019 -37.4345
-21.9632 13.2022 -37.5875
-16.307 13.2502 -34.8378
-18.0096 13.3759 -35.8426
-19.2261 13.2056 -34.9934
-21.5766 11.3171 -29.4283
-19.9718 12.923 -30.3126
-18.8424 14.1071 -31.3431
-14.8996 17.5342 -31.378
-15.8023 16.3176 -30.1321
-15.5622 17.1551 -25.2148
-17.3383 16.9243 -25.7238
-17.5851 17.5862 -27.101
-21.3966 21.1155 -29.9552
-20.1668 21.1661 -27.9736
-18.9311 21.0918 -26.415
-19.0836 26.7438 -22.4321
-20.2602 24.7297 -22.9315
-18.7453 23.6629 -23.6625
-12.4297 27.3041 -22.3481
-14.1578 25.6956 -22.1053
-15.6237 24.6466 -21.6714
-19.3121 25.1156 -17.0208
-17.1315 25.2756 -16.4053
-16.0891 25.5117 -18.0833
-10.1632 27.4843 -15.0641
-12.3366 27.5926 -16.1282
-12.6224 25.5961 -16.3241
-12.7881 22.8716 -13.578
-12.0944 24.7104 -10.4088
-18.6254 25.7907 -9.55857
-16.5578 25.7167 -8.46478
-14.6523 26.2419 -8.01826
-13.8229 31.8712 -4.54342
-13.4794 29.6533 -4.43977
-13.1924 27.7642 -4.79555
-10.8138 22.9402 -1.13438
-11.8761 24.9953 -1.15308
-12.687 26.8218 -1.12217
-15.8861 29.8837 3.85842
-14.0077 28.7268 3.34927
-12.266 28.2095 2.35189
-9.35558 31.5217 5.68164
-8.70139 29.4363 5.04997
-10.0487 28.0596 5.48128
-13.7483 27.651 11.3248
-11.8122 26.704 10.341
-11.2025 28.111 9.09394
-8.43688 34.182 9.51873
-8.95228 32.1998 10.5209
-8.90384 30.3722 11.0697
-7.21207 31.496 18.1452
-7.71991 30.2872 16.1827
-8.03486 29.1802 14.5608
-8.07148 25.9805 16.5799
-3.49604 24.5717 17.2243
-4.38529 23.7248 18.7163
-5.71602 24.293 19.0977
-4.97519 26.88 21.8219
-9.33933 23.7396 25.4391
-7.76583 25.5306 25.3813
-6.26408 26.7571 25.3935
-7.51092 25.9553 31.7254
-5.964 26.1648 30.0711
-4.67881 26.9506 28.7637
0.397242 30.0787 30.9821
-1.02625 29.4775 29.2633
-0.986315 27.4298 29.4403
-3.08264 23.506 30.9405
-1.13219 23.1331 31.1777
-0.244243 24.3973 31.5011
3.19819 23.4561 30.3064
3.33883 22.7583 35.3452
3.83665 24.5083 34.679
4.90335 24.637 33.5597
11.0301 27.9388 32.056
9.7698 26.4493 33.2979
8.41936 25.3879 34.3943
12.4151 23.177 37.1727
10.8068 23.7243 38.0721
10.3474 25.1639 37.6135
9.17368 27.2697 41.4432
10.8948 28.6633 40.4895
12.4128 27.5916 39.6771
16.2187 24.4172 45.5186
15.3908 24.848 43.3622
14.9916 25.6361 41.5711
19.1352 24.7128 39.3707
18.1853 23.9312 40.2031
20.5739 18.1945 42.8186
21.2891 19.4321 40.9981
20.6369 21.2138 41.3866
22.2783 24.6309 44.929
22.9766 23.2467 43.7027
27.6007 22.7043 43.0711
26.5375 22.2742 44.1565
27.6021 19.484 48.1
28.0852 21.2171 47.474
31.8765 21.7738 48.0272
36.5289 15.4992 46.114
34.5835 17.0532 47.866
33.5641 18.7266 49.5418
33.6903 14.0698 57.0904
33.3404 16.9517 55.3166
34.1263 18.2516 53.2722
38.8716 17.4301 54.3013
37.7467 16.9239 53.4476
37.7227 12.1724 52.2546
37.3447 13.0851 53.381
38.8021 8.18948 57.6707
38.3709 10.485 57.3608
38.1709 12.3808 57.0422
37.0329 15.8096 60.621
37.8469 16.6382 59.0565
38.9711 15.8609 58.4645
41.3776 20.5463 59.2914
42.3638 18.9435 59.3943
41.7169 17.712 60.1111
43.4224 15.7389 66.994
43.7369 16.528 64.8702
43.6915 17.6461 63.2332
45.6318 20.9685 66.6652
46.5055 21.1059 64.9725
46.703 19.8018 64.1022
51.0589 21.094 62.947
51.1112 19.2584 63.1037
50.3234 18.7395 64.4106
51.4204 15.2602 68.1028
51.889 17.0111 68.5106
52.3837 17.7695 67.3516
55.4688 19.8212 64.4762
55.6127 18.0854 65.3735
57.8528 19.0098 70.3664
58.6496 17.6454 69.2319
57.6874 16.8789 68.2876
54.4125 12.7054 67.3388
55.4066 13.835 68.5901
55.9766 14.2184 76.8909
55.5004 13.1313 74.1193
56.6668 12.5758 71.937
60.0262 5.80276 69.5605
59.0534 7.68726 71.6224
57.8623 9.17561 73.2797
55.7555 7.47641 78.5076
56.9591 6.0679 77.02
58.549 7.03613 76.4072
64.4871 11.3604 77.3436
63.3582 8.56997 77.0978
62.0684 6.41452 77.6475
63.0535 1.90302 79.4284
63.556 3.76434 79.8358
64.3396 4.18584 84.5871
66.0956 3.74078 83.8989
66.4352 3.81592 82.3929
70.9575 6.41184 82.3711
71.7026 4.32274 81.958
70.1872 3.31665 82.4668
70.2052 -1.76355 82.9591
69.8324 -0.971793 84.7182
70.5772 0.354217 84.9
75.6132 -0.133161 85.9896
72.5679 1.62328 89.2966
74.0552 1.27383 88.1966
73.8403 0.301734 86.9177
timestep
4.599 -50.4088 -94.6334
5.88036 -48.0109 -96.0131
4.85377 -49.0265 -94.7359
4.67942 -44.6634 -92.6983
4.77068 -45.9407 -91.2856
3.97776 -47.2036 -91.6258
0.285508 -49.2242 -89.2991
0.566681 -47.9791 -90.1488
-1.93205 -44.2443 -90.3742
-1.79169 -45.2597 -89.1999
-4.31069 -45.5112 -84.76
-4.69686 -45.3451 -86.7142
-8.01863 -47.0494 -89.689
-8.9698 -46.3862 -88.0723
-8.35972 -45.1187 -87.4281
-8.83933 -45.7926 -82.9057
-9.18201 -44.1104 -83.8158
-5.32585 -41.7106 -81.8315
-7.09087 -41.269 -82.2655
-10.0965 -37.5992 -81.6333
-8.23361 -37.6228 -81.8883
-2.64144 -34.6278 -83.203
-4.42329 -33.5843 -82.0882
-5.64136 -34.854 -81.2106
-8.44408 -36.3532 -77.6683
-8.97114 -34.1237 -77.2395
-7.8889 -33.3128 -78.6981
-9.41783 -28.5945 -79.6751
-8.09437 -29.4532 -78.5255
-4.98 -26.6733 -76.2727
-6.78807 -27.0373 -75.9549
-11.9576 -27.8593 -70.1566
-9.80336 -26.5329 -71.699
-8.59318 -24.9132 -73.3287
-10.49 -20.2093 -74.8839
-8.72677 -20.2046 -74.1856
-8.52281 -21.0848 -72.9558
-14.7778 -20.9792 -71.0552
-13.0335 -21.4059 -71.8004
-11.7406 -21.3079 -70.9875
-7.46532 -22.4618 -64.4564
-10.0483 -21.9156 -65.7962
-12.0975 -22.2024 -67.3908
-19.0082 -24.2724 -67.145
-17.0527 -23.3083 -66.5257
-15.5794 -22.1603 -66.0164
-17.4379 -14.5898 -62.2675
-17.9438 -17.5373 -62.6897
-16.8411 -19.8155 -63.2005
-11.9859 -22.3845 -56.0283
-13.8517 -21.4542 -58.305
-15.9008 -20.649 -59.7145
-21.1505 -22.8201 -56.1623
-19.7851 -21.0662 -56.591
-18.4058 -19.6386 -57.0293
-15.3117 -20.3643 -53.7936
-15.2355 -18.8727 -55.0642
-12.7864 -15.176 -56.3337
-12.0907 -16.9068 -55.6725
-6.54141 -20.8383 -56.0314
-7.67418 -18.9237 -55.3994
-8.44776 -17.2602 -54.7142
-7.95547 -12.9103 -60.2291
-7.96537 -13.3524 -58.0288
-7.9497 -13.6834 -56.0177
-7.85049 -10.0839 -52.9525
-8.91546 -10.8525 -53.6638
-15.774 -10.3692 -52.2737
-13.5906 -9.55075 -52.8125
-11.8923 -8.58462 -53.2868
-10.2578 -10.3219 -48.9356
-9.76419 -8.42702 -49.0921
-10.4624 -7.47869 -50.0213
-9.15277 -3.89374 -49.7429
-3.56899 -2.59712 -54.3261
-4.43049 -1.14677 -51.311
-6.20795 -1.50799 -49.5547
-5.32366 -1.27707 -44.7989
-6.49409 0.142378 -45.1106
-7.30553 0.126998 -46.4226
-11.5408 2.53118 -45.3339
-10.1837 2.7511 -46.0588
-7.98146 6.0141 -45.2778
-8.38073 5.13433 -43.7143
-8.47974 5.16761 -38.8307
-9.06606 6.06418 -40.0095
-11.2999 11.0905 -40.494
-10.5664 10.5961 -38.7814
-9.32031 9.65604 -38.9091
-8.29017 8.34353 -35.4958
-3.91252 8.42112 -32.6799
-5.09722 9.95399 -32.7541
-6.50846 9.54154 -32.4259
-9.51917 13.0489 -31.5704
-9.68183 11.5844 -31.8971
-11.2921 7.18829 -31.6584
-12.8705 8.15484 -32.2878
-12.4742 9.43602 -33.137
-14.7989 8.42143 -39.1193
-15.1198 9.47985 -37.014
-15.1359 10.7214 -35.4481
-21.5755 14.6118 -33.8497
-19.9708 12.9787 -34.1653
-18.7347 11.5469 -34.6944
-21.46 6.44976 -37.1163
-20.3851 7.66123 -36.0957
-21.2308 8.78561 -35.631
-23.9045 7.80987 -33.1405
-26.7155 1.80243 -33.3641
-26.9203 3.96321 -32.6695
-27.1952 5.90902 -32.3652
-26.8541 3.60951 -25.416
-27.0163 4.90267 -27.3235
-27.8861 6.18633 -28.5818
-33.4028 7.53335 -26.1801
-31.311 8.50586 -26.5591
-29.4048 8.9276 -26.5778
-27.9831 13.2467 -24.9084
-28.1384 11.7231 -24.4319
-27.9832 9.3011 -19.6907
-29.2091 10.7471 -19.6997
-29.8579 11.2448 -21.0807
-34.5431 12.1292 -18.7861
-34.0668 13.4989 -19.9979
-32.5889 13.7981 -20.0479
-31.1214 18.8878 -20.5656
-30.3808 17.8725 -18.5975
-31.8394 16.8247 -17.8862
-35.8004 15.7053 -15.0544
-34.332 16.9915 -14.9973
-35.1845 20.9548 -12.8905
-33.5927 20.2678 -12.1694
-33.6519 18.8551 -11.6791
-31.5782 16.3072 -5.18984
-33.0385 17.4067 -6.65574
-34.0602 18.6255 -7.90129
-38.8678 23.1271 -7.59851
-36.898 22.0199 -6.77542
-35.5161 21.222 -5.63979
-40.936 20.7424 -0.813521
-38.7034 21.1907 -1.39062
-36.9021 21.4293 -2.05395
-31.2851 24.0012 -3.06327
-32.5833 22.7225 -1.60065
-33.543 21.6625 -0.171836
-33.0464 15.7862 3.31504
-33.3517 18.1807 3.22812
-33.5729 20.1064 3.27555
-31.0429 20.9163 5.91453
-30.1313 20.3331 9.61907
-24.7724 16.8279 8.91047
-26.4858 17.4929 10.4232
-27.6723 18.404 11.6747
-30.5726 22.3904 14.6531
-30.2697 20.2289 15.4971
-28.4628 19.5858 15.2329
-28.2475 15.4228 21.3757
-27.5071 16.694 19.6619
-26.8998 17.9955 18.3081
-23.2977 21.5717 21.4293
-23.0945 19.599 20.2983
-23.1981 17.8051 19.4487
-19.9115 11.4107 21.4873
-20.5482 13.704 21.4443
-21.048 15.5925 21.5729
-23.5554 19.9735 25.454
-21.8519 18.5091 25.1025
-20.1702 17.8936 24.3958
-13.6612 14.1555 24.6349
-15.6701 15.0468 25.4987
-17.4817 15.7639 25.9775
-20.3383 11.4619 30.7997
-18.6456 12.8936 30.0404
-17.4861 14.4711 29.6041
-14.6748 14.0805 32.1772
-14.0374 18.9652 32.2787
-12.3544 18.1158 33.0965
-12.4906 16.7487 33.7548
-12.2148 16.6795 37.6406
-12.1954 10.239 41.0606
-12.421 12.4379 40.993
-12.7616 14.2026 40.3883
-16.3036 14.01 43.587
-15.3946 16.0407 44.2013
-13.5271 15.8633 43.724
-13.5881 16.4937 51.1318
-12.8307 16.0981 49.0304
-12.204 16.0559 47.2651
-8.25607 14.5868 44.7828
-7.64096 14.7069 46.6885
-8.85723 14.4695 47.7089
-6.56786 13.448 50.5377
-3.84355 17.6546 49.791
-2.70421 16.1162 49.4029
-3.05116 14.8947 50.1777
-0.508081 10.7037 52.0436
-1.4807 12.0847 53.5108
-0.887765 13.8791 53.168
1.19961 17.2572 56.4899
2.47089 16.7926 55.106
2.39192 15.3675 54.5283
7.78308 10.0627 55.0732
6.6491 12.0734 55.3784
5.67376 13.7213 55.8107
6.41056 17.0215 60.0944
8.62974 16.4058 59.5455
8.27489 14.9886 58.2838
11.0453 11.2927 56.8258
10.7987 12.0382 58.0582
15.7489 12.2571 62.5529
14.4939 10.5339 61.8779
13.8788 11.4582 60.2442
17.1786 14.9447 60.1073
17.158 13.0995 59.5577
19.3003 9.05805 58.2171
18.9483 9.70861 59.5222
20.865 5.74942 62.2485
20.9783 7.66546 62.0653
23.8879 9.26996 64.0557
25.5446 2.91581 61.3029
25.8785 5.85197 60.9238
26.1306 8.42302 61.1106
29.9643 14.6259 62.1796
28.6376 12.4427 59.8988
28.6994 10.1647 58.9465
30.2015 8.14695 54.93
30.5743 8.07323 56.382
33.9928 5.62476 58.3566
33.88 7.0859 57.8536
40.3248 9.63319 56.0246
37.976 9.85633 55.9177
37.2226 8.40142 56.9862
40.6436 4.66446 58.1092
39.064 4.78852 59.1856
38.6442 6.1871 59.6961
39.142 4.52352 64.6493
38.9553 6.4099 64.5027
39.5093 6.95967 63.2821
43.4527 12.3182 63.858
43.0889 10.068 64.1433
42.883 8.08259 64.4269
46.1109 4.12483 64.2266
45.817 4.54995 66.0478
45.5972 6.06779 66.3176
48.4858 5.7775 70.5448
49.2516 7.09177 69.4081
48.9835 6.79655 67.9702
50.6591 4.03192 64.7801
51.957 5.49338 64.8004
52.2233 6.01739 66.1914
56.1754 8.70362 66.2945
55.9432 6.74645 66.3074
59.8293 7.20101 68.3837
59.5119 5.36829 68.927
58.6984 4.59857 67.808
55.8006 1.21691 70.6233
56.3407 1.8756 68.8258
53.3038 2.88369 61.2607
54.4801 1.90574 63.8952
53.6958 1.15407 66.1611
46.0224 0.540103 69.7505
48.925 0.136532 69.4872
51.0238 -0.625672 68.2343
51.3319 -6.34861 71.8768
51.2463 -5.38642 69.7786
51.1432 -4.35013 68.0584
47.3283 -7.90957 61.4304
47.2575 -7.55742 64.4201
48.1098 -6.32279 66.4904
47.6113 -9.80811 69.9093
46.8779 -8.02847 69.6124
42.5537 -5.80566 71.1699
43.5622 -6.37971 72.6323
45.0492 -6.24553 72.4689
48.8499 -10.5988 75.796
47.8006 -8.58645 75.4635
46.9485 -6.83418 75.6403
47.9468 -2.10617 75.8108
49.6287 -3.0001 75.9843
49.5734 -4.309 76.7509
49.3477 -3.12452 80.9878
46.8847 -7.21314 79.5961
47.3023 -5.49915 80.3539
48.7702 -5.06521 80.2744
timestep
-1.73505 -52.0768 -96.455
-0.779351 -49.799 -95.9855
-0.504873 -51.6599 -95.8198
2.49942 -54.6971 -98.2107
3.47785 -54.2434 -96.5441
2.59488 -54.0608 -95.3011
4.63402 -50.3695 -93.0621
4.49701 -51.8991 -92.7618
0.869239 -53.2406 -89.9672
2.32247 -52.6492 -89.7869
5.19098 -54.0408 -86.2257
3.29844 -53.7159 -86.2527
-1.02229 -53.9718 -83.3853
0.525142 -53.2936 -82.437
1.53381 -52.4836 -83.1404
2.49584 -48.4648 -80.7582
2.58273 -50.2551 -80.1476
3.55054 -51.1198 -75.2961
3.0133 -49.6528 -76.3929
3.42955 -45.0605 -78.3704
3.18749 -45.7359 -76.6671
4.77604 -45.2283 -70.1229
3.69815 -44.4953 -72.0368
2.60291 -43.7487 -73.5668
-2.3503 -41.3225 -76.0472
-0.656386 -40.2908 -74.9566
0.520708 -40.623 -73.4103
1.78638 -37.5226 -70.1268
0.0326401 -38.3537 -70.387
-2.43519 -34.8267 -73.0333
-2.83493 -36.0226 -71.5167
-5.92992 -40.5931 -66.3488
-6.11729 -38.5324 -68.4744
-6.1416 -37.4233 -70.6661
-10.3509 -38.5888 -73.226
-9.75658 -36.8072 -73.6364
-9.19032 -35.989 -72.5111
-10.9087 -39.4839 -69.0073
-11.128 -37.584 -68.5754
-11.5786 -36.6141 -69.6701
-18.5519 -35.3942 -71.4212
-15.8507 -34.3087 -70.9029
-14.1799 -34.0447 -68.8247
-11.1263 -28.4102 -64.44
-12.6145 -29.904 -65.392
-13.9124 -31.3284 -66.0883
-22.6581 -30.6613 -63.6359
-19.7459 -30.8167 -64.2845
-17.3292 -30.3363 -64.9046
-13.3 -25.2723 -63.9078
-14.6413 -27.1955 -62.0564
-16.6574 -28.6818 -61.5355
-18.7921 -33.5013 -58.2519
-18.6311 -31.2124 -58.1841
-18.5609 -29.2323 -58.3556
-16.7399 -28.3936 -53.4166
-17.6383 -27.6735 -55.0685
-19.1096 -23.0137 -55.6828
-17.6229 -24.1371 -56.3822
-12.8549 -21.8721 -61.6835
-13.787 -21.8939 -59.5462
-14.8061 -22.0784 -57.9111
-15.9344 -16.4181 -53.5592
-16.1443 -17.7686 -55.4353
-15.1544 -19.3631 -55.2853
-15.317 -21.3161 -51.0379
-16.3179 -20.7645 -51.9648
-23.02 -18.9562 -54.1755
-21.3136 -19.1954 -52.6507
-19.8263 -19.4891 -51.4926
-18.9018 -20.5482 -46.8065
-19.9478 -18.8092 -46.661
-20.8748 -18.7372 -47.8126
-23.6394 -16.4131 -46.6933
-17.7708 -15.0436 -50.6612
-19.6364 -13.6351 -48.0289
-20.9579 -13.7505 -45.8755
-19.0973 -14.1637 -40.8901
-21.0576 -14.2272 -41.122
-21.7522 -13.381 -42.2007
-24.6067 -10.0873 -40.4257
-23.1342 -10.3153 -40.5374
-20.9219 -7.5816 -38.9411
-21.6137 -8.6038 -37.617
-22.9532 -8.34465 -33.1401
-23.08 -7.476 -34.3914
-24.8361 -3.44383 -36.4171
-24.6342 -2.95755 -34.6651
-23.5972 -3.64775 -33.8445
-22.8781 -2.25501 -30.4855
-23.1943 2.10193 -28.2977
-24.6713 1.96736 -29.4968
-25.2448 0.584294 -29.6218
-29.6334 -0.885514 -29.892
-28.5807 -0.513748 -30.9006
-28.1216 0.115482 -37.3334
-28.7626 -0.466237 -35.5107
-29.435 0.550929 -34.5842
-35.7531 -2.62571 -36.6887
-34.2439 -0.891981 -36.621
-32.9785 0.146386 -35.5072
-37.6897 2.76585 -35.7919
-36.9202 3.31568 -33.7103
-35.545 1.88094 -33.4844
-33.7765 -0.918209 -29.7795
-35.4812 -0.0652834 -29.2603
-36.6171 -0.0478443 -30.3204
-39.9438 1.75939 -29.6606
-43.6411 -1.4263 -27.8751
-43.2982 0.207801 -26.2079
-42.6122 1.86358 -27.0791
-45.0429 8.43369 -26.4651
-45.1473 6.02413 -26.6573
-43.6195 5.34392 -25.7828
-39.6888 10.3244 -21.6943
-41.3489 8.90719 -22.4655
-42.8052 7.60005 -22.7453
-45.9064 7.14686 -19.2458
-45.2549 8.38343 -19.9909
-47.1778 12.9838 -19.112
-46.027 12.5535 -17.6483
-44.8469 11.5716 -17.8803
-39.6929 12.7577 -13.95
-40.8277 12.5676 -15.4811
-42.2676 12.8446 -15.2664
-44.7311 13.2606 -10.8568
-44.1859 15.285 -11.9304
-42.4798 15.6319 -12.7383
-40.2572 16.9252 -9.02166
-39.4177 17.0551 -10.8209
-36.1448 21.0777 -12.143
-35.3346 19.3079 -12.245
-35.9174 18.257 -11.2857
-33.1252 14.228 -8.7607
-34.0585 16.2372 -8.02645
-34.7662 17.9812 -7.64944
-38.8486 20.6429 -3.96157
-36.5645 20.8191 -4.24431
-34.9352 20.9109 -5.22802
-34.9422 21.1687 1.65419
-33.8796 21.3643 -0.395056
-32.9947 21.6493 -2.09534
-25.7013 22.5659 -4.6323
-27.623 22.1771 -3.30751
-29.1203 22.0237 -2.12883
-29.2718 21.9223 4.89407
-28.833 21.7755 2.62367
-27.8309 23.0337 1.37209
-24.0352 23.2068 1.32096
-21.9826 20.2234 2.06353
-15.8422 21.0125 4.31988
-17.1359 20.7481 2.43357
-18.334 19.3033 2.87777
-16.0481 11.9862 3.18066
-16.6472 14.1344 3.60625
-17.2238 15.9271 4.34608
-20.1188 19.2697 10.1175
-18.5004 18.2294 8.65236
-16.8779 17.6091 7.76778
-10.2524 20.2586 9.56926
-12.0515 18.7778 9.43086
-13.4578 17.5192 9.32742
-14.7439 11.6065 9.73907
-13.6846 13.1544 11.165
-12.7894 14.8203 11.8696
-10.5658 16.741 17.9632
-10.3185 15.6467 15.8481
-9.78304 14.9161 14.1517
-10.6456 10.2607 18.778
-9.34345 11.2432 17.1021
-8.09128 11.9315 15.7951
-1.18256 11.662 13.8104
-3.06568 10.9077 14.8244
-4.7705 10.139 15.351
-3.38392 7.30462 17.5173
0.370533 5.57582 20.4337
1.13949 6.36755 18.855
0.188102 6.18977 17.6519
1.76821 3.28083 15.8635
3.25222 -3.89211 17.8953
2.8172 -1.64447 18.1859
2.54779 0.367373 18.2397
2.97371 1.27873 25.3546
3.74321 1.20322 23.1645
4.48256 1.45266 21.3369
10.7617 -0.0742596 20.985
9.41959 1.86629 21.2161
8.11943 1.32682 22.4779
11.5082 0.6055 26.9286
10.0127 1.85053 26.9409
9.81084 2.57436 25.6151
13.222 2.64752 23.8987
18.3932 2.03296 23.551
17.8706 1.79443 25.3613
16.4217 1.45312 25.5863
16.2387 -2.02612 32.8499
16.3792 -0.672503 30.973
16.14 0.628615 29.3754
13.7848 4.09946 32.6697
15.4065 4.79596 31.938
16.5116 3.74115 31.6424
23.6391 5.70425 33.5478
21.4624 4.98061 33.7112
19.6714 4.101 33.7112
18.8413 0.947397 40.4632
18.7916 2.55146 38.8712
19.3556 4.00537 37.5858
20.6729 8.66948 37.3386
21.0591 7.37556 37.9822
26.746 8.2984 42.3521
24.4633 8.41332 41.7084
22.551 8.61239 41.1955
19.6456 12.1164 42.281
21.5345 12.0774 42.5121
24.0304 15.5905 44.3348
23.6757 14.2473 44.8408
25.8231 13.0343 49.6232
24.8521 14.4188 48.5344
26.4023 17.2194 50.5119
33.8424 18.0913 47.7631
31.5079 18.3094 49.6209
29.9425 18.2995 51.5112
28.9097 15.9018 56.066
30.942 18.6655 56.5642
31.3237 19.9983 54.5334
33.5088 24.3181 55.7188
33.7792 22.8056 55.5366
37.8832 22.1437 57.6689
36.3919 22.1851 58.0915
33.4949 21.7388 63.1384
35.7001 21.8749 63.5649
36.2051 22.769 61.8368
37.5997 27.8452 62.3786
38.2771 26.8864 63.8469
38.4294 25.2629 63.6102
43.1397 23.1185 65.3495
41.5364 22.8836 66.3042
40.6972 24.1234 66.5107
38.9659 25.961 72.6277
40.6229 25.5278 71.0867
42.1608 25.2142 69.9258
46.1415 27.5447 70.365
46.495 26.1773 71.6236
45.6954 24.9114 71.3683
49.6945 21.7474 71.3528
48.2008 20.9746 72.3624
47.2953 21.8797 73.0956
52.0239 25.2828 75.8155
50.8667 24.229 74.7286
49.7538 23.4818 75.515
46.6946 25.1196 78.8937
48.5295 25.3107 78.6263
50.7859 29.6618 80.7141
51.5611 27.9847 81.3028
50.5494 26.8249 81.4762
50.34 28.1916 85.6444
48.954 26.9958 84.9037
45.6292 20.6697 86.3823
45.104 23.5564 86.4488
45.9792 25.868 86.9947
44.4646 32.8379 86.5549
44.6208 30.5937 88.6306
45.418 28.4506 89.7061
49.1329 29.9157 95.0033
47.1426 28.8911 94.1897
45.6971 27.6248 93.4578
46.5458 20.4588 95.564
44.5114 22.6472 95.5942
43.8267 25.1603 95.5306
42.0392 28.4294 98.7369
43.6051 27.2777 98.6543
48.4796 28.6244 100.535
47.1576 28.4429 101.866
46.0841 27.3358 101.55
44.2951 22.8081 103.214
44.1847 24.6844 104.445
44.6048 26.5938 104.947
41.2225 28.1834 108.263
42.9106 29.0429 108.773
44.0084 28.1093 108.395
41.1249 24.0244 110.036
45.7776 23.9982 110.864
44.3554 23.6718 109.665
43.103 24.5659 109.847
timestep
7.05648 -47.9975 -78.1113
5.42511 -46.0535 -79.1063
5.66992 -47.9153 -78.7748
1.51289 -45.6032 -75.9488
1.8275 -47.4599 -75.7126
2.39153 -48.1827 -76.9592
-0.752746 -51.713 -77.572
-0.698454 -50.203 -78.0046
-4.77377 -48.0247 -77.1282
-3.85479 -48.1705 -78.3099
-6.26129 -45.2195 -82.0624
-4.64242 -45.479 -80.8312
-0.62027 -43.6684 -80.7206
-1.63346 -42.1078 -80.0905
-2.92447 -42.4518 -79.1564
-4.93048 -38.0886 -79.5084
-4.27477 -39.1877 -78.0432
-4.31892 -38.881 -73.0934
-4.96258 -37.7934 -74.5003
-7.74116 -33.9847 -75.6545
-6.11951 -34.2763 -74.8191
-0.46426 -30.3745 -72.5396
-2.69188 -30.7925 -72.1081
-4.4324 -31.4571 -72.8935
-9.77632 -31.1394 -70.6236
-8.95604 -29.6704 -72.0763
-7.37557 -29.2234 -72.9509
-5.41166 -25.2836 -75.2831
-6.95923 -25.6163 -74.2285
-10.2158 -22.5547 -72.3827
-9.73972 -22.9404 -74.2589
-11.7807 -19.7604 -81.5449
-12.7248 -20.9304 -78.8495
-11.7911 -20.785 -76.5165
-11.6205 -16.0037 -75.1214
-13.2615 -16.8062 -74.4515
-13.7707 -17.725 -75.421
-19.1601 -16.1092 -79.0519
-17.8306 -16.7357 -77.6579
-16.6478 -15.9763 -77.2889
-15.4757 -7.15462 -76.5817
-15.7212 -10.1789 -76.7289
-17.1219 -12.3353 -76.5307
-19.8029 -10.2992 -71.0408
-20.9419 -11.0833 -72.7994
-19.7588 -10.6368 -74.3304
-25.3229 -8.33797 -76.091
-22.6855 -7.01678 -75.4269
-20.4297 -6.94616 -74.2684
-24.5627 -4.15053 -67.8009
-22.5746 -3.67267 -69.9634
-20.5514 -4.77681 -71.2071
-15.3691 -1.28422 -66.8195
-16.9276 -2.83521 -67.6321
-18.0457 -4.26793 -68.4024
-18.3157 -4.76671 -63.6393
-18.7859 -6.09369 -65.0993
-20.6493 -10.9855 -64.6892
-20.9271 -9.07764 -64.2337
-27.2468 -6.69695 -64.6364
-25.5633 -7.68514 -63.3871
-24.2624 -8.76646 -62.3413
-22.8381 -12.0327 -56.0594
-24.5278 -11.1594 -57.4489
-25.3962 -10.5434 -59.0896
-29.9946 -10.8593 -60.3543
-29.1027 -9.90581 -59.6722
-30.1916 -3.9776 -57.8391
-30.7438 -6.1888 -57.1565
-30.825 -8.11748 -56.8412
-29.8902 -10.4426 -52.863
-31.662 -9.89006 -52.5394
-32.5452 -9.90499 -53.8679
-35.8169 -8.12615 -53.7813
-31.4674 -6.44522 -49.5055
-33.259 -4.22994 -51.444
-35.637 -4.73194 -52.211
-40.4302 -4.88512 -52.8087
-40.2525 -3.61127 -51.4036
-38.9398 -2.7024 -51.5603
-40.5844 1.48696 -51.0289
-39.6523 0.790681 -50.036
-37.6012 2.26393 -46.9569
-39.3825 2.44221 -46.606
-42.5574 3.72439 -43.3004
-41.8051 4.46932 -44.4062
-40.7659 8.89235 -46.1956
-42.0488 9.2701 -44.7386
-41.8832 8.21211 -43.6691
-42.6269 9.72828 -40.2815
-46.8313 10.3955 -36.8139
-46.6807 11.6692 -38.3102
-45.2376 12.0782 -38.7124
-44.8365 16.6385 -38.041
-44.1705 15.4218 -37.2551
-42.4221 13.874 -33.6394
-41.9833 15.7202 -33.4234
-43.1507 16.6687 -33.8118
-46.8968 20.7028 -30.1751
-44.8832 20.2634 -31.2898
-43.0659 19.9394 -31.889
-38.5487 21.545 -36.2657
-39.2991 20.9834 -34.1376
-39.498 20.9639 -32.1903
-37.094 25.4237 -32.6271
-38.9227 25.7619 -32.1402
-39.4677 24.6465 -31.2
-42.0609 25.5095 -28.5859
-38.3252 27.0715 -23.8162
-40.0903 25.6725 -24.1185
-39.6734 24.6201 -25.749
-33.0873 20.7966 -25.7994
-35.243 21.6174 -25.3007
-37.0574 22.0305 -24.8784
-36.6978 15.9631 -20.6298
-37.1827 18.1577 -21.2503
-37.3047 19.9606 -21.7305
-36.2389 22.1495 -17.6427
-35.6729 20.9876 -18.5293
-31.2936 17.9816 -17.3767
-32.4147 18.5924 -15.8689
-33.9296 18.732 -16.1051
-38.2972 17.7978 -11.4098
-36.8609 17.3583 -12.6783
-35.8393 18.4554 -12.764
-32.8877 23.4225 -7.94365
-33.6134 21.2749 -8.62373
-34.6192 19.8574 -9.40705
-37.9172 18.3787 -6.20775
-36.0833 19.0201 -6.00586
-34.4933 21.7483 -1.5271
-33.5098 20.2032 -2.15447
-34.2695 18.9877 -2.66445
-34.5475 12.9154 -2.22013
-34.5008 14.8545 -0.921917
-34.6773 16.4705 0.219986
-38.7343 18.6928 4.82667
-36.4922 18.438 4.20884
-34.6584 17.9877 3.73591
-30.0966 20.8578 3.21794
-29.6562 19.2972 4.88049
-31.1206 18.0468 4.79816
-32.3924 12.8746 9.08937
-31.2142 14.9003 8.5385
-30.4525 16.6633 8.2502
-24.6652 14.6628 5.25476
-25.8738 15.3115 7.10946
-26.8235 15.6658 8.82142
-25.0936 18.8676 9.88545
-21.7291 17.3064 10.7683
-20.5195 20.4986 12.2802
-18.4601 19.7919 13.0014
-18.2358 18.2188 11.9212
-13.0104 14.7282 7.70435
-14.5412 15.3974 9.35124
-15.1894 16.2924 10.9638
-12.6648 15.651 16.6798
-12.0499 15.6887 14.4621
-11.8825 15.3931 12.5685
-8.89239 13.2165 8.03098
-8.03102 14.5984 9.6576
-8.64827 13.6256 11.3391
-7.59378 8.2435 15.1645
-7.00028 10.4781 14.6654
-6.39472 12.2891 14.1247
-4.40354 17.8468 17.0372
-3.71849 15.6887 16.2804
-3.30325 13.8633 15.5537
3.09339 10.308 13.9017
1.58829 11.4155 15.455
0.189826 12.456 16.3747
-0.328354 15.1211 22.4008
1.17155 14.014 20.9455
2.25724 13.2978 19.5098
6.02953 12.6786 20.0761
8.20674 15.1814 23.7962
9.12281 13.5577 23.207
8.17344 12.3243 23.1946
7.51822 10.9564 26.6337
13.2322 14.0531 25.6159
12.2571 12.0438 26.0691
11.2245 10.3842 26.5771
16.6555 11.9233 29.0887
15.2173 10.1022 28.9591
13.9017 8.60122 28.7094
12.1392 3.09309 26.2313
12.5155 4.13323 28.2525
13.1006 5.13563 29.9336
10.7634 2.1559 33.6577
12.3933 3.07814 34.095
13.6206 3.0515 33.0907
15.8102 0.301612 34.5038
13.916 -1.54824 37.8508
15.2702 -0.714839 39.0075
15.9247 0.413075 38.2928
23.4403 2.32505 38.7211
21.3842 1.24422 38.5549
19.6915 0.250989 38.9615
21.473 -4.06063 39.789
20.7717 -3.49259 41.493
20.8873 -2.03052 41.823
22.2378 -0.124384 49.036
22.6197 -0.812063 46.7343
22.9707 -1.10526 44.9064
29.0785 -4.35977 42.844
27.1715 -4.06829 44.1639
25.6684 -3.64219 45.2308
26.2713 -6.9681 48.8009
26.423 -5.43157 48.5697
28.0135 -0.364916 53.1863
28.4725 -1.90321 51.5179
29.0564 -3.2891 50.2192
32.2365 -6.86104 50.8389
32.2422 -5.00172 51.5726
34.2137 -1.90068 54.5497
34.2573 -2.18486 53.1038
36.1846 -0.478367 48.9094
36.9048 -1.25028 50.5626
38.8433 0.856117 53.0441
43.6794 -5.11301 51.9059
42.7334 -2.34308 51.9775
42.4988 -0.205215 53.3205
45.6382 1.85706 61.3768
44.4293 1.66647 58.1675
44.7018 1.77328 55.6529
47.9822 5.02531 55.6795
48.0701 3.53479 55.9224
51.7557 0.944899 57.4425
50.5938 1.72354 58.1205
47.8687 5.00041 64.2978
49.625 4.00786 62.9862
50.7667 3.07745 61.59
54.9676 2.24603 64.5097
54.1836 0.548925 63.7646
52.7028 0.605714 63.8286
48.2255 -0.374936 63.7545
48.7573 -1.11095 65.4006
49.8449 -0.388597 66.143
53.9837 -5.20377 66.6462
52.2963 -4.08879 67.7823
51.2568 -2.84326 68.7862
48.0551 -3.0064 72.5441
49.7609 -2.63368 73.3256
50.6892 -1.84305 72.4342
52.8643 1.55341 75.3817
53.9958 0.807667 74.03
53.9638 -0.587532 73.7367
57.2743 -5.83538 75.4186
56.954 -4.2492 74.5196
56.3742 -3.13784 75.3424
55.7382 -0.293394 79.2126
57.2049 -1.53421 78.6726
60.1965 -0.473466 82.3913
60.21 -2.34129 82.17
58.9868 -3.02833 81.736
55.7585 -1.68718 85.8123
55.9973 -2.59991 84.1288
51.3928 -7.97427 79.2819
52.7577 -5.3489 79.9091
53.643 -3.47527 81.2998
51.5425 3.36306 77.7017
51.2394 0.885726 79.327
50.8704 -0.799888 81.1472
45.7837 -0.675648 86.66
46.8763 -0.296077 84.5392
47.4113 -0.376382 82.6513
43.4732 -0.191223 76.0114
43.6884 -0.293415 78.9667
43.7958 0.405269 81.4583
42.4136 1.73274 85.9875
41.4519 1.44368 84.2841
36.1135 0.0376082 85.1079
36.6171 1.27798 83.639
37.7936 2.28496 83.7947
34.5729 7.81776 82.7068
36.2142 6.68865 83.8752
37.6918 5.89357 85.0058
34.5397 4.36025 88.8221
35.0715 6.1373 89.0331
36.5036 6.65571 88.5083
38.6999 4.18584 92.0498
41.1283 7.03071 91.327
40.8814 5.52413 90.273
39.3949 4.89368 90.2681
timestep
15.6438 -41.9936 -78.6475
14.7657 -43.2866 -81.1941
14.5661 -42.3718 -79.5552
11.2952 -40.1004 -82.3841
10.8931 -39.3988 -80.6094
12.0784 -39.5744 -79.6347
11.8076 -36.3242 -76.106
11.0251 -37.5138 -76.7092
6.13296 -37.8615 -75.9294
7.18413 -37.0099 -76.5592
4.65894 -33.5727 -78.6282
5.5193 -33.635 -76.9715
7.72534 -29.4439 -74.6556
6.07295 -30.0094 -73.8092
5.02583 -30.5963 -74.6952
0.0976112 -28.586 -74.8429
2.02177 -28.3311 -75.136
3.66956 -24.2021 -76.6891
3.03585 -24.661 -74.9619
3.10401 -23.3163 -70.4476
1.68931 -23.3964 -71.6492
-4.95162 -24.5322 -70.3236
-3.12996 -23.2279 -70.8195
-1.87576 -21.9589 -71.4643
0.720172 -17.0664 -68.1175
-0.351879 -18.9529 -67.4668
-1.38187 -20.6168 -67.915
-3.01465 -23.7759 -64.2294
-3.64095 -22.4635 -65.4586
-7.19386 -19.0348 -65.7775
-6.17545 -19.8004 -64.3417
-8.87481 -14.7651 -57.3794
-8.12605 -16.2688 -59.796
-7.81833 -18.422 -61.2341
-11.4953 -21.4675 -58.013
-11.5288 -21.6571 -59.8875
-11.1297 -20.3223 -60.5247
-12.9927 -15.1244 -61.5293
-13.9609 -16.4191 -60.3389
-13.2541 -17.2901 -59.4396
-10.91 -17.9658 -53.0652
-13.6095 -17.1591 -54.1953
-15.12 -17.4088 -56.2061
-21.1194 -21.0372 -55.3312
-19.7588 -19.1693 -55.4479
-18.8543 -17.4362 -55.5704
-21.0513 -8.96452 -55.2724
-20.5066 -11.8193 -55.8764
-20.4353 -14.1077 -54.8202
-26.4319 -19.1477 -53.7798
-25.5367 -16.9392 -55.5616
-23.6121 -15.5687 -56.4077
-20.8226 -13.7095 -61.798
-22.8847 -14.214 -60.7537
-24.6848 -14.417 -59.8655
-27.6233 -17.9715 -60.1299
-27.2026 -16.6267 -61.5549
-29.853 -12.6969 -60.2704
-29.449 -13.5257 -62.0153
-32.5159 -10.4537 -68.1966
-31.0366 -10.5643 -66.4692
-29.8154 -10.8634 -64.883
-24.71 -5.81254 -63.9342
-26.8647 -6.75904 -64.2384
-28.7582 -7.21013 -64.7687
-31.3274 -3.40602 -64.102
-30.6067 -3.98301 -65.252
-29.8689 -2.44926 -72.1383
-30.169 -2.11831 -69.8244
-30.2632 -1.42137 -67.9391
-32.7427 4.59933 -67.8576
-31.3254 3.24312 -68.1067
-31.8642 1.95269 -68.8016
-33.7027 3.44645 -71.7142
-34.7842 11.359 -72.0377
-33.1399 8.22524 -72.1036
-34.8905 6.96687 -70.8085
-39.9373 6.73511 -71.024
-39.4316 8.08104 -69.6958
-38.196 7.77459 -68.9308
-36.302 6.40243 -64.8862
-37.7482 6.09956 -65.6114
-39.027 3.29184 -63.0295
-39.93 4.96015 -62.8309
-41.74 8.0852 -59.8338
-40.4517 7.1682 -59.8076
-37.5285 4.03732 -57.0004
-37.9627 5.72759 -56.0803
-39.4434 6.16708 -56.297
-41.1878 7.38259 -53.1438
-41.3149 9.30107 -46.8219
-40.9186 8.26746 -48.4099
-40.6971 9.03881 -49.7216
-38.9507 13.4901 -49.3182
-38.518 12.045 -48.8846
-33.5405 11.5669 -47.5487
-34.4248 12.8838 -46.4342
-35.9648 12.5439 -46.1275
-39.3496 11.6692 -39.2407
-38.4451 12.5093 -41.1576
-37.4998 13.3533 -42.7124
-40.1759 16.1019 -43.1352
-39.2107 17.7386 -41.7415
-37.2573 17.0762 -41.8042
-38.8569 20.4817 -38.7541
-37.7262 19.2878 -37.6596
-36.5672 18.8017 -38.5077
-34.1558 16.4645 -36.6011
-34.0624 14.0151 -31.9173
-32.1769 15.4066 -31.7207
-32.0732 16.3136 -33.3986
-26.802 19.5634 -35.7142
-28.0344 19.6923 -33.6789
-28.7412 17.8912 -33.3839
-24.5464 12.8857 -34.6756
-24.9711 14.7413 -33.2773
-25.3671 16.4077 -32.2709
-23.9015 19.0171 -29.1866
-22.9482 18.2067 -30.0992
-18.0568 20.9623 -29.6824
-18.0869 18.9929 -29.8562
-19.2268 18.2602 -29.1319
-20.171 13.6389 -26.1962
-20.5213 15.4857 -25.5463
-19.3669 16.5141 -25.7661
-14.644 17.6531 -19.7884
-15.8429 16.7367 -21.6399
-16.6797 15.8202 -23.2584
-17.0425 10.4342 -22.5519
-17.1124 12.3228 -21.7782
-19.7403 12.6443 -18.0971
-18.1439 12.3054 -17.1958
-16.9827 12.1905 -18.0775
-10.8931 13.5172 -17.6364
-12.5874 12.1556 -16.9355
-13.9133 10.9433 -16.2815
-11.8386 9.11608 -13.9417
-13.0904 7.2313 -13.851
-14.7272 8.28224 -13.7507
-11.9247 5.63767 -8.88927
-13.5563 7.15709 -9.57484
-14.9893 8.48303 -9.88417
-18.6525 13.4688 -7.38949
-18.0444 11.2596 -7.9248
-16.2598 10.7888 -7.15075
-12.2657 14.9165 -4.28537
-13.851 13.3329 -4.07936
-15.2901 11.9652 -3.65016
-16.9769 10.1441 -0.956836
-16.2471 12.9845 1.49435
-10.7787 16.8485 1.82871
-12.35 15.7172 2.91947
-13.8198 14.7641 3.88091
-17.0128 12.3513 9.95547
-15.2148 13.4434 9.05466
-14.8243 14.87 7.68141
-14.0879 20.8673 10.0628
-13.1259 18.6907 10.1581
-12.5297 16.8183 10.0122
-6.71668 12.492 9.5135
-8.22727 13.8779 10.6862
-9.46302 15.058 11.6797
-10.8761 14.4364 18.0112
-9.74019 15.712 16.4958
-8.32603 16.1122 15.0856
-3.41163 21.0888 18.2198
-4.5553 19.1399 17.5944
-5.39945 17.4141 17.1965
-0.471638 13.1276 17.2652
-1.74156 14.6951 18.3602
-3.08139 15.688 19.4604
-5.14839 19.9422 24.3103
-3.40192 18.5369 23.6406
-2.02438 17.936 22.3531
1.07778 18.7483 24.3487
4.25154 15.9916 27.3583
2.37422 15.8569 27.7205
1.56899 17.1796 27.6954
3.43484 19.7254 29.8413
9.39976 21.5135 30.6729
7.62598 20.4308 31.7703
6.096 19.3509 32.5483
2.41493 15.9471 35.917
3.88062 17.6434 36.3131
5.22241 19.0601 36.3212
4.35715 22.6585 42.6916
5.51227 21.3048 41.1561
6.10644 20.0476 39.846
10.5014 17.1583 40.6547
8.96938 16.0947 40.3028
7.66082 16.6908 40.7216
7.6585 17.2698 44.472
9.81623 18.9849 48.5969
11.1751 18.7851 47.2311
10.9358 17.5478 46.3719
16.4122 12.5898 45.0424
15.0942 14.1222 46.3643
13.555 14.8646 47.3903
13.35 10.9435 51.2837
14.025 12.7251 51.7414
14.8271 13.4501 50.6485
19.0107 7.96079 52.0668
18.6884 10.1651 51.291
18.3812 12.0819 50.7503
22.7895 16.7434 49.4565
22.911 14.6962 50.523
21.8091 13.3359 49.5596
23.1646 10.7739 46.0651
23.0097 10.3753 47.51
29.0082 7.37966 45.8762
27.3638 8.05202 47.367
26.165 8.66032 48.8075
25.0438 8.63943 53.4019
26.6686 8.26202 52.4937
29.8811 5.30941 54.3678
28.6989 6.13456 54.9041
27.2419 4.79338 58.938
27.8111 6.60123 58.6014
30.6074 7.67989 61.0018
27.2157 8.32576 67.8586
29.1572 7.66544 65.7693
31.3282 8.37966 64.7478
39.8113 9.7372 61.2342
37.2853 9.60095 63.6056
35.1822 8.40189 64.212
36.823 4.03471 63.3919
36.4895 4.93748 64.6354
36.7011 3.17399 68.9475
37.7549 3.76188 68.0529
42.2178 6.92706 67.8738
42.1283 4.57937 68.1824
41.3853 2.88045 68.741
45.6947 -0.244659 68.2735
44.512 -0.764006 69.6765
43.7918 0.376151 70.5076
43.717 -0.0430707 75.9563
44.0736 1.70853 75.165
44.9707 1.57437 73.9514
51.4632 1.74397 73.4489
49.2393 2.07549 73.816
48.4492 0.61788 74.8694
48.9596 1.80126 79.5007
48.4648 -0.0814552 79.6688
48.4632 -0.772563 78.3623
49.9512 -5.37088 78.0917
48.1132 -5.37141 77.8201
47.3298 -4.41004 78.7156
49.4609 -5.09085 83.1638
47.5657 -5.32701 83.4416
46.8804 -5.86814 82.1901
42.8232 -8.64716 81.7635
43.746 -7.85555 83.292
42.9987 -6.2496 87.9956
44.0093 -7.87018 88.0051
43.6079 -8.85396 86.8993
38.4942 -9.63148 86.8878
40.1786 -10.3739 86.3727
42.0182 -18.3725 86.0417
41.6148 -15.9113 84.4056
40.3677 -13.7579 84.5389
35.0857 -12.8743 78.7612
35.2204 -13.9784 81.4979
36.6466 -14.0164 83.5828
32.9698 -16.2261 89.0447
34.2217 -16.5708 87.0515
35.2793 -16.9254 85.507
33.6566 -25.5236 85.4069
34.9337 -23.0084 84.7282
34.6974 -20.5273 84.6044
30.0141 -19.4725 85.2085
31.3882 -19.985 86.5056
30.2126 -18.156 91.1714
31.5269 -19.6327 91.3251
31.2388 -20.7075 90.2542
33.0113 -25.6707 93.2157
31.0536 -24.5085 92.6014
29.5804 -23.3475 92.3415
23.1799 -22.677 94.0005
24.8064 -23.5516 93.5983
26.0988 -22.8496 93.9767
25.5148 -23.0267 98.7934
25.0215 -20.0239 97.9739
26.8356 -20.5904 98.0243
26.9643 -22.078 97.6188
timestep
-13.1219 -36.8236 -62.8497
-12.6918 -39.3436 -63.867
-13.2864 -37.5555 -64.1334
-16.9533 -39.1015 -66.9461
-17.1428 -37.1917 -66.9362
-16.5789 -36.5464 -65.5906
-19.9624 -33.4527 -64.5561
-19.5313 -34.7634 -63.8996
-21.1239 -37.3331 -60.282
-21.3047 -37.3978 -61.9102
-25.3761 -35.632 -60.1992
-24.8892 -36.0446 -62.0636
-29.0105 -36.9513 -64.1194
-27.6129 -36.9473 -65.4558
-26.85 -35.6648 -65.319
-27.0501 -32.3674 -68.74
-28.2357 -33.099 -67.5438
-32.8946 -31.972 -67.4366
-31.8778 -33.144 -68.6541
-33.3807 -35.5811 -72.6001
[truncated: 2,497,595 more chars]
