# Supplementary material for: Investigating Intrinsically Disordered Proteins With Brownian Dynamics
Source: Front Mol Biosci. 2022 Jun 8;9:898838. doi: 10.3389/fmolb.2022.898838 (PMC9213797; doi:10.3389/fmolb.2022.898838)
Supplement: Supplementary file 1 [file Presentation1.zip › Browndye_IDP_paper/trajectories/glu_lys_sv10.vtf]

a 0 t NN res GLU r 3.430000
a 1 t OG res GLU r 3.430000
a 2 t CB res GLU r 3.430000
a 3 t CA res GLU r 3.430000
a 4 t NG res LYS r 3.430000
a 5 t CB res LYS r 3.430000
a 6 t CA res LYS r 3.430000
a 7 t NG res LYS r 3.430000
a 8 t CB res LYS r 3.430000
a 9 t CA res LYS r 3.430000
a 10 t NG res LYS r 3.430000
a 11 t CB res LYS r 3.430000
a 12 t CA res LYS r 3.430000
a 13 t NG res LYS r 3.430000
a 14 t CB res LYS r 3.430000
a 15 t CA res LYS r 3.430000
a 16 t NG res LYS r 3.430000
a 17 t CB res LYS r 3.430000
a 18 t CA res LYS r 3.430000
a 19 t NG res LYS r 3.430000
a 20 t CB res LYS r 3.430000
a 21 t CA res LYS r 3.430000
a 22 t OG res GLU r 3.430000
a 23 t CB res GLU r 3.430000
a 24 t CA res GLU r 3.430000
a 25 t OG res GLU r 3.430000
a 26 t CB res GLU r 3.430000
a 27 t CA res GLU r 3.430000
a 28 t NG res LYS r 3.430000
a 29 t CB res LYS r 3.430000
a 30 t CA res LYS r 3.430000
a 31 t NG res LYS r 3.430000
a 32 t CB res LYS r 3.430000
a 33 t CA res LYS r 3.430000
a 34 t NG res LYS r 3.430000
a 35 t CB res LYS r 3.430000
a 36 t CA res LYS r 3.430000
a 37 t OG res GLU r 3.430000
a 38 t CB res GLU r 3.430000
a 39 t CA res GLU r 3.430000
a 40 t OG res GLU r 3.430000
a 41 t CB res GLU r 3.430000
a 42 t CA res GLU r 3.430000
a 43 t OG res GLU r 3.430000
a 44 t CB res GLU r 3.430000
a 45 t CA res GLU r 3.430000
a 46 t OG res GLU r 3.430000
a 47 t CB res GLU r 3.430000
a 48 t CA res GLU r 3.430000
a 49 t OG res GLU r 3.430000
a 50 t CB res GLU r 3.430000
a 51 t CA res GLU r 3.430000
a 52 t NG res LYS r 3.430000
a 53 t CB res LYS r 3.430000
a 54 t CA res LYS r 3.430000
a 55 t NG res LYS r 3.430000
a 56 t CB res LYS r 3.430000
a 57 t CA res LYS r 3.430000
a 58 t NG res LYS r 3.430000
a 59 t CB res LYS r 3.430000
a 60 t CA res LYS r 3.430000
a 61 t OG res GLU r 3.430000
a 62 t CB res GLU r 3.430000
a 63 t CA res GLU r 3.430000
a 64 t OG res GLU r 3.430000
a 65 t CB res GLU r 3.430000
a 66 t CA res GLU r 3.430000
a 67 t OG res GLU r 3.430000
a 68 t CB res GLU r 3.430000
a 69 t CA res GLU r 3.430000
a 70 t NG res LYS r 3.430000
a 71 t CB res LYS r 3.430000
a 72 t CA res LYS r 3.430000
a 73 t NG res LYS r 3.430000
a 74 t CB res LYS r 3.430000
a 75 t CA res LYS r 3.430000
a 76 t NG res LYS r 3.430000
a 77 t CB res LYS r 3.430000
a 78 t CA res LYS r 3.430000
a 79 t OG res GLU r 3.430000
a 80 t CB res GLU r 3.430000
a 81 t CA res GLU r 3.430000
a 82 t NG res LYS r 3.430000
a 83 t CB res LYS r 3.430000
a 84 t CA res LYS r 3.430000
a 85 t NG res LYS r 3.430000
a 86 t CB res LYS r 3.430000
a 87 t CA res LYS r 3.430000
a 88 t OG res GLU r 3.430000
a 89 t CB res GLU r 3.430000
a 90 t CA res GLU r 3.430000
a 91 t OG res GLU r 3.430000
a 92 t CB res GLU r 3.430000
a 93 t CA res GLU r 3.430000
a 94 t NG res LYS r 3.430000
a 95 t CB res LYS r 3.430000
a 96 t CA res LYS r 3.430000
a 97 t OG res GLU r 3.430000
a 98 t CB res GLU r 3.430000
a 99 t CA res GLU r 3.430000
a 100 t NG res LYS r 3.430000
a 101 t CB res LYS r 3.430000
a 102 t CA res LYS r 3.430000
a 103 t OG res GLU r 3.430000
a 104 t CB res GLU r 3.430000
a 105 t CA res GLU r 3.430000
a 106 t OG res GLU r 3.430000
a 107 t CB res GLU r 3.430000
a 108 t CA res GLU r 3.430000
a 109 t NG res LYS r 3.430000
a 110 t CB res LYS r 3.430000
a 111 t CA res LYS r 3.430000
a 112 t OG res GLU r 3.430000
a 113 t CB res GLU r 3.430000
a 114 t CA res GLU r 3.430000
a 115 t NG res LYS r 3.430000
a 116 t CB res LYS r 3.430000
a 117 t CA res LYS r 3.430000
a 118 t NG res LYS r 3.430000
a 119 t CB res LYS r 3.430000
a 120 t CA res LYS r 3.430000
a 121 t OG res GLU r 3.430000
a 122 t CB res GLU r 3.430000
a 123 t CA res GLU r 3.430000
a 124 t NG res LYS r 3.430000
a 125 t CB res LYS r 3.430000
a 126 t CA res LYS r 3.430000
a 127 t NG res LYS r 3.430000
a 128 t CB res LYS r 3.430000
a 129 t CA res LYS r 3.430000
a 130 t OG res GLU r 3.430000
a 131 t CB res GLU r 3.430000
a 132 t CA res GLU r 3.430000
a 133 t OG res GLU r 3.430000
a 134 t CB res GLU r 3.430000
a 135 t CA res GLU r 3.430000
a 136 t NG res LYS r 3.430000
a 137 t CB res LYS r 3.430000
a 138 t CA res LYS r 3.430000
a 139 t OG res GLU r 3.430000
a 140 t CB res GLU r 3.430000
a 141 t CA res GLU r 3.430000
a 142 t OG res GLU r 3.430000
a 143 t CB res GLU r 3.430000
a 144 t CA res GLU r 3.430000
a 145 t OG res GLU r 3.430000
a 146 t CB res GLU r 3.430000
a 147 t CA res GLU r 3.430000
a 148 t OC res GLU r 3.430000
a 149 t OG res GLU r 3.430000
a 150 t CB res GLU r 3.430000
a 151 t CA res GLU r 3.430000
b 3:6
b 2:1
b 3:0
b 3:2
b 6:9
b 5:4
b 6:5
b 9:12
b 8:7
b 9:8
b 12:15
b 11:10
b 12:11
b 15:18
b 14:13
b 15:14
b 18:21
b 17:16
b 18:17
b 21:24
b 20:19
b 21:20
b 24:27
b 23:22
b 24:23
b 27:30
b 26:25
b 27:26
b 30:33
b 29:28
b 30:29
b 33:36
b 32:31
b 33:32
b 36:39
b 35:34
b 36:35
b 39:42
b 38:37
b 39:38
b 42:45
b 41:40
b 42:41
b 45:48
b 44:43
b 45:44
b 48:51
b 47:46
b 48:47
b 51:54
b 50:49
b 51:50
b 54:57
b 53:52
b 54:53
b 57:60
b 56:55
b 57:56
b 60:63
b 59:58
b 60:59
b 63:66
b 62:61
b 63:62
b 66:69
b 65:64
b 66:65
b 69:72
b 68:67
b 69:68
b 72:75
b 71:70
b 72:71
b 75:78
b 74:73
b 75:74
b 78:81
b 77:76
b 78:77
b 81:84
b 80:79
b 81:80
b 84:87
b 83:82
b 84:83
b 87:90
b 86:85
b 87:86
b 90:93
b 89:88
b 90:89
b 93:96
b 92:91
b 93:92
b 96:99
b 95:94
b 96:95
b 99:102
b 98:97
b 99:98
b 102:105
b 101:100
b 102:101
b 105:108
b 104:103
b 105:104
b 108:111
b 107:106
b 108:107
b 111:114
b 110:109
b 111:110
b 114:117
b 113:112
b 114:113
b 117:120
b 116:115
b 117:116
b 120:123
b 119:118
b 120:119
b 123:126
b 122:121
b 123:122
b 126:129
b 125:124
b 126:125
b 129:132
b 128:127
b 129:128
b 132:135
b 131:130
b 132:131
b 135:138
b 134:133
b 135:134
b 138:141
b 137:136
b 138:137
b 141:144
b 140:139
b 141:140
b 144:147
b 143:142
b 144:143
b 147:151
b 146:145
b 147:146
b 150:149
b 151:148
b 151:150
timestep
-30.5356 -0.103847 -21.9684
-30.557 -5.00937 -22.1906
-30.1798 -2.75911 -21.7703
-29.4346 -0.95246 -21.522
-25.6459 -0.667342 -28.5222
-25.8836 0.104335 -25.6535
-26.2268 0.293898 -23.1338
-27.911 7.96438 -22.7261
-27.4813 5.33199 -21.3966
-26.4288 3.14118 -20.625
-31.7824 0.252367 -15.5114
-29.0802 0.33327 -16.7662
-26.7387 0.754568 -17.6838
-25.4095 -6.05591 -21.2517
-24.2788 -3.48978 -20.2413
-23.8308 -1.30122 -19.0112
-21.5426 4.15298 -23.8795
-22.3557 3.21484 -21.1695
-22.5945 2.2872 -18.8053
-25.0971 7.36063 -13.6914
-24.1407 4.58903 -14.2275
-22.6977 2.64143 -15.0221
-24.326 -3.82779 -13.3352
-22.8274 -2.05922 -13.4413
-21.4584 -0.648633 -13.5778
-17.6943 -2.98664 -19.2424
-17.9002 -2.07782 -17.117
-18.2133 -0.947599 -15.5338
-18.2874 7.08095 -17.1339
-18.7264 4.83256 -15.2272
-18.0264 2.60633 -14.1989
-22.514 3.0568 -8.68807
-19.9513 1.87391 -9.64469
-17.6447 1.38971 -10.6187
-18.5538 -6.01562 -12.3558
-16.6809 -3.79713 -11.6833
-15.4951 -1.74153 -10.7494
-11.5895 0.253756 -16.3204
-11.851 -0.115874 -14.0445
-12.3291 -0.159261 -12.1337
-15.0991 5.56688 -7.51275
-13.8745 3.9704 -8.66864
-12.8176 2.52122 -9.48378
-16.4512 -2.25319 -5.29188
-14.7647 -0.930847 -6.18064
-13.0775 -0.0616653 -6.70854
-10.3172 -4.85738 -11.1694
-10.3652 -3.35174 -9.40498
-10.0681 -1.96011 -8.04265
-6.18096 3.95153 -10.4553
-7.60888 2.41263 -9.46775
-8.03186 1.24661 -7.93729
-13.6246 4.96423 -4.66285
-11.4584 3.015 -4.0395
-9.16283 1.95803 -4.37989
-11.9872 -4.82639 -4.09543
-9.39227 -3.36175 -4.05429
-7.67388 -1.49263 -3.81738
-4.91799 -1.69861 -11.2631
-4.52276 -1.17981 -8.35528
-4.5026 -0.888454 -5.822
-5.34492 6.33144 -3.99191
-4.964 4.05597 -4.23645
-4.19932 2.29964 -3.77633
-8.1614 0.23444 1.83809
-6.35273 0.591814 0.429641
-4.54186 0.725755 -0.334513
-3.03504 -5.4685 -3.52632
-2.59231 -3.54926 -2.30022
-2.02484 -1.95629 -1.2895
1.39242 2.10274 -7.43043
0.936862 1.5569 -4.53637
0.618652 0.622619 -2.18508
-3.64393 6.47575 -0.365778
-1.92931 4.33203 0.794173
-0.143647 2.52499 1.01503
-4.64581 -3.00081 3.63392
-1.81357 -2.14578 3.27584
0.278715 -0.729271 2.93136
3.74739 -3.61094 -2.59755
3.50994 -2.66968 -0.490299
3.5305 -1.76296 1.25856
5.88663 4.91544 -2.23806
4.99174 3.47049 0.209906
5.07076 1.63554 1.97888
0.525906 1.78297 9.79211
2.13507 1.61634 7.28928
4.06072 1.38443 5.63382
3.63557 -5.61263 5.10445
4.67232 -3.5709 5.47754
5.78895 -1.99264 5.85591
8.41211 -0.496801 -0.171679
8.95622 -0.659232 2.07783
8.88803 -0.74519 4.04478
7.03438 6.93387 4.81073
7.64339 4.27395 6.00852
8.91892 2.12856 6.53098
4.71718 -0.902139 11.1034
6.83605 -0.435107 10.2818
8.64975 -0.128091 9.57658
9.35296 -6.5095 5.03236
10.6308 -4.28339 6.54644
11.3104 -2.4685 8.20388
14.0117 3.40727 4.7245
13.6827 1.57992 6.11567
13.679 0.466814 7.74111
10.2554 4.88782 12.3392
11.6417 3.1937 11.5704
12.9703 1.77781 11.2368
9.0001 -4.71789 13.3186
11.5887 -3.33058 12.8133
13.5444 -1.70206 12.6516
17.8589 -3.35775 6.92351
16.9771 -2.72264 8.97334
16.86 -2.09388 10.8367
16.9216 4.6673 7.80262
17.2403 3.37858 10.4706
17.9028 1.39356 11.9279
12.2258 1.84797 17.2935
14.878 0.79298 16.437
17.2087 0.332704 15.5103
16.9366 -6.31182 13.7326
18.1134 -4.55213 14.682
19.0938 -2.96033 15.3033
21.2703 -2.08223 8.23253
21.8528 -1.18053 11.0126
22.003 -1.24907 13.5573
20.6409 6.18865 17.3237
20.7898 3.32257 16.5211
22.0769 1.12116 16.5266
17.8911 -2.66414 20.183
20.0992 -2.06337 19.8009
21.9121 -1.53421 19.24
24.4321 -5.76251 13.9407
24.3499 -4.71502 16.0092
24.6749 -3.50328 17.5282
27.19 2.85967 13.0858
26.777 1.46699 15.6879
26.6657 -0.266423 17.5549
22.6769 2.81379 21.8323
24.6106 1.54713 21.6338
26.1281 0.345654 21.2667
24.0049 -6.31754 21.8704
25.5469 -4.58809 21.9898
27.0016 -3.2625 22.0787
30.4539 -4.00874 15.9663
30.1528 -3.44481 18.1966
30.22 -2.90413 20.0899
31.8026 -0.595878 24.0316
30.4308 3.80015 20.4033
31.2069 1.82278 21.3362
31.6087 0.0345645 22.0589
timestep
-0.367865 -17.4855 -0.589912
-1.74042 -17.846 4.23625
-1.54295 -17.6366 1.93418
-1.68092 -17.2568 0.00606331
-8.76919 -14.3673 -2.17594
-6.18221 -15.2794 -3.34038
-3.72564 -15.6295 -2.75281
-2.70359 -17.3502 -10.1509
-2.87959 -15.1022 -8.20258
-2.95425 -13.8165 -6.00183
-7.63272 -7.11744 -7.35998
-5.13332 -8.66469 -6.87067
-3.29118 -10.0383 -5.7654
-5.15009 -3.72949 -4.04614
-3.92459 -5.98023 -2.52537
-1.9795 -7.39659 -3.36989
6.71011 -6.59942 -4.63246
4.10334 -7.38715 -3.42225
1.72184 -7.3153 -2.51347
-1.88194 -8.81394 3.78666
-0.328016 -6.74325 2.31088
1.50525 -5.66618 0.903203
8.39872 -6.41859 4.41596
6.28752 -5.81257 3.66898
4.55731 -5.07151 3.08754
3.28373 0.226529 1.37001
3.92953 -0.215081 3.55412
5.49222 -1.41424 3.52378
8.25871 1.03275 9.73931
8.80785 -0.0271165 7.00883
8.87237 -1.83232 5.20895
12.1929 -5.78391 9.37656
12.2963 -4.98494 6.50753
12.1027 -3.63985 4.34982
15.5428 -9.6649 -0.116869
15.3791 -6.72123 0.317196
14.6308 -4.73726 1.73366
19.6493 0.0233548 1.49013
17.9742 -1.31836 0.609098
16.6385 -2.33598 -0.421062
23.1975 -3.76886 -2.15599
20.9424 -3.45359 -2.60062
19.1322 -2.97817 -3.21552
18.4502 -8.94664 -2.34686
17.8958 -7.19874 -3.76811
16.9753 -5.72988 -4.70407
13.24 -9.51144 -3.14765
12.9901 -7.71156 -4.58999
13.2448 -5.93314 -5.39821
13.4995 -0.100582 -6.99095
12.4754 -1.39478 -5.36038
11.7856 -2.69388 -4.04988
10.4307 -7.51451 1.85558
10.0496 -4.77424 0.748289
9.59051 -2.93513 -0.957418
10.1409 3.11062 0.946581
8.03296 1.18626 1.8032
7.22511 -0.0387434 -0.282277
2.88475 0.756449 -8.13707
4.68605 0.562633 -5.77103
4.86924 0.18973 -3.2551
-1.94823 -2.44797 -0.883336
0.117641 -2.04084 -1.85742
1.73358 -1.93906 -2.97959
5.22156 -4.92627 -8.001
3.20533 -4.07962 -7.22613
1.50474 -3.84287 -6.26032
-3.21777 -2.37343 -10.1773
-2.00102 -3.97151 -9.01628
-1.42844 -5.54354 -7.97619
1.48185 -7.84502 -12.4071
0.673777 -9.39049 -9.99074
0.366275 -8.86116 -7.51531
5.17333 -13.7207 -8.41804
3.68947 -12.3807 -6.20829
2.04324 -10.9865 -4.84869
-3.18614 -12.4974 0.466119
-0.295093 -11.9909 -0.049379
1.79124 -10.9264 -1.05754
7.60573 -9.43308 0.969139
5.44658 -10.1217 1.46547
3.63147 -10.3057 2.20873
2.31191 -12.9493 9.30451
3.02022 -10.4909 7.77648
2.35224 -9.27676 5.63585
-0.080595 -0.771998 6.38361
0.4593 -3.68549 6.06659
0.283199 -6.19855 6.46194
-4.23265 -6.72774 11.3024
-3.80797 -6.57771 9.02655
-3.4384 -6.63703 7.09243
-8.13181 -9.13353 1.95762
-6.99861 -7.59384 3.27201
-5.79183 -6.2936 4.12873
-7.39701 0.343101 0.189126
-6.33135 -2.27479 1.13326
-7.93179 -3.49952 2.69567
-13.6168 -0.758347 4.57721
-11.8765 -2.18223 4.00602
-11.4666 -2.24784 2.08027
-11.3308 -1.5579 -5.25192
-12.9915 -1.35138 -2.78618
-13.9467 -0.902136 -0.464908
-20.1885 1.05372 0.289452
-17.9281 1.50979 0.544332
-17.2376 0.857501 -1.18153
-22.7737 0.349933 -5.2079
-20.6351 1.08253 -4.68629
-18.7695 1.70163 -4.55507
-22.9773 7.44746 -5.8334
-20.1819 6.51181 -5.39621
-17.954 5.27979 -5.54066
-11.4194 3.83556 -5.88954
-13.1682 4.90277 -4.80094
-14.6306 5.6953 -3.7454
-16.4498 4.593 3.261
-16.3028 6.84153 1.3109
-14.8953 7.7954 -0.589558
-17.2863 12.7852 -5.81632
-15.179 11.9366 -3.88773
-13.9809 11.3038 -1.72749
-14.3821 15.1568 1.96523
-12.3039 15.4605 0.979735
-11.7722 13.7448 0.170744
-6.2086 10.5551 -3.44643
-7.07573 12.8734 -1.78689
-8.02797 13.2207 0.553004
-6.37869 9.08234 6.92931
-6.67968 11.2047 4.85922
-6.37115 13.569 3.95502
-8.11561 19.7108 5.06949
-6.39215 18.247 4.55043
-4.95652 17.0943 3.84971
-0.657063 13.0285 8.3417
-1.70073 14.4497 6.83394
-1.98371 16.2373 6.05608
0.972246 22.6104 3.39054
1.17043 19.7153 4.06815
1.51392 17.4701 5.22735
6.45437 13.4879 3.81066
5.50334 14.4714 5.68434
4.43206 15.6501 6.84357
9.71598 17.3506 3.78115
7.82531 18.0188 4.94788
6.383 18.8087 6.03265
4.07729 26.2891 6.28326
4.63677 24.1 5.75664
5.21495 22.3161 5.15315
8.60474 23.7553 1.79363
11.2541 25.4232 5.43186
9.69389 23.9796 4.50221
8.64082 22.6225 3.53774
timestep
13.5708 0.650731 -10.2509
14.989 0.0836194 -14.9727
14.6517 -0.0712861 -12.6826
14.6862 -0.168931 -10.7153
11.418 -6.01733 -14.9113
12.8654 -4.58395 -12.7363
13.5171 -3.7716 -10.4086
20.0208 -5.12982 -6.34935
17.7134 -6.04263 -7.99946
15.2705 -6.56109 -8.51543
14.64 -11.2924 -5.05089
13.5663 -8.5315 -4.72741
14.2255 -6.07385 -4.89458
18.7786 0.577969 -2.0109
16.8066 -1.65539 -1.94918
14.8689 -3.23497 -2.45192
14.2809 3.1115 -5.35098
12.5681 1.04838 -4.05083
11.9773 -0.771048 -2.36466
10.7355 -1.60359 3.90058
9.12007 -0.506189 1.64965
8.51353 -0.491441 -0.82712
2.44084 -2.44317 -5.28465
3.93604 -1.70504 -3.67159
5.01597 -1.29721 -2.07524
5.20788 -0.880894 4.61757
4.40153 -0.17716 2.55919
4.09125 -1.85149 1.56861
-0.260749 -2.19771 7.35283
-0.409845 -2.01811 4.38198
0.582471 -3.11197 2.30321
-0.719277 -10.6872 1.01612
-0.27614 -7.74069 1.06322
-1.0516 -5.59106 -0.0682656
-8.42715 -5.66464 2.61307
-6.54635 -4.85995 0.446168
-4.33403 -3.6773 -0.0115247
-3.18152 3.24552 -1.39819
-4.34961 1.25779 -1.1395
-4.98019 0.0553635 0.287887
-9.46032 0.209818 5.38003
-7.25365 -0.173168 4.77474
-6.9646 1.14528 3.33981
-10.7991 6.46925 1.80885
-8.68879 5.91419 2.59676
-7.12681 4.94161 3.30046
-2.6844 4.96067 8.28731
-4.13834 6.67409 7.71052
-4.84805 6.55757 5.8765
-6.49354 11.7851 3.00863
-4.66921 10.407 3.40236
-3.13331 9.23967 3.80141
0.803893 14.5372 7.68486
0.168449 11.7298 6.91373
0.091388 9.43611 5.80209
-2.70346 4.18829 1.7725
-1.06496 4.97024 4.13561
0.910641 5.73365 5.55571
2.06463 2.86217 -1.34198
2.48954 4.4249 1.15956
3.64674 4.18754 3.41944
9.3806 3.28913 -1.32528
8.24578 3.78312 0.637013
7.28664 4.03941 2.33855
10.383 2.13804 9.19727
9.28169 3.15873 7.42858
8.52561 4.18674 5.92811
14.0122 7.30063 3.84598
12.8462 6.15458 5.49201
11.0564 6.97365 5.41014
6.35236 12.2891 -0.187438
7.9199 10.4715 1.57884
8.35997 8.82334 3.47418
4.54654 4.97053 8.61054
4.99004 7.06707 6.53974
4.70093 8.1545 4.25141
5.51846 6.28922 -2.81842
4.29641 8.13339 -0.821916
3.21918 9.51788 1.02868
-1.59599 14.76 3.39438
-0.994646 12.8993 2.14589
0.015828 11.5602 1.11316
0.752081 8.04502 -5.37177
-0.860652 10.0721 -3.89848
-1.64212 11.8901 -2.2903
-4.24188 18.369 -1.62789
-2.92293 16.8105 -3.79861
-3.45581 14.4116 -4.47934
-9.57187 12.7535 -8.26255
-7.4223 13.5313 -7.86661
-5.54228 14.0732 -7.63745
-1.53646 19.13 -10.1918
-3.122 17.4873 -10.6043
-4.12535 15.7955 -10.7141
3.1654 16.3481 -11.4811
0.938038 14.4044 -11.1051
-1.31106 13.2434 -10.7949
-3.85244 7.8768 -13.4022
-3.57208 9.26675 -11.5659
-3.56702 10.3192 -9.90064
-7.97602 10.9903 -2.52123
-5.96416 9.60932 -4.2317
-4.41028 9.67035 -6.25267
0.424249 5.38119 -8.35407
-1.66645 5.89224 -7.48794
-3.43842 6.01679 -6.63616
-10.4046 7.04384 -5.24235
-8.4535 5.82482 -5.54187
-6.77307 4.84055 -5.24469
-2.52615 -1.23168 -10.2877
-4.00033 0.52456 -8.3843
-5.62024 1.5182 -6.68391
-9.86499 -0.481676 -0.65776
-8.32096 -0.672973 -2.37873
-7.02538 -0.602713 -3.86102
-0.567252 -4.33605 -4.12146
-3.43693 -5.0425 -4.50394
-5.83065 -4.1749 -4.36287
-12.5259 -8.52736 -6.29951
-9.73153 -7.54392 -5.9759
-8.68013 -6.63365 -3.8385
-4.63329 -11.4886 -0.979549
-6.68982 -10.4152 -1.00756
-8.28973 -9.27252 -1.13221
-15.7623 -10.469 -1.60617
-13.3522 -10.2665 0.134686
-11.057 -10.3393 1.24353
-13.1347 -17.6645 1.44087
-11.7912 -15.7374 3.27441
-11.3722 -13.2523 3.66319
-5.64507 -10.3719 7.23193
-6.8443 -12.0764 6.2127
-7.76471 -13.1665 4.85422
-5.35284 -20.2132 3.6902
-5.64779 -18.1944 4.79467
-6.11751 -16.4926 5.66885
-6.55195 -11.4418 11.6894
-5.95306 -13.981 10.2492
-4.308 -15.25 8.77073
1.65223 -12.0921 8.7073
0.579265 -14.1469 8.80017
-0.543298 -15.7634 8.71195
3.20748 -13.9314 13.3701
1.57543 -15.4691 12.7749
-0.10131 -16.4421 12.4246
-4.74861 -14.0191 15.987
-4.4662 -15.8817 14.633
-3.67563 -17.2364 13.4411
-7.58682 -20.4391 12.9568
-10.1593 -16.0114 11.5847
-8.32527 -17.4267 11.71
-6.87421 -18.7212 12.0253
timestep
3.23775 3.40862 41.6094
2.52563 0.342956 45.6583
2.46918 2.00635 44.042
2.21003 3.3717 42.6458
-3.02441 -2.59047 38.8707
-1.949 0.0943159 39.5889
-0.359894 1.98877 40.212
4.02848 6.24812 37.1743
1.45195 4.89101 36.5417
-0.921511 4.21651 37.1852
-8.27999 7.69185 37.7286
-5.42323 7.08607 37.135
-3.85326 5.93698 35.4866
-5.35253 11.2932 30.621
-3.37779 9.24644 31.5108
-2.46759 6.93652 32.0924
-0.920384 0.118004 29.1878
0.443852 2.43898 30.4655
0.429742 4.9856 30.596
3.52069 12.2218 30.1187
3.49686 9.32173 29.4336
2.79279 7.06814 28.4702
1.77923 7.46018 22.8624
1.80256 5.4451 24.0119
3.49223 5.72082 24.9866
8.4159 1.40704 22.1918
7.44088 3.47465 22.5877
6.83461 5.22937 23.2467
10.7337 11.0638 22.8571
8.92138 9.44018 21.1368
7.99886 7.23891 20.239
12.3167 5.2779 13.9324
9.53441 4.80541 14.8896
8.07018 5.81688 16.7159
0.217269 7.28193 14.0056
2.77147 5.74849 14.0764
4.9839 4.70562 14.7975
9.56011 1.18644 12.2292
7.61249 2.37368 11.8054
6.78367 4.13454 11.4999
0.650978 4.69964 8.67724
2.53369 3.43611 8.18605
3.81887 4.56574 9.16235
0.401869 9.34719 11.3324
2.53123 8.88743 10.5344
4.20733 8.31097 9.67459
11.488 9.56047 12.0263
9.63806 9.05113 10.7222
8.00227 8.46806 9.79207
7.21497 1.97299 7.43732
7.71975 4.20577 7.0601
7.26888 6.11666 6.89844
2.63925 12.2521 5.58188
3.66617 10.0537 3.85188
4.86707 7.92275 4.57267
-0.47144 2.94926 2.93304
2.39433 3.75304 3.08029
4.00222 5.35086 1.91232
10.3082 6.36364 -3.07816
7.52531 7.3152 -2.59792
5.41025 6.51439 -1.4199
0.266627 3.28662 -6.12428
1.93124 4.54517 -5.11063
3.68297 5.26218 -4.56449
9.79817 6.41376 -8.09012
7.5785 5.75334 -7.95115
5.62725 5.51621 -7.81951
8.82246 0.557733 -8.22535
6.60939 1.2276 -8.41509
4.80338 1.93023 -8.76921
-3.60423 3.65372 -9.24217
-1.04309 2.24396 -9.81967
1.19438 1.04725 -9.56673
6.48803 -5.35164 -11.0348
3.7328 -4.21675 -11.0686
1.99019 -2.3551 -11.0603
-2.82074 -8.46323 -11.6068
-2.2559 -6.0062 -13.1956
-0.508476 -4.15143 -13.2896
0.732851 -0.944299 -19.326
-0.655781 -1.33024 -17.508
-1.88879 -2.12903 -16.1956
-5.77244 -3.32077 -22.9997
-4.62523 -2.75191 -20.3088
-5.28358 -2.23784 -17.8995
-8.38288 1.6586 -10.7526
-7.91029 0.444227 -13.4326
-7.37661 -1.6524 -14.7823
-7.26727 -7.42605 -11.6923
-8.35212 -5.99288 -13.1591
-9.41285 -4.83068 -14.3445
-11.8234 0.922842 -11.7147
-12.3216 -1.32564 -11.9948
-12.3477 -3.21537 -12.5508
-19.4856 -7.94304 -11.9829
-16.801 -7.15655 -13.0098
-15.0188 -5.5611 -13.8935
-20.0485 -2.10414 -12.3773
-18.4889 -2.14336 -14.0944
-16.8299 -2.45032 -15.1114
-15.6193 4.60967 -12.4828
-15.4313 2.53606 -14.6148
-14.6881 0.550619 -16.0319
-11.5388 -1.04962 -22.3686
-11.5015 -0.34054 -20.1599
-11.6332 0.143207 -18.2548
-8.78852 5.17402 -15.0854
-8.40278 3.48397 -16.6272
-8.44556 2.20787 -18.1275
-1.10244 3.71209 -23.0007
-3.85506 3.26259 -21.9512
-5.05599 2.62839 -19.793
-5.16793 7.60052 -16.7757
-4.09232 5.54767 -16.883
-2.86782 4.00975 -17.0103
-3.30846 -1.74759 -10.3981
-2.71209 -0.326987 -12.9489
-1.7732 1.67482 -14.2192
1.72894 7.72511 -12.28
1.82641 4.75076 -12.4353
1.88549 2.46456 -13.5633
7.72476 -1.83812 -12.4594
5.86123 -1.03913 -13.5869
4.00163 -0.645054 -14.1041
3.24202 -5.40689 -20.1249
2.27651 -4.63034 -17.4148
3.18653 -4.2296 -15.0666
1.97568 -11.4808 -10.0814
2.72663 -9.7695 -12.4026
3.55754 -7.78024 -13.7646
10.2297 -6.25778 -14.2347
8.61611 -7.92439 -14.27
7.05191 -9.10904 -14.4456
6.08577 -10.3524 -9.88544
7.32742 -11.9623 -11.0031
6.28011 -12.354 -12.625
1.67192 -18.8434 -16.683
3.4968 -17.2677 -14.9316
4.24384 -15.5005 -13.2519
-0.360608 -14.0938 -7.47182
0.8839 -15.2811 -9.02869
1.6737 -16.2458 -10.5539
-4.06816 -20.742 -12.5868
-2.98121 -18.7092 -12.3247
-1.27887 -17.7239 -12.4348
-5.33388 -13.5441 -12.4312
-4.39779 -14.7747 -14.1608
-2.80979 -15.4782 -15.0905
1.58648 -14.5336 -17.8342
-1.14609 -11.6 -14.6814
-0.00198736 -12.1502 -16.6233
0.525132 -13.9837 -16.132
timestep
3.39751 5.53502 6.07313
5.48552 7.69087 9.72273
3.75076 7.02427 8.33397
2.61546 6.52941 6.80195
0.894088 12.3469 9.07017
1.20917 11.1643 6.3531
1.0022 9.24398 4.68763
-1.09226 2.75266 0.790618
-0.446989 5.66156 0.742126
-0.416016 8.14053 1.34061
-3.44441 4.98123 -3.74979
-3.20785 7.73397 -2.63316
-1.61459 9.60521 -1.95438
-6.40916 15.8019 -5.77382
-4.10979 14.4327 -4.46295
-2.2757 12.7127 -4.04222
3.86234 16.635 -3.793
1.61367 16.3559 -5.72845
0.119283 14.4191 -6.44821
-1.02542 10.7782 -12.4406
1.31379 11.8076 -10.908
2.27329 12.1129 -8.56519
6.6241 6.55964 -7.53188
5.96939 8.60232 -8.41574
5.73456 10.5461 -8.63358
5.27939 6.057 -11.8697
5.01782 8.30448 -12.3823
5.30754 10.253 -12.3981
8.75144 17.7206 -14.4792
6.64977 15.6193 -14.6985
5.1364 13.6747 -14.042
-0.901449 18.836 -15.8773
1.47501 17.0979 -16.3375
2.41163 14.7299 -16.4715
7.02068 19.9354 -21.5715
5.86506 17.787 -19.86
5.0328 15.4949 -19.1142
11.5111 16.3851 -20.5113
9.7534 15.0782 -19.7465
8.43662 13.8084 -19.0154
13.2318 16.5195 -15.8586
11.6243 14.8567 -16.0418
10.2799 13.4552 -15.7112
10.8494 8.67876 -11.2505
10.3275 10.8483 -11.8855
9.68347 12.7041 -12.0342
14.9804 15.6074 -10.9565
12.9548 15.05 -9.97239
11.3743 14.3284 -9.04379
5.41106 19.0431 -8.20347
6.8153 17.2079 -7.99719
8.04359 15.6791 -7.80984
9.93055 8.65552 -5.96796
8.47557 11.193 -5.39838
6.53875 12.7867 -5.85819
2.13054 12.5511 0.585081
2.28835 12.1618 -2.36516
3.15657 11.5208 -4.67555
1.82678 4.41199 -6.82844
0.867982 7.16599 -6.2148
0.18529 9.61966 -6.08874
-5.37551 11.1433 -10.7142
-4.46156 10.8156 -8.60712
-3.42177 10.4129 -6.98306
-9.08385 12.673 -2.2287
-7.56038 11.2532 -3.25129
-6.27161 10.3953 -4.46947
-6.20091 2.80939 -5.27326
-6.74625 5.03098 -5.65999
-7.02977 6.96373 -5.91498
-11.9385 10.1354 -8.60281
-11.8116 7.99699 -6.53118
-10.5354 7.20845 -4.46913
-9.48939 -0.0112486 -0.621295
-9.3624 2.83428 -1.49728
-9.25076 5.37977 -1.39574
-10.5538 9.18842 5.71503
-9.08176 8.48532 3.22123
-8.40022 8.38709 0.765968
-4.879 14.0781 -0.29869
-4.99477 11.8947 0.477092
-4.93716 9.95103 0.792841
-3.41457 15.123 3.76131
-2.693 12.2408 3.99033
-3.1229 9.73071 4.12453
-0.972122 2.59453 6.94266
-2.32639 4.60205 5.20593
-3.2678 6.6677 6.36729
-8.38031 5.40835 9.8448
-6.0708 5.28352 9.66322
-4.12973 5.53059 9.89093
-4.33319 1.9223 14.6374
-2.8558 2.79318 13.075
-1.59422 3.31869 11.6561
7.06619 3.65627 9.64941
4.35135 2.53098 10.1431
1.83427 2.23661 10.4251
-1.34634 -0.950718 7.47829
-0.0207613 -2.31099 8.81054
1.42727 -1.50086 9.87252
6.39215 -2.56113 15.1617
4.51781 -3.63278 13.1077
3.53165 -4.4876 10.917
5.84358 -7.7142 6.20605
5.87779 -7.68058 8.52555
5.2079 -7.85377 10.37
10.6854 -9.98498 13.0563
8.60124 -9.32204 13.8303
7.26612 -10.1199 12.6212
2.71672 -14.6369 10.1532
3.88412 -14.2792 12.8716
5.69005 -13.1551 14.2779
9.75865 -12.4897 19.5731
8.8923 -13.9464 17.989
8.07589 -15.0329 16.5628
7.81253 -18.8186 22.775
6.8498 -18.857 19.9551
6.35841 -18.2849 17.5192
2.23458 -12.4272 19.0997
2.42943 -14.8224 17.3375
2.9271 -17.1276 16.3674
0.418346 -23.7489 15.7892
0.646269 -21.5446 15.1024
1.22816 -19.8359 14.3134
4.13763 -21.4254 8.37845
1.68625 -19.9019 9.12003
-0.176271 -20.3067 10.814
-8.80005 -22.6477 11.0716
-5.88924 -22.0544 11.3071
-3.53395 -22.0189 10.3304
-5.07541 -27.6096 6.08537
-5.04082 -25.3361 6.54605
-4.86583 -23.445 7.06959
-8.52043 -17.6287 3.90415
-7.7294 -19.7873 4.21594
-7.02701 -21.5975 4.54834
-6.43968 -29.2671 3.21997
-7.38339 -26.6822 2.07632
-7.55014 -24.1542 1.78644
-7.53916 -20.3477 -3.70684
-9.23823 -21.0189 -2.27678
-8.8587 -22.7943 -1.51188
-9.66927 -29.4363 -0.863241
-9.72004 -27.5505 -2.21364
-9.55877 -26.0034 -3.42264
-11.2767 -22.0285 -9.55154
-10.7234 -23.9735 -8.41422
-10.4078 -25.3825 -7.07398
-9.73984 -28.2999 -10.352
-14.5738 -28.8328 -8.30826
-12.2973 -29.0884 -8.6754
-10.3463 -28.9197 -8.46139
timestep
3.30979 -6.38964 23.7237
-1.67222 -5.89647 25.4779
0.316389 -6.60274 24.5141
2.03167 -7.09391 23.679
6.17816 -12.662 22.8036
3.48985 -11.9455 21.7359
2.28327 -9.81127 21.0346
-2.2342 -11.6974 14.3596
-1.15008 -10.6058 16.9117
0.840635 -9.15907 17.5801
-4.72741 -6.42318 17.8268
-2.10512 -5.22051 17.0801
0.394207 -5.49987 16.658
8.35034 -6.55565 14.1442
5.81407 -5.14792 14.8269
3.85826 -4.06112 16.0501
6.61893 1.08135 21.3583
5.39018 0.623665 18.6822
4.62369 -0.361447 16.4586
11.2295 -1.73823 13.3706
8.48086 -0.813255 12.6853
6.35291 0.499518 13.1862
2.6673 4.77103 11.4331
4.40509 3.4104 10.7182
5.70212 2.20568 9.85372
12.6953 3.16708 9.46976
10.6076 2.42824 8.77828
8.96449 1.69951 7.97206
12.0892 -4.70241 3.57789
10.0674 -3.46289 5.38247
8.53529 -1.80629 6.57022
1.48262 0.0530895 4.78848
3.45367 -1.37403 6.50857
5.1542 -2.03748 8.28917
0.197402 0.892404 13.6427
1.55314 -1.52893 12.5566
3.19219 -3.08175 11.3714
4.33203 -9.38394 13.9692
2.99235 -7.7807 12.9606
1.71888 -6.48565 12.1977
-2.89817 -2.16107 13.0085
-2.59953 -4.44727 12.7506
-2.07269 -6.24158 12.1311
-3.37006 -2.47633 6.6578
-2.92307 -4.56082 7.57296
-2.64366 -6.33811 8.3755
4.09181 -8.46803 8.54503
1.8653 -8.94034 8.09562
-0.0483932 -9.01284 7.63363
-0.453036 -15.7213 9.90613
-0.368219 -14.0362 8.31385
-0.565667 -12.701 6.87881
-2.46524 -7.19686 2.32302
-2.43436 -10.1517 2.70811
-2.7799 -12.4288 3.8026
-1.74833 -15.5904 -2.30763
-3.48044 -15.576 0.117245
-4.57859 -15.4757 2.41648
-9.03777 -15.9025 9.05359
-7.34547 -17.6262 7.30844
-6.51902 -17.6031 4.89619
-7.30338 -25.0009 5.33314
-7.91939 -22.8273 4.80539
-8.36168 -20.9157 4.62962
-13.0652 -24.3424 5.73537
-12.17 -22.4065 6.64814
-12.1131 -21.0506 5.22015
-14.2789 -13.7637 7.09324
-13.3952 -15.7419 6.26362
-12.6369 -17.2879 5.30658
-9.92317 -21.013 0.796026
-10.5796 -18.1584 1.34445
-9.97085 -16.1812 2.83533
-8.48818 -10.6974 7.48662
-7.58303 -12.1986 5.07676
-7.80977 -13.059 2.68703
-7.52945 -12.8964 -6.21383
-7.72001 -12.6681 -3.24871
-6.6698 -12.8424 -0.931557
0.255401 -9.62483 -1.0715
-1.97554 -9.86582 -1.66075
-3.87478 -10.3876 -1.70544
-7.96454 -5.67102 -0.270925
-7.58986 -7.52747 -2.57171
-6.02564 -8.59823 -4.27713
-1.79738 -12.2916 -11.1407
-3.25427 -10.4765 -9.27971
-4.43369 -8.8406 -7.71928
-5.03149 -2.09991 -8.86844
-5.35665 -4.28438 -9.57893
-5.49349 -6.15297 -10.1877
-9.09556 -11.4751 -12.243
-7.79859 -9.64738 -12.8427
-6.6933 -8.06669 -13.2435
-10.4878 -0.931738 -12.3434
-8.58519 -3.14729 -12.9367
-7.12784 -4.51431 -14.5209
-4.60728 -7.33501 -20.0084
-4.7899 -5.35506 -18.8131
-4.9221 -3.85415 -17.544
-3.76756 2.53587 -14.7244
-2.68345 0.829535 -16.9138
-3.31463 -0.67721 -18.8718
-2.16966 4.15799 -24.9258
-1.93922 2.59821 -23.224
-1.80376 1.32811 -21.7242
1.66342 -4.16708 -23.0187
1.5953 -2.05387 -22.0636
1.54142 -0.352463 -21.0721
8.77347 -0.14343 -22.7861
6.29873 1.46401 -22.3711
4.11749 2.41486 -21.4544
2.6634 9.17357 -20.5251
1.76227 7.10059 -20.0026
3.33435 5.95922 -20.3302
9.9419 6.24412 -22.4626
8.44017 6.62223 -19.9166
6.39003 7.50213 -18.6815
5.25126 10.7165 -10.6562
6.25767 10.4969 -13.4525
6.49188 10.1624 -15.9695
7.99362 16.11 -20.1697
7.31743 14.9052 -18.306
6.87143 13.8746 -16.6874
0.0439385 18.4502 -15.9323
2.77523 17.3553 -15.4613
5.20847 16.806 -14.9321
9.62356 21.0942 -9.78623
7.45787 19.5978 -11.1829
5.22263 18.4087 -11.4867
-0.100535 16.931 -6.79962
1.53496 18.2764 -7.74699
2.94091 19.3604 -8.60083
3.74842 23.631 -9.2368
3.33412 24.0909 -7.0009
3.43549 22.2836 -6.22371
6.65211 20.16 0.71472
4.49098 21.6487 -0.697163
3.93942 23.268 -2.58828
-1.25004 27.1168 -2.01954
0.893385 26.7768 -1.19946
2.73271 26.3156 -0.665529
7.85841 28.5052 2.75644
5.584 28.3782 2.31673
3.6221 28.5519 2.27511
-0.65185 31.5734 6.44003
0.598685 31.7038 4.49027
1.8965 31.8554 3.01594
5.13579 34.7868 0.228423
3.96768 38.8197 3.36965
3.67929 36.8569 2.16686
3.65635 34.9477 1.68161
timestep
-3.45899 16.3721 -12.6489
-1.68113 18.2208 -16.7073
-2.85074 17.0735 -15.0647
-3.65147 15.6831 -13.9216
-9.75072 14.182 -19.5644
-8.41056 13.6103 -16.9649
-6.3153 13.492 -15.5163
-7.53418 7.341 -12.2488
-5.28372 8.98122 -13.3097
-4.26377 10.3057 -15.2355
-5.13198 6.39685 -21.0535
-2.81758 7.52097 -19.5501
-1.96803 9.47323 -18.1466
1.19634 12.5098 -13.1477
1.84774 12.4239 -16.0544
1.06302 11.7525 -18.3859
8.82257 8.89637 -21.6996
5.98196 9.76427 -21.4587
4.3544 11.2945 -20.229
3.34151 18.8262 -22.1847
4.77598 16.2168 -22.0682
4.29423 13.893 -23.0011
8.66557 11.948 -27.7087
6.48044 12.1255 -26.9497
4.68094 11.8652 -26.1915
6.54911 7.83665 -26.0125
4.7648 7.24353 -24.6535
3.37467 8.36847 -25.4799
-3.43129 11.6361 -22.7379
-1.17918 9.80568 -23.4147
1.1781 9.36994 -22.5453
5.25766 6.89629 -15.1706
3.65528 7.78443 -17.5209
2.05922 7.33635 -19.4585
1.41201 0.377343 -22.7786
1.04768 2.21153 -20.4584
0.243429 4.04826 -18.8829
-6.08519 4.26526 -17.7058
-3.93506 4.07045 -16.8564
-2.23859 3.45343 -16.0677
2.07559 1.09912 -11.9774
-0.101588 0.328272 -12.1966
-1.63583 1.21709 -13.0551
-6.23275 3.72682 -7.47208
-4.88467 2.52101 -8.92505
-3.58641 1.32205 -9.79563
0.53082 -3.15018 -5.91063
-1.58742 -2.48875 -6.58736
-3.04162 -1.82714 -7.73995
-4.21693 -4.86176 -2.29653
-4.93304 -4.76969 -4.50132
-5.72037 -3.98816 -6.12927
-11.4959 -6.64295 -11.5937
-10.0626 -5.42987 -9.27969
-9.3156 -3.9288 -7.3584
-7.49244 -4.72603 -0.232431
-9.65339 -4.98116 -2.26851
-10.9264 -5.64598 -4.37566
-17.1327 -1.85264 -0.236687
-16.0068 -2.98843 -2.75115
-14.5542 -4.53478 -4.16584
-20.0197 -3.26994 -6.04711
-18.4182 -4.62476 -7.03808
-16.7647 -3.55557 -7.09755
-20.878 2.78683 -7.95675
-19.2204 1.37727 -7.15178
-17.7024 0.126479 -7.0414
-18.6116 3.41751 -1.43121
-17.1049 1.89068 -2.31482
-16.0195 1.20947 -3.8111
-9.23848 4.02033 -6.40036
-10.8828 1.68295 -5.5558
-12.4006 0.126251 -4.22328
-13.3228 3.32471 0.845546
-11.3401 1.30798 -0.0935557
-11.6373 -1.1448 -0.724443
-13.7699 -9.76679 -0.374522
-12.8093 -6.94612 -0.335342
-12.9185 -4.52326 0.452185
-18.4086 -3.19916 2.82019
-16.1947 -3.53861 3.42488
-14.2838 -3.65268 3.89002
-18.3914 -8.14802 9.50593
-16.0105 -7.10202 8.0508
-14.2828 -5.3991 7.26485
-10.3684 0.812445 5.24365
-11.1097 -1.07018 7.43149
-11.0926 -3.52331 8.12739
-8.6241 0.828074 11.6877
-8.90408 -1.45855 11.4131
-9.12315 -3.41596 11.3755
-8.33789 -9.37559 10.6429
-7.99268 -7.82051 12.3296
-7.74429 -6.25214 13.4956
-7.32676 -2.02311 21.0487
-6.73249 -3.83074 18.7553
-5.99436 -5.08012 16.6585
0.0947608 -8.76681 15.0968
-1.17269 -7.37012 16.4479
-2.42839 -6.17479 17.3834
-1.0168 -4.09423 25.6993
-0.539351 -4.93887 22.8816
-0.283153 -5.17162 20.3552
4.29629 -1.89504 16.4079
3.80245 -2.39013 18.62
3.01875 -3.29877 20.1824
8.51506 -1.90774 25.3882
6.79959 -1.66732 23.8449
5.56288 -1.46159 22.3253
1.59515 4.87205 19.7432
4.13105 3.30693 19.7433
5.64953 1.25951 19.6743
9.31485 7.03638 17.737
8.75758 4.78433 17.7432
8.64127 2.82693 17.9328
12.2893 4.36175 23.6917
12.5281 3.35434 20.8973
11.957 1.50545 19.2366
7.67297 -2.46207 14.2914
10.3041 -2.20587 15.6668
12.1574 -1.79863 17.3703
13.0876 -6.97861 20.8391
13.6943 -5.75976 18.9606
14.4347 -4.84061 17.3833
11.5982 -11.7311 15.7216
12.4703 -9.56073 13.8752
13.4972 -7.38554 14.7216
19.5377 -4.48951 11.9007
16.5638 -4.30096 11.8795
14.1428 -5.09307 11.7606
8.16675 -3.8778 9.10614
10.4864 -3.89578 9.14094
12.3841 -3.89551 8.61215
15.1972 1.90428 6.97503
14.8222 -0.33466 6.49656
14.3114 -2.12629 5.85618
20.1717 -1.10327 4.03395
18.4984 -3.56776 3.95278
16.9681 -4.82682 5.5576
12.6818 -9.93174 5.86357
14.5598 -8.80954 6.63576
16.0912 -7.95329 7.53154
17.6369 -8.30645 14.1858
17.2582 -9.55599 12.2681
17.1255 -10.2047 10.4127
17.1152 -16.8555 6.9161
16.4854 -15.114 8.31356
16.0968 -13.798 9.72709
15.9592 -15.8778 14.4603
19.9624 -16.56 12.1625
18.9832 -15.4495 13.9486
17.2607 -14.8846 13.1774
timestep
-10.8658 6.68145 5.43289
-11.7082 6.54399 0.147834
-11.8486 6.77368 2.45217
-11.8636 6.98391 4.41086
-13.0383 10.5041 -1.28092
-13.7365 10.2757 1.60709
-14.5471 9.63237 3.93759
-22.3977 9.84451 8.18371
-20.2955 9.48401 6.10256
-18.0802 8.78456 5.05129
-14.2761 1.985 2.25672
-16.9428 3.24788 2.67417
-18.0648 5.48372 3.16888
-26.3314 3.63677 1.66675
-23.4911 4.20707 0.968239
-20.9458 4.36013 0.959958
-16.7228 5.56481 -6.15832
-18.0171 5.10924 -3.51305
-19.4116 3.31515 -2.35574
-12.6102 -2.40658 -3.91072
-15.0339 -0.766651 -3.34769
-17.2007 0.225645 -2.44078
-15.2806 -3.26285 1.06999
-17.0272 -2.31471 2.26697
-18.0889 -1.43667 0.858895
-24.7456 -1.85995 3.12798
-22.7416 -0.751984 2.75508
-21.045 0.23147 2.5673
-25.4614 -1.14271 7.43484
-23.5153 0.926615 6.53431
-21.3582 2.10634 5.85771
-14.2857 5.25357 9.96432
-17.0509 5.14972 8.8584
-19.36 4.22219 8.3011
-24.1221 5.03274 14.1738
-23.6964 4.87082 11.2288
-21.6807 6.26003 10.515
-18.8417 11.3682 14.9916
-19.2989 10.0578 13.1326
-19.6778 9.38761 11.3192
-19.6469 14.7166 6.75231
-18.4743 13.4253 8.28195
-17.6985 11.9362 9.3124
-11.4933 9.83397 10.4198
-12.9513 11.0864 9.12061
-14.0963 12.3933 8.19222
-12.1089 14.3202 1.34751
-11.7767 13.6548 3.54507
-11.6149 13.3817 5.48933
-13.6683 19.1917 3.37968
-12.2419 18.103 4.85016
-11.4302 17.0835 6.32758
-15.7696 16.2116 11.287
-12.7898 16.2039 11.3163
-10.6441 16.6801 10.0234
-10.1574 11.0138 14.4382
-8.58493 12.45 12.3537
-8.1698 13.8036 10.2329
-3.41239 16.5897 5.04607
-5.50968 14.9355 6.36723
-5.51854 12.7703 7.71428
-4.55517 6.11915 8.23136
-3.68403 8.1787 7.61347
-3.0716 9.95028 7.00741
-3.06525 4.97891 2.41917
-1.85993 6.54278 3.63734
-1.04184 8.20324 4.31149
4.50166 12.0063 2.27482
3.25959 10.0536 2.1118
1.9081 8.62897 1.95424
-2.06844 2.15688 -2.12616
0.263979 3.84435 -1.35632
1.80734 5.41426 -0.0694874
8.76541 7.73294 -1.88679
7.19374 5.26814 -1.308
5.03602 3.91202 -1.39573
7.5444 0.193168 2.45206
6.815 -0.882145 -0.229738
6.15029 0.401379 -2.3305
7.66162 -1.24004 -8.7923
7.32124 -1.55987 -6.5198
6.88215 -2.39916 -4.79247
3.4122 -8.27225 -2.56411
5.74757 -7.24653 -4.105
7.91785 -6.05451 -4.7147
10.7763 -5.5393 -11.2846
11.4893 -5.84796 -8.4077
11.5367 -6.10864 -5.8716
17.0363 -8.22428 -2.21712
15.8736 -6.42671 -3.11122
14.8973 -5.22696 -4.33089
16.0334 -0.00826503 -7.46618
17.0851 -1.47245 -6.00586
17.7066 -2.68055 -4.57928
22.6116 3.02357 -0.231519
21.9156 0.753278 -2.03201
20.5865 -1.37855 -2.46954
24.4651 -2.20708 4.01134
22.7557 -2.48792 2.46819
21.5546 -2.76844 0.932082
17.217 -9.85157 1.0705
18.6128 -7.63577 2.49268
19.0178 -5.1182 2.50786
16.9715 -0.0231389 0.579232
16.663 -1.1097 2.60571
17.1004 -2.27007 4.13642
19.5442 -1.02852 9.05733
17.7599 -2.40388 8.50314
16.3168 -3.44911 7.66286
12.5044 2.43651 10.7434
13.786 -0.197418 10.1955
13.5552 -0.839981 7.73855
12.522 3.37642 2.23097
13.0361 2.32993 4.2367
12.758 0.379682 4.22904
11.428 -6.54901 6.50071
11.837 -4.07919 4.88419
11.6328 -2.88406 2.64088
12.2425 -1.2199 -4.47717
10.5119 -2.39094 -2.35258
10.2565 -4.25079 -0.62682
5.6348 -8.40758 0.228656
7.74891 -7.95751 -0.614207
9.54836 -7.9003 -1.41396
15.7376 -11.7931 -6.71729
13.5203 -10.5639 -5.15118
11.2935 -9.66938 -4.28884
4.97461 -11.6563 -9.72153
7.09172 -11.6455 -7.62436
9.43306 -11.9744 -6.66914
13.1507 -17.5469 -7.3824
11.8613 -15.9675 -8.48931
10.9134 -14.3929 -9.1988
7.97956 -12.1737 -14.5625
8.91978 -14.0774 -13.6275
9.90499 -15.5029 -12.6903
15.9107 -11.4703 -13.9524
14.9941 -14.2443 -13.3647
13.3815 -16.0714 -14.1155
14.2518 -22.2648 -10.6312
13.7202 -20.7763 -12.3295
13.5537 -19.8672 -14.0692
7.38761 -22.1159 -12.9958
8.93495 -21.0423 -14.3507
10.1395 -20.2499 -15.6931
6.07789 -16.0611 -18.4168
8.2837 -16.3621 -17.764
10.1396 -17.0192 -17.6937
14.9702 -15.2633 -17.9282
12.7573 -13.2733 -21.8637
12.7877 -14.0489 -19.6774
13.023 -14.5459 -17.7857
timestep
-15.4565 11.8776 5.95887
-12.2039 8.16395 6.94156
-13.2034 10.2005 6.45601
-13.9996 11.9035 5.86701
-11.0558 11.7912 12.2157
-11.6096 13.853 10.1366
-12.3566 14.6981 7.84958
-8.24714 19.0171 8.66829
-7.93036 16.7243 6.79126
-8.97119 14.4905 6.13614
-2.15531 10.3971 9.87571
-4.26932 12.1395 8.70298
-6.13792 12.0988 6.96828
-11.4399 7.82069 1.46197
-9.19988 8.89822 3.10564
-7.5034 9.15426 4.99214
-6.84999 3.59256 9.9737
-5.66829 4.78704 7.51256
-5.31001 6.07058 5.33847
0.207695 4.31085 -0.644979
-1.06191 5.05625 1.94594
-3.10565 3.9956 3.04168
-6.36586 -2.19049 2.64891
-4.3102 -1.12871 2.82011
-2.87008 0.20311 3.00238
4.70939 -0.0406216 4.44009
2.6096 0.222041 3.48915
0.88246 -0.320525 2.71228
-5.20172 -4.31594 -0.869153
-2.29219 -3.68199 -0.98383
-0.145382 -2.97915 0.199272
6.36199 -3.86635 4.2031
4.73044 -4.2526 1.73952
3.42895 -4.09521 -0.447681
2.84412 0.847774 -5.62661
3.31667 -2.09448 -5.64247
3.49388 -4.22013 -4.24508
7.10362 -2.70992 -8.69448
6.3896 -4.61501 -7.57949
5.7625 -6.18821 -6.57317
8.40589 -12.5523 -10.2134
8.02465 -10.6666 -8.91689
7.57294 -9.40606 -7.47192
12.1504 -7.79038 -2.16079
11.724 -8.05253 -4.42616
10.9285 -8.12934 -6.22673
13.6162 -8.7062 -12.6281
12.6961 -8.05803 -10.5994
12.8231 -9.47272 -9.23434
19.1106 -10.6132 -5.25845
17.2993 -10.9096 -6.67745
15.4914 -11.3728 -7.30821
14.1611 -18.4363 -8.26254
14.6786 -16.4028 -6.14653
14.2827 -14.1519 -5.01568
13.5757 -9.10802 0.511799
12.9523 -11.7369 -0.74552
12.6823 -14.1351 -1.56914
9.25511 -21.5608 1.82948
10.3696 -18.8496 1.293
10.3194 -16.5884 0.115364
3.13854 -14.1804 0.696646
5.33743 -14.6398 1.27655
7.09397 -15.4032 1.73775
5.18298 -19.7873 5.3725
6.86311 -18.2217 5.70194
8.01876 -16.713 5.18288
10.9735 -21.3168 6.52859
12.204 -19.3501 6.51855
11.6549 -17.5696 5.87885
18.0471 -15.7956 0.556241
15.2 -15.913 1.42832
13.1384 -15.7103 2.91535
8.20338 -12.9522 7.92932
9.30666 -12.7366 5.16948
10.3206 -13.1613 2.8686
8.57902 -13.0238 -5.33307
8.35633 -12.1532 -2.49178
8.59457 -11.4498 -0.0523296
9.50241 -8.38139 5.1951
8.36958 -8.29517 3.17232
7.12852 -8.38222 1.64489
9.05156 -3.19778 -2.89033
7.65798 -5.82397 -3.09399
6.00459 -7.28461 -1.8152
0.158397 -7.30184 1.02649
0.912472 -8.36339 -1.65398
2.84115 -8.81688 -3.25936
3.64636 -12.8153 -7.40538
3.05713 -10.5887 -7.68364
1.51075 -10.2861 -6.50118
-3.32389 -7.24686 -4.14901
-2.44869 -9.05871 -5.30383
-2.1943 -10.9088 -5.931
0.2054 -17.4506 -7.4205
-2.20524 -16.045 -6.37484
-3.95972 -14.2076 -6.59501
-5.41966 -17.3475 -0.837218
-6.0886 -15.9115 -2.53221
-6.7489 -14.9618 -4.12686
-10.8441 -12.4693 1.90554
-9.36825 -12.6699 -0.675548
-9.14372 -12.1721 -3.16639
-11.2758 -9.46701 -8.90588
-10.1947 -9.48164 -6.85324
-9.22617 -8.97267 -5.21501
-11.5993 -4.10513 -0.0747491
-10.3387 -5.0447 -1.78075
-9.49425 -5.60827 -3.46903
-12.1603 0.533354 -6.11297
-10.1413 -1.11906 -4.6729
-7.97706 -2.13913 -3.79096
-3.69094 1.66372 -3.96048
-4.04002 0.426495 -2.02921
-5.9854 0.353936 -1.7274
-9.41884 0.318384 3.2844
-7.6836 2.55353 2.34981
-6.75179 3.54267 0.192071
-8.81049 10.275 -4.24683
-7.38618 8.8124 -2.07598
-6.03471 7.17497 -0.663597
0.0261529 7.66715 -1.86938
-1.46353 8.84849 -0.539847
-3.08737 9.27828 0.489389
1.01174 13.9838 -2.75
-1.26863 13.7182 -0.85006
-2.82583 13.0279 1.04761
-1.23605 17.7317 5.35118
-3.77288 17.5549 3.7976
-5.03681 15.743 2.52406
-10.5623 15.6055 -1.45427
-10.1346 15.6186 0.825949
-8.54012 16.6446 1.36046
-12.1774 23.1918 2.61522
-10.4149 21.7463 2.18357
-9.34709 20.3571 1.28309
-4.58417 17.2616 -1.64087
-5.21491 20.052 -0.806526
-5.88307 21.8614 0.861454
-3.35243 25.676 6.34246
-4.52378 25.5376 4.34466
-5.19391 25.2094 2.52144
-7.38792 29.2753 3.08794
-5.19219 30.0215 3.15343
-4.76552 28.8736 1.61033
1.08712 28.6169 6.26764
-0.143973 28.3466 4.31989
-1.25149 27.9655 2.73588
-1.97684 23.8868 -0.888534
-1.05552 20.7203 2.76686
-1.34925 22.818 1.82043
-1.72719 24.5922 1.05221
timestep
9.37695 22.4394 10.6996
11.239 20.5879 6.34164
9.82412 21.6686 7.82911
8.83082 22.4397 9.34557
1.52039 21.3697 6.3047
4.21218 21.0248 7.53589
5.86812 20.0634 9.21984
6.70893 21.9921 15.5243
7.43997 19.9249 13.5062
7.42227 17.9126 11.94
9.57878 11.569 8.28512
8.13169 12.8614 10.547
6.59423 14.2062 12.0738
2.96887 18.5917 16.6677
3.88778 16.0283 15.4573
4.0813 13.5595 14.8491
1.3499 6.15006 18.7879
2.31181 8.87606 18.0639
1.97529 11.052 16.7777
-0.298613 15.6046 11.1606
-0.706307 14.5448 13.9158
-1.19281 12.9182 15.8184
-5.3016 10.8493 21.8149
-4.56963 11.1556 19.6348
-4.07649 11.3565 17.7381
-8.58157 10.8807 11.863
-7.92273 10.3707 14.0283
-7.23572 10.3632 15.8746
-7.87958 6.82162 23.6254
-8.82978 8.15707 21.1366
-9.2258 8.77224 18.6938
-13.609 6.53663 13.1562
-13.7539 6.47645 16.132
-12.8303 7.68485 18.1788
-15.1127 13.1305 22.6872
-15.0381 10.3883 21.5232
-14.6693 7.8652 21.4992
-20.9522 7.40584 24.0417
-19.1025 6.46029 23.0088
-17.5241 5.49799 22.3279
-21.0224 1.86413 20.1547
-18.7273 2.08762 19.8998
-16.8271 2.60307 19.9671
-15.1603 2.19616 14.1711
-14.4564 1.4994 16.2691
-13.7442 1.39464 18.1028
-7.92561 1.01075 23.0357
-9.42813 1.6494 21.3874
-10.5159 2.31259 19.8848
-4.99535 5.07773 21.269
-6.53694 4.63197 19.5936
-7.65818 4.05096 18.0816
-3.22346 8.64596 13.9737
-5.36615 6.60576 14.3299
-6.759 4.4714 14.4135
-6.78713 -2.49864 10.1221
-5.56722 -0.38931 11.8376
-4.72914 1.94531 12.4289
2.2582 7.10401 12.0612
0.433876 4.7778 11.6857
-1.33607 3.03478 11.1098
-3.02022 -1.30536 5.92327
-1.59042 0.0226021 7.1781
-0.153733 0.928236 8.17643
4.74203 2.70335 10.9049
4.40216 1.49708 8.95248
3.55671 0.522732 7.46359
2.10904 -4.7839 8.62072
4.11006 -3.72814 8.10719
3.81863 -3.07585 6.2713
-0.958208 -9.24477 2.57135
0.248115 -6.6038 3.24249
1.74356 -4.54869 3.44912
6.55616 0.159381 3.77078
4.24929 -0.264435 1.93254
2.56467 -1.86684 0.885236
1.14224 -0.982532 -6.06597
3.29689 -2.08627 -4.32825
4.20437 -3.25278 -2.25015
7.95919 -8.64367 1.56153
7.34904 -7.15844 -0.113049
7.045 -5.55586 -1.21774
9.34874 -0.535594 -2.44493
11.1061 -2.83392 -3.15897
10.2994 -5.25298 -3.1561
12.6821 -10.1767 -9.43918
12.7729 -9.63158 -6.51086
12.5854 -7.89204 -4.65576
16.7514 -8.67082 0.658308
16.5918 -8.20645 -1.60913
16.1123 -7.38564 -3.33458
18.9838 -11.5763 -8.74517
18.0102 -9.66581 -7.85938
17.0772 -8.20924 -6.91656
17.2916 -2.14172 -4.19279
15.9628 -3.25136 -6.61838
14.8862 -5.23462 -7.8058
8.84109 -7.1773 -9.34782
10.5632 -5.65368 -9.65652
12.1071 -4.62928 -10.3258
15.8997 -1.3004 -16.1662
13.2318 -1.19322 -14.8429
11.8258 -1.75004 -12.7897
4.87549 -1.21239 -15.7427
6.72819 -1.14768 -14.3478
8.06976 -1.18543 -12.9057
6.61509 2.22522 -7.64798
6.03036 0.344684 -8.87439
5.71328 -1.29039 -9.92647
4.31915 -8.27888 -6.69862
3.66494 -5.4698 -7.44793
2.8237 -3.50697 -8.84151
-3.28645 -1.10143 -11.4534
-2.1664 -2.73458 -10.2447
-0.95713 -3.78771 -9.10042
-1.16686 -6.65122 -2.54771
-2.69885 -6.76951 -5.10102
-2.9177 -6.69706 -7.64059
-8.70038 -10.2565 -9.16774
-6.3991 -8.80516 -10.3835
-3.85886 -8.95496 -10.5486
0.395466 -13.6862 -13.0145
-0.949045 -11.7975 -13.1019
-2.07122 -10.2683 -13.6339
-3.7673 -4.65416 -20.4099
-3.32459 -6.87772 -18.476
-3.15925 -8.97728 -17.0383
-5.12172 -17.2899 -18.3062
-3.42881 -14.8481 -18.5339
-2.94571 -12.3551 -18.766
-8.87541 -14.0537 -19.966
-7.11974 -12.687 -20.6233
-5.73655 -11.39 -21.1576
-8.9687 -5.26195 -23.691
-7.51592 -7.06453 -23.8411
-6.1537 -8.45412 -23.5338
1.16431 -11.5926 -22.0956
-1.13709 -10.2599 -23.4401
-2.75663 -9.16824 -25.0796
-5.53649 -4.79934 -30.1289
-4.12099 -6.52839 -29.505
-3.07238 -7.97387 -28.6732
2.99103 -7.73707 -31.4946
1.3861 -9.11411 -30.5405
-0.201926 -10.1155 -29.9435
2.85867 -13.9543 -26.8326
0.684181 -13.2957 -27.3019
-1.22057 -12.8268 -27.4836
-4.21778 -14.2323 -23.5712
-7.61867 -14.2493 -27.3282
-6.07651 -14.9181 -25.7292
-4.21231 -14.286 -25.6505
timestep
-18.2493 -4.96673 -10.7521
-18.1916 -3.8732 -14.5124
-17.1782 -3.22758 -12.5278
-18.4544 -3.55509 -11.0632
-15.7793 0.376448 -6.33805
-18.5391 -0.553467 -6.96962
-20.2398 -1.08487 -8.79381
-22.5257 -1.10675 -14.865
-23.3046 -0.257939 -12.1166
-22.8388 1.3218 -10.1698
-24.5435 9.84289 -9.08634
-24.5618 6.91633 -9.64785
-25.0157 4.43187 -10.0004
-32.989 2.05726 -7.39416
-30.6898 3.88266 -7.90634
-28.7619 3.96094 -9.57365
-31.6205 8.09686 -16.0685
-30.7111 5.61 -14.7014
-29.2393 4.03185 -13.3429
-29.6395 -2.87601 -16.7586
-28.0221 -0.689573 -15.5405
-26.9502 1.58959 -15.1417
-21.4008 6.2586 -14.4261
-22.8295 4.60102 -15.1966
-23.7662 3.2898 -16.3298
-19.3579 -0.747899 -20.8689
-20.1405 0.293793 -18.9493
-20.7101 1.26706 -17.334
-19.5491 4.134 -10.3405
-18.9597 2.32812 -12.6365
-17.9998 1.13219 -14.6739
-10.7123 2.07403 -17.1874
-12.5223 1.67794 -14.8534
-14.3954 0.307095 -13.7977
-12.9599 -8.1604 -12.4713
-12.3193 -5.25009 -12.4701
-12.6168 -2.72058 -12.3452
-11.3636 1.06562 -7.51675
-10.6026 -0.838557 -8.60182
-9.81477 -2.15038 -9.84252
-5.01003 -4.06674 -13.0856
-5.62769 -3.35484 -10.9657
-6.32411 -3.47046 -9.12651
-4.56254 -7.06805 -7.98749
-3.86424 -5.9113 -6.10157
-4.65274 -4.13501 -5.77913
-6.05739 -1.22228 -0.166937
-5.02835 -1.41217 -2.23755
-3.89558 -0.98581 -3.79187
-0.121873 4.08614 -5.86484
-0.094465 2.10962 -4.65034
-0.449614 0.580997 -3.4595
1.94762 -3.40655 1.32153
3.19744 -1.54127 -0.637832
2.88671 0.778017 -1.65116
3.4789 5.32283 -5.73271
4.91871 4.20217 -3.37656
5.08085 3.77983 -0.867007
7.56218 8.21296 6.54162
6.26726 6.73234 4.30301
6.23358 4.83854 2.5957
10.012 0.176996 0.408358
9.39056 1.12831 2.43104
8.2898 1.90686 3.86738
6.68704 0.316254 10.8266
7.9742 1.04851 9.04074
9.03937 1.85379 7.59234
15.3909 2.66396 6.48409
13.7257 1.16441 7.08487
12.2408 -0.130179 7.0879
18.25 0.783756 7.74934
16.3944 -0.914453 9.34721
14.3924 -2.48228 9.15635
14.8775 -5.62554 14.7946
12.5638 -5.74563 12.9204
12.8292 -5.72085 10.3844
6.40938 -8.38574 5.03196
8.14107 -7.48105 7.28212
10.4492 -7.83311 8.30727
13.7809 -12.7656 3.9572
12.0857 -12.0783 5.3841
11.0012 -11.2891 6.82705
5.42959 -13.0067 11.3537
7.53084 -14.4824 9.84131
9.8577 -14.322 8.81054
16.5532 -16.8468 3.55289
14.7472 -15.9663 5.75365
12.5819 -16.3076 7.05661
18.2933 -18.4597 9.70044
16.1737 -19.0685 8.98003
14.2066 -19.1722 8.95237
11.3358 -24.7901 11.1606
11.5893 -22.487 11.2784
11.5792 -20.5181 11.3451
13.3089 -22.8396 17.9771
12.9378 -20.4985 16.171
12.0901 -18.6602 14.6203
7.73887 -13.8133 14.9251
9.65106 -14.7405 13.9943
11.4283 -15.1732 13.2628
17.989 -16.6523 12.2988
15.9167 -14.7991 11.2256
13.9756 -13.1472 11.3016
16.8283 -7.06203 11.5835
15.6851 -8.78087 10.5247
14.6956 -9.98556 9.32028
12.9284 -8.34063 1.93955
13.5991 -8.16377 4.15344
14.5811 -8.48623 5.83049
20.2666 -7.58268 9.25458
18.8736 -6.41728 6.89199
16.8259 -5.42132 5.74433
19.0509 0.260473 1.16208
17.9082 -1.26507 2.48471
16.753 -2.14952 3.81288
10.4833 -5.55339 0.400803
12.2178 -3.49588 1.68081
13.5161 -1.32463 2.00123
15.7804 1.01691 -3.73363
13.8974 1.46785 -1.46837
13.0549 2.25312 0.806702
11.6178 7.73293 5.01182
11.646 5.41456 4.92957
11.3176 4.72173 3.11491
12.3001 6.91175 -3.28233
10.43 7.20981 -0.981336
9.16 7.21801 1.22986
1.43817 5.60761 -0.0971869
3.47976 7.77721 -0.0255189
5.77255 8.77013 0.484109
7.63506 14.9778 0.837085
6.08455 13.3203 1.31771
4.51209 12.1717 1.61581
-1.67926 8.93709 3.20821
-0.485929 10.9243 3.11142
0.895557 12.2882 2.77647
4.86699 17.6695 0.0870496
2.45657 16.7731 1.5926
0.60671 16.0541 3.19375
-2.78526 14.1739 7.39916
-2.67773 16.2434 6.35613
-2.40139 17.5846 4.93989
-2.25212 22.051 1.63003
-3.22605 22.7143 3.6285
-2.7192 21.3711 4.97754
-2.94192 21.3349 11.5983
-3.38585 22.4855 9.63325
-4.02164 23.3223 7.96699
-6.16147 27.2221 8.99608
-8.51974 25.7523 4.00331
-6.91179 26.2647 5.59525
-5.65474 26.6332 7.06662
timestep
11.4107 -14.6511 -7.62453
13.3458 -13.1946 -3.64243
11.6753 -13.8994 -5.08986
10.4522 -14.3833 -6.55635
11.1677 -16.0226 -1.12572
8.57727 -16.1587 -2.59248
7.34382 -15.6299 -4.76074
2.46326 -20.6465 -7.74126
3.62023 -18.3525 -6.23152
3.64009 -15.8899 -5.5701
-0.6347 -13.9725 -0.117022
-0.322987 -13.3838 -3.02161
1.42546 -12.8959 -4.81261
3.74383 -7.15631 -9.24289
2.04156 -8.36722 -7.11771
0.430307 -9.27031 -5.35949
-3.38652 -5.61559 0.930692
-2.54899 -6.19402 -1.87009
-1.81331 -6.39038 -4.30375
-7.23047 -8.44009 -9.3585
-5.02948 -6.71635 -8.32661
-4.03674 -4.81261 -6.95084
-8.41641 0.489957 -4.95463
-6.61097 -0.516126 -6.00848
-4.98719 -1.13342 -6.93755
-2.7279 2.59442 -11.784
-2.54404 2.53795 -9.47198
-2.88611 1.95835 -7.62051
-3.86353 3.16924 -0.742751
-2.734 4.76141 -2.99431
-2.13323 4.99356 -5.46164
5.3714 7.7674 -3.06497
3.01796 6.78101 -4.60404
1.18832 6.5999 -6.371
2.25451 12.1117 -12.6785
2.58998 10.1012 -10.5045
3.04998 7.82628 -9.44838
9.28744 7.85729 -13.9437
7.84584 7.52686 -12.1562
6.17602 6.83829 -11.3698
5.22558 1.45109 -13.9971
6.34248 2.33737 -12.167
7.48099 3.30295 -10.8815
15.2611 3.24459 -10.931
13.0328 2.70813 -10.5712
11.1175 2.43735 -10.1983
12.9381 8.27096 -8.24714
11.8227 6.35177 -7.57264
11.2174 4.5533 -7.04354
7.71135 9.47151 -8.42898
7.76077 7.28316 -7.66016
7.51714 5.41782 -7.07531
4.09273 -0.608212 -4.50756
3.28437 2.02825 -5.63718
4.23836 3.53574 -7.45922
-0.11739 0.543326 -13.1123
1.43071 2.80752 -11.9473
1.30773 4.16805 -9.79409
-6.59118 6.44227 -8.23051
-4.04997 6.74593 -9.75709
-1.52823 6.66443 -9.3874
-0.916609 12.6693 -10.6412
-1.27121 11.0949 -8.97453
-0.898578 9.88254 -7.46716
-6.13822 13.0115 -3.13209
-4.4953 11.5159 -3.80034
-2.77542 10.6716 -4.2586
0.895815 7.63415 1.72129
-0.757167 8.5291 0.361464
-2.03162 9.60352 -0.688443
-9.79119 11.9412 2.55288
-6.91518 11.2438 2.20286
-4.42482 11.3771 1.67103
-3.58292 16.4681 5.70242
-2.61675 13.6713 5.34875
-2.53418 11.1525 4.95966
-0.981946 5.94648 4.2946
-1.67824 6.60023 7.1174
-2.75037 8.77242 7.91405
-5.48066 11.4511 11.7499
-3.59691 10.6809 12.8638
-2.91263 9.26386 11.6786
3.57357 6.19482 13.8107
0.755033 6.56159 14.7061
-1.74251 6.67747 14.2048
-9.3508 5.95331 12.0507
-7.13424 6.18855 14.0286
-5.15359 5.68493 15.5537
-3.61511 5.46227 21.768
-2.66022 5.02521 19.6993
-4.15545 4.06864 18.8448
-9.67698 1.06666 19.1542
-7.75039 1.55527 20.3508
-6.11657 1.99996 21.3577
-7.44278 -0.258832 27.8275
-5.58318 -0.754432 25.5522
-4.64758 -0.98655 23.1914
-6.12486 -6.26767 20.5229
-4.82348 -4.34836 20.452
-3.46213 -2.95381 20.1641
-6.84906 -3.52518 12.5939
-5.40453 -2.45814 14.9719
-3.57136 -1.70542 16.5767
1.12461 3.17517 17.2585
-0.583686 2.13602 16.0819
-2.04749 1.39407 14.9921
-3.67565 3.94689 8.79049
-2.76121 4.52096 10.8439
-2.46568 2.66528 11.4356
1.39895 -4.01845 13.5643
0.285081 -2.26317 11.4292
-0.0668308 -0.0314441 10.2468
6.13558 2.87297 6.73582
4.31188 1.57733 7.35049
2.79596 0.396544 7.78481
2.77283 -7.02672 2.98692
2.19876 -4.58904 4.60203
3.43032 -2.96928 6.13895
8.93026 2.47355 2.38111
6.49619 0.7745 2.6436
5.09204 -1.28982 3.1627
8.53325 -4.79984 -1.72898
6.69495 -3.78033 -0.747325
4.96923 -2.97694 -0.24003
-2.05716 -0.531908 -3.50091
0.103081 -2.38822 -2.62462
1.57197 -4.13532 -1.48775
7.97581 -7.15781 -4.12723
5.42852 -5.85627 -4.96252
3.0022 -5.07607 -4.88031
1.10092 -1.03272 -9.68936
0.86171 -3.01751 -8.51216
0.189062 -4.46825 -7.3616
1.01255 -8.07228 -13.8634
0.282179 -7.30527 -11.7993
-0.756166 -6.81194 -10.1995
1.0878 -13.9498 -10.7966
-0.442389 -11.8786 -9.297
-1.78984 -9.94757 -8.31818
-3.60261 -11.4704 -1.58491
-3.83976 -10.5429 -3.69821
-4.14658 -9.53928 -5.36537
-10.9983 -7.94908 -5.89479
-8.7453 -7.69092 -5.40504
-6.9796 -7.07366 -4.78683
-4.49642 -2.74138 -0.802193
-5.70646 -3.16462 -2.73586
-7.26153 -4.26765 -2.23991
-9.60959 -0.894943 0.388594
-9.50199 -4.67117 3.34759
-9.22785 -3.48723 1.37135
-10.1408 -2.80648 -0.236153
timestep
14.2672 14.3677 -23.3215
18.7441 13.2035 -20.696
16.6177 13.6475 -21.5107
14.7354 13.9617 -21.9996
11.4954 8.07776 -20.394
12.5619 10.6065 -19.2329
12.9482 13.0829 -18.7632
13.0795 19.9738 -17.4701
11.7752 17.7606 -15.9597
12.2962 15.2751 -15.7286
13.7709 10.5656 -10.0519
12.9097 13.2721 -10.9539
11.2016 14.7584 -12.1265
4.00997 14.555 -9.48448
6.88537 15.1733 -9.00475
8.73323 16.6562 -9.94755
13.8862 22.7418 -7.40437
11.6724 20.7484 -7.33034
10.2567 18.6414 -7.0879
9.92337 11.9337 -2.23468
10.9035 14.7126 -2.679
10.2856 16.979 -3.67092
6.99083 21.9882 0.714619
8.35277 20.1923 0.164775
9.62167 18.7951 -0.399645
12.504 20.4774 2.3239
12.3902 18.4683 3.47841
10.6776 17.595 3.04782
7.10298 11.4632 5.48697
7.10109 14.3952 4.95396
7.45178 16.9209 4.93981
3.9636 22.7128 4.92812
4.58183 20.0399 6.09152
4.98421 18.03 7.60835
-1.20146 16.211 8.19221
1.10935 16.0252 10.0647
3.57319 16.2784 10.6712
6.07933 15.0187 17.69
5.93583 14.6287 15.4075
5.44546 14.5668 13.5005
1.93376 10.7917 9.12879
2.73304 11.2268 11.2628
3.40469 11.3854 13.108
2.3136 10.046 19.1958
2.26363 9.23625 17.0222
2.17378 8.46889 15.2101
3.15726 3.26552 11.8053
1.70456 3.7565 13.5462
0.537669 5.17224 14.2638
-4.2268 6.07232 18.3271
-3.55 4.41565 16.8507
-2.30122 3.23614 15.8862
1.65445 -2.10701 14.0068
-0.920044 -1.15073 15.1635
-3.34387 -0.372646 15.3123
-9.15306 2.40734 14.8502
-8.57087 -0.496708 14.5217
-6.75933 -2.03271 15.4499
-1.44244 -7.18156 19.8367
-3.85562 -6.44305 18.2519
-5.64531 -5.42646 16.7466
-9.61869 -10.1587 13.5008
-7.91745 -8.66829 14.0172
-7.96053 -8.33478 15.9583
-5.58801 -8.12837 22.0848
-6.78163 -9.36869 20.5294
-7.99101 -10.2438 19.2438
-6.85265 -13.5372 24.2756
-8.45272 -13.3264 22.6089
-9.60618 -13.1908 21.0177
-15.4536 -14.368 25.288
-13.7962 -13.3976 23.0095
-13.2357 -12.0712 20.905
-14.8789 -5.63229 15.7332
-15.8124 -8.02284 17.2479
-14.6129 -10.1717 17.9158
-10.7979 -15.3189 15.6036
-12.7658 -13.4921 14.311
-13.4386 -11.0344 14.4063
-12.234 -4.75733 13.2341
-12.2922 -6.85835 12.2519
-12.5206 -8.68907 11.5605
-9.75709 -15.7345 7.65611
-11.6431 -13.7088 8.76079
-10.9516 -11.316 9.30867
-6.7696 -5.86923 9.65589
-8.16706 -7.51613 7.60279
-8.93109 -9.69764 6.5268
-9.7616 -15.1058 1.55281
-8.69759 -13.2114 2.36622
-8.35652 -11.4653 3.2113
-6.54228 -5.68196 0.751036
-6.96231 -7.90404 0.233019
-7.68064 -9.70973 -0.09004
-11.5258 -15.8034 -1.53677
-10.2185 -13.3175 -2.53267
-8.23496 -11.8514 -3.1797
-13.8831 -7.51096 -3.48754
-11.9893 -8.59726 -4.27224
-10.3635 -9.35025 -5.09116
-12.2437 -3.35452 -2.63046
-9.91628 -4.63266 -3.98327
-8.87512 -5.94936 -5.90285
-4.72225 -3.0324 -2.92059
-4.83059 -4.21388 -4.91428
-5.17231 -5.33602 -6.49697
-0.0948894 -9.02926 -5.95689
-2.28109 -8.78022 -6.69234
-4.10647 -8.86249 -7.42869
-4.45104 -16.7467 -6.69876
-5.19421 -13.9771 -7.50978
-6.3745 -11.8178 -8.1783
-13.487 -14.0377 -6.72559
-11.5089 -13.3399 -7.71665
-9.891 -13.1085 -8.81673
-14.7974 -11.1297 -13.3751
-12.2181 -10.1055 -12.2895
-9.89224 -11.1249 -12.0579
-5.50175 -5.90143 -10.9752
-5.34161 -8.76169 -11.7959
-6.09349 -11.1739 -12.1403
-5.84802 -16.9821 -11.6764
-4.27999 -15.6504 -12.7489
-3.69915 -14.0908 -11.6948
2.89553 -11.2291 -6.51167
0.812078 -12.4862 -8.23195
-0.539604 -12.4283 -10.3935
0.667114 -9.15738 -17.453
1.9146 -9.17458 -14.7467
1.91719 -10.5401 -12.5931
9.01614 -10.785 -11.9604
6.74032 -10.97 -12.3713
5.51124 -9.49126 -11.9426
6.10407 -6.14336 -7.64456
6.41199 -5.03542 -9.65952
6.1585 -5.77653 -11.4667
8.70946 -1.29328 -18.4705
7.40345 -2.30726 -15.9912
7.30092 -2.76768 -13.4851
9.45912 2.31836 -8.56051
8.9181 1.49275 -10.66
8.53184 0.660995 -12.4038
9.72657 6.28408 -17.7083
9.68944 4.49104 -16.2365
9.99439 2.92144 -15.0858
15.4098 2.67958 -15.0112
14.488 2.96816 -12.9018
13.0697 4.27313 -13.3103
14.916 8.58072 -13.2872
10.7377 10.6844 -14.7635
12.3646 9.03108 -14.7173
13.8048 7.68959 -14.8029
timestep
15.4301 -34.152 -8.43691
18.5204 -35.5909 -12.1687
16.98 -34.3255 -10.9819
15.7892 -33.4612 -9.67198
15.1137 -27.8957 -13.9486
13.844 -30.5472 -13.4613
13.0831 -32.6337 -12.2082
11.1248 -38.939 -8.49275
10.3924 -36.8494 -10.4872
10.3232 -35.2336 -12.4588
6.87289 -30.3123 -16.3912
6.20886 -32.9698 -15.2176
6.70102 -34.8171 -13.5301
3.66526 -34.1514 -7.5278
2.67988 -34.5921 -10.3054
3.07255 -35.5192 -12.6483
-5.53486 -34.9219 -13.2418
-2.71376 -35.4783 -14.0243
-0.303725 -36.2899 -14.213
2.09622 -42.9937 -17.6557
0.149838 -40.8534 -16.9405
-1.39303 -38.8265 -16.8244
-3.1849 -43.023 -21.1614
-4.24859 -41.2946 -20.0374
-4.21101 -39.472 -19.2906
-11.3936 -37.878 -19.1358
-9.18529 -37.3349 -19.5952
-7.23598 -37.2451 -19.8655
-8.00579 -30.9369 -18.7371
-5.86028 -32.4255 -20.1727
-4.63438 -34.6009 -20.6899
1.94108 -36.8676 -23.4863
0.271571 -36.066 -21.1516
-1.00436 -34.5271 -19.5685
-4.01594 -30.4004 -12.302
-2.71679 -31.0004 -14.9159
-1.1919 -32.1924 -16.5762
2.13881 -28.4681 -20.8666
2.13316 -29.6029 -18.8431
2.2705 -30.7934 -17.2795
2.27742 -24.0949 -16.4923
2.76515 -26.167 -15.5697
3.29262 -27.9638 -14.9581
6.25368 -32.3883 -10.4108
4.84502 -30.6421 -11.0013
3.79796 -29.008 -11.3395
6.81349 -26.9238 -6.17634
4.95279 -26.4506 -7.47875
3.48418 -26.2241 -8.77212
7.35969 -23.5718 -9.33187
5.73003 -21.9731 -8.91868
3.81673 -22.44 -8.87262
-3.09625 -20.1005 -5.90458
-0.474422 -20.1799 -7.31883
0.61027 -20.5346 -9.59922
1.05853 -20.4184 -17.212
0.588319 -18.892 -14.6962
0.819428 -17.9209 -12.3497
5.4363 -10.883 -11.8938
3.83623 -13.3935 -12.0258
1.50265 -14.2796 -11.5045
-3.03313 -15.2184 -7.52828
-2.1393 -13.6922 -9.0297
-1.35793 -12.2218 -10.0824
0.470277 -7.14299 -14.7966
-0.456335 -7.84911 -12.7903
-1.25843 -8.5743 -11.1436
-0.211082 -6.84793 -7.44977
-2.08096 -5.47467 -7.46021
-3.00976 -5.8495 -9.1566
-9.02845 -5.66265 -10.5837
-7.79542 -3.67872 -8.7333
-5.43858 -2.93414 -9.36047
0.902494 -2.13125 -13.8578
-1.29437 -1.27143 -12.0371
-2.8376 -0.310171 -10.2492
0.593606 4.45195 -5.34158
-1.40929 3.96653 -7.49406
-3.47348 3.11124 -8.72289
-10.0895 4.91763 -7.56609
-7.77872 5.08574 -7.68572
-6.09612 5.83964 -8.37925
-1.95024 13.8105 -9.29755
-2.75425 10.9411 -9.28008
-3.52042 8.62993 -8.52241
-9.15219 7.77535 -2.49092
-6.52854 7.86798 -3.90098
-5.05337 9.52236 -5.16183
-5.67243 16.4017 -4.13744
-4.70833 14.2933 -4.22353
-3.44214 12.7905 -4.08403
3.22147 11.9936 -0.705078
1.29552 12.9678 -1.55602
-0.460825 13.7723 -1.94192
-5.66894 19.7396 -1.3719
-4.17024 17.3695 -0.363472
-1.65318 17.1664 -0.717926
2.51936 23.2507 -0.500677
1.24689 21.3311 -0.220994
0.0137028 20.2104 0.829839
-0.869861 16.7537 7.13016
-0.374877 19.4544 5.97196
-0.218954 21.4638 4.40966
-2.17328 28.0215 7.47443
-0.980606 26.1837 6.71143
0.308353 24.8188 6.11431
7.25537 27.5654 7.31481
4.98297 27.1735 7.56988
3.10464 26.6764 7.89483
-3.89474 25.8172 9.72094
-1.5453 26.7904 11.2744
0.560607 27.9445 10.4167
4.34074 32.0653 14.8079
2.76681 30.7021 13.7848
0.981587 29.8784 13.6606
-4.2503 33.5694 19.328
-2.25262 31.432 18.7611
-0.663232 31.3147 16.7705
2.23474 36.1646 13.0385
2.06633 35.475 15.9327
2.15022 33.6779 17.7399
7.01464 30.1104 20.4389
5.31394 31.6866 20.5125
3.92722 32.9878 21.0271
10.0442 34.6784 22.9863
7.2271 35.1223 23.8509
4.69348 35.045 24.1289
1.84792 41.3746 24.5419
1.95224 38.9663 26.2939
2.49978 36.5384 26.8487
2.2513 33.5537 33.312
1.22652 34.2797 31.3613
0.524507 34.8164 29.6006
-4.11026 33.5896 25.4548
-3.85227 34.0085 27.722
-3.21139 34.1218 29.5814
-1.32731 30.0122 35.5327
-3.27145 31.509 33.8415
-4.92045 33.1773 32.8414
-2.70449 37.5558 37.4829
-4.38801 36.8829 36.0354
-5.62578 36.4961 34.5524
-2.93291 40.2368 30.4158
-4.86083 38.9664 30.643
-6.48202 37.9723 31.1571
-7.37965 36.0713 24.5294
-6.75723 37.168 26.4768
-8.10083 36.8967 27.8918
-11.282 33.3092 25.3506
-13.4808 32.3413 28.4502
-12.7039 34.452 27.881
-11.0377 34.7156 26.8635
timestep
-8.27941 3.15984 0.181897
-4.74852 6.29367 0.383977
-5.86381 4.37236 -0.284686
-7.24994 3.09228 -0.851172
-4.77346 1.16279 -6.75374
-4.15683 1.17773 -3.83828
-4.70903 0.340764 -1.49373
-9.30691 0.241259 4.00969
-7.20945 -1.32106 2.58132
-4.81467 -1.62201 1.75851
-2.71566 -3.27331 8.64938
-3.08231 -3.62524 5.71304
-3.06713 -4.59482 3.35462
-7.86414 -8.33688 5.99855
-5.08187 -8.97606 5.14368
-3.98346 -8.26117 2.95624
-4.20259 -16.1842 1.80259
-3.51872 -13.3546 1.1654
-3.82331 -10.9749 0.301105
-2.09348 -9.58664 -6.86606
-3.49319 -8.37157 -4.53264
-5.01191 -9.86863 -3.1345
-3.68666 -15.7377 -5.92343
-5.28308 -14.2635 -5.11065
-6.6402 -12.8688 -4.80406
-8.91505 -15.9289 0.136418
-9.60241 -14.2941 -1.35931
-9.66066 -12.6925 -2.505
-9.8117 -8.23941 -9.37975
-10.4108 -8.65534 -6.49036
-11.0154 -9.56565 -4.1864
-16.5789 -11.9967 -7.28846
-16.2331 -10.9626 -4.51511
-14.4834 -10.2617 -2.79759
-15.598 -3.74472 -0.611389
-15.1817 -6.55721 0.281338
-14.2154 -8.87402 0.729779
-15.9034 -13.8555 4.68131
-16.0887 -11.5749 4.29812
-16.281 -9.67417 3.81729
-13.5155 -9.35448 10.2371
-14.1515 -8.30486 8.26821
-15.0179 -7.52077 6.68218
-17.6328 -0.72042 5.41282
-16.532 -2.68264 4.84697
-15.4931 -4.34494 4.65054
-9.34771 -6.86608 3.05843
-11.0199 -5.2755 2.82138
-12.2667 -3.75282 2.73229
-13.0353 2.06176 -0.110974
-12.2968 -0.120994 -0.380443
-11.6206 -1.96288 -0.556876
-10.815 2.81007 -4.32888
-8.73791 0.699762 -3.99305
-8.49244 -1.45648 -2.65408
-9.29233 -8.96453 0.712025
-8.16866 -6.45253 -0.431507
-6.75998 -4.40235 -0.992616
-0.132348 -0.685254 1.0172
-1.33292 -2.74883 -0.766239
-2.97152 -4.67096 -1.11684
0.711428 -8.83413 3.93552
-0.1378 -8.22943 1.86295
-0.836594 -7.54704 0.152125
2.28106 -11.2319 -5.75567
1.00037 -10.5504 -3.94521
-0.0158265 -10.359 -2.26841
0.464101 -16.1708 -1.77716
1.44683 -14.4032 -0.640333
1.79279 -12.6422 0.172105
4.88926 -11.6696 5.85863
4.61874 -10.4998 3.13125
5.18497 -11.0124 0.698325
9.95759 -10.9781 -4.89306
9.52405 -12.1332 -2.18042
8.82741 -12.0067 0.26931
9.94985 -16.3674 6.61179
10.286 -14.9442 4.01525
11.2957 -12.8138 3.04353
17.955 -12.5481 1.6898
16.232 -11.717 3.00254
14.5742 -11.0678 3.84567
15.5362 -4.63685 -1.28431
15.1455 -6.37103 1.10741
13.9307 -7.39758 3.10064
7.18388 -8.09588 -2.36287
8.92421 -7.07305 -0.170733
10.4371 -6.6111 1.82934
10.439 -10.4003 6.89018
9.38594 -8.75306 5.64109
8.30885 -7.27624 4.90639
8.50852 -5.21669 10.894
8.61526 -4.51299 8.68585
8.29289 -3.98987 6.81413
15.9342 -2.13656 6.85343
13.4206 -2.95178 5.47586
11.0548 -2.15097 4.96201
13.9149 0.471246 -1.71916
12.5627 -0.42258 -0.0593823
11.3237 -0.768373 1.43269
6.08194 0.990327 5.50822
6.84002 -1.02264 3.44578
7.60109 -1.42592 1.04564
5.32118 -1.70801 -5.24237
5.8751 -0.439923 -3.38025
6.48558 0.70391 -1.89705
4.67026 3.84931 3.56337
6.09134 4.06151 1.74187
5.18617 3.71189 0.0274225
5.9869 11.4753 0.931623
5.05197 9.62545 -1.20945
4.18043 7.24276 -0.953102
1.53555 8.1249 -5.9418
3.30916 6.6819 -6.33479
4.38152 7.13757 -4.7463
10.0006 8.77817 -1.59021
8.87647 10.0528 -4.03806
6.57459 10.218 -5.12272
2.07746 16.1723 -10.1884
3.52751 14.4621 -8.22544
5.28694 12.6915 -7.70413
6.34124 10.9788 -13.8696
7.30818 12.2218 -12.166
7.68904 13.3258 -10.5795
6.9688 16.8036 -16.4874
5.99112 16.7583 -13.6727
6.25875 16.8019 -11.1372
9.17435 21.9763 -4.84866
7.98259 19.5488 -6.10058
6.32637 18.673 -7.83045
2.38396 19.336 -9.1561
1.76092 20.4663 -7.22825
3.47714 20.6516 -6.27897
6.52435 25.1645 -1.06815
5.61091 23.2582 -2.02425
4.53941 21.8087 -2.8188
-0.786163 15.1992 -2.13632
1.21545 17.4066 -2.17178
1.97307 19.5936 -1.1017
2.70396 22.6218 3.83945
0.868948 21.2023 3.83872
1.44951 19.735 2.65943
0.972817 13.5008 3.19555
0.0194593 15.5598 3.67942
-0.888933 17.2067 4.26547
-1.27846 13.561 9.71287
-1.561 15.7414 8.97241
-1.29595 17.454 8.0355
2.00459 18.1961 11.0974
1.03233 23.003 9.86904
0.539244 20.819 10.4769
0.10433 19.0364 11.1939
timestep
-5.55677 -7.79656 12.7753
-6.40692 -12.8417 13.3438
-6.10969 -10.5617 13.653
-5.80246 -8.63757 13.9432
-8.87023 -4.9796 20.2167
-7.60123 -6.81943 18.2457
-5.49654 -8.15149 17.6995
2.38239 -11.2478 18.3273
-0.4143 -10.3075 18.7455
-2.54531 -9.35288 19.7701
-7.50752 -8.82024 26.071
-5.21468 -7.51141 24.6889
-3.16225 -8.18131 23.3319
4.12646 -7.94197 24.1794
1.39336 -8.0835 25.3586
-0.881135 -7.36372 26.2592
-3.21539 -8.39083 33.8292
-2.94784 -6.63711 31.4348
-1.47855 -5.65146 29.5985
-4.09016 -0.489381 33.2541
-1.59329 -0.935546 31.6898
0.202835 -2.40406 30.6316
-1.53187 -1.08758 36.1922
0.0320523 -2.37476 35.0609
1.43686 -3.36236 34.0955
0.341377 -7.91707 38.0179
1.18633 -7.44208 35.9101
1.93895 -7.12898 34.1167
1.77311 -13.3589 29.8101
1.1682 -10.4744 30.251
2.43695 -8.28009 30.5296
9.06444 -3.47587 29.0629
6.67073 -4.99366 28.1426
4.22433 -5.63538 28.4679
1.6251 2.33987 25.8371
2.5082 -0.502581 25.982
2.91583 -3.01906 26.0425
5.20876 -1.638 19.9037
3.88907 -2.92675 21.3108
2.46339 -3.80148 22.3515
-3.59712 -5.57936 19.9263
-1.28356 -5.65436 19.7707
0.599426 -6.16891 20.0362
6.26588 -5.39428 16.5844
4.03265 -6.02267 16.5998
2.07589 -6.2414 16.5355
-4.03046 -3.03161 13.8761
-2.77776 -4.86825 14.5393
-1.49699 -6.18966 15.2425
-0.99178 -13.1715 12.8321
-1.35075 -10.9084 12.4687
-1.5304 -8.95366 12.6349
-1.084 -3.57384 10.2335
-1.24931 -6.23796 8.90849
-2.50031 -8.45836 8.99434
-6.6357 -15.4841 10.2199
-6.21703 -12.9819 8.65656
-4.61317 -11.2977 7.61088
-1.60564 -9.16869 -0.0545188
-3.0485 -10.1314 2.36866
-4.61539 -11.5269 3.8178
-7.15242 -17.4028 2.40164
-5.64617 -15.6892 1.98065
-4.5124 -14.2798 1.20037
-0.347117 -12.9641 -2.87562
-2.45487 -13.725 -3.47622
-3.69448 -12.8462 -2.22247
-9.15308 -8.9066 -3.75918
-7.08816 -9.94794 -3.94378
-5.15577 -10.0326 -4.3174
0.836837 -9.74629 -7.36119
-1.90878 -8.59306 -7.47102
-3.34148 -7.12408 -5.9571
-5.82727 -0.103182 -1.08408
-5.03459 -2.09474 -3.15429
-4.71212 -3.67856 -5.12661
-7.39094 -2.61375 -12.5574
-5.98757 -1.30055 -10.28
-4.81211 -1.21567 -8.01872
-2.14218 6.02749 -6.9413
-3.37817 4.08631 -7.23548
-4.43019 2.56348 -7.91017
-10.2604 4.562 -5.4857
-8.79356 3.98919 -8.01567
-7.10734 4.40157 -9.88363
-1.78948 2.78158 -14.3436
-4.30583 4.36953 -14.1798
-5.37252 6.19219 -12.7509
-7.49871 12.4889 -13.1968
-5.81521 11.0254 -13.8344
-4.5488 9.57951 -14.2653
-1.67035 5.86746 -19.3023
-1.5363 6.96929 -17.2651
-1.4129 7.81793 -15.4915
3.07162 4.88748 -9.57373
2.16808 6.13047 -12.127
2.13635 7.69603 -14.1395
6.58979 11.1236 -17.5015
6.24568 9.06448 -16.4896
5.54051 7.36132 -15.7947
12.5424 6.02983 -19.604
10.0629 6.19474 -17.9593
8.53824 5.07119 -16.2518
10.739 4.47049 -9.74276
10.9952 3.69379 -11.9138
10.6232 3.10481 -13.7565
9.27971 -2.68404 -17.1625
8.75339 -1.5825 -15.1897
9.21103 -0.421845 -13.6651
13.7598 0.149017 -6.30208
12.0473 -0.135615 -8.72418
9.89348 -0.753243 -9.94161
6.29706 5.3901 -6.71279
7.25124 3.83486 -8.14567
7.71594 2.28869 -9.27452
5.08993 2.33739 -17.079
4.92701 3.48503 -14.3337
6.23357 4.13941 -12.2439
11.7922 9.11163 -12.1148
9.06266 8.84058 -13.2795
6.8997 7.87957 -12.3305
3.91057 12.6812 -7.38589
4.10188 11.7232 -9.49017
4.60356 10.6202 -11.0435
6.48689 14.9151 -17.1404
4.07695 13.9422 -15.6823
3.30405 13.3711 -13.3203
-2.48781 9.07181 -9.5423
-1.3387 10.818 -11.6662
-0.109761 11.7455 -13.6989
-5.95958 13.3643 -18.414
-4.01421 12.8167 -17.2746
-2.19763 12.1887 -16.8428
4.08956 15.308 -20.0392
2.04174 14.374 -19.4767
0.307072 13.4426 -19.4108
-5.67257 14.0427 -22.5568
-3.3513 12.203 -22.8847
-0.80876 12.0489 -22.7653
5.04299 10.9238 -26.5637
2.78364 11.4428 -26.4719
0.886734 11.8745 -26.1615
-1.43568 14.0516 -31.6489
-2.84462 12.9929 -30.1402
-1.65136 11.929 -28.9891
-3.07592 5.0367 -27.6436
-2.2008 6.84132 -28.8098
-1.47407 8.26095 -29.9662
0.699913 9.66902 -34.6263
-4.8168 10.4789 -35.2367
-2.80985 10.1866 -34.1102
-1.01733 9.70079 -33.4531
timestep
-12.5971 18.0255 -21.4912
-8.92787 19.9621 -18.0645
-10.3096 19.1225 -19.7283
-11.196 18.4048 -21.3346
-4.17838 14.9766 -20.2783
-7.15407 15.1142 -20.3601
-9.55304 14.9805 -21.2142
-11.0575 8.20103 -22.3708
-11.6352 10.5681 -20.6551
-10.6347 12.1492 -18.922
-13.868 14.5029 -11.5189
-12.197 12.8094 -13.3134
-10.6169 11.9626 -15.1269
-3.68226 8.38258 -14.2209
-6.5066 8.6789 -13.3178
-9.03306 9.02438 -13.3107
-16.1104 5.62307 -10.2881
-13.1648 6.03568 -10.1039
-10.836 6.75759 -10.8507
-12.0414 -0.298648 -12.9883
-10.1105 1.91267 -12.4766
-8.65223 3.69272 -11.3778
-4.87782 6.93205 -6.97148
-4.88357 5.30321 -8.62352
-5.08594 4.02431 -10.1082
1.17128 0.759408 -11.2366
-1.0982 0.901906 -11.6966
-3.04326 1.13026 -11.4836
-5.62555 -5.42559 -15.653
-5.52655 -3.22204 -13.6493
-5.84912 -1.39925 -11.8955
0.577732 -1.50481 -8.69431
-2.29659 -2.25093 -8.44538
-4.67201 -3.1346 -8.72647
-11.5146 -2.95474 -4.09632
-8.72698 -3.94318 -4.46048
-6.3895 -3.44798 -5.35126
-1.52584 0.990918 -4.50843
-2.34002 -1.10229 -3.92706
-3.18447 -2.80633 -3.4132
-8.23375 1.74958 -0.0758754
-6.84472 -0.0823882 -0.387159
-5.40037 -1.39205 -0.669207
-5.1521 -4.3283 3.59601
-5.4409 -5.4655 1.59457
-6.90324 -4.66391 0.545805
-11.9865 -5.27519 -2.23578
-10.9856 -6.30778 -0.415274
-10.0232 -6.71415 1.25491
-12.8733 -12.624 4.73305
-11.3389 -10.9841 4.15078
-10.1195 -9.46095 3.87899
-9.54905 -5.82759 10.5729
-8.28598 -7.75741 8.68593
-7.94626 -9.63245 6.99145
-4.18945 -16.9525 6.74432
-4.06231 -14.2848 8.06627
-5.70803 -12.3646 8.39356
-8.88349 -13.6076 15.6758
-7.41768 -13.2726 13.103
-5.11829 -12.7609 12.1265
-4.63677 -18.87 11.7379
-3.35975 -17.2326 12.7726
-2.75525 -15.4593 13.3815
1.48419 -18.911 10.7536
1.14624 -16.6934 11.3455
0.435159 -14.8572 11.4069
1.76893 -13.68 5.0875
1.0599 -12.9687 7.17882
0.474973 -12.0657 8.82907
0.981511 -4.84156 11.2447
0.418141 -7.54529 10.1254
-0.400728 -8.48618 7.90135
-4.09943 -10.4048 2.46517
-3.07634 -7.9423 3.79599
-1.64856 -6.26599 5.081
0.985778 1.54065 1.60046
-0.237467 -0.581368 3.29785
-1.49149 -2.54204 4.33874
-8.42808 -1.48098 6.61322
-6.44721 -0.757268 5.64637
-4.68683 -0.535939 4.79027
-5.05488 4.26843 -1.21366
-4.62135 3.44504 1.61733
-5.40544 3.11566 4.02158
-8.3741 3.44372 11.296
-7.79134 4.55819 8.59439
-6.90878 5.62027 6.45062
-10.7493 10.7809 5.70316
-8.49866 10.2188 5.66847
-6.77594 9.40859 6.17481
-9.083 12.2541 12.7965
-7.65619 11.6147 11.0825
-6.54868 11.2384 9.49735
-0.770184 15.8125 7.63
-2.08233 13.3843 8.75361
-2.759 10.9996 9.35148
-3.91196 4.75644 9.64573
-2.32043 6.43518 9.82251
-1.11052 7.79929 10.5684
0.482347 12.9025 16.0108
1.21061 10.4737 14.4453
1.90071 8.77932 12.6689
4.46637 3.93331 9.97389
4.95873 5.60039 11.5104
5.10715 6.78213 13.0796
10.0874 11.7823 15.5609
9.04091 9.71697 15.7081
8.16569 8.70092 14.2652
15.0263 4.46303 16.5965
12.8195 5.56257 14.9228
11.4373 7.00503 13.338
14.6761 11.3548 9.30713
12.7917 10.0103 9.46369
11.4608 8.62536 9.90082
7.93825 3.40103 7.14643
9.70724 5.62342 6.24531
12.0122 6.59874 6.73369
20.4837 5.15715 4.67439
17.5332 5.48521 4.93352
15.0296 5.80077 4.56638
17.8924 0.76694 0.717666
16.347 2.41974 1.23005
14.8818 3.7274 1.38524
11.2351 8.84202 -2.58848
11.2823 5.94349 -1.89805
11.9572 3.63923 -1.03933
12.0069 -1.60687 -7.17131
11.534 -0.344184 -4.5138
10.8526 0.164411 -2.10975
4.95352 -3.27364 1.57837
6.75066 -2.74631 0.209215
8.37871 -2.43268 -0.854741
6.45587 -8.0586 -1.30581
7.48263 -7.16167 -3.18296
8.76955 -5.81397 -2.54397
17.4001 -6.69501 -0.253885
14.5621 -6.42511 -1.12187
12.5545 -6.13342 -2.66669
13.8175 -4.65229 -8.91657
13.4297 -6.34621 -7.37949
13.4585 -7.74125 -5.98872
12.112 -13.4562 -1.7097
13.0279 -12.1363 -3.38345
14.3294 -11.099 -4.43762
11.643 -10.9493 -11.189
12.7327 -12.0165 -9.4409
13.9443 -12.4776 -7.95735
18.0105 -12.0937 -9.96268
16.0098 -16.7681 -11.8181
16.889 -14.999 -10.6016
17.3142 -13.8377 -9.06821
timestep
-7.02994 -13.5019 3.64685
-9.84003 -17.2605 4.12059
-8.37277 -15.5345 4.62109
-7.0523 -14.1152 4.9716
-3.16296 -11.3534 11.9882
-4.06887 -12.9344 9.63022
-4.10484 -14.1148 7.3701
2.0751 -12.5531 5.14694
0.541212 -15.0295 5.77569
-1.41227 -16.5785 6.31176
-2.88799 -23.4514 6.61248
-0.740026 -21.4189 6.98113
0.558305 -19.4198 7.88733
8.00385 -21.0597 7.42429
5.84162 -19.7341 8.9889
3.6286 -19.1402 10.1082
3.41542 -19.7791 18.4652
4.01621 -18.3638 15.9125
3.78743 -17.4903 13.5277
8.63929 -12.2058 16.5448
5.8789 -12.1298 15.4246
4.20498 -13.87 14.6047
2.13775 -9.03152 18.229
1.59239 -10.6654 16.6749
1.12483 -11.6916 15.0595
3.13429 -8.29729 13.4913
1.25751 -8.17921 12.1326
0.88019 -10.0494 11.6414
6.52562 -13.7317 10.4373
3.82622 -13.6327 9.17877
1.42637 -13.4421 10.0196
-4.76006 -18.556 8.92189
-2.16148 -18.0191 10.2782
-0.436406 -16.476 11.3484
-2.74689 -14.9881 18.6687
-1.27121 -16.6889 16.7167
-0.496458 -18.1365 14.7657
0.295427 -24.5481 16.1905
-0.784054 -22.7529 15.1932
0.452421 -21.7438 14.0384
-1.85174 -26.4352 8.55911
-0.388775 -25.4064 10.0369
0.691039 -24.44 11.3715
4.04894 -26.933 10.1448
5.06679 -24.8484 10.1126
3.70957 -23.7871 9.15737
5.31501 -24.199 2.81138
3.98071 -23.0327 4.30861
3.7828 -21.8629 5.8813
6.29595 -16.47 5.87998
4.51432 -17.6705 5.00431
2.88953 -18.5282 4.29343
-4.87625 -17.9428 1.16937
-2.25003 -16.7161 1.86105
0.283056 -16.9687 2.00992
2.43919 -13.4246 -5.0166
0.867728 -13.2754 -2.48903
0.897096 -13.7986 0.006557
-2.96991 -6.77543 -0.58056
-1.03766 -8.82466 0.392808
1.08281 -10.124 0.956605
5.14552 -4.30834 3.46551
3.97067 -6.30851 3.50378
3.1668 -8.10459 3.40998
6.33362 -7.93769 6.84563
4.81866 -9.27094 7.99006
3.08722 -8.90829 7.12316
-3.20888 -4.99683 8.53112
-1.0371 -5.8104 8.59304
0.904765 -6.0605 8.3751
8.93036 -6.95184 11.4323
6.07973 -6.08796 11.522
3.75235 -5.34804 10.7882
3.18322 0.744365 16.4971
4.43459 -0.252746 13.9831
4.19489 -1.75215 11.9345
9.19581 0.782829 6.31315
6.48295 1.07429 7.51141
6.22092 0.843329 10.0374
9.17837 2.13918 15.3025
9.03395 3.02429 13.1628
8.16842 3.73777 11.5435
13.5926 7.40469 8.43919
10.6723 6.91308 8.77175
8.62157 5.50584 8.21017
1.9951 4.80235 1.867
4.05911 4.95379 4.01114
6.25826 4.88415 5.29971
13.0731 6.47822 2.29717
10.7971 6.64842 2.71345
8.8606 6.43881 3.00842
3.32152 8.04605 -0.663034
5.60637 7.72028 -0.426953
7.57302 7.62355 -0.364815
14.6119 6.48073 -1.41898
12.1341 7.81291 -2.40195
9.99316 9.10938 -2.88974
6.21422 14.6122 -6.77121
7.60741 12.8638 -6.15119
8.59103 11.21 -5.72902
8.84187 4.86983 -7.95307
8.19361 7.29564 -9.55793
9.08769 9.65008 -9.15832
12.8101 13.8355 -14.3321
11.3275 13.0762 -12.7172
9.83383 12.484 -11.5774
3.72505 11.0152 -13.7925
5.49967 12.4788 -13.4911
7.07208 13.5736 -13.9493
12.2215 16.809 -16.218
9.31481 16.8997 -16.8685
6.98022 16.8667 -15.8431
3.89825 22.876 -18.4805
4.27308 20.6811 -17.8295
4.03086 18.8199 -17.2304
0.289192 13.5607 -14.3292
0.0259364 15.7158 -16.3705
0.337959 17.9716 -17.5179
-3.92641 24.1527 -20.6274
-4.03815 21.2251 -20.0825
-3.00137 19.416 -18.6145
-5.37309 15.6914 -13.9096
-6.12156 17.1794 -15.5245
-6.30964 18.4668 -17.0037
-10.8912 18.8363 -21.9316
-10.6678 19.6053 -19.0612
-9.66885 20.2315 -16.8002
-5.62508 24.1949 -13.7511
-8.50956 23.8815 -13.0714
-10.1401 21.9574 -13.4476
-16.5292 24.0347 -13.6633
-14.6592 23.2863 -12.512
-13.095 23.0715 -11.3339
-16.67 25.9835 -5.31577
-15.3251 24.5469 -6.54449
-14.2691 23.3841 -7.73341
-19.1051 18.9372 -3.59631
-18.004 19.9889 -6.15793
-16.0742 20.0415 -7.82395
-18.5824 17.716 -14.0043
-16.9659 18.3379 -12.4607
-15.4241 18.9744 -11.4127
-9.82771 15.3328 -14.89
-11.1993 17.171 -14.5401
-12.6011 18.3923 -13.8891
-14.318 23.9457 -18.424
-14.4508 21.9846 -17.1915
-14.7813 20.2017 -16.4215
-15.5976 16.5305 -19.3846
-14.0922 20.4859 -22.1926
-15.463 19.3002 -20.7443
-16.4812 18.412 -19.3107
timestep
-21.7649 1.93147 -23.3489
-17.9753 1.78961 -27.1506
-19.473 1.43921 -25.4138
-20.5892 1.19794 -23.8085
-18.9178 -5.80827 -26.6226
-18.7107 -3.36469 -24.9296
-20.9881 -2.56956 -24.1029
-26.9299 -3.99334 -17.9583
-24.7326 -4.62015 -19.8713
-22.6601 -3.4697 -20.8112
-16.4864 -1.44946 -16.4766
-18.296 -2.99925 -18.2665
-20.3751 -4.43783 -17.9336
-21.8683 -11.6917 -17.2823
-20.5289 -9.38363 -15.956
-20.2785 -6.9882 -15.1183
-19.3383 -2.85877 -8.29161
-20.1558 -4.11276 -10.8684
-18.4921 -5.64615 -12.0445
-10.4611 -5.49254 -13.0293
-13.1628 -6.74584 -13.1325
-14.9702 -6.88653 -11.3392
-15.9519 -8.2446 -5.0324
-14.9342 -7.79009 -7.06717
-13.2337 -7.47951 -8.01175
-5.81234 -6.62175 -7.56307
-7.91694 -7.55039 -7.26189
-9.6328 -8.51186 -7.37082
-14.88 -14.2146 -7.93989
-12.4267 -13.2363 -6.5597
-10.6543 -11.6957 -5.56576
-9.78927 -13.1667 2.50327
-9.10877 -13.8778 -0.309507
-8.80898 -13.5702 -2.82303
-2.65221 -16.5894 -7.41647
-4.43578 -15.5787 -5.25364
-6.16103 -16.2135 -3.48639
-7.87639 -19.8091 1.8477
-6.69809 -18.0834 0.839774
-5.65421 -16.5137 0.267694
-5.5704 -10.6131 4.02383
-4.51624 -12.5898 3.42063
-3.80477 -14.2947 2.73664
-1.51254 -18.8303 7.30515
-1.76259 -16.6253 6.62845
-2.46374 -14.823 6.25266
1.49296 -15.0941 12.129
0.584361 -13.9892 10.3025
-0.392142 -13.0299 8.8858
-0.965209 -6.66743 7.20852
0.487936 -8.44599 7.53638
1.6615 -9.97685 7.93648
6.70026 -14.5615 9.96287
6.76104 -11.9144 8.59545
5.41418 -9.75171 8.49037
5.37392 -2.59182 10.8505
5.23537 -4.60001 8.65311
6.52882 -6.32318 7.28922
10.8349 -9.40692 0.744311
9.41965 -7.6639 2.70373
9.57686 -6.66944 5.04655
13.2088 -9.5071 9.59722
12.8938 -7.80646 8.05095
12.7297 -6.09534 7.08862
13.1892 -1.88562 9.2482
15.4144 -2.51243 9.05342
15.5345 -3.54846 7.38203
19.0994 -9.41222 9.07591
18.3095 -7.75146 7.66157
17.9153 -6.32761 6.35843
14.5729 -11.9511 7.18838
15.1655 -9.98395 5.02974
15.489 -7.76672 3.81254
18.3366 -6.29329 -3.16585
16.2802 -6.71967 -1.05126
14.3623 -6.19111 0.543121
11.1813 -1.42928 5.26693
10.9231 -2.37657 2.45332
11.1819 -4.11143 0.602713
7.53019 -6.49355 -3.86134
7.80454 -4.75873 -2.34558
7.99249 -3.1487 -1.22494
1.28304 -2.07453 2.26786
3.9226 -0.852241 1.62044
5.64734 -0.345576 -0.188713
3.1233 6.36033 -4.91677
3.94764 4.77605 -2.53121
5.05998 3.37113 -0.716708
7.3159 8.59915 4.66479
6.06059 7.36988 3.1497
5.18368 6.11931 1.90629
-0.942836 3.86254 1.80767
0.300914 5.8192 1.89109
1.57929 7.28575 2.2008
-5.61176 7.95858 5.57414
-2.99701 9.0107 4.60639
-0.52184 9.58116 4.38176
2.91342 16.1317 5.60492
2.25179 13.943 5.99805
1.20252 12.3188 6.37467
-2.12909 5.88227 9.45326
-0.568835 8.41038 9.68706
0.0429607 10.8859 9.69763
-1.87141 14.6119 15.8614
-0.856819 13.0084 14.5267
0.0864504 11.6858 13.4122
-1.59367 9.01686 18.3221
0.71667 9.19979 18.2159
0.984106 9.34701 16.2698
-4.26061 3.49438 15.8525
-1.40512 4.32424 15.6577
0.70661 5.69554 15.2545
-1.54742 2.84841 10.9111
0.620231 3.56344 11.3279
2.30262 4.12837 12.1829
10.4503 1.51385 12.7924
7.97881 2.58506 11.5177
5.79145 3.65095 10.7548
4.07319 10.3522 8.24837
5.1343 7.58536 7.9335
6.26465 5.36371 7.3957
7.16523 -0.100163 4.8763
7.73703 2.13149 4.60212
8.20953 4.03472 4.41401
9.68137 0.282563 -2.68438
9.19378 2.71149 -1.02819
8.98632 4.54707 0.729686
9.65832 11.3617 2.8446
9.75059 9.90899 0.24433
9.16133 7.85042 -1.14043
6.60889 6.33914 -7.01764
7.97472 7.78686 -5.82559
8.75257 9.18412 -4.67514
12.9894 13.7452 -1.3848
11.5053 13.2748 -3.10485
9.79934 12.7639 -3.94717
2.33023 13.4357 -4.96135
5.22231 13.3197 -5.67042
7.15884 14.9748 -5.55338
8.55617 21.7687 -8.75763
7.91354 20.0295 -7.36314
7.42997 18.7437 -5.95083
5.49604 20.8508 1.08652
5.24841 20.1396 -1.10785
5.19356 19.5437 -2.98468
-1.95656 17.8867 -4.47278
0.0222678 18.6289 -3.51582
1.40888 19.8817 -2.89333
0.292739 21.4686 1.46149
-3.60982 17.2033 0.675028
-2.05458 18.9195 0.539709
-0.879725 20.4352 0.0889015
timestep
8.37383 24.5459 -4.2951
4.52607 27.0511 -4.64397
6.32596 26.1432 -3.49572
7.95696 25.1417 -3.02908
6.24351 27.3795 3.86823
5.97019 25.0225 2.06533
7.09592 23.5515 0.313007
11.874 18.2087 2.17465
10.2101 18.8571 -0.211022
8.03993 20.0493 -0.821324
1.62111 22.2009 -3.7802
3.35083 19.8799 -3.07186
5.04343 18.1749 -2.2161
5.55141 17.6948 -8.97996
5.73787 16.0873 -6.47768
5.23043 14.9678 -4.24342
1.81289 9.30823 1.73992
2.67449 10.8831 -0.638725
4.33042 11.7994 -2.34776
9.02985 8.58448 2.04524
7.89148 8.58245 -0.708759
6.02936 8.40156 -2.44147
0.51645 6.25444 0.55503
2.12304 5.73149 -1.03487
3.76396 5.37402 -2.06468
-1.34066 6.04704 -3.97898
0.0661909 6.66353 -5.71768
1.95326 6.31911 -5.26905
1.47829 14.0523 -7.00276
2.69414 11.3858 -6.4627
4.0387 9.22129 -6.56071
10.0136 8.09598 -11.8176
7.95174 9.28977 -10.0277
7.68335 9.69743 -7.52485
10.5825 14.7163 -9.94202
10.2555 13.4207 -7.27836
10.1692 11.6658 -5.43038
14.473 8.58506 -0.268365
12.6635 9.83514 -1.00692
11.4163 11.079 -1.88908
8.30268 12.1704 3.82029
9.92346 12.9944 2.37925
11.322 13.4588 1.07189
15.2729 10.5922 4.62411
15.4696 11.9652 2.7644
15.1084 13.2705 1.33385
18.9249 11.1516 0.286899
17.5163 10.5846 -1.46717
16.156 11.8865 -2.04654
14.4161 13.7371 -9.38092
14.4487 13.6012 -7.06514
14.339 13.0106 -5.18896
18.507 7.56236 -6.87804
15.6234 8.31424 -6.8817
13.4769 9.41113 -6.04976
6.40762 4.56063 -6.03522
8.78783 6.07471 -5.0747
11.158 6.82544 -4.50806
17.2445 3.36955 -1.86655
14.4845 4.48206 -2.02416
11.9901 3.96657 -2.14693
7.03154 5.55576 3.38345
8.23757 4.27143 1.87401
9.26531 3.39604 0.439167
4.94966 -1.13239 -4.007
5.91094 0.308033 -2.46284
6.27998 1.47899 -0.922742
0.863728 2.93304 4.33908
1.97225 1.98606 2.53442
3.02612 1.27529 1.02939
0.354833 -3.88196 -4.85416
0.795037 -1.88237 -2.68892
0.213088 0.151337 -1.26489
-1.95055 4.28552 2.09759
-3.53787 2.52517 0.291488
-3.47018 0.0543509 -0.335321
-7.412 1.90025 -6.42548
-7.02882 -0.197272 -4.34366
-6.75685 -0.985897 -1.93399
-10.1893 -3.10324 2.93118
-9.07246 -3.58974 0.956738
-8.43312 -4.20307 -0.802749
-9.88593 -11.1819 0.87143
-9.11077 -9.26059 -1.27058
-9.06063 -7.30498 -2.90626
-15.4551 -10.1239 -7.04269
-13.7169 -9.28133 -4.77355
-11.4252 -8.54145 -5.61185
-11.0154 -7.11758 -13.0904
-11.5471 -6.79852 -10.8548
-11.8437 -6.7004 -8.90983
-13.6093 -2.12028 -4.73384
-14.1248 -3.04592 -6.79778
-14.4127 -3.92535 -8.53693
-20.9943 -1.59227 -11.4398
-18.3951 -3.03816 -11.6241
-15.9 -2.52526 -11.7413
-14.7026 4.2669 -12.303
-15.8032 2.46004 -11.351
-14.494 0.998495 -11.526
-12.38 4.80336 -6.5393
-11.6486 2.01283 -7.2866
-11.7483 0.160479 -9.03625
-5.56989 -1.83313 -11.2628
-7.59956 -1.98309 -10.1491
-9.08912 -2.55377 -8.99308
-7.01515 -9.01951 -9.69782
-7.86584 -7.21721 -8.51021
-8.06115 -5.749 -7.21124
-3.07286 -3.53392 -9.72865
-4.32201 -2.76801 -7.13377
-5.23723 -4.17578 -5.21399
-4.49897 -9.56817 -2.03047
-4.50449 -7.26106 -1.77957
-4.4198 -5.29573 -1.67692
-6.70766 -0.411279 3.1176
-4.65715 -2.56156 2.88929
-3.18016 -4.32003 1.78046
3.66465 -9.72416 2.68389
0.942664 -8.63366 3.21493
-1.27331 -7.46044 2.75033
-6.86085 -12.1242 2.47698
-4.92083 -10.9095 2.85528
-4.42866 -9.27582 3.84012
-2.66785 -5.70229 11.2853
-3.66576 -7.11504 8.85866
-4.07558 -9.30801 7.62357
-5.37426 -16.4674 4.47599
-4.61033 -15.1175 7.02052
-4.74235 -12.9698 8.38901
-8.5919 -13.8174 15.0102
-7.04634 -13.815 13.28
-5.59042 -13.9537 11.9602
-1.138 -16.2134 11.2894
-1.57242 -17.0355 13.415
-3.52702 -16.7899 13.4225
-9.51992 -18.8309 13.4557
-7.4789 -20.0939 15.2219
-5.11083 -19.3233 15.7705
-1.72055 -22.3318 20.5293
-2.98842 -22.6244 18.6085
-4.19154 -22.7788 17.0563
-3.25936 -28.5574 13.5116
-4.12544 -27.2918 15.2524
-4.97873 -26.4901 16.8363
-7.52214 -27.9207 23.1764
-8.36316 -27.3808 21.0827
-6.8489 -27.7737 19.8858
-9.03232 -31.7643 21.5194
-4.39613 -34.2475 18.8941
-5.9251 -32.6209 19.5257
-7.33596 -31.5145 20.342
timestep
-1.851 21.5756 15.5028
-1.48498 19.8539 10.8101
-1.67748 21.3524 12.5707
-2.23106 22.2214 14.2498
-7.86277 28.6239 13.1899
-6.50162 25.9854 12.9334
-5.65018 23.6196 13.3583
-10.834 20.5729 17.5506
-9.58333 20.2329 14.8672
-7.92637 20.6023 12.9645
-4.08924 15.6415 10.1758
-6.92053 16.1039 10.9823
-8.96928 17.6171 10.857
-14.9172 19.4555 5.16283
-13.2227 17.553 6.70862
-11.7941 16.5331 8.55844
-16.28 12.4297 14.0392
-14.2084 12.7953 11.9284
-12.9471 13.1085 9.73448
-9.06305 7.52922 12.0833
-10.4799 8.33913 9.58995
-12.4506 9.5453 8.51094
-16.2377 5.15964 3.53272
-15.8062 6.8186 5.09609
-15.3403 8.13353 6.48707
-17.6559 8.65586 13.0528
-16.4954 8.1079 11.1201
-17.5998 7.78081 9.52191
-22.6241 3.22473 4.49991
-21.9316 5.32738 6.49483
-20.706 7.38569 7.36889
-25.7874 14.1753 10.3573
-23.9899 12.1374 9.13405
-22.0373 10.8705 8.09244
-18.9202 13.4557 2.93724
-19.0391 14.2859 5.79678
-19.843 13.9712 8.19618
-21.9834 14.8407 14.4608
-20.7579 15.7232 12.6996
-19.6771 16.332 11.1692
-19.0443 22.0171 12.1037
-17.6553 20.2363 11.5731
-16.7161 18.6854 10.8027
-11.6691 15.5222 14.7761
-12.5837 16.95 13.1927
-13.0979 18.3608 11.9175
-10.3341 24.5075 11.0548
-11.4135 22.7449 10.0009
-12.1718 21.0354 9.38188
-6.06758 23.0718 8.22427
-7.95912 21.9141 7.54295
-9.39955 20.7984 6.79377
-3.46575 19.9101 5.04461
-5.65676 18.0295 5.78181
-7.80663 17.3532 6.97474
-11.5942 11.3781 3.44336
-10.4502 12.8911 5.74173
-9.09814 13.8496 7.6797
-7.70304 14.0413 14.7981
-8.08302 12.1128 12.5582
-7.49323 11.4635 10.1638
-0.661036 8.30408 9.49773
-2.96988 8.53131 9.49716
-4.85541 8.94282 9.10176
-8.23016 3.53514 6.37577
-6.76291 4.81542 7.6369
-5.47975 5.19451 9.08283
-3.27052 0.508298 13.2245
-2.03274 2.09878 12.0753
-3.29841 2.4872 10.6165
-8.15551 -1.62915 6.02591
-5.59407 -1.97649 7.50875
-4.32121 -0.994226 9.48801
-5.73744 -2.6361 14.5302
-4.43834 -4.76894 12.9042
-2.71894 -3.99047 11.1896
2.98985 -2.80044 13.5403
1.79078 -5.3256 12.5078
0.401217 -6.04495 10.4943
-2.93389 -10.2604 5.94431
-1.01238 -9.14697 6.61542
0.567902 -8.49681 7.59573
8.33046 -11.2591 9.36045
6.2622 -9.8537 7.73947
4.16192 -9.08757 6.5128
-1.4741 -6.14321 0.798668
1.18031 -7.21551 1.62612
3.08914 -8.24741 2.96556
8.31175 -12.3768 0.877144
7.1723 -10.3732 1.1409
6.42248 -8.55163 1.16653
7.20085 -2.38635 -1.45983
8.43081 -4.05079 -0.411369
7.42094 -5.62191 -1.03796
3.84362 -11.4942 -6.20496
5.92762 -9.50849 -5.43412
7.36766 -7.89582 -4.08206
11.9929 -6.27605 -1.71242
11.5345 -5.97505 -3.96668
10.5574 -6.49228 -5.5972
6.98224 -4.83587 -11.4006
9.68955 -5.30412 -10.2466
11.3066 -7.02507 -9.28432
18.3069 -10.1255 -8.7507
16.0985 -9.60526 -9.23532
14.2942 -9.27575 -9.95413
12.1062 -8.83552 -16.1787
12.2053 -10.1516 -14.2707
12.072 -11.01 -12.5025
15.8178 -16.3603 -15.2257
13.1313 -16.0445 -13.9754
13.1667 -14.5949 -11.8778
18.9949 -17.3218 -10.6233
16.8141 -17.1291 -9.85561
14.8677 -17.0765 -9.55649
19.5893 -13.1692 -7.86638
16.9315 -14.1175 -6.90868
14.4287 -14.5729 -6.73169
15.0797 -9.49032 -3.75477
12.6096 -10.9334 -4.58935
11.2485 -12.7016 -5.82359
6.58192 -9.08605 -10.6799
7.30018 -10.6993 -9.17531
8.17311 -11.945 -7.92344
9.78784 -18.5481 -6.51907
8.91003 -16.6623 -8.65292
8.7144 -14.7948 -10.3782
8.78009 -9.87893 -17.5141
8.7543 -12.4933 -16.0842
8.37074 -14.028 -14.0842
10.1409 -21.3304 -15.6535
9.83368 -19.0485 -15.9382
9.86805 -17.0859 -15.7716
14.8563 -13.2376 -17.5527
13.4417 -14.8951 -18.3488
12.2316 -16.416 -18.6707
8.26271 -21.6583 -20.5305
10.3158 -19.7054 -21.4532
12.3456 -18.259 -21.992
17.8463 -15.0199 -23.3301
16.3813 -16.6906 -23.9974
15.0144 -17.9354 -24.6776
11.7491 -22.6723 -27.682
13.8215 -21.7293 -27.2368
15.6048 -21.1238 -26.659
18.263 -23.4486 -24.634
19.8139 -21.7273 -24.7547
19.4028 -21.0504 -26.5585
22.3684 -23.8551 -27.4014
25.9997 -20.1573 -25.933
24.3842 -21.2949 -27.1489
22.7705 -21.9314 -28.0825
timestep
-1.38894 16.981 -5.58879
-2.74259 17.116 -10.1969
-2.61421 16.3625 -8.00648
-2.20673 15.9019 -6.13493
-4.78029 12.1489 -10.2404
-2.46888 11.9716 -8.36786
-0.992632 12.3056 -6.31571
0.0775054 13.8868 0.0120016
0.953017 11.4164 -1.40604
1.48433 10.8422 -3.83305
6.29284 3.89596 -1.4513
5.54161 6.26884 -3.09005
4.42632 8.43684 -3.83711
11.4712 9.8994 -7.30619
8.66914 8.95527 -6.93554
6.19149 8.41391 -7.20184
11.0548 5.23443 -10.5581
8.2383 4.54169 -9.87416
5.89988 5.08772 -9.01616
-2.40169 2.41732 -9.03553
0.56226 2.14925 -8.88215
3.04326 2.59447 -9.26806
8.33828 0.0468622 -11.0756
6.07073 -0.43529 -11.1658
4.11013 -0.588183 -11.0492
-2.42208 -4.08725 -12.0057
-0.10864 -4.0431 -11.8371
1.78682 -3.5169 -11.731
9.6911 -4.17889 -14.1595
7.0202 -5.39099 -13.6327
4.53138 -5.71047 -13.1786
0.188261 -9.22624 -17.8443
2.65822 -9.34881 -16.1815
4.31293 -9.3523 -14.2413
6.20521 -8.07621 -8.57152
6.45358 -10.8379 -9.66319
6.23892 -11.7673 -12.0281
6.62846 -18.7979 -14.7854
6.47911 -16.9395 -13.4046
5.94279 -15.5548 -12.11
4.93312 -13.6292 -5.81816
3.7359 -14.5495 -7.57944
4.74627 -15.9515 -8.52515
7.24157 -21.5635 -7.07646
6.48501 -19.8407 -8.43373
4.71767 -19.6341 -7.58834
2.20152 -23.2881 -1.58244
2.05383 -21.9162 -3.44753
2.253 -20.5379 -4.84087
-3.46789 -17.2821 -7.65295
-1.68964 -17.1857 -6.16603
-0.00229554 -17.5006 -5.19927
5.10644 -16.4899 -0.992723
3.19081 -14.8391 -2.56935
0.669706 -14.5855 -2.85608
-6.10891 -14.0458 1.23104
-3.97775 -12.2115 0.244232
-1.9267 -12.3104 -1.26768
0.162812 -5.77462 -6.40916
-0.124863 -7.43485 -3.95126
-0.907511 -8.70141 -1.88105
-1.99553 -6.1082 3.56435
-0.100255 -5.64825 2.30785
-0.772109 -5.70885 0.456947
-2.83614 -0.867741 -4.19687
-1.33883 -2.63561 -4.07407
-1.42237 -3.01456 -2.14266
1.41203 -1.19296 3.00339
-0.512866 -0.527622 1.89232
-2.11854 -0.661574 0.758852
-1.32798 7.48146 3.93425
-0.911107 5.0482 2.26517
-2.28521 3.07908 1.40672
-7.73817 4.57212 -4.47373
-4.99786 4.94693 -3.3644
-2.94665 3.93641 -2.23573
4.1885 0.538198 -4.99449
2.14226 2.70404 -4.94537
-0.106575 3.89186 -4.76003
-5.38686 8.39064 -7.14159
-3.15618 7.78486 -6.94294
-1.42256 6.88034 -6.70344
3.08565 5.76216 -12.5111
1.93972 7.64906 -10.5094
1.2163 8.9783 -8.45702
-0.622831 15.6519 -12.9066
0.340951 13.8132 -10.7687
2.12002 12.5272 -9.47105
3.68728 15.5453 -3.42586
4.49379 14.4435 -5.3015
4.84234 13.5861 -7.04057
11.2677 17.0533 -8.1962
10.0529 15.0929 -7.94449
8.60235 13.8238 -7.53677
10.5687 18.2966 -4.63313
10.4904 15.4753 -3.67664
10.0008 13.0086 -4.09875
11.7886 6.15846 -2.63735
10.2988 7.89887 -2.27149
9.35212 9.60609 -2.5361
9.18872 13.4052 4.15004
8.16099 11.206 2.42148
7.77174 9.20023 0.895751
3.22064 12.8188 1.38995
3.77243 10.5887 1.06682
4.02615 8.7325 0.457657
3.11057 2.48966 -0.446889
2.42392 4.69494 -0.665151
1.60417 6.37681 -1.2814
-5.15368 11.183 -4.50148
-3.57034 9.15795 -2.99395
-1.90483 7.79451 -1.62686
-8.00454 7.31629 -2.27689
-6.44311 7.22292 -0.563566
-4.87521 7.014 0.61077
-7.2373 9.1972 7.5848
-6.7266 6.8065 5.88065
-5.49933 5.52373 4.0501
-4.66136 -3.01564 4.19736
-6.14208 -0.486576 4.73745
-6.70635 1.99942 4.80012
-10.6913 4.77211 9.62501
-9.33822 3.2553 8.50662
-7.82592 1.99505 8.43145
-1.53755 0.504897 6.00805
-3.38804 -0.263775 8.21378
-5.52261 -0.837635 9.48531
-7.21777 -7.44796 12.5365
-7.64799 -4.51377 12.8295
-7.10594 -2.02405 12.7296
-6.17048 2.13631 18.0703
-6.1967 0.0717123 17.0124
-6.42378 -1.80602 16.4615
-5.6197 -8.11152 16.5319
-6.77034 -6.30962 17.4328
-7.94987 -4.87815 18.0965
-12.2702 -1.90248 24.4077
-10.4506 -3.08074 22.3629
-8.26484 -4.28395 21.8365
-1.33453 -5.53319 24.1367
-3.317 -5.88094 22.9829
-5.24748 -6.27252 23.0117
-1.63324 -9.16466 28.9272
-3.44517 -8.99636 27.4881
-4.67932 -8.50625 26.0329
-6.90781 -6.83845 28.6518
-7.78233 -8.94068 29.097
-8.13538 -9.51725 27.2467
-12.5839 -8.77118 24.587
-14.5125 -13.0532 26.0821
-12.6036 -11.787 25.7148
-11.4006 -10.2502 25.4463
timestep
-5.30653 14.9871 -29.8
-6.78963 11.6721 -27.9839
-4.57394 12.3574 -28.0431
-4.61358 14.1735 -28.8053
-10.0941 18.2658 -23.6851
-7.63356 16.7241 -24.3552
-5.5339 15.921 -25.5589
-0.0421701 19.8752 -24.9414
-1.07831 17.5371 -23.4117
-2.99228 15.994 -22.7349
-4.71469 8.98163 -19.8623
-3.56404 11.7153 -19.573
-3.32244 14.2462 -19.3768
-6.30854 19.6551 -14.3629
-4.55389 17.3901 -15.1823
-2.64711 15.9287 -16.0373
3.78479 12.1976 -16.4833
2.62124 13.9509 -14.3732
0.298927 14.8805 -13.8781
-2.03583 17.767 -6.86764
-0.102938 15.9022 -8.1587
1.26609 15.7326 -10.3033
8.5575 17.1085 -10.8135
6.54394 16.1058 -10.2455
4.96681 14.9871 -9.86865
6.4445 8.85185 -9.56591
4.80149 10.2018 -8.63818
5.36557 11.8631 -7.74226
3.99862 14.2208 -1.1776
6.02985 13.7696 -3.31089
7.52419 12.18 -4.63099
12.1922 6.68376 -9.56802
11.3454 8.04176 -7.05424
10.3596 9.80215 -5.49483
15.5388 12.1906 -1.14784
13.2149 12.6872 -2.94601
13.8876 10.7192 -4.42142
18.8429 6.77986 -6.73982
18.1454 8.04501 -4.9245
17.1686 9.02574 -3.5228
22.1931 10.4548 -1.5259
20.9055 8.68398 -0.758557
19.0259 8.90125 -0.209985
13.3177 9.08322 2.43439
15.5964 9.49073 2.58941
17.4514 9.91956 3.09517
20.5767 14.569 5.94565
20.455 12.2654 5.69814
20.2292 10.3088 5.65887
19.1131 6.89367 11.437
17.9382 7.26141 9.47058
19.0595 7.44124 7.86087
24.7781 2.75818 2.85345
22.6115 4.13515 4.36674
20.3949 4.90935 5.36161
15.5952 5.39995 -0.884111
16.055 5.14314 2.04898
16.7711 4.3498 4.36422
18.6489 1.52756 10.4671
17.0173 0.813757 8.07778
15.1869 1.64043 6.50657
14.323 -0.120259 13.2135
13.3676 0.776771 11.299
12.8331 0.964647 9.41228
7.19788 -0.173857 4.80184
8.28853 0.420396 6.76137
9.24771 1.34543 8.2123
5.02634 4.21152 13.6534
5.96679 2.78136 12.0873
6.39177 1.4308 10.7176
5.8376 -5.15451 7.25064
5.16443 -2.99899 9.19511
3.88252 -1.42284 10.7362
-3.43698 0.353429 14.4049
-0.87408 -1.02677 13.7669
1.03454 -2.53119 12.9946
3.86637 -10.3585 16.19
2.64517 -8.00201 14.8349
1.50484 -6.28693 13.3314
0.873364 -9.47022 7.09791
0.0722578 -9.16339 9.25348
-0.4247 -8.6798 11.0974
-6.16625 -12.087 15.7596
-5.45337 -11.1714 13.0148
-3.48596 -10.9088 11.4139
-6.38346 -17.3113 6.12898
-5.22132 -14.6842 6.92151
-5.16119 -12.6831 8.50089
-5.988 -7.08296 5.43494
-7.1855 -9.03113 5.82613
-7.82599 -10.6988 6.6565
-13.8685 -8.09764 8.2403
-12.5099 -9.29628 6.7912
-11.4401 -10.3673 5.53046
-11.5565 -4.52137 1.53686
-11.2421 -7.4699 1.24063
-10.2222 -9.6813 1.9969
-7.11175 -13.9419 -1.8716
-7.06675 -12.9847 0.241221
-7.12305 -11.8765 1.86901
-2.46027 -7.50529 4.73665
-3.33622 -10.3488 4.57093
-3.90136 -12.6836 3.71542
-1.1604 -18.7509 0.944658
-2.2224 -17.5121 2.59393
-2.85418 -16.3228 4.03169
-0.586759 -16.0501 10.6459
-1.60175 -17.0824 8.83306
-2.51597 -18.0656 7.39145
-4.64866 -24.2199 12.0671
-4.70866 -21.5673 10.7103
-5.27971 -19.3023 9.68764
-3.07017 -15.1286 14.3021
-4.68558 -15.6569 12.7229
-6.32365 -16.4392 11.9576
-11.7991 -9.89797 11.063
-9.52108 -11.7522 10.5602
-8.6814 -14.1143 10.0932
-12.107 -20.1747 9.48741
-12.0188 -17.4328 8.32341
-11.1978 -15.181 7.4531
-8.89242 -16.6573 1.68705
-10.5385 -15.5897 2.92521
-11.584 -14.1734 3.80951
-13.263 -14.5626 -2.89161
-14.4426 -13.3987 -0.414858
-13.9811 -12.0891 1.72394
-15.5055 -4.55251 5.79831
-15.7937 -6.78518 3.84575
-15.4024 -8.58298 2.08017
-14.6665 -7.34758 -4.92892
-15.3546 -7.20889 -2.71766
-15.4845 -6.31441 -0.967258
-18.8889 -3.6704 1.09299
-18.4155 -2.68507 -0.95332
-16.6628 -2.80972 -1.8441
-12.084 -0.667447 -9.34397
-13.0598 -1.12553 -6.56577
-14.2166 -1.24713 -4.2965
-14.2033 5.56476 -0.886412
-13.4524 3.72593 -2.08529
-13.0582 2.23547 -3.31168
-9.33433 0.650495 -8.67661
-9.54328 1.42793 -6.50076
-9.52905 2.2705 -4.72009
-6.47179 5.51737 -1.34008
-6.4033 5.53993 -3.65896
-6.03864 3.68649 -4.21816
-2.77557 0.0577211 -3.03127
0.514172 1.47592 -4.38812
-1.39273 2.39312 -3.43688
-3.08255 2.04169 -2.48719
timestep
-7.26536 -17.1949 -2.38338
-6.20796 -15.0382 1.82906
-7.44449 -15.843 0.0386179
-8.26147 -16.4074 -1.66284
-13.9988 -20.2302 -0.731911
-13.6185 -17.3648 -1.45686
-11.9152 -15.7758 -2.49429
-10.8866 -13.3185 -10.5724
-11.4652 -13.7713 -7.68441
-12.3515 -13.2967 -5.34098
-10.2631 -8.56707 -7.98018
-12.5011 -8.93354 -6.04687
-14.5886 -10.225 -5.35663
-15.6378 -6.9794 -11.6636
-17.0091 -8.77612 -9.72155
-17.721 -9.50242 -7.38315
-23.9181 -11.79 -9.70583
-22.2858 -12.2197 -7.24995
-20.941 -10.6691 -5.73684
-23.2424 -5.80125 -2.91269
-23.1336 -8.68957 -2.1873
-22.1997 -11.0624 -2.173
-25.1521 -16.4675 -2.1623
-23.9338 -15.142 -0.69906
-22.5082 -14.0668 0.133148
-20.2881 -20.1283 -1.80547
-20.1391 -18.0609 -0.763241
-19.4528 -16.3005 -0.205574
-16.8334 -14.6866 -7.23929
-17.5881 -14.8193 -4.35949
-17.35 -13.7375 -2.06265
-10.7092 -9.7289 1.3301
-12.8656 -9.82317 -0.724516
-15.1843 -10.7065 -1.31264
-18.1815 -4.84306 2.06123
-18.2414 -6.59663 -0.347456
-16.7638 -7.38555 -2.27012
-17.8633 -3.49786 -8.56363
-16.611 -4.27057 -6.76998
-15.858 -5.04245 -5.12135
-13.4351 -2.05746 0.584103
-13.1588 -1.73289 -1.69641
-14.7467 -2.3402 -2.69176
-17.6823 4.70754 -1.018
-16.8196 2.76971 -1.95771
-16.3674 1.09142 -2.88494
-11.3352 3.51521 -0.175252
-12.3012 3.02779 -2.22751
-12.9885 2.44311 -3.97868
-9.96048 -3.72031 -7.24102
-11.1208 -1.74378 -6.88118
-12.3005 -0.185362 -6.63534
-14.5213 6.96466 -11.0396
-14.637 4.22358 -9.87624
-13.9958 1.80301 -9.39436
-12.7413 -3.09958 -14.9222
-12.3756 -0.30937 -13.9416
-11.5765 1.47667 -12.3064
-5.78002 0.855979 -8.5942
-6.92259 2.51724 -10.7885
-8.49522 3.69818 -12.4118
-10.7276 7.91251 -17.8083
-9.51428 7.4879 -15.877
-8.15745 6.74517 -14.657
-3.63428 11.7503 -14.3125
-4.2775 9.69162 -13.4577
-5.28101 8.20313 -12.6468
-1.92944 3.84419 -9.45234
-3.36144 5.66598 -9.33896
-4.19016 7.43555 -9.08853
-6.56964 7.03605 -2.39457
-5.94985 9.05915 -4.49298
-4.18646 9.85177 -6.15566
2.10476 9.243 -9.35658
0.673387 11.4324 -7.92889
-1.10523 12.075 -6.21838
-3.17029 14.6947 -0.550154
-0.94144 15.5279 -2.34414
-0.155202 15.457 -4.7691
-0.103571 17.9871 -11.0263
0.770621 18.2668 -8.89556
1.48661 17.985 -7.08188
3.05955 26.464 -9.8268
2.54075 23.8823 -8.43184
2.54989 21.6301 -7.23579
1.19542 27.2217 -3.28806
1.56384 24.2769 -3.01892
2.52939 21.9565 -3.44988
6.6624 17.5075 -5.10098
5.03878 18.0747 -3.54388
3.4577 18.4183 -2.42004
-1.20645 18.0358 2.1003
0.584925 16.9921 1.05914
2.23902 16.1619 0.384099
8.97686 17.0878 0.182807
7.00503 14.8551 0.0977476
4.96242 13.5654 0.914473
2.18396 6.99476 3.46807
3.56805 8.78198 2.946
4.93155 10.1624 2.60528
10.0463 11.2568 6.65079
8.79068 8.65911 5.90512
8.1439 8.32199 3.46165
7.42123 2.44019 -0.210911
8.26876 3.5597 1.63592
8.8101 4.58824 3.2265
8.49066 4.10905 7.46162
10.0121 2.35983 7.54991
10.5334 2.2274 5.65476
17.7515 0.581843 3.68495
14.9436 -0.412997 3.76502
12.9296 -0.700756 5.30232
10.0363 -5.82326 8.9943
11.5119 -4.03693 8.87496
12.6256 -2.42442 8.6754
13.0015 2.28602 13.8499
14.2436 -0.244421 12.8832
14.6383 -2.56226 11.8961
12.6514 -7.1165 18.7741
13.8092 -6.45661 16.1087
14.5363 -5.88777 13.7316
10.6699 -10.9806 13.0829
12.7179 -10.1421 12.3865
14.4834 -9.31757 12.0964
12.4363 -14.2793 7.71971
14.119 -11.8958 7.11319
15.5406 -10.3992 8.6104
12.5535 -5.27206 4.06216
14.5596 -5.7739 6.20786
16.3535 -6.80011 7.70157
22.9444 -4.62096 7.38841
20.8113 -4.66064 8.30003
19.0269 -4.50176 9.11954
18.0035 0.11322 15.189
18.4251 -1.03535 13.2179
19.1017 -1.47954 11.4219
24.6776 -4.65019 14.4465
23.8435 -2.78606 12.2763
22.8165 -0.70529 11.2189
21.4014 5.46941 9.69907
23.1853 4.00721 9.94832
24.488 2.55009 10.1948
28.8513 4.40073 14.8278
28.1451 2.91794 13.1893
27.6555 1.4431 11.978
29.2804 -4.44171 7.99851
29.1077 -3.22508 9.96634
29.0159 -2.08071 11.5675
33.2462 -3.50967 14.7697
29.1796 -4.3624 16.829
30.4299 -3.09338 15.3428
31.7513 -2.17889 14.2034
timestep
-22.1018 -35.9116 -12.2113
-21.8654 -32.9286 -8.25192
-21.4198 -34.4825 -9.91601
-20.9023 -35.6381 -11.4252
-16.8377 -32.0399 -17.6709
-18.1243 -32.1504 -14.9852
-18.353 -33.0882 -12.625
-17.928 -36.2506 -6.3306
-16.841 -33.7089 -7.44348
-17.1056 -31.9122 -9.2335
-18.7413 -24.9814 -6.32631
-16.9858 -26.804 -7.90002
-15.3236 -28.6286 -8.53998
-9.98225 -28.8146 -14.184
-10.915 -29.6566 -11.4819
-11.58 -28.8649 -9.15107
-4.81698 -23.8908 -8.52041
-7.33154 -25.49 -8.52273
-9.04312 -26.8282 -7.1877
-7.40161 -30.4491 -0.763473
-9.0582 -28.5826 -2.39198
-9.54135 -26.3159 -3.4555
-14.2201 -21.6828 -3.84416
-11.9756 -22.2501 -3.69364
-10.0437 -22.5492 -3.45053
-4.17683 -19.6739 -4.78394
-6.28243 -19.6787 -3.80986
-7.89772 -19.5054 -2.69555
-7.6082 -17.923 4.66627
-7.7649 -16.7394 1.93591
-8.30441 -16.4066 -0.534051
-14.0944 -12.6857 -4.90651
-11.5833 -14.0513 -4.06396
-9.14012 -13.9809 -3.33718
-3.2452 -14.9366 -5.45295
-5.08176 -12.7111 -6.19783
-6.93733 -11.397 -5.04346
-12.1028 -7.88054 -6.22824
-9.81676 -7.97182 -6.61316
-7.87649 -8.19859 -6.86776
-9.08684 -3.56167 -1.5654
-8.04617 -4.53397 -3.39681
-6.83844 -5.17343 -4.81574
-2.83709 -5.19184 -0.805853
-2.62992 -5.21249 -3.11649
-3.05065 -4.9505 -5.02312
2.91123 -9.46226 -5.46806
1.4452 -7.73191 -5.95696
-0.0102038 -6.57995 -6.61704
0.832958 -11.659 -10.5644
0.677539 -9.3442 -10.5576
0.841754 -7.40921 -10.2263
-5.09513 -8.77589 -10.1423
-3.65747 -6.74026 -11.7762
-1.74224 -5.05761 -11.7206
-8.00357 -1.64225 -10.0274
-5.09497 -1.26113 -10.552
-2.71459 -1.3936 -11.4568
1.87295 1.71502 -17.589
0.368589 0.524011 -15.3089
-0.294125 1.14123 -12.9251
5.38071 5.74799 -12.131
3.14266 5.17968 -12.3557
1.32798 4.469 -12.068
1.29816 5.22946 -19.1163
0.511897 5.72467 -16.9905
-0.1191 6.12401 -15.1675
-3.84817 2.96721 -19.6096
-3.3837 3.85838 -17.5186
-3.48609 4.42547 -15.6347
-5.34969 -1.99965 -16.7994
-5.8898 0.200055 -14.8629
-5.04926 1.95123 -13.2111
-2.34177 8.34682 -11.3895
-3.22039 5.80553 -10.1047
-3.71627 3.3111 -9.92216
0.644376 -2.41162 -7.26235
-1.83657 -0.95912 -6.47777
-3.08489 1.24092 -6.79868
-7.33537 5.25633 -4.23996
-5.49003 3.87081 -4.00025
-4.03336 2.68178 -3.41283
2.18133 -0.505522 -0.00129512
-0.294159 1.14779 0.13625
-2.81064 0.983269 -0.241205
-8.2783 -4.39889 1.65034
-5.77027 -2.86111 2.12509
-4.16605 -0.971564 2.72219
0.829345 -1.30497 3.65386
-0.492211 -2.32865 5.26257
-1.73416 -0.847197 5.64091
-2.3384 1.80831 11.6167
-2.73602 1.96494 9.33645
-1.05758 1.75366 8.32694
6.89135 4.66391 6.91872
4.12294 4.64288 8.02138
1.98932 3.86022 9.17656
-1.74421 5.28561 14.2573
0.0747635 3.97832 13.6534
1.15253 5.25569 12.6104
4.5668 7.82851 18.2779
4.94282 7.35531 15.3599
4.38201 7.24044 12.8749
9.57402 9.89695 7.81029
8.05277 8.66296 9.05346
7.36413 7.57347 10.5433
13.4295 4.19912 11.0919
11.2673 4.83175 10.5378
10.8288 6.42901 11.6043
16.6187 12.2903 8.55581
14.6815 10.9385 10.3724
12.5772 9.78236 11.2313
11.1173 15.519 8.79693
10.3054 13.907 10.2545
9.85049 12.4189 11.4626
3.7219 9.08373 8.96258
4.5543 11.303 10.7688
6.13138 13.1976 11.4213
11.0404 10.9863 15.8999
8.39117 12.3468 16.006
6.14492 13.2634 15.2207
1.58179 18.2423 18.6245
3.31013 17.3897 17.3328
4.80564 16.6582 16.2796
9.69446 18.1148 10.5118
7.81571 18.173 12.8242
7.08028 19.3916 14.94
8.46341 25.9145 20.4227
8.38293 24.6206 17.7395
7.84405 23.0027 15.8435
9.80044 22.6468 9.97687
10.0372 23.3229 12.1835
10.7065 24.3401 13.7321
15.0197 27.5051 17.3181
14.6221 25.9956 15.6017
13.6939 26.6732 14.0017
20.7908 25.6437 11.9817
18.1622 26.6871 11.0426
15.8106 27.6728 11.0085
17.436 32.3745 8.24164
16.254 30.5168 7.51093
15.1219 28.9048 7.48035
16.1753 29.8183 2.28308
15.1188 27.9638 3.19251
14.3717 26.6829 4.48968
19.1836 23.8477 1.94495
16.9658 23.3017 2.35185
15.1647 23.2192 3.14607
15.1689 22.6594 7.74344
19.0988 23.1222 8.204
17.5297 22.0703 6.85713
15.8084 21.2636 6.34015
timestep
28.2554 0.0304697 9.55247
23.8258 -0.905366 6.55023
25.7862 -0.700917 7.77386
27.6074 -0.774776 8.52131
25.148 -7.1223 9.90308
27.7756 -6.13483 8.90252
28.4824 -4.26987 7.31353
34.675 -4.96928 3.72056
31.8344 -4.09691 3.49571
29.4649 -5.01239 3.71855
24.6402 -2.721 2.04762
24.6723 -5.53837 1.07716
26.9924 -6.57447 1.29224
24.256 -11.6394 -3.22676
26.5421 -9.74056 -3.00693
26.9112 -7.28183 -2.44017
24.2014 -4.30886 -9.30104
26.0297 -4.76012 -6.9915
25.4072 -4.48955 -4.5335
21.055 1.26088 -5.46042
21.0655 -1.57685 -4.5507
21.7217 -3.93268 -5.27312
17.3957 -8.56765 -9.54699
17.9039 -6.64735 -8.34838
18.7312 -5.29001 -7.18475
15.2989 0.536945 -7.71886
15.726 -1.58584 -6.88592
15.8385 -3.23849 -5.81962
13.334 -9.5345 -3.27808
13.5406 -8.03849 -5.84707
13.2937 -5.79027 -7.02478
10.0549 -1.49642 -13.9673
10.6395 -3.05419 -11.495
10.6259 -4.21279 -9.22346
8.21544 -1.08641 -2.26333
8.15844 -2.36879 -4.95269
7.55146 -3.67816 -7.05498
4.53878 -8.11048 -9.66168
4.35578 -5.84897 -10.1459
4.85813 -3.993 -9.71705
5.32151 1.6996 -11.4664
3.72812 0.0141984 -11.412
2.4342 -1.4511 -11.1674
2.70629 -1.66079 -15.7107
1.14655 -3.34015 -15.351
0.542309 -3.75501 -13.5229
0.588557 -10.5806 -11.4405
0.37835 -8.32673 -10.9324
-0.141663 -6.42716 -10.9073
-4.29326 -2.97073 -5.49454
-3.01908 -4.40017 -6.80433
-1.82549 -5.77043 -7.56501
1.84655 -11.9045 -3.28366
-0.627088 -10.3531 -3.8794
-2.08811 -8.72012 -5.18368
-10.8274 -9.51741 -6.35795
-7.97767 -8.68636 -6.09621
-5.82632 -8.12717 -4.8466
-3.51871 -5.32792 -1.45528
-6.32917 -5.15215 -0.480171
-7.65967 -6.92305 -1.74353
-12.5963 -9.78154 2.53162
-11.6848 -9.20512 0.477525
-11.1599 -8.2946 -1.1887
-15.1468 -9.37679 -6.25549
-15.471 -7.76542 -4.61833
-14.1001 -7.18811 -3.32622
-16.3614 -7.6041 -0.380818
-15.4311 -5.7011 0.565511
-14.8627 -4.42901 -0.827169
-17.2173 0.737323 -6.08331
-15.3343 -0.0357718 -3.90683
-14.4788 -0.729741 -1.60704
-14.4366 0.186639 6.9288
-13.4984 0.756694 4.15838
-13.6451 1.07339 1.6324
-13.3698 9.51801 2.24992
-12.4349 6.83744 1.34384
-11.7784 4.38208 1.55011
-4.7728 4.73606 -0.379138
-6.57875 4.80798 1.07544
-8.1112 5.05162 2.28908
-10.0793 5.63356 9.30251
-7.85471 6.10616 7.37682
-6.45543 6.64671 5.31452
0.00897605 4.26671 1.18269
-0.680686 5.06291 3.97031
-2.82603 5.52223 5.27032
-4.06511 4.0733 11.6957
-2.89915 5.24864 10.0704
-1.77884 6.30152 8.83834
5.42391 4.98363 10.2752
3.61538 6.07075 9.311
1.97534 6.73645 8.44573
1.08611 13.5813 2.84808
1.62397 10.9697 4.17857
1.57532 8.62128 5.1702
7.3028 10.5174 2.36882
6.20283 8.5722 2.99219
4.88602 7.3521 3.80354
12.5675 4.49131 5.96212
9.93145 4.45986 4.57266
7.39258 4.54897 4.3523
8.15028 0.951135 8.96943
6.68124 0.973598 7.17393
5.50962 1.53272 5.69215
1.47553 1.06389 1.17804
0.890198 0.169767 3.23725
1.88851 0.773602 4.82455
0.924109 2.61033 12.8594
0.634827 2.05722 9.94546
-0.216618 0.664972 7.98604
-7.21653 0.28482 8.56314
-5.55259 1.89408 8.71787
-4.01123 0.836081 8.09681
1.09587 -3.59341 5.3138
-1.86085 -3.59644 5.68548
-3.93398 -2.11171 5.70003
-6.23665 -8.02907 7.72551
-6.72809 -6.32173 5.33305
-6.59806 -4.18213 3.95186
-10.643 -5.24985 6.56802
-11.009 -3.54871 5.03355
-10.2972 -3.73491 3.20609
-11.27 -3.86819 -4.60944
-10.9292 -3.43637 -1.68064
-10.4364 -1.62706 0.0473555
-5.60938 3.84682 -3.16789
-8.09227 2.53563 -2.16967
-10.4479 1.8586 -1.46595
-17.4931 4.03014 -1.66957
-15.2224 4.02623 -2.14522
-13.3157 4.0581 -2.63967
-11.8315 11.259 -4.85025
-12.5315 9.49118 -3.52083
-13.3795 7.85282 -2.82985
-19.8901 6.36851 0.860464
-18.7541 8.15204 -1.23928
-16.5376 9.40329 -1.39372
-16.6935 16.2579 -1.53233
-16.94 14.2395 -0.41534
-17.0158 12.5777 0.640037
-17.1057 15.0652 7.10542
-18.0333 13.6062 5.55842
-18.7923 12.6739 3.99728
-24.5108 9.09137 0.685841
-23.2596 10.4167 2.1213
-22.3766 11.5174 3.49619
-23.83 8.01553 6.88935
-20.924 11.9217 7.109
-21.1172 9.65827 7.58018
-22.0589 8.76587 6.09773
timestep
22.8388 -6.04775 47.8125
21.2292 -10.245 50.0034
21.3008 -8.14077 49.0291
21.6663 -6.88027 47.56
24.5163 -12.9159 43.0091
23.1599 -10.8427 44.6652
21.4526 -8.96836 44.3923
17.6969 -2.94903 41.4039
18.7408 -5.73987 41.3612
19.1487 -8.25527 41.4557
16.5994 -16.0848 39.0528
17.3497 -13.3224 39.8816
17.8684 -10.9504 39.1026
18.7498 -10.7431 30.9382
18.1047 -9.28059 33.4533
17.062 -9.29128 35.7803
9.85806 -8.6449 38.0717
11.7097 -9.2045 35.8048
13.6385 -9.14329 34.1379
10.5931 -11.9394 26.9585
11.7486 -9.75716 28.6267
13.2874 -8.72316 30.3775
18.275 -8.5068 26.2234
16.8086 -7.42946 27.6626
15.414 -6.25958 28.4158
12.6394 0.77398 27.7109
14.2074 -0.922572 27.4975
15.1037 -2.65835 27.2432
19.972 -5.88946 23.3134
18.7024 -3.23916 23.8078
17.6012 -1.16419 24.7999
13.6767 3.86783 28.1973
15.7543 3.23006 26.1583
17.0188 2.51763 24.0617
20.7092 1.72736 17.7446
18.3825 3.10935 18.9925
17.622 4.58308 20.9296
17.9291 11.7621 23.3247
17.586 9.98974 21.8675
17.4428 8.37455 20.7488
20.1904 13.367 17.089
18.6127 11.7042 17.4471
17.2807 10.2527 17.4493
20.393 7.30047 11.0565
19.1098 8.40708 12.6412
17.9207 9.4856 13.783
14.2494 8.99709 8.25783
14.3938 9.80486 10.4279
14.5956 10.5112 12.2558
14.0912 16.6262 14.6361
13.135 14.5555 14.2118
12.088 12.9592 13.7252
8.9027 19.3441 12.8682
8.32262 16.7435 11.5338
9.06178 14.3275 11.8787
1.75823 13.4838 9.17701
4.65189 12.773 9.22055
7.1856 12.8221 8.93697
11.3284 8.25059 6.71984
9.96713 10.5302 5.36673
7.64483 11.5834 5.374
5.09084 5.55546 3.40415
6.52861 7.32797 3.8206
5.56825 9.01652 3.49283
-1.23763 6.94382 6.47823
0.406702 7.83483 5.10539
1.84928 8.32613 3.85699
1.67567 15.0532 5.97972
1.7376 13.3413 4.4152
1.29204 11.9966 3.04619
7.98772 12.9624 1.30036
5.68184 12.7184 -0.571488
3.25858 12.014 -0.205338
7.7396 6.88369 -3.3133
5.38604 7.46516 -1.58037
3.17276 8.23279 -0.573088
-3.61343 3.71093 2.16842
-0.758193 4.45589 1.75242
1.46485 5.07244 0.665924
5.29519 -1.3715 0.201399
3.71677 0.252476 -0.302263
2.25004 1.54919 -0.521639
-3.06288 3.8605 -6.17143
-2.24645 2.20278 -3.83352
-1.08652 0.700797 -2.13025
-2.67626 -2.74842 3.0041
-3.57096 -3.08574 0.181666
-2.99944 -2.58028 -2.2515
-4.75106 -7.06342 -7.51601
-5.33348 -5.4364 -5.9681
-5.63175 -4.21712 -4.44984
-10.2366 0.713842 -5.01986
-9.7751 -1.48624 -4.44624
-9.32114 -3.3733 -4.10888
-15.1288 -2.82317 -7.27192
-12.7044 -4.55368 -7.36149
-11.1183 -6.08216 -6.07666
-10.1362 -12.9603 -6.85625
-10.6607 -10.7987 -7.51541
-11.1457 -9.09954 -8.38634
-11.3702 -4.99502 -13.789
-11.8742 -7.93168 -13.7399
-13.0347 -8.87869 -11.6762
-18.4433 -9.36326 -9.26445
-17.4782 -9.31795 -11.3737
-16.5188 -9.42632 -13.0909
-19.1754 -10.2407 -19.9654
-18.1541 -9.29105 -18.1113
-16.6364 -9.56827 -16.8863
-13.4086 -15.9923 -19.4583
-13.6663 -13.0855 -20.0622
-14.1319 -10.6338 -19.5381
-10.8544 -4.02522 -22.0527
-11.863 -6.11359 -21.9911
-12.9011 -7.76265 -21.7021
-18.4374 -10.888 -25.9963
-16.1884 -8.96365 -25.6505
-14.0397 -7.62958 -25.325
-7.63774 -7.09671 -28.1145
-10.4935 -6.87334 -28.9361
-13.0068 -6.46708 -28.7923
-18.4393 -1.99575 -28.396
-17.1025 -3.88097 -28.5989
-16.6095 -5.5306 -29.5563
-24.3575 -8.07259 -31.2725
-21.7674 -6.85285 -32.0995
-19.3051 -6.19181 -32.1518
-23.7317 -0.284291 -31.601
-21.4007 -1.39186 -33.091
-19.2205 -2.64515 -33.5134
-12.5772 -0.694999 -33.8038
-14.6604 -0.666382 -32.7832
-16.4198 -0.649381 -31.897
-18.3492 5.90839 -28.6821
-18.5817 3.92999 -29.8713
-18.5943 2.34838 -31.0457
-14.7191 5.1026 -38.2324
-17.1441 4.33902 -36.6777
-18.2726 4.09759 -34.4038
-19.6943 10.0905 -34.5919
-20.544 8.13688 -35.5105
-21.1646 6.2682 -35.5721
-21.1129 9.77358 -40.7635
-20.9683 7.58561 -40.0057
-20.4693 5.82287 -39.2813
-16.1548 2.47758 -43.1403
-17.9534 2.21759 -41.6981
-19.0079 2.39903 -40.044
-18.7947 -2.50596 -39.7225
-23.5722 -2.27108 -37.889
-21.4294 -1.43797 -38.1995
-19.5228 -1.01841 -38.4641
timestep
-16.9741 24.8264 -1.00579
-13.3945 27.7854 -1.74085
-14.7273 25.887 -1.69356
-15.6967 24.2073 -1.34742
-17.2192 27.324 -7.68086
-17.111 24.8174 -6.07291
-16.1664 22.7931 -4.84301
-11.3756 19.8398 -9.9054
-13.4477 19.1647 -7.87291
-14.8158 19.3533 -5.72921
-19.3832 15.4844 -4.98541
-16.5939 14.629 -4.37811
-14.6049 16.1045 -3.77041
-8.87864 14.9519 2.61235
-10.8533 15.1838 0.392602
-11.3372 15.1015 -2.10967
-5.16536 16.253 -6.67996
-6.6124 14.6863 -4.59861
-8.33425 13.1972 -3.44963
-2.51628 11.7605 -1.8069
-5.13731 10.3488 -1.94032
-7.28466 9.56477 -3.07021
-10.3911 3.95273 -6.72348
-10.2448 5.29814 -4.83911
-9.58847 6.57165 -3.48697
-8.01086 8.76177 2.17988
-9.60526 7.50204 1.06033
-10.7994 6.26276 0.101642
-18.1015 3.69993 4.5509
-15.6755 4.24828 2.90954
-14.2332 4.83975 0.891439
-19.4321 9.81065 -3.04173
-17.6025 8.26929 -1.26494
-15.8857 8.25088 0.620534
-11.7943 12.0491 5.49918
-14.0095 10.0847 5.83781
-15.8369 9.18523 4.30353
-17.9655 5.77862 9.56211
-18.172 7.60207 8.14267
-18.2976 9.32504 7.19584
-17.6532 11.2877 14.5266
-17.903 11.1734 12.2229
-17.6415 11.4343 10.2879
-16.1402 16.7604 11.7995
-16.0645 15.53 9.83409
-16.3162 14.3655 8.26517
-16.7312 12.4891 1.22983
-16.1271 13.6903 3.12044
-15.4096 14.7779 4.59798
-9.91242 18.2013 3.34452
-12.1551 18.181 2.75075
-13.982 17.5313 2.40243
-20.2104 20.0385 0.389792
-17.6101 19.2599 -0.839948
-15.0757 19.484 -0.668514
-10.1449 25.6803 -2.68178
-10.7071 22.756 -2.56878
-11.8766 20.493 -2.454
-5.04013 19.5771 -0.871617
-7.29046 18.4012 -2.43167
-9.3423 18.0631 -3.9074
-10.0072 16.7121 -10.8625
-10.1172 15.9635 -8.66938
-10.2503 15.6796 -6.72455
-15.1689 10.5071 -5.83547
-13.1077 11.4318 -6.36348
-11.2382 12.0132 -6.58228
-10.3372 11.7405 -13.4565
-10.3417 12.0045 -11.1516
-10.1319 10.5057 -9.89042
-4.60228 14.7851 -11.3315
-5.44542 12.4645 -9.66271
-6.3979 10.1279 -9.2955
-7.58462 3.33933 -11.8187
-5.79771 4.94484 -10.0548
-5.45541 6.62351 -8.16699
-6.60579 1.03425 -4.99129
-5.70996 3.80344 -4.35138
-3.94026 5.57164 -4.84452
0.518054 9.10912 -1.59019
0.147648 7.32283 -3.02349
-0.18559 5.99916 -4.4439
4.95184 0.672067 0.735553
2.92027 1.94125 -1.0371
1.84391 3.11498 -3.02856
1.47238 -0.743903 -10.2154
1.66186 0.357062 -7.45273
0.497755 0.290407 -5.18485
-5.16265 -4.4819 -4.52494
-3.17461 -3.33191 -4.19691
-1.52234 -2.47927 -3.54567
0.520843 -2.35176 2.89206
0.25659 -3.64822 0.986345
-0.107323 -4.5784 -0.711673
2.08554 -6.47425 -4.07662
1.04025 -9.05225 -3.00812
-0.340371 -8.36186 -0.978416
-2.9223 -9.17114 5.15164
-1.13866 -9.20891 3.66854
0.53887 -9.12044 2.63972
8.58514 -10.9224 1.91168
6.52144 -8.82419 2.37954
4.25663 -9.54147 3.30579
3.22225 -15.8335 5.53618
3.30845 -13.5629 6.00441
3.30249 -11.6216 6.33939
7.12103 -7.38071 8.56709
7.0818 -9.49236 7.607
7.01042 -11.4062 7.14323
5.80451 -17.7844 4.56832
7.58232 -15.3958 4.68879
8.91536 -14.6678 6.73746
11.4188 -17.14 12.5355
11.8587 -16.4909 10.352
11.9649 -16.2025 8.40579
12.3984 -22.0359 2.22635
13.4852 -20.0761 4.19065
13.9429 -18.5966 6.21683
20.6786 -16.7976 9.52806
19.0048 -17.0969 7.08077
17.4751 -17.7063 5.13359
13.7838 -16.9804 0.448181
15.9906 -16.3269 0.740973
16.9357 -17.9333 1.37909
22.6332 -18.1859 -5.78976
20.8036 -18.1283 -3.4382
19.0384 -18.705 -1.69064
17.9839 -27.2097 0.715066
18.591 -24.4989 -0.363554
19.8313 -22.3201 -0.828932
25.6372 -21.1392 -1.90276
25.1018 -22.9629 -0.572439
23.4033 -23.4667 -1.43397
27.0567 -26.548 -6.41343
25.384 -26.6387 -4.80839
23.762 -26.4964 -3.69938
30.724 -28.5293 -1.25285
27.8323 -28.0149 -0.748863
25.2879 -28.1349 -0.629468
21.4656 -25.6032 5.50359
22.902 -25.9036 3.70665
24.2083 -25.8794 2.23241
28.5404 -19.9831 2.7073
27.9535 -22.195 2.326
27.5765 -24.1275 2.39305
29.6415 -28.604 6.82226
29.2247 -26.4275 6.13541
28.547 -24.5802 6.03821
31.7641 -21.6022 9.08282
29.5917 -19.2614 8.98179
28.8077 -21.3159 9.72128
30.0043 -22.7084 9.00726
timestep
-3.40654 -6.02402 -4.89169
-6.30499 -1.50632 -5.39491
-5.08318 -3.46648 -5.61252
-3.94626 -5.05847 -5.84459
-5.90633 0.284922 -10.5384
-4.05607 -1.93327 -9.80591
-2.25861 -3.47374 -8.85798
-0.786032 2.44051 -11.0337
-0.368847 1.15183 -8.37935
-0.193375 -0.935852 -6.92563
7.15409 -1.85239 -5.31086
4.33609 -0.952715 -4.95043
2.10058 -0.19025 -3.98938
4.10757 8.36681 -3.29619
2.62746 5.80592 -2.93355
1.88791 3.37699 -2.69721
-0.717669 -1.75052 3.70454
-1.0432 0.446956 1.7182
-0.712292 1.87139 -0.370809
-6.65197 6.02257 2.12497
-5.08714 5.96643 -0.410497
-3.10657 4.65787 -1.34189
-5.87802 4.95058 -7.29258
-4.14021 5.86021 -6.05363
-2.9535 6.54359 -4.63743
0.502911 12.5786 -5.11822
-1.24618 11.0557 -5.05715
-0.951456 9.64013 -3.71914
0.117952 13.8574 2.33632
-0.935302 11.2604 1.32309
-1.08801 9.06516 0.0346338
3.74733 5.00049 2.5398
0.77233 5.03472 2.37071
-1.41759 6.31409 2.6352
-3.49149 2.12425 10.4028
-2.88373 4.02504 8.18962
-2.93906 5.23618 5.94629
-7.04548 5.65911 5.42964
-7.05926 7.50047 6.84088
-5.43117 7.30574 7.93281
-10.7287 8.12798 9.90816
-8.69759 7.81831 10.9856
-6.84512 7.34453 11.4597
-8.28878 3.40496 13.8453
-6.8957 4.28892 15.4763
-5.59823 5.35836 14.4498
-0.23143 1.50474 16.6881
-1.98027 2.37815 15.4387
-1.99951 4.3159 15.0842
2.86207 9.21124 14.2551
1.42879 7.44773 13.7881
0.865564 5.72243 13.0219
0.883852 8.04582 6.37898
2.16434 5.83097 7.90711
3.34967 5.57344 10.1501
6.39773 10.0515 14.8282
7.02015 8.2234 12.5586
6.848 5.86464 11.6051
8.12786 0.778677 17.4273
8.35982 2.173 14.8038
9.0102 2.85153 12.4334
15.7031 0.512969 9.63402
13.5414 0.855876 10.4032
11.5743 0.957191 10.3653
6.07859 -1.11122 7.21814
8.3894 -1.28999 7.32108
10.3137 -1.45194 7.71075
13.6042 -7.55418 4.61782
12.7049 -5.45559 5.02963
11.721 -3.74887 5.03055
13.524 1.8562 0.821719
11.4946 -0.199687 1.55335
10.1146 -2.316 1.89903
4.33615 -6.14729 3.73757
5.46545 -3.96329 2.05374
7.23688 -4.15183 0.229231
12.1028 -7.5035 -3.45856
9.17253 -6.96334 -3.50174
6.86636 -5.95378 -3.09599
2.45567 -11.2689 -5.47883
3.40761 -9.16237 -5.67578
4.35672 -7.44215 -5.52982
4.58748 -5.97772 -13.3182
3.42183 -5.3757 -10.6426
2.3949 -5.81936 -8.35109
0.10744 -12.6975 -12.8172
0.104564 -10.3298 -11.0077
-0.0299027 -8.64905 -9.09476
-1.83758 -13.5607 -3.3584
-1.94879 -12.0746 -5.13651
-1.93396 -10.9784 -6.77319
-6.52342 -7.5754 -10.2372
-6.1587 -8.91165 -8.37611
-5.53218 -9.75816 -6.71124
-6.95065 -15.6956 -3.58765
-5.81919 -13.0967 -2.66802
-7.24179 -11.2216 -3.6493
-14.5857 -11.6092 -4.48136
-12.5578 -10.9893 -3.5401
-10.8402 -10.138 -3.0863
-6.40958 -7.89601 3.41726
-8.81935 -7.59925 1.68946
-10.5941 -7.75721 -0.134795
-17.643 -7.77063 0.850418
-15.4196 -7.10831 0.853144
-13.7895 -6.00574 0.942961
-15.9485 -4.63259 7.27397
-13.9783 -4.59905 6.04947
-14.5296 -4.19637 4.20156
-11.6683 0.421938 7.72416
-12.0341 0.170161 4.77745
-13.4985 -0.772721 2.91491
-16.829 1.43037 0.275505
-15.2359 0.985191 -1.35128
-14.5029 -0.741618 -0.749818
-10.932 3.77239 -3.97494
-10.6524 1.13472 -2.61668
-10.8664 -1.24651 -1.72983
-10.1024 -6.48598 -6.08876
-8.7325 -5.3554 -3.69596
-8.33939 -4.07713 -1.52479
-3.70919 -3.46264 4.136
-4.56919 -3.51005 1.98181
-4.95121 -3.39074 0.0528876
-4.10964 1.24859 -4.68275
-2.81164 -0.751325 -2.89503
-1.63597 -2.63725 -1.64459
3.68337 -8.2412 -0.851971
2.3203 -5.62576 -1.27843
2.07798 -3.10378 -0.989646
6.31353 1.88463 2.58176
5.14596 0.854912 0.86163
4.19588 0.0336258 -0.656178
9.52898 2.64684 -1.61807
7.49231 2.90182 -2.69944
5.63672 2.46504 -3.19632
0.823126 6.85212 -8.33053
3.39622 5.76657 -7.29076
5.20385 4.10784 -6.59536
8.86775 0.239024 -12.0283
8.67007 1.24933 -9.94919
8.00444 2.30534 -8.4252
9.36159 6.00005 -3.7799
10.2625 4.92394 -5.62728
10.9666 4.45673 -7.40684
14.1331 3.5853 -12.4823
14.4189 4.54104 -10.3877
14.2853 5.68629 -8.79042
17.3785 9.38784 -6.21687
17.3189 12.3951 -9.77427
17.0795 10.3249 -8.75478
16.6093 8.57928 -7.97214
timestep
2.20762 2.51958 13.9773
-1.16795 5.05303 11.1775
0.535486 3.60884 11.806
1.78685 2.30809 12.5953
1.44627 -6.45637 12.2856
0.914925 -3.56526 11.7962
0.816409 -1.0889 11.1958
-5.84621 -3.87719 10.7237
-4.1314 -1.67309 9.6836
-2.07989 -0.423765 8.82747
-3.73401 -0.116825 2.0463
-3.21865 1.84081 4.23319
-1.98713 2.47649 6.37376
-6.48454 7.90384 5.22302
-3.70642 7.1416 5.98556
-1.54089 6.20519 6.95315
-0.897206 9.7548 14.3544
-0.0532309 8.60553 11.7377
0.754559 7.99237 9.39805
2.95173 2.00603 7.51767
3.92616 4.65888 8.46279
4.15285 6.49975 10.2127
2.96519 9.17404 15.6256
4.44911 9.08569 13.8445
5.88665 8.98934 12.5009
11.394 8.9756 16.6304
10.0579 9.52516 14.8151
9.60431 9.66556 12.9032
13.7072 2.95382 14.0961
13.3095 5.35455 12.376
11.7231 6.99041 11.2315
12.443 3.48718 3.93164
10.5752 3.86926 6.22202
10.048 5.10233 8.39091
6.22341 4.15423 13.774
7.5674 2.27946 11.8874
9.77024 2.04113 10.6252
16.1372 1.32116 7.97612
14.0135 0.626171 8.59988
12.2636 -0.234247 8.87988
9.60207 -6.4611 8.76087
11.5139 -5.17563 9.03447
13.0388 -3.95317 8.78701
19.1075 -2.27503 7.91228
17.0256 -3.21782 7.51323
15.8877 -4.26366 6.29159
15.0588 -10.1478 4.52611
16.4414 -8.40817 3.85941
17.4293 -6.70421 3.82029
22.0238 -2.07928 0.762833
20.3124 -3.64082 0.886303
19.3731 -5.37183 0.839293
21.2913 -12.5386 -3.42863
20.401 -10.0546 -2.04396
19.9043 -7.55973 -2.2219
19.6559 -0.496239 -7.84564
19.4798 -2.94867 -6.1619
18.8118 -5.01264 -4.82164
14.1319 -9.50229 -3.28018
14.5921 -7.16813 -5.07471
15.4822 -5.34722 -6.62214
13.1158 -4.32043 -13.3832
13.0535 -4.23943 -11.0654
12.972 -3.96289 -9.11663
8.38895 1.69795 -10.8251
9.00016 -0.389761 -10.0187
9.68521 -2.05902 -9.22798
7.72633 -4.67761 -14.2874
7.87336 -5.20223 -12.0323
8.04814 -5.38122 -10.0782
13.5328 -11.5278 -7.97898
11.5388 -9.33466 -8.28627
10.0099 -7.43106 -7.55047
5.27287 -8.01378 -3.53187
7.65776 -6.35811 -2.85996
9.4084 -5.35943 -4.42213
11.1837 1.85257 -4.97867
11.0607 -0.848838 -3.72662
12.2196 -3.07477 -3.27426
16.5738 -0.44243 -2.96796
17.1314 -2.10651 -1.45063
15.4776 -3.16897 -1.32067
16.2949 3.51432 -0.39407
15.1315 1.06504 0.842039
13.6117 -0.959997 1.14484
8.84841 -3.48865 6.48212
9.77623 -1.30625 4.67749
10.3187 0.168412 2.6691
8.2852 2.53438 -2.68289
8.01476 2.88833 -0.406059
7.89806 2.87966 1.56047
8.25305 7.35184 5.84687
6.6228 6.055 4.82567
5.51645 4.73696 3.86666
1.88878 11.46 5.5106
2.86544 8.82678 4.51439
2.12827 6.39217 4.33626
0.418306 0.535179 1.39663
-0.0450943 2.8074 1.46492
-0.0584198 4.7646 1.68873
-2.34169 11.3019 -3.51681
-2.62168 9.41325 -1.22883
-2.39361 7.08949 -0.203837
-7.07098 3.01084 2.57057
-5.65351 3.81455 0.919144
-4.78529 4.19879 -0.806965
-8.83547 6.32568 -6.90019
-7.68348 6.2519 -4.88776
-6.97606 6.34418 -3.05147
-11.1507 12.8345 0.380264
-9.62014 10.448 -0.537788
-9.83545 7.98488 -1.16153
-13.8205 10.1369 -6.55713
-13.3041 8.16681 -5.4461
-12.7768 8.2682 -3.55069
-18.0176 6.33245 2.46743
-17.1662 6.93329 -0.324442
-15.8029 6.28962 -2.38098
-15.2432 3.74357 -10.9616
-15.4816 4.20459 -8.02712
-16.5759 5.11305 -5.9106
-21.9356 5.52221 -9.58941
-20.8721 4.33136 -7.90622
-20.1308 3.79411 -6.16187
-27.0612 1.35699 -5.81206
-24.1398 0.912539 -6.19714
-21.6704 0.326474 -5.94972
-20.1402 -3.29255 0.260937
-19.6054 -3.29863 -2.67068
-20.096 -3.04056 -5.15969
-22.3346 -7.7005 -1.3406
-22.0695 -6.76124 -3.44533
-21.9722 -6.33858 -5.36699
-27.2595 -1.76071 -8.05159
-25.467 -3.23142 -7.97146
-24.6661 -5.00983 -7.69447
-19.9588 -5.76578 -14.6138
-22.1995 -6.49328 -12.7889
-23.4997 -7.06423 -10.6709
-27.7208 -11.0093 -13.8862
-25.7805 -10.9695 -12.615
-24.1953 -10.7127 -11.4738
-18.3106 -10.6393 -15.9823
-19.4575 -11.1697 -14.0366
-20.5678 -11.3371 -12.4179
-21.3665 -10.1027 -6.52788
-20.2553 -9.43952 -8.45342
-19.5114 -8.55853 -10.0507
-16.1131 -5.02337 -8.55412
-14.4549 -4.66379 -11.7402
-16.619 -3.99157 -11.2432
-17.4601 -5.36022 -10.1029
timestep
12.3579 25.3743 8.68427
16.1227 22.1391 6.57995
14.4602 23.6734 7.09418
13.1968 25.125 7.5156
13.0188 21.7297 0.833479
11.428 23.9431 2.03792
11.294 25.2418 4.22834
3.52198 25.9835 5.89382
5.79413 24.0573 5.97921
8.27856 23.5202 5.77094
5.11662 15.8042 4.84305
6.0267 18.6246 4.5301
8.21666 19.7712 5.15621
15.1676 18.7779 6.08789
12.7139 17.1397 5.66816
10.7114 17.1098 4.08984
11.8269 11.1787 -2.49321
12.0598 13.3889 -0.508002
10.6386 14.6691 1.17841
5.67667 11.1044 6.00596
8.31329 11.4916 4.67227
10.3976 11.4626 3.20343
17.2192 11.4945 2.48423
15.1679 10.4436 2.219
13.4483 9.49167 2.08617
12.7216 7.84014 -1.6397
11.2627 6.42652 -0.519128
12.1607 6.03083 1.1891
7.73686 2.08647 -1.02297
10.6474 1.55612 -0.66553
12.3646 2.23756 1.09211
14.5581 0.0738516 8.25246
14.3179 0.227273 5.28611
14.6175 -0.295994 2.80843
19.6616 1.47501 -1.32643
19.1709 -0.884075 0.426942
17.4505 -2.44833 1.47376
15.3947 -9.56356 -0.35256
16.5075 -7.7238 0.518813
17.5648 -6.24122 1.27037
21.3553 -11.7991 1.64675
21.297 -9.50134 1.96156
20.8868 -7.64301 2.47076
22.2257 -2.73011 -3.03137
22.3942 -3.64944 -0.907958
22.2192 -4.4602 0.878957
27.1169 -2.25166 2.39728
25.3568 -0.83826 1.86193
23.4889 -1.20381 2.37013
22.3317 6.19777 1.03952
21.9232 4.12839 2.00552
21.8057 2.2029 2.4051
19.6612 -4.21174 4.99382
19.1506 -1.27955 5.14195
18.6738 1.05038 4.22229
18.1243 7.02575 -1.37314
16.6745 5.58521 0.795569
16.9682 4.17962 2.90284
18.7336 9.53008 6.76945
16.723 7.33594 6.61581
14.8921 5.88955 5.5871
10.5629 8.13959 8.04269
10.8217 7.67552 5.78436
11.0973 5.72664 5.70197
6.10018 4.67613 1.14496
7.51548 4.04137 2.87025
8.64157 3.21205 4.25758
10.8468 -0.245986 9.16379
9.89944 -0.291632 7.04653
9.11516 -0.426773 5.24461
8.50284 -7.09058 0.908027
7.73845 -4.5128 2.193
7.09068 -2.06275 2.47554
2.09375 -3.15212 7.34013
3.04827 -2.45172 4.60491
3.33234 -2.45157 2.07174
1.84134 -1.40558 -6.13749
2.1768 -2.32057 -3.32135
1.13305 -2.66459 -1.02073
-5.11968 -2.5526 1.00233
-3.83595 -3.3253 -0.76894
-2.36856 -3.75888 -2.00979
0.107314 -6.22435 -8.35323
-2.33712 -5.56652 -6.78084
-4.12189 -5.37327 -4.96932
-12.5625 -4.13908 -3.32252
-9.88231 -5.43945 -3.40017
-7.6102 -6.46636 -3.93433
-3.46016 -11.0854 -2.26309
-5.72834 -10.8413 -2.6851
-7.48935 -10.2132 -3.30525
-13.1492 -13.5652 -6.71121
-11.9263 -12.6422 -4.9691
-10.7573 -12.1453 -3.46327
-7.57509 -8.55515 1.90357
-9.52291 -10.7453 1.36526
-10.5074 -12.8254 0.267001
-12.2723 -19.5603 2.68577
-12.3062 -17.2567 2.95913
-11.7146 -15.3841 2.80389
-8.85025 -17.4072 8.47441
-9.71706 -14.9663 7.00101
-10.5993 -13.0413 5.58011
-6.79 -6.46542 6.1922
-8.50554 -7.9752 5.79237
-9.96324 -9.29685 5.69472
-11.5902 -4.54955 7.58399
-13.1597 -5.79435 6.41379
-12.592 -6.71417 4.7667
-10.0435 0.21648 1.87311
-11.3166 -2.45054 2.25608
-11.9918 -4.80306 1.5375
-15.5275 -11.0189 0.317681
-14.2271 -9.17483 -0.222964
-13.2578 -7.5471 -0.763637
-10.7935 -8.8212 -9.23516
-12.2607 -8.70808 -6.64384
-13.5243 -8.0953 -4.51595
-17.787 -12.0681 -10.2701
-16.8424 -10.1862 -8.16134
-16.8171 -8.34707 -6.39511
-16.498 -2.04031 -3.84829
-17.6835 -3.93748 -4.46292
-18.8252 -5.47406 -4.928
-27.6629 -4.6546 -3.13517
-24.7196 -4.99362 -3.45493
-22.5336 -4.66976 -4.72747
-22.7747 -7.01018 -11.3963
-24.2149 -5.09891 -9.62062
-24.2983 -3.30958 -7.80583
-29.908 -1.48012 -4.38254
-27.9623 -0.566076 -5.25492
-26.2035 -0.476091 -6.13765
-24.5051 -1.48148 1.00617
-24.2256 -0.482995 -1.06924
-24.4375 0.301219 -2.86395
-17.2915 0.849326 -1.14984
-19.5535 -0.834686 -2.11298
-21.0832 -0.936865 -4.15077
-22.8882 0.338306 -10.9096
-21.6877 -0.552634 -9.13559
-20.6896 -1.67201 -7.85814
-17.1357 1.33561 -12.1402
-17.6505 -0.368742 -10.6527
-17.488 -2.1594 -9.84625
-13.4321 -8.4203 -11.5953
-14.479 -6.62224 -10.5689
-15.304 -5.23966 -9.4327
-13.5754 -2.76766 -6.10971
-9.29669 -5.34188 -9.74813
-11.0984 -4.6313 -8.47094
-12.4693 -4.21056 -7.12021
timestep
10.4937 9.28954 -14.3396
10.2974 10.5624 -11.9744
11.4181 8.53161 -11.9285
10.7974 8.00213 -13.7216
11.2603 -0.342414 -12.6379
10.2776 2.38688 -13.3203
9.51791 4.51154 -14.5082
1.88783 2.85437 -14.9603
4.59132 3.81419 -15.7667
6.67626 4.5612 -17.0306
5.20207 12.3749 -19.1282
5.47617 9.45448 -18.6023
6.47 7.33697 -19.6177
5.76013 8.52996 -27.0728
7.29093 7.71588 -24.6491
8.58962 6.69638 -22.7058
12.4547 10.8583 -18.7996
12.866 9.13067 -21.1927
12.2095 7.73132 -23.2208
14.3137 3.85941 -29.0492
14.983 4.48788 -26.2142
15.1 5.33652 -23.8124
16.2917 2.45127 -18.3137
16.9691 4.10869 -19.789
17.5535 5.60946 -20.9235
22.6528 10.8003 -18.8473
21.6626 8.87195 -19.674
20.9321 7.32799 -20.6556
25.835 7.80246 -17.0422
25.7914 6.11091 -19.4952
24.2557 5.68342 -21.4855
23.9013 -1.15116 -19.1845
22.474 0.791424 -20.9366
22.007 2.78025 -22.4627
20.2283 1.43988 -29.5564
19.3264 2.79392 -27.0597
18.8545 3.05103 -24.567
12.7104 1.81346 -22.2991
14.6777 1.13345 -23.3235
16.3214 0.277479 -23.9918
20.6432 -3.28827 -25.9114
18.7211 -2.4126 -26.8712
16.9876 -1.55777 -27.2518
14.0482 -6.29971 -29.5681
13.7863 -4.28511 -28.4477
13.3457 -2.4581 -27.8571
6.27189 -3.23623 -25.9484
8.45815 -2.55059 -26.3125
9.827 -1.30999 -26.9966
7.48704 4.67133 -29.5423
8.01782 3.28233 -27.7615
8.26853 2.0697 -26.2293
11.1548 1.99706 -19.396
8.74213 2.80166 -20.9491
6.93965 2.83561 -22.7526
0.489544 5.59586 -24.737
2.17874 4.93443 -22.3728
3.8184 3.77657 -20.8001
-0.435274 -2.08714 -24.2871
0.782309 -1.03067 -21.7808
1.35637 0.933088 -20.2587
4.28227 -3.75856 -16.0579
2.62465 -2.22788 -16.5981
1.18447 -0.931121 -16.9519
-5.38016 0.0437498 -15.8338
-3.06803 0.134503 -15.6657
-1.44572 0.490209 -14.6063
2.06587 4.58833 -11.0529
0.138944 3.29688 -11.0138
-0.961989 1.66326 -11.0244
-2.73015 -5.89229 -9.40078
-2.4199 -3.05994 -8.52789
-2.61964 -0.52132 -8.39381
-7.81986 5.61729 -7.13674
-5.70484 3.88119 -5.95647
-3.72475 2.27877 -6.0747
2.88 4.07533 -3.07514
-0.0135195 3.56009 -2.58274
-2.13977 2.15299 -2.62326
-1.47202 -3.02927 2.05415
-2.51263 -1.1157 1.25553
-3.23078 0.626517 0.681225
-6.84646 4.00849 8.29398
-5.67784 2.3285 6.1278
-4.18357 1.4155 4.27396
3.08871 -3.03856 5.08983
0.485222 -1.78927 5.8257
-1.95182 -1.08018 6.07172
-6.80877 -5.09214 7.62094
-4.92754 -3.87512 8.22281
-3.27386 -3.12625 8.98796
3.15225 -2.63016 12.4644
0.872712 -3.05532 12.3911
-1.07247 -3.0072 12.0831
-7.52693 -2.46354 11.7934
-5.58473 -3.10781 13.9598
-3.45135 -2.06936 14.8941
-1.00649 0.728637 20.2234
-1.94399 -1.35002 19.796
-2.69473 -2.69275 18.5654
-4.57275 -10.505 19.4204
-3.23789 -8.02717 20.3997
-3.55617 -5.55059 20.9172
-8.33433 -0.109719 22.727
-6.54506 -1.56275 22.9907
-5.30342 -3.0762 23.2116
-1.08813 -3.22901 29.5294
-2.54038 -3.83091 27.8233
-3.82762 -4.41033 26.4491
-7.76537 -9.84155 24.1968
-7.93631 -8.13939 26.6369
-7.12109 -5.92094 27.5941
-2.85772 -8.6233 31.2039
-4.51204 -7.00287 31.3436
-5.83734 -5.55786 31.1523
0.359494 -3.40132 33.1257
-2.39899 -2.63231 33.9502
-4.87723 -2.61033 33.35
-12.7293 1.6026 32.8445
-9.89061 0.733672 33.1033
-8.4709 -1.37681 33.284
-11.6666 -7.34763 33.0395
-10.7608 -5.53879 31.9037
-9.85653 -4.05642 30.9732
-7.15057 0.973515 27.0954
-8.89688 -1.42477 27.3765
-10.4799 -3.4215 27.2789
-17.4694 -8.31554 26.8807
-14.921 -6.79407 26.6137
-12.8034 -5.87054 25.5342
-10.7558 -10.5949 19.6675
-11.8805 -9.1818 21.1237
-12.6998 -7.79706 22.2604
-18.3327 -5.96257 18.6398
-17.6801 -7.87877 19.7732
-16.1845 -7.20621 20.8648
-11.71 -1.32057 23.2642
-14.1887 -2.9669 23.4256
-16.4499 -4.05471 22.9714
-22.4579 -6.75214 24.3861
-21.2475 -4.95388 23.5594
-20.2028 -3.53883 22.6722
-22.3579 1.59767 17.4443
-22.1932 0.263684 19.3352
-22.1044 -0.665179 21.0702
-24.7066 1.29546 25.9003
-25.4107 0.672414 23.7793
-25.7405 -0.351521 22.1289
-28.1673 2.88392 18.9252
-30.8443 -2.46392 19.5021
-29.2196 -0.808889 19.5625
-28.2653 0.914355 19.5867
timestep
-4.04087 2.60922 9.87596
-6.3469 3.1887 7.95716
-4.24641 4.16514 7.82706
-3.4092 3.89397 9.58957
4.49173 2.10868 7.4318
2.45626 3.54976 9.06292
0.298823 4.70177 9.78465
-1.66248 5.16711 15.3682
-1.71066 7.30041 13.288
-0.31713 8.12378 11.3176
-4.12876 13.9846 10.0675
-1.29198 13.0848 9.91467
0.731687 11.7123 10.6377
3.24693 18.2306 15.3295
3.82974 15.5916 14.0739
3.44059 13.6469 12.4713
10.5106 12.2708 10.6541
8.20397 10.8774 11.9262
6.27739 11.3503 13.5285
6.22934 9.67739 21.5827
6.07461 8.94548 18.6982
7.45985 9.50149 16.6307
13.1332 10.196 12.7547
11.8347 8.91532 14.1886
10.5523 7.81663 15.2031
14.8013 8.06095 19.8379
12.9229 6.94915 19.052
11.1586 6.20409 18.5902
8.27126 6.03894 26.203
7.56249 6.0127 23.3086
8.38096 5.27185 21.01
10.4391 -1.36414 17.5269
8.72798 0.0382097 19.5233
7.0581 1.76639 20.3762
3.97189 -4.74616 25.3142
4.00484 -2.91259 22.9653
4.5535 -0.75159 21.7278
-1.82351 -2.85036 21.6882
-0.398335 -1.12012 22.2862
1.00076 0.212462 22.6704
-3.12933 -0.720516 28.0366
-1.24584 0.177796 27.0227
0.430399 0.965311 26.3512
3.1887 1.31886 31.5048
3.93807 0.414985 29.5039
3.80552 1.63572 27.9634
5.9493 -0.581192 25.6681
6.48135 1.4601 24.7025
4.93829 2.66538 24.4853
2.13741 8.97467 21.576
2.60198 6.71288 21.8016
3.34179 4.88767 21.8486
1.48678 -2.43949 17.9266
1.74084 0.456684 18.5808
3.17082 2.54976 18.8578
8.81306 2.89515 14.0162
7.51874 4.52547 16.1486
4.99291 4.78534 16.3835
0.395074 11.2583 16.4731
2.04611 9.12961 15.1992
3.96578 7.75122 14.2414
8.39541 5.31756 9.91754
6.30874 6.29783 10.1769
4.99694 7.71 10.5842
1.63893 7.57946 4.10125
2.7401 8.56906 5.88745
3.69439 9.36007 7.41863
7.14142 15.3716 5.92639
5.56927 13.8474 6.693
3.98882 13.1425 7.63438
-0.190953 18.4746 8.00172
0.235622 15.8457 6.66489
1.11336 13.9008 5.26865
2.30112 8.88641 -1.84539
1.30767 10.1146 0.681476
0.903234 12.3722 1.79603
2.27105 17.5606 -1.41871
0.160055 15.4932 -1.8062
-1.17623 13.4041 -1.21245
-8.12615 11.0215 -2.74798
-5.83027 10.8995 -2.43746
-3.86284 10.9875 -2.38781
-8.42872 9.15179 -6.7825
-5.47502 9.53219 -6.67594
-3.07243 9.566 -5.82218
0.175134 3.54433 -7.0944
-0.0438579 6.3764 -7.99543
0.0870522 8.91775 -7.8315
3.26066 13.8148 -9.29286
2.07838 12.0092 -10.144
0.823236 10.7932 -11.0534
6.98353 10.1413 -10.3399
5.00035 9.46949 -11.339
3.61574 8.63856 -12.4674
6.24596 1.72982 -13.6542
4.01737 3.09975 -12.2269
2.3813 5.05536 -12.1902
-4.9806 3.49283 -12.6427
-2.66681 3.32431 -12.6625
-0.812573 2.99929 -12.082
1.32461 -1.98744 -6.29269
0.254433 -0.939186 -8.86879
-0.134019 -0.672182 -11.3748
-3.12921 -0.75022 -17.1477
-0.943768 -1.27601 -16.5734
-0.822128 -2.14497 -14.8096
1.11061 -9.37465 -13.3569
0.208465 -7.37542 -14.113
-0.697986 -5.93179 -15.1005
-2.76953 -4.99003 -21.077
-3.13773 -7.05319 -18.9584
-3.37472 -8.13231 -16.6602
-5.04954 -11.6491 -11.5178
-5.27383 -12.2589 -13.745
-5.05612 -11.3237 -15.4651
-3.72193 -14.2789 -22.4478
-5.30366 -14.0635 -19.9314
-6.89533 -13.4209 -18.0456
-10.6692 -18.4901 -14.0757
-10.7464 -15.878 -15.5079
-10.0832 -13.461 -15.9778
-8.57552 -8.4327 -10.3542
-9.14268 -9.26918 -12.4425
-9.68148 -10.1793 -14.1045
-5.44636 -2.61452 -15.475
-6.63197 -5.33008 -15.792
-8.24831 -7.27857 -16.0975
-13.0243 -11.5119 -21.0932
-11.3106 -9.52572 -19.6795
-8.81173 -9.12047 -19.3731
-2.63867 -10.415 -21.896
-4.95446 -10.4328 -22.0347
-6.8849 -10.3346 -22.415
-9.79501 -11.2689 -28.3854
-8.90923 -11.9487 -26.3517
-7.75839 -12.9071 -25.0719
-6.14078 -16.1573 -30.9615
-6.00769 -16.269 -27.9866
-6.66257 -16.5162 -25.5346
-8.20001 -19.8171 -19.3966
-7.48253 -19.8151 -21.6029
-6.39976 -19.52 -23.2219
-1.24613 -22.888 -26.0533
-3.02953 -22.9165 -24.5697
-4.53783 -22.8315 -23.3054
-8.54538 -27.0106 -18.3614
-6.78148 -26.3297 -19.7058
-5.56417 -25.795 -21.1594
-5.81491 -30.5488 -22.9477
-1.17992 -31.8988 -23.1384
-2.85775 -30.4169 -22.5292
-4.41124 -29.305 -22.0482
timestep
-0.476825 7.27671 -5.22282
1.17272 10.293 -2.20344
-0.0945852 8.52649 -3.01331
-0.987588 7.00109 -3.88314
4.43292 3.9158 0.695552
2.32027 4.70781 -1.2512
-0.112115 4.05401 -1.64968
-0.287891 2.45941 5.03933
-2.01962 3.90177 3.08969
-3.02088 3.63611 0.759407
-6.59116 -0.929884 -3.75394
-6.03451 1.14444 -1.68809
-6.66317 3.10184 -0.180449
-11.9579 9.47741 1.3235
-10.9545 6.69326 1.67297
-9.98425 4.39645 1.14121
-10.0883 -1.42464 3.38004
-12.2884 0.431187 2.60808
-13.1026 2.23053 0.99504
-21.7133 3.90204 -0.575522
-18.8336 3.29868 -0.102272
-16.7519 3.22211 1.36849
-18.1305 7.71032 6.32115
-18.2628 5.63211 5.29844
-18.7565 3.88777 4.5274
-24.0689 6.02612 4.62568
-23.3006 4.04579 3.69274
-22.0579 2.62296 3.1343
-20.1425 -4.3091 2.89665
-21.3531 -2.01445 1.43061
-22.9767 -0.175833 0.733553
-30.0185 3.91359 -1.36853
-27.5003 2.38937 -0.903943
-26.0914 0.319305 -1.38603
-31.2102 0.772978 -7.55475
-29.2695 -0.155942 -5.49287
-27.6075 -1.6478 -4.2623
-25.9757 -1.30324 -9.99251
-24.8715 -0.848447 -8.00344
-24.3985 -0.7589 -6.09318
-18.2526 -1.23005 -1.99754
-19.8569 -0.709561 -3.59054
-21.0008 0.345524 -4.79853
-16.8873 -0.55052 -9.4378
-18.8116 0.634623 -8.91356
-20.1615 1.86658 -8.17815
-25.5216 3.86507 -11.3252
-25.2787 3.19101 -9.11862
-23.4413 3.72643 -8.65163
-27.3512 6.20893 -2.9333
-25.7372 5.94997 -4.57964
-24.0774 5.95576 -5.64077
-19.9948 12.3332 -6.07914
-20.0569 9.4622 -5.28301
-20.4259 6.9391 -5.26712
-13.4598 1.54915 -3.8546
-15.8852 3.14685 -4.52171
-17.5628 4.92298 -3.7913
-18.7447 9.57996 3.36442
-17.7889 8.20613 0.898763
-16.7466 7.74642 -1.38258
-16.2736 12.4723 -5.81344
-14.9919 11.093 -4.458
-14.1826 9.55991 -3.52226
-7.42033 13.012 -3.34195
-9.09669 11.4384 -3.03114
-10.4299 9.99049 -3.10814
-10.158 2.60755 -2.8423
-9.52633 4.8056 -3.23216
-8.95433 6.54212 -2.49849
-4.21389 12.6812 -2.2033
-4.43967 9.74596 -2.66542
-5.34882 7.44621 -3.28737
-7.48725 6.20645 -10.0885
-6.63057 5.57383 -7.30482
-4.69052 4.74281 -5.87577
-1.26803 2.51858 -11.9204
-1.26033 2.866 -8.96075
-1.61772 2.58098 -6.45212
1.74112 -3.54119 -3.45484
1.65877 -1.43263 -4.41898
1.13936 0.336133 -5.11376
4.9229 7.03794 -5.98832
4.9152 4.13217 -5.32735
4.72455 1.59116 -5.22295
10.8306 -4.35988 -6.9505
9.10433 -2.27025 -5.71196
7.03708 -1.34498 -4.53983
4.7194 -2.98183 0.937029
5.79721 -0.931039 0.814646
6.81805 -0.55872 -0.828611
7.6347 5.48964 0.129443
8.62737 3.42209 0.47907
9.28897 1.65025 1.03022
17.1829 -0.770951 3.09708
14.2664 -0.527413 3.65877
11.9212 0.46093 3.49944
6.43708 0.783101 6.45039
8.42564 1.97598 6.5216
10.1974 2.69375 6.04566
8.09845 -1.26607 11.3983
10.5925 -0.149039 10.2098
12.2238 1.37431 8.97692
19.3356 1.7369 6.00905
17.0765 1.73354 6.53681
15.1833 2.23314 6.75296
14.6818 7.66305 5.13576
14.7432 5.71464 3.87786
14.0649 3.8989 3.52591
16.2134 7.894 -2.26264
15.0876 5.37036 -1.14722
14.8178 3.06027 -0.102862
13.1847 -3.279 -2.33345
14.5345 -1.50281 -1.69808
16.0321 -0.427295 -1.00387
24.5478 1.11511 0.936914
21.9889 0.558798 -0.485421
19.814 -0.435717 -1.37052
16.3848 -5.09048 -5.41864
19.2166 -4.35292 -4.85559
19.6302 -4.10221 -2.35181
22.4284 -5.87375 3.43645
21.1241 -6.59431 1.65828
20.6322 -7.06283 -0.190891
19.0758 -13.0594 -6.12964
19.8446 -11.2761 -3.86925
20.4932 -10.6317 -1.48877
25.5635 -10.9028 5.25058
23.3986 -11.4734 3.28388
21.6506 -12.3948 1.67207
18.2332 -19.2121 0.694573
19.213 -17.3154 1.60276
19.4525 -15.4508 2.19187
22.7816 -19.1527 8.21924
21.6376 -17.8587 6.6703
20.29 -16.8925 5.60655
18.2664 -8.94371 5.20259
19.9916 -11.1817 6.14874
21.3238 -13.3349 6.45213
28.3424 -14.1358 9.58016
26.0442 -13.9369 9.33237
24.1067 -13.8917 8.97885
25.6581 -9.31167 12.7557
24.1512 -11.0208 12.3193
22.5754 -12.1571 11.9932
20.2836 -6.82289 9.83008
19.7135 -8.66756 11.1164
19.1849 -10.4597 11.7406
16.5956 -13.9423 11.9235
15.4551 -10.4493 9.44494
15.751 -12.5872 8.59374
16.9589 -13.0526 10.0788
timestep
11.2261 -15.9239 2.0376
6.58247 -17.6853 2.89804
8.48193 -16.4752 2.34116
9.94186 -15.2902 1.75366
15.4684 -14.4908 -0.431897
13.0576 -12.914 -1.19471
10.8406 -12.1519 -0.191484
8.87922 -5.56296 2.11762
9.17372 -7.25628 -0.316788
8.90028 -9.30994 -1.80344
4.7348 -10.5817 -9.33018
5.46646 -9.24239 -6.77064
7.36949 -8.586 -5.20538
13.1328 -8.09219 -7.0639
11.2735 -5.79766 -7.46229
9.06186 -5.35546 -6.27251
12.7309 1.35765 -3.78004
10.2122 -0.0766531 -4.47242
8.68191 -1.60066 -5.8282
11.2113 3.20612 -8.85666
9.38602 1.23744 -10.1501
7.94825 -0.751874 -9.45881
3.53038 -5.73775 -12.3434
3.88527 -3.88091 -10.9985
5.6436 -3.08051 -11.3839
8.26474 -4.9477 -18.4728
6.92804 -4.47221 -16.6372
5.92384 -3.71757 -15.1196
1.77188 1.60201 -17.6654
2.05382 -1.33727 -18.0673
2.53393 -3.51145 -16.8244
5.05071 -10.2463 -18.8973
2.65491 -8.5347 -18.438
0.997175 -6.59712 -18.4234
-5.37396 -2.7661 -18.1495
-4.0681 -5.42409 -18.4814
-2.67146 -7.5125 -18.045
-4.93022 -13.1489 -21.2318
-4.39573 -11.7071 -19.4945
-4.53433 -10.811 -17.7456
-6.77214 -14.6944 -11.7786
-5.68259 -13.0183 -12.9558
-5.06489 -11.4982 -14.0461
1.16428 -10.8926 -16.0856
-0.28061 -11.1862 -14.2943
-1.46632 -11.9064 -12.8956
2.04022 -16.6062 -10.0029
0.678821 -14.7404 -9.7848
-0.722018 -13.3898 -9.47723
0.879985 -14.5065 -4.39585
1.31032 -12.2413 -4.65272
0.327456 -11.6629 -6.25909
-2.9401 -6.28088 -10.1859
-1.09266 -6.69849 -7.88526
0.63768 -7.87955 -6.43147
4.20442 -10.3715 0.429903
3.90741 -8.35473 -1.74374
2.97835 -6.88409 -3.60829
3.50542 -0.616496 -7.72657
4.58855 -2.00555 -5.32288
5.12109 -3.74663 -3.5375
11.9837 -2.27381 -0.163788
9.85309 -2.37629 -1.07624
7.91508 -2.28394 -1.41757
8.01185 4.09135 -0.249796
7.45881 2.2107 -1.49064
6.30815 1.01471 -0.429285
0.845653 -1.88219 2.54349
2.87276 -1.13749 3.39122
3.55902 0.116306 2.0355
4.36524 7.17307 0.0153624
3.14093 4.86229 1.44425
1.736 3.33057 2.92159
2.29042 1.96361 9.94331
0.52635 2.7579 7.67668
-0.935247 3.08773 5.61332
-4.2047 -0.573899 1.61612
-5.22318 1.9199 2.89051
-4.23405 4.00906 3.96737
-8.54853 6.75646 6.87559
-6.9723 7.99847 5.71141
-5.40516 7.56865 4.59773
-0.153374 11.3926 -0.993291
-1.95148 11.2728 1.38007
-3.08997 10.3642 3.4731
-2.54803 10.5287 10.7696
-1.31323 11.8142 8.3814
-1.60732 12.7535 6.02905
-2.42591 15.0511 0.0799817
-1.6009 15.5695 2.18546
-0.56359 15.6908 3.85583
3.70501 20.1808 2.99406
2.06259 19.4682 4.46953
0.927594 18.5848 5.81577
-6.83627 20.2125 7.4723
-4.01505 19.2631 7.33165
-1.8216 18.5813 8.43912
-6.0495 14.5608 13.4356
-4.38183 15.6565 12.252
-2.76433 16.3248 11.3476
4.06681 18.0178 10.6153
2.1447 16.2606 12.0637
0.300538 14.7232 12.9229
-0.619218 9.11698 17.8481
0.269288 10.6471 16.3475
1.27285 11.7145 15.0306
4.98114 11.3736 16.7874
5.778 12.3621 14.8457
4.79005 11.0544 13.7522
7.38427 2.84887 13.3678
5.6902 5.29965 13.4324
4.61696 7.44701 12.572
2.89417 12.685 10.2314
2.25976 10.4641 10.4463
1.66387 8.58629 10.4693
-5.60642 3.43187 9.92413
-3.12793 4.96667 9.30619
-1.26231 6.67425 8.97946
3.41508 11.6259 5.53331
1.58356 9.27739 5.63471
-0.501411 7.82253 5.43787
0.227897 5.93264 -1.75788
-0.824408 6.40296 0.25554
-1.68006 7.04404 1.91016
-6.20977 12.3725 -0.326414
-6.26226 9.48176 0.395395
-5.30805 7.14929 0.784746
-8.39871 4.2848 -5.71448
-7.25772 4.25228 -2.96175
-7.50235 4.29195 -0.423825
-7.53511 -3.14254 -1.03576
-7.96844 -1.07099 -0.0853443
-8.41899 0.736568 0.555478
-13.906 2.8104 3.21321
-12.3019 1.15692 3.48736
-10.8069 -0.121874 3.38405
-13.234 -1.58808 9.54006
-11.1504 -2.28438 7.52655
-10.05 -3.23281 5.43082
-11.4499 -8.50364 1.5499
-10.9891 -7.38081 3.52709
-10.6004 -6.9927 5.41897
-7.70453 -12.1286 10.0538
-9.34838 -10.6962 9.26114
-10.5788 -9.58273 8.1995
-6.78001 -6.7494 11.9876
-9.0741 -6.74002 11.642
-10.9218 -7.22052 11.1562
-14.5534 -4.25098 10.8671
-16.6299 -7.01839 14.5363
-15.44 -6.52829 12.6059
-14.602 -6.33015 10.8341
timestep
17.6357 -4.08988 -3.78019
16.8919 -7.71607 -0.520046
16.8372 -6.29468 -2.35282
16.4658 -4.9631 -3.75635
13.5493 -11.3646 -6.77354
13.7447 -8.42399 -6.33163
14.4693 -6.02631 -6.80979
7.44332 -4.98745 -8.52699
10.2349 -4.14466 -9.14128
12.5157 -3.22235 -8.47125
18.2309 -0.270947 -8.22163
15.601 0.878321 -9.02351
13.1667 0.520265 -8.35332
14.0125 7.32935 -10.5064
12.2151 4.98818 -10.0956
11.3058 3.81579 -8.02164
12.0901 6.13265 -0.394806
10.5125 5.04189 -2.6755
9.32848 4.75756 -4.91599
2.06912 5.01683 -6.69696
4.67238 6.45943 -6.54746
6.78443 7.50314 -5.57156
9.88039 14.491 -4.97489
8.48716 12.6627 -4.66052
7.50377 11.0006 -4.27155
9.50993 12.7286 1.3455
7.592 12.6762 0.0412007
6.01133 12.5189 -1.12396
7.41208 17.698 -5.7042
5.26491 16.2175 -4.26256
3.70563 15.1964 -2.52234
-0.778847 13.8074 -8.57649
-0.735138 14.1134 -5.61256
0.0401845 15.3377 -3.51437
0.219288 21.9591 -2.59835
-1.03096 19.6179 -1.24324
-1.63806 17.2098 -0.664958
-3.30608 12.6388 5.33297
-3.34922 14.0902 3.52359
-3.58026 15.268 1.96147
-9.09658 13.0091 2.09716
-8.35479 15.2072 2.12133
-7.06836 16.5827 2.69932
-8.39163 16.7055 8.57613
-6.97789 17.7228 7.04354
-5.5243 18.1655 5.78974
0.617733 14.6736 8.94303
-0.836906 15.8445 7.56628
-1.96352 17.0165 6.45354
-0.585907 22.7658 3.45501
-0.418908 20.4549 3.57475
-0.488999 18.5077 3.28462
6.30763 16.9778 3.51246
4.08297 16.8873 1.53178
1.71684 15.9371 1.56225
-4.51809 11.9845 -2.46845
-2.16113 12.1574 -0.653165
0.144392 12.7255 0.276552
5.52716 8.30814 2.03668
3.37382 8.89055 0.0607462
2.0254 10.1043 -1.7312
4.65924 12.4712 -7.58113
2.98814 11.3531 -6.42368
1.73636 10.1294 -5.52013
-4.43232 9.83846 -8.19672
-2.25992 9.06591 -8.45403
-0.463797 8.35792 -8.06201
-0.333274 11.1667 -13.4824
0.318943 9.22833 -12.3871
1.25305 7.79835 -11.4056
6.37958 11.8613 -15.6805
5.40669 9.33757 -14.4296
4.90664 7.80982 -12.4501
6.7139 1.60808 -10.911
7.15453 4.38244 -9.91639
7.60932 6.8914 -9.94173
10.3286 14.1788 -8.70826
10.2878 11.2159 -8.39178
10.5717 8.68186 -8.37375
12.9227 10.2068 -2.68518
12.8444 8.59718 -4.35409
13.0179 7.29196 -5.81946
19.2857 6.18352 -3.06964
17.5956 4.71514 -5.03629
15.1115 4.17491 -5.23644
12.4874 -2.73442 -4.23362
11.8976 0.16972 -3.91977
13.4012 1.8651 -2.75073
14.382 5.01271 2.45258
14.0277 2.8553 1.6764
13.5312 1.08589 0.966847
11.2032 -4.55691 -0.32196
11.9141 -3.1051 1.34213
12.6244 -2.07797 2.86576
12.0075 0.637831 9.07741
13.1335 -1.86261 7.91108
13.4104 -3.72973 6.19652
9.57943 -8.5392 9.89272
11.2297 -7.76431 8.45796
12.1816 -7.27382 6.80439
12.4373 -13.9037 1.84378
11.6455 -11.2104 2.84356
10.4038 -9.59739 4.37948
4.92219 -6.91513 7.07265
6.34947 -8.50989 6.17709
6.81372 -10.2714 5.42707
0.0582143 -9.76479 5.34547
1.83033 -11.2605 5.27676
3.55063 -12.2174 5.35374
4.78111 -20.2358 4.90565
4.00936 -17.3588 4.81576
2.31834 -15.5878 4.10415
-0.592305 -20.8596 7.29886
-0.406044 -18.5669 6.99726
-0.528416 -16.7073 6.35863
-3.41894 -10.2567 6.55726
-3.95197 -12.8503 7.92468
-3.196 -15.1901 8.59987
-6.62504 -18.6541 14.8304
-6.30836 -17.1211 12.2946
-6.54201 -16.5044 9.83134
-12.5254 -18.3878 5.33892
-11.0276 -17.3719 6.79047
-9.90979 -16.382 8.07561
-11.778 -9.82816 12.5722
-11.9124 -12.3082 10.9255
-12.7234 -14.2927 9.54477
-20.2534 -19.008 8.98822
-17.9268 -17.146 8.99773
-16.3887 -15.1124 8.96632
-16.7142 -8.52188 8.8717
-17.6367 -10.6078 8.44723
-18.7915 -12.2021 8.52291
-23.5711 -8.07934 5.18052
-22.522 -10.0878 5.67853
-21.917 -11.8199 6.39576
-25.8238 -9.09259 2.86791
-24.4808 -11.7162 2.42813
-24.357 -13.6273 4.11125
-25.7599 -18.3843 9.15709
-25.75 -17.6292 6.96344
-25.4903 -17.1244 5.07721
-30.7045 -19.631 0.814599
-29.052 -19.7531 2.43837
-27.595 -18.4473 2.20321
-24.2375 -19.4797 -4.05272
-25.6367 -18.3629 -2.57711
-26.6408 -17.2711 -1.28008
-30.1598 -13.7472 -3.57783
-27.8882 -17.0241 -7.49895
-28.4704 -15.9298 -5.53784
-28.9138 -15.4089 -3.69041
timestep
30.2536 -20.4206 -11.1534
31.0949 -21.8135 -14.7153
32.2802 -20.6047 -13.129
31.1113 -19.5463 -11.9482
29.0026 -13.5891 -18.2904
29.736 -15.8793 -16.5304
29.452 -17.0483 -14.282
29.75 -15.8881 -7.70126
28.236 -14.9519 -10.0912
26.7751 -15.427 -12.1265
22.3851 -18.8994 -14.964
22.4289 -16.004 -14.2602
23.11 -14.4498 -12.3565
22.3568 -13.6421 -4.69238
21.6092 -12.7346 -7.43063
21.0287 -12.4374 -9.89595
14.4811 -11.0724 -13.3052
16.5394 -9.85287 -11.5285
18.6547 -9.48117 -10.1538
23.2185 -4.03616 -9.41728
20.3627 -4.82658 -9.1007
18.177 -6.04354 -8.60638
12.4019 -2.93769 -5.741
14.3708 -3.6444 -6.74415
14.7123 -5.54644 -7.12698
14.2889 -11.2104 -6.99412
12.7702 -9.45731 -6.94365
11.69 -7.82025 -6.75889
9.2015 -13.1212 -3.84842
7.95038 -10.8796 -5.36185
8.01317 -8.41257 -6.00404
7.45968 -1.67605 -4.70652
6.02122 -4.26789 -4.40057
4.94103 -6.20218 -5.66318
-2.36837 -9.47073 -9.66987
-0.233578 -8.37338 -7.90383
2.02825 -7.19591 -7.89215
6.00349 -5.48434 -12.4512
3.79868 -5.33211 -11.7454
1.88905 -5.51539 -11.2975
-2.43978 -2.61639 -15.6092
-1.73478 -4.40799 -14.3148
-1.26099 -6.06004 -13.3519
0.900459 -9.21272 -18.708
0.0606008 -9.24873 -16.5456
-0.219235 -9.49082 -14.6107
-2.59797 -14.9392 -11.0109
-0.964628 -13.6344 -12.017
0.611011 -12.5999 -12.5897
7.41122 -13.7294 -13.1675
5.42034 -14.4352 -12.208
3.65047 -14.5119 -11.3463
7.10231 -9.19804 -10.8263
5.2122 -10.4926 -8.9205
3.79922 -12.4689 -8.14565
-1.42438 -16.7285 -5.8113
0.504977 -14.7258 -4.74023
1.36706 -12.3759 -5.22743
-4.12795 -10.9605 -0.812582
-1.34141 -10.4844 -1.75539
0.822098 -9.55799 -2.737
6.62829 -6.84375 -0.76973
4.46947 -7.37152 -0.103878
2.75946 -8.27542 0.269933
3.58328 -10.4301 7.28839
2.46501 -9.51341 5.47413
1.75603 -8.52145 3.92679
-1.70874 -9.31665 8.01712
-0.81009 -7.38183 7.10536
0.0952 -5.92012 6.14371
5.74144 -9.4686 10.2453
4.43955 -6.81558 9.862
3.31427 -5.37138 8.08702
7.8844 -9.30257 3.83895
6.1142 -6.91631 4.06816
4.96421 -4.73666 4.72327
0.740228 -4.74564 -0.7185
2.74894 -2.95432 0.56081
4.15878 -1.85588 2.37967
7.0287 4.98607 2.08594
5.29894 3.53616 2.6227
4.2067 1.91361 2.85774
0.188431 0.722909 9.06234
0.780168 2.51736 6.75796
0.931086 3.18781 4.30232
-3.15404 5.8841 -2.66652
-2.89303 5.56348 0.284662
-1.77212 5.19975 2.54601
-7.84939 7.48286 5.7645
-5.6791 6.73994 6.11131
-4.97588 5.99112 4.43043
-4.51947 0.176982 2.42699
-5.84474 2.06842 2.2067
-6.8328 3.75761 1.98026
-10.4479 8.08608 -3.72516
-10.3289 7.04251 -0.936401
-10.1424 5.01749 0.602112
-14.6614 1.25331 3.69656
-13.1388 2.01417 2.12008
-11.5521 1.51885 1.06283
-16.1252 -0.119982 -5.23988
-13.2131 0.0624884 -4.63446
-11.8652 1.01491 -2.69057
-8.43465 0.954598 -5.54124
-9.04876 3.15984 -5.91828
-10.749 3.73042 -5.10305
-16.9698 2.54924 -7.59768
-15.4568 3.88087 -6.4487
-14.2796 5.09495 -5.43834
-18.7448 3.48502 0.447394
-16.1135 4.7896 -0.057274
-14.7675 6.07594 -1.79966
-14.7057 10.8733 -2.31499
-13.7891 10.7923 -0.185297
-13.6068 8.92858 0.42642
-11.082 3.18082 6.50513
-11.6085 5.57273 4.80751
-12.9742 7.52611 3.90096
-19.4965 12.0821 3.80789
-17.0979 11.3374 5.41176
-14.7542 10.3703 5.68482
-9.38324 14.3932 7.58331
-11.4364 13.6757 8.39082
-12.9478 12.4135 8.33093
-14.8277 8.24469 14.8603
-15.569 10.5446 13.1163
-14.5952 12.4683 11.7548
-9.30214 18.3906 14.1957
-12.1182 17.4217 14.3029
-13.4414 15.2547 14.0667
-16.0833 11.7549 18.1562
-14.1092 12.8117 17.5493
-14.5536 14.7276 17.6618
-11.8026 13.9194 23.316
-12.5234 15.3085 21.6033
-12.8219 16.7917 20.3416
-5.07062 19.7108 21.1011
-7.98497 19.2498 20.6836
-10.2611 19.4879 19.5589
-14.3651 22.0611 16.8014
-12.6744 22.0441 15.2127
-11.2673 21.3832 16.4227
-5.31951 21.7807 13.2296
-7.12254 22.6332 14.4148
-8.44108 23.7107 15.4054
-13.4908 27.8881 11.3872
-11.867 27.1468 12.8691
-10.4747 26.6784 14.1817
-14.578 28.2848 16.6156
-13.208 28.1475 20.6308
-12.1662 27.5422 18.6482
-13.03 26.9446 16.9816
timestep
-4.92344 -16.4233 -22.8905
-1.5788 -13.7188 -20.854
-3.61511 -14.4754 -21.6685
-5.19628 -14.9991 -22.7204
-7.43502 -16.8725 -15.1596
-7.94633 -15.1839 -17.5612
-7.93724 -15.3166 -20.1077
-9.98435 -10.1892 -25.3762
-9.94652 -10.952 -22.4957
-8.43032 -11.5739 -20.5421
-1.15936 -11.5919 -17.7635
-4.12835 -11.4375 -17.5593
-6.57387 -10.7528 -17.3295
-9.15676 -12.332 -11.0675
-9.18731 -10.0335 -12.9639
-8.01201 -8.50008 -14.6281
-6.30499 -1.24935 -19.2586
-6.07316 -3.9031 -17.9228
-6.03221 -5.55008 -15.9765
0.674682 -3.94383 -16.3041
-1.24896 -3.75596 -14.0359
-3.75591 -3.68108 -13.5754
-1.27957 1.37208 -16.644
-3.22824 0.671013 -15.5983
-4.80846 -0.281761 -14.9083
-10.5542 -2.11063 -18.4875
-9.34521 -1.31222 -16.6755
-8.59984 -0.498982 -15.0433
-13.2363 -6.5715 -14.6048
-10.8639 -4.78343 -14.8389
-9.00488 -3.87568 -13.3481
-6.71432 0.719119 -8.90457
-6.84275 -2.24309 -9.20326
-6.67825 -4.48552 -10.4062
0.0910908 -9.33346 -10.3076
-2.52972 -8.48253 -9.17282
-4.94941 -7.69264 -9.32666
-9.31185 -13.2041 -6.92365
-7.73162 -11.5056 -6.93707
-6.74666 -9.81156 -6.73434
-4.72963 -10.2504 0.375273
-5.1699 -9.24032 -1.66636
-5.34221 -8.4663 -3.46972
-6.54363 -1.82924 -4.83384
-5.1693 -3.65855 -4.45012
-3.87018 -5.13569 -4.55612
2.1107 -6.61098 -8.58984
1.01971 -5.7956 -6.71173
-0.126622 -5.34145 -5.17531
-0.400569 0.776407 -7.87708
0.0865133 -0.422593 -5.95158
0.411117 -1.65105 -4.44611
-4.23602 3.13735 -0.763071
-3.70564 0.206316 -0.853254
-2.07432 -1.61712 -1.57183
-1.37107 -7.39548 3.92066
-2.56331 -6.01915 1.56171
-3.91366 -4.57119 -0.0453047
-10.7488 -5.3052 -3.69286
-8.80262 -6.01879 -1.55193
-7.40533 -5.93423 0.579477
-10.0455 -3.7002 6.79956
-9.26714 -5.14794 5.16228
-8.90585 -6.68812 3.98831
-8.44036 -14.1546 5.9309
-9.13622 -11.9423 5.87227
-9.71346 -10.113 5.42253
-16.2507 -9.37515 7.70414
-14.3009 -10.5004 7.14301
-12.6093 -9.79155 7.86191
-9.74426 -16.3488 12.2565
-9.62089 -13.4915 11.419
-10.5186 -11.2166 10.6971
-13.1521 -8.48337 16.3538
-10.6733 -7.71482 14.8891
-10.8748 -7.81295 12.3489
-3.54059 -10.7165 10.2756
-5.84532 -9.23465 11.4472
-7.25609 -7.11059 11.4259
-5.49062 -1.30423 14.6548
-6.43258 -2.3714 12.8228
-7.03242 -3.32349 11.2059
-13.0182 1.64776 7.65218
-10.2551 0.712581 8.26107
-8.08938 -0.380791 9.04646
-1.12193 -0.466493 6.03418
-3.59577 0.0682778 7.60724
-4.68298 1.20469 9.61448
0.544234 4.08907 14.3356
-1.27255 3.8832 12.9076
-2.78617 3.79293 11.6499
-6.13152 7.48197 7.89193
-5.39612 8.31306 9.9293
-3.83732 7.2684 10.529
2.33314 9.58542 14.7309
0.538891 10.478 12.5253
-1.69157 10.3081 11.3011
-4.30675 15.7385 12.8442
-3.04722 14.9632 11.0568
-2.1039 13.7747 9.80035
1.65592 11.4407 3.5446
0.204593 12.9397 5.67228
-0.359298 15.1882 6.73465
3.98859 19.9276 8.34983
2.24914 19.0226 7.10982
0.866824 18.6495 5.75671
-1.68329 21.7277 1.48065
0.0672487 22.0632 2.96574
1.17056 20.512 2.45841
7.45368 24.2104 2.84176
5.96907 21.6267 2.81849
4.80669 19.4243 2.26975
2.97319 14.9499 0.890753
5.25744 15.171 1.23092
5.3522 15.7585 3.10887
3.56579 15.2214 10.9728
4.98055 15.1251 8.35181
6.49245 14.3516 6.44961
5.82694 7.0901 9.00622
7.66419 9.32759 8.30013
8.74717 11.5516 7.68092
15.8129 11.9843 10.3763
14.0526 11.2201 9.07245
12.5167 11.0997 7.8448
13.8495 14.3332 1.74819
14.0269 11.5902 2.89922
14.4407 9.92507 4.78565
17.9882 14.7477 8.73875
18.5233 12.3931 6.99244
18.0782 10.1514 5.86143
20.4368 9.29966 11.7686
19.7393 8.32217 9.78353
19.3041 7.35488 8.12347
12.9788 6.67507 9.29117
14.7833 5.7372 8.17465
16.3337 5.23248 7.06895
17.444 0.430021 -0.516075
17.1767 1.75214 2.14117
16.1475 2.6365 4.30014
9.05626 0.400034 4.32642
11.3367 0.0507821 4.57178
13.3005 0.150217 4.6914
13.4621 -4.46543 0.393967
14.3149 -3.87655 2.46963
15.0647 -3.1715 4.1494
19.6683 0.429905 8.54915
19.1895 -0.688111 6.57351
18.439 -1.66612 5.03688
20.696 -3.38338 1.18982
22.6974 -5.4904 6.27884
21.2486 -5.05061 4.52094
20.2446 -4.31358 2.99463
timestep
12.6349 -5.92602 1.19384
16.3872 -9.23216 1.526
14.8484 -7.56772 2.02025
13.5546 -6.11118 2.31251
14.58 0.925687 5.81791
15.8155 -1.61746 4.87639
16.1115 -3.40848 3.08555
16.5558 -6.03963 -3.349
17.9211 -4.37639 -1.28749
19.1593 -3.69047 0.833532
26.3688 -8.22322 3.13276
24.3217 -6.18783 2.39297
22.7668 -4.22779 1.90045
25.7112 1.64241 5.65455
25.5627 -0.191852 3.31065
25.0545 -1.30813 1.075
25.0184 -1.48429 -6.43044
26.2868 -0.427392 -3.9496
27.4621 -0.308311 -1.68976
33.5143 -4.25517 -2.07308
32.4175 -1.58441 -1.33524
31.1427 0.617838 -1.50147
33.479 5.06614 -7.56034
32.5656 3.90291 -5.77287
31.5526 3.24426 -4.21698
29.2454 2.83984 -8.00419
28.1431 4.827 -7.53662
28.5113 5.04442 -5.61359
20.7298 4.71308 -7.88984
22.834 6.04211 -6.25076
24.7896 5.18192 -4.85863
28.743 6.0444 0.901635
26.3075 4.74185 -0.217364
24.7339 3.26643 -1.57722
19.2006 1.81847 2.98147
20.4171 1.18735 0.33531
22.2057 0.440923 -1.32182
22.5844 -6.58309 -3.61473
21.9261 -4.35927 -3.67564
21.2986 -2.4957 -3.55642
15.724 -1.65925 -8.2668
17.0763 -1.45707 -6.39258
18.0289 -0.963677 -4.74032
16.026 1.87806 1.23664
15.653 0.529752 -0.61413
15.2228 -0.536645 -2.21368
13.1068 -5.71922 -5.15063
12.6405 -3.84567 -3.86425
11.9612 -2.0432 -3.45132
7.46558 2.71349 -1.91842
7.85048 0.478129 -2.40568
8.4506 -1.38153 -2.15585
7.87657 -7.92589 -7.30487
7.29981 -5.49654 -5.67822
6.95215 -3.00755 -5.24626
4.16277 3.98697 -4.12944
3.77813 1.17596 -5.04084
3.54228 -1.36066 -4.92916
-1.8468 -5.71366 -0.130702
-1.11526 -4.05003 -2.49239
0.0442676 -2.7207 -4.33382
-2.44666 -3.25913 -11.064
-2.18784 -2.48706 -8.89157
-2.46427 -1.84418 -7.05009
-4.19176 -0.15839 -1.02246
-5.06261 -1.06423 -2.97277
-5.37136 -2.10497 -4.61649
-8.20349 -5.5215 -10.1448
-6.98888 -5.29098 -8.18159
-7.73909 -3.95729 -6.9409
-12.6483 1.10669 -2.44744
-11.7276 -0.60867 -4.70361
-10.6451 -2.91736 -4.72406
-7.00706 -9.48557 -4.60018
-9.43117 -7.92988 -3.83571
-11.1611 -6.2587 -2.98935
-9.99349 -2.39443 4.9372
-10.2306 -4.15948 2.54789
-10.1319 -5.85575 0.646476
-6.55518 -11.5549 0.52717
-7.82738 -10.1292 1.84298
-8.78782 -8.69217 2.78823
-2.2431 -11.0063 6.95228
-5.15592 -10.4146 7.16623
-7.2014 -9.23975 6.19737
-3.7799 -5.70204 12.9555
-6.1307 -5.86555 11.1314
-7.44421 -7.1286 9.34774
-10.9714 -12.5801 9.46186
-10.9785 -10.2631 9.58039
-11.0501 -8.29501 9.62862
-13.3809 -6.12469 16.2486
-13.5725 -6.47045 13.9625
-13.6747 -7.07249 12.0895
-17.7944 -0.111052 11.633
-16.0873 -2.46183 10.9694
-15.8429 -4.79089 9.96036
-18.1799 -10.4887 5.2791
-16.8902 -9.02368 6.53331
-15.8162 -7.67444 7.4856
-13.1448 -13.4777 5.55421
-12.334 -10.6276 5.23795
-12.8766 -8.1387 5.1227
-15.7152 -9.4323 -0.0723507
-16.367 -7.95262 1.59141
-14.6103 -7.11607 1.89956
-17.2556 -0.362685 4.19804
-16.2545 -2.09802 3.02807
-15.7979 -3.51035 1.73276
-16.3179 -7.73586 -3.40011
-16.0561 -4.76978 -3.28094
-14.8664 -2.9769 -1.91247
-19.9939 0.636011 -5.86697
-18.5334 0.246266 -4.10706
-17.3886 -0.211982 -2.57067
-13.3323 2.06165 2.91475
-15.9541 2.90365 1.77553
-17.8717 2.35922 0.185279
-12.934 7.80083 -0.0747487
-15.2212 7.04707 -1.82996
-17.3888 5.76472 -1.43038
-24.504 8.18722 -2.03059
-22.3373 7.65769 -2.66888
-20.4682 7.22189 -3.11346
-22.0928 6.23223 -10.4644
-20.1487 7.95622 -9.00534
-20.205 8.75008 -6.58272
-25.4788 12.6288 -8.32983
-23.7345 12.0624 -5.98097
-21.4588 11.8878 -4.84432
-19.8751 12.9907 1.73936
-19.3034 12.313 -0.40448
-18.6828 12.0279 -2.25231
-11.7584 11.6801 -4.39915
-13.5937 11.5367 -2.98726
-14.9662 11.6158 -1.57644
-19.1097 11.4227 4.72664
-16.3971 11.1731 3.51823
-14.2583 11.1709 2.12979
-9.2206 15.0141 3.45506
-9.98197 12.9835 2.6307
-10.4737 11.2668 1.79899
-4.62666 7.34618 0.930819
-6.23077 8.70911 1.90634
-7.46896 9.4478 3.24882
-10.9926 13.3277 7.60984
-9.08033 12.2965 6.79599
-7.27229 11.6747 6.32154
-4.21673 11.6709 9.62583
-0.956855 15.5819 7.51629
-2.44389 13.8151 7.7388
-3.81393 12.3997 7.71979
timestep
3.85527 6.76565 5.15681
1.41305 9.66047 8.11869
1.85551 8.13009 6.43211
2.39564 6.73343 5.15207
-1.33737 -0.287006 6.02362
-0.641585 2.57243 5.55471
0.00684397 4.17216 3.67778
-6.68051 7.43381 3.80668
-4.21881 7.49303 2.12831
-2.12457 6.27289 1.33593
0.723326 2.008 -3.103
0.761859 4.93619 -2.55109
-0.821295 6.90004 -2.17801
-7.81419 8.98916 -7.10569
-5.21336 8.94567 -5.65167
-2.78785 8.63244 -4.92985
-0.269129 8.21443 -11.987
-0.437334 9.99638 -9.60444
-1.47109 11.0668 -7.53366
-3.59989 12.6079 -14.1345
-3.54001 13.1623 -11.2071
-3.91142 13.7155 -8.74574
-9.64176 12.7169 -6.32653
-7.43861 13.2756 -5.86141
-5.66105 13.977 -5.38265
-7.04988 9.02578 -1.11927
-5.75306 10.8749 -1.64961
-4.40518 12.1611 -2.28992
-0.287893 15.1675 3.05523
-0.702687 13.9915 0.34872
-0.672378 12.7358 -1.87047
4.1748 9.50476 0.469032
3.78623 10.4568 -2.32792
1.78179 10.6546 -3.89177
3.29641 2.81928 -8.15152
2.87508 5.51436 -6.95176
1.69762 7.65622 -6.22478
-3.94255 7.44656 -11.1133
-2.81163 6.78273 -9.19944
-1.5691 6.41334 -7.71601
-4.02385 4.13156 -2.25571
-3.93665 3.92663 -4.565
-3.52895 3.42432 -6.42574
-0.736079 -0.978354 -10.5365
-2.71404 0.075948 -9.93777
-4.27826 1.12176 -9.35434
-5.56373 -6.02419 -9.55943
-5.93574 -3.75674 -9.23899
-6.42787 -1.93611 -8.66975
-11.3168 -1.13351 -2.81427
-10.3867 -1.52516 -4.90327
-9.4282 -2.40127 -6.38468
-7.95814 -6.72904 -11.8121
-9.26443 -6.76172 -9.1339
-10.9091 -5.72338 -7.48489
-18.7728 -3.83865 -4.32948
-16.1136 -4.96949 -5.05762
-13.9178 -6.25502 -5.22536
-11.8774 -13.0749 -5.61318
-12.7469 -11.2911 -3.39006
-14.2828 -9.29755 -2.97818
-20.4486 -7.15002 -0.753565
-18.4989 -8.40582 -0.814944
-16.9463 -9.49159 -0.274902
-20.6251 -15.9536 1.10998
-19.4438 -14.0325 1.65449
-18.4893 -12.3119 1.75113
-12.987 -16.5367 1.52155
-14.0341 -15.2571 3.14906
-15.0987 -13.6259 2.85447
-17.3162 -7.8599 4.76221
-14.6101 -9.01131 4.2811
-13.5371 -10.2063 2.30035
-11.0358 -4.10482 -2.10604
-10.8515 -6.95199 -1.24578
-10.66 -9.13268 0.0620579
-6.6474 -15.1872 -0.267092
-6.55433 -12.2606 -0.820677
-6.93124 -9.85279 -0.0703911
-1.53947 -11.8955 -0.628119
-1.67638 -9.89121 0.53221
-3.32716 -8.81616 0.542812
-6.43901 -4.59579 3.0523
-3.50044 -4.86454 2.63639
-1.5492 -5.50885 1.12632
4.07899 -4.85021 -3.30495
3.11001 -4.82469 -0.487003
1.97248 -4.20624 1.70985
3.28742 2.02382 4.97413
2.98002 0.638624 3.13861
3.12784 -0.587913 1.60404
8.22806 -0.611601 -4.09853
7.22456 -0.392992 -2.01823
6.39785 -0.0661326 -0.260243
7.57113 2.55902 8.35715
7.3663 2.12043 5.41673
7.39678 1.81806 2.88491
9.14199 6.33179 -1.97716
9.88065 4.81877 -0.381052
10.252 3.60365 1.12441
15.601 -0.398319 5.67075
15.4215 1.63106 3.49593
13.7924 3.30443 2.47217
16.1225 6.70389 -3.95503
16.1648 5.33561 -2.08195
15.9913 4.16913 -0.503945
22.6867 1.8733 -0.38207
20.8745 3.1334 0.332596
19.4691 4.33137 1.01858
18.8623 13.2748 1.83556
18.7266 10.3725 1.17353
19.2834 8.00967 1.95436
13.5806 9.45103 0.205823
14.3848 7.53673 1.24078
15.5837 7.76609 2.78698
16.8812 8.74293 10.665
16.1118 8.11162 7.85606
14.5817 6.77425 6.31574
7.9286 9.43001 4.37718
9.64465 7.18707 5.32839
11.2389 5.19945 5.42932
11.6675 -0.989839 8.72311
11.423 0.367384 6.85748
11.408 1.41097 5.18668
12.0409 -1.372 -3.57001
11.9171 -0.909801 -0.628676
11.4101 -0.304696 1.79603
7.33882 -2.5289 8.02136
7.93553 -2.65134 5.10428
8.96482 -3.03366 2.80279
10.5743 -7.23349 -3.18573
9.34594 -6.03046 -1.62806
8.34203 -5.50369 -0.0169808
7.4795 -10.7316 -1.00611
5.90119 -9.58813 0.252356
5.38321 -7.75715 0.762379
1.17162 -13.4672 0.917195
2.2317 -11.1257 2.42533
2.73901 -8.78177 3.29186
0.298858 -3.32258 8.07232
0.359872 -4.99096 6.46136
0.602746 -6.80644 5.7361
-4.54016 -11.4752 6.53217
-3.51643 -9.40698 6.29417
-2.92292 -7.62636 6.89245
-8.63618 -3.32459 8.57257
-6.74956 -4.61341 8.97509
-5.26978 -5.86976 9.31062
-6.87175 -5.86518 14.5277
-2.4625 -7.55496 15.8278
-4.09864 -6.54005 14.5334
-5.36778 -6.06239 13.1044
timestep
-1.92397 3.45634 9.57251
-1.51544 5.30318 7.50048
-0.339235 5.6358 9.47236
-1.04414 4.12723 10.5251
5.18462 3.63284 8.136
3.78022 3.33506 10.7474
1.98113 2.98356 12.52
3.14882 9.29764 10.2713
2.14893 8.5958 12.9894
2.44577 6.36538 14.1893
0.666856 6.03328 20.8339
-1.05083 6.79892 18.5222
-0.697126 5.73676 16.2311
-6.83197 8.8325 13.5555
-5.30124 6.28366 13.7573
-4.10712 4.48616 15.116
1.71058 -0.122368 16.6894
-0.680322 0.50352 15.0244
-3.07181 0.933669 14.251
-5.20727 -2.7827 7.46169
-5.79534 -1.88451 10.2416
-4.91472 -1.9692 12.6332
-4.96724 -1.64501 19.6152
-4.78157 -2.72998 17.573
-4.74439 -3.83237 15.9407
-2.41847 -9.20543 13.3917
-4.28419 -8.6096 14.6353
-5.33326 -7.58648 15.952
-10.5037 -6.46378 22.1108
-8.96145 -8.17293 20.2185
-7.03145 -9.22826 18.9286
-1.41702 -15.6308 17.4428
-3.2107 -13.2583 17.2571
-5.34046 -12.6039 18.4974
-11.3552 -15.2783 21.3
-8.46426 -15.8571 20.8665
-5.93057 -15.5813 20.7837
0.367962 -14.9927 22.3697
-1.54698 -16.2799 22.6116
-3.19774 -17.3465 22.7472
-8.23877 -18.343 27.9978
-6.94816 -18.9356 26.1633
-5.51376 -19.4422 24.9116
-9.09523 -21.3854 19.5311
-7.6566 -19.8492 20.5072
-6.45482 -20.9911 21.5716
-1.62698 -22.9105 18.3123
-2.42457 -20.9108 19.1771
-3.34493 -19.4116 20.0637
-7.29104 -22.2326 15.7476
-6.28584 -20.2667 16.4597
-5.1955 -18.668 16.8291
-11.8677 -19.417 15.1735
-9.8505 -17.3273 15.8402
-7.71624 -15.943 16.0166
-4.04833 -11.0864 10.748
-6.0266 -12.0522 12.7565
-7.55896 -12.3561 14.772
-14.0478 -8.28332 18.0871
-11.6172 -9.6581 17.0467
-9.65529 -9.26361 15.4662
-6.64058 -6.53154 10.7571
-7.74113 -6.11117 12.7557
-8.40319 -5.78637 14.5825
-9.18178 -3.69343 21.1049
-8.73602 -3.39734 18.8475
-8.95235 -2.87379 16.9606
-11.4276 -1.99721 10.8466
-10.6089 -0.909761 12.7253
-9.45441 -0.307469 14.2036
-5.92875 1.37765 20.0559
-7.23716 2.19541 17.5064
-8.80534 3.11613 15.7194
-14.0513 9.3154 13.9432
-12.2491 6.95545 14.1978
-10.4056 5.49109 13.2201
-9.02933 1.83104 5.873
-8.0641 3.71875 7.9671
-8.62009 5.32236 9.86967
-8.9947 11.2452 12.3189
-8.78371 9.99218 10.3778
-9.19142 8.91698 8.77801
-14.9055 10.1396 4.00653
-11.9671 9.69301 4.223
-9.72883 8.76639 5.01951
-2.75565 12.0279 5.93897
-5.33259 11.1282 4.74305
-7.24546 10.8849 3.07459
-7.44542 12.4502 -4.27492
-6.63665 11.5156 -2.31155
-6.04351 10.9182 -0.530701
0.416902 7.35966 0.246946
-0.95556 8.96127 -0.719283
-2.48934 9.94927 -1.46244
-5.60622 13.1181 -7.29401
-3.21046 12.2004 -5.77789
-1.42849 10.5209 -5.06629
1.51633 4.55766 -6.22161
2.03609 6.78838 -5.8526
1.89075 8.70816 -5.43522
3.03793 15.0508 -9.47445
4.43201 12.6779 -8.33153
4.6895 10.2964 -7.45658
6.57145 3.25238 -6.28005
6.93786 5.32099 -7.26442
6.93964 7.24389 -7.69325
12.2435 9.91781 -11.1134
11.8538 8.04065 -9.80696
10.0293 7.30484 -9.9063
3.46727 4.94865 -12.8483
6.41977 4.65718 -12.5687
8.94545 4.98246 -12.7115
16.0762 4.41304 -14.5267
13.794 4.52758 -14.9262
11.9032 5.05725 -15.0939
11.4516 12.2864 -18.7931
12.0964 9.37877 -18.8929
12.2419 6.87865 -18.4115
9.70301 -0.0908611 -20.6388
11.6487 2.1069 -21.1533
12.4377 4.52058 -21.3851
17.313 5.51038 -26.4551
15.2207 6.06896 -25.6231
13.4848 6.07343 -24.6917
12.0619 10.6558 -30.074
11.6332 7.83022 -29.2298
11.2738 5.77229 -27.7675
17.5841 2.65699 -29.0571
14.9164 2.10528 -27.849
12.5175 2.30236 -28.691
10.2542 -2.67763 -23.5983
10.5307 -1.85405 -25.7495
10.9969 -0.945407 -27.4341
4.36493 -3.57228 -29.543
6.37443 -2.46089 -29.8734
8.2431 -1.83765 -29.8959
13.921 0.16119 -33.4046
11.1564 0.695905 -32.4291
8.65641 1.14843 -32.2096
2.46104 3.04373 -34.1432
4.77719 3.00068 -34.0167
6.64222 3.41719 -34.4979
6.44896 9.40239 -38.4893
7.46895 7.65732 -37.3505
8.31767 5.98837 -36.7364
13.8079 0.766033 -36.7336
12.5494 2.70378 -36.5245
11.776 4.49352 -36.242
14.3602 7.19795 -35.4852
15.5707 7.02377 -41.0214
14.2272 7.13915 -39.1335
13.5653 7.65687 -37.3517
timestep
4.85539 26.1928 -15.4948
3.88252 27.6942 -20.0157
3.85363 26.6407 -17.9488
3.68221 25.713 -16.2194
-4.47364 22.8266 -16.0329
-1.57038 23.3713 -15.6396
0.966707 23.1155 -15.6545
1.20794 14.2964 -17.8595
1.06166 17.2131 -17.2664
1.25451 19.332 -15.8609
-0.335215 19.4119 -8.91153
1.94487 18.627 -10.6624
2.67802 17.5198 -12.8393
3.74711 11.3055 -7.15828
3.15374 12.3385 -9.88981
3.48253 13.9414 -11.8456
-0.677434 8.54999 -15.1945
1.81626 10.1766 -15.0682
4.0646 11.1342 -14.3399
6.16931 4.42558 -15.4708
6.34709 7.04625 -16.8782
6.51574 9.58943 -16.7986
3.71409 10.6843 -22.8156
5.60714 10.4208 -21.5006
7.24135 10.5363 -20.4065
6.27231 15.0714 -24.5916
8.00475 14.2525 -23.2837
9.1657 13.4472 -21.9109
9.24262 19.7805 -17.1942
10.2348 17.0931 -18.0151
10.6492 14.6524 -18.6266
15.747 11.8566 -18.0762
13.6399 9.88983 -17.3195
11.4333 11.1678 -17.3292
9.49423 15.8081 -13.2299
8.57467 12.9928 -13.5599
9.42858 10.6614 -14.141
10.2464 4.01464 -10.1643
9.77462 5.77593 -11.5988
8.87435 7.28079 -12.4965
5.89993 8.98933 -7.12389
6.03634 7.55271 -8.94046
5.58476 6.73405 -10.6745
3.31112 1.91133 -14.1795
2.69639 3.86436 -13.0886
2.49267 5.77758 -12.6655
-0.518767 0.424214 -10.3799
-0.31529 2.73064 -10.2337
0.118739 4.62807 -9.92997
-1.8475 10.7629 -9.64541
-0.848453 8.92105 -8.64938
-0.200283 7.49433 -7.45554
5.39705 6.93648 -1.37562
3.36663 7.62954 -3.44381
0.844164 7.71177 -3.80836
-4.98848 11.3854 -1.54703
-2.34046 10.0579 -1.22121
-0.0810332 9.18113 -0.428284
1.83826 12.9297 3.592
2.43394 10.0878 4.26217
0.966149 8.3392 3.12623
1.49392 2.17587 7.14049
0.506086 4.23823 6.749
-0.0413387 5.91688 5.87529
-5.49694 10.3952 8.33425
-4.03467 8.60498 8.13641
-3.03867 6.91173 7.98864
-2.00171 0.904583 10.5592
-3.64934 2.37774 9.85381
-4.84977 3.82341 9.26227
-10.7615 6.21655 14.4123
-8.9132 5.97042 12.0877
-8.04946 5.82758 9.69274
-8.54802 11.585 7.5476
-7.95652 9.43563 5.57
-8.36876 6.97207 6.08328
-3.95566 1.35433 1.67921
-4.08406 3.21009 4.00731
-5.18911 5.39174 4.72969
-3.60616 11.3304 2.65584
-2.60456 9.23853 2.59779
-4.17787 8.10078 2.26402
-11.3782 6.19733 -2.57747
-8.63808 6.99493 -1.71944
-6.29222 7.07821 -0.722944
-5.68739 7.08145 -8.05076
-4.43203 6.72313 -5.37194
-3.55987 5.94177 -3.10676
0.139974 4.15454 2.82859
-0.24843 3.91517 0.553892
-0.784541 4.04225 -1.33744
3.31323 3.99291 -2.62637
2.74561 2.58345 -4.37954
0.794773 2.31375 -4.33043
1.87191 -6.64389 -4.70482
2.21373 -3.76266 -4.02503
1.14944 -1.44764 -3.92278
-5.4164 -1.8257 -2.17309
-3.13954 -2.13077 -1.8487
-1.30945 -2.51647 -1.22992
2.88302 0.120208 3.41805
2.27153 -2.63349 2.45699
1.48831 -4.26232 0.6581
-0.981038 -10.418 -2.3706
-0.182572 -9.19521 -0.567952
0.455625 -7.91697 0.78841
4.17977 -9.66648 5.38171
2.63592 -10.8866 4.15278
2.84117 -10.4986 2.2323
0.391438 -15.9027 -4.43894
1.32114 -14.1627 -2.20539
1.53021 -13.4537 0.235119
5.11918 -17.7697 3.99337
3.34817 -16.2996 3.70225
1.64194 -15.3285 3.53847
-5.00077 -11.9037 7.37284
-2.71904 -13.4467 6.23555
-0.293947 -14.1512 6.58906
7.88277 -12.7971 7.77842
5.20493 -13.6329 8.78389
2.76207 -14.3623 8.83773
6.63477 -15.5069 13.0393
4.70179 -14.2924 13.4527
3.4536 -15.4158 12.4227
4.77759 -21.6138 11.725
3.06123 -19.8772 13.4334
1.162 -18.4457 12.5137
-4.81775 -14.1653 14.7824
-2.67377 -16.2109 15.0975
-0.755627 -17.77 15.724
2.43163 -17.3767 21.6165
1.3329 -18.7794 20.1306
0.295884 -19.7694 18.7796
-0.7232 -25.4616 16.406
-1.42687 -24.1089 18.1546
-2.13979 -22.6456 19.2644
-7.49876 -20.1943 25.7596
-6.04145 -22.0694 23.9594
-4.35059 -23.0591 22.3272
-6.04053 -30.0276 25.0839
-6.03912 -28.0326 23.8996
-6.01327 -26.4531 22.7226
-11.8692 -27.0442 17.9585
-10.4664 -26.1577 19.5799
-9.38127 -25.6659 21.1488
-12.9818 -25.3491 26.923
-11.6125 -24.9832 25.0864
-12.4627 -25.1941 23.3219
-15.103 -23.1181 18.9886
-16.3877 -19.7476 22.2223
-15.6432 -21.836 21.5393
-15.036 -23.6318 21.003
timestep
10.9241 16.1516 -4.1504
7.72572 14.5895 -1.23807
8.45234 15.1106 -3.37883
10.4108 15.1881 -3.1809
16.21 15.3031 3.21241
13.9486 15.1064 1.28166
12.4969 13.7739 -0.336896
17.2004 8.45528 -2.10845
14.3971 8.76916 -1.14774
13.0009 10.1054 0.515886
8.66142 9.93236 6.44132
10.0529 7.96673 4.6862
12.378 8.03601 3.6416
19.276 7.80227 5.90629
16.6572 6.40899 6.19172
14.4427 5.39685 5.43425
11.7154 0.218398 1.49046
12.7552 0.674619 4.24567
13.2931 1.9092 6.41106
10.4079 0.411777 9.55527
13.0525 0.306661 10.9248
14.7635 -0.297248 9.13312
12.6235 -5.424 10.4695
14.3596 -4.71716 9.10256
15.4296 -3.77161 7.74562
14.7755 -1.73003 0.499974
15.8695 -2.23651 2.48214
16.5411 -2.67057 4.28246
23.9739 -2.04853 6.01911
21.2882 -0.860511 5.51323
19.3431 -0.114866 4.04247
15.5127 3.74802 0.155029
17.8296 4.4694 1.88488
20.0026 3.3281 2.57608
26.9292 5.79674 6.0294
25.0553 5.79624 3.7123
22.9072 5.7669 2.33854
21.6818 9.81974 1.9893
23.0496 10.0674 0.131845
23.7244 8.28968 -0.383193
30.4129 6.57282 -1.25961
28.3672 7.16791 -0.341215
26.939 6.67293 -1.60449
26.6524 -0.914598 -2.42964
26.0671 1.32983 -2.47786
25.5888 3.24048 -2.51811
21.0656 4.6318 -7.69592
21.5486 4.07479 -5.49619
21.9737 3.4995 -3.6607
16.8513 -0.42221 -4.53222
18.2686 0.548782 -2.97306
19.6614 1.18164 -1.73196
26.7545 1.47732 3.51816
24.2937 0.731756 2.01179
22.2921 -0.120381 0.681438
24.5141 -5.21079 -2.26254
22.2791 -4.73092 -0.350717
21.682 -3.6709 1.89034
19.0408 -4.50946 10.358
19.5979 -4.55512 7.43088
20.167 -5.18877 5.02733
18.1106 -10.5142 1.43791
17.4195 -8.5394 2.44039
17.1522 -7.167 3.82817
11.1309 -4.40307 2.13708
12.7177 -5.06886 3.69281
13.6257 -6.2932 4.94144
9.28677 -9.10674 10.3909
9.73831 -8.07953 8.36026
10.6108 -7.90237 6.60288
7.34434 -14.5463 4.29189
7.81411 -11.6056 4.18233
7.50197 -9.1543 4.81178
6.24274 -2.08363 2.69954
4.73334 -4.59565 3.24009
4.47032 -6.95329 4.17503
1.81372 -9.07628 10.5004
1.35376 -9.40734 7.57481
1.05439 -8.002 5.46813
-2.48294 -4.8453 0.379264
-1.62639 -5.42093 2.45709
-1.11172 -5.09443 4.33059
-1.81959 3.10327 7.29873
-1.41438 0.252977 6.5293
-2.46838 -2.03431 6.12904
-8.99157 -2.36761 11.1622
-8.00917 -1.9173 8.38506
-6.00848 -1.03139 7.07452
-4.85323 3.93 3.52641
-7.07451 3.3671 3.88897
-6.83469 2.3556 5.56237
-8.94742 6.94384 11.2965
-8.98212 5.76946 9.29597
-9.046 4.4548 7.83013
-14.6669 1.25995 7.46903
-13.2703 2.67568 5.24965
-11.812 4.76748 5.24332
-11.7435 11.097 1.81398
-11.4511 8.92893 2.58617
-12.8844 7.64352 3.00313
-20.4489 3.26421 1.19896
-17.8838 4.71176 1.65232
-15.3603 5.07596 1.69254
-9.71563 1.57072 -2.33017
-11.5504 2.76897 -1.56858
-13.2024 3.75383 -1.14234
-17.6779 6.60538 -5.97541
-16.3097 5.02635 -4.96683
-14.8547 3.76122 -4.56341
-9.25345 3.21432 -5.82044
-11.0239 1.22095 -7.15178
-13.4913 1.76331 -7.49458
-17.1313 2.74046 -13.2309
-16.005 1.09082 -12.0524
-15.1831 0.183554 -10.5096
-17.9543 -6.5408 -8.14072
-17.011 -4.7125 -10.2966
-15.4845 -3.36722 -11.8325
-9.69014 -4.15886 -18.6392
-11.533 -3.91698 -16.3099
-13.8234 -3.99538 -15.1927
-16.8226 -10.1479 -16.1671
-16.7304 -7.83432 -16.0209
-16.9845 -5.8839 -16.1314
-23.942 -8.35623 -11.2939
-21.6183 -6.85162 -12.3971
-19.9142 -5.51203 -13.7403
-22.6593 2.23872 -12.5126
-21.7894 -0.610805 -12.5744
-20.4372 -2.48715 -11.5004
-16.4687 -0.972669 -6.26018
-18.5328 -1.8285 -6.88426
-20.2637 -2.27895 -7.71009
-24.986 0.526555 -10.3124
-24.5302 -0.603409 -8.33807
-23.8847 -1.60903 -6.7719
-29.4849 -3.45723 -11.0168
-27.9637 -4.25584 -8.58201
-26.7553 -4.06177 -6.34496
-25.5453 -4.82261 0.62468
-26.763 -5.18107 -1.31725
-27.849 -5.37249 -2.94969
-33.6171 -6.71578 -4.95269
-32.2625 -6.35757 -3.10362
-31.2624 -6.06652 -1.43118
-30.8168 -6.36072 5.54483
-32.0933 -6.56966 3.61888
-33.0428 -6.52985 1.89292
-37.3591 -5.39081 3.93254
-40.1996 -9.26394 3.57756
-38.1362 -8.22245 3.37796
-36.4562 -7.19474 3.42564
timestep
17.5987 15.4105 -6.9923
14.3996 14.8631 -10.6606
15.2964 15.2361 -8.55365
16.1777 15.7182 -6.85906
16.5803 22.6529 -4.77135
15.0027 20.283 -3.89091
14.7429 17.7481 -3.98491
15.0796 12.2765 1.86176
13.6064 13.9856 -0.0848205
12.6265 15.2283 -2.08419
9.96076 11.7015 -7.96739
10.041 12.7234 -5.16922
9.24962 13.7221 -2.96048
4.56291 16.5165 0.888663
5.99114 13.9019 0.82125
7.80447 12.2149 0.214476
11.237 4.79162 -2.63069
9.2141 6.6203 -1.42886
7.67548 8.56236 -0.825996
1.84048 10.1701 -2.85551
2.77208 7.56456 -1.74932
4.51494 6.55153 -0.187673
5.6624 2.79087 6.21478
5.07884 3.02967 3.9821
4.51153 3.57658 2.17657
3.0897 -3.97414 1.43894
3.00809 -1.6651 1.64888
2.67566 0.270502 1.80327
-3.62216 1.77877 -0.805927
-1.82488 1.57773 1.56257
-0.657665 0.584486 3.6006
-8.0719 -2.80021 3.03113
-5.73515 -2.42968 4.84295
-3.36411 -1.55779 5.18995
-0.564719 -5.62889 11.9523
-1.55502 -5.48592 9.14525
-2.98438 -4.79021 7.15142
-7.11437 -10.0464 7.9339
-6.76668 -7.76299 8.15185
-6.48997 -5.81316 8.20224
-9.95211 -7.69543 12.6199
-8.5465 -5.84973 12.6273
-8.97123 -4.92563 10.9401
-14.7203 -3.7271 13.1268
-13.5541 -2.52833 11.5189
-11.6222 -2.36643 11.8687
-12.1785 -3.99438 17.9418
-11.0712 -2.51705 16.5369
-9.98944 -1.55296 15.2023
-3.28707 -4.30283 14.3694
-5.05242 -2.8125 14.1577
-6.41636 -1.41167 13.9163
-9.16915 4.18859 10.022
-7.18819 2.08778 10.7587
-4.97971 0.929774 11.291
2.59604 -1.31176 7.98984
0.560543 0.652546 8.92721
-1.48226 1.71157 10.0263
1.56491 8.19839 14.0545
1.69462 6.45399 11.6419
0.405472 5.00907 9.98273
0.323436 7.66817 2.66913
0.826823 7.46086 4.92436
1.1599 6.92993 6.79202
5.31879 9.61152 11.448
3.74302 9.64969 9.74565
2.25221 10.1189 8.54641
-2.38799 15.1186 7.93468
-0.586599 13.9469 7.06028
0.580618 12.6066 6.21044
1.54444 20.1953 7.6771
2.45139 17.6962 6.33086
3.26373 15.2935 6.06809
6.67128 8.1998 2.56405
6.41833 10.709 4.15195
6.18528 13.0668 5.09326
13.5894 17.4274 6.41978
11.578 15.6973 5.06267
9.39252 14.832 4.07437
12.0904 8.394 5.13242
10.5166 10.0983 5.16531
10.7151 11.2988 3.61602
13.7039 10.2037 -3.5821
13.2507 8.92472 -0.928969
11.5826 8.69764 0.986493
8.72563 3.35125 7.6471
9.01755 4.97282 5.16401
10.251 5.83944 3.10782
14.1833 0.456797 3.0824
12.2836 1.55291 2.3259
10.9404 2.56616 1.30169
7.33442 -2.15493 2.91877
7.44531 -0.545537 1.25144
7.66683 1.04684 0.11295
7.80595 1.65621 -5.98066
6.2404 3.30298 -4.05255
4.92365 2.65603 -1.96686
-1.96072 4.37459 -3.43472
-0.0267479 3.38129 -2.62509
1.17038 2.13984 -1.67294
-1.83982 -5.88029 -0.174633
-2.00611 -3.04252 -1.06898
-0.681712 -1.14512 -2.14058
-0.812229 0.426646 -7.66662
-2.34092 1.58927 -6.36516
-2.83119 0.430536 -4.8493
-8.09536 0.253408 -2.08367
-7.36216 -1.89431 -2.56548
-5.60885 -1.7545 -3.45271
0.675372 -3.90205 -5.11902
-2.24411 -4.46701 -5.31354
-4.67241 -4.3335 -6.08181
-11.015 -4.7034 -9.60399
-8.797 -4.86508 -8.94277
-8.33301 -4.68293 -7.03674
-13.73 -9.43218 -5.89363
-10.9442 -8.89899 -4.9798
-8.89703 -7.45612 -4.50043
-4.04114 -9.97715 -10.0683
-4.45808 -9.36633 -7.18155
-5.50422 -9.12744 -4.8683
-3.0345 -10.823 1.0635
-2.67583 -10.3037 -1.169
-2.27645 -9.42188 -2.88476
5.38319 -6.96365 -4.53772
3.1287 -8.81738 -3.93658
1.22272 -10.5108 -3.88993
-2.79096 -18.0779 -2.21584
-0.677024 -16.0201 -2.63669
0.730947 -14.2786 -3.85639
-1.52916 -15.1288 -11.1607
-1.43068 -14.7512 -8.87375
-1.50522 -14.5085 -6.92018
-8.11224 -13.236 -4.11632
-6.46845 -13.9752 -5.57712
-5.26239 -15.0392 -6.71472
-3.19339 -20.7537 -11.8784
-4.5768 -18.3959 -10.692
-5.89799 -16.2587 -10.257
-7.51092 -11.6177 -14.3742
-7.86044 -13.6578 -13.3264
-8.77378 -15.1968 -12.5029
-13.0842 -19.3447 -10.4859
-12.7403 -17.4941 -11.8422
-12.0734 -16.7652 -13.5461
-12.0368 -16.4738 -20.2766
-13.2088 -16.5202 -18.2749
-14.2049 -17.0961 -16.6762
-19.3382 -16.3316 -18.3285
-20.0788 -17.6192 -13.9224
-18.8009 -17.5716 -15.8581
-17.8596 -17.5936 -17.5885
timestep
-6.3028 3.48382 -19.5986
-8.06001 7.8419 -17.1538
-6.63144 6.37993 -18.2512
-5.84768 4.75181 -19.0359
-4.45891 9.2163 -14.6972
-2.99293 6.66479 -15.1674
-2.54353 5.21645 -17.2175
0.0999259 -0.637458 -22.1676
0.0799396 0.404974 -19.3759
-1.46517 1.61101 -17.7448
-7.24647 -0.237847 -17.2046
-4.91154 -0.214823 -15.3531
-2.61605 0.299682 -14.369
-0.216845 -4.53017 -16.8621
0.943718 -3.87908 -14.1957
-0.240301 -2.1672 -12.7226
-2.4341 -5.69178 -7.25182
0.0463863 -4.26786 -8.08848
1.39076 -2.47424 -9.30425
3.12783 3.96342 -9.50705
3.95377 1.59649 -7.89589
4.48491 -0.894141 -7.7649
11.524 0.0427421 -6.71615
9.35282 -0.740154 -6.48032
7.70811 -1.6579 -5.90275
7.13386 -5.39209 -0.515439
7.58318 -3.42216 -1.65557
8.44272 -1.7274 -2.17508
13.7922 2.58968 -5.08522
11.8124 2.06434 -2.92077
11.0359 0.734292 -0.888399
16.755 -2.53462 3.43297
14.2041 -1.0284 3.10976
12.4396 0.752331 2.64277
5.90498 4.54934 5.93096
8.56061 3.86393 4.76551
11.0887 3.8189 4.43472
15.6512 7.45786 2.67669
14.5248 6.6302 4.52834
13.5913 6.08712 6.17593
15.7817 3.66648 10.9156
14.7933 5.67272 11.5323
13.9091 6.4369 9.94643
16.5444 9.46818 10.6074
14.8128 10.998 10.3985
13.1365 10.0533 10.8208
14.8349 11.8615 5.5073
12.8628 11.2275 6.55186
11.2533 10.8093 7.60803
7.98267 8.43841 2.87235
7.80633 8.5034 5.18472
8.09999 8.74627 7.11751
12.83 1.35833 8.7847
10.8298 3.56688 8.82722
9.53055 5.75606 8.97552
4.00023 9.12242 14.5518
5.83566 7.51024 12.8452
8.26373 6.8898 12.374
15.8748 8.73437 15.893
13.1605 7.51183 15.7562
11.0722 6.34366 14.8749
11.0557 5.68962 20.7005
9.2439 5.10568 19.3744
10.0344 4.18313 17.8236
2.64866 3.43826 15.7295
4.93152 3.04105 15.8442
6.8943 3.0428 16.0126
11.1264 -1.87426 13.6724
9.59604 -0.206935 13.1619
8.31257 1.27428 12.9629
1.09483 1.50228 12.6644
3.56101 1.22703 11.0144
5.86088 0.539208 10.1542
10.492 -4.58907 11.6747
10.2059 -2.6211 9.45536
8.66279 -1.06568 8.15075
6.3603 -6.4567 4.68944
8.23349 -4.14514 4.52135
8.64425 -1.63171 4.39318
2.51536 -3.16726 1.22727
4.48538 -2.01453 1.64271
6.08096 -0.860347 1.69608
10.49 6.45658 -0.0796806
8.18721 4.57242 -0.245421
6.83182 2.41961 -0.0696956
2.98429 -3.12596 -2.82504
4.34416 -0.604366 -3.64523
6.00881 1.32705 -3.61498
10.9109 4.96983 -8.23498
8.95053 4.04327 -7.40985
7.52974 2.85085 -6.74633
10.6159 0.29907 -12.2502
8.64563 0.539519 -11.0491
7.0386 1.24762 -10.1564
7.95731 -4.77739 -13.2
5.56237 -3.23019 -12.3335
4.46463 -0.981314 -11.8435
3.07675 3.895 -15.6309
2.15883 2.61841 -13.925
1.57876 1.40634 -12.4844
-1.27367 3.11062 -5.71801
-1.10499 1.73752 -8.35743
-1.62928 0.638354 -10.5978
-6.3038 4.0104 -14.1524
-5.74603 2.8023 -12.2519
-5.32216 1.5027 -10.8334
-5.80799 -4.20352 -6.65752
-6.72169 -2.31232 -7.64287
-7.38482 -0.660512 -8.48713
-15.3644 -0.407272 -6.64418
-12.4163 -0.0810727 -6.35599
-10.0366 0.822489 -6.2047
-6.31966 4.48192 -1.81621
-7.99474 2.98583 -2.39643
-9.75467 2.13736 -2.65067
-17.2258 4.22612 1.96642
-14.5927 3.87056 0.616958
-12.889 2.34606 -0.512713
-14.0326 -3.75509 3.70526
-14.0619 -2.38125 1.061
-15.0737 -0.761087 -0.62836
-19.1545 -0.492712 -5.42213
-19.2076 1.16349 -3.79838
-18.3341 0.139329 -2.35998
-22.8364 -1.67904 -5.40437
-23.1135 -2.59357 -2.58174
-20.9717 -2.34729 -1.21983
-20.4547 -5.63113 5.69458
-18.9395 -4.3578 3.46674
-18.4182 -4.09695 0.984262
-12.4211 -6.78131 -2.3706
-14.3219 -6.54632 -1.06129
-15.9785 -6.82706 -0.0328986
-18.6671 -11.9049 -1.78549
-17.8889 -10.8538 0.130745
-17.4385 -9.84254 1.76028
-13.7756 -16.391 0.997323
-14.7496 -13.942 2.38803
-15.5809 -12.2177 4.07283
-16.9599 -7.59929 9.57034
-15.872 -8.99257 8.06781
-14.6093 -10.1765 7.12713
-11.842 -8.15271 6.0766
-10.0165 -9.00711 7.22546
-11.1214 -9.87678 8.60516
-6.99366 -8.41148 14.147
-8.41761 -9.63196 12.7812
-9.79208 -10.8299 12.0353
-13.7122 -12.468 13.9224
-12.3375 -16.692 9.94555
-12.5589 -15.0487 11.5682
-12.3154 -13.5572 12.832
timestep
-6.90237 9.04629 8.35336
-2.73556 12.4329 8.37564
-4.41084 10.8821 7.96246
-5.71482 9.44918 7.6057
-9.86603 14.9068 4.43184
-8.77101 12.1355 4.39439
-6.93962 10.3807 4.13116
-0.857791 7.03469 5.66536
-3.01656 6.70536 3.63763
-4.70606 7.97807 2.21349
-3.65429 13.0262 -3.04094
-4.46473 10.2629 -2.27424
-4.25655 7.82421 -1.55722
-4.88677 1.891 -7.85211
-3.54444 3.68332 -5.88586
-2.98034 5.03514 -3.79772
4.42939 6.33656 -0.025155
2.10336 5.28078 -1.55986
0.811421 4.79737 -3.70454
2.26461 7.72559 -7.99419
3.53476 5.03362 -7.8513
3.60582 3.41843 -5.87935
9.7888 -0.772854 -5.12253
8.43337 1.06733 -4.72385
7.11621 2.53224 -4.72528
10.0204 5.55909 -0.58352
9.10625 6.31524 -2.57723
9.83364 5.06036 -3.9103
13.8753 0.0682015 -5.0403
14.1657 2.78376 -3.8479
13.3865 4.85337 -2.57822
12.6299 9.61396 3.28369
13.6427 8.22917 0.847098
14.4946 8.34089 -1.55382
15.6334 14.9803 -7.11116
16.1673 12.9334 -5.01228
16.5085 10.8941 -3.51975
21.1687 6.46817 -3.89034
20.8215 8.75893 -4.00974
20.2742 10.6509 -3.96684
23.5868 16.9366 -2.97143
23.1184 15.1039 -4.31464
22.2509 13.6201 -5.27718
27.9459 11.7191 -10.0755
25.8186 12.1635 -9.2633
24.079 12.355 -8.35905
25.6071 6.92977 -8.86954
23.3168 7.0154 -9.22921
22.8819 8.92228 -9.46502
18.7393 10.6176 -11.6522
17.9338 10.1587 -9.52552
19.2249 9.12762 -8.45281
17.6433 4.54325 -1.45514
17.0865 5.99029 -4.00003
16.9436 6.91126 -6.3736
15.9201 3.42413 -13.2076
14.8703 5.12929 -11.0006
14.105 6.03984 -8.74498
10.936 9.6342 -4.3931
9.76392 8.29598 -6.78388
10.342 6.33197 -8.30405
7.07065 -0.17871 -8.47414
7.8017 1.90074 -9.19791
8.23198 3.65512 -9.98398
8.04279 2.37429 -15.8014
7.03778 3.90055 -14.372
5.97659 3.00761 -12.973
6.6875 -1.73397 -12.8811
4.53631 -1.61445 -13.7416
3.86284 -0.131877 -12.6329
6.16912 -5.30724 -10.7088
3.57854 -4.00167 -10.027
2.12558 -1.92236 -9.76651
-0.631477 4.02349 -11.8466
-0.775156 2.24531 -9.45963
-0.0870867 0.448647 -7.786
3.44404 -0.520288 -2.61811
0.683729 0.362906 -3.31169
-1.60433 -0.0871648 -4.34346
-7.64108 -0.835016 -5.71428
-6.90405 -1.00176 -3.52079
-5.23216 -0.00547589 -3.2157
-7.99356 6.11921 0.309496
-5.8325 4.0681 0.366003
-4.34081 2.06743 -0.158058
1.69097 -1.58963 3.37031
-0.588047 0.295304 3.00494
-2.63519 1.7994 3.22693
-7.37538 3.9474 7.68639
-5.15435 3.39891 7.30094
-3.29401 3.05172 6.7538
-3.76246 6.7741 12.0411
-2.80064 4.82819 11.2222
-2.0161 3.25878 10.3264
-6.97603 1.65079 15.1878
-4.55767 0.702772 13.7273
-2.95999 -0.0705068 11.8964
0.255459 -6.10478 12.5901
-0.964551 -4.39046 11.6128
-2.09363 -3.41932 10.3233
-7.05998 -0.0851932 6.74021
-4.52251 -1.3204 5.78318
-3.24677 -3.32733 6.70363
-5.54679 -8.98291 2.0445
-4.42453 -7.19452 3.00605
-3.30491 -5.78449 3.80554
1.22552 -8.36323 -0.422689
-0.00569931 -6.6272 0.50073
-0.85815 -4.9307 1.02623
-3.29417 -4.87935 -5.99209
-3.41291 -4.12793 -3.11083
-3.52774 -2.97355 -0.839953
-7.72215 1.17325 2.50291
-6.52672 -0.767837 2.07237
-5.8867 -2.63041 2.11927
-5.153 -5.90143 9.017
-7.0958 -6.07353 6.76393
-7.74192 -4.65661 4.74468
-14.1169 -2.93443 0.254491
-13.1991 -2.53132 3.06086
-11.2446 -3.19497 4.55815
-15.602 -5.36029 9.3078
-14.1482 -5.63301 7.52053
-13.261 -6.15011 5.83935
-10.2126 -12.4873 2.11189
-12.8262 -11.1856 2.70759
-13.8255 -8.91376 3.29305
-19.9768 -4.79324 4.80024
-18.8949 -7.49109 4.14328
-17.4444 -9.58621 4.23716
-21.1509 -11.5289 -0.423938
-20.4627 -12.2077 1.68507
-19.7533 -12.5122 3.49753
-14.7099 -12.9607 -0.484602
-16.6047 -14.2304 -0.060544
-16.732 -14.1778 1.90465
-16.9802 -12.8686 9.32122
-15.3382 -14.116 7.16988
-14.4837 -14.8705 4.88883
-8.00274 -14.7056 6.75651
-9.99849 -15.8131 6.34099
-11.6351 -16.9095 6.36102
-15.5487 -22.2487 6.38912
-14.5416 -20.6598 7.74685
-13.4438 -19.3163 8.67975
-12.0258 -14.5112 12.8485
-11.9934 -16.8299 12.7779
-12.1281 -18.706 12.1923
-13.8325 -18.9439 17.1133
-16.7965 -19.9385 12.7785
-16.062 -19.9679 14.979
-14.1165 -19.8014 15.2396
timestep
-9.04398 8.71114 0.770777
-13.3768 6.4464 1.95715
-11.1349 6.98166 1.69258
-9.28821 7.3073 1.08888
-2.53474 7.99631 4.28172
-5.02398 6.45308 3.73172
-6.60517 4.95843 2.40193
-9.4572 -0.17873 8.56392
-9.2311 1.75417 6.30712
-8.80842 2.21386 3.83474
-15.5416 -0.57484 0.00306797
-12.9403 0.743254 0.616647
-10.4765 1.39361 0.520326
-15.8064 4.43702 -3.13332
-12.8443 4.36395 -2.81557
-10.4383 3.54388 -2.61222
-11.1221 10.8638 -3.28421
-9.39465 8.55412 -4.0337
-8.11699 6.39761 -3.56515
-2.02431 6.44494 -5.82737
-3.22746 6.60669 -3.10585
-5.05107 7.99318 -1.98576
-2.41048 14.339 -1.52518
-3.56262 12.5508 -0.599202
-4.19693 10.9124 0.292031
-6.13553 16.2287 2.4543
-6.69368 13.9857 2.65443
-6.84818 12.0256 2.77627
-15.0476 9.31047 5.13891
-12.2216 10.2557 5.10987
-9.71413 10.6406 4.85226
-5.16546 7.8432 11.847
-6.97931 8.18293 9.50719
-8.81182 8.34306 7.74116
-14.6896 1.86858 7.42973
-12.3696 3.66348 7.95542
-11.6413 5.91522 7.00596
-16.5044 6.97777 8.15337
-15.4688 6.77232 10.2192
-13.7279 7.5521 9.7275
-13.8572 4.88419 15.8355
-12.8075 5.16019 13.785
-11.6686 5.56808 12.2302
-6.94044 1.45052 14.1901
-7.98338 2.48439 12.3941
-8.36187 4.00489 11.2
-2.93434 6.58947 7.38438
-4.33011 5.00295 8.34207
-5.69392 3.59324 8.52555
-6.40293 -2.99617 7.12475
-5.56092 -0.8459 6.9017
-4.20173 0.573645 6.76623
1.96997 3.45707 1.8965
-0.455023 1.83517 2.50413
-2.79838 1.21144 3.29284
-6.35379 1.47261 -4.89067
-5.36579 1.24767 -2.08823
-4.99076 0.415643 0.292863
-5.62042 -5.1596 4.22092
-5.48523 -4.4161 1.33833
-4.36117 -3.22055 -0.613414
-2.47235 -0.0601678 -5.37946
-2.41728 -2.26732 -4.66682
-2.82105 -4.06982 -3.98213
-4.32703 -10.2709 -5.14983
-2.83886 -8.50075 -5.33822
-1.38461 -7.1972 -5.59329
0.370273 -7.22601 -11.8752
0.983969 -7.26389 -9.63813
1.6939 -7.03266 -7.81512
7.43121 -1.88608 -11.105
6.35796 -3.73771 -9.0314
5.14817 -5.46353 -7.59609
7.45686 -2.64702 -0.884276
6.91476 -4.74959 -2.92568
6.35792 -6.84375 -4.26888
8.42413 -15.0512 -1.72827
7.27781 -12.323 -2.07948
5.88409 -10.2996 -2.76003
2.97167 -15.4183 1.48563
3.12866 -13.3006 0.551231
3.04519 -11.8131 -0.737531
1.50297 -7.40035 5.80339
0.20958 -8.48179 3.34615
0.749042 -9.33772 1.00534
-5.91849 -9.9388 -2.13011
-3.98875 -7.83496 -1.27551
-1.65977 -6.9578 -0.719275
-2.00437 -5.02346 5.18961
-1.05533 -4.36519 3.17754
-0.702452 -3.88465 1.29986
4.79652 -0.597907 -1.63483
3.50591 -1.19801 0.197274
2.51556 -1.91264 1.74304
-1.12651 -1.66956 9.85802
0.149664 -0.965952 7.25865
1.70496 -0.70732 5.25444
7.46207 2.15475 2.76002
6.31226 1.11834 4.48808
5.19537 0.584959 6.0207
7.90037 -3.86914 11.0284
7.26824 -1.02324 10.4107
7.50686 1.08437 8.99519
13.9455 3.5463 10.2393
12.287 2.86119 8.76887
10.9022 2.07733 7.60749
11.7904 -3.00203 10.5557
12.0484 -2.49701 8.3061
12.0145 -1.42826 6.65154
14.9076 -3.60651 0.990649
12.2804 -2.56577 1.93682
10.2691 -2.64314 3.50238
4.36159 -5.9778 4.01363
5.62197 -4.03011 4.03233
7.05789 -4.54508 2.78643
5.71031 -11.2892 3.78013
5.67875 -9.08504 1.77492
5.09343 -6.92008 0.561537
2.07525 -2.12396 -5.15359
2.04158 -4.51195 -3.37124
2.59912 -6.75767 -2.29958
-0.642796 -12.8368 -5.69145
0.867261 -11.2163 -5.00137
2.17872 -9.84235 -4.47866
2.47747 -10.7409 -11.7678
4.30086 -10.7535 -9.41075
4.92596 -9.86447 -7.10394
12.1353 -12.6777 -7.12872
10.1553 -10.4788 -6.77543
8.50517 -8.5993 -7.27246
11.3305 -2.66963 -10.5415
10.5926 -4.85413 -10.7979
10.1167 -5.66171 -9.06521
11.671 -4.16838 -3.44575
10.7739 -3.20394 -5.35558
10.0488 -2.45504 -7.02715
15.1556 3.76998 -5.66489
13.044 1.87394 -6.57416
10.7024 1.2711 -7.38412
11.6441 4.55716 -13.0936
10.6091 4.49509 -11.0182
9.44249 4.19385 -9.45957
7.31711 7.55055 -6.44857
5.52869 6.32147 -7.26911
6.03289 5.83593 -9.11042
8.85876 12.1246 -10.8425
7.36507 10.3892 -11.2162
6.88089 8.53021 -11.6528
6.21552 4.31874 -14.328
8.26575 8.34765 -17.0388
6.35088 7.23162 -16.3531
6.83699 6.26755 -14.7053
timestep
0.0753653 -4.98639 -10.8774
-2.02895 -6.27773 -6.10936
-1.0316 -5.4583 -8.03711
-0.312897 -4.45648 -9.57358
-2.87464 2.87071 -10.6099
-0.87505 1.33742 -9.01894
0.256441 -0.8738 -8.44209
5.18084 -5.02261 -7.72023
4.5265 -2.33244 -6.61785
3.01535 -0.419934 -5.86869
8.37271 2.14362 -8.5402
6.32455 2.84997 -6.49411
4.08201 3.18699 -5.32794
2.81035 8.2983 -8.41192
1.71023 6.98768 -5.97217
1.03198 5.19956 -4.28542
-6.94437 5.59756 -3.85414
-4.31648 4.77334 -2.71605
-1.89606 4.68693 -1.91819
-5.18186 -0.875294 2.7891
-2.89424 1.03433 2.76608
-1.8186 2.93856 1.45482
3.99891 4.3789 3.06227
2.21841 4.98782 4.41927
0.925515 3.55914 4.00917
-1.80409 1.77888 10.3792
-0.388949 1.23493 8.62313
-0.0121513 2.89477 7.63124
0.713313 10.8529 4.99646
0.461191 8.90865 7.24074
0.849604 6.55894 8.15206
4.50596 3.59126 13.2628
3.93583 6.07451 11.7172
2.04185 7.77369 11.5496
-4.60137 11.9042 11.2463
-2.05207 11.2055 12.6223
0.386392 10.7587 13.2196
-2.43677 13.3186 18.0747
-0.327932 12.6537 17.3725
1.39436 12.5364 16.4233
4.22055 11.6284 23.3115
3.90483 11.7262 21.0152
3.88053 11.4162 19.0699
9.63952 7.4628 21.9729
8.17088 8.6615 20.6355
6.97647 9.21501 19.17
4.01661 3.11116 20.4337
4.48948 4.76357 18.8754
5.30091 6.13134 17.7128
-0.0940125 6.81319 15.9789
1.31456 8.06918 17.3283
2.75001 8.37868 16.015
7.96315 13.7407 17.8216
7.25829 12.2854 15.3185
5.32383 10.7884 14.5977
11.281 6.2036 17.9511
9.6546 7.50021 15.8171
7.81307 7.95829 14.1138
11.664 8.47498 7.92713
9.92624 6.69664 9.56969
8.10511 5.71504 11.0605
5.81199 -0.0259739 10.9673
7.73125 0.880447 10.0307
8.77623 1.98159 11.2862
15.0744 -0.610049 12.0836
13.5823 1.07911 11.5334
12.5047 2.59455 10.8829
16.0068 -0.657962 5.67169
14.7889 1.12469 6.52089
13.7345 2.60173 7.28741
11.0809 -2.47799 4.69908
10.4008 0.41486 4.92114
10.2166 2.77794 5.86156
4.47597 -0.164866 6.38086
5.68688 2.53315 6.74797
6.96951 4.69641 6.32647
5.39704 10.4029 2.39107
4.59107 8.80236 4.77206
5.65094 8.19413 7.01019
8.7379 12.1977 10.2823
6.453 11.9992 9.93268
4.84697 11.3197 9.01632
1.13217 18.2317 11.5542
1.4419 16.0346 9.56486
1.78954 13.576 8.98461
-2.36998 17.6378 4.51517
-2.38599 15.2833 6.34171
-1.73986 13.1814 7.63277
-6.23935 7.73337 7.99737
-6.03658 9.83116 7.02755
-4.12647 10.3056 6.94358
-2.30773 12.6637 -0.153769
-2.92546 11.4038 1.69377
-3.41314 10.2465 3.21161
-5.75134 4.47459 6.32514
-3.7727 5.42671 4.31048
-2.04713 6.71086 2.94085
3.51586 9.03905 -0.235772
2.28568 7.17 0.377165
0.743775 5.94795 0.477356
5.34062 -1.27663 0.279069
2.8611 0.363555 0.073715
1.4666 2.3825 -0.620364
-3.25754 -2.12486 0.334881
-2.05208 -0.703415 -1.0467
-1.44018 0.645863 -2.34513
-5.25595 4.79128 -7.15162
-4.47892 2.73057 -6.42217
-3.56496 1.29653 -5.42762
-4.90519 -3.98965 -3.59849
-4.87674 -3.24203 -6.48304
-3.87971 -1.46624 -8.01762
-0.303954 -1.04955 -14.821
-1.76746 -1.23709 -13.0307
-3.27037 -1.4035 -11.768
-7.78535 -0.560024 -18.3886
-6.21029 -1.40452 -16.0039
-6.11386 -2.79601 -13.8692
0.426913 -7.43191 -17.1432
-1.34637 -5.51711 -15.7046
-3.73296 -5.60403 -14.8107
-0.733057 -11.1535 -15.4657
-2.81832 -10.3247 -14.8765
-4.28765 -9.28963 -14.07
-11.9389 -10.8195 -11.4846
-9.03924 -11.2818 -11.993
-6.4982 -11.442 -11.8516
-3.60988 -16.5587 -7.3487
-4.3533 -16.1851 -10.2102
-5.96736 -15.204 -11.9233
-9.62274 -15.2209 -14.1677
-9.44996 -17.4875 -14.6317
-8.17967 -18.0088 -13.2191
-7.65837 -20.2798 -7.58655
-6.84796 -20.5635 -9.7418
-6.3999 -20.9602 -11.6187
-8.34529 -27.4006 -10.8884
-9.04286 -25.2757 -12.8579
-7.89971 -23.3849 -14.1309
-2.7074 -22.0818 -17.5076
-4.99773 -21.8639 -17.8065
-6.9412 -22.0822 -17.5695
-12.4718 -24.5996 -17.6334
-11.0096 -23.192 -18.7572
-9.80628 -22.3252 -20.0539
-7.82866 -20.6395 -26.0317
-9.76187 -21.8503 -25.6085
-10.2441 -21.4845 -23.7338
-15.6312 -20.8331 -24.1249
-15.1978 -17.7498 -22.0061
-13.5117 -19.2207 -22.6192
-13.9427 -21.1154 -22.9435
timestep
6.83567 7.71585 12.6065
2.04187 8.76915 14.5496
3.76104 7.88015 13.2704
5.47015 7.2009 12.5643
8.74606 1.77058 10.9582
5.85054 2.38173 11.3088
4.03228 4.11602 10.8744
-1.66677 9.09114 12.4195
-0.54152 6.95176 10.6768
0.885043 5.43622 9.20347
3.99188 0.411746 2.77061
2.70829 1.96542 4.9658
1.54403 4.1108 5.70363
-2.21566 8.84436 0.447637
-2.46925 6.95879 2.74125
-1.82831 4.93981 4.16092
-10.3557 4.27171 4.96025
-7.57364 3.21711 4.7917
-5.16594 3.13475 3.95583
-2.34601 -2.94364 1.16748
-4.91806 -1.48964 1.55588
-6.56141 0.458046 1.6476
-12.0827 4.47915 -1.64955
-11.1939 3.00582 -0.0933627
-10.0242 1.90212 1.04443
-15.1649 4.05202 4.32874
-13.8402 2.32308 3.52977
-12.8177 0.655159 3.29862
-13.8857 -0.833642 -3.16309
-12.8963 -2.06661 -0.636961
-12.8397 -2.83425 1.79409
-7.48138 -3.82054 -1.67598
-8.09228 -4.938 1.01817
-10.1616 -5.45766 2.41475
-12.3473 -11.3097 0.333885
-11.7274 -10.2814 3.06129
-11.2998 -8.32246 4.63677
-11.1099 -11.6062 11.0986
-10.9944 -10.0051 9.42366
-11.3213 -8.33178 8.4367
-13.1723 -1.92379 12.1448
-12.8424 -4.16562 11.647
-12.123 -5.96662 11.3008
-13.8614 -11.4993 15.8355
-12.6043 -9.63605 15.2606
-11.5536 -8.33943 14.2138
-6.13227 -12.8631 12.795
-6.98159 -10.8435 13.5581
-7.85321 -9.09197 13.7889
-5.67369 -4.42898 18.1613
-5.6576 -5.68973 16.2139
-5.30259 -6.33972 14.3884
-2.1846 -13.4074 13.6776
-1.96522 -10.5855 14.6097
-2.03995 -8.18304 13.758
0.231983 -6.27324 5.5959
-1.00018 -5.7661 8.26141
-1.29046 -5.9324 10.7894
-2.04186 -2.8331 17.2439
-2.83417 -2.79057 14.3715
-3.08528 -2.75011 11.8342
1.89024 -0.798829 8.54586
-0.300847 -0.123238 8.89954
-2.198 0.0350805 9.40613
-0.523893 -1.85567 4.31362
-1.66169 0.0235468 5.05951
-3.46953 -0.121768 5.82862
-9.49196 -0.303555 8.68697
-8.23071 -0.260223 6.74023
-6.93693 -1.63621 6.18013
-5.69921 -7.8102 9.71923
-7.04902 -6.76007 7.27881
-8.49757 -5.09625 5.9998
-13.9567 0.300937 8.01859
-13.7405 -2.35635 6.68723
-12.2048 -4.37417 6.41791
-15.9011 -10.1869 8.5218
-16.0604 -7.73667 6.83313
-15.1401 -6.2877 4.94738
-19.3263 -0.917764 4.87084
-17.9745 -2.3228 3.61352
-17.4472 -4.07761 2.88998
-17.9972 2.59983 0.289689
-17.6892 -0.261007 -0.485633
-17.2758 -2.77026 -0.673954
-20.3569 -6.32323 -5.88732
-17.6929 -5.8786 -4.62799
-15.7375 -5.23485 -3.12316
-8.91741 -7.71164 -1.63516
-10.5861 -6.39343 -2.56263
-11.9728 -5.44793 -3.59413
-13.7445 -3.09984 -9.2735
-11.9345 -3.97946 -8.11902
-10.4776 -4.70177 -7.00701
-5.69638 1.01976 -9.03783
-6.87821 -1.47157 -7.90779
-6.94609 -3.47326 -6.32946
-1.67875 -7.76884 -3.21051
-3.01657 -5.96405 -3.78965
-3.97837 -4.272 -4.09463
-5.8259 4.28871 -2.35787
-4.75683 1.52119 -2.63769
-3.47896 -0.614149 -3.19448
3.05836 -2.53682 -2.70683
1.41258 -0.907089 -2.57355
0.0353377 0.457587 -2.22453
0.349552 6.04797 -0.426826
2.33924 4.93169 -0.00557061
2.21123 3.42124 -1.26372
3.98923 0.288917 -8.34803
4.62092 2.04556 -6.02519
5.09646 2.96144 -3.69332
10.2039 1.90712 0.361237
9.33626 2.65213 -1.65719
8.84732 3.48185 -3.37586
9.18163 6.78715 -11.3835
10.016 6.12153 -8.60123
10.5938 5.09909 -6.33768
18.4681 4.01439 -2.11083
16.196 4.01073 -4.03911
14.0419 5.18006 -4.74237
12.5562 12.2488 -3.99594
13.9666 10.5415 -4.68764
14.8407 8.86256 -5.23348
21.9627 8.42254 -5.36769
20.4488 10.9234 -5.9455
18.0189 10.4628 -6.56687
15.5328 11.9802 -13.6005
17.0639 10.0871 -11.8822
17.7808 8.65271 -9.89956
17.4906 1.99329 -10.5438
18.9138 3.82476 -10.5952
19.7676 5.5731 -10.9039
25.3446 7.81435 -11.2839
23.5279 6.98032 -12.4614
22.1961 6.2888 -13.7377
20.1342 9.62198 -20.8443
21.3645 7.45989 -19.2036
21.9162 5.66727 -17.476
21.8335 -0.758203 -13.6169
22.0524 0.679401 -15.4246
22.1111 1.90685 -16.9643
19.3654 -2.55433 -19.2217
20.329 -0.869655 -20.4928
20.8399 1.03215 -20.4369
16.4852 6.17751 -23.8439
18.3982 5.05083 -23.1705
19.9725 4.20215 -22.3444
21.4454 8.33884 -23.6542
26.6646 6.28904 -24.6854
24.5821 6.52332 -23.6902
22.6791 6.72133 -23.2207
timestep
9.90095 -17.1741 -4.16502
11.0804 -19.1184 -8.03201
9.84969 -17.7032 -6.66633
9.05131 -16.6298 -5.22022
7.9271 -8.57187 -8.10239
7.70179 -11.3967 -7.18032
7.52998 -13.1496 -5.33634
10.2347 -10.6989 0.204902
7.49276 -11.697 -0.399917
5.71659 -11.9846 -2.20676
-1.55168 -13.9995 -3.52456
0.701989 -12.2205 -2.72667
2.34068 -10.2747 -2.55212
4.15415 -2.0925 -3.87865
2.37137 -4.42891 -3.38538
1.23871 -6.64989 -2.85052
-3.1927 -3.92362 3.19329
-2.31409 -4.92186 0.526464
-2.30311 -5.63349 -1.92219
-5.68246 -8.26307 -8.81966
-5.21692 -5.93874 -7.01379
-4.83075 -4.97893 -4.6831
-5.79938 -7.06748 1.89872
-6.55019 -6.24813 -0.137782
-7.29121 -5.82229 -1.91273
-5.63855 -1.06787 2.05753
-7.00621 -1.60561 0.262342
-8.16827 -2.19098 -1.2168
-2.47326 0.888502 -0.0180091
-3.499 -0.914458 -2.15754
-5.41056 -1.50344 -3.73916
-8.824 3.27763 -8.9382
-8.77687 0.702263 -7.43965
-7.41985 -1.40338 -6.96294
-10.9267 -7.38018 -10.7424
-8.69198 -5.44811 -10.3505
-7.40726 -3.24633 -10.2861
-11.6781 -4.27602 -13.0477
-11.2953 -1.9913 -13.1739
-9.39957 -1.48432 -13.0001
-2.91159 -1.59058 -13.9628
-4.98047 -0.542403 -14.0215
-6.51449 0.681483 -14.1941
-7.8802 6.72338 -12.296
-6.94621 5.49976 -14.0317
-6.16396 4.27934 -15.3657
-1.55775 7.08682 -15.9355
-3.07032 7.51434 -17.6419
-3.76124 5.69488 -17.947
1.13603 0.979339 -21.7404
-0.41138 1.91775 -20.2887
-2.05579 2.68777 -19.5246
-8.96182 3.45601 -20.1797
-6.96544 1.2507 -20.0024
-4.75895 0.0202542 -19.656
-5.85571 -3.23598 -25.4208
-4.14607 -3.65183 -23.0157
-3.41036 -3.40844 -20.5863
3.45548 -2.61817 -22.3764
1.55669 -3.04548 -20.1198
-0.156018 -4.57185 -19.0065
-2.30937 -9.61621 -13.6751
-1.47112 -8.46639 -15.5075
-0.237559 -7.06768 -16.1422
3.10255 -4.76489 -10.6046
2.91349 -6.53912 -12.0874
2.15898 -7.88751 -13.3095
5.01657 -13.6734 -14.7702
4.09514 -12.257 -13.1805
3.17856 -11.2146 -11.7826
-0.639106 -8.21811 -6.20271
0.808857 -10.6681 -7.08677
2.53688 -12.1995 -8.16899
7.7662 -15.826 -11.4805
6.37839 -15.619 -8.8515
4.5426 -15.2518 -7.12015
1.41344 -19.3484 -6.98203
2.69149 -18.8264 -4.34109
3.56581 -16.5253 -3.6757
6.19623 -15.573 2.59634
6.1552 -16.4092 0.432648
4.29393 -15.9255 0.00534954
7.44261 -9.81156 4.83632
5.21014 -11.1146 3.35359
3.77349 -12.7464 2.02103
0.379604 -11.0978 7.94575
0.19559 -10.5867 5.01568
0.578111 -10.7463 2.49959
0.364599 -4.62123 4.33058
1.30514 -6.27009 2.99677
2.23677 -7.42256 1.69878
8.60093 -7.1428 -1.35117
6.8109 -6.59319 0.0185423
5.7428 -5.96458 1.54985
7.15146 -1.57169 9.20136
7.29169 -3.03087 6.60684
6.26905 -3.39498 4.29943
3.20332 1.28836 1.1209
5.12319 1.18834 2.41956
6.36942 0.3558 3.6981
11.5688 5.88099 8.05783
10.0345 3.84247 6.51811
7.75875 3.43208 5.44345
3.94834 9.87858 5.03178
5.58208 8.29392 5.4814
7.10213 7.13827 5.96597
10.9571 10.2902 4.82359
10.0911 11.0248 6.84669
9.03161 9.76138 7.92469
6.41378 4.83552 14.3013
7.88537 7.17634 13.1899
8.62838 9.05768 11.6371
9.48076 15.234 15.8943
8.71327 13.1898 15.1104
8.87856 11.2661 14.7194
14.0499 9.20728 18.9645
11.1295 9.78268 19.1079
8.72415 10.1672 18.3537
2.55621 11.1549 22.9848
4.8244 11.2127 21.0529
4.9534 10.0217 18.8019
-0.0487649 5.77651 16.4225
1.44515 6.93901 17.7639
1.85529 8.71978 17.028
3.61859 14.2206 14.2353
0.826156 13.2571 14.6281
-0.317115 10.9935 14.8948
-7.23311 5.59451 13.6163
-5.467 7.98937 13.4553
-3.45381 9.54761 13.3099
-2.96044 9.16802 6.56507
-3.98635 8.79836 8.61282
-4.46807 10.3439 9.73542
-10.8436 9.81189 7.39971
-9.18011 10.8746 8.61863
-7.903 11.9666 9.64679
-5.89142 11.289 18.1123
-7.01353 12.3629 15.5691
-7.60266 13.1928 13.231
-8.60356 18.9487 10.1419
-8.53669 17.723 12.1105
-7.11377 16.9612 13.2401
-1.76065 20.5645 17.4568
-3.51185 19.3242 16.5752
-5.05592 18.1593 16.2015
-9.52757 22.2124 13.6334
-8.84458 20.8672 15.3959
-8.23947 20.0398 17.0782
-10.6303 15.909 19.1257
-12.5439 17.1153 13.8179
-10.9609 16.9832 15.5088
-10.1498 16.7617 17.2904
timestep
11.426 -8.87683 -7.70487
15.9262 -6.8834 -7.92861
13.7289 -7.50946 -7.52576
11.8813 -7.75573 -6.88793
14.002 -0.510606 -6.04729
12.0771 -2.46985 -7.20329
10.3132 -4.29511 -6.95911
14.3188 -3.90618 -13.4092
11.8194 -4.78209 -12.0432
9.67837 -4.86877 -10.6611
5.77877 -5.12805 -17.4712
5.68122 -5.18404 -14.4933
6.35054 -5.94094 -12.1523
7.59983 -12.0626 -17.3128
6.07384 -11.1666 -14.9151
6.12633 -9.66822 -12.8521
12.7159 -13.179 -8.29747
9.97047 -13.1777 -9.45629
8.00824 -11.8089 -10.3385
5.90865 -4.24445 -7.26815
5.89759 -7.22319 -7.18245
6.78646 -9.59144 -7.50464
8.83644 -13.4721 -2.30796
7.45645 -11.7794 -3.09095
6.16593 -10.5112 -3.87022
-0.0932295 -9.02621 -5.31632
1.74483 -8.3476 -4.07398
3.46078 -7.92763 -3.20213
2.07626 -8.74456 4.74415
4.0627 -7.7554 2.75518
4.54105 -7.08406 0.342095
11.9204 -7.87857 -2.38306
9.65308 -6.60547 -0.92743
7.73261 -5.09393 -0.199725
9.99234 1.82677 1.83795
9.44986 -0.181277 -0.296024
8.45252 -1.81521 -1.98074
4.17341 -1.47039 -6.24493
6.12707 -0.227199 -6.10325
7.97679 -0.633839 -5.56079
12.8773 0.336993 -9.3395
10.6091 0.823456 -9.30886
9.93907 1.79212 -7.72976
4.74608 5.97094 -10.3045
5.88742 4.91917 -8.58016
7.09104 4.24575 -7.17349
10.307 4.58844 -1.36903
9.58754 5.54464 -3.35659
7.7545 4.83325 -3.47838
4.77137 11.106 -2.37754
4.86811 8.80152 -2.12752
5.03912 6.87147 -1.77176
-1.20484 9.12186 -2.83389
0.355893 6.95737 -1.50743
1.91283 5.5309 -0.0778918
2.37753 -2.34693 -2.60626
1.87992 -0.386274 -0.417968
1.79682 1.84067 0.82151
-2.11854 0.567963 7.08647
0.43343 0.134437 5.61002
2.58425 0.676912 4.35217
9.67735 1.50095 6.49564
7.55776 0.55967 6.55684
5.88227 -0.294663 5.97053
8.10048 -6.17966 5.31328
7.02844 -4.87736 6.90613
6.03804 -3.53342 7.95199
9.87731 -4.27608 12.4313
8.15557 -2.79877 11.9459
6.62084 -1.76765 11.266
10.4051 5.93096 14.2382
9.27849 3.62698 12.7207
7.63756 1.82561 11.969
3.15039 5.27334 13.7871
3.39598 3.30189 11.566
4.96823 3.07644 9.57108
6.10906 4.34598 1.67014
4.91603 4.85954 4.35218
5.63286 5.49396 6.7157
4.42733 11.0471 10.3861
4.66428 9.89815 8.38457
5.62714 9.29377 6.77559
12.2724 10.9972 3.59207
9.46257 11.9206 3.95656
7.43458 12.3577 5.43973
9.57848 18.5521 10.0732
7.63313 17.8495 7.92793
7.13713 16.0752 6.16458
9.60132 21.906 5.04579
9.07038 19.9445 3.92633
8.19843 18.3035 3.2731
13.5363 15.7693 0.628952
11.2348 15.7189 0.916677
9.28424 15.4564 1.0029
2.76318 17.4482 0.622273
4.00556 14.7508 0.868635
6.10945 13.4006 1.37121
9.20938 7.80856 3.59318
7.31405 8.6731 2.57204
5.68107 9.73875 2.29101
-1.20684 13.0569 1.99904
0.653963 10.7412 2.23362
2.0777 8.77581 3.01667
-0.0205641 3.98798 8.40909
0.475172 4.93353 6.34933
0.719686 5.54883 4.49389
-3.90062 5.82461 -0.337132
-2.60301 4.45326 1.0112
-1.90201 3.54297 2.61148
-7.87811 -2.33703 1.50419
-5.69348 -0.471505 2.2964
-3.25944 0.00465355 2.88905
1.62286 -4.77748 5.7784
-0.245068 -4.14362 4.55723
-1.57759 -3.37478 3.32668
-2.78756 -6.99889 -3.83914
-3.16243 -5.73725 -1.16554
-3.99005 -5.42607 1.22627
-1.40597 -11.2441 -0.498081
-3.38103 -10.2894 1.5189
-5.51029 -8.88868 1.59951
-10.5206 -9.81094 6.17293
-9.76946 -9.38682 4.01928
-9.2575 -8.76964 2.21987
-12.4094 -7.2592 -5.11437
-12.5297 -7.30463 -2.13715
-12.0254 -6.9686 0.339785
-14.726 -0.13741 3.76719
-13.4481 -2.46578 2.41584
-14.4516 -4.0666 0.703254
-18.6453 -6.6553 -3.59026
-18.0714 -4.9576 -2.11689
-17.5066 -3.21576 -1.39035
-19.5064 3.92693 -1.7437
-19.6774 1.72288 -1.03989
-19.7341 -0.216095 -0.696777
-25.7168 -3.92442 4.1321
-24.7167 -2.05406 2.03876
-23.326 -1.1736 0.0911264
-24.1794 -2.45055 -4.32349
-26.0055 -1.07021 -3.94621
-26.4324 -1.50152 -2.0723
-27.6036 -8.19216 -1.11027
-28.0296 -5.93242 -0.802867
-28.6964 -4.10669 -0.481712
-31.7585 0.811014 1.84446
-30.3011 -0.424002 3.16093
-30.2417 -2.26442 2.46061
-32.2236 -6.85813 1.79391
-29.2827 -7.99767 6.12564
-30.5633 -6.75448 4.64341
-31.6395 -5.671 3.39892
timestep
16.0608 -8.97738 -17.5281
18.9407 -7.19332 -17.1397
17.3601 -7.72047 -15.5253
15.7903 -8.75685 -16.1105
12.7564 -3.44712 -12.6728
12.2381 -5.13697 -15.0719
12.2216 -7.45182 -16.1414
11.908 -13.5223 -16.058
9.92452 -11.6825 -17.3075
9.00139 -9.3628 -16.7884
3.27448 -9.94581 -12.2333
5.15804 -8.47059 -14.0099
6.2138 -6.98105 -15.7901
5.94081 0.648486 -15.4843
7.03956 -1.72651 -16.9099
7.89261 -4.04858 -17.5287
13.2116 -6.86733 -23.0893
12.2008 -4.44695 -21.6749
11.1778 -3.82029 -19.4247
18.4823 -4.94739 -19.7608
16.1761 -3.24668 -18.9426
14.2112 -1.63242 -18.7528
17.42 -1.57007 -22.7264
15.8539 -0.05933 -23.5311
14.5524 0.184913 -22.0726
12.5901 -2.51024 -28.0169
11.9031 -1.58747 -26.0022
11.5831 -0.877642 -24.1926
9.99574 4.23925 -22.1548
9.34424 1.5337 -21.089
8.50212 -0.704197 -21.9751
7.02897 -5.26378 -25.4326
4.86974 -4.36833 -23.5842
4.99505 -2.0881 -22.4496
1.85892 -7.80236 -20.2802
2.41738 -4.97407 -19.5257
2.79595 -2.45698 -19.3726
-0.414688 3.34424 -19.7121
0.389207 1.64459 -18.3529
1.29752 0.302608 -17.2327
-4.03368 -0.131419 -14.1505
-1.8749 0.611539 -13.7381
0.0167006 1.16134 -13.7596
2.26756 -4.10304 -8.96265
1.84691 -2.0261 -9.90697
1.29995 -0.21572 -10.4586
4.88879 5.3493 -8.92392
4.26095 3.13333 -8.64521
4.24229 1.16933 -8.49278
4.28718 5.68993 -4.07718
4.31816 3.39254 -4.39878
4.10309 1.45863 -4.70638
-2.63991 -0.327939 -6.94929
-0.380902 -0.85918 -5.07978
1.45412 -0.88044 -3.30928
2.57428 -8.57139 -2.75027
1.97376 -5.98883 -1.39006
1.99198 -3.54689 -0.655825
0.926066 1.42062 5.75831
1.45955 -1.37319 4.86925
2.61394 -2.64112 2.98186
9.16217 -4.0055 2.79105
7.42528 -3.61504 4.27871
5.6451 -3.48533 5.1124
6.14515 2.941 5.61583
5.35171 0.874073 6.30916
4.61625 -0.610686 7.37472
2.203 -5.02925 11.4516
3.18539 -2.94418 11.7157
2.48778 -1.75781 10.3062
-1.75897 5.23692 10.1044
-0.559506 2.70037 11.1082
0.556355 0.784127 12.3673
4.49695 -3.24856 16.6617
1.71003 -2.19334 16.6565
-0.230084 -1.78743 15.0522
-0.550009 -5.98133 21.0571
-1.7763 -3.60806 19.7364
-2.8286 -2.38972 17.7587
-8.20224 -1.50604 20.7908
-7.29942 -1.39584 18.6565
-6.39559 -1.39574 16.9061
-10.5217 3.04439 20.3304
-8.71965 3.19742 17.962
-7.68855 2.04324 15.9353
-0.369488 3.24041 16.501
-2.83736 3.67868 14.8892
-5.16914 4.06118 13.9302
-4.49771 7.33655 10.1261
-6.4083 6.09495 9.68968
-6.05276 4.23669 10.239
-3.95307 4.86426 3.84198
-4.34109 3.58857 5.74053
-4.15236 2.55778 7.40869
-1.26872 -4.48824 11.1107
-2.17415 -1.82196 10.1352
-2.51205 -0.847239 7.80327
-3.69084 -6.93218 3.88725
-3.24457 -4.67626 4.1939
-2.47366 -2.9127 4.61397
-0.598442 3.13478 -0.791714
-0.910852 0.341587 0.198668
-1.80862 -1.90253 1.01139
-5.27312 -6.93004 -2.80672
-3.81898 -6.40729 -1.07622
-2.79302 -4.74228 -1.31349
-0.950168 -8.26304 -7.77937
-1.62315 -6.71781 -6.18507
-2.00807 -5.18826 -5.00471
-7.03605 -8.56482 -8.15883
-6.46898 -5.78263 -7.25425
-5.3212 -3.76335 -6.20181
-8.98245 1.67341 -3.70984
-7.49439 -0.102857 -3.8231
-6.17915 -1.47115 -3.29501
-8.55995 -6.08684 3.02015
-7.66381 -4.47393 0.680097
-7.80993 -1.99584 0.0969094
-4.85919 6.37055 0.23849
-6.2309 3.73644 0.484036
-6.35078 1.31232 1.26616
-6.14573 -2.78719 6.09792
-7.3882 -0.957821 5.39645
-7.9257 0.799316 4.68619
-13.3611 5.87942 5.36836
-10.6554 5.20675 6.42073
-8.9455 3.47567 7.18362
-8.72605 -2.05196 12.5524
-9.25282 0.775099 11.771
-10.0958 2.96316 10.7689
-13.0579 8.29543 7.94368
-11.8943 7.43915 9.75893
-10.7882 6.67477 11.1988
-14.1907 3.47138 16.5397
-12.6867 5.04252 15.7324
-11.306 6.19825 14.9332
-4.7176 10.664 16.3465
-7.30456 9.45764 15.4905
-8.22238 7.44972 16.7667
-5.14126 4.66458 21.7615
-6.82853 6.15854 21.2105
-8.11347 7.50504 20.5648
-4.02279 10.0038 20.011
-4.8937 10.8265 21.9977
-6.71943 10.396 22.5996
-6.56125 15.6803 18.1446
-7.1143 14.6318 20.1389
-7.75401 13.9813 21.885
-11.5748 14.7161 25.9554
-6.87136 14.5593 28.1035
-8.32016 14.9679 26.3381
-9.74793 14.9175 24.9817
timestep
-12.8224 10.5489 1.04825
-10.1064 9.15731 5.53711
-10.9466 9.85992 3.49193
-11.5818 10.0534 1.63719
-4.69063 13.3159 3.77985
-5.89427 11.5946 1.66589
-8.07981 10.9916 0.498722
-8.69174 5.83242 4.73973
-6.84433 6.72969 2.58047
-7.12505 7.33314 0.118839
-13.9751 8.01761 -3.70939
-11.3193 6.69344 -3.43786
-9.31062 5.5132 -2.40116
-2.73316 3.48368 -7.0234
-5.36509 4.18934 -5.81702
-7.01298 6.08414 -5.37369
-9.25981 4.3517 -10.0408
-9.02121 7.29767 -10.4213
-7.766 8.23945 -8.41133
-2.11954 11.8239 -5.84934
-5.06986 12.0546 -6.19979
-7.54301 11.5572 -6.57206
-13.7434 12.7719 -5.59621
-11.668 13.7684 -5.30961
-9.78373 14.3427 -5.28354
-8.5447 15.0226 1.44381
-8.20041 15.3164 -0.831617
-7.52353 15.8224 -2.61114
-4.82758 21.048 -5.47043
-3.58835 18.9158 -3.79755
-3.81425 16.6467 -2.65623
2.65876 19.4846 -2.65447
1.33671 17.0979 -1.45599
-0.53786 15.3883 -1.19968
1.52446 8.41268 -2.14802
0.863369 10.4274 -0.0541489
-0.171003 12.4236 1.14903
-2.817 11.746 6.45197
-0.872336 11.1193 5.35293
0.807267 10.7224 4.40304
1.35596 6.76301 5.91433
3.32024 6.70919 4.681
3.68263 8.35263 3.65701
4.732 12.7885 -1.22363
5.54661 12.2519 0.881332
5.73952 10.3071 1.12926
7.58073 14.7639 4.93259
7.98255 12.6206 4.14054
8.50897 10.7769 3.68845
8.24829 8.25501 9.36038
8.28598 7.50935 7.1638
8.9791 7.37948 5.32438
4.31361 2.25814 1.01725
6.35805 4.41214 1.26412
8.49461 5.58866 2.00794
14.8489 5.41847 -3.16142
12.2434 5.59829 -1.72624
9.86405 6.46511 -1.42667
7.16115 12.6609 -4.43265
7.53752 9.72142 -4.74562
8.65407 7.43381 -4.8962
11.9204 8.62224 -11.5342
11.283 7.52172 -9.59385
10.611 6.53471 -8.02692
16.4702 5.08353 -8.09649
14.4103 4.03756 -8.30927
12.5886 3.33614 -8.57365
13.7266 -0.344368 -2.63537
14.1863 -0.0152737 -4.88543
12.6172 0.695477 -5.84124
8.22508 2.67539 -7.57383
7.87217 2.08364 -4.67457
9.95855 1.61325 -3.28598
14.4867 4.38265 2.28666
12.517 2.37182 1.30822
10.3218 1.36614 0.488556
11.6137 -4.5651 2.83915
9.35502 -2.6215 2.8717
7.98945 -0.467675 2.86301
0.914507 1.02561 5.22399
3.22571 1.19224 5.11012
5.17737 1.14497 4.84511
7.65388 5.50067 11.9956
5.78404 4.04173 10.1913
6.18462 2.38813 8.29197
1.60815 -4.39551 8.78656
3.39915 -2.43996 10.1462
5.37581 -0.828905 10.1457
11.2828 -4.16664 13.0494
9.74082 -3.33608 11.5279
8.44476 -3.06824 10.0686
6.29322 -4.54831 4.11771
7.71286 -4.96008 5.90585
8.90084 -5.64994 7.31784
14.0265 -8.66863 11.2278
12.4996 -8.98829 8.68884
11.0978 -8.66247 6.58382
14.4528 -9.30406 0.896259
12.9945 -10.589 2.16304
11.6519 -10.908 3.5689
5.72068 -15.7637 6.32551
8.06981 -14.7173 4.8198
10.3096 -14.4626 3.62781
12.8297 -21.2299 4.50763
12.0435 -19.3691 3.36655
11.1423 -17.9429 2.34949
7.50896 -22.8997 5.06671
7.35109 -20.8555 3.9809
7.61507 -19.265 2.84901
8.28233 -16.3123 -1.812
5.649 -16.9559 -0.574347
4.64744 -17.1544 1.76213
0.0670287 -15.3852 6.69333
0.00579961 -15.9181 4.43633
1.12659 -16.2201 2.84475
0.985817 -15.6041 -4.78617
-0.444517 -15.3359 -2.18568
-1.0931 -14.6578 0.185395
-3.78453 -9.2032 4.03327
-4.19489 -10.2827 1.28617
-4.26795 -12.5698 0.160857
-8.65472 -17.2822 0.776802
-7.51441 -15.8476 -0.645853
-6.73029 -14.5736 -1.92764
-3.96495 -13.6772 -7.05421
-6.79456 -13.0628 -6.34979
-8.83161 -13.3299 -4.83929
-12.0243 -19.5844 -7.46887
-12.1133 -16.6099 -7.31096
-12.0391 -14.1322 -6.71241
-15.3036 -16.5444 -2.51085
-14.6024 -14.3797 -2.96327
-14.1226 -12.7007 -3.87526
-8.96165 -10.0693 0.298348
-10.6198 -9.91795 -1.3172
-12.2212 -9.73531 -2.44992
-14.5088 -7.76544 -8.61461
-14.1688 -6.51635 -5.93048
-12.3727 -6.33009 -4.12964
-7.57351 -3.63292 -4.64867
-8.42468 -4.05307 -2.53174
-10.3179 -3.51509 -2.61689
-11.3988 3.07341 -5.59821
-12.1786 1.47236 -4.11128
-12.0223 -0.139526 -2.98951
-13.3983 0.527866 3.15278
-13.9869 -0.0524374 0.985017
-14.9836 -0.544096 -0.641488
-19.6907 -0.437658 -0.463355
-18.8066 -4.90487 -4.01597
-18.5903 -2.81519 -3.03167
-18.4809 -1.13842 -2.0034
timestep
-3.19362 -4.19128 -4.35091
-1.07698 -9.0074 -4.3181
-1.71341 -6.78716 -4.09924
-2.70607 -5.21985 -3.43662
-10.9229 -5.47573 -3.20622
-8.39433 -6.9711 -2.7056
-5.88642 -6.92552 -2.24662
-6.19913 -12.8639 0.702699
-4.29007 -10.8108 -0.307614
-3.22299 -8.50954 -0.0471598
5.18305 -9.40599 -1.42375
2.72246 -8.07086 -0.402337
0.352412 -7.22329 0.0063725
5.68899 -0.439067 0.493086
3.41667 -2.12713 -0.438262
1.3458 -3.60645 -0.600682
-4.92264 -3.28691 0.73785
-3.14545 -1.05007 -0.10983
-1.29421 -1.1798 -1.8587
-2.32309 -0.363269 -9.26949
-2.44481 1.59753 -7.02876
-1.84927 1.44047 -4.55426
2.69057 6.71896 -2.74132
0.677387 5.93674 -3.58845
-0.980748 5.12982 -4.28154
-6.85998 6.64826 -4.95848
-4.82106 7.72492 -5.2154
-2.91952 8.1787 -5.4586
-5.60163 16.5651 -4.81066
-3.74578 14.2647 -4.43069
-2.92286 11.9679 -5.17214
-0.0590697 8.74681 -10.9581
-0.285149 10.6865 -8.7071
0.233755 12.656 -7.17272
2.98075 20.905 -7.05623
2.09055 18.1134 -7.59931
0.986287 16.0724 -8.65649
-3.7992 19.2397 -13.1552
-1.66163 18.7424 -12.4029
0.0569181 17.9885 -11.8037
0.449136 24.9391 -14.1287
1.37435 22.8452 -13.752
1.88631 21.0757 -13.0538
3.51512 17.5372 -13.186
5.12667 18.1331 -11.6271
5.06634 20.0631 -11.2366
9.0166 23.7713 -7.33764
8.89866 22.5592 -9.31227
8.45136 21.7814 -11.0661
13.096 18.013 -7.17058
11.8951 18.4149 -9.11443
10.4604 18.6154 -10.4495
7.18444 13.4865 -16.1402
9.15332 14.0575 -13.9773
9.84868 15.1001 -11.7565
9.46191 14.8107 -3.76322
9.54285 14.8901 -6.74106
10.447 13.2633 -8.48417
15.5966 6.39034 -5.63624
13.795 8.67635 -6.27556
11.8752 9.90782 -7.41601
6.77651 8.0309 -11.054
7.98549 7.66568 -9.10791
8.94434 7.48925 -7.39607
7.32502 2.48082 -1.64604
8.05603 3.34546 -3.67097
8.29701 4.35707 -5.34418
5.41409 1.68235 -10.5662
5.32666 2.87334 -8.5772
4.87062 3.6134 -6.80936
1.14025 -2.73633 -6.43709
2.34532 -0.464431 -4.93153
2.86167 1.88519 -4.08587
3.66965 6.638 3.41717
2.80996 5.1115 1.00654
2.29101 3.16136 -0.552352
2.48062 -3.31382 3.65021
0.618098 -0.991576 3.51385
0.439083 1.07006 2.02384
-0.80396 7.20948 5.20659
-1.0533 5.11965 4.23044
-1.82424 3.31177 4.09564
-5.38601 -2.54564 8.4076
-6.0182 -0.218022 6.65748
-4.98246 1.38738 4.96853
-4.16654 7.04121 -0.0205433
-5.20381 4.29399 0.486653
-6.59459 2.55726 1.73245
-9.2481 -3.42482 -0.152349
-8.65677 -1.357 -1.02231
-8.11016 0.533845 -1.10466
-12.7259 0.670444 -5.05787
-11.0661 2.08898 -4.27355
-10.0423 3.19664 -3.00634
-17.3755 4.18405 -2.53778
-14.8634 4.10113 -0.936975
-12.4154 4.29782 -0.25034
-7.9937 8.67471 0.141251
-8.97045 6.92128 1.3048
-9.69423 5.32084 2.19678
-12.7685 0.647366 6.80182
-10.3323 2.19845 6.06751
-8.53602 3.92914 5.5377
-3.44627 8.56656 8.5849
-4.22849 6.55223 7.74048
-5.2307 4.98809 7.08477
-4.31239 0.377984 13.1507
-3.884 1.72597 11.3117
-3.60036 2.64338 9.59157
1.86931 4.19379 8.97458
0.593005 2.02429 7.37936
-1.44424 0.491795 7.31957
-2.1879 -5.67506 4.14586
-1.25853 -4.18609 5.66293
-0.43735 -3.16778 7.1359
4.45354 -1.25123 12.7622
4.12062 -2.19585 9.95557
3.19883 -3.69163 8.10748
4.67543 -6.56778 13.0956
3.74336 -7.82687 10.5605
3.33639 -7.48889 8.06601
5.86345 -10.7164 1.86826
4.79307 -10.3794 3.89881
3.56186 -10.2145 5.42781
7.02025 -16.1142 2.4766
4.53405 -15.346 3.92887
2.97373 -13.9687 5.40224
-5.3678 -13.5526 7.9442
-2.454 -14.1767 7.9709
0.0900306 -14.0302 7.87618
4.53423 -12.5169 11.7636
2.58255 -13.7654 11.643
1.08735 -15.0258 11.4052
-5.24495 -15.9925 15.6435
-3.56296 -16.2943 14.0744
-1.901 -16.6662 13.0842
2.71695 -18.4308 8.07813
0.503165 -19.3117 9.86799
-1.04905 -20.1116 11.7263
-5.20674 -25.2097 14.1044
-3.16156 -24.4034 13.3631
-1.4823 -23.8007 12.5278
-3.5309 -22.5119 9.4028
-3.04949 -24.6421 8.6199
-1.1122 -24.8657 8.89893
1.89433 -30.0659 5.22807
1.28502 -28.1519 6.38901
1.41338 -26.1861 6.38543
3.54405 -21.4795 5.36968
-0.931765 -22.0078 2.33016
0.949883 -22.6388 3.53167
2.6031 -23.1137 4.49198
timestep
-6.82347 -5.40196 -16.7085
-10.2774 -7.01726 -19.8092
-8.47792 -6.78255 -18.3637
-7.05421 -6.81332 -17.0025
-10.6175 -12.7956 -12.1159
-8.74509 -10.8635 -13.3972
-7.02141 -9.06469 -13.9416
-1.59871 -3.14287 -10.427
-2.91118 -5.74714 -11.0398
-3.90927 -7.81065 -12.1566
-2.00007 -14.6102 -13.7887
-1.11251 -12.311 -12.1134
-1.71265 -10.4302 -10.4992
-7.0243 -9.00997 -3.54485
-4.60801 -9.35951 -5.25358
-2.72955 -9.43219 -6.97687
-0.53904 -3.01263 -4.74243
-0.439559 -5.8402 -3.80683
-0.278038 -8.33944 -4.28657
-3.05693 -4.87767 1.56276
-1.43258 -7.23039 0.722167
-0.972066 -9.31062 -0.678929
-2.41255 -15.2082 -2.59159
-2.56051 -13.5179 -1.00933
-3.15167 -12.2414 0.36972
-8.55491 -9.97244 5.161
-7.17416 -11.3983 3.95981
-5.68995 -12.4406 3.19071
-1.0957 -18.0039 1.2684
-2.89243 -16.9492 3.39905
-4.98563 -15.9522 4.46068
-10.5485 -20.5281 7.20563
-7.93902 -19.1778 6.7078
-5.62354 -18.3292 7.3559
-2.47648 -24.7356 9.09721
-2.12432 -21.7889 9.36765
-2.79467 -19.3487 9.6797
-1.89757 -12.6307 12.2559
-1.40435 -14.8925 12.1017
-1.12091 -16.8387 11.9908
4.61792 -18.9528 16.5317
2.57824 -19.197 15.4535
1.04468 -19.0142 14.2305
-2.81906 -19.4311 20.4053
-1.93651 -20.2263 18.4125
-1.25305 -20.817 16.6618
-2.16971 -26.4508 12.5861
-2.08403 -25.2791 14.5867
-2.03352 -23.4027 13.9889
-6.42213 -24.6351 11.0051
-6.77213 -22.9612 12.5729
-5.13744 -21.8726 12.419
-3.39447 -14.9553 17.603
-4.25034 -17.0033 15.6146
-4.80116 -18.2301 13.4481
-10.4734 -17.19 11.1497
-8.01889 -15.536 10.8034
-5.49123 -15.807 10.6034
-6.51067 -8.78557 9.86971
-5.44039 -11.2887 8.65761
-3.98642 -13.3221 8.15372
0.834693 -12.4328 3.35582
0.204247 -13.162 5.4661
-0.502317 -14.2466 6.95113
1.87183 -20.7887 7.88213
1.93922 -18.4698 7.89737
2.41003 -16.5657 7.71228
5.74337 -18.863 1.66716
5.0311 -17.2357 3.15948
4.50075 -15.9912 4.59161
3.84914 -8.1372 8.35096
4.5327 -10.381 6.51284
4.3844 -12.1954 4.72728
1.64988 -14.5013 -3.09476
2.8155 -12.535 -1.1829
3.78783 -11.6726 1.01102
8.92031 -10.5697 3.5482
7.57483 -8.93901 1.44796
5.34813 -8.26066 0.406222
0.519234 -3.59526 1.56041
1.82507 -4.87967 0.136518
2.8213 -5.92461 -1.20354
3.26427 -8.85647 -9.17935
3.37773 -6.66961 -7.15816
3.65258 -5.5344 -4.89176
7.39704 -2.73415 -0.716385
6.56491 -2.1411 -3.51572
5.09215 -2.08915 -5.59675
3.82251 3.9331 -10.5177
4.2291 2.13339 -9.11124
4.73695 0.32844 -8.50683
4.45879 -3.31833 -14.5501
5.64376 -1.7204 -13.3564
6.36151 -0.904415 -11.7133
7.39312 3.84651 -17.5065
7.7616 3.52532 -14.5668
8.11349 2.41661 -12.2976
11.6508 3.43849 -5.88388
10.066 3.23213 -7.56559
8.48889 3.57054 -8.69657
3.5821 8.82032 -9.81952
4.55076 6.78026 -7.87524
6.5874 6.04506 -6.52839
8.15374 10.3741 -1.58566
9.09811 8.64936 -2.81692
7.67916 7.31636 -3.11778
5.64056 2.40146 0.912371
4.78208 4.03099 -0.498313
4.69192 5.82726 -1.302
-1.44003 10.3831 -3.74625
0.095544 9.654 -1.29862
2.46986 8.86895 -0.800091
6.32591 14.8664 0.8791
4.71654 13.2106 1.10463
3.43336 11.761 1.46898
-0.0347935 7.63256 6.2317
0.987903 10.4315 6.2103
1.19091 12.3018 4.48886
4.51387 17.4147 9.06358
3.48643 16.9135 6.31156
2.22283 15.9546 4.315
-0.0252927 18.253 -2.89525
0.872644 17.3353 -0.962933
1.83632 17.2158 0.751112
9.44691 21.416 1.15496
6.53359 21.1113 0.607116
4.1435 20.2265 0.522653
-3.6437 22.8875 1.35845
-0.811853 23.3935 0.58069
1.5128 22.8395 -0.30902
4.33058 27.925 -4.1685
3.37087 27.0314 -2.25464
2.0242 26.5588 -0.896668
0.473133 28.7832 4.75066
0.0368025 29.0365 2.48618
-0.272576 29.2186 0.549257
-6.57296 28.4954 -3.09796
-4.50513 30.3405 -2.00241
-2.39495 31.6592 -1.44569
2.45907 36.9154 -2.13759
0.484316 35.8171 -2.66352
-1.33783 35.0724 -2.73836
-7.70209 35.0806 -4.55706
-5.97168 36.0613 -3.36277
-4.52269 35.8156 -4.67439
-1.74026 42.3214 -7.0066
-2.63798 40.1873 -7.15548
-4.00672 38.7797 -6.99599
-6.15898 35.5419 -10.3184
-0.666036 37.0827 -10.0106
-2.55602 35.8925 -10.6381
-4.32666 36.473 -9.99879
timestep
2.58895 -1.26532 -6.82925
5.23121 -1.80388 -3.0539
3.52314 -2.23584 -4.56331
2.38273 -2.53644 -6.14128
2.9654 -7.04136 -12.2974
2.47511 -6.84069 -9.36489
1.19665 -5.93761 -7.35181
-6.77117 -5.75702 -5.91494
-4.27219 -7.07425 -4.96602
-1.73328 -7.04886 -5.20232
1.7996 -7.03045 1.08737
-0.673381 -8.43894 0.20368
-1.04998 -9.25316 -2.1833
-4.21898 -15.8083 -3.91786
-1.67168 -14.3345 -3.44924
-0.73837 -12.9785 -1.50177
5.60963 -18.2393 -3.08321
4.30482 -16.1201 -1.44401
2.41413 -14.7797 -0.380473
-0.359616 -12.8629 6.08771
2.01541 -13.8583 4.5881
3.94622 -14.5901 3.09181
10.0981 -15.0545 0.267239
8.63548 -15.6395 1.97047
7.50336 -15.8382 3.57038
8.48911 -20.7531 9.1384
9.08916 -19.2334 7.49136
9.28357 -17.5775 6.44192
14.2446 -14.2463 3.14919
13.7396 -15.81 5.63519
12.7494 -16.7753 7.77768
14.711 -21.0271 13.9496
14.8261 -18.4692 12.4251
13.4987 -16.5015 11.493
18.6269 -16.1713 15.3189
17.5521 -14.0301 13.5467
15.214 -13.3634 12.7776
15.6096 -6.97383 10.015
16.2183 -8.8392 11.2529
14.5489 -9.86732 11.4453
13.5096 -11.2013 4.94022
12.6878 -11.4254 7.09821
12.1634 -11.5236 8.99457
6.80607 -10.6118 13.1837
8.003 -12.2392 12.043
9.37783 -13.1726 10.9849
10.0682 -18.4089 14.3244
9.32774 -17.4513 12.3452
8.06842 -16.7398 11.0078
2.66578 -15.9381 14.7325
3.30343 -16.2599 12.5252
4.27055 -16.8029 10.8971
7.65997 -11.862 6.26893
5.79678 -14.0886 6.94082
4.65194 -16.3582 7.1425
7.05295 -23.7024 4.75695
5.59173 -21.2565 3.88355
4.70738 -18.9056 4.32335
-1.38759 -19.5324 8.41871
-0.363589 -19.4651 5.62098
0.996408 -19.0104 3.51238
2.31401 -19.7071 -2.69406
0.743469 -18.8153 -1.23791
-0.395366 -17.9739 0.131771
-6.11824 -21.2824 -0.105416
-5.14608 -19.1995 0.208783
-4.14808 -17.5325 0.534682
-3.48128 -13.2914 5.11213
-5.01522 -13.8641 3.46854
-5.87106 -14.3791 1.77055
-12.579 -11.662 0.83137
-10.1267 -12.391 -0.69672
-7.72432 -13.033 -1.2615
-5.9204 -7.57839 1.91845
-6.18931 -8.58204 -0.874538
-5.9428 -10.1059 -2.90421
-4.67996 -13.6694 -10.1508
-4.1741 -11.192 -8.57378
-4.27185 -11.4548 -6.03925
0.986636 -11.6644 -10.3709
0.189489 -11.5154 -8.19727
-0.484756 -11.4162 -6.3489
4.38989 -14.9802 -6.6664
3.2652 -12.8018 -4.97222
2.56596 -10.4427 -4.30295
7.72398 -6.54445 -2.95496
4.88735 -6.25355 -3.82059
2.42312 -6.75478 -3.39776
-3.71344 -4.69512 -0.0344488
-1.72325 -4.34015 -1.17268
-0.31661 -4.2619 -2.54968
-2.7396 -2.84037 -6.77285
-2.24993 -0.735813 -5.92819
-1.15249 -1.00172 -4.31395
3.03275 3.86167 2.22563
1.54724 2.32398 0.149772
-0.144395 1.28053 -1.44774
-6.70372 2.65004 0.381926
-4.81006 3.29669 -0.79208
-2.93252 3.83227 -1.05417
1.29401 8.08909 -6.55995
1.09227 7.26498 -3.70328
-0.634907 6.73772 -1.90298
-3.41808 12.1479 1.59436
-3.51452 10.5839 -0.116501
-3.48107 9.23027 -1.54737
-10.0305 8.83114 -5.64167
-7.96333 9.4955 -4.82435
-6.3774 10.1241 -3.83925
-6.40136 16.544 1.45453
-6.64801 15.4395 -1.30224
-7.63787 13.497 -2.6248
-14.29 14.2209 -4.91303
-11.9877 13.9585 -5.02705
-10.1275 13.5103 -5.49566
-12.7118 14.7107 -12.5714
-11.8479 15.7615 -9.92001
-9.68565 15.7001 -8.56963
-13.0118 23.5415 -6.20999
-11.8909 20.8752 -6.92774
-9.94134 19.3468 -7.53232
-3.32349 19.1382 -6.77221
-5.38187 20.1278 -6.36454
-7.03123 21.0012 -5.73387
-6.43588 23.7868 1.86464
-7.17087 23.4666 -1.00548
-7.83997 23.9097 -3.42592
-5.92404 32.1833 -2.38677
-6.7692 29.8394 -4.02148
-7.44558 27.4726 -4.68697
-11.742 28.0884 -9.22058
-9.49125 28.4883 -8.82512
-7.5812 28.4999 -8.34295
-4.81922 31.6565 -13.3348
-4.42813 30.869 -11.1879
-4.22081 29.809 -9.54035
-2.45649 36.4543 -5.74429
-2.95905 33.5243 -5.53761
-2.6964 31.1087 -6.31126
-1.17537 26.0896 -1.60654
-1.04248 27.2144 -3.63125
-1.81055 28.9943 -3.28065
1.42672 31.4985 1.37391
-0.715433 30.7832 0.842912
-2.53007 30.4202 0.167427
-8.9818 30.0739 1.41526
-6.96887 31.0756 1.98714
-5.21865 31.8625 2.43264
-1.1484 31.3019 4.73097
-2.77578 27.6564 8.01153
-2.9232 29.5734 6.71321
-3.07877 31.1011 5.47914
timestep
7.95037 1.68119 2.23751
2.62386 2.28473 2.38436
4.89246 2.10847 1.93179
6.82081 2.39186 1.64536
4.2041 -4.59166 0.120401
4.98989 -2.07426 -1.26729
6.44406 0.0202135 -1.29969
10.228 0.802944 -8.38056
7.84569 0.658912 -6.59611
5.98341 1.10515 -4.91227
3.57163 2.02544 -11.7555
3.7155 1.12613 -8.91809
2.59647 1.24294 -6.62972
-4.04222 6.03954 -5.08518
-2.33499 3.75509 -5.94952
-1.15104 1.49906 -6.05481
-1.05143 -5.57539 -4.72419
-2.87828 -3.38881 -5.59705
-3.77132 -1.20532 -6.56522
-11.6371 -0.553726 -11.1255
-9.15475 -1.15111 -9.58887
-7.37861 -1.20537 -7.75997
-8.47528 -0.498537 -1.09849
-9.2078 -1.32888 -3.1372
-9.89206 -1.68309 -4.95028
-16.2041 1.33507 -7.76302
-14.7541 -0.0700668 -6.62049
-13.6104 -0.982908 -5.30148
-11.708 -0.135322 1.64156
-12.8478 -2.03946 -0.347254
-14.3032 -3.04349 -2.18474
-16.6524 -9.9051 -4.78938
-16.5912 -7.95351 -2.53817
-16.9737 -5.65777 -1.49618
-20.1914 -8.99145 4.66312
-20.694 -6.53192 3.05734
-20.0682 -5.76719 0.706594
-24.4015 -5.1462 -4.02778
-23.7226 -4.55981 -1.88826
-23.3772 -4.04524 -0.018286
-28.3779 -3.22195 4.05643
-26.183 -3.84619 3.63796
-24.2615 -4.27952 3.66995
-23.5553 -7.64478 9.38054
-22.634 -6.38453 7.66429
-21.8784 -4.94293 6.55449
-14.6263 -7.39826 8.0186
-16.6285 -6.38275 7.43332
-18.1399 -5.13976 7.20671
-14.8699 -7.596 2.45461
-16.0657 -5.68396 2.99905
-17.2566 -4.24325 3.62118
-22.658 -0.590147 5.82129
-20.4614 -0.195011 3.84661
-19.2896 -1.48216 1.98311
-16.7742 3.50622 -0.960127
-16.7442 0.822155 -2.25446
-18.1055 -1.23848 -1.61944
-22.0412 0.636842 -7.02337
-20.35 -1.5051 -5.82664
-18.58 -3.09146 -4.90293
-14.3744 -3.31861 -10.7181
-16.0276 -3.10143 -9.10498
-15.8649 -4.04643 -7.38411
-12.0285 -6.54572 -2.01702
-12.7921 -6.40684 -4.20335
-13.0974 -6.33854 -6.14836
-15.3378 -12.1225 -7.93975
-13.3807 -10.8904 -7.75602
-11.8585 -9.77858 -7.18343
-10.8824 -8.24729 -14.3154
-9.68764 -9.21343 -11.7621
-9.17201 -8.30972 -9.434
-5.706 -8.62422 -3.94611
-5.76989 -7.18203 -6.55311
-6.28082 -5.9478 -8.72523
-6.84116 0.0306801 -14.9807
-5.90344 -1.98177 -12.993
-5.09943 -2.98511 -10.7909
1.24524 -2.22097 -8.6632
-0.672762 -1.06815 -9.27531
-2.36796 -0.445708 -10.0626
-7.56768 4.32395 -11.1009
-4.67188 4.09148 -10.4371
-2.2467 3.35094 -10.1674
1.19637 8.47651 -14.0713
1.80204 6.57966 -11.8542
1.05005 5.21168 -9.83783
1.6101 5.57483 -3.87553
3.0688 5.17438 -5.63457
2.85157 6.71172 -6.84715
0.797994 11.0996 -6.33318
2.9965 11.4981 -5.70851
4.32631 10.1711 -6.30155
8.62534 13.4664 -1.39887
8.329 10.7019 -2.47141
7.37411 9.16424 -4.26758
7.37075 5.67472 -10.6169
7.94845 5.62647 -8.37053
7.93311 6.11226 -6.46141
3.45719 5.60239 -0.834827
6.18115 4.99686 -1.88067
8.22536 4.20868 -3.18558
13.7666 2.96002 -2.12912
11.9503 2.21132 -3.36315
10.4682 1.37233 -4.35331
7.8099 -5.97493 -3.87217
8.84673 -3.90155 -3.78016
9.51706 -2.132 -3.23241
15.1216 0.825591 0.0656447
12.411 -0.202548 0.755598
10.6213 -1.984 0.400499
8.67471 -7.5785 3.84747
8.39731 -5.33679 3.31858
8.33121 -3.38091 3.09189
1.10615 0.634779 5.68295
3.39414 -1.26869 5.83228
5.81185 -2.04675 5.60439
8.85975 -3.30026 13.9454
8.02685 -2.34917 11.2469
6.90778 -1.36373 9.17827
8.20823 4.76229 7.79938
8.65414 3.89473 9.90435
8.70472 1.97044 9.48549
12.03 -0.310874 5.30721
12.6435 -1.28127 8.05719
11.6 -0.383636 10.2038
14.4503 0.487442 16.6666
13.3779 1.09836 13.9541
14.277 1.86414 11.6941
16.4278 6.22114 6.04684
16.7541 4.954 7.96265
16.7566 3.78105 9.5454
20.4421 2.55865 14.4187
20.3658 3.59739 12.3457
20.1881 4.81585 10.8079
21.9569 10.139 13.7225
22.3128 8.86837 11.0506
23.2211 6.85751 9.77235
27.7972 5.46682 5.43933
27.3663 5.35103 7.71603
26.6477 5.23028 9.54633
32.8849 4.29652 13.2684
30.5672 4.25338 13.1738
28.6745 4.33542 12.6336
28.5421 1.15031 17.6836
26.6858 2.48948 17.3051
26.9386 3.93424 15.9898
27.4928 7.82008 19.0846
25.4025 9.44349 14.1382
26.7152 8.5155 15.811
27.8233 7.47118 17.0609
timestep
-4.41167 -40.5641 -7.37245
-2.65672 -45.156 -9.4076
-3.31467 -42.9766 -8.96031
-4.03161 -41.1689 -8.64581
0.537175 -38.9598 -15.496
-2.02236 -39.6562 -14.1379
-3.60626 -39.7402 -12.1413
-5.16136 -42.9738 -17.5459
-6.88161 -41.9811 -15.3242
-6.99438 -39.9006 -13.8543
-14.4443 -39.6864 -10.1666
-11.744 -39.5944 -11.4238
-9.91002 -38.0416 -12.2771
-14.8349 -32.2891 -13.7851
-12.2363 -33.027 -12.5268
-10.8775 -34.5848 -11.0334
-7.5076 -30.7865 -3.84558
-9.50474 -31.5145 -5.93407
-10.8612 -32.5042 -7.85324
-17.2815 -31.9679 -2.74236
-15.985 -30.8727 -5.19191
-13.7581 -30.5304 -6.38608
-10.7481 -24.3604 -9.20798
-11.5143 -25.6642 -7.44854
-11.8234 -27.2602 -6.33584
-14.1621 -29.0849 0.319669
-13.7069 -27.7007 -1.48569
-13.449 -26.4615 -2.99523
-19.9762 -22.162 -0.399996
-17.3362 -22.8544 -1.59633
-14.8259 -23.0647 -1.99227
-13.3915 -27.2434 3.59482
-12.9124 -24.5503 2.41246
-12.3711 -22.5933 0.869805
-5.45175 -17.3393 -0.32339
-8.28967 -18.217 -0.0862691
-9.48301 -20.1342 1.09811
-6.86441 -21.9542 6.94277
-7.40306 -20.2195 5.49951
-8.58176 -18.9308 4.58802
-13.9923 -15.2962 4.25804
-11.6974 -15.6278 4.1814
-9.77468 -15.407 3.8137
-3.49068 -13.6736 0.51264
-5.33505 -13.1329 1.81199
-6.38608 -13.748 3.36049
-9.02116 -14.3522 9.21765
-7.16363 -13.8505 7.92139
-6.2092 -12.4441 6.92539
-4.06428 -9.25476 1.77835
-4.22791 -9.27054 4.09252
-3.97496 -9.50294 6.03234
2.04053 -7.23467 9.94107
-0.884384 -7.08972 10.4927
-2.49803 -7.03803 8.51887
-7.69754 -1.25433 6.98336
-4.86366 -1.65601 7.81294
-2.9369 -3.32624 7.83327
2.77602 -1.45783 2.67435
0.980324 -0.215183 4.70209
-0.408552 -0.689253 6.78746
0.841148 0.463079 13.1969
0.925622 1.3298 11.0466
1.09681 1.86939 9.15964
6.99122 5.49111 6.88631
5.85777 3.73787 7.89815
3.99773 3.47628 7.30423
-1.67008 3.84978 2.97466
0.117878 5.12715 3.71893
1.93795 4.80828 4.40198
8.19699 1.87022 1.35337
7.38472 4.56306 2.33786
5.11991 5.71824 2.5346
1.62457 12.4899 2.07662
3.61969 10.2906 1.82613
5.02811 8.79885 0.311667
7.78862 9.13003 -8.15932
7.65709 8.69128 -5.21473
7.30886 9.06365 -2.71621
12.8751 10.342 1.29334
11.2234 10.7012 -0.295735
10.136 11.4209 -1.77236
6.76785 17.5924 -6.41722
8.8953 16.0654 -4.99512
10.6058 14.4309 -4.04372
17.1892 13.9828 -8.11122
15.2302 15.5094 -6.4644
13.8774 16.3187 -4.46003
16.5549 21.0918 0.406817
16.4423 19.0751 -0.734369
14.9281 19.0112 -1.99295
13.3194 22.8715 -6.72923
14.9913 21.8453 -5.49075
16.5319 21.576 -4.29286
16.9431 29.2398 -0.939391
17.0243 26.423 -1.90861
18.4001 24.3605 -2.50507
19.4866 24.0616 4.42645
19.2722 22.8147 2.48183
19.9822 23.7389 0.893558
27.121 19.2183 -1.06621
24.4173 20.182 -0.26519
21.9522 20.7965 -0.485222
19.0319 15.7894 -5.35179
19.8186 16.7524 -3.39319
20.6148 17.4681 -1.7395
23.3482 14.2771 3.81695
21.9738 14.2437 1.94812
21.1099 14.2248 0.177755
19.7633 15.399 6.24756
18.3052 15.6894 3.66493
17.558 14.8423 1.37887
14.8781 11.4397 -3.2517
14.5455 12.9331 -1.50771
14.1603 14.4154 -0.268778
10.0788 21.08 0.359904
11.0808 18.3576 -0.32167
10.7196 15.9165 0.321158
8.41712 11.2065 5.64911
7.82607 12.5983 3.08123
7.69302 13.6626 0.767792
3.82064 12.341 -5.21227
5.54796 12.9522 -3.78916
5.07982 13.6052 -1.99045
3.63196 19.6202 2.33102
2.50897 17.8443 0.217821
2.0357 15.6361 -0.966401
-2.965 10.2145 -0.940095
-2.06781 12.9701 -1.63436
-1.70803 15.4944 -1.60228
-7.03082 19.9877 -4.07725
-5.44094 19.3177 -2.5262
-4.17683 18.3719 -1.3479
-3.4656 19.687 2.12158
-5.62915 19.4177 2.91465
-6.59943 18.3421 1.57958
-13.0757 14.1203 1.93401
-11.6604 16.5778 2.84961
-10.1154 18.6011 2.99751
-12.8132 24.6376 3.69362
-12.182 22.6618 4.73294
-11.5549 20.9945 5.57422
-8.73049 21.0237 11.0288
-10.7879 20.707 10.0046
-12.5906 20.8764 9.22843
-15.2709 27.1853 10.6162
-15.0898 24.9829 9.90976
-15.4988 23.3073 8.958
-17.2123 21.3068 4.67468
-19.7273 23.348 8.91967
-19.5096 21.6129 7.39511
-18.0281 22.3133 6.30188
timestep
-15.3535 -2.91907 -3.3603
-17.8647 -2.98366 -7.77365
-16.4441 -3.09925 -5.94317
-14.9301 -3.31293 -4.70091
-19.2751 -8.54558 -8.91224
-17.2978 -7.46811 -6.9604
-15.7844 -7.00653 -4.96061
-14.3461 -11.6655 -10.526
-13.0179 -10.1706 -8.31654
-12.7902 -9.09485 -6.0158
-9.28289 -14.5918 -3.72136
-9.5246 -11.6257 -3.87805
-9.23495 -9.22258 -4.68017
-5.40585 -10.2348 -11.469
-6.89292 -9.44654 -9.00976
-7.84736 -7.4505 -7.74194
-12.9988 -4.28824 -11.3639
-10.803 -3.53715 -9.4945
-9.5133 -4.05691 -7.35699
-13.9743 1.58012 -6.76653
-11.4616 0.524248 -5.56158
-9.23393 -0.716663 -5.56683
-11.3641 3.28034 -0.918877
-10.1407 1.39583 -1.49714
-8.85351 -0.0544998 -1.84435
-12.4677 -3.86909 1.89473
-10.9068 -3.46198 0.227311
-9.16319 -3.65491 -0.66913
-4.06021 -5.52691 -6.59857
-5.62099 -5.40081 -4.06313
-6.97033 -6.38868 -2.13806
-11.534 -9.14812 1.87954
-8.80399 -9.57259 0.762772
-6.90614 -9.97781 -0.891432
-0.956427 -14.5835 -1.62563
-2.51929 -12.0482 -1.72646
-4.74841 -12.3531 -2.92669
-8.13342 -13.9906 -8.11576
-6.37736 -14.6861 -6.76858
-4.69522 -14.8824 -5.7622
0.174938 -12.78 -11.4217
-1.20474 -14.1142 -10.1183
-2.21115 -14.9358 -8.63738
3.37429 -17.6549 -3.89074
2.06405 -16.3797 -5.31892
0.585909 -15.3349 -6.09629
-3.34602 -11.1541 -7.85669
-1.43843 -11.4781 -6.57663
0.0347424 -11.6643 -5.28204
4.59079 -6.42512 -3.15792
2.72837 -7.794 -2.95799
1.12594 -8.93667 -2.87181
-4.34917 -8.05919 2.31891
-1.6027 -6.95781 1.96642
0.139578 -6.79922 0.111206
7.38321 -4.84415 -1.41572
5.02137 -4.51635 0.371631
2.55284 -3.88942 0.497536
-1.29414 1.36179 4.08193
0.373677 0.685226 1.70684
1.33939 -0.39928 -0.389285
2.98279 1.83927 -6.32482
1.16287 1.02918 -5.13569
0.662789 1.81723 -3.40081
-4.57732 3.9854 -6.93401
-3.04921 4.6744 -5.33009
-1.51203 4.85138 -4.11081
-4.70146 7.3036 -2.60663
-3.19814 8.29854 -1.14631
-1.39856 7.89546 -1.83909
1.2956 12.1923 5.43227
0.793164 10.3557 3.13998
0.888696 9.48774 0.744138
4.712 12.1549 -4.92113
4.26748 10.7542 -2.32866
4.58527 10.1058 0.116965
8.46663 15.284 0.325932
7.19993 13.5085 2.35653
6.552 11.1852 3.18414
5.70788 8.13297 10.0781
6.61401 9.12688 8.18778
7.49908 9.54437 6.47797
14.0118 8.33129 9.44956
12.1605 8.67986 7.1406
10.3623 7.04842 6.36085
8.6957 3.02703 -0.0915621
8.73176 3.08017 2.88775
9.9903 3.49573 5.06627
11.7385 -2.31453 9.64718
11.3821 -1.17755 7.65655
10.6085 -0.0719194 6.22156
7.63357 -0.629089 0.317109
8.37116 -1.65388 2.26343
8.75418 -2.52447 3.98861
10.4633 -7.30671 8.66769
8.77222 -6.86022 6.25492
7.67945 -6.16868 4.05717
7.98022 -10.6415 -0.99238
6.9167 -9.81886 0.898293
5.7695 -8.87099 2.18916
3.72558 -15.6144 -0.464331
3.20855 -13.4233 1.48814
2.64375 -11.0318 2.16937
-1.88527 -13.0642 7.00072
-1.1179 -11.6335 5.34345
-0.719711 -10.4327 3.83331
4.46642 -6.90192 6.76366
2.25632 -7.07529 6.07971
0.325634 -7.43087 5.91565
3.99376 -1.36371 6.6867
2.1819 -3.01984 4.99709
-0.169589 -3.91054 4.57326
-7.56311 -2.84855 2.72479
-5.27028 -2.5066 2.8163
-3.3495 -2.93662 2.73487
0.583559 -3.6443 -4.24427
-1.62898 -3.26931 -2.28354
-2.31129 -1.46801 -0.612534
-7.17364 4.67798 -3.30616
-5.10861 2.66459 -2.55628
-2.9688 2.22136 -1.24203
-2.85217 6.20477 3.96129
-1.67518 5.40221 2.13017
-0.717157 4.69532 0.560645
3.61518 6.24156 -5.57806
2.89142 6.15926 -2.68845
2.87872 5.67144 -0.185583
6.22491 4.78344 7.60346
6.28989 5.78431 4.79731
5.54348 6.37288 2.4311
10.1866 6.87697 -2.53282
9.36819 7.59873 -0.485463
8.91963 7.79576 1.42265
10.9454 12.9564 -0.315709
11.9211 11.3513 1.04593
10.672 10.9826 2.52399
9.60549 14.7083 10.7548
9.80364 13.6422 7.9791
9.85557 13.2534 5.45944
4.8192 17.5328 2.64522
6.55397 17.0528 4.10898
8.34824 16.6853 4.83454
9.6905 20.4939 3.50184
9.48195 21.3475 5.64899
9.00752 19.848 6.83522
4.18826 18.4331 10.8882
6.01279 19.8658 10.86
6.00611 20.6123 9.03692
3.5192 23.3374 6.49761
2.70872 24.7851 11.7908
3.89927 24.6764 9.8025
4.65008 24.0355 8.09764
timestep
8.16527 4.0852 3.34922
9.19833 8.67781 5.35243
8.52506 6.48654 4.9954
7.69114 4.75673 4.55581
10.9312 0.619141 10.1424
8.61584 0.832578 8.27856
6.96543 2.67156 7.64862
1.79141 8.24986 7.33679
2.05976 5.88233 9.12653
4.02591 4.28782 9.43373
7.45459 6.7653 13.9375
5.7984 4.29275 14.0921
3.62789 3.3893 13.1045
1.17093 -0.439798 15.3945
0.766816 -0.0803233 12.464
0.0245571 2.35922 12.4767
-8.22258 5.44602 10.828
-5.47563 4.29316 10.9027
-3.38375 4.03381 12.3378
-2.56529 7.96961 19.8104
-3.31585 6.63449 17.2541
-4.71441 5.15916 15.7146
-9.65604 0.737022 14.6476
-8.91052 2.52249 15.9277
-8.16646 4.07878 16.8791
-9.92828 6.14157 23.9858
-9.54036 4.90774 22.0598
-9.17593 3.72686 20.5257
-13.5653 0.586014 16.1467
-13.3867 0.922571 19.1022
-11.915 1.17282 21.1695
-15.4867 -2.01347 27.9305
-13.8179 -0.464009 26.0084
-12.4606 -1.28814 24.0131
-6.82487 -6.03161 23.7931
-9.70557 -5.61654 23.153
-11.9621 -5.05081 24.1971
-17.2084 -8.99723 24.9563
-15.1211 -8.57686 25.8777
-13.4118 -7.76555 26.4262
-10.592 -8.08185 32.8882
-11.7137 -8.83114 31.0007
-12.577 -9.80515 29.5218
-16.7169 -12.7364 33.6454
-15.3842 -12.9783 31.7618
-13.9382 -13.23 30.4479
-16.9765 -14.565 23.6742
-15.3505 -14.2482 25.2984
-14.0174 -13.9385 26.7154
-7.59043 -12.7579 26.7586
-9.66478 -11.9949 26.0534
-11.3968 -11.6563 25.1779
-14.9147 -6.21332 20.8463
-12.7686 -8.21885 21.3487
-10.6995 -9.48119 22.141
-6.13501 -13.1746 18.6801
-7.12909 -10.3893 19.0461
-7.83699 -8.14523 20.0289
-8.55875 -2.57708 13.7647
-7.64694 -3.73192 16.3561
-7.86242 -4.56459 18.7567
-8.24281 -1.14743 24.3825
-8.22426 -0.898949 22.0759
-8.19133 -1.02919 20.1105
-3.75574 -0.768613 21.4881
-3.77153 1.324 20.4865
-5.2336 1.16581 19.1757
-4.56992 -0.280081 12.3696
-4.38319 -0.728802 14.6381
-4.11402 -1.2953 16.5056
-1.94353 -7.82955 17.5447
-0.81119 -5.24318 18.4981
-1.20142 -3.73581 16.4787
0.288805 -8.77654 10.9502
1.93096 -6.94945 12.6371
1.46041 -4.85036 14.0063
8.5451 -3.76762 16.1319
6.29877 -2.78691 14.437
4.42355 -2.85525 12.7104
2.45971 1.14312 6.45281
3.64988 -0.262 7.86403
4.32 -1.62781 9.11556
8.69443 -6.93254 10.0004
7.41141 -5.54781 7.69462
6.70265 -3.3164 6.68417
10.777 0.647985 0.364461
9.67814 -1.127 2.49102
7.74327 -2.67778 3.08573
2.65299 -5.77284 1.43408
4.67693 -5.09803 0.52265
6.45461 -4.44626 -0.0212491
11.7993 -4.78912 -4.11576
9.50259 -4.57735 -3.86522
7.55801 -4.79853 -3.64035
2.51868 -8.02389 -5.32046
5.14697 -7.48524 -6.61751
6.4913 -5.40858 -7.23619
2.32805 -3.47162 -11.7078
4.57458 -3.90003 -11.318
6.44939 -3.87684 -10.7135
12.9308 -5.27484 -14.2135
11.2704 -2.94474 -13.3805
8.74124 -2.63427 -13.4782
5.07331 1.88556 -16.5964
6.38814 -0.0213634 -16.7278
7.93331 -1.22894 -16.9151
12.4151 -4.68816 -18.8967
10.913 -3.05663 -19.5781
9.49384 -1.90501 -20.3133
10.0842 -5.92962 -26.5171
9.38411 -3.18678 -25.5859
8.85313 -1.25947 -24.0029
4.12037 -4.3705 -27.7251
5.08006 -2.32479 -27.1993
6.09354 -0.758387 -26.5668
4.23686 -2.34916 -20.1202
3.44181 -0.374989 -22.2061
3.3133 0.77462 -24.4787
-0.184498 2.88319 -18.673
1.72499 3.92298 -20.7109
2.85523 4.23444 -22.9754
3.21219 7.35926 -28.2261
4.37299 7.98723 -26.3181
3.69818 7.60868 -24.5064
2.07527 11.109 -16.7786
1.76321 10.7417 -19.7194
1.93279 10.0199 -22.1592
3.17465 15.5724 -25.725
0.786245 13.9568 -24.9728
0.468492 11.4562 -25.3581
-4.52498 8.49035 -27.8026
-2.49643 9.34261 -28.5382
-0.802336 10.3242 -28.7557
0.432481 15.0506 -34.2939
0.118974 13.2355 -32.8834
0.328959 11.3914 -32.2229
0.968792 4.53243 -36.4995
0.992424 7.01988 -34.8586
2.36566 9.13973 -34.508
7.20041 13.2002 -33.4408
6.11519 11.5304 -34.631
5.75676 10.0952 -35.932
8.5068 10.8741 -42.4442
7.77704 9.47913 -40.7401
7.65356 8.72302 -38.9252
8.88499 3.20896 -41.758
9.33454 4.79043 -40.1212
10.2523 5.95249 -38.8219
13.825 5.92655 -40.4227
14.387 11.5904 -38.9789
13.9745 9.3081 -38.9209
13.7862 7.3472 -38.9039
timestep
17.2208 24.6222 -5.47353
18.1244 19.6943 -7.40925
17.3365 21.7842 -6.78156
16.5966 23.3603 -5.85999
16.9845 26.2613 -12.277
15.1134 24.6772 -10.583
13.9084 23.8173 -8.50668
16.8639 16.4656 -10.2581
14.5583 18.2314 -9.58996
13.2192 20.0807 -8.45448
6.98073 15.0049 -8.53997
8.45477 16.9058 -6.78096
10.6644 18.1289 -6.42876
13.1208 11.5056 -2.97665
12.6271 14.4438 -2.91763
11.2602 16.5948 -3.00358
8.5365 12.7155 2.55668
9.40064 15.5059 1.96704
9.44353 17.3815 0.239987
11.7574 21.391 6.83933
10.031 21.6507 4.42427
9.03939 20.4971 2.37772
3.92207 23.5417 -1.15558
4.75302 22.3105 0.626591
6.50833 21.8266 -0.125489
13.0569 25.8433 -0.377672
10.9423 24.9758 -0.776221
9.23343 24.1776 -1.34481
15.4221 22.4176 -1.25879
13.0498 21.8002 -2.95334
10.6044 21.089 -3.08289
4.62354 22.6654 -4.63373
5.80128 20.0142 -5.31558
7.34723 19.1707 -3.47139
2.19245 14.7944 0.353029
4.50353 15.5166 -1.3841
6.78379 15.5337 -2.52543
11.2429 11.3981 -6.91707
9.44525 11.8421 -5.51926
8.09311 12.3792 -4.19104
2.82279 11.3465 0.916066
4.8802 10.9288 -0.0713382
6.46272 10.6683 -1.21533
10.2636 5.72572 -1.49815
8.029 6.30421 -1.26548
6.15092 6.8822 -1.12533
1.05617 2.42805 0.000146072
1.67493 4.47211 0.906433
2.9528 4.9198 -0.524486
2.56619 11.5845 -4.12604
2.01315 9.8842 -2.64763
1.4985 8.21369 -1.73911
-3.05154 5.63906 2.19057
-3.09859 8.13077 0.556695
-2.10561 9.37849 -1.4332
-1.69907 12.5989 -9.25112
-0.465152 12.1426 -6.57724
-1.80174 11.6542 -4.46124
-4.76095 13.205 1.18944
-5.04303 13.9685 -1.67725
-4.92067 13.8114 -4.21947
-8.99104 11.3332 -8.30208
-8.3803 13.488 -7.69668
-7.47654 14.978 -6.77809
-13.4481 14.9756 -4.4434
-11.2888 15.8126 -4.30495
-9.61733 16.8544 -4.26087
-5.90599 22.2693 -4.17556
-5.85514 20.1001 -3.35447
-6.37479 18.2633 -2.86769
-7.40576 23.8446 3.22555
-8.24867 21.3851 1.76915
-8.30354 19.3634 0.216079
-15.5145 18.9859 -0.930815
-13.0411 17.3262 -0.839907
-10.6512 16.4798 -0.567272
-7.97207 9.60475 -3.70684
-9.15262 11.9511 -2.29918
-11.3124 12.799 -1.24131
-16.0169 7.48703 -0.448247
-14.1173 8.79583 -0.200798
-12.6612 9.80124 0.665062
-10.3661 8.61543 8.63434
-10.7999 8.52053 5.68761
-10.5715 7.91857 3.22022
-10.5529 3.00716 -2.21308
-9.77732 3.6155 0.599169
-9.45025 4.29252 3.03583
-7.59646 4.2406 10.0379
-7.47901 3.24778 7.9444
-7.73768 2.74863 6.0563
-9.64886 -2.90556 3.29218
-7.92444 -1.83582 4.41664
-6.79013 -0.917738 5.74003
-0.780731 -6.73374 9.37857
-2.26251 -4.34829 8.3814
-4.16961 -3.36091 7.00643
-5.6228 -4.56987 0.373909
-4.40731 -5.07086 2.28545
-4.21373 -5.81 4.10125
-0.957641 -8.04209 -1.97596
-1.14352 -7.84265 0.991539
-1.68299 -8.55161 3.38088
-0.955533 -12.2677 9.78214
-0.9598 -11.7654 7.51718
-0.193891 -11.0095 5.86706
6.64895 -12.9339 3.18974
4.53086 -12.1247 3.68093
2.57561 -12.3624 3.64448
-0.147086 -14.8195 -3.81612
1.48574 -14.2972 -1.3786
1.80872 -15.0249 1.04395
4.25134 -19.0806 4.68115
2.26522 -18.8761 3.49967
2.65463 -18.6909 1.57742
7.79458 -23.1013 -3.76044
5.57597 -21.2202 -3.1127
3.9235 -20.9687 -1.18692
-2.84633 -18.8649 1.30478
-1.57934 -20.2984 -0.980022
0.280378 -22.0414 -1.05627
0.764953 -28.4187 -0.787972
-0.570792 -26.565 -1.19049
-1.83818 -25.1355 -1.67128
-8.08574 -20.676 -3.7547
-5.83485 -22.241 -2.58657
-5.46204 -24.2062 -1.00492
-4.40002 -28.5232 6.11735
-5.98712 -27.3917 3.8632
-6.7826 -26.6982 1.54182
-10.0351 -29.6763 -3.53465
-9.90671 -29.417 -1.23275
-9.73033 -28.9316 0.668329
-14.4987 -31.4013 4.1102
-12.1985 -31.1012 4.14627
-10.3425 -30.4423 4.10097
-10.592 -34.9258 -0.0129245
-8.48586 -34.4752 2.04656
-7.73511 -33.2064 4.12722
-5.55646 -32.6176 11.4474
-5.47836 -33.0382 9.16721
-5.50553 -33.2042 7.20441
1.54561 -32.399 3.99399
-0.553817 -33.2405 4.51035
-2.28336 -33.7898 5.27707
-3.53323 -40.4103 5.77234
-2.27603 -38.6938 6.69731
-1.56856 -36.9463 7.26857
2.44635 -39.3376 8.03906
5.1495 -37.2864 6.37702
3.70251 -36.512 8.01682
1.99704 -37.3632 8.51464
timestep
-10.2193 -20.1743 10.9622
-8.82925 -20.8506 15.4928
-9.1512 -20.1357 13.3093
-9.55805 -19.0936 11.6878
-13.0595 -11.4052 12.6327
-11.111 -13.3192 11.441
-9.5791 -15.3344 11.1329
-5.25885 -13.6788 5.57846
-4.9952 -15.1699 8.14504
-5.82375 -15.2832 10.554
-2.64853 -9.13564 9.8533
-3.03978 -11.5989 11.4841
-3.9266 -13.2899 13.1745
-8.65612 -16.5427 20.0405
-6.75309 -15.199 18.1822
-5.72561 -13.5713 16.5094
-6.72445 -5.03249 18.3789
-6.44875 -7.9968 18.5101
-5.63114 -10.4098 18.6158
-0.257907 -10.9399 24.7996
-2.23287 -10.6405 22.5882
-4.67203 -9.97011 22.2664
-10.5728 -9.95199 25.9203
-8.61616 -10.7567 24.9683
-7.8725 -9.13322 24.1363
-3.01572 -7.3255 27.9861
-4.73966 -6.7666 26.5376
-6.44741 -6.05912 25.8564
-10.1452 1.17918 23.041
-8.4855 -1.27837 22.7476
-7.52054 -3.60173 23.1639
-0.171713 -3.30582 25.9875
-2.5047 -3.47923 24.1416
-3.90719 -3.34404 22.0162
-0.86451 1.07562 16.9922
-1.92485 -1.68352 17.3707
-3.30786 -3.62599 18.2744
-5.09374 -7.73847 12.0405
-4.152 -7.29462 14.1138
-3.56037 -6.52148 15.8264
2.52328 -8.37314 13.4098
1.06649 -8.17727 15.2047
-0.200751 -8.06246 16.7086
2.16767 -9.90309 22.7377
1.2079 -8.23342 21.4441
-0.153448 -7.24474 20.4193
3.64845 -6.59472 18.2168
3.77562 -4.71645 19.5727
2.02719 -4.13625 20.2707
-0.983342 1.01233 24.5204
0.200358 -0.0725046 22.8458
1.07957 -0.563543 21.1526
5.72925 -1.2948 15.2531
3.92079 0.564883 16.7199
2.68499 1.75548 18.6061
3.05688 6.04996 24.184
1.79575 6.2482 21.4913
2.21913 5.49538 19.092
2.14237 7.36416 11.679
1.77121 8.12488 14.5363
2.01517 8.67108 17.0152
4.6386 14.2516 19.821
3.2058 13.1644 18.3556
1.74439 12.4547 17.2414
3.96673 17.4533 15.2211
1.9338 16.9785 14.2091
1.6475 15.0462 14.4638
-1.13248 11.1475 9.79386
0.73729 12.0258 10.8498
2.32612 12.2383 11.9949
7.07804 17.4472 12.9847
6.63952 15.0977 11.2048
4.96967 13.815 9.76655
1.33108 11.7881 3.66431
3.80437 12.8687 4.92743
6.00753 12.9877 6.20587
13.1058 14.2149 6.74371
11.1444 12.6171 5.16888
8.98469 12.9122 3.84568
7.50853 16.7394 -1.48705
7.85046 14.7067 -0.422227
8.2908 12.8618 0.109763
3.26758 8.9478 -4.7274
5.51017 10.0628 -3.11247
7.90056 10.9496 -3.15072
11.4534 10.4397 -11.3892
10.6438 10.8864 -8.55625
10.392 10.8692 -6.01897
15.0092 11.0205 -1.17326
14.4239 10.9614 -3.41744
14.1322 10.7452 -5.35354
19.6391 10.6214 -9.75438
17.3959 10.1414 -9.40826
15.5843 9.7727 -8.72762
18.4354 6.19903 -3.39571
17.3258 5.51085 -6.07447
15.6297 6.06506 -7.89616
12.7038 3.49391 -13.7965
12.5617 4.07251 -11.5543
12.5339 4.90054 -9.76697
10.5858 6.95088 -3.8533
8.89957 5.74509 -5.9941
9.13743 4.39005 -8.14115
5.75593 1.08448 -12.9952
5.67515 0.85983 -10.6875
6.30403 2.53635 -9.86615
2.36608 7.37174 -8.07382
2.89067 5.65191 -9.53991
2.78556 3.87506 -10.3841
-0.0520032 -2.3689 -9.58447
-0.56488 0.331493 -10.7357
-0.370331 2.52785 -12.0168
-1.09418 6.61244 -17.9746
-1.91732 5.8405 -15.9476
-2.36258 4.75041 -14.368
-8.19186 -1.59114 -12.1857
-6.94329 0.874847 -13.2994
-5.49366 2.60082 -14.492
-3.239 6.28155 -21.5712
-4.62035 4.83827 -19.36
-5.70703 2.79942 -18.2808
-5.18526 -3.10556 -17.4289
-4.92665 -1.55837 -19.1383
-4.67966 -0.130031 -20.4723
-1.3866 3.44616 -26.0911
-3.42447 1.46158 -25.2029
-3.80307 -0.809511 -24.1069
-6.46964 -8.2043 -26.9651
-5.15139 -5.88033 -25.6454
-3.1517 -4.31336 -25.4255
3.32493 -8.65605 -25.5718
1.35034 -7.46227 -25.8132
-0.150178 -6.38354 -26.4956
-1.80332 -11.5007 -32.0786
-1.54434 -9.55103 -30.8481
-1.17488 -7.91129 -29.8207
-0.97137 -1.42401 -29.3837
-3.08268 -3.18518 -30.5331
-4.05557 -5.54225 -30.5483
-10.0304 -8.03109 -31.9351
-8.45529 -6.85618 -30.7018
-7.64152 -5.43857 -31.8014
-10.6081 -0.52966 -28.9283
-10.0138 -1.45211 -30.9724
-9.76173 -2.40874 -32.6759
-12.1385 -0.213036 -38.5231
-10.8123 -2.05453 -38.0408
-9.63696 -2.08604 -36.4603
-5.95041 -2.56477 -38.0314
-5.53618 2.95955 -36.9351
-5.86258 0.687096 -36.6006
-5.92565 -1.27187 -36.4022
timestep
8.88198 15.9662 -20.8018
4.85277 16.247 -22.914
6.64417 17.1782 -21.7711
8.38894 17.3387 -20.8706
8.86272 23.6494 -17.1631
8.69506 20.7236 -16.6227
7.6356 18.5166 -17.3369
-0.141995 15.2686 -15.1276
2.81212 15.5513 -15.3991
5.26468 16.2502 -15.4201
10.8823 19.5336 -12.9202
9.72823 16.7987 -12.6583
8.43916 14.9219 -13.8068
13.1041 11.2395 -18.4727
11.4486 11.726 -16.0431
9.94208 11.4384 -14.0058
4.44495 7.81305 -12.3035
7.42034 7.69445 -12.1878
9.8956 8.25254 -11.9346
13.1403 7.49281 -5.89514
12.7923 6.16943 -8.5424
12.4609 5.60686 -11.0074
14.3424 2.60438 -17.064
14.3301 2.99443 -14.777
14.4845 2.94557 -12.8137
19.0275 -2.94849 -13.3665
18.1682 -0.959161 -12.5379
17.3788 0.694856 -11.8153
23.7696 0.0865172 -13.7872
21.4801 1.88619 -14.4196
19.3102 3.15084 -13.9782
18.948 7.81649 -19.9711
17.6583 6.60351 -17.5741
16.9674 5.867 -15.2325
9.2212 6.21046 -16.5253
11.7709 7.37775 -15.5168
13.8848 7.81244 -14.1586
15.7171 13.1597 -11.2222
13.8224 12.1487 -12.0999
13.7779 10.3392 -11.3224
11.9342 14.9661 -7.31565
11.4758 12.7941 -7.99019
11.3949 10.8712 -8.4106
5.80885 12.4561 -8.51077
6.01781 10.2305 -7.88981
7.86801 10.0974 -7.22649
10.7381 6.42556 -2.84507
9.42037 6.44698 -4.75436
8.39447 6.41801 -6.4359
5.6331 0.617058 -8.51143
5.15123 2.79583 -7.87647
5.1507 4.7195 -7.4519
1.35072 12.3062 -5.39845
1.62815 9.36369 -5.77941
2.4672 6.96301 -5.96657
4.56199 1.00951 -1.00052
2.91416 2.35502 -3.0873
1.18422 3.82686 -4.2464
-5.13346 2.04651 -10.154
-3.6981 2.77507 -7.64616
-2.29889 3.77757 -5.76475
-6.26263 8.59781 -3.35948
-5.45231 6.42425 -3.32203
-5.07001 4.49255 -3.2648
-10.982 4.28522 -3.15909
-9.61289 2.65306 -4.07783
-8.32237 2.64703 -2.58939
-4.822 -1.35271 1.23528
-5.97921 -1.00287 -0.744845
-7.01947 -0.918351 -2.4156
-10.5346 -4.86932 -9.66766
-9.53522 -3.501 -7.21626
-9.30264 -2.84699 -4.7626
-16.0306 -3.94287 0.116264
-13.9288 -5.21012 -1.57407
-12.3149 -4.79132 -3.50339
-10.1277 -10.6214 -6.21726
-12.4298 -8.73001 -6.27552
-13.9108 -6.658 -6.40316
-18.4704 -1.54045 -5.4406
-17.9044 -3.78704 -5.56251
-17.5234 -5.71541 -5.6957
-20.0212 -12.7507 -2.48849
-20.3148 -10.1819 -3.97005
-20.2612 -8.34952 -5.74286
-21.2616 -10.8561 -12.359
-22.6178 -9.64683 -9.99712
-23.3335 -8.26387 -7.97752
-29.4267 -7.74142 -5.82163
-27.2332 -6.9864 -5.85416
-25.4229 -6.30512 -5.48047
-24.5378 -12.7412 -1.74015
-24.5652 -10.4406 -2.03871
-24.3309 -8.57874 -2.6382
-22.7104 -1.59131 -4.67547
-22.3977 -3.77705 -2.67419
-21.8409 -5.95581 -1.47187
-16.6513 -11.0612 0.514608
-18.385 -9.5436 0.78608
-19.8641 -8.24318 0.830339
-22.9853 -7.63838 8.23091
-21.7788 -8.1284 5.55053
-19.4225 -7.94596 4.59283
-14.0742 -4.53451 7.95803
-15.6307 -6.22478 7.6374
-16.7137 -7.82532 7.25528
-15.0848 -14.1406 10.4154
-16.2878 -12.3789 9.50349
-15.5832 -10.5457 9.65489
-13.3061 -3.22387 10.884
-13.8283 -5.96929 11.9186
-13.2504 -8.44999 11.8017
-7.75844 -11.7663 12.4504
-9.50716 -10.6965 13.5358
-10.6425 -9.34817 14.4159
-11.7469 -5.50782 21.9496
-10.3999 -7.50849 20.1993
-9.60158 -8.10244 17.8514
-2.32964 -9.63012 14.8062
-4.2738 -9.05515 16.9902
-5.9079 -8.17934 18.741
-4.52903 -6.35133 25.9178
-4.27484 -6.64316 23.6303
-4.32601 -6.36417 21.6809
-2.31756 0.356356 16.672
-2.48422 -2.15023 18.275
-1.95228 -4.28596 19.5628
3.36809 -9.48577 21.1482
2.08051 -6.91301 20.3713
1.84181 -4.47859 19.6509
6.33577 1.80024 18.3217
5.49727 -0.228534 19.0723
4.68848 -2.02477 19.0893
6.63525 -7.91604 21.3655
7.11482 -5.66488 21.0744
7.70202 -3.88516 20.4672
11.7464 1.58184 18.6924
11.8722 -1.33035 19.3119
11.4017 -3.82033 19.6012
14.5498 -10.3534 17.7546
14.185 -8.2787 18.7266
14.0431 -6.54938 19.6607
19.184 -6.25114 25.3543
18.2221 -6.20524 23.2437
17.3796 -6.3793 21.4714
20.7294 -4.77012 18.4894
20.526 -7.01391 17.9358
20.1364 -8.12102 19.5178
24.5386 -10.4937 22.0561
26.7011 -9.51621 17.7958
25.0476 -9.23316 19.3983
23.5654 -9.25717 20.6958
timestep
4.97579 3.33203 -0.569189
0.871285 4.10644 -2.68196
2.87678 4.64344 -1.64657
4.53086 4.72254 -0.579494
6.25206 10.7145 -1.10781
4.65776 8.95689 0.694797
3.86031 7.12917 2.28369
5.0346 0.143744 5.83295
3.9224 2.90688 5.74092
2.56684 4.98137 5.14025
-3.86803 6.63467 4.32915
-2.1886 5.51266 6.52027
-0.0596418 5.16261 7.87946
5.02413 5.43899 12.5541
2.04489 5.39544 12.6056
-0.137696 4.51561 11.6235
-2.15365 -1.72013 15.9014
-1.78343 1.03144 14.8187
-2.61354 3.37999 14.273
-7.61389 8.67049 18.273
-5.51249 6.58749 18.6274
-3.66697 5.48252 17.2579
-0.715306 0.193899 20.9066
-1.13142 2.32866 20.0991
-1.1044 4.27412 19.7903
3.18482 1.98362 16.1508
2.8715 3.17819 18.1148
2.00853 4.90044 17.7029
2.22016 12.1765 19.2998
3.00847 10.1476 17.2645
3.0047 8.04693 15.819
8.81652 11.6662 15.4523
6.53832 11.2682 13.5729
4.51681 9.88771 12.8586
10.2998 10.7279 8.52436
7.92581 8.95312 8.83247
5.42129 8.88416 9.30683
1.78973 11.4569 2.9943
3.17837 10.3925 4.51785
3.96134 9.12501 5.80675
8.34706 3.69561 3.93501
7.40043 5.72648 3.33346
6.81677 6.79423 4.88271
9.92335 9.23513 0.13988
9.45521 9.48836 2.398
9.13369 9.75379 4.32338
5.93012 15.724 3.34813
6.82609 14.1307 4.77671
7.27363 12.629 5.97066
8.00156 16.3373 10.8802
6.36239 14.9292 10.0359
5.58638 13.2682 9.31499
0.801034 18.1309 10.3771
1.30119 15.2043 10.6328
2.272 12.9009 11.1371
-1.71925 9.51427 17.3302
-1.22668 9.352 14.3956
-0.00175442 10.0791 12.2806
-1.73675 11.3514 4.87496
-2.40057 10.3196 7.59066
-2.67169 9.04466 9.78237
-8.07831 7.12109 12.6743
-6.16271 6.33697 11.6265
-4.37882 5.85455 10.9439
-4.87286 0.808914 5.44267
-4.45721 1.57231 7.59364
-4.50101 2.39131 9.38489
-7.68732 -1.11303 14.2135
-5.84272 -0.892765 12.8238
-4.25706 -0.622489 11.6865
-4.05858 -2.41652 4.01033
-3.32316 -2.85325 6.86494
-2.06602 -2.07582 8.94283
4.4808 -4.7102 11.853
3.18978 -3.9795 9.26828
1.61557 -2.38424 8.05292
0.67616 2.69612 1.7831
0.635997 -0.135985 2.70937
1.8293 -1.71322 4.31839
6.1625 -6.75739 1.31213
5.51213 -4.5929 1.83597
4.67506 -2.82351 2.05821
1.26053 -3.19401 -4.3194
1.92193 -0.828991 -2.63131
4.08007 -1.19674 -1.32355
10.2578 -3.21349 -4.26719
8.42312 -0.873579 -4.46496
6.71182 0.651656 -3.3481
6.51976 7.71371 -3.43242
7.03139 5.52876 -4.02114
7.29338 3.94179 -5.15855
12.7544 3.49367 -4.36063
11.9499 4.87029 -6.04591
10.6034 3.81265 -7.02026
16.6456 -2.46963 -7.64051
14.0789 -1.03586 -8.127
12.3319 0.778579 -8.52055
11.9567 -0.62613 -16.231
11.6061 0.0781167 -14.0484
11.2373 0.387375 -12.1381
5.08859 2.06324 -8.71188
6.92172 -0.0808009 -9.67268
8.23132 -1.70922 -11.1342
9.52804 -8.33559 -10.1841
9.06827 -6.59455 -11.6469
8.46686 -5.11578 -12.8013
1.79017 -7.08271 -16.169
3.66084 -5.93641 -15.4146
5.09031 -4.9055 -14.5354
9.18101 0.458925 -17.227
7.10686 -0.158153 -15.1782
5.09897 -1.151 -13.9609
3.3031 -2.09831 -7.77401
2.26784 -1.86977 -9.8369
2.02305 -1.4613 -11.7485
-5.28903 -3.87016 -14.9268
-3.69204 -2.42165 -12.8697
-1.69397 -0.932321 -12.3281
-2.82427 5.51921 -13.1078
-4.57512 3.2868 -12.1961
-4.5666 1.09728 -10.8891
-10.1852 -3.04128 -12.7978
-8.26884 -2.74828 -11.5233
-6.67247 -2.05296 -10.6019
-3.5247 -6.12319 -4.3338
-5.63464 -5.08534 -6.16449
-6.46697 -5.25662 -8.56873
-13.1002 -7.70353 -12.7771
-10.9197 -7.62594 -10.7474
-9.52114 -7.51707 -8.6179
-10.8267 -12.2503 -4.56706
-9.83422 -11.9616 -6.64409
-9.15843 -11.2915 -8.36898
-5.29867 -14.5554 -14.1016
-6.88939 -13.8368 -12.5733
-8.42334 -12.9593 -11.7037
-14.4945 -13.617 -8.2183
-13.0889 -14.3777 -10.7334
-11.3269 -15.335 -12.3095
-9.30033 -21.1175 -15.0722
-10.1956 -19.2071 -16.0372
-11.2946 -18.3123 -14.6678
-16.8267 -16.3854 -11.6444
-15.3872 -18.0504 -12.3779
-14.4362 -19.6565 -13.0065
-13.9425 -25.8826 -10.9824
-14.9832 -24.1954 -12.1877
-16.2287 -23.0064 -13.1443
-20.1092 -22.3998 -15.5537
-21.5769 -26.7358 -16.7696
-20.745 -24.9526 -15.5407
-19.7695 -23.9202 -14.1756
timestep
-1.36123 1.64579 6.52049
-3.33726 4.71267 2.67797
-2.27552 3.01931 3.85595
-1.67995 1.60933 5.09617
-7.44809 2.21456 2.01084
-5.97611 -0.13915 3.09422
-3.67143 -1.17309 3.44325
-4.44406 2.33524 -2.47022
-2.30266 0.624585 -1.30043
-1.55481 -1.22496 0.287692
-3.75421 -7.94787 2.61491
-1.38336 -6.24803 2.00661
0.170772 -4.55402 0.903802
6.95942 -6.27456 -1.00023
4.0282 -6.81121 -1.01941
2.22158 -5.43078 -2.17385
-3.66584 -3.04079 -5.20833
-2.07358 -5.55783 -5.30652
-0.473727 -7.1978 -4.18694
-3.23512 -12.9261 -2.92278
-1.75771 -11.5886 -5.13832
-0.422043 -10.062 -6.68367
2.27059 -7.65322 -13.4503
1.59532 -9.06373 -11.7365
0.856123 -10.1401 -10.2614
-3.03745 -14.4201 -8.25025
-1.29883 -14.1915 -9.76925
0.415532 -13.8898 -10.6917
-2.16474 -18.9609 -14.7201
-0.0524736 -16.8596 -14.6623
1.97877 -15.7037 -13.6423
9.71204 -19.0125 -14.3902
7.34502 -17.2029 -14.337
5.53225 -15.5275 -14.9771
4.91821 -8.77293 -16.2176
5.64556 -11.2731 -17.6669
7.15416 -13.3284 -17.6177
14.015 -14.0956 -20.3743
12.4273 -12.9048 -19.1727
10.7289 -12.2924 -18.3846
11.3059 -6.73034 -13.9076
10.7178 -8.37652 -15.433
9.9333 -8.77176 -17.1963
14.1496 -4.0683 -20.5957
13.9016 -6.10023 -19.5038
11.9609 -6.41565 -19.3821
14.2958 -9.30215 -24.774
13.8823 -9.47408 -22.4976
12.0044 -9.19724 -21.9707
6.83714 -6.16463 -24.715
7.65131 -7.95429 -23.4834
8.26681 -9.5731 -22.5446
12.8534 -14.6009 -23.8649
9.93162 -14.1335 -23.5109
7.79193 -13.3395 -22.3735
0.277178 -15.4052 -22.2331
2.72199 -14.4029 -20.8551
5.07228 -15.3747 -20.6702
8.21783 -22.8841 -18.1158
7.22069 -20.1043 -18.5143
5.15745 -18.6159 -18.6884
-0.0648377 -21.7711 -14.9649
1.34287 -20.8457 -16.56
2.95794 -19.9405 -15.887
3.62987 -26.7308 -12.3245
3.59141 -24.5316 -13.0621
3.5737 -22.5672 -13.2111
8.90337 -23.8692 -8.63973
7.67856 -22.5252 -10.0805
6.25636 -21.3683 -10.8015
1.11504 -18.7079 -6.56925
2.60518 -18.0664 -9.06893
4.57824 -17.961 -10.6809
5.67575 -11.8814 -13.0386
5.78784 -13.442 -10.5024
6.17014 -15.1637 -8.66083
10.1281 -16.3206 -0.669206
8.14075 -15.5815 -2.7632
6.88632 -15.7569 -4.97621
0.451031 -15.4443 -1.61366
2.12549 -14.8483 -3.10474
3.57405 -14.0686 -4.18855
4.42118 -7.73263 -7.68353
3.71845 -8.81385 -4.99698
3.62146 -10.4467 -3.04076
6.56878 -13.3165 5.04857
5.57513 -11.7299 2.72995
4.24528 -11.4412 0.573482
-1.23627 -11.576 2.08188
-0.149456 -10.079 0.681759
1.33224 -9.27892 1.70418
6.5612 -5.79018 2.50014
4.52503 -6.38178 3.44163
2.94822 -7.10871 4.3723
3.75504 -0.021633 3.4276
1.75254 -1.98887 4.42778
1.38476 -4.01572 5.93082
1.87043 -4.60361 11.367
-0.0271201 -5.36006 10.2672
-0.833897 -4.07052 9.0154
-6.78025 -5.21481 10.0154
-6.09526 -2.92818 8.23148
-4.01245 -2.0221 9.39054
1.02393 2.0582 11.2332
-1.07769 1.08863 11.3928
-2.88357 0.541241 11.9586
-5.05234 -0.331322 16.9789
-3.36553 1.21428 16.594
-3.69513 2.48248 15.1229
2.44973 2.55809 18.0962
0.220921 4.36128 17.283
-2.06561 5.42196 16.8962
-1.85942 12.8522 15.5029
-2.41935 10.8801 16.5886
-2.95991 9.09926 17.2352
-6.86802 7.42041 22.4352
-6.62851 9.75852 20.6032
-6.19273 10.7841 18.3096
-8.60918 9.543 12.9479
-9.04669 12.1012 14.4123
-7.70427 13.4734 16.0909
-10.6802 19.8831 13.8398
-9.33625 18.4388 15.0606
-8.26488 17.2305 16.1889
-2.84101 19.6008 21.4176
-5.20103 19.2003 19.6427
-7.44321 19.9634 18.698
-14.8615 24.5796 19.5028
-12.0756 23.9259 18.6712
-9.88713 22.7921 18.0168
-6.69774 26.2949 12.6173
-7.73081 26.0118 14.6752
-8.61164 26.0046 16.4373
-9.69284 30.9198 20.9666
-9.20758 30.4198 18.7537
-8.70571 29.7667 16.9642
-8.55674 31.3698 10.1685
-7.41611 32.2095 12.7904
-7.44816 32.9116 15.2416
-12.3468 36.2291 12.0269
-10.5853 36.7607 13.44
-9.16494 36.2598 14.7099
-13.7139 38.1023 20.4359
-12.3597 38.094 18.5522
-10.8053 38.4058 17.3826
-7.80574 43.4624 13.6206
-8.35178 42.2749 15.5374
-8.8202 41.6456 17.3445
-9.99358 46.0374 20.1723
-14.5024 43.2753 20.6445
-12.4353 43.7625 19.7106
-10.7312 44.4703 19.0207
timestep
-1.7107 5.29537 3.57604
0.146241 0.860414 1.94909
-0.951595 2.73723 2.75823
-2.34595 4.10392 3.02061
1.96635 5.8492 -2.09419
-0.844699 4.89695 -1.82655
-3.09945 4.62146 -0.667804
-7.53645 8.71478 1.40579
-7.88328 6.07282 0.0715527
-6.78289 3.79316 -0.236285
-12.302 0.969433 -6.64462
-10.2611 1.34654 -4.50613
-8.98096 1.48479 -2.30508
-11.4588 -5.01682 -5.20652
-9.80232 -3.73927 -3.08418
-7.89375 -2.15093 -2.50363
-5.84143 -8.15905 -7.52705
-5.08533 -5.37654 -6.7745
-5.34217 -3.88659 -4.72106
1.71566 0.749724 -3.44789
0.251172 -1.84047 -3.611
-2.06126 -1.96989 -4.67796
-1.92495 1.04445 -11.7039
-1.28793 0.36362 -9.57949
-0.701241 -0.422486 -7.87106
4.42915 1.14094 -11.9226
3.28271 1.5303 -9.94358
2.68871 1.28158 -8.08181
2.82802 8.01143 -11.6499
2.26484 6.572 -9.10215
1.12228 4.72878 -7.76067
-4.81523 1.75233 -4.52592
-3.55002 4.34531 -5.27162
-2.6203 5.30533 -7.44337
-5.37969 6.779 -15.0238
-4.28616 6.64254 -12.255
-3.35178 7.8211 -10.1958
-2.54083 14.3368 -11.0548
-3.87025 12.7811 -9.96172
-4.62705 11.2105 -9.04445
-9.02913 10.8309 -14.0327
-8.23572 11.6726 -12.0216
-7.96183 12.5501 -10.2793
-12.0059 8.30572 -8.29673
-10.5638 9.96785 -7.56178
-9.64929 11.6211 -7.00369
-11.5352 15.6816 -3.39793
-9.36309 14.8665 -3.39934
-9.53261 12.904 -3.42871
-16.0161 11.3007 -1.74871
-13.7293 11.1317 -1.39611
-11.8101 10.6905 -1.3422
-13.9723 5.96015 -6.5648
-11.9638 6.35518 -4.39905
-10.2276 7.75258 -3.15997
-8.11092 6.63649 -9.34535
-6.6057 7.62362 -6.97042
-6.66786 7.37076 -4.43375
-4.96074 14.2972 -5.77319
-4.77147 11.6426 -4.43231
-4.1295 9.72929 -2.87361
1.96354 8.69864 -0.215018
-0.245672 9.40493 -0.161089
-2.13323 9.625 0.358121
-0.747402 13.1376 6.61069
-0.698456 12.711 4.33077
-2.19958 11.7194 3.52816
-7.30381 14.7263 2.4757
-6.56192 13.3118 4.1583
-5.62308 11.9039 5.16695
-12.18 9.80681 6.86189
-9.43227 8.75462 6.38936
-6.89129 8.5406 6.39983
0.0694276 5.04248 8.23402
-2.90013 5.23325 8.39447
-4.87457 5.34297 6.78448
-3.02532 -0.0963231 0.780474
-4.63715 0.813947 3.11581
-5.9524 2.50055 4.50434
-11.9406 3.23177 2.57355
-10.2493 1.6504 2.71963
-9.01994 0.42593 3.65244
-14.2107 -2.44318 3.12994
-11.7659 -3.02749 1.52931
-9.23716 -2.90213 1.83124
-0.574718 -5.02873 1.61102
-3.52514 -5.17003 1.21676
-6.02551 -4.73934 0.963977
-8.57045 -8.99619 -5.16407
-7.62026 -8.10713 -3.24337
-6.68315 -7.41284 -1.6561
-0.00386267 -8.1087 -5.27951
-1.70352 -8.46926 -3.74213
-3.28716 -8.81693 -2.62315
-8.06208 -14.1803 -0.109139
-5.63527 -12.4521 -0.176539
-3.39171 -11.3138 0.239494
-0.322972 -7.79978 4.33965
-0.311743 -9.92914 3.41874
-0.220851 -11.5611 2.31903
3.10273 -16.4881 -3.02149
1.92974 -14.4337 -1.20932
2.04184 -14.4521 1.33813
7.37695 -18.7473 4.15576
5.70101 -17.1455 4.24436
4.01618 -16.1327 4.11623
-0.161291 -16.4924 10.2669
1.73184 -16.2511 8.94766
3.31958 -15.8771 7.84307
3.50793 -23.0548 9.15462
4.91057 -20.5975 10.0898
5.46735 -18.1095 10.0439
13.0616 -18.1379 8.67829
10.9164 -17.74 9.46706
9.14227 -17.1431 10.0811
4.15018 -11.3927 9.59022
6.37102 -13.0274 8.46059
8.60873 -14.0985 7.87071
12.0866 -17.2159 2.87751
10.866 -14.5149 3.18623
10.4508 -12.6527 4.87798
14.2879 -7.79688 7.03575
12.8654 -8.47577 5.33338
11.4767 -9.08299 4.07489
9.0251 -8.63693 -0.709718
9.22798 -5.86863 0.374602
11.5136 -6.42647 1.358
19.1662 -6.88698 2.80617
16.8551 -6.00844 1.14256
14.7807 -4.91337 0.142642
12.1663 -4.24277 -5.87601
12.9991 -3.24239 -3.95559
14.1496 -2.37388 -2.61286
10.4155 1.86655 -1.99447
12.0386 1.70536 -0.344556
13.7929 0.866704 -0.660537
19.493 7.1627 0.848009
16.8849 5.7723 1.22887
15.6749 3.52851 1.29198
18.6118 1.0715 6.71182
16.7695 2.20048 5.86693
15.2274 3.10724 5.04198
8.46275 5.79383 5.48342
10.5322 5.07826 6.25017
12.2979 4.57669 6.96521
11.3963 7.81313 10.1414
12.3634 6.24384 11.5501
11.7477 4.56416 10.7252
9.47901 0.705012 9.47348
5.74166 2.04063 13.5776
7.76747 2.28531 12.4736
9.21304 1.77924 11.2346
timestep
-2.13557 -2.79343 -2.43634
1.83692 -5.28745 -1.08941
0.461087 -3.43778 -1.35055
-1.02932 -2.19616 -1.69399
-4.00433 0.245429 6.29747
-2.57401 0.373571 3.6863
-1.40431 -0.139479 1.47925
3.49158 -1.94252 6.40556
3.35243 -0.398689 3.86044
2.03209 1.20704 2.38368
5.15689 -4.37744 -0.292898
4.29239 -1.53422 -0.51462
4.30538 1.01188 -0.655089
9.15446 5.70871 1.98856
6.80824 5.71847 0.151283
5.70433 4.3812 -1.71836
0.0759096 4.21824 -7.14756
2.64372 4.89809 -5.7968
5.1687 4.92213 -5.44133
13.6559 3.21283 -7.01145
10.7057 3.61855 -6.90203
8.64384 5.11761 -6.9662
4.58883 10.0846 -8.38039
6.74077 9.22326 -8.47891
8.43713 8.3453 -8.96101
11.782 7.61416 -14.0866
11.3156 8.92886 -12.2329
11.4988 9.9383 -10.5511
7.31904 15.248 -10.6793
9.98809 14.6449 -9.49911
12.2297 13.6507 -10.1987
15.5865 17.2375 -15.4875
15.7348 15.8273 -12.8665
15.6589 15.278 -10.3776
19.5984 14.8861 -2.19664
18.7108 15.0369 -5.0374
17.3806 15.8785 -7.04359
14.707 21.7808 -7.90763
16.3295 20.6223 -6.72109
17.8168 19.5197 -6.04807
21.3361 20.6014 -7.6366
22.1465 21.5656 -5.68832
20.9842 20.7318 -4.33385
20.2689 27.3234 -5.53924
20.1448 25.48 -4.13609
19.6204 23.9973 -2.94962
12.3773 23.2207 -3.98807
14.4938 22.6846 -3.20364
16.2167 22.4468 -2.27838
19.3962 17.8114 2.67845
17.94 18.3129 0.943405
16.9723 19.1439 -0.557899
13.0277 18.4626 -6.04244
14.3898 16.7776 -3.99646
15.3933 15.9236 -1.81331
14.5104 9.18161 3.18669
14.5553 11.3775 1.17259
14.1848 12.3842 -1.14081
15.1083 10.5155 -7.31489
12.464 11.2046 -6.12621
11.931 10.6875 -3.68672
4.80752 8.74875 -3.72321
7.05089 8.36466 -3.27356
8.96066 8.48719 -2.80593
14.241 5.19056 -1.83898
12.0126 5.25786 -2.48084
10.2251 4.93028 -3.24138
8.4453 0.453003 -0.518505
8.26371 0.207294 -2.8183
7.99111 1.9041 -3.78134
6.04573 3.60781 -10.1718
5.13876 1.55358 -8.21276
4.82471 1.10142 -5.7229
0.606924 4.44313 -1.23505
0.918728 1.78788 -2.55141
1.86584 -0.24919 -3.75797
5.46687 -8.35114 -4.92556
4.71521 -5.47028 -4.79883
2.7881 -3.80124 -4.74414
-3.51725 -5.51087 -7.14434
-1.39174 -5.91174 -6.30534
0.0641325 -6.42897 -5.08333
3.11245 -13.3491 -0.570681
1.32564 -11.5458 -2.13141
-0.0641951 -9.57045 -2.94933
-4.94562 -13.4019 -6.5108
-4.76215 -11.182 -4.53124
-3.68613 -10.5289 -2.31363
-7.78197 -15.8366 -1.63541
-6.37347 -14.2439 -0.707217
-4.90011 -13.2088 0.0918905
-0.929892 -17.8505 1.07338
-1.16774 -15.6309 1.70536
-1.65532 -13.7444 1.9957
-1.17111 -6.36116 0.811158
0.123892 -8.88571 1.7222
0.890595 -11.05 2.83146
2.52793 -6.71793 7.69847
0.601045 -7.15639 6.48304
0.951308 -9.04852 6.06105
1.55825 -12.523 14.1587
1.73262 -10.9517 11.6326
0.343055 -10.3219 9.5893
-5.05802 -7.11926 9.62017
-3.49608 -6.87749 11.3185
-2.55585 -8.60835 11.35
-1.60875 -13.4369 15.7411
-2.9538 -11.8458 14.7206
-4.35514 -10.6733 13.9841
-10.2237 -6.04863 12.5129
-9.0296 -8.54812 13.6115
-7.93823 -10.2423 15.174
-13.7808 -14.923 17.0339
-12.0253 -13.6838 16.1594
-10.3486 -13.1788 15.2568
-7.75921 -16.5183 8.21654
-9.43922 -15.953 10.612
-11.3049 -14.963 12.0409
-19.575 -12.2546 9.99289
-17.0726 -13.6072 10.881
-14.967 -15.038 11.0293
-16.0756 -19.1473 6.39886
-14.5369 -17.8106 7.507
-15.5654 -16.1317 7.43967
-20.9812 -18.2082 2.1756
-19.5811 -16.3844 4.0714
-18.4175 -14.5887 5.45847
-25.0083 -14.4876 4.86605
-22.5208 -12.8641 4.62654
-20.4574 -11.4148 5.00617
-17.3808 -5.23267 4.35573
-19.1333 -6.70998 4.71452
-20.8322 -7.63419 5.08935
-25.5265 -2.30818 8.29415
-24.5389 -3.88378 6.90689
-23.5493 -5.0385 5.65457
-21.5049 2.51749 2.41323
-23.2984 0.160992 2.74623
-23.3715 -2.3802 2.94501
-22.5793 -7.74818 -0.211533
-21.5804 -5.73157 0.352276
-20.6067 -4.16558 1.04542
-13.0412 -4.42642 1.85269
-15.1448 -3.67982 1.22053
-16.9545 -3.21812 0.593924
-18.8435 -0.344089 -5.44092
-17.546 -1.70493 -4.08187
-16.1135 -2.58853 -3.05806
-11.6041 -1.80445 -5.40189
-10.8247 -6.2911 -3.56028
-11.5189 -4.13073 -3.07722
-12.3507 -2.41081 -3.55764
timestep
6.89143 -6.03889 10.1682
7.55897 -8.78434 6.375
7.18645 -6.80706 7.52998
7.25032 -5.39875 8.90602
6.04807 -2.29504 1.91163
4.98034 -1.96325 4.67393
5.02539 -2.96345 7.01916
1.74532 -7.34532 12.4293
0.932771 -6.36493 9.73504
1.8797 -4.91962 7.85882
-0.0748183 -5.99329 0.261772
0.0888393 -4.81555 2.99427
-0.0914621 -3.3039 5.03947
0.839842 3.84086 3.79982
-1.29196 1.95451 4.68158
-2.33454 -0.33485 4.26572
-10.6465 -1.96557 3.0484
-7.99382 -0.707771 2.53676
-5.52362 -0.167697 2.20681
-4.97725 -2.80341 -5.16356
-5.85747 -1.40954 -2.68107
-5.76842 0.823724 -1.45343
-4.98817 7.5487 -2.59773
-4.94288 5.34029 -3.30715
-6.53167 4.30251 -2.77835
-7.6755 7.39752 -8.08738
-8.48359 6.17279 -6.29032
-9.53918 5.28999 -4.88068
-14.7826 7.24973 0.37396
-14.1023 5.84074 -2.16224
-13.097 4.32945 -3.95328
-15.294 -3.89977 -4.53792
-15.5822 -0.947528 -4.82356
-15.1509 1.49224 -5.42689
-22.0119 -0.646858 -8.05534
-19.7153 1.00581 -7.12
-17.6283 1.90238 -8.27893
-21.8028 3.36412 -9.88695
-20.6332 5.36081 -9.72061
-18.7202 5.06264 -10.0846
-18.8578 6.49217 -14.8229
-17.2974 7.69133 -13.5943
-16.6211 7.76007 -11.7453
-22.6296 11.4665 -11.6876
-20.4593 11.065 -10.9727
-18.5491 10.8133 -10.5618
-23.1104 7.42029 -6.6753
-20.9956 8.36418 -6.81391
-19.234 9.14964 -7.21472
-17.9196 3.68358 -3.62315
-17.2966 5.05018 -5.39138
-16.589 6.51639 -6.50062
-12.536 11.5728 -7.8179
-11.9823 8.65095 -7.62638
-13.0355 6.338 -7.83507
-8.14039 2.26504 -13.0813
-9.69852 3.20574 -10.7216
-11.1092 3.15249 -8.59805
-4.43877 2.56011 -8.87698
-6.53823 2.29952 -6.77823
-8.84598 1.53317 -6.01043
-11.9841 -1.49766 -0.319966
-10.7983 -0.0406838 -1.68144
-9.92312 1.58576 -2.36674
-13.36 5.11814 2.09384
-11.2561 4.66533 1.22683
-9.53226 4.03324 0.513932
-8.10718 2.3729 7.82528
-7.70039 2.97739 5.62267
-7.60652 3.62354 3.76398
-4.74302 9.77369 0.639528
-4.39452 6.94946 1.52424
-4.51265 4.40845 1.7019
-0.150433 5.59453 -2.65023
-0.16477 3.04125 -1.11364
-2.1184 1.93382 0.0942491
3.49604 -1.99883 -2.59908
0.861076 -1.78668 -1.22346
-1.57978 -1.78284 -0.485957
-6.72957 -6.32356 -2.98595
-5.58285 -5.41266 -1.18659
-4.36996 -4.32955 -0.0746576
-3.99898 -3.50766 8.15807
-4.39487 -5.18346 5.72591
-3.93348 -5.94585 3.3367
-3.62458 -13.9109 5.03913
-3.37148 -10.9418 5.00943
-1.9434 -9.12953 3.9235
-0.640798 -12.9685 -1.24444
0.44267 -11.4661 0.152446
0.80773 -10.0459 1.46821
3.48903 -8.53563 5.08224
4.14753 -6.8427 3.63907
3.76234 -7.69662 1.90606
11.5688 -8.03517 3.1372
9.00006 -8.91754 1.91115
6.88141 -9.4173 0.582962
5.94091 -10.9076 -5.4425
7.25307 -11.7827 -3.7411
8.11963 -11.9363 -1.9786
8.35296 -17.4038 1.48202
10.3462 -16.0127 -0.241993
10.8005 -14.6076 -2.32096
10.9056 -18.5624 -8.98428
11.2746 -16.8236 -7.49337
11.456 -15.6626 -5.91216
8.80915 -9.94887 -10.0987
9.41695 -11.2752 -8.29488
10.5139 -12.1131 -6.88941
16.195 -12.3137 -4.11338
13.5813 -11.0568 -3.42848
11.451 -9.79081 -4.03143
7.06412 -4.53781 -2.45627
7.84469 -6.6861 -2.85289
9.77974 -6.7503 -2.48404
15.5166 -3.48107 -4.82526
14.0048 -4.37057 -2.41618
12.2111 -4.51346 -0.609156
15.4198 1.54133 4.68669
13.4611 -0.4071 3.5697
12.3286 -2.47374 2.59516
12.9098 -4.4642 5.29242
11.0117 -3.97941 6.53533
9.98134 -2.59776 5.58127
7.24452 -1.86969 12.8225
7.95207 -0.0362172 10.5824
8.64152 -0.116826 8.12866
8.83047 6.49306 10.542
9.49308 4.63601 8.30757
9.69879 3.05317 6.31966
9.0773 -0.116619 -0.572652
9.69624 1.36798 1.09891
10.4373 2.30115 2.66763
10.8272 4.93023 -2.30051
12.3288 4.6105 -0.561149
12.89 4.86643 1.31004
17.2503 12.6201 1.26735
15.8357 10.1046 2.01021
14.7768 7.87676 2.65712
16.1699 4.12998 7.03781
15.9622 6.43063 7.25284
15.2981 8.08566 6.41523
10.575 12.0299 6.96749
12.8266 11.9228 7.51638
14.7527 11.595 7.76517
19.3598 16.683 10.1194
17.2618 15.7014 10.2518
17.1162 13.7977 9.76842
17.1876 10.4386 13.3987
14.1957 11.2683 16.6539
15.1163 12.1976 14.7379
16.0112 12.1035 12.9854
timestep
-21.2361 7.47279 0.0471862
-25.6453 4.41182 0.521492
-23.6428 5.54949 0.800504
-21.8911 6.44905 0.856294
-22.4307 1.97171 8.15503
-20.9694 2.9661 5.75583
-20.4993 4.65272 3.90198
-15.1055 8.67581 1.94595
-15.7714 6.40467 3.75669
-16.747 4.06279 4.01418
-12.472 -2.49062 6.0905
-13.2788 0.376632 5.99965
-14.0607 2.77491 6.37322
-7.16499 1.14428 6.26108
-8.682 3.66688 6.72534
-10.9103 4.43654 7.69742
-15.3791 5.11736 13.3641
-12.8369 6.11756 12.1734
-11.657 7.20467 10.1914
-9.3405 8.35509 17.3118
-9.61072 7.96208 14.3703
-8.75104 8.73971 12.099
-4.25071 6.3484 13.754
-4.81799 6.63768 11.5231
-5.05788 8.56948 11.2206
-3.58261 12.223 5.9528
-2.67091 10.6668 7.41209
-2.29243 9.22277 8.69758
2.45614 3.04621 11.9531
1.76374 5.1816 9.99319
1.01053 7.35368 8.88992
0.644044 0.923491 4.69098
2.2145 3.29734 5.57354
2.88953 5.71511 6.02209
10.1542 5.1277 2.78855
7.4944 6.08245 3.73437
5.56491 7.68858 4.1815
3.91223 12.6392 -0.673817
3.37831 11.1407 1.0149
4.60859 9.60232 1.04096
6.10268 6.98353 -4.86605
6.55953 7.1641 -2.59866
7.2522 7.59092 -0.804514
10.7147 8.96336 -4.51407
11.6707 9.18186 -2.41152
10.9534 8.4483 -0.729776
10.7803 15.118 -1.31763
10.8397 13.3472 0.180154
10.8875 11.6924 1.24794
9.57407 11.0784 7.7533
10.3297 10.0998 5.79023
9.09923 10.9711 4.52236
6.01726 16.3904 1.56536
5.79278 13.9944 3.32294
5.70543 12.4618 5.35908
-0.627841 8.91585 4.05544
1.08011 10.7064 5.71593
2.68213 11.5927 7.49088
-2.5255 13.7383 13.0761
-0.39185 12.7027 11.2718
1.91732 11.6226 11.213
0.0359158 6.45817 15.6017
-0.0397166 6.961 13.3381
1.35977 8.29565 12.9624
6.20774 9.40047 15.7964
5.55576 7.20107 15.4497
4.68075 6.63799 13.7772
9.14615 0.587901 11.8498
7.76575 2.4427 12.0411
6.63025 4.03589 11.8102
6.4327 10.8957 10.0898
6.19076 8.20372 8.83464
6.15289 5.6877 8.42148
10.2884 -1.42848 8.34281
8.71717 0.978253 7.55575
7.50612 2.83908 6.30155
2.48414 5.12327 -0.698751
4.65906 3.90485 0.933903
5.60528 2.76942 3.0118
7.85172 -2.77357 5.85573
5.82569 -1.70733 5.48061
5.05558 -0.893579 3.86028
-0.316311 0.351258 -0.561132
1.93066 -1.55199 -0.103779
2.5835 -3.00214 1.8895
4.62268 -7.6966 6.51956
2.8452 -7.28299 4.16374
1.83403 -6.72724 1.8891
-4.09308 -7.87333 0.0998098
-2.00455 -7.78079 -0.906104
-0.153294 -7.23919 -1.30774
-4.47414 -3.02004 -5.66211
-2.70795 -4.01703 -4.53562
-1.00393 -4.95514 -4.22334
5.74905 -9.01828 -5.34811
3.87249 -6.70336 -5.3388
2.61533 -4.48561 -5.28213
0.411352 1.40668 -4.17918
1.8479 0.121362 -5.47017
3.07189 -0.945583 -6.58567
2.99804 -2.23623 -14.0431
4.02371 -0.741209 -11.6781
5.2513 -0.0273112 -9.56011
11.9397 1.76299 -7.0952
10.3579 1.39712 -8.7525
8.73591 1.45655 -9.86894
13.7219 4.05657 -14.8602
11.9104 3.17719 -13.708
10.4219 1.97672 -13.2345
16.5575 -0.00217056 -9.3189
14.1977 -0.965338 -10.8629
12.3265 -1.24423 -12.5727
6.00932 -3.04166 -14.6986
7.76777 -2.88615 -13.1934
8.94301 -2.69067 -11.6244
7.15524 -0.0837553 -5.06548
7.66465 -2.65813 -6.47739
7.03655 -3.9465 -8.58648
8.29039 -7.25471 -14.295
6.45071 -7.29274 -11.9509
4.65949 -6.22442 -10.4838
-2.56721 -7.60877 -12.101
-0.665985 -7.11522 -10.8665
0.975851 -6.86708 -9.80644
5.33875 -13.7709 -8.41493
2.87842 -12.1229 -8.08108
1.32564 -10.1123 -7.86049
-5.61547 -8.45833 -8.75914
-3.59935 -8.58651 -6.56842
-1.51922 -9.50625 -5.4153
-0.0893864 -12.0506 0.888606
-1.22692 -11.8209 -1.12029
-2.35645 -12.0488 -2.71813
-9.24193 -11.044 -2.20339
-7.46371 -12.3183 -2.97572
-5.84841 -13.1876 -3.69363
-2.61877 -15.8009 -9.16384
-5.15411 -16.1763 -7.64347
-7.26138 -15.2011 -6.58948
-12.5448 -13.4232 -10.2371
-11.2784 -15.1077 -9.26678
-10.2504 -16.5922 -8.47908
-10.7788 -18.8646 -15.5865
-10.2967 -18.581 -13.3349
-9.48653 -18.7055 -11.5436
-7.09129 -21.8886 -5.80698
-7.11968 -21.0936 -7.98632
-6.61441 -20.4641 -9.78336
-4.10806 -20.7557 -14.3408
-0.511051 -18.214 -11.5863
-2.33305 -19.6124 -11.9136
-3.78915 -20.885 -12.2895
timestep
4.00036 3.71013 7.07922
5.64455 7.0301 10.9104
5.28214 5.43273 9.26743
5.12978 3.9575 7.97075
8.08633 3.54972 13.9877
8.27696 2.26635 11.305
8.2415 1.9309 8.77735
13.2017 2.67125 4.7032
11.7685 0.4774 6.12213
10.0801 -1.04005 7.2834
14.0685 -6.46201 7.71296
11.2755 -5.75255 8.47201
9.03035 -4.57475 8.20157
5.26045 -8.42219 12.7301
5.26102 -5.88282 11.1706
5.2962 -4.97115 8.78944
1.76071 0.978529 11.3592
2.67104 -0.586182 8.99203
3.1802 -2.27444 7.15003
-2.48849 -4.19107 0.649027
0.0863079 -3.62684 2.03915
1.76292 -2.55764 3.63549
6.2129 0.66084 -1.61794
4.35648 0.17599 -0.313704
2.75838 -0.334184 0.719104
-3.75197 -0.313767 -1.33042
-1.4983 -0.250573 -1.87758
0.418412 -0.478397 -2.27153
6.38331 -3.80219 -5.24106
4.43609 -1.63675 -5.87318
2.0976 -0.639098 -5.6766
-5.61742 0.570997 -4.82642
-2.98988 1.44364 -5.92867
-1.08612 0.554697 -7.37365
-2.73866 0.653963 -15.9543
-2.8903 0.758217 -12.98
-1.69045 1.7123 -10.9422
-0.114641 8.90931 -10.9269
-1.11038 6.98067 -11.7462
-1.82931 5.24423 -12.3369
-5.83192 5.57773 -18.6943
-3.99671 5.31282 -17.2999
-2.48351 5.57329 -16.0657
1.56665 11.0717 -18.1645
1.0031 9.13482 -17.0185
0.828838 7.43546 -16.0373
3.62999 6.87205 -8.73215
3.13896 7.19671 -10.9762
2.99109 7.05576 -12.9356
5.38377 1.09434 -15.6419
3.79868 2.41962 -14.5867
2.33919 3.38782 -13.6848
4.25478 -3.19814 -11.6891
3.63792 -0.412819 -10.8277
2.30601 1.69258 -10.2841
-1.41253 8.81972 -7.02323
-0.988149 5.91405 -7.53061
0.795186 4.10693 -7.76832
5.36276 5.61564 -4.607
3.27267 3.84942 -3.427
0.829421 3.43529 -4.02833
-1.89797 7.54667 0.405724
-2.36956 5.88962 -1.14804
-2.44839 4.3027 -2.31268
-6.2123 8.77505 -4.07277
-5.28646 7.00269 -5.24916
-4.30433 5.30955 -5.47205
-6.89628 0.37485 -8.57128
-5.87401 2.42493 -8.9381
-4.9657 4.17026 -9.03639
-5.45957 10.9476 -13.4662
-5.8344 7.99128 -13.454
-6.37675 5.88782 -12.1185
-9.66445 4.84666 -17.9663
-10.0308 4.3722 -15.0468
-9.85023 4.39561 -12.5041
-12.4414 6.67735 -5.92348
-12.8415 4.58601 -8.00834
-11.7139 2.89718 -9.55044
-9.26167 -3.49942 -8.52995
-10.7723 -1.73908 -8.48956
-12.4412 -0.693503 -8.54197
-20.8821 -2.03731 -7.63579
-18.0474 -2.93558 -7.83073
-15.4994 -2.83595 -7.83499
-16.4688 -10.8436 -10.0419
-15.4846 -8.28854 -8.86572
-14.2522 -6.41961 -7.64452
-7.56191 -7.81742 -8.68228
-9.63796 -7.89955 -7.64996
-11.162 -8.29117 -6.46484
-13.6462 -11.7361 -6.05213
-13.2275 -11.606 -3.77393
-12.0966 -10.0818 -3.24607
-5.85984 -8.85808 -5.99007
-7.46644 -9.21102 -3.50519
-8.77948 -9.83171 -1.40919
-7.30968 -13.3291 4.8192
-7.88644 -11.5121 3.49711
-8.28967 -9.95686 2.35706
-11.6324 -4.54308 0.619816
-9.11455 -5.35161 1.9935
-7.56682 -6.47007 3.68351
-3.47934 -7.24417 9.02537
-4.97978 -5.9667 7.80095
-6.07282 -4.73704 6.71738
-8.81134 1.08492 7.54835
-6.99317 -0.330992 7.81642
-5.29405 -1.28569 8.10384
-5.40788 4.40006 12.7911
-4.28043 1.75574 12.0057
-2.94684 -0.0763833 10.8364
-0.54702 -6.5265 12.7939
-0.0862963 -4.59773 11.5897
-0.256771 -2.75963 10.9018
0.525204 -8.33655 6.60025
-0.727589 -5.72161 5.91251
-0.81452 -3.53658 7.22434
-6.84848 0.952248 3.09844
-4.49003 -0.618446 4.02095
-2.06903 -0.932288 4.75769
0.0216232 4.3517 8.81521
0.191798 2.94154 6.98085
0.365124 1.93564 5.29591
2.04512 7.07573 -0.120349
2.17625 4.59656 1.52795
3.32511 3.02847 3.1783
7.15484 -3.93147 2.70583
6.37961 -1.27478 3.81099
6.18792 1.08744 4.75204
9.0472 5.43192 1.37776
8.89648 4.58703 3.53318
9.03428 3.56304 5.21048
11.7274 9.02125 7.57188
11.3542 6.75536 7.90189
11.3816 4.78591 7.93716
17.1675 4.38507 12.7096
14.4279 3.66129 11.7872
12.5011 2.40866 10.6822
14.1873 -4.39172 10.7865
12.7765 -2.63376 11.3357
11.7808 -1.07588 12.0159
5.26215 -0.624456 13.5062
7.36574 -1.52413 13.8908
9.14972 -1.92876 14.6218
12.5669 -8.6451 14.6823
11.7764 -6.66213 15.5908
11.1591 -4.83942 16.0117
14.4436 -2.24729 18.0368
18.6772 -4.32227 15.0104
16.5101 -3.93229 15.7411
14.7064 -3.54324 16.4312
timestep
1.82927 -4.30876 20.8453
6.26501 -6.34843 21.973
4.4499 -5.03252 21.3763
3.13992 -3.66564 20.8318
9.34948 1.4232 19.2181
6.7903 -0.0510761 19.615
4.26172 -0.319381 19.4232
-0.0231137 5.07068 16.2128
1.46206 2.66318 17.1501
1.7385 0.182865 16.6265
3.45209 4.12457 12.0062
4.29698 1.27252 12.186
3.03621 -0.713907 13.1694
9.04035 -5.55623 15.3365
6.42063 -5.44502 13.9205
4.64082 -4.12107 12.6628
1.35743 -5.98642 5.95581
2.32874 -6.22104 8.76328
2.44987 -6.87316 11.2255
1.76704 -9.07816 19.5798
1.32755 -9.24959 16.6373
1.5852 -9.20231 14.1008
1.89651 -16.8349 13.2788
1.02911 -14.6836 13.3226
0.613294 -12.7623 13.1942
-2.23345 -12.5231 19.2612
-2.52195 -12.5887 16.9601
-2.72364 -12.7991 15.0118
-10.7155 -11.0765 15.4581
-8.18725 -11.4995 13.9385
-5.77206 -10.7058 14.137
-4.15773 -9.75519 20.7349
-3.45922 -8.184 18.301
-3.8021 -7.90776 15.7893
-1.12482 -4.32669 13.4195
1.12405 -5.04471 15.2381
-1.40105 -4.96949 15.5855
-5.78162 -0.969191 18.3292
-4.25747 -1.4022 16.6345
-3.21417 -1.68394 14.9874
-2.5179 3.36593 11.4484
-1.39087 1.8902 12.8392
-1.6635 0.118117 12.0229
-3.63136 -2.76898 6.38733
-2.25104 -2.84032 8.25067
-0.836136 -2.7023 9.61445
6.20931 -1.88649 6.96284
4.01858 -1.34073 7.49693
2.08873 -1.08927 7.80246
3.03094 5.61291 6.75797
2.08165 3.52962 6.38225
1.24941 1.91147 5.62735
6.63134 3.58977 -0.261777
5.02991 2.63275 2.062
2.7109 1.57482 2.13583
6.35537 -4.41384 2.4107
4.25243 -3.11311 0.747521
2.71306 -1.35873 -0.279597
-3.57557 -3.50165 -4.61208
-1.3762 -2.92463 -2.68588
-0.16068 -3.82008 -0.630843
-0.842956 -9.03657 3.65615
0.199964 -7.83448 1.96805
1.2737 -7.16643 0.457518
-0.505578 -9.26769 -6.03754
0.86854 -9.17279 -4.17067
2.26985 -8.73582 -2.8568
8.24287 -5.45884 -1.30642
6.37606 -5.64056 -2.67184
4.56991 -5.76927 -3.44783
2.29215 -5.05816 -9.43791
1.16325 -4.74743 -6.69757
3.13617 -3.30831 -5.96339
9.26988 -0.542264 -5.05717
6.49044 0.532204 -5.08178
4.18627 -0.110911 -4.19876
-2.44415 2.21081 0.751503
-0.365528 1.78608 -1.34119
1.78799 2.35426 -2.58292
5.07567 8.41006 -2.07324
3.55117 7.01025 -3.12148
2.85364 5.88407 -1.66342
6.00235 5.54168 4.75977
4.15165 7.13802 3.05478
2.3138 7.94601 1.48257
-4.66233 8.16306 0.878822
-2.37013 10.0541 1.1027
-0.270468 10.5548 2.46039
0.938243 16.6737 5.44898
-0.190568 14.6499 5.33785
-1.16014 12.9358 5.28499
-1.38381 15.1661 11.0008
-3.08131 14.5065 9.56348
-3.78938 13.6613 7.93097
-8.25937 16.8221 9.98922
-7.2744 16.8322 7.17673
-5.9192 15.5666 5.42627
-7.52249 14.8231 -1.76389
-6.09626 15.1469 0.0370563
-5.13188 15.0154 1.74982
2.7581 17.3722 0.70105
-0.000711232 16.2459 0.731225
-2.11946 15.5483 -0.504366
-3.42788 15.9256 -7.01666
-1.67669 16.0854 -5.50333
-2.14429 14.6806 -4.20389
1.97366 10.8339 -6.07403
0.847915 12.5241 -7.19583
-0.907363 11.9356 -6.52233
3.12835 11.8844 -0.159438
0.807522 10.6193 -1.53547
-0.279661 9.58966 -3.59956
-3.7833 4.96637 -0.1024
-3.02202 5.62114 -2.19384
-1.92988 6.16952 -3.73896
1.3147 5.57663 -9.45861
-0.945306 4.32252 -7.97538
-3.01029 3.85651 -6.55371
-10.9225 4.01985 -6.75716
-8.07056 3.21345 -7.06763
-6.02962 1.73803 -7.46787
-3.83374 -4.94283 -9.35825
-3.65459 -2.64199 -9.59581
-4.01322 -0.705124 -9.56671
-3.90516 4.94979 -14.0584
-3.00691 2.14343 -13.6135
-4.07886 -0.152347 -13.3257
-9.91418 -5.91631 -16.2217
-7.41876 -4.58963 -15.2766
-5.22371 -3.30161 -15.1178
0.21125 -8.37819 -16.9415
-1.56949 -6.91389 -17.2007
-3.15358 -5.74328 -17.1654
-8.9552 -8.06535 -19.7258
-6.72984 -7.43412 -19.904
-4.87422 -6.93434 -20.3373
-5.46771 -1.43459 -18.8598
-4.03501 -2.30708 -21.3229
-3.62145 -4.33606 -22.8111
1.49372 -0.859596 -23.0991
0.383748 -2.56796 -24.209
-0.457022 -4.20543 -24.9109
-2.39757 -9.00271 -27.4975
-0.435268 -7.77745 -27.3229
1.10167 -6.55286 -27.4604
7.29211 -3.141 -28.237
5.71301 -4.76998 -28.7221
4.55657 -6.33519 -29.0279
7.66428 -10.193 -31.2894
9.4629 -7.45583 -34.6548
8.23575 -7.81259 -32.7185
7.08099 -8.20006 -31.1702
timestep
9.85205 17.5964 -3.63367
13.7541 16.6526 -7.12636
11.7133 17.1227 -6.12824
10.0915 17.4826 -5.0694
10.7432 25.2907 -8.06388
9.49062 22.6249 -7.61099
8.7229 20.2089 -7.33526
5.28978 18.1797 -14.1445
7.06046 19.0819 -11.9239
7.75472 17.626 -9.94883
15.169 13.5003 -8.22643
12.6925 13.9909 -9.80966
10.426 14.9698 -10.4478
5.39157 9.40906 -13.6158
7.43647 10.7374 -11.9029
8.81195 11.5699 -9.9236
10.6959 4.11688 -9.6554
10.224 6.77239 -8.38812
10.4347 9.14816 -7.48602
15.4195 5.97035 -2.84338
14.1128 8.46354 -3.82166
12.2327 10.1231 -4.28337
11.4315 12.4144 1.87605
11.8325 13.0283 -0.325007
12.1038 13.3323 -2.25241
17.6933 15.1553 -3.52363
15.7864 15.6339 -2.2919
14.1739 16.4245 -1.48216
18.7096 19.3283 -5.92195
15.9506 19.4954 -4.80812
13.9118 19.7521 -3.29815
12.8302 24.6044 2.6874
12.4591 24.2398 -0.246835
11.7441 22.6303 -2.09086
4.7729 20.5121 -4.46207
6.32503 22.7972 -3.34422
8.56211 23.9762 -3.67294
10.0642 30.3393 -2.82404
8.80897 28.8286 -4.05876
7.82871 27.4396 -5.05401
8.82879 29.1193 -8.42709
7.4869 27.602 -9.55826
6.14996 26.746 -8.39178
9.84741 23.7213 -12.0722
7.67152 23.7064 -11.2674
5.98793 23.4502 -10.2765
-0.54158 21.8453 -9.88332
1.699 21.2797 -9.67757
3.53468 20.5825 -9.8376
1.05545 15.6698 -12.7293
2.14093 15.464 -10.6893
3.35147 16.787 -9.87359
8.07473 12.563 -4.11431
7.52282 13.6754 -6.82323
5.51328 14.0609 -8.34484
-1.37282 10.584 -12.2629
1.19909 10.976 -10.8096
3.21264 11.1778 -9.25801
5.49474 5.16202 -4.10193
4.78326 6.71368 -6.54458
3.82058 7.4565 -8.78598
5.793 6.17533 -14.2051
4.20596 4.92207 -13.068
2.84637 5.17575 -11.6651
-4.07856 2.54019 -13.463
-1.95279 2.7904 -12.568
-0.113373 2.80072 -11.8632
3.25929 -3.31899 -8.54354
2.68434 -1.59205 -9.98212
2.36738 0.0451992 -11.0309
4.67262 1.182 -17.9822
4.26859 -0.421892 -15.5034
2.6997 -1.97778 -14.2305
7.6628 -8.13181 -12.4335
5.43276 -7.15036 -14.1494
3.31873 -5.72706 -14.234
-0.509493 -9.36239 -17.762
0.0994589 -9.58367 -14.8533
1.01887 -8.3888 -12.7968
1.57782 -13.5681 -9.9583
1.07638 -11.3895 -9.33804
0.728078 -9.45893 -9.16228
-1.28952 -2.40861 -7.10374
-1.03673 -5.13032 -5.9168
0.485883 -7.16291 -6.14307
5.52367 -5.057 -0.830988
3.75837 -6.70148 -2.58022
1.29448 -7.34318 -2.43478
-2.04808 -12.8937 -0.176709
-1.73346 -10.6016 -0.348467
-1.77361 -8.64984 -0.61382
-1.07941 -2.47403 1.39004
-2.64222 -4.17069 1.14229
-3.52038 -5.91943 1.3696
-5.60865 -8.97839 7.28858
-6.68522 -7.17961 5.17061
-6.96999 -5.93452 2.9636
-14.1203 -4.43207 1.61737
-11.9846 -4.18183 2.48854
-10.1304 -3.82668 3.05132
-6.67591 3.20188 4.53066
-8.30182 0.740188 4.95121
-9.21148 -1.4556 5.8749
-10.9346 -7.03501 8.66711
-11.5059 -4.79647 8.4551
-11.872 -2.8798 8.18464
-15.303 2.62273 6.51077
-14.9592 0.823402 7.93439
-14.5903 -0.494496 9.35139
-20.7329 -6.86186 8.53004
-18.712 -4.76828 7.88716
-17.3012 -3.15607 9.27031
-12.5492 -5.75473 13.4883
-14.2013 -6.12415 11.9028
-15.2816 -6.2194 10.2577
-18.7881 -12.6642 7.06536
-16.5487 -11.9362 8.89172
-15.8938 -9.96783 10.3748
-14.3788 -8.47186 18.4486
-15.0692 -9.00687 15.5995
-14.1099 -10.4127 13.7005
-7.28909 -13.7483 13.4227
-9.57172 -13.4477 13.7084
-11.5256 -13.1983 13.7394
-16.282 -17.9821 12.547
-15.9469 -15.7387 14.4798
-13.6542 -15.7404 15.5961
-7.48696 -16.5893 19.2473
-9.94054 -17.5518 17.8567
-11.6716 -18.8511 16.5084
-12.2846 -25.741 12.7927
-12.0375 -23.8651 14.1352
-11.7911 -22.5295 15.5622
-12.1875 -26.7159 21.7816
-11.2781 -25.6669 19.9228
-10.5715 -24.9418 18.2331
-6.39398 -23.8018 11.0451
-6.74472 -25.2769 13.6106
-7.8639 -25.9992 15.7848
-11.4496 -30.0359 18.714
-9.30656 -29.491 18.0119
-7.39373 -29.3183 17.5743
-4.03223 -30.3221 12.0747
-3.84776 -30.4443 14.3841
-4.10699 -30.7498 16.313
0.591897 -33.0958 20.6485
-0.126525 -32.0243 18.7202
-0.398436 -30.8976 17.127
2.8942 -30.2459 12.7863
1.03578 -25.4317 14.3563
0.820533 -27.7318 14.142
1.29464 -29.636 13.968
timestep
13.8241 -18.4519 0.736402
11.3475 -22.8743 1.84667
11.9773 -20.8739 0.854615
12.4987 -19.0103 0.485781
8.34365 -23.2616 -4.19808
9.61278 -20.7205 -3.2967
10.0396 -18.3936 -2.34492
4.04729 -19.762 -2.38289
5.46562 -17.3863 -1.27621
7.4709 -15.8111 -1.26209
3.88576 -9.82234 -2.27506
6.46722 -10.9553 -1.30919
7.64714 -12.4092 0.421876
12.5322 -14.9249 5.40149
10.7517 -12.567 5.01388
8.65577 -11.5447 3.98206
5.14758 -10.9665 10.3848
6.39161 -9.41735 8.16382
6.48957 -8.91537 5.66564
2.60856 -3.06119 3.16056
4.52878 -4.19213 5.13897
6.81122 -5.13076 5.7808
13.472 -3.70882 4.25875
11.5344 -3.13921 5.40053
9.88293 -3.00104 6.46559
7.3048 1.09906 12.1424
8.87276 0.231547 10.6689
9.94805 -0.255212 9.09165
10.2192 6.1711 11.4286
11.8228 3.95612 10.2442
13.0027 1.69552 10.2335
8.73774 -1.30552 17.1504
11.0421 -0.819136 15.3245
12.7331 0.226595 13.7277
16.8699 -6.17816 13.5992
15.6984 -3.78304 12.2682
13.2663 -3.08756 11.9467
6.53632 -3.8293 10.3712
8.64059 -4.78621 10.1743
10.5708 -5.17016 10.2623
10.0965 -12.0784 10.3103
10.6282 -10.0327 9.35396
10.7924 -8.3972 8.26805
15.0099 -8.31896 4.64065
12.7284 -7.898 4.65421
10.7679 -7.75657 4.52252
4.50075 -5.58947 1.63231
6.52272 -6.67485 1.29168
8.19157 -7.62439 1.73236
13.1969 -9.21309 -2.14909
11.0049 -8.51032 -1.85932
9.21063 -7.69995 -1.92767
5.30563 -3.70015 -3.36927
7.14303 -4.71795 -5.48313
7.62248 -7.21872 -5.34618
10.2041 -5.08163 -12.8587
8.74766 -6.72257 -10.8421
7.956 -8.27559 -8.98098
11.5506 -14.8965 -10.6815
8.98964 -13.4043 -10.373
7.17283 -11.6281 -10.5895
4.02437 -15.4963 -15.5044
4.39707 -14.6298 -13.3848
4.08146 -13.4515 -11.8379
3.86543 -19.6595 -11.2561
3.97332 -17.8103 -9.85922
4.31305 -16.0397 -9.06523
5.83506 -20.0318 -5.96682
7.3199 -18.2926 -6.35797
6.72441 -16.4259 -6.15386
12.5588 -11.2883 -6.07234
9.71589 -12.1777 -6.15621
7.30538 -12.7231 -5.52813
-1.34464 -13.9078 -5.78205
1.41962 -12.8474 -5.44314
3.65895 -11.8747 -6.17916
3.05315 -8.04034 -12.6374
3.95542 -7.9427 -9.799
2.60033 -8.57227 -7.73263
-1.10739 -4.31068 -3.30872
-0.637542 -6.21224 -4.55199
-0.564919 -7.72979 -5.80606
-0.0182803 -12.0027 -10.2493
-2.17529 -10.3392 -9.04082
-3.67001 -9.43202 -7.18456
-9.61851 -14.1223 -4.95302
-8.05543 -11.6199 -5.37121
-6.8136 -9.41586 -5.04971
-8.43769 -3.12179 -2.10617
-8.03915 -5.40713 -2.07791
-7.54726 -7.31191 -1.97203
-7.95882 -12.0334 3.18987
-8.03655 -9.86414 2.37081
-8.14824 -8.00993 1.71482
-2.40697 -9.03182 2.00267
-3.59439 -6.43706 2.86153
-5.85488 -5.26476 2.9972
-2.84043 1.09627 3.31663
-4.79699 -0.12384 3.57277
-6.07543 -1.58346 3.91337
-13.1228 -1.96414 1.65661
-11.1608 -0.466684 3.32653
-9.04104 0.791596 3.97921
-6.27249 7.79718 4.89211
-7.37605 5.75651 4.90676
-8.80259 4.41265 5.1066
-13.6571 3.88391 9.44267
-12.9061 5.17243 7.66557
-12.2589 5.77499 5.90518
-12.4485 12.909 6.97385
-10.7232 10.4801 7.03776
-11.0567 9.22061 4.84573
-11.4957 9.88272 -2.09835
-10.5771 10.4953 -0.0579192
-9.60183 10.6634 1.64543
-2.13622 11.1403 2.68069
-4.73764 12.1643 1.64894
-6.77899 12.7949 0.256895
-11.5916 13.7544 -6.16548
-9.25588 14.3743 -4.42173
-7.07179 14.5242 -3.11414
-3.34819 15.5784 -8.32195
-4.45531 16.4919 -6.49922
-5.28968 17.3454 -4.932
-7.79102 23.0788 -10.2057
-8.22828 21.2125 -7.92401
-7.98127 19.8994 -5.75213
-7.07618 21.7305 2.1673
-8.39022 20.0435 0.0918256
-9.25105 19.3651 -2.21061
-14.0828 15.732 -3.16022
-12.7386 16.3124 -1.36066
-12.6865 18.2532 -1.0267
-16.8639 22.1687 3.63673
-14.987 20.9628 2.99979
-15.0308 20.3146 1.14001
-13.6041 26.12 -5.47666
-13.512 24.5134 -2.96854
-13.9227 23.459 -0.683348
-11.4866 25.1854 5.243
-11.8338 25.7917 3.03073
-12.3123 26.3399 1.20003
-7.12902 29.7363 1.57344
-8.81324 30.5214 0.184378
-10.4517 29.6314 0.820163
-9.88657 31.3806 -4.65628
-11.4857 31.357 -2.97566
-12.8394 31.4047 -1.54515
-16.8887 31.6686 -3.41532
-17.3081 27.7386 -4.93514
-17.1137 28.208 -2.67145
-16.24 29.9568 -2.42773
timestep
-6.39347 27.0188 3.60063
-2.86158 23.8066 2.9862
-4.56242 25.2301 3.66666
-5.90409 26.2173 4.7185
-11.3267 23.1152 10.3286
-8.87756 24.6217 9.54578
-7.1853 26.0598 8.29254
-3.38102 32.9132 9.5428
-2.88962 29.974 9.5508
-4.19191 27.8028 9.85487
-5.64108 22.7154 15.8189
-4.83 24.7345 13.7827
-2.98221 26.3794 13.1641
4.47149 28.8703 16.2758
2.81193 26.8398 14.8606
0.762192 25.9404 13.6389
2.08671 22.1767 6.64923
1.1809 22.2762 9.48648
2.09149 22.9013 11.7849
2.02097 18.7496 16.9322
3.72213 19.0929 14.5097
4.87017 20.4767 12.7015
9.01519 23.9576 11.1904
9.82424 21.8268 10.7576
8.20159 20.7175 10.8894
7.52938 17.3159 16.3788
8.76427 17.5358 14.4271
9.32988 17.4864 12.5407
6.4334 12.7767 16.9235
7.10802 13.182 14.0493
8.4282 13.8394 11.9691
13.1175 11.7513 10.822
11.2628 9.84862 9.47281
8.93805 10.8837 9.63593
2.74101 7.87576 13.4239
5.55469 8.21968 12.5045
8.09563 8.39636 12.3825
13.4515 9.3941 15.9519
11.946 7.93634 14.9566
10.5424 6.58657 14.658
8.84729 7.61827 17.5012
7.43419 5.86131 18.0477
7.96523 4.60536 16.6259
3.22027 7.6962 16.8448
3.55871 5.52838 16.0909
4.41381 3.85416 15.5021
6.32635 4.71177 8.32788
5.49432 3.63561 10.2072
5.91579 3.18071 12.0771
9.7972 -1.84734 14.7439
8.36088 -0.0377216 14.5325
9.01896 1.47535 13.4562
15.9136 4.77853 12.4154
13.3061 4.35561 11.0362
11.6848 2.39156 10.9079
17.8293 2.34701 6.32102
15.3833 0.765254 6.9496
12.9377 0.854727 7.66625
9.27159 2.55407 1.19886
10.8267 0.602609 2.82793
11.8378 -0.998052 4.53615
14.9682 -6.66259 2.47328
14.7073 -4.89851 3.95732
14.7917 -3.31466 5.12573
20.6897 0.318084 7.1556
19.6088 -1.73091 7.03099
18.2413 -3.11137 6.70665
17.0476 1.73499 11.3452
16.9217 -0.508563 10.7682
16.5722 -2.29805 10.0222
14.0616 -6.36979 16.3526
14.1022 -4.92909 13.7443
13.9354 -4.76542 11.2051
5.91516 -1.06972 9.87906
8.76593 -1.83979 10.2797
10.5147 -3.66881 9.96536
11.5243 -9.90127 5.08187
11.1318 -7.00163 5.64616
9.77322 -5.01564 6.49029
5.8734 -1.12265 3.49783
7.4622 -2.80721 3.35502
6.7918 -4.45465 4.20195
5.59879 -12.8366 2.76582
5.64101 -10.0571 1.69206
5.56289 -7.68097 2.61414
-0.957073 -3.45649 0.387112
0.804301 -5.62919 1.41537
1.90171 -6.9375 3.30918
-1.36578 -7.98433 8.43899
-1.51487 -8.29239 6.14437
-1.31864 -8.73036 4.23373
-2.42186 -13.1137 -1.65049
-2.41203 -11.1114 -0.478701
-2.95759 -9.98651 1.04372
-8.02708 -4.94844 3.83028
-7.52529 -7.66681 2.71715
-6.63517 -9.94614 1.99962
-7.61547 -17.7647 2.02751
-7.33248 -15.4802 1.7392
-7.24508 -13.6007 1.15555
-8.00987 -10.5916 -5.38444
-9.42398 -12.4113 -3.49519
-10.0884 -13.6457 -1.36507
-14.8583 -17.3304 1.52764
-15.135 -15.766 -0.163074
-13.3949 -15.4908 -1.04472
-17.3864 -15.4557 -5.27502
-16.1374 -17.4044 -5.11711
-14.3473 -17.0957 -4.35484
-8.70705 -19.7419 -4.87163
-10.8067 -19.64 -6.98383
-12.4 -17.7329 -7.55509
-11.1058 -11.6064 -9.87312
-12.173 -13.6642 -9.96791
-13.1548 -15.3187 -10.3913
-19.3646 -17.9543 -9.48504
-17.7494 -16.9513 -11.7797
-15.6048 -16.452 -13.0658
-8.83087 -15.9386 -12.5744
-11.1315 -15.9513 -14.4685
-13.2053 -15.8405 -15.9482
-18.7717 -15.5448 -18.8464
-16.5563 -15.2402 -19.4642
-14.6112 -14.9448 -19.363
-8.21592 -15.2513 -20.9102
-10.8727 -14.6911 -22.1383
-13.1772 -13.7368 -22.6682
-19.2555 -8.23274 -24.539
-17.0325 -10.1064 -25.1932
-14.8663 -11.4517 -25.1913
-13.1645 -5.19873 -26.2752
-12.4968 -7.41785 -26.1652
-11.841 -9.24855 -25.8499
-6.58982 -14.4665 -25.5835
-7.34262 -12.283 -25.3636
-8.51475 -10.787 -24.8452
-0.775186 -8.04644 -22.8554
-3.52033 -7.89466 -24.005
-6.02127 -8.19873 -23.6109
-6.71173 -3.21419 -18.4373
-6.77409 -3.80757 -20.6793
-6.60733 -4.62347 -22.4646
0.162553 -2.69351 -24.2912
-2.14874 -2.82894 -24.4394
-4.05703 -3.10937 -24.8402
-1.37296 -6.40589 -28.2431
-3.37022 -5.75326 -29.2266
-4.75749 -5.16947 -27.9556
-9.41104 -4.97909 -28.1087
-9.6114 -10.2712 -29.9595
-8.66395 -8.46006 -28.8621
-8.23497 -6.69466 -28.1003
timestep
-16.1523 14.2965 20.9222
-15.6724 16.1759 16.5862
-15.8181 14.5588 18.2435
-15.6588 13.4338 19.8527
-18.7338 7.69368 23.6225
-17.3175 8.68314 21.1944
-15.7216 9.65472 19.459
-9.28682 4.80549 18.3243
-11.436 6.82838 17.9127
-13.7416 7.48804 17.0456
-17.0227 1.73176 16.0062
-16.404 4.25347 14.5438
-16.2703 6.78809 14.2969
-17.3822 15.4007 12.3136
-17.3381 12.4329 12.5798
-17.625 9.89899 12.5866
-22.0325 4.91151 14.9797
-20.2821 5.85896 12.7618
-19.6245 7.25367 10.7309
-22.766 2.33 5.70478
-21.3611 4.95634 5.79885
-20.7566 7.0591 7.10863
-25.7274 11.8847 4.9937
-23.9789 10.3921 5.30613
-22.1849 9.73743 4.82248
-19.3867 17.0944 4.70487
-20.1679 14.9685 4.20218
-20.4956 13.0377 3.98915
-20.5232 9.73253 -1.17476
-18.2091 11.0441 0.16871
-17.309 11.615 2.48526
-10.503 10.782 8.27328
-12.3402 11.1865 5.96212
-13.8036 11.1432 3.87426
-14.6034 9.33223 -2.22027
-12.6613 8.51203 -0.114074
-12.0915 8.11752 2.33994
-12.0334 2.8094 5.89127
-10.9234 4.81204 6.26501
-10.3282 5.57941 4.55101
-6.33719 2.07266 2.77554
-8.40569 2.61806 1.87764
-10.2383 3.25885 1.54321
-14.8356 -1.39789 -1.0208
-13.735 0.410702 -0.0720334
-13.7515 2.31056 0.448703
-20.3173 0.710693 3.88719
-18.5811 1.96496 2.99567
-17.0492 2.9382 2.22949
-21.2616 7.52895 2.18484
-19.0133 8.0376 2.44681
-17.948 6.5221 3.11711
-14.7431 5.16168 10.0873
-15.4881 7.27138 8.11894
-17.0073 8.29398 6.34441
-22.4543 12.2653 8.74033
-19.5212 12.1981 8.21828
-17.3092 12.0315 6.96044
-11.5769 16.9462 10.6048
-13.6381 16.6957 8.46721
-14.8186 14.8983 7.09667
-13.3095 17.4902 1.09401
-13.4789 15.393 2.0714
-12.8239 15.5287 3.92434
-8.62844 15.8775 9.01183
-9.214 16.4223 6.83406
-9.35853 16.7478 4.89651
-4.53875 11.8435 3.05452
-5.89755 13.6094 2.40817
-7.46195 14.7955 2.24486
-13.1107 16.7637 -2.48078
-10.8881 14.8151 -2.10209
-9.46925 13.3044 -0.616516
-5.61912 6.12273 2.81185
-7.60354 8.08141 1.76016
-8.32161 9.72616 -0.0513804
-4.60287 6.35637 -2.54902
-7.18966 6.81693 -3.95502
-9.24412 6.92558 -2.44842
-15.4913 4.54613 -3.624
-13.2585 4.25279 -3.06641
-11.3721 3.79057 -2.737
-8.85584 3.79137 -9.3583
-8.66068 2.03621 -6.95794
-9.46457 1.15703 -4.70334
-6.63006 -5.97451 -1.44546
-6.84672 -3.00278 -1.39798
-6.86081 -0.939773 -2.89674
-1.76593 2.53974 -1.51333
-2.57799 0.735981 -2.72552
-3.21232 -0.688877 -3.92898
-2.22912 -2.71763 -9.93397
-1.75476 -2.76205 -7.66342
-1.10111 -3.193 -5.85568
4.0275 -5.2307 0.914272
2.85711 -5.54967 -1.80765
1.89527 -4.20515 -3.74919
6.18135 1.72381 -4.07919
5.87487 -0.553179 -3.75705
5.17563 -2.34077 -4.20004
2.85734 -8.3663 -7.13186
5.12988 -6.49693 -6.66133
7.08416 -5.37094 -5.47166
11.8433 -7.62874 -0.782176
11.4408 -7.06581 -2.99658
10.6373 -6.47126 -4.69411
12.9241 -4.10888 -10.3549
12.7983 -5.74895 -8.71882
12.9969 -7.32139 -7.54881
17.4829 -11.5723 -3.82794
16.3657 -10.6212 -6.42174
15.8233 -9.59045 -8.69018
15.8598 -6.07764 -13.943
16.8947 -7.91564 -12.977
17.3328 -9.66168 -12.1768
18.1266 -12.4254 -18.7365
18.4217 -12.6801 -15.7821
19.3046 -12.675 -13.3899
26.0386 -18.2098 -12.9149
24.4832 -15.6838 -12.631
22.8663 -13.9792 -13.6222
26.2327 -10.2208 -19.2398
25.0677 -11.8898 -18.1262
24.4188 -13.4012 -17.042
26.8939 -18.6046 -21.5222
27.5361 -16.8507 -19.2002
27.1891 -15.9931 -16.8239
29.1289 -9.15103 -11.5297
29.3371 -11.4894 -13.3653
29.189 -13.7856 -14.4643
33.468 -18.552 -12.3508
31.613 -17.1915 -12.0506
29.9439 -16.2247 -11.6499
24.364 -17.265 -6.59352
26.473 -16.8612 -7.47174
28.2576 -16.6054 -8.2659
35.8086 -13.2143 -8.80599
33.709 -14.425 -7.07215
31.6779 -15.9333 -6.75257
27.6674 -20.8445 -5.11808
29.7487 -19.854 -4.8538
31.366 -18.8531 -4.34058
34.8606 -18.8972 0.354281
35.2999 -20.0501 -1.61048
33.4894 -20.7879 -1.85315
28.516 -25.2908 1.06425
29.7263 -23.3213 0.868282
30.6406 -21.6107 0.523218
31.4325 -16.6724 1.50255
27.9974 -15.8264 3.69322
29.7913 -17.2971 3.65441
30.9792 -18.4127 2.54759
timestep
1.64097 -18.454 -22.3891
-1.62382 -20.4153 -21.4773
-0.968615 -18.2483 -20.9703
0.351374 -17.7705 -22.3524
-1.66693 -10.6719 -24.3935
-0.242958 -13.2883 -24.4787
1.5709 -14.2212 -22.9483
9.21002 -13.1741 -22.981
6.24873 -12.8433 -22.9396
4.28727 -11.9425 -21.582
5.52701 -5.54454 -23.7295
4.50428 -7.29928 -21.5488
4.07055 -8.76472 -19.5076
5.16471 -9.61272 -11.7726
4.30236 -7.93926 -14.0826
3.20549 -7.07518 -16.2163
-4.02063 -4.54859 -15.478
-1.38091 -3.53599 -14.5362
0.985385 -4.48647 -14.5402
3.11466 2.65086 -12.0098
1.45021 0.308114 -11.2214
1.05096 -2.19381 -11.5103
2.38896 -7.51833 -7.64491
1.52657 -5.40603 -8.06544
0.469221 -3.74402 -8.09003
1.99616 1.30663 -4.64556
0.634928 -0.548109 -4.94454
-0.486363 -2.15858 -4.77138
-3.06211 2.9151 -0.739434
-4.19388 0.63376 -2.287
-3.87278 -1.76406 -3.09313
-6.1278 -8.66903 0.0275414
-4.98561 -6.8819 -2.06578
-5.34177 -5.16937 -3.92127
-12.5539 -7.23157 -3.81138
-10.217 -6.1848 -5.33558
-7.99274 -5.8889 -6.54708
-5.61467 -8.86712 -11.6776
-6.42452 -6.81592 -10.9571
-7.60189 -5.38289 -10.2929
-13.0892 -4.17081 -12.1116
-11.1162 -2.95687 -12.2385
-9.22206 -2.44185 -12.072
-9.60307 3.46389 -10.1428
-8.126 1.76665 -10.7085
-6.92383 0.561463 -11.7
-0.384058 2.05525 -15.4914
-1.91595 1.69855 -13.786
-3.24484 0.845896 -12.6079
0.968363 5.02912 -10.5946
-1.31953 4.72056 -10.365
-2.0824 3.02318 -9.71854
-5.36005 7.15939 -6.75838
-6.23048 4.36695 -7.32845
-5.09765 2.09847 -7.59883
-3.23521 -6.08092 -8.57211
-3.77913 -3.22321 -7.92556
-5.73732 -1.64606 -7.50058
-12.3057 0.467085 -7.26834
-10.7888 -1.56325 -5.70088
-8.46122 -2.25477 -4.92189
-9.88951 -7.19873 0.45229
-9.09687 -5.38726 -0.761256
-8.12918 -3.82869 -1.47909
-5.34724 0.936807 1.87086
-5.65997 -1.3487 1.62409
-5.96256 -3.2952 1.59678
-2.86294 -9.33543 3.869
-3.47176 -7.12611 3.50757
-4.78835 -5.8236 4.17912
-10.2381 -3.92827 7.9362
-7.27989 -4.28752 7.94664
-4.79076 -3.96726 7.49479
-3.52086 -2.38858 15.4335
-2.19907 -2.86001 12.8046
-2.41174 -2.91302 10.2641
-1.29119 2.45223 11.933
0.963564 0.522108 11.6664
0.892164 -1.11771 9.71498
3.56259 -6.21389 6.94581
3.76416 -3.90324 6.89394
3.97275 -2.13492 7.73642
6.26071 -0.922846 0.675798
5.97024 0.265279 3.39322
6.04198 0.491785 5.93169
12.5063 3.2483 9.79435
10.3358 4.10409 7.94049
7.94803 3.48283 7.29859
3.22921 8.76936 9.86484
5.03633 7.71541 8.8619
6.43354 6.94497 7.70722
9.56767 8.26292 1.92053
8.59718 8.86422 3.94018
7.71002 9.73645 5.46761
9.46303 16.5511 8.64402
8.67144 14.1585 7.05363
6.57983 13.345 5.84289
7.29385 15.0522 -0.451344
5.98567 14.5213 1.38964
4.59979 13.9097 2.64907
0.849348 10.2861 -3.0312
1.0441 11.2213 -0.208466
1.16052 12.4111 2.04397
-1.42813 18.2956 1.85831
-1.40737 16.3183 3.07179
-1.12381 14.6555 4.08943
-7.86723 14.9409 3.96252
-5.61093 15.4492 4.14458
-4.78389 13.6773 4.38471
-6.60548 5.22007 3.38992
-5.32784 7.88456 3.00458
-4.34199 9.90733 4.20412
-0.88664 6.52692 6.51525
-1.02013 8.53414 7.67097
-1.08062 9.78504 6.15026
2.76956 14.6391 9.07309
2.9321 12.0332 7.63667
2.63451 10.4289 5.67707
7.47136 10.3977 -0.667291
5.3812 9.61954 1.30911
3.31268 8.6125 2.40891
7.83345 3.57237 1.36577
6.35304 4.84035 2.62395
4.84043 5.40344 3.75349
-0.00105148 1.51481 4.21564
1.47691 2.73478 6.49768
3.78033 3.71298 6.98744
4.70214 5.08009 11.8615
5.3271 2.17774 12.1187
5.19629 1.43808 9.68188
10.8046 0.544174 10.3275
8.96993 -0.864372 10.1478
7.29104 -1.73107 9.59004
7.75479 -4.59976 16.7459
7.07531 -3.63328 14.7492
6.32954 -3.05083 13.0214
1.35011 -7.59393 10.171
1.98702 -5.05355 11.5927
2.59598 -3.52756 13.5422
1.86181 3.81254 15.518
1.88836 1.49298 15.5545
1.94545 -0.469984 15.7049
-4.42239 -0.64247 19.8652
-2.21833 -1.01317 19.243
-0.354217 -1.2115 18.6375
-2.51779 -5.25662 17.6953
-0.706682 -5.92026 18.9844
0.889186 -4.77158 19.1056
3.10156 -8.70255 18.3146
5.47539 -6.80978 22.9574
4.60545 -7.19281 20.8411
4.00062 -6.94965 18.982
timestep
-0.435853 9.95367 3.38808
-4.01551 10.1897 0.666418
-3.00248 10.5264 2.72624
-1.42079 9.37886 2.47645
-7.5086 8.74129 4.61239
-5.19682 6.86914 4.436
-3.50042 6.20326 2.65231
2.07377 4.79046 2.69145
-0.0832188 3.81064 0.883757
-2.53526 3.25146 0.462639
-4.44486 -3.28477 4.15094
-4.68919 -1.86983 1.53969
-3.6708 -0.313027 -0.204392
-9.44778 2.71084 3.52848
-8.69806 1.88676 0.764563
-6.88657 1.54919 -0.998163
-6.7984 8.92169 -1.39941
-4.80055 6.7108 -1.36805
-4.77891 4.3811 -2.40463
-0.617122 9.57987 -4.35178
-1.11249 6.76456 -5.19384
-1.65352 4.35304 -4.5659
4.3292 5.22229 -1.6848
2.82427 3.60265 -2.38792
1.32119 2.52488 -3.06626
1.89808 -2.97777 -5.2867
0.730973 -1.95975 -3.5593
-0.33748 -0.820047 -2.35912
2.47527 -6.73007 1.26562
1.45413 -3.95798 0.874187
0.58086 -1.59129 1.24661
-1.734 4.02422 6.56621
-0.041504 1.67445 5.86305
1.53224 0.296926 4.40421
10.2649 1.34504 5.55543
7.31123 1.3489 5.95104
4.90404 0.529052 6.14086
0.216518 0.759129 11.0781
2.36506 1.16249 10.3013
4.10597 1.79759 9.63286
9.54468 6.04014 11.534
7.80787 4.51038 11.6943
6.30404 3.38778 12.2936
3.13934 8.75189 16.6608
4.35142 6.94813 15.8486
5.47982 5.39271 15.4147
0.814987 4.54066 15.2341
1.39255 3.90541 17.3894
3.13916 3.00907 17.2256
4.37939 -2.28254 12.0077
4.72515 -1.01231 13.918
4.45284 -0.212698 15.6977
7.09106 0.941531 20.8919
8.13035 -0.925637 18.8149
7.98863 -1.45574 16.3247
7.95233 -8.95564 16.721
8.39073 -6.60984 14.9362
7.77558 -4.3666 13.8912
12.3971 -4.97037 8.82246
9.43567 -4.76374 9.0826
7.32209 -5.51278 10.2967
1.57131 -8.37627 6.69716
3.17032 -8.30256 8.37649
4.83884 -8.25317 9.42265
7.71362 -14.8722 11.5281
6.17029 -13.4658 10.5168
4.97144 -12.0168 9.93082
-1.04657 -11.6178 13.2591
0.624673 -12.555 11.951
1.77136 -13.7992 10.942
3.8294 -14.5079 3.77745
1.83553 -13.7398 5.85468
0.426126 -12.5496 7.61507
-3.80142 -7.20353 12.7154
-3.22297 -8.62651 10.1616
-2.60062 -10.407 8.44604
-7.19627 -14.5015 7.44849
-7.15784 -11.777 6.24194
-5.19428 -10.2529 5.67298
-4.59125 -6.29048 -0.51456
-5.41788 -6.75768 1.60223
-6.23476 -7.55467 3.20797
-13.4749 -7.63182 5.87834
-11.4285 -6.86755 3.85132
-9.53949 -5.81864 2.49694
-6.38351 -4.54502 -3.26809
-8.27981 -3.23195 -1.38121
-9.98173 -2.66053 0.430311
-14.7796 0.494505 4.54665
-13.6086 0.476765 2.54392
-12.5747 0.0730471 0.91593
-15.0152 0.681288 -4.53398
-14.8263 1.89386 -2.56513
-14.2479 2.91029 -0.97981
-13.3257 10.9608 2.72703
-13.76 8.23026 1.61524
-14.6383 6.59399 -0.132146
-17.1941 13.0388 -3.17537
-16.1586 11.001 -2.77809
-15.0195 9.39751 -2.66878
-10.4292 15.868 -5.67308
-10.4717 13.094 -4.58518
-12.0396 11.1039 -4.29622
-12.1796 7.08336 -9.34828
-11.0336 7.28659 -7.34135
-10.8834 7.66072 -5.41305
-10.4016 6.2799 0.860668
-9.96958 5.76496 -1.35983
-9.11371 5.25831 -3.06018
-12.4999 -1.30501 -3.09237
-10.2136 0.241609 -4.21541
-9.39801 2.31784 -5.45046
-11.9741 2.41197 -12.0281
-10.4787 2.46014 -10.2552
-8.83761 2.69313 -9.19071
-4.49409 10.2528 -10.4476
-5.10134 7.34188 -10.6433
-6.34353 5.11624 -10.7224
-4.16235 -1.82469 -8.95633
-3.70968 0.617353 -10.6031
-3.12522 3.09947 -10.5987
1.87172 6.80032 -11.3258
1.01693 4.7906 -10.543
0.666083 2.85214 -10.5297
3.5697 -2.46856 -14.8759
2.94619 -1.6993 -12.0652
3.17654 0.0191515 -10.1954
9.6643 -4.6515 -10.8635
8.52608 -2.55444 -9.07825
6.46637 -1.10913 -8.66445
6.81995 0.935284 -2.82362
8.43702 1.62982 -4.33528
8.24948 1.22575 -6.25425
13.7159 -0.873204 -4.02866
12.2916 -0.39134 -5.79547
11.5566 -0.0788598 -7.59632
12.1791 1.56323 -15.506
11.256 0.975587 -12.7342
12.5359 -0.633473 -11.2258
13.973 -7.85638 -12.3454
14.4292 -5.5931 -12.1176
14.6932 -3.64115 -12.0864
16.4693 -0.26994 -16.1747
17.4284 -2.27179 -15.5
15.898 -3.49802 -15.6875
10.7824 -4.37735 -19.9401
12.9237 -5.10905 -19.4284
14.3532 -5.81617 -18.2719
17.6464 -6.11112 -22.3102
19.0116 -1.47683 -19.1619
17.921 -3.48613 -19.5565
17.1707 -4.93248 -20.6637
timestep
4.17669 -1.56491 -15.7997
1.30522 -4.88077 -17.9166
2.28263 -3.15563 -16.7121
2.76261 -1.70763 -15.4656
-1.46354 5.37868 -17.4057
-0.944109 2.88739 -15.8552
0.0853124 0.872 -14.6801
-6.99518 -0.309049 -13.086
-4.29008 -0.339338 -11.8362
-1.95185 0.614694 -11.4817
-0.703217 7.16094 -7.912
-0.620471 4.18705 -7.7402
-1.20983 1.71216 -7.92144
-2.80343 -5.20905 -6.04878
-1.64896 -2.63282 -5.0945
-2.03436 -0.14159 -4.70905
-6.66876 4.36343 -4.56422
-4.89724 3.06897 -2.54766
-2.54636 2.34206 -1.87872
2.99195 5.15523 -1.94824
1.22183 5.17926 0.448946
-0.600723 3.54223 1.15673
1.03372 0.592887 6.7985
-0.369985 2.04119 5.65201
-1.13037 3.70284 4.91621
-6.98724 8.06332 5.86738
-4.74561 7.56591 5.53558
-2.86723 7.07008 5.20908
1.71149 3.04475 10.2625
0.113776 5.25712 9.06536
-1.34525 7.31312 8.6825
4.31 11.1048 13.4762
2.13945 10.5365 11.515
-0.245789 10.3881 10.6256
-6.33875 11.9534 11.9099
-3.92436 13.605 12.4785
-1.56363 13.8325 11.5417
4.52875 14.447 13.161
2.44027 15.373 13.5648
0.620925 16.1246 13.6427
4.44338 22.0415 14.8554
2.62349 20.8401 14.0636
0.961398 19.9085 13.5631
-3.24513 24.2814 15.2681
-1.81704 23.5202 13.6057
-0.958113 22.7869 11.9915
3.38442 26.7581 7.39197
2.04816 24.9329 7.90727
0.825894 23.6349 8.74525
-0.243204 18.0056 4.30415
0.966235 18.864 6.08818
1.70288 20.2319 7.29953
10.1824 20.8061 9.51615
7.31053 20.4734 8.79348
5.39754 19.3706 7.51802
5.87406 17.3243 0.639846
7.05554 16.5675 3.26889
7.11046 16.4371 5.81496
8.19454 16.705 12.5883
8.54236 14.9559 10.2008
9.19634 14.0488 7.90906
15.534 11.4646 4.44878
13.5642 11.5188 5.67314
12.0598 11.7535 6.92323
15.6256 9.60703 13.1475
14.4897 10.0103 11.1651
12.9744 9.65608 9.95714
9.68237 13.233 14.8288
10.7949 11.3909 13.9622
10.1244 10.609 12.2829
8.71275 5.04022 8.52003
7.14186 7.36273 9.52932
7.40502 9.89135 9.72747
1.18863 15.6458 8.74693
2.55493 13.093 8.04199
4.79923 11.9015 7.82766
9.77638 8.50519 5.54264
8.64231 11.0234 4.4232
6.52483 12.4428 4.48561
5.63341 6.22621 5.10178
4.89284 8.00271 3.80641
4.43176 9.69286 2.90579
3.71085 13.6257 -3.94186
3.19575 12.1712 -1.39244
1.97638 11.6773 0.79105
-2.94224 12.4742 6.50427
-2.57931 11.9321 3.59655
-1.26739 10.2645 2.18249
-2.17478 6.94831 -3.31866
-2.39473 7.02273 -1.01031
-2.90173 7.08685 0.892341
-9.19831 6.49798 2.34311
-7.05945 5.60602 2.23306
-5.36493 4.61459 2.39609
-11.0003 0.377259 3.77644
-8.50972 1.30517 2.42876
-6.21228 1.06107 1.34956
-1.26355 -3.32235 -0.549392
-3.13605 -2.08096 -1.12826
-4.78593 -1.05813 -1.46341
-12.0392 0.543653 -5.91391
-9.24604 -0.318427 -5.33491
-7.20486 -1.49659 -4.36163
-10.2422 -6.67063 -7.45155
-8.42512 -5.26175 -7.142
-6.79897 -4.15376 -7.04737
-4.81302 -6.37024 -12.5751
-5.16027 -4.33141 -11.5239
-4.22867 -4.60542 -9.80977
2.45702 0.0426128 -11.8613
1.19802 -2.55861 -11.134
-0.463357 -4.21809 -10.1393
1.07767 -7.00339 -3.16579
1.53881 -6.22039 -5.29991
1.42865 -5.70444 -7.19838
8.41238 -9.64337 -10.3739
5.89398 -9.21317 -8.83995
3.46336 -8.74417 -8.22771
-1.96328 -13.0148 -11.917
0.333445 -12.1072 -10.2492
2.15931 -12.3045 -8.48006
6.62308 -14.9188 -4.11791
5.08472 -15.2804 -5.81646
3.87709 -15.5027 -7.35695
0.398422 -21.5376 -11.6479
1.9797 -19.7758 -9.83786
2.35731 -18.9844 -7.44337
0.706778 -18.4578 -1.12766
1.00071 -20.8245 -2.91451
2.08343 -21.8622 -4.97687
3.5082 -27.5384 -6.41697
1.51325 -27.2699 -5.2635
0.918945 -25.4237 -5.6088
-3.78761 -21.9943 -7.84462
-4.27916 -23.7285 -6.38403
-2.70318 -24.3038 -5.35157
0.854757 -28.1999 -0.234455
-1.64077 -27.6634 -1.77228
-3.42089 -27.5973 -3.59696
-7.20786 -28.5462 -8.73815
-7.21416 -27.4745 -6.6805
-6.53138 -28.815 -5.40851
-5.79846 -35.6399 -7.36792
-6.96405 -33.7854 -6.60335
-8.04727 -32.1504 -6.41704
-13.1222 -29.5484 -9.44899
-12.576 -30.9921 -7.717
-11.8429 -32.0884 -6.25351
-16.2761 -32.5981 -4.73237
-14.7641 -32.2061 -0.656571
-14.4508 -33.3219 -2.66637
-14.6871 -33.9245 -4.527
timestep
8.78784 -11.7293 7.23885
12.1151 -9.13567 9.28437
10.0456 -10.0533 8.77693
8.44457 -11.1778 8.54638
8.39557 -4.13155 11.0046
6.97592 -6.64105 10.2514
5.75254 -8.55057 9.08536
6.90015 -3.11145 5.54384
4.50253 -4.60249 6.49705
3.5857 -6.97942 6.38793
-0.573453 -13.5346 2.41354
0.0200321 -10.7796 3.382
0.982653 -8.52771 4.09245
3.26714 -3.6467 -0.58476
1.03313 -5.41133 0.295973
-0.923499 -6.55987 1.4601
-7.35004 -5.55738 -3.19286
-5.75377 -6.39275 -0.819166
-4.66639 -5.90294 1.43476
-5.42801 -0.312113 7.56481
-6.60567 -1.95223 5.37311
-6.64454 -4.22074 4.20912
-13.0981 -6.48727 3.06269
-11.1527 -6.21531 4.2971
-9.73356 -5.91708 5.63053
-10.5938 -8.12053 11.7278
-9.53875 -8.18307 9.66259
-8.47292 -8.56241 8.04982
-4.98333 -15.2211 3.37529
-5.59781 -13.4322 5.678
-6.96547 -11.9564 7.24454
-12.3144 -13.6738 14.2674
-10.724 -13.1892 11.7944
-9.04075 -13.6554 9.93644
-8.03214 -21.7937 8.84579
-8.85116 -18.9764 9.36791
-10.5755 -17.1009 9.47477
-16.8106 -19.5891 6.24372
-15.3893 -19.2816 8.05145
-13.8859 -18.9568 9.28238
-14.8029 -24.7748 12.3967
-13.6585 -22.7567 12.3825
-12.9678 -20.912 12.4088
-6.33605 -20.4939 15.6277
-7.74351 -21.4434 14.0466
-9.38741 -20.4553 13.5972
-7.10635 -13.9061 16.5542
-7.23206 -15.6083 14.9828
-7.49668 -17.1657 13.8058
-5.00079 -17.3118 7.2914
-4.78811 -15.8852 9.10856
-5.39698 -15.7419 10.9766
-4.46019 -9.54409 16.4039
-4.75339 -10.6361 13.6467
-4.53498 -12.0875 11.5615
-4.08554 -7.37394 5.81727
-2.06955 -9.3497 6.77252
-2.40188 -11.1325 8.56516
2.58841 -7.89859 13.0365
2.16446 -10.0745 11.045
1.34779 -11.4757 9.07722
6.30591 -12.0097 11.603
5.43267 -13.7109 10.2893
4.14705 -14.0338 8.83198
2.09693 -20.2103 11.5799
2.61412 -18.8072 9.80617
3.49786 -17.7525 8.39633
0.389744 -19.1203 4.58309
1.41221 -17.2832 3.60228
2.94194 -16.8212 4.75444
7.34417 -17.6589 -0.85592
7.06111 -15.8957 1.52972
5.25514 -14.5707 2.74844
8.28385 -8.02003 3.72008
5.72831 -9.47872 3.24655
4.35726 -11.0168 1.74582
-2.49211 -11.0489 -3.90135
0.00303451 -10.4994 -2.36752
2.3291 -10.2094 -1.3656
4.72935 -8.1528 -7.35892
4.05207 -7.67204 -5.19268
3.36723 -7.18095 -3.41204
2.87129 -2.97302 -8.88573
0.929147 -3.59361 -6.7124
0.78898 -4.55318 -4.35399
-3.65356 0.12529 -0.284722
-3.53751 -2.03023 -2.33915
-2.9132 -4.16132 -3.59265
-7.22109 -7.8497 -7.19326
-5.7327 -6.07993 -7.38032
-4.38791 -4.67719 -7.05665
-8.68929 -2.60744 -5.51465
-7.95337 -1.50703 -7.41988
-6.00194 -1.24882 -7.34151
-7.79444 3.98682 -2.41779
-5.62947 3.11164 -4.2691
-4.19074 1.1393 -5.0056
1.40912 0.709424 -7.68022
0.498186 0.682963 -5.54671
-0.578553 0.733393 -3.89777
4.059 7.21637 -4.75068
1.95862 5.79469 -3.1862
0.478603 3.96586 -2.20261
-4.75958 8.04303 1.37729
-3.81703 6.6223 -0.196089
-2.94366 5.48001 -1.54267
-5.38832 9.70934 -3.63069
-3.07637 9.90076 -3.60541
-2.43914 8.13779 -4.21098
2.32629 8.18872 -11.8087
0.702434 7.75786 -9.34747
-0.568461 8.86965 -7.43652
-1.23943 15.8694 -9.40201
-1.12724 13.5636 -9.62404
-1.33067 11.6284 -9.93582
-5.99297 6.95405 -13.3416
-3.84898 8.90676 -14.0277
-1.71539 10.165 -13.4211
-0.839998 17.086 -17.9519
-0.44606 14.711 -16.1955
0.610093 12.7506 -14.953
6.42288 10.4339 -15.9382
5.13025 11.9844 -14.7948
4.14071 13.2292 -13.6319
1.33948 18.0461 -8.26474
2.90239 16.1173 -9.91311
5.12571 15.9309 -11.1479
12.2612 16.6523 -13.3655
10.5913 17.5735 -11.0757
8.24607 17.8347 -10.1092
8.61462 20.0847 -4.08698
8.7025 20.5279 -6.36255
8.36507 21.1238 -8.2097
6.58089 23.903 -13.8252
7.69511 23.8367 -11.7914
8.64939 24.376 -10.1545
13.8985 25.6003 -8.56972
11.6821 27.5602 -8.21327
9.13603 27.6633 -8.31124
3.46548 31.5787 -7.9963
5.57569 31.7821 -7.05395
7.03586 30.8093 -7.94987
10.2856 32.9236 -12.9995
10.2374 32.5743 -10.7065
9.78867 33.2463 -8.90991
10.8372 36.9131 -3.55789
11.0447 36.9295 -5.86853
10.9711 36.6905 -7.82253
11.1734 40.1807 -10.852
16.3536 40.8077 -8.5942
14.2928 39.7924 -8.9184
12.8022 39.1692 -10.0455
timestep
12.0764 -6.65161 -13.9855
13.8828 -7.94499 -8.95521
13.2043 -7.4009 -11.106
13.1098 -7.07986 -13.0474
17.7352 -2.79781 -9.49538
17.7482 -4.33524 -12.0481
16.7638 -6.15771 -13.5352
23.1318 -8.76281 -15.999
20.2989 -8.15667 -16.6973
17.9137 -8.77425 -16.04
12.5181 -14.8933 -14.3151
15.2354 -13.8128 -14.8888
17.289 -12.3046 -14.7829
24.9078 -16.1477 -12.479
22.1956 -15.4629 -13.5063
19.6964 -15.0948 -13.8516
15.1273 -19.9421 -18.6028
16.0787 -18.6912 -16.0708
17.4842 -18.1806 -14.0054
21.2091 -23.9619 -8.40035
19.8284 -21.6877 -9.7428
17.9754 -20.5803 -11.1002
17.2501 -21.3136 -4.5125
16.3872 -20.5178 -6.51363
15.6129 -19.8775 -8.20807
10.4514 -19.521 -11.6187
12.2614 -18.3005 -10.8334
13.4725 -17.1589 -9.77943
18.3418 -11.9535 -10.6824
15.7843 -12.8863 -9.47023
13.2885 -13.3901 -9.33004
6.20806 -9.37895 -13.0013
8.57989 -10.4509 -11.5502
10.5181 -10.863 -9.94519
3.34893 -9.03095 -6.71621
6.29 -9.32457 -7.09607
8.75765 -8.72964 -7.33951
13.3397 -3.68927 -7.33563
11.7736 -5.22952 -6.58904
10.322 -5.85261 -5.41194
5.17112 -7.61556 -1.4883
6.90291 -6.1532 -1.98311
8.47667 -4.98907 -2.20431
14.2814 -1.91523 -2.43851
12.3314 -2.27726 -1.23479
10.5868 -2.44124 -0.334571
11.0692 -3.79182 5.22185
10.3391 -2.03209 3.89797
9.60334 -0.558918 2.81658
13.8594 4.0905 1.43696
12.4217 3.31691 3.08528
10.8793 2.75331 4.17345
9.88942 7.73929 -1.41732
9.15717 5.85081 0.768508
7.96322 4.6966 2.70365
5.0139 -0.45966 -2.40255
5.0815 0.92579 0.234946
5.42429 1.87206 2.57793
9.7766 -1.13874 7.25935
6.91121 -0.594767 6.64779
4.62069 -0.349693 5.55418
0.441261 -4.68356 2.86786
1.31264 -3.37763 4.57597
1.36658 -2.21451 6.16507
-3.40909 -3.91298 10.1453
-2.7063 -1.89242 9.24758
-0.737932 -1.93303 9.3165
1.57568 -8.72884 7.20784
1.07788 -6.96057 8.62481
0.462939 -5.50543 9.80182
0.0119592 -2.69928 18.1068
0.415843 -4.40797 15.699
1.37138 -5.22642 13.4809
7.72219 -11.056 12.4897
6.32102 -8.42584 12.4501
4.9644 -6.31178 12.8846
5.93617 -5.62429 4.77694
5.32089 -5.02155 7.62975
5.4449 -3.95483 9.94254
7.54574 0.185089 14.1612
6.06037 0.158275 12.3792
5.25426 -0.221223 10.6222
-1.44233 4.14342 8.5105
1.13079 2.97613 9.45753
3.40411 2.33059 8.49966
8.90344 3.01224 9.22414
7.60492 3.83493 6.67121
5.25703 4.69672 6.17401
4.33244 8.04393 -0.372444
3.88695 7.01269 1.65746
3.3741 6.67042 3.52848
-1.65036 11.7104 5.78291
-1.01134 9.58952 5.09314
-0.0835455 8.08743 4.2192
-1.49111 13.6527 0.0589775
-1.33476 10.8286 -0.879372
-1.56875 8.9506 0.829635
-5.99012 4.04804 0.325702
-4.59306 5.59731 -0.689377
-3.38423 6.77662 -1.7037
-1.56374 2.73104 -6.99587
-3.32207 5.03786 -6.31235
-3.76338 7.39097 -5.43449
-10.902 7.09866 -8.39938
-9.04347 7.41127 -7.04633
-7.50008 7.8849 -5.9174
-5.98681 9.33496 1.29924
-6.83014 9.34334 -0.862041
-8.06018 9.19195 -2.39337
-15.006 8.43893 -5.97236
-13.8585 8.97351 -3.27461
-11.8082 9.52006 -1.86032
-11.6684 13.0331 3.16865
-12.57 11.186 2.09202
-13.6665 9.68065 1.45041
-21.9751 9.60799 4.18771
-19.1872 8.58787 3.92761
-16.9318 8.26505 2.78266
-17.0176 0.859149 4.1494
-17.0535 3.63451 3.06475
-17.3099 4.97855 0.912935
-21.6008 0.120406 -1.04615
-20.9309 2.31891 -1.36279
-20.2272 4.15885 -1.38002
-26.7317 5.99839 2.11544
-24.7564 6.09919 -0.113541
-22.9171 6.82063 -1.72566
-20.4624 9.23165 -8.19159
-20.4799 9.50087 -5.22382
-19.9838 8.99727 -2.77376
-14.3191 13.2885 -1.30395
-16.2891 12.0966 -1.01929
-17.9047 11.1399 -0.423022
-20.6415 17.007 -0.000970017
-19.839 15.1765 1.1769
-18.767 13.8232 2.12573
-14.2074 9.74501 6.98255
-16.3938 11.4989 5.97062
-18.4532 12.9951 5.82115
-23.8597 16.5714 8.67703
-21.8489 15.4225 8.53854
-20.1937 14.4129 8.88742
-24.8379 12.2987 14.0106
-22.7309 13.1331 13.5137
-21.1484 13.1462 12.3404
-14.6351 10.7788 14.3216
-16.4252 12.0261 13.5328
-18.0492 11.048 12.9969
-15.8546 6.90012 14.3598
-21.5939 6.28241 14.223
-19.4737 7.22265 14.2803
-17.6751 7.76491 14.8736
timestep
11.5017 1.57333 5.19169
14.2752 -1.17774 8.62606
13.0754 -0.442743 6.78142
12.4941 0.503205 5.15408
19.4152 0.981762 2.51846
16.6028 0.036788 2.23936
14.3616 -1.17783 2.30322
14.5928 -5.49505 7.20945
15.3095 -4.93762 4.37116
15.1656 -4.86094 1.82598
19.7076 -5.85326 -4.38762
17.1486 -6.16883 -2.89348
14.8584 -5.73778 -1.85784
16.1237 -12.9151 -3.85647
14.7319 -10.3067 -3.483
12.7969 -8.71353 -3.01346
5.46406 -5.80194 -0.208163
7.17566 -7.25572 -2.16707
9.00497 -8.89652 -2.8483
9.36187 -15.6523 -3.26973
7.65968 -13.2593 -3.77594
6.62418 -11.1512 -4.76894
3.25125 -8.83309 -10.528
3.50033 -9.64095 -8.36751
3.35949 -10.5081 -6.60423
-1.265 -15.9802 -6.59754
-0.861126 -13.7026 -6.42011
0.678484 -13.059 -7.46719
1.92479 -10.0206 -14.118
1.43942 -12.5543 -12.6264
-0.283058 -13.6471 -11.0962
-0.37987 -20.7232 -14.16
-1.59013 -18.0516 -13.6325
-2.80622 -16.0984 -12.5332
-3.7454 -11.0391 -14.2047
-5.85794 -13.0932 -14.6501
-6.39659 -15.2969 -13.4857
-9.73945 -17.9801 -10.7919
-11.183 -17.4603 -12.532
-9.83243 -16.8802 -13.8437
-11.4095 -21.3565 -17.8528
-11.6761 -19.0756 -17.5225
-12.059 -17.2458 -16.9012
-17.607 -15.5902 -11.8526
-16.3102 -16.1436 -13.695
-15.4678 -16.3846 -15.4594
-14.4782 -11.5394 -12.502
-15.4411 -11.5797 -14.6123
-14.5491 -12.7289 -15.9407
-7.53291 -10.1312 -17.9579
-9.42128 -10.8696 -16.8304
-10.8972 -11.6861 -15.8127
-12.2151 -14.169 -8.52346
-10.787 -13.2364 -10.9671
-9.55956 -11.4175 -12.2661
-3.81677 -4.79151 -10.8229
-6.06673 -6.60884 -11.5409
-6.657 -9.08917 -11.4953
-5.7711 -15.3966 -8.67507
-4.43613 -12.7326 -8.63945
-4.08098 -10.2258 -8.9434
-1.51839 -5.00072 -5.47064
-2.25463 -7.15779 -5.03771
-2.05313 -8.83921 -6.04425
3.54235 -12.4942 -2.74002
1.56108 -11.3231 -3.03334
-0.142771 -10.3387 -3.12144
-4.01311 -11.6878 1.67984
-1.92064 -10.877 1.09119
-0.15863 -10.1025 0.671171
4.81958 -15.4623 1.04721
3.72913 -13.275 2.75226
2.91293 -10.8593 2.7766
7.68294 -10.5503 8.58894
6.74557 -10.3885 5.76481
6.2944 -9.28803 3.50921
13.2637 -11.6771 2.35433
11.1877 -9.70851 1.52038
9.3064 -7.98866 1.5909
9.63728 -1.29861 1.84117
10.0185 -3.18463 0.545041
10.0143 -4.87419 -0.467943
7.4061 -6.69779 -7.18744
9.73564 -5.75464 -5.58616
10.9895 -4.13646 -4.06587
10.5628 -1.72387 -10.4131
11.3133 -0.834013 -7.66987
12.1518 -0.722586 -5.26387
17.7453 -1.01227 -2.64698
15.7805 0.169963 -2.29436
13.9604 0.921647 -2.35537
11.2886 6.55218 0.796457
11.0002 4.26025 0.58135
12.7834 3.6841 -0.0264068
13.9154 10.6593 4.52975
14.7225 7.97693 3.51282
14.5524 5.54152 2.77787
18.1379 2.86437 8.87847
16.4318 3.88161 7.67977
15.0552 4.34536 6.34911
9.54521 1.12239 9.2474
11.0742 3.66243 9.54878
12.5327 5.64342 8.87738
13.2192 12.1248 7.94895
12.6741 10.2212 9.15804
12.2918 8.9951 10.6518
12.2826 10.0238 17.0456
11.2721 9.82187 14.967
9.95602 9.9159 13.5042
5.2284 6.80995 9.93946
5.77323 8.83248 12.0591
6.40169 11.1392 12.9471
4.94737 18.4368 13.6184
4.45142 16.1718 13.5451
4.2299 14.2162 13.4444
-1.34908 11.1621 17.8351
-1.0142 12.7913 15.3624
0.468191 13.6806 13.4876
0.974242 12.6767 6.81381
-1.13731 13.194 8.85197
-2.2515 14.2406 10.8931
-4.78794 20.2258 11.0858
-4.95715 17.9197 10.8966
-5.55845 16.0781 10.539
-10.2212 10.3397 9.25277
-9.73407 13.2509 9.66247
-9.2036 15.741 9.5191
-10.8665 23.3807 5.34272
-10.5856 21.3412 7.4973
-10.6904 19.1695 8.82931
-11.6876 17.9839 15.2838
-12.5779 18.6222 13.2387
-13.3242 19.3404 11.563
-17.4163 23.878 14.9262
-17.0481 22.1983 13.3688
-16.638 21.1933 11.7248
-15.8848 16.2758 7.65404
-17.9623 18.3553 8.1443
-18.2138 20.889 8.28056
-18.1374 27.2626 5.77766
-18.7764 25.0352 5.66471
-19.5962 23.2442 5.63742
-19.0796 22.4278 -2.06641
-19.282 22.2667 0.239123
-20.0297 22.0669 2.05102
-24.9352 20.7081 5.70931
-23.2613 19.7527 4.41797
-21.9492 18.9831 3.16605
-21.3246 14.564 0.0243949
-19.0347 12.634 3.43866
-20.6089 14.2486 2.89348
-21.8094 15.418 1.85798
timestep
-14.3937 2.68263 -13.7478
-14.7608 6.99475 -16.9451
-14.1405 5.06886 -15.8099
-14.0254 3.26047 -15.037
-10.7726 5.61409 -20.4818
-10.568 3.39232 -18.5064
-10.384 2.81756 -16.0289
-4.79717 7.73653 -15.612
-7.14161 6.41316 -14.3342
-8.86057 4.88743 -13.2298
-9.63155 11.2031 -11.5807
-10.288 8.52396 -10.453
-10.9955 6.07757 -10.3202
-11.8813 -1.20366 -6.39292
-12.9239 1.46998 -7.196
-13.2616 3.65415 -8.46813
-19.6041 4.15171 -12.1759
-18.4618 4.15045 -9.42351
-16.8667 4.27233 -7.43777
-15.6771 10.1339 -4.36189
-15.972 7.20994 -3.86787
-16.9425 4.85901 -3.6841
-18.5915 -1.18455 -2.69322
-18.4313 0.990968 -1.90338
-18.1911 2.64447 -0.859761
-20.6673 5.3008 4.86157
-18.5604 4.6009 4.18842
-17.7365 3.4377 2.82861
-14.7173 -3.52387 3.81597
-15.0656 -0.67246 4.60878
-16.4312 1.22445 5.62823
-22.2963 5.63625 10.3637
-20.1186 4.23605 8.88818
-18.1836 2.5844 8.71363
-11.9882 2.47914 13.3253
-14.8926 1.9442 12.9273
-17.2049 1.22768 12.1256
-24.0019 -1.68786 14.2324
-21.7569 -1.18009 13.9423
-19.8236 -0.803936 13.9843
-19.3002 -2.95577 19.3565
-18.5039 -3.77028 17.3353
-17.8733 -3.70721 15.4701
-22.3843 -9.08408 12.9557
-20.4378 -8.19098 13.8478
-18.7912 -7.1859 14.2469
-18.4764 -7.18878 8.11511
-16.8302 -7.24137 9.74902
-16.0909 -7.16382 11.5734
-9.33559 -4.0443 11.5785
-11.6444 -4.25225 11.4859
-13.5506 -4.36576 11.9702
-19.5464 -3.93098 7.47797
-17.1343 -2.63118 8.64958
-14.6985 -2.07732 9.16216
-8.1001 -3.50765 6.4944
-9.95988 -1.25305 7.07612
-12.0958 0.0912781 7.4408
-14.3073 6.95767 2.45549
-13.3996 4.22245 3.21377
-12.2488 2.2217 4.29788
-6.98803 -1.67968 2.97582
-7.72746 0.515666 3.10269
-8.67018 2.24349 3.02012
-11.1777 8.73527 2.3277
-9.56357 7.08615 2.08801
-8.23795 5.72654 1.56356
-5.24442 8.92228 7.34283
-5.71012 7.65705 5.45479
-5.46152 6.24267 4.10622
-0.939598 -1.69469 3.82385
-2.45651 0.820177 4.32863
-3.60581 2.96903 3.57756
-6.12391 -0.431305 -2.87668
-5.96221 1.98016 -1.13338
-4.81704 3.89747 0.0974868
-10.2217 6.34939 -5.21556
-7.91854 6.95345 -3.4237
-5.79934 6.90567 -2.00625
-0.372675 12.2133 -2.40804
-2.36818 11.2553 -1.71333
-4.0181 10.2142 -1.43977
-10.4356 12.0909 2.00632
-8.34295 12.8879 0.0401057
-6.23203 13.3007 -1.3296
0.782732 17.4456 -0.441099
-1.32899 16.2749 -2.18766
-3.49681 15.2728 -3.08144
1.86804 14.2669 -6.81399
-0.357383 13.7871 -6.3671
-2.26913 13.3724 -6.13465
-7.34845 10.9036 -7.14278
-5.35968 10.4831 -6.02454
-3.55343 9.84067 -5.57114
3.1765 8.96372 -3.37057
0.626052 7.42552 -3.46814
-1.48065 6.76503 -4.7441
-2.98216 0.417663 -7.87018
-1.69119 1.93505 -6.68134
-0.730893 3.10097 -5.41668
2.38913 -0.686749 -10.0721
3.05699 0.253891 -7.32441
2.14559 0.657034 -4.97725
1.81454 0.557673 1.82278
2.43463 -0.311912 -0.236757
3.72765 -0.477542 -1.71375
8.62052 0.854105 -1.94329
8.56933 -1.04994 -0.618755
7.00163 -2.21503 -0.875304
6.24982 -10.3829 -1.473
7.48836 -8.16426 0.0839402
8.16472 -5.70554 0.0744391
11.8985 -4.10112 6.07479
11.857 -4.3148 3.76504
11.3064 -4.58087 1.89229
16.0232 -1.64472 -4.10972
15.5652 -3.37392 -1.72635
14.6767 -4.84546 0.157242
18.6846 -8.26879 6.58427
18.5182 -6.85803 3.96464
17.9654 -5.332 1.99788
21.3221 -0.189703 -0.187483
21.3365 -2.36826 0.610051
21.3357 -4.33739 0.551536
29.0003 -7.47704 2.84129
27.0842 -6.1426 0.989827
24.7063 -6.02663 0.0762174
20.8695 -4.6476 -6.57649
22.5929 -6.46447 -4.96121
23.3673 -7.85895 -2.97166
21.9227 -13.8838 1.31056
23.1833 -12.5495 -0.108165
23.9315 -11.2792 -1.41482
24.6311 -13.7713 -7.97726
25.1656 -13.5784 -5.72792
25.7017 -13.616 -3.83263
28.7712 -9.15956 -8.17538
28.5273 -9.83208 -5.28251
28.9875 -11.7181 -3.62915
35.2965 -14.5972 -4.21062
33.563 -13.6559 -2.98934
32.2379 -12.6765 -1.90974
33.0185 -12.1703 5.65514
33.6645 -11.9848 3.43464
33.7442 -11.8229 1.47293
35.0283 -7.31637 -2.00457
36.2418 -8.90529 -0.827624
37.0294 -10.3315 0.279916
40.5661 -11.8863 4.33368
39.4852 -7.05695 5.31614
38.6857 -8.98148 4.29668
39.104 -10.7061 3.44146
timestep
-2.49494 12.3824 16.5777
-5.07048 9.39052 19.9805
-3.50523 10.2627 18.5068
-2.183 11.2198 17.4039
-3.96918 4.9259 20.0065
-1.98703 6.49609 18.4298
-0.7933 7.78071 16.5785
4.391 10.4476 12.8697
1.51942 9.86615 12.3254
-0.196139 8.04977 12.8354
-2.56977 -0.248749 11.1597
-1.52068 2.53596 11.001
-0.516413 4.86943 10.7801
5.76097 4.15819 6.80229
2.86284 4.56154 6.23788
0.560664 4.07936 7.22313
-3.53388 7.7579 4.67692
-1.74596 5.69136 3.48816
-1.01917 3.27583 3.86159
-0.886669 -5.37155 2.21227
-1.59146 -2.47949 2.07195
-1.34714 0.0513444 1.87785
-0.297205 5.31989 -2.23247
-0.497436 3.00864 -2.25358
-1.41186 1.3572 -1.69014
3.25914 2.87312 -5.70077
1.85171 1.11134 -5.15516
0.469104 -0.18222 -4.61112
-4.13622 -5.02988 -6.79614
-1.39379 -3.88057 -6.59973
1.00032 -3.77528 -5.72814
9.32182 -4.20351 -3.78902
6.82984 -4.79894 -5.31083
4.48029 -5.22505 -6.20556
1.11758 -7.73976 -11.6954
3.10243 -8.52803 -9.61706
3.67111 -8.81629 -7.14805
3.94696 -11.6366 -2.76934
4.09451 -13.2308 -4.44835
4.38721 -12.4323 -6.22536
6.39214 -10.6457 -11.5443
5.97468 -12.716 -10.5841
5.31129 -14.1939 -9.4631
4.62789 -19.4855 -13.8625
5.43303 -18.8203 -11.7908
5.64501 -17.9344 -10.0441
11.3757 -21.0118 -8.77261
10.2782 -19.1353 -9.58286
9.36377 -17.9101 -10.8253
9.57077 -22.5655 -14.849
9.03839 -20.3213 -14.5994
8.58653 -18.4058 -14.5118
4.18249 -22.8618 -17.8082
5.38666 -20.1388 -17.9338
5.644 -17.845 -16.85
8.6418 -10.9411 -15.3988
6.0668 -12.4365 -15.5146
4.68061 -14.5551 -15.2104
2.31129 -16.5596 -7.87813
1.86599 -16.0985 -10.7884
1.9201 -14.3149 -12.61
-2.75887 -10.668 -17.2596
-1.88332 -11.6423 -15.3448
-1.22408 -12.4704 -13.6833
-4.57755 -12.6306 -7.92692
-4.46333 -12.4891 -10.2398
-4.71846 -12.4084 -12.1915
-3.60646 -4.7635 -10.8106
-4.22302 -6.92436 -11.3876
-4.89307 -8.61261 -12.1503
-11.8281 -9.61656 -15.7404
-9.22139 -8.23313 -15.3265
-7.30147 -6.79551 -14.4607
-7.72566 0.86335 -10.7394
-6.90383 -1.15648 -12.7705
-5.97857 -3.29308 -13.8103
-2.37929 -0.703534 -19.2768
-2.47617 -2.02653 -16.6083
-2.31415 -2.32416 -14.0809
4.31052 -3.65815 -12.8882
2.4051 -2.49477 -12.2571
0.661696 -1.69814 -11.8022
-1.65557 4.86847 -9.15703
-0.147257 2.30089 -9.04344
1.81648 0.673852 -9.06713
7.32388 -3.85012 -11.6096
6.31152 -2.22334 -9.3273
4.79995 -1.14705 -7.57817
9.09837 0.450699 -1.75435
7.14938 -0.0774367 -2.89668
5.67387 -0.928732 -3.88591
0.62435 -5.344 -1.07303
1.79628 -3.34649 -0.935503
2.89488 -1.79173 -1.44214
4.91873 6.48554 1.17018
3.97186 3.68908 0.765666
3.72582 1.15143 0.813374
6.71088 -3.25009 4.86378
4.84082 -1.90301 4.59798
3.32012 -0.768599 4.06743
-4.12621 -2.98157 6.46388
-1.38271 -1.8213 6.37776
0.878698 -0.80797 6.97912
4.6806 3.98462 10.3061
3.20032 2.20303 10.4369
2.29184 0.463034 10.2697
2.86298 0.940802 16.4209
3.51438 -0.51994 14.7403
1.73748 -0.548998 13.8902
4.23253 6.23199 15.1725
1.84491 4.44908 15.1429
0.080864 2.60872 15.2034
-4.29578 0.927019 19.085
-3.10733 -0.108108 17.3825
-3.32857 1.03886 15.7961
-6.30944 9.26711 13.8255
-5.08612 7.0041 15.3298
-4.6923 4.50236 15.0318
-11.8942 4.41172 9.74352
-9.28462 4.43127 11.1822
-6.8848 4.05901 11.9599
-4.07151 1.57447 5.24898
-4.71629 2.81988 7.09712
-4.94326 3.94923 8.69522
0.936123 9.49714 8.09435
-1.88035 8.82382 8.79757
-4.01152 7.56363 9.40794
-7.05925 14.884 9.56026
-7.52138 12.0262 8.85304
-6.43902 9.9863 7.7715
-9.33065 6.64369 2.21099
-8.47879 8.44906 3.39309
-7.63108 10.0516 4.16391
-8.8814 16.1561 6.76201
-7.90175 15.0194 4.99266
-7.12911 13.7852 3.66571
-8.43812 20.3133 2.90883
-7.16066 18.4847 0.932798
-5.66323 16.4796 1.42262
-3.84277 21.2989 3.93427
-2.93418 19.1667 3.83125
-2.45149 17.3441 3.26037
-0.332695 11.2115 5.22203
0.739382 13.1762 4.61138
-0.387296 14.723 5.07938
-4.20235 16.8518 10.0375
-2.08786 16.4808 9.15783
-0.539001 17.0484 8.08091
4.22086 16.5165 7.40033
5.74926 13 9.93958
4.10285 14.5444 9.4042
3.02207 16.1554 9.06132
timestep
-11.7558 -24.3175 11.994
-10.0362 -19.9563 14.3366
-11.1801 -21.7402 13.3924
-12.2431 -22.9715 12.2812
-18.9972 -21.7511 11.1041
-16.4287 -20.3208 10.6167
-13.9539 -20.4461 10.0151
-9.846 -19.3271 3.26855
-12.0284 -18.4868 5.11553
-12.9979 -17.8685 7.39153
-13.9269 -9.91082 11.1743
-13.5192 -11.935 9.0257
-13.6951 -14.1534 7.78047
-20.7477 -12.8848 7.39768
-17.9865 -12.4302 6.37331
-15.8938 -12.8376 4.97426
-11.8847 -15.3551 -1.90137
-13.5345 -13.4209 -0.346458
-14.5453 -12.0076 1.51996
-16.9637 -5.40296 6.24278
-16.3027 -6.7966 3.69302
-15.81 -8.43542 1.8025
-18.8243 -7.39017 -4.88404
-17.4475 -8.34956 -3.28204
-15.9585 -8.31559 -1.99271
-9.5525 -9.96298 -3.56203
-10.9606 -9.60853 -1.75261
-12.167 -8.06388 -1.95135
-15.9855 -5.36014 -7.7719
-13.9516 -4.84791 -5.65499
-11.8765 -5.00031 -4.18073
-4.3264 -3.96499 -4.87288
-6.89559 -3.0799 -3.64966
-9.25557 -2.24909 -4.14237
-10.6323 4.30472 -9.86469
-10.8387 1.96887 -8.02578
-9.85085 1.09675 -5.84266
-8.20182 6.62937 -0.937578
-8.79029 4.65675 -2.00757
-10.1095 3.82774 -3.21306
-11.9574 7.95853 -4.92201
-12.8885 7.67252 -2.8164
-13.0718 5.88318 -2.0129
-19.2311 8.20014 -1.55831
-17.9021 6.4625 -0.785821
-16.3961 5.30399 -0.265566
-15.2669 5.00146 4.3319
-15.4725 2.75326 3.79738
-15.4338 2.31661 1.87677
-17.966 3.14943 -3.71925
-16.9466 1.54433 -2.39004
-16.3273 0.166049 -1.12604
-14.6866 3.79213 -5.42152
-13.6561 1.31089 -4.13238
-12.6447 0.219224 -2.06167
-8.15292 4.84723 2.07568
-9.5277 2.25757 1.54274
-10.174 -0.0972345 0.808152
-12.4098 -2.9454 8.57209
-10.5323 -1.60131 6.68825
-9.77521 -1.64937 4.2537
-4.32277 -2.62128 6.83869
-6.19084 -3.87449 6.2711
-7.55797 -4.62602 5.06817
-9.87269 -6.48857 10.5573
-9.27232 -7.21985 8.43897
-8.50347 -7.8966 6.75618
-13.5245 -7.21354 7.01276
-13.199 -8.73069 5.28802
-11.4118 -8.73687 4.45931
-14.5495 -2.75427 2.56923
-12.2831 -4.57402 1.91164
-10.2211 -6.06968 2.02858
-6.06342 -8.69281 -3.20322
-6.33654 -6.5596 -1.14041
-6.77835 -4.99956 0.827736
-3.20191 -0.048242 4.69895
-4.78818 -0.202114 2.18092
-5.44973 -1.5151 0.0974365
-0.281144 1.82352 -4.21102
-2.36586 0.977258 -3.64516
-4.03208 0.132882 -3.01936
-4.45241 5.79355 -7.46985
-6.04041 3.45749 -6.52038
-5.79304 0.929886 -6.29105
-10.5854 -2.8534 -9.32099
-7.81893 -3.2269 -8.27816
-6.69939 -1.1842 -9.31575
-9.36759 1.48337 -15.323
-7.67745 0.587667 -14.0102
-6.26878 -0.344835 -12.9968
-4.48753 4.6403 -16.2689
-3.74099 2.74542 -15.1578
-3.05768 1.53908 -13.7583
1.71548 -1.7697 -11.7051
-0.665523 -1.04206 -10.0675
-0.607398 1.38162 -10.858
-0.273737 6.86242 -7.60327
0.809213 4.92841 -8.28826
1.76722 3.2246 -8.53332
9.48181 2.97335 -9.15668
6.92091 2.5966 -7.68011
4.7763 2.59135 -6.30064
3.47492 -0.424309 0.138295
4.71198 0.91756 -1.294
5.78448 1.70895 -2.74458
9.27818 4.86091 -0.872852
10.486 2.95772 -1.42187
9.13644 1.59963 -0.958004
12.5549 -4.19379 3.0522
11.6154 -1.42083 3.60747
11.2596 0.532456 2.00719
18.8233 2.20717 2.42416
16.5226 2.30434 2.14167
14.5562 2.4197 2.11647
10.2926 7.26386 2.86124
13.2528 7.56972 2.70525
15.1783 6.15609 1.81263
21.0835 7.42816 -3.02453
20.143 6.71995 -0.286944
18.9584 5.77174 1.76248
23.0992 2.88226 7.5581
21.4352 3.835 6.252
20.2261 5.04056 5.2694
18.0139 12.92 7.88846
19.5382 10.7275 6.56564
20.9487 8.61563 6.33556
26.6177 4.97911 2.78693
25.8902 6.81629 5.0176
24.6779 8.10285 6.85543
26.7947 10.6092 13.2442
25.97 10.7282 11.079
25.7408 10.9512 9.13511
31.5377 13.1926 8.12808
29.5072 13.1219 7.00818
27.7609 12.519 6.32415
23.8097 16.3244 -0.0860538
24.6332 13.7246 1.11514
26.2558 12.7885 2.84531
29.1681 6.45648 0.106705
28.8701 8.75623 0.175709
28.2077 10.5934 0.434673
32.4992 14.2529 -4.80384
30.9608 12.987 -3.61508
29.4203 12.0043 -2.87877
22.2105 11.491 -3.2476
24.3926 11.1258 -3.94581
26.2015 11.1824 -4.72381
27.1811 12.5746 -9.11588
23.5689 16.8432 -7.50586
24.7998 14.8775 -7.56639
25.5437 13.0925 -7.94229
timestep
-6.60591 8.21242 -5.11806
-4.61206 12.297 -7.20367
-5.13155 10.3208 -6.10491
-5.19376 8.57537 -5.19355
2.38478 10.6689 -3.45206
-0.554006 10.2132 -3.26169
-2.9418 9.88733 -2.42815
-4.88993 15.9716 -1.94354
-5.89226 13.4379 -0.736693
-5.52699 11.0568 0.0995085
-13.1894 10.8644 -0.0704941
-10.8273 9.80289 1.4039
-8.43847 8.9193 1.28042
-13.4536 4.1315 -1.29923
-11.0775 4.72349 0.39909
-8.72405 5.13009 1.29265
-3.66997 2.07125 5.97591
-5.31597 2.30485 3.50276
-6.22031 2.27684 1.11866
-7.4206 -3.27214 -5.26969
-6.96056 -1.29881 -3.08457
-5.68912 -0.890754 -0.912151
-4.14712 -4.696 -5.30169
-3.2073 -3.96382 -3.31095
-2.72868 -3.18122 -1.56757
3.0584 -5.60716 2.75805
1.91785 -4.43218 1.11458
0.770016 -4.17339 -0.46542
-0.906977 -4.81827 -7.32723
1.12164 -5.97908 -5.47855
1.65624 -6.75518 -3.10908
-0.557344 -14.0974 -2.80545
1.97049 -12.6089 -2.28122
2.95392 -10.3129 -2.79479
10.8937 -10.0447 -6.46294
8.61659 -10.601 -4.62291
6.13021 -11.1618 -4.7002
3.61902 -11.6041 -10.7926
5.22353 -12.3087 -9.2723
6.17077 -13.288 -7.8494
10.9885 -14.4859 -10.9335
10.0948 -15.178 -8.90747
9.31436 -15.2878 -7.10198
11.7795 -13.1656 -5.6032
12.0399 -14.1662 -3.52632
10.5868 -15.4964 -3.52745
9.77623 -10.452 1.04423
9.19838 -12.4445 0.00579908
8.6022 -14.2411 -0.53987
2.09617 -17.0599 -0.939278
4.29595 -17.0864 -1.67595
5.03231 -15.5313 -0.71665
4.85408 -8.64798 4.56192
4.91825 -11.0123 2.74911
3.7079 -13.0737 1.8614
1.0422 -18.3279 6.7055
0.458163 -16.0396 4.88801
0.336099 -14.5296 2.8368
-2.33757 -12.4785 8.19829
-2.44782 -11.4893 5.3894
-2.11643 -11.6271 2.8648
-6.65303 -7.138 -1.42535
-4.77087 -8.02473 -0.39891
-3.36811 -8.67912 0.819656
-0.964969 -1.65849 2.52608
-2.05372 -3.67163 2.90569
-2.77427 -5.5032 2.81983
-3.50757 -6.75841 8.62115
-4.92598 -6.23597 6.86115
-5.73803 -5.56283 5.19732
-9.89006 -5.58097 9.94175
-8.32705 -3.2956 8.83972
-7.66075 -2.55223 6.49325
-10.4785 -2.74192 -0.268934
-9.74497 -0.843469 1.90781
-8.74695 0.138121 4.03923
-4.98303 6.21294 8.47824
-6.89435 4.75782 6.71476
-8.90142 3.54774 5.70986
-15.2505 5.29371 2.92904
-13.4235 5.628 4.31925
-11.7128 6.05264 5.19898
-6.35898 10.8688 8.82521
-8.75663 9.98325 7.29306
-11.0131 8.85619 7.66696
-17.5445 7.36631 12.9141
-16.4337 8.47736 10.3819
-14.407 9.52314 9.24147
-13.5558 16.8227 11.2402
-13.7549 14.7964 10.128
-13.8005 13.2586 8.89757
-14.8427 10.9754 3.28239
-13.0788 11.4134 4.72435
-11.8222 12.5476 5.73205
-3.61687 14.4414 3.40306
-6.32329 13.2633 3.81266
-8.84501 13.1544 3.4499
-10.9939 17.5828 -1.39798
-9.95162 15.575 -0.883543
-9.85442 13.7429 -0.165999
-9.28106 15.9153 -6.65809
-8.70878 13.4861 -5.02969
-9.37478 11.7011 -3.33477
-13.9291 6.89479 -5.35941
-11.9376 7.62494 -4.41966
-10.4411 8.05583 -3.21307
-10.9414 2.65634 -6.01656
-9.65954 3.85849 -4.50197
-8.3479 4.89389 -3.45873
-3.68982 6.99355 2.02314
-4.24208 5.33906 -0.393077
-4.64133 4.44895 -2.74906
0.636649 4.92223 -8.11456
-0.8291 3.90847 -6.62923
-1.81655 3.32343 -5.02814
2.67533 -0.342578 0.706984
1.99869 -0.366605 -2.19508
1.04916 0.994797 -4.13093
7.29693 1.31484 -9.95882
5.38343 0.701663 -7.75814
3.30986 -0.450026 -6.82197
5.87133 -5.03188 -10.1141
4.02023 -4.98112 -8.71655
4.67616 -3.98056 -7.15145
6.58059 -6.68816 -0.676007
7.56938 -5.7748 -3.33467
7.77223 -3.81574 -4.95436
15.5205 -6.43298 -5.42935
13.6133 -4.31391 -6.29684
11.517 -3.26574 -5.2921
12.4371 2.97943 -2.51737
11.4297 0.890275 -2.46159
12.7054 -0.0688615 -3.61645
17.2026 2.88527 -7.47673
17.0101 1.49 -5.63321
16.4436 0.227888 -4.23067
21.9213 4.29652 -3.10953
19.4694 3.33531 -1.71518
17.7921 1.57621 -0.943802
20.2674 -1.80541 1.75475
18.1735 -1.40956 2.67194
17.6624 0.492845 2.69619
17.6344 7.16728 4.4991
17.4093 4.86015 4.59342
17.1568 3.09109 5.42262
11.3582 2.43573 3.27824
12.6156 2.39542 5.22747
13.7672 2.04835 6.78773
12.3235 -0.767383 11.4879
16.3023 1.14207 13.3032
14.6823 0.808224 11.6764
13.4849 0.356805 10.1786
timestep
-14.6273 6.3946 -15.8493
-9.75744 8.79378 -16.4014
-11.7338 7.57875 -16.4139
-13.185 6.29616 -16.0533
-14.8666 -0.860496 -15.9644
-13.3677 1.42541 -17.1511
-11.4507 3.1066 -17.1751
-5.70485 0.235727 -21.8421
-6.96718 1.95962 -19.7648
-7.68769 3.25091 -17.6874
-4.57356 11.4282 -16.9117
-5.40457 8.58665 -16.5716
-5.26319 6.1535 -17.3217
1.43679 7.42203 -14.1743
-0.62714 5.28684 -14.4224
-3.03744 4.50862 -14.7174
-7.9425 3.24306 -8.38209
-6.47179 4.96091 -10.3228
-4.66051 6.12761 -11.6868
-5.34012 13.7671 -9.9858
-3.36845 11.5948 -9.4621
-3.49751 9.04974 -9.5541
-4.42476 12.1914 -4.21937
-4.16649 10.0827 -5.1515
-3.85171 8.26854 -5.85213
-4.77521 5.08027 -1.58536
-5.57554 3.83226 -3.36983
-4.53802 4.67787 -4.81538
-8.28118 -1.97578 -5.81891
-5.7891 -0.608558 -6.71371
-4.23527 1.41322 -6.73655
1.45033 0.693877 -13.3242
-0.465485 1.33443 -11.1333
-2.82729 1.72028 -10.2527
-10.3587 -1.37173 -12.0541
-7.78544 -0.27574 -13.0824
-5.31832 0.259559 -12.7227
-0.0749518 -1.3364 -16.5508
-2.34226 -1.0114 -16.1819
-4.23485 -0.475374 -16.29
-7.828 -2.52887 -21.5665
-7.54682 -2.48629 -19.264
-7.44236 -2.23787 -17.3125
-6.18456 -7.57272 -20.0887
-6.13036 -6.44246 -18.0634
-6.0115 -5.60471 -16.2844
0.247933 -3.78279 -12.23
-1.81484 -4.30169 -13.1563
-3.75142 -4.55214 -13.4165
-9.40438 -4.44322 -11.1098
-7.20572 -4.98298 -10.6029
-5.97738 -3.44398 -10.543
-3.56496 -8.75827 -6.35549
-2.91599 -6.00387 -7.28957
-3.35112 -3.54333 -7.79842
1.90179 -6.78358 -6.25167
1.24707 -4.4791 -8.02399
0.193261 -2.17439 -7.74058
-0.54901 5.09801 -3.0001
-0.0263917 3.28954 -5.31023
0.825879 1.47343 -6.88436
4.44134 2.1587 -12.3969
4.22117 2.49487 -10.1119
3.8735 3.23276 -8.3187
4.66258 7.17893 -2.75625
5.15157 6.48191 -4.91433
5.87128 6.02488 -6.6904
12.4141 3.0817 -3.88807
10.8319 4.35818 -5.00598
9.57402 5.39725 -6.10996
11.2018 5.30191 -13.9946
10.7723 3.43046 -11.7156
9.90246 3.38861 -9.31894
4.74008 -1.44423 -5.842
6.98392 0.50968 -6.00891
9.31034 0.400439 -7.04736
15.5213 -1.72343 -3.2722
12.744 -2.41477 -4.10222
10.4557 -2.70967 -5.18844
6.11653 -8.62399 -4.51154
7.18521 -6.70424 -3.76666
8.14505 -5.05186 -3.28754
3.03748 -2.67437 1.47039
5.75727 -3.88958 1.39026
6.76759 -5.87943 0.156191
10.4219 -8.11937 5.23434
7.59 -8.26996 4.31885
5.74068 -8.60662 2.59523
1.81265 -12.9879 -1.01856
2.45632 -12.0342 0.995995
2.90896 -11.1375 2.69102
0.280098 -8.9039 8.08231
2.13028 -10.2744 7.79774
1.85425 -11.5462 6.31875
2.03939 -18.6156 5.04944
0.293407 -16.2724 5.63368
-0.445649 -14.4295 7.23368
4.15747 -15.1831 12.5387
2.99872 -16.581 11.0945
1.49683 -15.597 10.2839
-3.21871 -9.65366 10.2824
-1.26175 -11.6756 11.2635
1.24761 -12.0241 11.5536
6.65256 -8.08454 14.2961
4.54084 -8.01695 13.3377
3.84604 -9.85965 13.2866
4.5364 -10.3178 20.0043
3.25706 -10.2004 18.0725
1.9881 -10.3148 16.57
5.32297 -6.18256 19.9342
3.92053 -5.87842 17.3225
1.54663 -6.54178 16.6686
-5.67649 -5.62338 14.8638
-3.41193 -6.02474 14.5617
-1.47103 -6.3069 14.3719
5.0882 -4.83413 10.2334
2.17128 -4.22843 10.3047
0.189867 -3.96027 11.8874
-3.54267 0.0417202 16.8889
-1.78977 0.0900615 14.4794
-0.725372 -0.284721 12.1927
-2.0353 5.08458 7.21566
-0.908309 4.19934 9.04011
-0.151293 2.48955 9.66015
7.7612 2.91579 11.091
5.08537 4.21193 11.2918
2.55886 4.55327 11.3442
0.321534 11.2954 8.01408
2.34474 9.26252 8.82307
3.0102 8.31822 11.0964
8.41457 7.5543 13.0828
6.35039 7.99053 14.0478
4.51867 8.48267 14.5803
-1.15354 11.5625 18.0018
1.03947 10.9091 17.6195
2.95111 10.4846 17.4043
3.80093 14.959 23.2286
3.42896 12.3842 21.7753
3.47818 9.91906 21.1248
0.472085 6.77068 25.3507
1.37885 6.42181 23.2439
2.17186 6.36468 21.4415
-3.9181 4.20906 20.2193
-1.68069 4.11462 19.6131
0.250031 3.88965 19.2921
3.62645 1.34345 13.9492
3.10366 3.31209 15.0599
1.84318 4.5654 15.9093
-0.553368 7.7523 12.2557
-3.74454 7.24277 15.898
-1.5793 7.49158 15.1029
0.167374 7.51207 14.192
timestep
-1.82742 4.50386 -13.8741
-2.01824 8.37886 -17.5187
-2.18021 6.92333 -15.7194
-2.097 5.93139 -14.0194
2.18321 10.8173 -14.1656
-0.0832517 10.0405 -12.3936
-1.5796 8.38293 -11.1624
-1.93057 15.881 -8.77721
-3.00846 13.1048 -8.88269
-3.58655 10.6216 -8.8385
-8.83515 14.2705 -11.2804
-9.02771 11.7351 -9.72625
-7.34526 10.447 -8.30755
-6.92665 6.77647 -1.42152
-8.45749 8.31797 -3.4613
-9.42675 8.47402 -5.81477
-12.975 7.7586 -11.3621
-13.4629 9.59982 -9.07036
-12.3368 10.6031 -7.01422
-11.8203 18.5657 -3.23065
-12.1355 15.6846 -3.92348
-13.0751 13.3975 -4.54712
-13.431 14.5415 1.65959
-14.9017 14.1811 -0.0981902
-15.72 13.7919 -1.84738
-15.4148 18.2523 -1.8971
-17.6651 17.9712 -1.40757
-17.9371 16.6981 -2.88613
-17.2678 20.7509 -10.6735
-18.1369 19.1749 -8.2983
-18.8893 17.5781 -6.45805
-26.5717 17.5511 -6.64354
-24.0199 16.1042 -7.16826
-21.715 15.7174 -8.18816
-21.5928 7.22744 -10.4186
-21.4572 10.2042 -10.3894
-21.7528 12.7326 -10.5396
-18.806 14.6781 -16.4105
-20.6681 13.9012 -15.2654
-22.257 13.311 -14.2614
-23.372 11.4589 -20.2109
-24.3508 12.1659 -18.2298
-25.2095 12.9075 -16.6193
-29.7437 8.49264 -17.608
-28.6307 9.74508 -16.0033
-28.0458 11.1732 -14.7789
-25.463 5.69632 -10.1017
-26.4145 7.69689 -10.7908
-27.2986 9.27375 -11.5736
-28.3435 14.9392 -7.74488
-27.0233 13.3007 -8.72195
-25.7204 12.0985 -9.581
-24.804 5.04024 -4.41639
-24.7499 7.68865 -5.78145
-24.2093 9.94531 -6.83866
-20.4257 13.1549 -2.30834
-19.9337 11.7743 -4.90298
-20.4386 9.77275 -6.40013
-18.1699 2.28498 -10.2038
-17.8233 5.05559 -9.1627
-18.1586 6.92316 -7.45911
-14.7285 7.19505 -1.31746
-14.9052 6.90752 -3.61277
-15.079 6.08771 -5.39564
-10.2497 0.872836 -7.8324
-11.4745 2.23491 -6.40874
-12.2837 3.52451 -5.15847
-11.1045 3.16425 2.04727
-10.2791 2.8034 -0.0906933
-10.1966 2.8348 -2.05872
-6.25306 1.17694 -7.40595
-5.72732 1.09124 -4.47394
-7.00379 0.786974 -2.2875
-12.2154 -3.26545 1.31664
-9.39629 -2.45189 0.795752
-6.95986 -2.1709 0.0976682
-0.746193 -3.59007 5.59022
-2.65078 -3.29708 3.31709
-3.53701 -3.58791 0.943857
-0.740981 -4.29061 -5.10731
-1.65895 -5.1187 -3.14415
-2.35286 -6.141 -1.60978
-3.97201 -14.755 -2.07823
-3.59086 -12.0875 -0.805538
-2.56261 -9.77253 -0.511387
3.4515 -16.0515 -1.17323
2.1721 -13.3604 -1.13432
0.960535 -11.1961 -0.542371
4.66365 -4.91193 1.80337
4.09136 -6.92814 0.808483
3.78626 -8.73248 0.0790303
9.60329 -7.90019 -2.13821
8.49004 -9.93496 -2.08531
7.26817 -10.118 -0.550896
1.85353 -11.2562 4.01627
4.60019 -12.078 3.20336
7.0922 -12.1338 2.66552
8.87216 -18.3368 6.43885
9.15966 -16.2698 5.42537
9.39061 -14.5609 4.47287
15.2658 -8.98336 0.431278
13.8845 -11.0691 2.05061
12.4738 -13.0328 2.86082
17.1027 -16.1662 -0.824486
16.189 -15.6867 1.2534
15.3534 -15.5067 3.02828
19.6641 -11.5825 8.32212
18.1907 -12.7551 6.96689
16.9664 -14.0663 6.15294
14.0647 -20.8373 8.5517
14.6235 -17.9813 9.19302
14.272 -15.6005 8.34984
12.9536 -15.8488 14.7603
13.4646 -14.3326 13.0802
13.8794 -13.3785 11.4074
11.6088 -8.99267 6.84286
12.278 -9.00272 9.74672
13.8264 -9.58911 11.6861
15.5569 -13.7328 17.5232
15.528 -11.0287 16.2712
14.9217 -8.77966 15.2337
11.8501 -3.362 19.3444
13.3039 -4.36465 17.8399
14.6268 -5.29148 16.7121
22.6558 -4.51914 20.211
20.4715 -4.03858 18.2417
18.3303 -4.46766 16.925
18.9858 -4.67278 9.88375
18.4592 -6.4082 12.2484
19.5497 -7.08285 14.4524
21.4755 -13.8129 16.7551
21.6886 -11.519 16.4812
21.9504 -9.66426 15.8712
29.1466 -11.6391 17.6736
27.3066 -10.6388 16.6754
25.75 -9.71496 15.898
21.2827 -13.0714 11.2661
23.7633 -11.5024 11.7809
26.1048 -10.5919 12.2176
23.5929 -4.58151 8.62658
25.0313 -6.18246 9.49284
26.4178 -7.41328 10.1589
27.9526 -4.10156 13.3428
28.828 -3.36839 11.3233
29.4006 -5.09441 10.5657
36.6971 -4.99118 11.6657
34.6227 -5.92908 12.1126
33.1769 -5.34069 10.9108
34.8738 -8.65133 8.46733
35.7007 -5.48984 4.85542
34.3453 -6.6032 6.37385
33.2898 -7.49155 7.78014
timestep
4.92687 -10.0925 7.41165
1.17705 -9.70816 3.73425
3.17814 -10.266 4.76715
4.72835 -10.3117 5.98192
2.51605 -14.8663 0.0872039
4.34904 -14.3286 2.37446
5.93881 -13.4094 4.14366
5.80408 -13.3154 -2.83993
6.98921 -12.2639 -0.315994
7.66354 -10.9821 1.78277
10.9371 -4.58709 7.04374
10.1918 -6.60922 4.98562
8.47863 -7.64422 3.40558
1.79556 -7.37394 1.24095
3.84485 -5.53412 2.37932
6.26673 -4.73624 2.36077
2.08816 0.906332 3.05281
4.75225 0.184638 1.92934
6.92197 -1.08973 1.51607
7.04059 4.41155 6.81742
8.46418 2.34584 5.20911
9.54269 0.936112 3.37827
12.8968 1.72375 8.69602
12.7594 0.730115 6.60408
12.7746 -0.316946 4.93545
15.52 -6.96933 7.28642
14.7176 -5.26666 5.93015
14.1766 -3.8399 4.68415
15.3861 -2.31826 -1.22948
14.519 -4.88363 0.0144897
12.8112 -5.75179 1.69743
18.0614 -9.44634 5.8455
15.9112 -9.73385 3.80239
13.7249 -9.34038 2.55016
10.7508 -9.97724 9.03328
10.648 -11.2649 6.34779
11.3619 -11.9419 3.99524
10.7463 -14.0256 -2.66561
10.6751 -14.4085 -0.378546
10.2724 -14.6274 1.53741
7.13617 -16.3115 0.702724
7.6518 -18.3477 1.68778
9.62051 -18.3702 1.62007
11.3563 -18.9477 -5.11113
11.6385 -19.0983 -2.81328
12.1449 -19.5497 -0.963765
15.7971 -15.1978 -4.21411
15.3908 -16.4158 -2.28186
14.8576 -16.937 -0.458408
19.409 -14.1222 4.48632
17.4548 -14.4536 3.28079
15.7042 -14.5607 2.38353
10.9762 -10.3569 -1.37673
13.7635 -11.3736 -1.09847
16.0753 -11.6801 -0.0668603
21.4425 -14.3309 -2.78498
21.0044 -11.5378 -1.84294
19.5899 -10.2387 -0.165492
22.3547 -3.17276 -2.62017
21.2289 -5.3416 -0.914548
19.9308 -6.60196 0.882362
20.7102 -5.44151 7.60967
19.6224 -4.56976 5.75517
18.7799 -4.72822 3.9815
19.1107 0.335146 7.41045
18.6562 -0.503692 5.2957
17.7185 -1.09308 3.6665
17.1022 2.77394 -3.07975
16.8253 1.84322 -0.972738
16.5959 1.24669 0.890697
12.4081 6.17814 6.26233
12.6178 4.79241 3.63248
13.4165 3.01606 1.98649
8.27106 -2.33906 -2.60031
9.35994 0.226215 -1.5448
10.8601 2.09319 -0.669301
11.8508 9.72005 -0.986418
10.7363 6.95791 -1.08069
8.8226 5.29867 -0.785513
3.3863 7.03966 3.83389
4.74361 6.45259 2.0463
5.25705 5.30619 0.528731
0.416177 0.655226 -5.19372
2.52064 2.54465 -4.25471
3.6769 4.26148 -2.76532
-3.07003 7.1011 -4.28217
-0.141775 7.63104 -4.43997
2.39145 7.36058 -4.54952
7.23849 9.96959 -8.10718
5.60136 10.4225 -6.52698
4.2203 10.6391 -5.13895
4.79419 15.6776 -0.892593
3.2723 14.3533 -2.03829
2.17815 13.0349 -3.01062
2.63649 13.7199 -9.7806
0.566046 13.4234 -7.65794
-0.694702 13.5461 -5.44481
-4.41312 11.4205 -10.5563
-4.17412 11.8717 -8.29319
-4.03567 11.967 -6.33038
-5.06236 13.5808 -0.290771
-5.73312 11.358 -2.15887
-6.44964 9.97334 -4.17674
-10.5791 4.13 -6.60561
-10.1047 6.31781 -5.99666
-9.46954 8.13225 -5.56616
-11.3744 13.958 -5.98983
-12.2849 11.8506 -5.65429
-12.7954 9.96367 -5.41014
-13.1125 2.98581 -4.5143
-14.8093 5.42024 -4.24067
-15.7867 7.72988 -4.70168
-21.0998 13.0277 -5.72144
-19.6786 11.3892 -4.89807
-18.0838 10.6724 -3.99044
-15.461 11.9562 3.41763
-16.8059 11.0443 0.91965
-19.0275 11.0768 -0.331783
-25.2508 8.05049 -2.70405
-23.873 10.6928 -2.69371
-22.5361 12.2581 -1.1887
-28.1101 9.68194 1.19172
-26.2111 10.8732 1.7892
-24.6353 12.0413 1.97144
-23.2828 16.7017 9.07416
-23.6618 14.9278 6.70986
-23.5449 12.655 5.55953
-27.6466 7.15755 9.92627
-25.8867 8.93213 8.30324
-23.8925 9.05278 6.71857
-25.4708 4.26802 1.34812
-24.0695 5.74273 2.46338
-23.0528 6.71884 3.83977
-18.2482 10.8458 5.1414
-19.5874 9.81747 3.55035
-20.3045 8.68765 2.10461
-15.1622 6.83322 2.38646
-16.9711 5.84644 0.233628
-19.4372 5.96796 -0.403591
-24.243 1.91117 -2.85746
-22.8589 3.59909 -2.07148
-20.9835 3.01791 -2.23282
-16.5931 -1.42726 -2.38822
-17.7489 0.418509 -3.18793
-19.3415 0.317823 -4.34307
-17.1041 -5.47184 -6.45662
-19.0009 -4.14033 -6.34835
-20.3512 -2.70718 -6.40957
-24.3513 -4.987 -9.6251
-22.3252 -8.82725 -7.45426
-22.9813 -6.60295 -7.52081
-23.2347 -4.68574 -7.89628
timestep
-9.90991 5.72502 -2.28317
-10.9839 4.97489 0.721892
-12.0878 6.27507 -0.850756
-10.7181 6.92811 -2.10706
-7.84884 15.2395 -4.31517
-9.18522 12.8327 -3.17415
-9.12916 10.3342 -2.66724
-9.25201 15.1332 3.86567
-8.96039 12.7847 2.05471
-8.14995 10.612 0.993938
-10.3339 6.92028 7.11494
-9.81937 7.2508 4.19835
-8.09537 7.05476 2.32952
-1.70146 4.49817 0.320314
-4.41465 3.74943 1.29928
-6.93039 3.74029 0.882455
-7.57829 -3.48506 1.70211
-8.61119 -1.14657 0.170769
-9.55566 1.1987 -0.16109
-18.3771 0.73961 -0.344195
-15.4199 1.08543 -0.219436
-13.1704 1.90843 -1.094
-15.4012 4.23694 -7.55814
-14.8594 4.64883 -5.34021
-14.4149 4.64268 -3.42102
-18.8356 8.75648 -0.46483
-16.7552 7.78087 -0.784759
-16.0975 7.95755 -2.63329
-14.2067 13.7564 1.56011
-13.3998 11.7063 -0.44647
-13.1904 10.4047 -2.62925
-15.1036 11.4983 -9.50154
-13.637 9.46227 -7.89397
-11.8337 9.68152 -6.10437
-5.57178 6.58434 -6.70675
-6.3643 9.21571 -5.55428
-8.18597 10.429 -6.86267
-8.03766 16.9881 -7.61507
-8.54574 14.7917 -8.16267
-8.36983 13.2608 -9.38999
-10.0532 10.5312 -11.3619
-9.58732 11.5915 -13.3721
-7.95062 12.6582 -13.1184
-8.08172 19.563 -13.52
-7.47736 17.3596 -13.9226
-6.42193 15.8237 -14.5615
0.690383 16.3582 -11.8377
-1.02275 15.8915 -13.331
-2.63753 15.5216 -14.3971
-4.30603 11.4883 -20.5603
-3.29151 12.027 -18.5447
-2.78973 12.5028 -16.7
2.2296 11.9373 -10.4134
0.225886 11.1774 -12.4842
-0.506532 10.1977 -14.7216
0.555017 5.42634 -19.9417
-0.93551 5.92807 -17.4104
-1.35897 6.50241 -14.9623
-6.04904 2.30187 -10.592
-3.1534 2.9945 -10.4657
-1.5501 3.83686 -12.2608
4.88955 1.41326 -10.2822
2.81526 0.941807 -11.2082
0.933837 0.999988 -11.7894
-1.98003 -4.94076 -12.8137
0.0285151 -3.77966 -12.8154
0.11924 -2.66369 -11.1945
4.2937 -7.7878 -7.37626
3.21721 -5.78125 -7.82051
1.94979 -4.36173 -8.32994
8.43468 -2.75892 -5.99084
6.07366 -1.44224 -7.24478
3.56234 -1.04054 -7.43025
-3.74755 -1.55941 -6.13988
-1.19454 -0.425355 -7.17739
0.574353 1.25649 -7.91557
3.74323 7.18115 -13.8197
2.29272 5.61909 -11.7373
1.44382 4.56114 -9.57803
1.68089 10.7325 -5.22751
1.00183 9.00682 -6.62158
0.290793 7.83865 -8.03957
-7.68427 8.07944 -12.1767
-5.12657 9.03856 -10.9856
-2.85162 8.99828 -9.83449
-1.79513 16.7115 -8.38947
-3.06798 14.2968 -7.19398
-2.92319 11.751 -7.21587
-1.71234 6.80386 -2.8362
-2.26986 8.99177 -3.36968
-2.99991 10.8141 -3.53378
-6.59408 15.691 0.78706
-5.10593 13.9627 0.361824
-3.8956 12.5427 -0.270529
1.2145 11.0941 -1.57753
1.09942 11.4787 1.37531
-1.2769 10.6088 1.6896
-4.486 6.52064 6.46939
-2.72296 7.47221 5.29952
-1.04558 7.92703 4.37192
5.00391 6.61204 2.63523
3.16057 5.30409 4.57733
0.739214 4.57448 4.24989
-3.83283 1.2663 6.52922
-1.53451 1.31062 6.21593
0.426888 1.42799 6.3575
6.58665 -2.45427 4.56205
4.64915 -1.8656 5.69427
2.91016 -1.44389 6.51826
-1.06521 -7.96584 9.50333
0.741649 -5.61672 9.81531
2.78878 -4.43982 8.85267
9.54647 -5.61098 10.2639
7.39121 -6.27149 9.71519
5.6314 -6.94515 9.14062
9.77497 -12.4414 11.9569
7.51207 -12.2676 10.0257
6.29301 -10.6312 8.49637
5.99715 -8.81256 3.63663
5.00837 -11.6147 3.86176
4.63994 -12.9644 5.99365
7.10496 -18.5905 4.99536
5.72874 -17.5243 6.52886
4.84339 -16.3034 7.79635
2.92154 -16.4017 16.6536
3.93904 -16.0568 13.874
5.04588 -15.9874 11.5778
12.6816 -16.3034 7.55241
10.3881 -16.5116 9.44361
8.58068 -17.2855 11.0675
6.26322 -22.7842 15.6506
7.58244 -21.0168 14.9307
8.36628 -19.3396 14.2573
11.783 -15.0733 18.5873
12.0901 -16.6571 16.92
11.6821 -18.0828 15.6232
13.6536 -25.233 13.2645
14.5732 -22.4286 13.6768
13.943 -21.133 15.7808
14.2813 -22.6663 22.7476
15.274 -22.7088 20.6511
15.8479 -22.4791 18.7806
19.2156 -22.4373 13.5805
19.2813 -22.6591 15.8889
19.3318 -23.5085 17.6657
21.1948 -28.8471 21.4449
21.6823 -27.0276 20.0905
22.2043 -25.238 19.4539
26.8157 -24.6437 18.0363
28.6059 -28.6277 17.42
26.752 -27.2472 17.2203
25.3094 -25.9141 17.3703
timestep
-14.2781 1.16095 -12.4376
-15.0816 -2.3553 -9.17877
-14.9793 -0.391974 -10.4105
-14.8585 1.43912 -11.1271
-16.9735 6.09982 -6.05698
-14.9655 3.95742 -6.56529
-13.2857 2.52613 -7.84317
-5.66111 6.01607 -6.57398
-7.42673 3.86639 -7.64256
-9.51544 2.42761 -7.37821
-12.9795 -4.33402 -3.58424
-11.9152 -1.55983 -3.81129
-10.0209 0.00442724 -4.49569
-1.92689 0.545315 -2.71139
-4.8329 -0.111528 -2.64764
-7.14819 -1.11231 -2.27291
-4.22761 3.92361 3.27225
-6.09671 2.13182 1.797
-8.04388 0.735468 0.924504
-10.8479 5.9266 -1.10402
-11.7181 3.08474 -1.32075
-11.758 1.01833 0.172853
-13.489 -2.58151 4.38448
-14.129 -1.94021 2.24872
-14.6954 -1.37689 0.447863
-19.6358 -6.55739 -2.31713
-18.6466 -4.56452 -1.65961
-17.5621 -2.92696 -1.50593
-23.0215 2.62378 2.14118
-21.0987 0.478312 1.37944
-20.4077 -0.488362 -0.876805
-18.8745 0.77255 -8.01505
-18.6086 1.19233 -5.07678
-18.4961 2.21424 -2.7429
-15.4946 3.03911 4.2685
-15.9895 4.65897 1.81667
-17.0906 4.91466 -0.469288
-19.4121 9.28674 -4.92758
-18.6212 8.88551 -2.78377
-17.4927 8.62374 -1.19031
-16.5393 13.884 3.70694
-16.1562 11.8479 2.66295
-15.5287 10.3245 1.58292
-8.06314 9.273 2.62796
-10.2945 9.69001 3.10709
-12.1926 10.1333 3.39243
-15.4415 9.47522 9.2234
-13.6213 10.4442 8.16025
-12.038 10.9464 7.10107
-7.48063 15.5767 7.52006
-8.54188 13.8278 8.61433
-9.16063 12.0894 9.30447
-14.1217 14.4375 15.9399
-12.7788 12.4213 14.2043
-10.9615 11.601 12.6146
-6.013 8.57524 9.64873
-8.4549 7.72069 11.1277
-9.62067 8.12425 13.3594
-12.8484 5.38274 20.1875
-10.8728 5.97307 18.036
-8.89307 6.00594 16.4292
-1.91007 5.09439 16.7641
-4.15375 5.01899 17.3494
-5.87458 4.31221 17.9976
-7.73744 3.80784 24.1223
-6.45273 2.7502 22.5056
-5.77389 1.85 20.8902
-13.1728 0.857608 19.313
-10.8927 0.511941 19.5656
-8.95547 0.169139 19.6686
-3.00971 -2.09352 15.0013
-4.80456 -1.36517 17.2659
-7.1681 -0.834884 16.4691
-13.795 2.5671 14.654
-11.2886 1.43229 13.509
-9.64191 -0.512198 13.6026
-10.8518 -8.26327 11.4973
-9.5983 -5.6877 10.6754
-8.67012 -3.40821 11.3418
-2.00303 -5.54464 9.22627
-4.01301 -4.38684 9.26981
-5.56799 -3.18232 9.15956
-11.0582 -0.549481 6.71464
-8.27919 -0.624324 5.64138
-6.15786 -2.03698 5.58473
0.873844 -6.44717 2.43696
-1.77513 -5.10315 2.67563
-2.92355 -3.24936 3.99632
-0.926135 3.84609 2.78479
-0.956138 1.55358 2.42995
-1.01207 -0.414172 2.34246
4.36492 -1.03558 -1.70923
2.96409 -2.20107 -0.273377
2.56872 -0.929457 1.17837
2.33202 6.46279 5.29661
2.94204 4.54059 3.10266
3.01046 2.84474 1.19955
1.43103 7.00988 -4.41
2.72244 6.03016 -2.75024
4.02245 4.83756 -1.8736
7.15859 -1.28825 -2.86866
7.64878 1.62332 -2.46506
7.54158 4.09118 -3.09805
11.6412 4.49594 -9.75053
10.0777 4.04012 -8.09823
8.68002 3.89124 -6.71796
4.57286 -0.00115373 -10.931
5.23683 1.87206 -9.73405
7.03175 1.40399 -9.0708
12.2059 2.70849 -15.2204
10.5816 1.66015 -12.9525
10.5014 0.87501 -10.5278
13.6381 -3.30812 -6.07873
13.27 -1.78703 -7.79141
12.1319 -0.259896 -7.28824
11.557 7.38146 -2.59905
11.7831 4.63376 -3.73017
12.7995 2.58663 -4.86099
12.1406 1.15181 1.89787
13.693 0.14136 -0.436527
15.0626 0.608474 -2.53613
19.6281 2.76383 -6.64756
19.0324 0.821669 -5.52706
18.1896 -0.53158 -4.36972
17.2632 -6.33142 0.295739
18.6528 -5.07107 -2.01964
20.1521 -3.67832 -3.54109
24.6812 0.444673 -7.83499
24.612 -2.18948 -6.44328
23.4733 -4.17521 -5.31962
21.1342 -10.0897 -5.40812
22.9574 -9.48298 -4.108
23.9545 -7.89566 -4.7139
29.1426 -7.51497 -5.60698
27.98 -9.17628 -6.73422
26.1628 -9.82617 -7.12972
20.0112 -10.6719 -8.88074
22.7709 -11.3787 -9.75535
25.1149 -12.3825 -9.73884
27.1004 -18.4065 -9.96396
26.802 -16.43 -11.1415
26.5487 -14.8321 -12.2655
30.0385 -12.1373 -16.551
28.1007 -13.3373 -16.1182
26.337 -14.2072 -16.0073
27.5828 -17.7959 -20.3977
25.3256 -18.0222 -19.9119
24.9849 -16.475 -18.7418
19.8954 -16.6109 -16.4775
22.1786 -21.6568 -16.6777
21.7111 -19.422 -17.0895
21.6494 -17.4565 -17.2085
timestep
-7.22222 -4.01835 -24.0007
-11.3586 -3.52061 -24.065
-9.94025 -4.50835 -22.5173
-8.18084 -3.72854 -22.9384
-4.9597 1.17173 -18.0418
-6.56796 -1.32288 -18.3078
-7.49705 -3.52115 -19.2061
-4.69985 -9.32682 -22.829
-6.77303 -8.48498 -20.8608
-7.96546 -7.2837 -18.9536
-14.7498 -11.0698 -16.6959
-12.2453 -9.82894 -15.6623
-10.1757 -8.39596 -16.0695
-5.01775 -5.19399 -13.3982
-7.05466 -7.10654 -12.3621
-8.47069 -9.18817 -12.7672
-11.7852 -16.3316 -9.58387
-10.4569 -13.7617 -10.2992
-8.39114 -12.2928 -10.5775
-2.54913 -17.7678 -13.4759
-4.84394 -17.015 -11.7302
-5.89388 -15.1477 -10.347
0.97422 -12.7703 -8.04659
-1.06143 -13.647 -8.73213
-2.9381 -14.0037 -8.25068
-0.969615 -13.0623 -0.857678
-2.12184 -12.8684 -2.86197
-2.9741 -12.8271 -4.63759
-8.53564 -7.90593 -2.68967
-5.80108 -8.2031 -3.83609
-3.65561 -9.09694 -4.88514
2.15343 -11.9452 -2.40195
1.04825 -9.30947 -3.24555
-0.120289 -7.70412 -4.84551
4.71946 -1.89645 -4.16657
2.84412 -3.31321 -5.99859
1.53036 -5.17186 -7.14835
7.35007 -4.61534 -9.94175
5.21336 -5.51196 -10.0556
3.31151 -5.26116 -10.5039
5.52356 -9.21207 -14.6193
3.53193 -8.1933 -14.0045
2.05333 -6.93377 -13.6755
-1.39396 -3.14373 -17.3283
-0.711409 -5.27975 -16.7333
-1.18522 -6.86376 -15.6622
-2.52819 -10.3835 -20.3704
-2.7364 -10.6486 -18.075
-3.64697 -9.56398 -16.7056
-1.33594 -14.1045 -13.112
-3.00091 -12.4889 -13.1108
-4.50613 -11.2543 -13.4124
1.84556 -10.0016 -9.27728
-1.04806 -9.33755 -9.535
-3.48177 -9.33588 -10.2963
-10.1323 -6.70484 -6.83021
-7.32919 -6.96183 -7.80846
-4.86458 -6.46178 -8.23053
-0.440653 -1.09892 -10.1186
-1.75698 -2.36909 -7.76604
-2.94336 -3.9355 -6.14083
-4.12248 -6.4668 0.918112
-3.3703 -5.30733 -0.945292
-2.8202 -4.0339 -2.3441
-2.92526 2.36867 -2.6262
-1.64129 0.622357 -1.79902
-0.768584 -1.0429 -1.21062
5.7828 -0.0733311 -1.03136
3.83041 -0.988619 -0.175299
2.36511 -1.92678 0.748641
-0.624168 2.92282 1.85435
1.78018 2.14988 3.43615
2.38505 -0.2236 4.14552
5.67385 0.834417 9.90648
2.88675 0.194611 9.06796
2.06542 -1.73504 7.61732
1.28719 -7.22721 12.1294
-0.0452992 -5.65434 9.97738
-0.916875 -3.34545 9.3356
-6.11205 1.03895 10.0606
-4.50046 -0.374069 10.9486
-2.98192 -1.30635 11.7887
0.388183 2.33085 18.667
-1.20176 0.797009 16.6671
-2.82684 -0.8229 15.5546
-8.90203 0.693278 15.871
-7.75487 -1.80467 17.022
-5.41598 -2.37323 17.8638
-6.2416 -3.38886 22.6486
-5.84021 -5.57213 21.9744
-4.75522 -5.13471 20.3894
-4.24698 -9.11973 23.5452
-5.05582 -9.55417 21.4146
-4.0046 -8.82939 19.9144
-2.77363 -14.034 15.9301
-2.98148 -11.0626 15.8398
-3.06116 -8.54614 16.2443
1.08709 -2.40084 15.1926
-0.518505 -4.00174 14.7011
-1.9787 -5.31653 14.5597
-8.96215 -6.54727 15.6166
-7.08823 -5.45328 13.574
-4.94455 -5.59442 12.2003
-5.00195 -8.67234 5.83086
-4.96699 -6.76631 7.15306
-4.82873 -5.2613 8.41664
-9.47071 -0.872469 6.33865
-7.25727 -1.50013 6.63721
-5.33368 -1.92319 6.67278
-0.659524 -5.01017 3.22295
-1.15719 -2.48527 4.72549
-1.74515 -0.693722 6.44202
-0.975718 4.06808 11.8989
-0.597656 2.96185 9.89496
-0.238612 2.4082 8.03885
1.4927 8.04792 2.87692
2.36324 6.64584 5.35819
1.92038 5.50335 7.59452
6.08039 6.95606 12.3556
3.30747 8.04451 12.2746
2.15485 8.41111 10.0297
-3.93756 12.8128 8.90802
-1.76686 12.0185 9.10673
0.137529 11.5237 9.2039
6.32495 10.2639 5.95589
4.60289 12.4922 6.93043
2.88911 13.9269 8.15808
-0.744377 19.5389 10.7005
2.10937 18.799 10.2657
3.69922 17.6041 8.66976
7.68086 15.3603 2.8975
7.10102 16.9697 4.46472
6.42388 17.9366 6.04189
7.40006 25.3569 6.88982
7.38541 23.1975 6.0416
8.04362 21.3624 5.75902
13.665 17.4017 1.39144
12.5137 19.8176 2.70245
11.6331 21.3837 4.51198
17.024 23.1827 8.13233
15.6476 23.5728 6.306
14.3438 24.0187 4.89809
15.6433 29.5476 1.15543
15.5891 27.2443 1.42859
15.9567 25.3306 1.71737
17.921 19.796 -3.05299
18.2709 21.1753 -1.22067
18.0871 22.6435 0.079849
20.5545 25.3648 -2.56017
23.2029 26.7801 2.26539
22.0087 25.5444 0.706731
21.2743 24.5146 -0.803621
timestep
-1.10522 10.9092 -3.67766
-4.15522 11.1737 -4.13322
-3.17939 11.2217 -2.02898
-1.5311 10.2313 -2.45676
-3.4446 6.80357 3.93696
-2.50367 6.8137 1.10942
-0.701739 6.97193 -0.687922
7.09266 5.17341 -2.93546
4.2518 4.3035 -2.70481
1.98075 4.42257 -1.55133
0.0547534 -2.7886 -2.09448
2.1299 -0.959465 -0.986132
2.18563 1.17401 0.409468
4.351 5.06873 4.23526
4.03873 2.13688 4.66784
4.39612 0.0277161 3.27996
9.50584 -3.64648 1.80592
6.96918 -3.73505 3.36732
5.08215 -3.27964 5.02086
-0.651188 -6.12195 10.1276
1.91342 -5.54849 8.72245
4.38806 -5.14476 8.25808
8.4552 -4.48181 13.7143
7.64837 -5.6343 11.8695
7.4018 -6.51408 10.1242
8.27019 -12.1506 12.9356
8.18027 -10.9503 10.9522
7.7325 -10.1835 9.1937
6.37441 -11.1684 0.196943
6.74011 -11.1938 3.15431
6.69403 -11.2677 5.70282
6.2192 -15.0817 11.1851
4.51649 -13.9187 9.03371
3.66677 -13.3363 6.70107
2.23163 -16.1334 -1.28352
1.43721 -14.9276 1.32328
1.48416 -13.8473 3.63262
-5.50057 -10.7104 3.07992
-3.59122 -12.0109 3.29328
-2.29118 -13.4877 3.3929
-4.02502 -17.2801 -1.72822
-3.02981 -17.1452 0.363133
-2.74778 -17.1021 2.31237
0.871076 -21.7675 -0.630685
-0.100208 -20.8647 1.27298
-0.655048 -20.1897 3.03858
5.5173 -18.6031 5.80583
3.23044 -18.6661 5.42021
1.30954 -18.3472 5.7192
-4.3252 -17.0501 8.76103
-2.12016 -16.5417 8.24949
-0.60556 -15.5627 7.4567
-5.38547 -12.1357 11.39
-2.47366 -12.6369 11.0019
-0.432222 -12.3626 9.49864
2.96497 -8.77255 13.9431
3.47238 -9.82596 11.2021
2.31357 -9.79784 8.93079
-0.432783 -8.60485 2.43632
1.81079 -8.09582 4.33044
3.84913 -8.16741 5.86097
10.2697 -8.72988 3.58907
8.72191 -7.69189 4.97085
7.40052 -6.85016 6.16512
9.30087 0.575153 6.08789
9.07088 -1.7068 6.43743
8.73032 -3.46348 7.26148
10.6111 0.731523 11.7938
9.10411 -0.77499 10.8763
7.57975 -1.98396 10.5671
2.84255 4.54078 11.3708
3.75395 1.81253 10.5921
4.0306 -0.686498 10.1669
-2.09581 -2.73921 13.968
-0.69685 -1.72823 11.5387
0.458716 -1.62128 9.2681
-3.98141 -5.2522 4.55614
-1.41741 -3.73574 4.63797
-0.273855 -1.6424 5.53946
-0.700584 4.71025 4.37602
-1.12144 2.57106 3.58283
-1.653 0.780333 2.95715
-8.74735 1.75638 1.14218
-6.03917 0.988317 0.164329
-3.5781 0.517414 -0.308686
-6.15721 5.31742 -3.66347
-3.5238 3.92827 -3.53749
-1.72399 2.15511 -3.19304
3.16284 -1.56516 -6.97542
2.28025 0.243459 -5.82116
1.66679 1.86402 -4.88413
-1.66804 6.71073 -5.80472
0.484081 5.90156 -6.1146
2.34357 5.29937 -6.36072
6.10931 5.12699 -11.8363
6.21044 5.95477 -8.97538
5.29997 7.53646 -7.19443
4.61816 12.5631 -2.9122
5.935 11.5947 -4.5586
6.71453 10.9324 -6.24221
14.0753 14.9176 -4.66745
12.0175 13.8276 -6.52698
9.54028 13.3778 -6.93135
11.6178 8.18397 -11.6192
11.0482 10.3163 -10.9042
10.6135 12.1613 -10.3677
12.2062 15.5951 -15.6601
10.5876 14.5947 -14.3328
9.2363 13.2978 -13.7221
7.33641 9.75867 -21.3093
7.57306 9.96022 -18.3456
7.30455 10.9657 -16.0176
4.51781 9.70086 -10.1609
6.17006 10.3473 -11.6557
5.16774 9.60977 -13.1829
1.49105 6.08863 -19.9778
2.57341 7.34043 -17.4996
2.39571 7.73881 -14.9872
1.90637 10.2899 -7.83103
0.717746 8.26628 -9.66754
0.690552 6.7701 -11.7323
-0.18123 0.392314 -10.5114
-1.11221 2.47676 -10.0982
-1.77945 4.32799 -10.1911
-7.33282 10.8952 -8.90968
-6.63289 8.00214 -9.05424
-5.0145 6.03438 -9.16028
-4.99583 -1.69563 -7.12596
-5.38163 1.22582 -7.56945
-7.09481 2.98655 -8.25306
-10.5292 8.71946 -7.58565
-10.2995 6.51488 -6.90049
-10.2191 4.55155 -6.75992
-12.1625 -1.84641 -4.12279
-12.3279 0.399569 -4.68014
-12.7846 2.25779 -5.14845
-16.4124 0.821458 2.70439
-16.035 1.98915 -0.0112051
-15.0038 2.94092 -2.14037
-16.2406 9.13268 -5.3205
-15.5422 7.81819 -3.54095
-15.4466 6.70838 -1.91612
-13.0994 4.83621 3.75499
-14.5334 6.45342 2.91198
-15.883 7.36271 1.80167
-18.1084 8.57837 8.57975
-17.4003 9.38753 6.52395
-16.886 9.67623 4.64423
-15.2799 12.8628 7.34126
-14.6181 14.309 1.32533
-14.7209 13.3667 3.44284
-14.7941 12.7757 5.32067
timestep
17.5552 6.74738 -17.4875
19.4179 11.4374 -16.4448
18.0607 9.55616 -16.4104
17.1397 7.82436 -16.5936
15.4945 11.7878 -10.4033
15.5151 9.06337 -11.6105
14.9089 7.50308 -13.5342
14.4871 3.4754 -16.904
12.5229 3.69179 -14.6734
11.4942 5.85766 -13.8054
4.00196 9.94565 -14.9659
6.00269 7.98969 -13.9403
7.99566 6.91575 -12.7662
10.35 3.76854 -5.39952
8.47519 5.40409 -7.03974
7.29962 5.52567 -9.29969
3.65047 -0.354014 -11.2891
4.37119 1.82002 -9.38268
4.12499 3.92231 -7.96063
3.22041 -2.06736 -3.31108
2.73896 0.805294 -3.94074
2.96458 3.30429 -4.39531
9.59524 5.57796 -2.48582
7.28893 5.61247 -2.23659
5.33031 5.54096 -2.43556
0.141626 8.86631 -2.03807
2.11723 8.65902 -3.23658
3.96368 8.76317 -3.91531
9.20394 14.0581 -4.33933
6.7252 13.2453 -5.78004
4.44996 12.0994 -5.66844
0.436348 16.7905 -4.41401
0.581597 15.0863 -6.85427
1.63589 13.0815 -8.02561
-0.452286 16.6159 -14.9104
-0.103974 14.4579 -12.885
0.0958558 12.3754 -11.427
-3.60031 9.0861 -11.3095
-1.66821 7.93917 -11.8874
-0.787803 9.12682 -13.1895
2.74137 10.2102 -18.8813
1.51598 8.83598 -17.4698
0.343438 7.60027 -16.4803
-3.18724 2.16124 -20.5273
-1.69171 3.31877 -19.1835
-0.223197 4.36132 -18.385
4.79988 6.70864 -22.4195
3.37375 4.88072 -22.5048
2.76658 4.28114 -20.7292
5.61047 0.850803 -19.1605
5.82524 2.64697 -17.7079
5.84929 4.44464 -18.5133
5.65036 11.3966 -21.2092
6.97453 9.38097 -19.4588
8.29564 7.34836 -18.6678
15.7375 11.2282 -20.0118
13.4936 9.47573 -19.1318
11.6643 8.69451 -17.5363
10.1101 14.5803 -14.9949
12.0679 12.6329 -13.8744
11.7791 10.1029 -14.0088
11.4645 5.3935 -9.79396
11.7846 7.59015 -9.11965
11.0565 8.75847 -10.5288
11.522 11.7457 -5.20133
9.92831 11.0147 -6.72061
8.64273 10.2973 -8.02961
5.11901 14.3117 -13.2059
5.55872 12.7286 -11.5679
5.792 11.1701 -10.3858
-0.311259 6.95559 -6.83264
2.25598 7.82691 -8.06976
3.63559 8.04653 -10.2031
2.08056 0.79787 -15.3926
3.08019 3.18782 -13.9197
2.69764 4.8419 -12.0171
-4.11424 3.72445 -14.5015
-2.27546 3.50358 -12.1669
-0.313192 2.99112 -10.6213
2.61838 -2.49917 -6.62296
0.893991 -1.07657 -7.2435
-0.387782 -0.0151814 -8.29732
-5.7692 4.97017 -7.1524
-4.59309 2.58948 -5.79983
-2.28035 1.58578 -5.41724
2.45522 -0.370341 1.75342
0.559075 0.90068 -0.162186
-1.33514 1.56043 -1.73659
-4.90164 6.52808 -3.74958
-2.80113 6.00531 -2.91474
-1.45264 5.35722 -1.63318
-2.22618 4.63504 4.91758
-0.645535 5.07136 3.27637
0.438797 5.38858 1.66253
4.45566 7.38742 7.70518
4.48137 5.47173 5.42266
3.30535 3.98006 3.72138
0.194343 4.25633 9.52095
0.77472 3.00265 7.65713
1.34295 1.83942 6.17223
-6.26166 -0.422833 2.26763
-3.36205 -0.446245 2.95472
-1.53992 -0.162641 4.71595
3.12772 -3.29992 8.37862
1.23862 -3.46072 7.04152
-0.236763 -3.58165 5.74171
-4.57638 -2.8751 12.0069
-3.63592 -3.51957 9.98641
-2.44814 -4.43787 8.7109
-1.09739 -10.3711 6.08135
-3.77879 -9.08611 6.27968
-4.82938 -7.19397 7.62805
-10.4121 -5.27503 6.70089
-8.80739 -6.18176 8.10959
-7.98737 -6.94957 9.72806
-9.70181 -5.08689 17.557
-9.5724 -6.41039 14.8902
-9.04257 -8.20353 13.1562
-7.55919 -15.5049 12.8937
-9.74557 -13.4872 13.0642
-10.5957 -11.4583 14.354
-16.8638 -9.93657 17.3224
-14.8611 -11.0034 16.8394
-13.2525 -12.1312 16.9862
-19.8582 -14.0309 15.9957
-17.3057 -15.4054 16.6856
-14.9512 -15.4623 17.663
-8.95223 -13.7882 20.9183
-10.7266 -16.1248 20.3966
-12.3883 -17.7292 19.3162
-10.4325 -23.5949 17.1394
-11.4307 -22.3135 18.7959
-12.6223 -21.4403 20.0991
-10.4932 -25.5318 21.8517
-11.6413 -24.8955 23.7647
-12.2515 -23.0377 23.5271
-17.1278 -17.3908 23.0512
-15.397 -18.8701 24.9738
-13.1913 -19.9897 25.5931
-6.22762 -18.2505 28.1093
-8.49885 -18.6935 28.2756
-10.2375 -19.5586 27.9444
-8.69482 -23.4929 32.9731
-9.82245 -21.7278 31.9755
-10.4668 -19.8833 31.7236
-5.51873 -15.0079 34.481
-6.61964 -16.4215 33.0072
-8.29512 -17.3276 33.51
-9.69 -13.1493 31.8859
-12.269 -14.1623 27.8883
-11.3493 -14.7777 29.9274
-10.712 -14.9579 31.7828
timestep
-8.68335 2.30561 18.1543
-12.0855 -0.731924 15.8262
-10.3754 0.625436 16.6108
-8.65393 1.5335 16.9155
-13.802 4.35625 14.1206
-11.0208 5.29612 14.6328
-8.79757 4.14189 14.1559
-4.61912 10.3078 15.047
-5.07122 7.73394 13.6147
-5.28706 5.22898 13.1892
0.102224 5.15142 7.19964
-1.43536 4.59107 9.69007
-2.03285 3.67344 11.9931
-1.00086 -3.49716 16.2859
-0.143505 -0.886149 15.1336
0.228192 1.36219 13.9891
7.53954 2.66952 9.54384
5.8054 1.13328 11.4182
3.54334 0.445667 12.3736
10.1338 -3.03433 12.5068
7.2227 -3.158 13.1318
4.67869 -3.13323 12.9588
4.59202 -9.54825 11.7823
3.42888 -7.77434 12.7219
2.6903 -6.27107 13.759
1.51512 -9.60777 16.2592
2.44578 -8.60936 18.1352
2.412 -6.73825 17.5199
6.19036 -5.74764 23.2418
4.67168 -4.37734 21.0747
4.11191 -3.56046 18.7248
4.99702 4.7597 18.2414
4.83219 1.85116 17.6141
5.15983 -0.511752 16.713
9.71396 3.93256 16.9021
9.47356 1.23818 18.1523
8.7207 -1.18043 17.8589
9.98107 -7.55104 21.4269
9.12652 -6.19787 19.7473
8.85203 -4.95895 18.2404
6.54843 -10.486 14.9491
6.49066 -8.67505 16.398
7.71976 -7.39082 15.5489
10.5659 -9.90631 9.98325
9.42438 -8.16898 11.0133
8.25564 -6.81072 11.8319
6.02685 -7.42584 6.26309
5.2126 -6.21129 8.06427
6.82361 -5.25554 8.67428
10.6131 0.0323702 4.53948
9.11 -1.10424 5.89268
7.86163 -1.91924 7.18041
3.11412 -5.49334 4.84579
3.37789 -2.53775 5.12018
4.4571 -0.517179 6.2405
-0.304264 -2.28126 10.5774
0.0124809 0.399412 9.31483
2.24106 1.43403 8.63256
2.8072 9.76472 10.332
2.02908 6.99852 11.1214
2.72149 4.57893 10.7107
8.56118 6.00781 13.5783
6.35847 5.28781 13.6881
4.59125 4.48198 14.0175
-1.34339 8.59011 16.5045
0.400517 7.06888 16.34
1.6884 5.584 16.2081
-0.388573 2.12567 22.5658
-0.103963 2.6269 20.3185
0.0707877 2.9164 18.3778
-6.39778 7.25543 18.0546
-3.95889 5.62653 17.5265
-3.34749 3.27362 16.7567
-6.27094 -4.2745 14.0986
-4.86345 -1.67321 14.4629
-4.98262 0.869416 14.3101
-9.79325 4.69212 8.27163
-7.78498 2.86707 9.50305
-7.38887 1.19489 11.387
-13.377 -3.17382 10.2977
-11.2408 -2.43099 9.78061
-9.53312 -1.45196 9.70287
-3.34248 -0.807369 4.26083
-5.7214 -0.398646 6.00843
-8.24973 -0.657769 6.21547
-14.9513 2.12429 2.6958
-12.3361 0.70679 2.51801
-9.93884 -0.09302 2.85864
-11.7613 4.93248 -1.09438
-10.1037 3.75883 0.0270196
-8.57214 2.71209 0.689923
-1.32575 2.01423 2.39776
-3.31511 2.86706 1.56259
-4.89918 3.6858 0.725146
-7.50683 7.53057 -4.40837
-5.03549 6.33066 -3.25377
-3.29345 4.58743 -2.59881
-1.16889 -1.40384 -4.72049
-0.700727 0.647475 -3.74308
-0.196815 2.4485 -3.12398
3.41642 -1.61183 -7.20089
3.49756 1.044 -5.85167
3.01841 3.37157 -4.92683
3.22806 10.0191 -4.04515
2.48381 8.82177 -5.88769
1.95495 6.93091 -5.72695
3.69833 6.85654 -12.8715
2.46964 6.45151 -10.9457
1.30569 6.14154 -9.38689
-3.96699 0.946079 -6.19262
-1.61884 1.71157 -7.86013
0.555061 2.43903 -8.97703
-3.95074 0.299482 -13.6221
-1.87828 1.2699 -13.2407
-0.0718745 1.81294 -12.6723
6.04727 0.220992 -18.5462
4.41614 1.62396 -16.4843
2.42145 2.76373 -15.3775
2.81057 11.4142 -16.6933
2.60915 8.44837 -16.9022
2.30795 5.96886 -17.4158
2.75509 0.0689443 -20.2343
2.19727 2.31782 -20.3517
1.84616 4.21396 -20.7546
-1.62692 10.6806 -23.8757
-0.412842 8.03142 -24.4988
-0.214928 5.65135 -23.6051
-3.35059 -1.19449 -21.988
-2.53783 0.682261 -24.1554
-1.05934 2.38259 -25.3493
2.78872 0.851867 -31.7094
1.19361 1.10586 -30.044
-0.344645 1.815 -29.0381
-6.69483 2.71809 -30.9605
-4.72202 1.50271 -30.8453
-3.38132 0.0923497 -30.5385
-0.804825 -3.09534 -25.7559
-1.84598 -4.128 -28.3501
-2.0437 -3.45476 -30.8016
-0.413554 -4.88669 -38.2626
-1.19596 -4.79683 -36.0803
-1.81668 -5.07494 -34.2315
-5.61071 -9.83108 -31.2548
-3.40303 -9.32726 -31.7595
-1.78166 -8.3504 -32.3053
4.71009 -8.24984 -30.6551
2.76787 -9.4776 -30.9757
1.18233 -10.5582 -31.4222
3.94284 -13.979 -31.4255
-0.741564 -16.1264 -32.7275
0.962414 -15.1899 -31.4619
2.15757 -14.0747 -30.3624
timestep
14.7682 -9.15252 4.76982
13.741 -7.86863 9.22435
13.7414 -8.45134 6.97872
13.362 -8.9664 5.11548
11.296 -14.93 4.37763
10.8316 -12.4452 2.79951
11.3558 -10.0565 2.07792
12.0299 -3.45373 -3.82011
12.231 -5.56405 -1.72572
10.8801 -6.96105 -0.0748319
3.4311 -4.1872 1.51403
6.0745 -4.59288 0.199395
7.39878 -6.12629 -1.34883
3.85556 -11.1787 -5.91092
5.39625 -8.72945 -5.19843
6.7488 -6.57178 -5.06648
2.91657 -1.77741 -7.51605
5.75088 -1.91708 -6.60634
7.82233 -3.38606 -6.83805
7.27041 -2.64313 -13.0075
9.19684 -1.59879 -10.9879
10.2788 -1.17838 -8.71742
16.6224 1.58355 -8.29125
14.4386 1.26467 -7.57573
12.6314 1.11343 -6.80626
15.4991 3.24791 -0.316953
14.0021 3.39227 -2.08344
13.0362 3.40272 -3.80032
12.3589 10.0055 -7.91201
11.5503 7.87809 -5.98831
11.788 6.98685 -3.61097
14.9308 7.81994 4.6489
13.1856 7.073 2.3518
11.837 7.076 0.187509
5.28945 10.5517 -1.74854
6.72557 9.55841 0.666295
9.08224 9.28009 1.59961
9.96493 13.8779 6.86634
10.2068 11.9199 5.64559
10.3883 10.0397 5.08634
3.26903 8.31487 6.55473
5.56662 8.63352 6.59849
7.4757 8.63828 7.08461
8.44398 9.26092 12.7674
9.73211 7.87631 11.4236
9.41227 6.81235 9.79672
8.89847 2.77133 15.6802
8.53735 3.13808 13.418
8.40024 3.57016 11.5009
4.57027 -0.589173 14.6901
5.26635 0.447029 12.7346
5.81927 0.849548 10.8871
0.476387 -3.48822 6.20033
2.2825 -1.16943 6.69186
4.56164 -0.378777 7.51814
9.61729 -3.83703 5.28932
8.62716 -1.03627 5.05321
6.44333 -0.00221899 4.23826
1.51667 4.22104 -1.30838
3.60125 2.29173 -0.406881
5.63196 1.27438 0.752307
10.4391 -1.52361 -1.61533
9.06981 0.344213 -1.75217
8.27066 2.14267 -1.84063
7.4935 1.52445 -8.66752
7.86428 2.1493 -6.46423
7.56727 3.67043 -5.24815
1.26392 6.3723 -5.06093
3.43294 6.07781 -4.29214
5.20429 6.02755 -3.43153
2.43868 8.4899 2.56362
4.43405 6.37417 1.91359
6.23038 5.74535 0.216462
13.3625 1.29593 1.51145
10.9801 2.99683 2.06952
8.62882 3.88395 2.50181
3.51482 4.50545 8.01692
6.14234 3.90425 6.74604
8.60598 3.44372 6.27618
13.7757 4.16624 10.1494
12.3206 2.6448 9.17455
11.0761 1.38927 8.30525
11.0475 -0.808694 15.3357
9.66465 -1.07548 12.7095
9.29257 -1.37681 10.2048
3.28704 -3.87345 14.3264
4.47904 -3.39116 11.6381
6.15754 -3.46873 9.72002
1.72662 -5.38514 4.53426
3.42051 -6.0101 5.99116
5.01009 -6.02659 7.15473
5.13512 -9.76718 8.74109
5.68223 -10.8037 6.73892
6.27815 -9.27606 5.64707
3.17717 -15.578 3.57964
4.51897 -13.1739 2.43922
6.31993 -11.369 2.47566
6.98564 -14.3742 -3.29908
6.84059 -12.2827 -2.30567
6.83617 -10.6402 -1.21787
-0.0729899 -7.7584 2.47617
1.46284 -8.85931 0.171905
3.32056 -9.23309 -1.53447
2.06267 -8.69762 -7.98236
0.736977 -7.86462 -6.27033
1.09205 -7.95545 -4.33473
-2.22186 -4.83563 0.700167
-1.99628 -5.76719 -1.41258
-2.18976 -6.35532 -3.28246
-2.27575 -9.52226 -10.0213
-3.75614 -7.80479 -8.08767
-4.48732 -6.13881 -6.30179
-6.60726 -0.122642 -2.43228
-6.57931 -1.54058 -4.26826
-6.35843 -2.88734 -5.68801
-11.7654 -4.68084 -10.6953
-9.55143 -2.83764 -9.93276
-8.56786 -1.17827 -8.26522
-5.85044 6.84583 -8.17679
-7.68818 4.51485 -8.44074
-9.05187 2.48276 -9.15763
-14.2219 -0.294058 -10.8365
-13.1712 1.73909 -10.4562
-12.4929 3.58473 -10.336
-11.3034 6.97619 -14.6433
-13.1882 7.57089 -12.413
-14.9341 6.43244 -10.9441
-23.1561 6.60396 -13.6839
-20.7356 6.6899 -11.9477
-18.6996 6.17506 -10.5014
-19.1013 5.02746 -3.68049
-19.7971 4.55859 -5.84346
-20.417 4.27806 -7.69221
-26.6114 3.80841 -10.0642
-25.1284 4.04648 -8.29597
-24.077 4.52942 -6.70168
-21.4865 9.35661 -2.21645
-23.1272 6.86959 -2.27535
-24.9294 5.24979 -3.0692
-31.7957 5.93657 0.394664
-29.6437 5.47885 -0.341186
-28.0104 4.56317 -0.953529
-26.616 -1.00099 -3.78126
-27.9676 0.0441349 -2.21171
-29.3476 1.01429 -1.19436
-26.2185 -1.57661 4.64833
-28.0926 -1.27885 3.31356
-29.6018 -0.712213 2.18133
-33.6804 0.940735 4.83736
-30.019 2.66372 8.26627
-30.519 1.12846 6.60035
-31.6048 0.91517 4.97047
timestep
16.6042 17.735 -7.97637
18.7783 15.9316 -3.59922
18.4513 16.3148 -5.86387
17.8682 17.1369 -7.5565
22.5792 11.9823 -10.3319
20.0757 12.9263 -9.01969
17.6151 13.5755 -8.85777
16.1403 7.25472 -3.93812
15.3416 9.65302 -5.51628
14.8915 11.477 -7.24042
9.9244 11.8519 -12.6966
11.0363 12.9188 -10.1459
11.5805 13.2897 -7.68247
9.2729 20.3833 -4.17138
9.91401 17.6429 -5.15118
9.95689 15.1211 -4.77583
11.7694 12.279 1.17674
8.94432 13.1121 0.723737
8.27664 13.7637 -1.64951
2.12952 11.7341 -7.19894
3.63997 12.6122 -4.78485
4.63119 13.7368 -2.72202
-1.0318 15.7084 -4.6843
0.351417 15.4432 -2.84073
1.24446 14.662 -1.26808
-2.1936 10.583 -3.84654
-1.832 11.2385 -1.65064
-1.03517 11.9089 0.0216609
-1.7486 4.46922 0.769823
-0.131526 6.82456 1.61708
0.354415 9.22546 2.32563
7.3377 6.66173 5.05144
4.72549 8.07857 4.82932
2.39358 8.85345 5.51043
-3.52594 8.88797 11.4694
-1.35301 10.011 9.76715
0.881867 10.4381 8.61604
0.609535 17.0445 10.4001
1.35351 14.9529 11.0738
2.00742 13.0946 11.0891
-3.95612 12.845 15.7849
-2.06482 12.2075 14.6022
-0.309695 11.7972 13.8071
5.36396 9.08135 12.6287
3.22591 8.58336 13.3791
1.3068 8.35847 13.763
-3.84538 2.73665 14.3993
-2.06121 4.20855 14.5801
-0.273682 5.0293 14.6897
2.98115 4.82312 15.8193
3.78129 3.28722 14.2755
2.50333 3.27782 12.7765
-2.9742 -3.34996 10.7362
-1.29201 -0.911598 10.4122
0.489617 0.90323 10.5977
-3.47356 -1.50989 4.98899
-1.52242 0.651737 5.62211
0.708985 1.00307 6.80528
8.04903 2.17646 8.88498
5.84839 1.17191 7.14473
4.11142 2.12778 5.54112
2.87788 4.99757 -1.22747
3.97796 4.65336 0.785914
4.98861 3.94802 2.32275
10.8122 1.89676 2.22188
9.57946 3.77647 1.64791
8.41434 5.35512 1.47168
6.9242 7.66278 -4.17256
7.30849 8.20513 -1.94982
7.40499 8.69082 -0.0430726
1.16393 7.93269 -2.93855
2.4974 9.70438 -0.947724
4.34578 10.9146 0.325566
3.57103 18.3221 3.59648
3.60783 15.4437 2.82578
3.23256 12.9706 3.32118
-2.95768 16.3783 1.91239
-1.38437 15.2927 4.19855
0.0203383 13.4656 5.28995
-4.33936 9.7736 0.954687
-3.54951 10.3579 3.0564
-2.4792 10.6685 4.68079
1.78912 5.51493 8.97266
-0.372077 5.70191 6.92946
-2.30124 7.28095 6.3933
-6.75556 2.55043 11.9516
-6.25796 4.35455 9.63251
-5.15691 4.99602 7.42352
-4.21847 1.79258 1.36384
-5.33619 3.17826 2.85145
-6.49793 4.35055 3.92716
-9.37758 9.74113 3.16717
-9.66669 7.49085 3.652
-10.0869 5.59736 3.99701
-10.7509 5.66118 -4.00599
-10.8293 3.79891 -1.68087
-11.2341 3.82652 0.836682
-16.964 2.34439 2.92751
-15.4351 1.40775 1.45525
-13.5446 0.858739 1.37902
-16.7447 -2.23134 -5.03669
-14.6201 -2.53142 -2.96873
-13.3633 -2.2734 -0.764973
-9.14292 -6.93928 1.98899
-10.1849 -5.9322 0.177224
-11.2853 -5.39746 -1.36679
-14.3637 -9.45173 -3.49061
-12.2288 -9.98655 -4.22428
-11.2327 -8.35312 -3.75477
-6.18001 -2.46517 -2.92915
-7.49674 -4.79319 -4.24329
-8.80074 -6.30205 -5.83222
-7.92259 -10.2158 -12.3351
-7.64354 -9.59045 -10.119
-7.40489 -8.80512 -8.32786
-6.36231 -9.22072 -1.47925
-4.46958 -9.54976 -3.75734
-4.23929 -8.98922 -6.23436
-7.67739 -14.7614 -8.56692
-5.08494 -13.5351 -9.37672
-3.38308 -12.2595 -7.97002
3.01787 -11.7699 -9.43383
1.2122 -13.0068 -8.66436
-0.223073 -14.3279 -8.38937
3.73289 -13.1732 -2.02578
1.32294 -13.9217 -3.61081
-0.274253 -15.5265 -4.78374
-4.59883 -21.8934 -9.2053
-3.07148 -20.0362 -7.44508
-2.7479 -18.2883 -5.61679
-8.99872 -17.3977 -2.76989
-7.073 -18.4937 -3.45757
-5.5733 -19.7677 -3.55073
-8.55886 -25.782 -7.59317
-7.22875 -24.3837 -6.30557
-6.13948 -23.1066 -5.27439
-0.0371965 -20.4991 -2.69846
-1.25455 -22.8723 -4.02747
-2.58342 -24.414 -5.56301
-2.634 -28.43 -12.0654
-2.23516 -27.7337 -9.88857
-1.89294 -27.2363 -8.01382
3.38174 -27.5381 -11.5678
2.57856 -28.2812 -9.52202
1.62119 -28.6737 -7.84628
3.23946 -23.5911 -2.09485
2.60135 -25.4124 -3.38245
2.07276 -26.9561 -4.4854
-1.81968 -30.3586 -2.43343
2.8329 -32.7311 -1.54445
1.58365 -30.9983 -2.44959
0.132184 -29.6893 -2.69558
timestep
-12.5175 -15.5182 4.21738
-15.8819 -13.6427 0.388047
-14.1744 -13.9014 1.93712
-12.7978 -14.4933 3.21602
-6.18591 -14.6588 4.34983
-8.54022 -13.3286 3.09754
-10.3791 -11.5629 3.15503
-14.7627 -8.33752 6.38758
-12.4798 -7.81394 4.54514
-10.0956 -7.8049 3.64071
-3.34335 -4.53889 6.56526
-5.40324 -5.75308 4.78678
-7.10164 -5.58919 2.89187
-5.83351 -2.73155 -5.23587
-5.87497 -3.28939 -2.30884
-5.28026 -3.71046 0.134408
1.63342 -4.74801 2.33706
-0.628349 -2.93027 1.65839
-2.15205 -1.55373 0.146489
-3.98754 5.53567 -3.6668
-2.34129 3.7946 -1.89509
-0.933984 1.82936 -1.08279
5.14972 0.807137 0.320809
3.63632 2.34796 -0.526485
2.42342 3.56072 -1.49552
4.31223 6.00687 -7.09749
3.85366 6.29556 -4.84166
3.66263 6.84155 -2.95848
5.2133 14.0386 2.31493
4.60637 12.1302 0.108066
3.81843 10.3726 -1.56294
-1.41126 11.4521 -6.41138
0.679558 12.8446 -4.80826
2.84568 13.4312 -3.59734
8.02543 19.4349 -6.55053
6.33445 18.0192 -4.54633
4.52648 16.817 -3.20894
5.01649 20.2936 2.57576
4.29065 20.3282 0.372494
3.65291 20.0837 -1.47532
6.05805 23.1359 -3.81406
4.42144 23.0071 -5.45336
2.90601 22.5236 -4.29122
-3.17258 20.7403 -4.73852
-0.951165 20.1213 -4.99261
0.862819 19.5663 -5.52395
4.24113 21.0105 -10.424
3.67323 19.3209 -8.93911
3.39264 17.7887 -7.73308
2.84031 11.5146 -8.7488
4.39077 13.239 -8.6796
4.67259 14.2803 -7.03118
9.40209 14.8991 0.102493
7.72285 13.5591 -1.96267
6.70216 12.8083 -4.17561
9.43493 7.15623 -8.07512
8.78199 8.19357 -5.35888
7.72342 9.25536 -3.29622
2.80535 8.45557 2.84909
5.15171 7.11706 1.59076
6.96533 7.18615 -0.200469
8.88425 1.19516 2.37387
9.21451 3.41724 1.79449
9.87297 5.17242 1.18895
13.3457 9.24224 2.84558
13.7153 7.08381 2.07946
13.6682 5.3556 1.13503
17.7083 0.668855 4.40501
16.5201 1.61296 2.65019
15.5045 2.03096 1.01474
15.3625 -5.98302 0.992411
15.3651 -3.2173 -0.117188
14.5729 -0.995501 -1.08595
14.6961 5.67105 -4.80505
13.1822 3.15437 -4.3004
12.7438 0.663623 -3.97411
9.79925 -5.88526 -6.3828
9.62572 -2.93208 -6.74202
10.257 -0.464663 -6.61666
9.63719 2.15056 -12.4688
8.54217 1.5703 -10.5075
7.70931 1.40097 -8.73048
7.49197 0.610946 -2.65003
5.51311 1.26003 -4.78151
4.31626 1.49069 -7.02107
-0.696115 -0.408908 -14.0673
0.984248 0.332858 -11.7207
1.36492 1.34243 -9.41057
-2.99509 6.99408 -7.45223
-2.29035 4.85026 -7.99055
-1.64365 3.00103 -7.78512
-7.72011 3.5184 -10.2732
-6.13041 2.13625 -9.30115
-4.9929 1.21698 -7.98133
-7.49005 -2.43416 -13.9857
-5.23182 -2.06721 -12.0762
-3.82742 -1.80826 -9.96363
-0.284297 -5.27545 -5.30418
-0.161184 -3.11368 -6.13724
-0.881289 -3.14553 -7.97063
5.31497 -3.34457 -12.923
3.71502 -3.37523 -10.4091
1.74938 -4.95505 -10.031
0.987328 -9.83337 -4.17119
0.96811 -8.97179 -6.32519
1.42647 -8.19892 -8.07832
-1.2856 -11.7556 -13.4978
-1.08651 -10.4278 -11.6058
-1.61222 -9.3096 -10.0715
-3.57059 -16.8753 -7.23233
-4.15153 -13.9827 -7.65152
-3.35923 -11.5607 -7.55783
-5.38587 -5.55882 -6.52794
-4.0474 -7.1631 -5.51978
-3.43253 -8.90654 -4.83905
0.186376 -13.611 1.23564
-1.9581 -12.6298 -0.58615
-3.28832 -10.6371 -1.45909
-8.45103 -7.23306 -1.90409
-7.76879 -9.36459 0.0635185
-5.81918 -10.3711 1.36295
-1.07373 -9.13633 5.82024
-3.26221 -9.87072 5.58867
-5.05206 -10.5191 5.08177
-7.10899 -13.2005 12.1653
-7.8418 -11.995 9.54041
-8.17265 -11.2241 7.13234
-11.135 -3.31913 6.07621
-9.87682 -5.53924 7.61518
-8.35093 -7.53802 8.03831
-9.52667 -3.02151 12.2915
-7.74637 -4.14465 11.3161
-6.4634 -5.45385 10.5944
-0.521605 -3.78368 12.3336
-2.05126 -5.52797 12.3319
-3.59271 -6.67625 12.7635
1.33371 -3.87179 16.9508
-1.18427 -5.46551 16.9661
-3.12981 -7.05141 16.5164
-4.22918 -12.3634 20.8652
-5.15144 -10.7053 19.53
-5.65091 -9.13311 18.4532
-6.65471 -4.34586 23.1231
-7.5692 -5.78697 21.5517
-8.25157 -7.36051 20.5826
-7.24437 -1.99249 15.9091
-7.91989 -4.14464 16.4516
-8.8209 -5.72959 17.1979
-11.896 -8.54014 14.5852
-12.6843 -10.9609 19.8147
-11.7811 -9.70306 18.0871
-11.3734 -8.47994 16.5976
timestep
16.8285 46.7992 17.2176
15.8676 46.1295 12.0178
15.7955 46.928 14.1949
15.9207 47.1908 16.1433
14.9969 55.5176 15.3118
14.8812 52.5612 15.668
13.7995 50.3398 16.2985
9.41838 48.2535 9.67836
10.4614 48.3024 12.4695
11.2293 47.9308 14.8726
9.32768 46.9794 21.8927
9.29852 45.573 19.2656
9.9225 44.9725 16.8669
13.9389 38.2887 16.8188
11.8258 40.1142 15.7783
9.67718 41.4507 15.4619
5.71499 40.454 8.55734
7.10956 40.409 11.1905
6.98206 39.5396 13.5843
1.75236 35.7944 19.051
3.18364 35.8805 16.4387
4.68314 36.6659 14.5315
6.41215 33.05 11.694
4.21809 33.2137 10.958
3.01212 34.3403 12.0337
-2.25801 36.7223 9.22998
-1.50483 35.2553 10.8619
-0.761106 34.4112 12.479
-4.07936 28.4507 16.9331
-3.20958 29.9082 14.4837
-1.05728 30.7351 13.3944
4.32611 27.3553 7.09425
2.9238 28.3532 9.52696
0.66114 29.1316 10.4084
-5.15029 27.6989 4.39675
-2.66223 27.0746 5.91342
-1.39062 26.9002 8.11685
-2.54448 21.2849 12.3445
-2.18875 22.0264 10.1752
-2.18118 23.2155 8.60456
-3.57491 18.8905 2.90754
-3.69981 20.2758 4.76437
-4.41549 21.0387 6.43388
-10.6784 20.7152 10.3802
-8.42602 21.2416 10.201
-7.30818 20.4013 8.81311
-5.49329 14.2329 6.22336
-7.16676 15.7518 6.74757
-8.45512 17.1912 7.13375
-13.9543 18.5502 3.82832
-12.7445 16.7867 4.72767
-11.6789 15.6081 5.89224
-5.18809 11.007 1.58134
-7.52304 11.7772 3.26515
-9.6083 12.907 4.20209
-16.2526 11.8478 6.73569
-13.3891 11.0388 6.89911
-11.1596 10.0447 6.16188
-4.84196 5.28652 7.53075
-7.277 6.30827 6.14981
-9.81996 6.48937 6.0954
-14.7309 2.06456 9.22156
-13.1291 2.33794 7.56565
-11.9098 3.32803 6.37662
-7.24922 -0.336824 2.76039
-9.328 0.559475 3.26775
-11.2089 1.14006 3.34992
-16.8669 -3.35559 1.13252
-14.8102 -2.31649 1.40178
-12.9394 -1.89268 1.85068
-5.09873 -3.83051 1.76731
-7.96294 -3.87153 0.945717
-10.0798 -3.17898 -0.295961
-15.8818 0.0860487 -3.39171
-13.2118 -1.22366 -3.58237
-12.03 -3.48291 -3.54317
-9.85169 1.4304 -8.49571
-10.3853 -1.44745 -7.93565
-11.0014 -3.80613 -7.1871
-8.30884 -9.15935 -11.0126
-8.92001 -8.05083 -9.06837
-9.21606 -7.15651 -7.33805
-0.493822 -7.71438 -5.74834
-3.4735 -7.75291 -5.72716
-6.0032 -7.93687 -5.46422
-12.489 -8.48065 0.54233
-10.2023 -8.40871 -1.36714
-7.8446 -8.80411 -2.25506
-5.09768 -8.95846 4.00915
-5.84592 -9.89368 2.02222
-6.53652 -11.0064 0.550237
-10.8157 -12.8155 2.46628
-9.34082 -14.5929 2.68566
-7.98422 -14.4468 1.26468
-3.10947 -18.3675 -2.95363
-5.87727 -18.2178 -1.85942
-8.12544 -17.6264 -0.81138
-13.4615 -19.4051 2.72305
-11.8162 -20.1322 1.25797
-10.3584 -20.5883 0.0139202
-16.3365 -26.1423 -1.41023
-13.9822 -24.4756 -2.15815
-11.7163 -23.3106 -2.26318
-5.28802 -22.4906 -4.50097
-7.29597 -23.6513 -4.55801
-9.15027 -24.2111 -4.91741
-7.37389 -24.6261 -8.56832
-8.28224 -26.6985 -9.08057
-9.29383 -27.0591 -7.42906
-8.23629 -27.2088 -0.330931
-6.85106 -27.5726 -2.94421
-6.48723 -28.4816 -5.29862
-9.19521 -32.3726 -10.049
-7.39498 -31.2834 -9.07218
-5.77067 -31.0819 -7.97558
-3.40164 -31.3949 -15.23
-3.79837 -31.0541 -12.2963
-2.58972 -31.1486 -10.0529
2.96043 -32.8299 -4.92532
2.24847 -32.0085 -7.69997
1.14227 -30.6421 -9.5471
1.52363 -23.8017 -11.5325
1.77432 -26.1074 -11.5903
2.18204 -27.979 -12.0505
3.68473 -34.6193 -17.6982
3.40705 -32.1583 -16.0408
3.96785 -30.6786 -14.0412
9.12412 -31.9119 -9.86581
9.19374 -31.1397 -12.7432
7.67926 -29.9552 -14.4182
10.623 -27.6709 -20.9108
9.96346 -29.1219 -19.225
9.84322 -30.1303 -17.5369
13.5938 -36.5468 -18.0099
13.2856 -34.2796 -17.6265
12.8826 -32.3912 -17.2363
17.2563 -26.5252 -12.0558
16.0342 -28.3339 -14.0846
15.075 -29.484 -16.1483
19.656 -32.1909 -21.3429
18.5944 -31.5941 -19.3682
18.3022 -30.9334 -17.5355
19.0515 -33.1711 -11.1775
20.1625 -32.6739 -13.1526
20.7876 -31.7638 -14.7839
26.7997 -34.83 -15.4323
25.4603 -32.9657 -15.0965
24.5516 -31.238 -14.8324
26.177 -26.6616 -16.8189
30.8243 -28.3288 -14.7778
28.514 -28.2784 -14.9827
26.5889 -28.0722 -15.3469
timestep
13.0848 4.03026 0.0939899
9.95835 0.539775 0.632027
11.7451 1.72408 -0.25525
13.3358 2.81043 -0.667964
21.0719 2.89911 -3.64581
18.3831 1.68177 -4.05675
15.9878 2.12252 -3.30121
9.83773 -1.75964 -3.25381
11.9186 0.0728587 -4.3458
13.5216 1.13712 -6.01911
13.6862 0.714655 -13.2285
13.3563 2.44581 -10.8254
12.7534 3.71865 -8.69968
12.7826 10.85 -5.50809
12.4767 9.60819 -8.19969
11.4718 7.29356 -8.5672
6.81193 11.2205 -13.1076
7.28916 8.76673 -11.4853
7.84877 7.0478 -9.68681
2.68355 8.18755 -4.94573
4.23054 5.89714 -6.05985
4.82867 5.12386 -8.41501
-1.88631 3.10965 -8.71744
0.381185 2.83182 -9.12199
2.23896 2.69103 -9.76212
-1.03301 1.80182 -16.3484
0.103137 1.52654 -14.3444
1.37062 0.874214 -12.9847
8.55441 -3.81923 -12.8029
6.35142 -2.06912 -13.7849
5.04971 0.11124 -13.5524
2.93376 5.53365 -12.868
5.68435 4.76521 -13.719
7.33167 2.9914 -14.5205
12.05 -3.22267 -16.658
11.3595 -0.324082 -16.6997
10.7017 2.03636 -15.9939
13.9785 7.65697 -14.4931
13.5088 5.83256 -15.847
13.8369 4.07379 -16.6717
19.1098 3.64038 -21.5875
18.3305 3.09113 -19.4725
17.1103 2.6612 -17.9869
22.0495 3.0674 -13.303
20.8976 2.46614 -15.2249
19.2246 1.4366 -15.0766
17.2539 -3.07153 -10.9738
18.6549 -1.26166 -11.3535
18.101 0.619707 -11.5396
22.9335 1.88808 -6.70985
20.8614 1.79038 -7.74865
18.9092 1.78185 -8.01306
15.5557 8.3066 -11.5999
16.2301 6.04537 -9.77988
16.9234 4.99045 -7.56426
14.8921 9.37312 -0.591668
14.5166 7.87499 -3.14021
14.3777 6.10862 -4.97409
7.24646 1.31553 -6.63895
9.19374 3.52634 -6.19084
10.6563 5.38835 -5.24413
6.22942 10.2787 -1.23504
7.07368 8.37006 -2.24822
7.84162 6.76535 -3.09444
6.6689 -0.203827 -2.9581
5.63417 1.7436 -2.23756
5.74465 3.71049 -2.25153
2.02515 6.7366 2.85001
3.90666 5.92631 1.76107
5.62013 5.07431 1.2931
7.9065 1.99743 6.61322
6.76387 0.925666 4.07824
4.93398 1.50418 2.39915
-1.89365 -0.98951 -1.76768
-0.192986 -1.0221 0.679172
1.3696 0.191627 2.2878
0.874287 5.74085 6.01324
-0.537171 3.18556 5.41432
-1.09731 0.714136 5.13054
-6.64807 -0.118977 8.47722
-4.94655 -1.15971 7.29227
-3.61309 -1.96801 6.08841
0.519823 -7.43453 7.13361
-2.02225 -6.85306 5.69133
-4.28908 -5.68526 5.68178
-10.4625 -9.90494 10.1024
-8.53091 -9.52122 7.86591
-7.30711 -7.9043 6.3199
-10.6363 -10.2273 1.70005
-10.2232 -8.41137 3.08358
-10.0822 -6.68744 4.02646
-15.8359 -2.3273 1.21202
-14.0975 -3.08695 2.5474
-12.3599 -3.76581 3.18068
-11.864 0.552633 10.4133
-12.0315 -1.94391 8.79478
-13.2898 -2.63882 6.68856
-19.3352 -5.14627 7.31097
-17.043 -4.78867 7.33394
-16.9177 -2.8772 7.79384
-22.2215 -4.77688 11.2679
-20.0809 -2.89548 12.1389
-18.593 -1.30044 10.8182
-15.2704 0.768449 13.0756
-15.4082 2.61081 11.6723
-16.9291 2.10364 10.5276
-18.3423 4.27664 4.27887
-18.0382 4.31958 6.57845
-16.3555 4.45027 7.59441
-8.25524 6.55881 7.96194
-11.184 6.15288 7.59039
-13.5129 6.85093 6.82151
-12.9533 13.6685 3.94627
-12.4497 11.406 4.04596
-12.2399 9.47739 4.3881
-8.86936 13.8115 1.52334
-8.17113 10.9684 2.0796
-9.03881 8.61353 2.5315
-1.79467 6.6028 1.26951
-4.53852 5.71592 2.02128
-7.0676 5.39588 2.08311
-8.14965 -1.68429 -0.605422
-8.29332 0.335233 0.527393
-8.22303 1.78256 1.86201
-14.5197 2.45829 4.17154
-11.8867 1.30944 4.96387
-9.65187 0.0815867 4.94504
-7.33527 -4.85401 0.62632
-7.55342 -3.94807 3.45688
-8.36019 -3.38597 5.80968
-11.5505 -5.97191 12.1188
-9.99858 -5.35167 10.5097
-8.57003 -5.15155 9.16806
-1.61273 -5.7087 11.1527
-3.64945 -6.70328 10.6577
-5.54194 -7.13587 10.3227
-4.67806 -7.32915 17.6565
-4.87484 -8.60082 14.9686
-5.91034 -9.82277 12.9844
-8.79521 -15.9258 11.8744
-7.73343 -14.9308 13.6813
-7.95566 -13.0087 13.311
-13.7444 -9.33937 15.1376
-12.5837 -11.308 14.7382
-11.5403 -12.9707 14.5715
-11.7431 -18.8689 17.884
-11.9538 -17.3397 16.1521
-12.5087 -16.641 14.3957
-14.1133 -18.701 10.1371
-16.5184 -20.9482 10.5556
-16.7421 -18.9238 11.6664
-14.8576 -18.5162 12.0706
timestep
-17.6771 25.931 -4.89013
-18.3143 23.0089 -8.69251
-17.7014 24.5489 -7.0692
-16.6739 25.7961 -5.94229
-12.5448 29.4421 -12.0279
-13.9757 28.8256 -9.48765
-15.0834 29.0105 -7.19826
-19.1834 32.2235 -11.3223
-18.5136 32.538 -8.43567
-17.9181 31.3587 -6.25459
-22.8051 27.0815 -6.11407
-22.4405 29.2034 -4.05382
-20.7994 31.1368 -3.787
-18.4037 34.706 2.17421
-18.0432 32.6779 0.0207675
-19.2423 30.4646 -0.386471
-22.0311 22.4194 2.21481
-20.9798 24.8667 0.878513
-19.8527 27.1148 1.30066
-15.9379 25.3422 7.49867
-16.2458 26.0823 4.62852
-16.1883 26.5288 2.11858
-12.6004 23.7956 -4.00234
-14.1174 24.038 -2.26386
-15.4527 24.2485 -0.830797
-21.4079 20.6278 -0.54713
-19.1154 20.346 -0.329164
-17.2325 20.9243 -0.359341
-15.5119 15.4466 4.40833
-15.984 15.8757 1.49743
-15.6149 17.4869 -0.444352
-15.6576 17.9322 -8.2812
-16.9466 16.2451 -6.19015
-17.2488 16.287 -3.65847
-17.3323 7.76773 -4.14618
-18.313 10.3379 -3.00053
-18.1938 12.8192 -2.42487
-22.0771 13.8363 3.27251
-20.0074 13.1757 2.45851
-18.6161 12.3644 1.3241
-14.2413 8.20102 -1.24052
-14.9735 9.27326 0.682135
-15.9835 9.79982 2.28951
-17.9216 5.11389 5.54445
-16.1386 6.59822 5.55757
-14.7904 8.02919 5.43299
-10.7003 3.85531 7.50371
-11.0047 5.8701 6.39448
-11.0117 7.69826 5.66055
-10.6108 13.5233 5.71551
-8.64429 12.3997 5.21259
-8.85197 10.5881 4.46701
-6.23585 11.2953 -3.2349
-6.02364 10.2955 -0.43568
-5.88023 10.3638 2.10937
1.71663 9.03385 -1.11937
-0.663858 10.0203 0.377503
-2.13816 11.0182 2.2032
-6.02682 16.8238 3.16189
-3.38912 15.7455 2.29005
-1.40912 14.5997 1.16342
3.36214 18.8685 0.795079
2.40998 17.0402 -0.269387
1.74986 15.2734 -0.83831
7.47426 10.5881 -2.02617
5.97539 12.2217 -2.70988
4.2122 13.0994 -2.74891
1.65708 6.988 -6.90967
2.10972 8.98017 -5.81024
2.11057 10.6163 -4.71299
-2.71445 16.6741 -4.5835
-2.45799 13.7232 -4.25608
-1.54409 11.3583 -3.983
-3.92194 5.51215 -8.50128
-2.80408 6.61292 -5.96769
-2.33898 7.65421 -3.68692
-2.63483 4.10161 4.40048
-2.86492 5.81502 1.97321
-1.64817 6.24512 -0.226113
4.95056 4.42134 -2.27909
2.8544 4.13846 -1.32593
1.26943 3.81052 -0.202905
0.138144 -3.52069 4.75926
1.12733 -1.54891 2.75577
1.99963 0.498381 1.5107
8.76981 2.62892 -1.10495
7.30332 0.283628 0.00383501
5.13567 -1.05907 0.0343503
3.09381 -4.90878 -4.63466
4.49976 -4.78537 -2.79334
5.71897 -4.58426 -1.25908
8.31331 -7.05293 -6.37286
8.6907 -5.98861 -4.34623
9.1841 -4.88732 -2.78911
11.6101 -3.0201 3.64004
12.4134 -3.38706 0.793921
12.567 -3.50388 -1.74877
18.2213 -3.11991 -6.75627
17.1408 -3.91328 -4.8627
15.9313 -4.25793 -3.34637
16.2027 -8.7816 4.46916
16.2341 -7.44129 1.80777
16.9865 -6.4178 -0.403309
22.7625 -9.96321 -3.81323
20.6583 -9.62764 -2.89564
18.8461 -8.92937 -2.56526
11.9983 -10.8111 -0.934907
14.2062 -11.0408 -1.60908
16.1348 -11.4377 -1.67218
22.9029 -11.8695 0.402549
20.5363 -13.6781 0.30981
18.4672 -14.3642 -1.01316
17.0291 -17.6155 -6.62134
17.3462 -17.9289 -4.34459
17.5082 -17.775 -2.38732
16.3701 -18.9724 4.31714
17.7521 -20.3175 2.04536
17.4408 -21.0069 -0.389893
16.0572 -27.1851 -6.40522
15.7351 -25.4989 -3.9694
15.4651 -23.737 -2.14583
9.82609 -21.6844 -1.08192
10.3079 -23.7891 -1.93062
11.9131 -24.451 -0.999921
13.922 -33.2376 -1.26272
12.848 -30.458 -1.29106
11.7357 -28.2363 -0.717133
7.29926 -27.0244 4.22511
10.2383 -27.3313 3.83992
12.2132 -28.7214 3.02141
18.4279 -32.0278 5.74104
16.7845 -31.4176 4.22136
14.8248 -31.2184 4.19814
12.3639 -35.8975 9.9302
13.291 -34.9969 8.0036
14.2035 -34.2248 6.43766
15.1776 -41.4115 1.48202
14.2577 -38.9576 2.90059
13.8102 -36.5016 3.42077
6.8834 -34.7448 1.20705
9.02287 -34.3251 2.00008
10.7517 -34.2976 2.94428
6.43036 -30.528 6.12435
8.5319 -31.5089 6.18608
10.4151 -32.0539 5.99267
13.2668 -27.7342 7.40757
14.0865 -29.761 8.18404
12.5362 -30.7644 8.86993
9.85125 -27.4349 12.0104
7.34756 -32.3739 12.7662
8.80416 -30.8029 11.8759
9.83127 -29.3082 11.1066
timestep
-10.1195 -3.7235 -9.98323
-12.0526 -0.402859 -6.40374
-10.6561 -1.56638 -7.84546
-9.61018 -2.72903 -9.04342
-3.14896 0.710961 -5.89421
-5.23112 -1.30906 -6.5758
-6.2348 -3.47746 -7.46645
-7.12886 -10.768 -11.4382
-7.02334 -9.113 -8.96221
-5.8737 -7.25591 -7.64607
-5.61151 -9.74784 -1.68246
-3.61181 -8.8252 -3.69004
-2.85113 -8.98008 -6.11907
0.430219 -5.43134 -11.6219
0.330409 -7.88804 -9.93813
-0.484491 -10.0639 -8.88735
-2.20252 -15.509 -13.8428
-0.450627 -14.7555 -11.5529
-0.185191 -13.8402 -9.18768
5.48899 -17.0062 -9.65733
3.45053 -17.2878 -7.50192
1.54809 -15.9082 -6.51202
-0.861606 -16.0307 0.6561
0.427949 -15.6941 -1.24288
1.72155 -15.6212 -2.72685
7.91351 -13.3522 -2.81428
6.70425 -15.0986 -1.8814
5.21621 -16.2943 -1.39485
0.666754 -15.8572 6.30893
1.86112 -15.7951 3.57945
3.73845 -16.6612 2.08677
11.1137 -20.499 4.06846
8.13607 -20.3909 4.01802
6.01516 -19.6096 2.83741
6.79578 -23.9971 7.59774
4.645 -24.017 5.53519
4.28053 -22.9665 3.24039
-1.55702 -24.1225 -0.737906
0.622974 -24.4327 -0.00725365
2.46942 -24.8874 0.50728
6.55974 -27.8646 -3.45967
6.73135 -25.6619 -2.75181
5.9186 -25.5015 -0.96446
9.98536 -26.416 5.30507
8.63899 -25.3457 3.74811
7.74132 -24.4954 2.21445
13.0887 -26.2409 -1.23234
11.5572 -24.6287 -0.570679
10.3855 -23.1062 -0.134705
10.0844 -21.3017 -6.07142
8.82534 -21.0152 -4.14396
7.90992 -21.3696 -2.43596
-0.58245 -19.3489 0.260798
2.14145 -19.9204 -0.804202
4.18233 -20.7038 -2.11702
7.83784 -24.2443 -7.01027
5.05486 -23.1965 -6.8168
3.57063 -21.3867 -5.80479
-3.1843 -24.6089 -4.02478
-1.77492 -22.3881 -5.42551
-0.0558896 -21.2584 -6.93257
-1.16818 -20.2478 -12.9806
-1.77165 -19.5721 -10.8448
-1.45168 -18.5434 -9.19547
-6.84301 -20.0229 -8.09795
-5.64546 -18.0594 -7.79313
-4.29863 -16.6433 -7.5449
-5.91273 -17.4126 -2.32284
-4.56975 -15.8709 -3.41919
-3.49297 -14.5857 -4.45342
3.92749 -11.6832 -5.68102
1.31088 -11.2522 -4.32163
-0.996945 -11.901 -3.45241
2.3004 -8.9891 3.83295
0.189237 -9.25242 1.7463
-0.827968 -9.41124 -0.586627
1.20008 -2.13786 1.08523
-0.506274 -3.50116 -0.942132
-1.68386 -5.71104 -0.460261
-8.38102 -4.7473 2.8058
-6.74406 -4.51561 1.17819
-5.35507 -4.76635 -0.196116
-11.1908 -5.94795 -3.96685
-8.83716 -4.13671 -3.72176
-6.86683 -2.68959 -2.99642
-13.37 -1.23755 1.25223
-10.534 -0.637767 0.561128
-8.41731 -0.0570005 -0.73689
-5.55418 5.24199 -3.33096
-5.99307 3.75029 -1.60915
-5.74974 2.56236 -0.0565653
-2.04285 1.23264 4.78134
-3.54553 2.79093 3.947
-5.16418 3.81365 3.48341
-2.56731 10.358 6.10484
-4.25129 8.83758 4.17276
-6.06333 7.47472 3.00588
-12.4704 8.41057 1.72917
-10.2687 9.14069 1.68946
-8.48505 9.92797 1.40683
-6.1268 12.0359 -4.79402
-6.52492 12.8315 -1.9499
-7.26241 13.3897 0.426445
-9.75382 18.5444 5.1672
-8.39708 17.687 3.49193
-7.38036 16.8284 2.03935
-2.58397 16.3258 7.87887
-3.52118 16.9149 5.84
-4.25152 17.4728 4.09757
-3.30405 24.0055 0.745185
-1.80735 21.4847 1.28018
-1.32539 19.5909 2.91838
1.49898 14.1088 5.11864
1.61445 16.4199 5.28573
1.21945 18.3429 5.44953
1.23513 19.972 12.6352
2.79809 20.0143 10.0983
3.76463 19.9926 7.73863
11.1185 18.098 11.2372
9.46675 20.0855 9.75329
7.50542 20.4975 8.1766
8.95293 16.3078 3.07497
9.16133 18.452 3.93598
9.13749 20.2438 4.75432
5.17293 19.6699 -1.16727
6.0546 21.5142 1.00102
6.65321 22.6618 3.19811
5.19812 29.7588 6.21991
6.57727 27.1323 6.50203
6.10744 24.6279 6.40384
5.92486 23.1729 13.8758
5.4189 23.6082 11.6539
4.68359 24.0347 9.87671
-1.3231 26.0172 14.1912
-0.0454253 25.3743 12.3646
1.13145 24.9877 10.8328
1.76133 23.9249 4.02684
0.849106 25.5703 6.33788
0.791774 27.5009 8.00288
3.30069 33.2676 9.8804
1.56957 32.31 8.66856
0.307323 31.2474 7.59221
4.58916 32.5056 1.54222
2.57818 32.0844 2.61969
1.20923 31.4981 3.90932
-4.91924 29.4957 2.41898
-2.70967 29.815 1.78793
-0.817126 29.6806 1.25773
1.53065 30.5994 -3.08319
0.389907 33.6835 -4.18984
0.317538 33.2089 -1.92005
1.2589 31.6009 -1.28053
timestep
-0.10003 13.159 7.1532
-0.795311 14.278 2.34341
-0.591542 13.3841 4.47456
-0.666476 12.2998 6.1176
-8.0777 8.71295 4.02905
-5.91647 8.99683 6.06102
-3.47918 9.74607 6.03378
3.61454 8.81992 6.70791
1.1299 7.47862 5.75507
-1.27469 6.72342 5.36644
-5.08801 6.80783 10.575
-4.74008 4.87221 8.33606
-3.53107 3.82874 6.34817
-0.363823 -2.82999 1.43168
-1.87216 -0.776577 2.97727
-3.5309 0.933377 3.88646
-11.0204 -2.8182 2.9169
-8.2943 -2.6446 4.10808
-6.03695 -1.74453 4.88055
0.693386 -5.35152 8.95804
-2.176 -5.14334 8.18106
-4.27555 -4.41628 6.92975
-7.73144 -8.70842 2.5816
-6.65213 -7.96318 4.49527
-5.79986 -7.8333 6.26653
-7.10138 -10.7092 12.4916
-6.25969 -11.0087 10.3505
-5.65432 -10.9204 8.47796
-8.60623 -12.4144 6.12736
-8.13182 -15.1392 7.23692
-5.65411 -14.5862 7.47693
1.07056 -18.0699 3.1206
-1.43014 -18.0105 4.74029
-3.64381 -16.81 5.14207
-10.9365 -20.4436 5.5818
-8.22515 -19.435 4.86644
-6.07731 -19.2282 3.5076
-4.68913 -21.6358 -0.230811
-6.49093 -20.4179 -1.03868
-7.50018 -19.0728 -0.0125043
-9.85126 -24.4842 -0.411762
-10.3309 -22.3869 -1.27995
-10.622 -20.4766 -1.66292
-14.4642 -23.5406 2.50709
-14.4581 -21.9002 0.866579
-14.1404 -20.3004 -0.238267
-18.4787 -17.7933 4.56534
-16.5944 -17.7853 3.21185
-14.8722 -17.5538 2.28373
-12.3941 -14.269 7.00851
-12.3863 -14.978 4.79951
-11.8156 -15.4004 2.96196
-7.20377 -14.5632 -3.72183
-7.91909 -14.0843 -0.868874
-8.46318 -14.2181 1.61877
-1.80438 -10.7133 5.63965
-3.20544 -12.7876 4.02272
-5.1622 -12.5107 2.41123
-4.22424 -6.94406 -4.47747
-3.6235 -8.59344 -2.06934
-3.79255 -9.73794 0.203108
0.425097 -4.91558 4.11539
-1.51563 -5.95433 3.3826
-3.06735 -6.84725 2.56047
-9.11007 -4.2397 -0.360289
-6.91817 -4.24158 0.399767
-5.00118 -4.07573 0.822869
-7.12532 3.32055 0.130694
-6.22329 1.18349 0.172559
-4.97912 -0.34278 0.113124
-1.14521 1.51513 -6.48689
-2.35999 1.51139 -3.76574
-2.08675 1.71798 -1.23887
3.3838 0.135446 3.89623
1.99818 2.57136 2.88291
0.309216 3.41893 1.1708
-3.58198 9.98738 1.45679
-1.2434 8.14142 1.51912
1.0121 7.14165 0.875076
7.75629 8.09595 2.82388
5.86114 8.48199 1.54257
4.37767 8.80544 0.287771
-0.772812 11.4444 -5.33742
1.35764 10.5851 -3.43923
3.879 10.3305 -3.1574
10.1075 13.5879 -8.32392
7.5153 13.3537 -6.8727
5.58367 13.0096 -5.24455
1.3759 15.504 -0.969497
2.19463 15.787 -3.1217
3.06842 15.8371 -4.88635
5.39267 22.3877 -4.92955
4.3091 20.6476 -6.01596
3.25315 19.1496 -6.73841
8.358 20.6998 -11.7956
6.06762 18.8465 -11.3485
4.00266 17.8522 -10.2305
-1.74404 16.9136 -13.1874
-0.643872 15.3342 -11.8923
1.06594 15.5465 -10.9371
4.49884 8.31377 -8.76174
3.00376 10.8525 -9.20889
1.45735 11.7675 -11.0183
-4.0638 8.67878 -12.7128
-2.73868 10.5493 -13.0701
-2.28198 11.1301 -11.2439
-7.09897 13.5249 -6.7828
-5.92308 12.9014 -8.68305
-4.295 11.9429 -8.12495
-9.33118 7.4044 -10.634
-6.91512 7.35988 -8.89016
-4.96603 8.25329 -7.50945
1.76205 6.48274 -8.86185
-0.290477 6.63824 -7.79276
-1.68273 6.69743 -6.39945
-7.05684 5.74896 -1.69585
-4.08369 5.93978 -1.62999
-1.7642 5.88567 -2.68824
6.19719 7.12515 -4.39779
4.21725 5.85029 -2.5716
1.88038 4.83689 -2.45037
2.89347 -2.70299 -2.91303
3.35394 -0.482054 -2.42545
3.05598 1.30996 -1.66334
[truncated: 97,610 more chars]
