# Supplementary material for: Investigating Intrinsically Disordered Proteins With Brownian Dynamics
Source: Front Mol Biosci. 2022 Jun 8;9:898838. doi: 10.3389/fmolb.2022.898838 (PMC9213797; doi:10.3389/fmolb.2022.898838)
Supplement: Supplementary file 1 [file Presentation1.zip › Browndye_IDP_paper/trajectories/glu_lys_sv15.vtf]

a 0 t NN res LYS r 3.430000
a 1 t NG res LYS r 3.430000
a 2 t CB res LYS r 3.430000
a 3 t CA res LYS r 3.430000
a 4 t NG res LYS r 3.430000
a 5 t CB res LYS r 3.430000
a 6 t CA res LYS r 3.430000
a 7 t OG res GLU r 3.430000
a 8 t CB res GLU r 3.430000
a 9 t CA res GLU r 3.430000
a 10 t NG res LYS r 3.430000
a 11 t CB res LYS r 3.430000
a 12 t CA res LYS r 3.430000
a 13 t NG res LYS r 3.430000
a 14 t CB res LYS r 3.430000
a 15 t CA res LYS r 3.430000
a 16 t OG res GLU r 3.430000
a 17 t CB res GLU r 3.430000
a 18 t CA res GLU r 3.430000
a 19 t NG res LYS r 3.430000
a 20 t CB res LYS r 3.430000
a 21 t CA res LYS r 3.430000
a 22 t NG res LYS r 3.430000
a 23 t CB res LYS r 3.430000
a 24 t CA res LYS r 3.430000
a 25 t NG res LYS r 3.430000
a 26 t CB res LYS r 3.430000
a 27 t CA res LYS r 3.430000
a 28 t OG res GLU r 3.430000
a 29 t CB res GLU r 3.430000
a 30 t CA res GLU r 3.430000
a 31 t NG res LYS r 3.430000
a 32 t CB res LYS r 3.430000
a 33 t CA res LYS r 3.430000
a 34 t NG res LYS r 3.430000
a 35 t CB res LYS r 3.430000
a 36 t CA res LYS r 3.430000
a 37 t OG res GLU r 3.430000
a 38 t CB res GLU r 3.430000
a 39 t CA res GLU r 3.430000
a 40 t NG res LYS r 3.430000
a 41 t CB res LYS r 3.430000
a 42 t CA res LYS r 3.430000
a 43 t NG res LYS r 3.430000
a 44 t CB res LYS r 3.430000
a 45 t CA res LYS r 3.430000
a 46 t OG res GLU r 3.430000
a 47 t CB res GLU r 3.430000
a 48 t CA res GLU r 3.430000
a 49 t OG res GLU r 3.430000
a 50 t CB res GLU r 3.430000
a 51 t CA res GLU r 3.430000
a 52 t OG res GLU r 3.430000
a 53 t CB res GLU r 3.430000
a 54 t CA res GLU r 3.430000
a 55 t NG res LYS r 3.430000
a 56 t CB res LYS r 3.430000
a 57 t CA res LYS r 3.430000
a 58 t OG res GLU r 3.430000
a 59 t CB res GLU r 3.430000
a 60 t CA res GLU r 3.430000
a 61 t NG res LYS r 3.430000
a 62 t CB res LYS r 3.430000
a 63 t CA res LYS r 3.430000
a 64 t OG res GLU r 3.430000
a 65 t CB res GLU r 3.430000
a 66 t CA res GLU r 3.430000
a 67 t NG res LYS r 3.430000
a 68 t CB res LYS r 3.430000
a 69 t CA res LYS r 3.430000
a 70 t NG res LYS r 3.430000
a 71 t CB res LYS r 3.430000
a 72 t CA res LYS r 3.430000
a 73 t OG res GLU r 3.430000
a 74 t CB res GLU r 3.430000
a 75 t CA res GLU r 3.430000
a 76 t NG res LYS r 3.430000
a 77 t CB res LYS r 3.430000
a 78 t CA res LYS r 3.430000
a 79 t NG res LYS r 3.430000
a 80 t CB res LYS r 3.430000
a 81 t CA res LYS r 3.430000
a 82 t NG res LYS r 3.430000
a 83 t CB res LYS r 3.430000
a 84 t CA res LYS r 3.430000
a 85 t NG res LYS r 3.430000
a 86 t CB res LYS r 3.430000
a 87 t CA res LYS r 3.430000
a 88 t OG res GLU r 3.430000
a 89 t CB res GLU r 3.430000
a 90 t CA res GLU r 3.430000
a 91 t NG res LYS r 3.430000
a 92 t CB res LYS r 3.430000
a 93 t CA res LYS r 3.430000
a 94 t OG res GLU r 3.430000
a 95 t CB res GLU r 3.430000
a 96 t CA res GLU r 3.430000
a 97 t NG res LYS r 3.430000
a 98 t CB res LYS r 3.430000
a 99 t CA res LYS r 3.430000
a 100 t NG res LYS r 3.430000
a 101 t CB res LYS r 3.430000
a 102 t CA res LYS r 3.430000
a 103 t OG res GLU r 3.430000
a 104 t CB res GLU r 3.430000
a 105 t CA res GLU r 3.430000
a 106 t OG res GLU r 3.430000
a 107 t CB res GLU r 3.430000
a 108 t CA res GLU r 3.430000
a 109 t OG res GLU r 3.430000
a 110 t CB res GLU r 3.430000
a 111 t CA res GLU r 3.430000
a 112 t OG res GLU r 3.430000
a 113 t CB res GLU r 3.430000
a 114 t CA res GLU r 3.430000
a 115 t OG res GLU r 3.430000
a 116 t CB res GLU r 3.430000
a 117 t CA res GLU r 3.430000
a 118 t OG res GLU r 3.430000
a 119 t CB res GLU r 3.430000
a 120 t CA res GLU r 3.430000
a 121 t OG res GLU r 3.430000
a 122 t CB res GLU r 3.430000
a 123 t CA res GLU r 3.430000
a 124 t OG res GLU r 3.430000
a 125 t CB res GLU r 3.430000
a 126 t CA res GLU r 3.430000
a 127 t NG res LYS r 3.430000
a 128 t CB res LYS r 3.430000
a 129 t CA res LYS r 3.430000
a 130 t OG res GLU r 3.430000
a 131 t CB res GLU r 3.430000
a 132 t CA res GLU r 3.430000
a 133 t OG res GLU r 3.430000
a 134 t CB res GLU r 3.430000
a 135 t CA res GLU r 3.430000
a 136 t NG res LYS r 3.430000
a 137 t CB res LYS r 3.430000
a 138 t CA res LYS r 3.430000
a 139 t NG res LYS r 3.430000
a 140 t CB res LYS r 3.430000
a 141 t CA res LYS r 3.430000
a 142 t OG res GLU r 3.430000
a 143 t CB res GLU r 3.430000
a 144 t CA res GLU r 3.430000
a 145 t OG res GLU r 3.430000
a 146 t CB res GLU r 3.430000
a 147 t CA res GLU r 3.430000
a 148 t OC res GLU r 3.430000
a 149 t OG res GLU r 3.430000
a 150 t CB res GLU r 3.430000
a 151 t CA res GLU r 3.430000
b 3:6
b 2:1
b 3:0
b 3:2
b 6:9
b 5:4
b 6:5
b 9:12
b 8:7
b 9:8
b 12:15
b 11:10
b 12:11
b 15:18
b 14:13
b 15:14
b 18:21
b 17:16
b 18:17
b 21:24
b 20:19
b 21:20
b 24:27
b 23:22
b 24:23
b 27:30
b 26:25
b 27:26
b 30:33
b 29:28
b 30:29
b 33:36
b 32:31
b 33:32
b 36:39
b 35:34
b 36:35
b 39:42
b 38:37
b 39:38
b 42:45
b 41:40
b 42:41
b 45:48
b 44:43
b 45:44
b 48:51
b 47:46
b 48:47
b 51:54
b 50:49
b 51:50
b 54:57
b 53:52
b 54:53
b 57:60
b 56:55
b 57:56
b 60:63
b 59:58
b 60:59
b 63:66
b 62:61
b 63:62
b 66:69
b 65:64
b 66:65
b 69:72
b 68:67
b 69:68
b 72:75
b 71:70
b 72:71
b 75:78
b 74:73
b 75:74
b 78:81
b 77:76
b 78:77
b 81:84
b 80:79
b 81:80
b 84:87
b 83:82
b 84:83
b 87:90
b 86:85
b 87:86
b 90:93
b 89:88
b 90:89
b 93:96
b 92:91
b 93:92
b 96:99
b 95:94
b 96:95
b 99:102
b 98:97
b 99:98
b 102:105
b 101:100
b 102:101
b 105:108
b 104:103
b 105:104
b 108:111
b 107:106
b 108:107
b 111:114
b 110:109
b 111:110
b 114:117
b 113:112
b 114:113
b 117:120
b 116:115
b 117:116
b 120:123
b 119:118
b 120:119
b 123:126
b 122:121
b 123:122
b 126:129
b 125:124
b 126:125
b 129:132
b 128:127
b 129:128
b 132:135
b 131:130
b 132:131
b 135:138
b 134:133
b 135:134
b 138:141
b 137:136
b 138:137
b 141:144
b 140:139
b 141:140
b 144:147
b 143:142
b 144:143
b 147:151
b 146:145
b 147:146
b 150:149
b 151:148
b 151:150
timestep
27.976 12.9794 21.2591
26.8877 12.8181 27.2573
26.6297 13.1742 24.3092
26.6061 13.0212 21.7633
25.1299 20.5676 19.5072
25.1415 17.6302 18.9994
24.9408 15.0875 19.042
29.2707 11.2577 14.2957
27.3951 12.3041 15.1751
25.7726 12.6633 16.2347
27.3232 6.53001 21.2889
25.5255 8.34029 19.7474
24.2147 9.69869 18.0321
20.0361 14.2973 22.9039
20.52 13.1626 20.1905
20.9365 11.6142 18.207
23.0322 15.8366 13.1726
21.8073 13.9727 13.8133
20.9184 12.3442 14.477
27.0461 7.99746 12.721
24.1562 8.04837 13.4489
21.7052 8.74884 13.5289
19.7782 6.26647 20.7745
18.9945 7.19266 18.0519
18.6853 7.65978 15.5637
14.3875 15.3548 13.7524
15.8002 12.7556 14.1172
16.3914 10.276 14.0334
20.8115 9.59264 8.02243
18.9438 9.62916 9.39918
17.4043 9.1717 10.5406
20.702 2.27309 13.1173
18.389 4.01244 12.4037
16.6517 5.52697 11.3116
10.7154 7.63667 17.2807
12.1269 7.32024 14.6745
13.1814 6.53707 12.4883
13.6047 12.676 9.25875
12.8481 10.483 9.31943
12.3532 8.5771 9.39029
18.5443 6.17384 5.38017
15.8596 5.47923 6.47331
13.4217 5.66035 7.20004
12.8802 0.116351 13.1584
11.7563 1.974 11.116
11.0645 3.34611 9.08044
7.2428 8.95754 11.369
7.77383 7.15884 10.0021
8.16047 5.76316 8.66601
11.3737 8.66082 2.75832
10.0239 7.38669 4.15096
8.79179 6.06103 4.92989
12.3244 -0.212756 4.88379
10.5095 1.21051 4.62882
8.87265 2.29203 4.44753
6.27361 1.29726 11.9101
5.8758 1.8864 9.01564
5.67428 1.96828 6.47471
3.23591 8.70919 4.35095
3.91948 6.51131 4.64467
3.9319 4.56826 4.31872
9.83119 5.01235 -0.457784
7.37356 3.48008 0.245899
5.08008 2.82061 1.14524
5.72995 -3.48005 4.66626
4.81794 -1.78619 3.36863
3.72908 -0.538368 2.30126
-0.427084 2.70724 8.38561
0.0816208 2.15502 5.50125
0.415463 1.08596 3.21006
2.11498 7.78969 0.485346
1.23927 5.06187 -0.336675
0.23477 2.72077 -0.216148
4.58924 -2.41426 -3.15764
2.75076 -1.19802 -2.4324
0.941077 -0.588853 -1.94626
0.72641 -4.82363 4.59787
-0.782427 -3.4585 2.41968
-1.56122 -2.48738 0.19377
-4.94367 3.78583 3.23259
-4.48346 2.13915 0.790725
-4.1916 0.101535 -0.715181
-0.615288 0.980348 -8.9758
-1.74746 0.524295 -6.25625
-3.32616 -0.232773 -4.4017
1.54185 -6.11881 -3.73079
-1.30395 -5.23636 -3.80422
-3.48999 -4.02889 -4.32092
-8.24255 -3.45674 1.20119
-6.8928 -3.0251 -0.635941
-6.80654 -3.63325 -2.50791
-8.96261 4.01653 -5.35412
-8.17428 1.14311 -5.2854
-8.19924 -1.40686 -5.25497
-2.9176 -2.89387 -9.18277
-5.1526 -3.34821 -8.75455
-6.97934 -3.6412 -8.07692
-5.76285 -10.3659 -3.49333
-7.30695 -8.16182 -4.77473
-8.56691 -6.66669 -6.41214
-11.9515 -2.63002 -0.941156
-12.1441 -3.40412 -3.81297
-11.8197 -4.75569 -5.95118
-9.86586 0.00211131 -10.3553
-10.9903 -2.00269 -10.0366
-11.8069 -3.7455 -9.61511
-6.99687 -8.73035 -10.8754
-9.1723 -7.92257 -10.8867
-11.0296 -7.27062 -10.8046
-12.7558 -9.42078 -4.70285
-13.4819 -9.14643 -6.88975
-13.9255 -8.59018 -8.72682
-16.5552 -2.20624 -7.91107
-16.3917 -4.14296 -9.17901
-16.2096 -5.87777 -10.0946
-12.2064 -5.2815 -16.0882
-13.7598 -6.01826 -14.5299
-15.2975 -6.87639 -13.6465
-12.4559 -13.0203 -11.7482
-14.1968 -11.6604 -12.4578
-15.7371 -10.6109 -13.096
-19.3693 -9.008 -7.41748
-19.2158 -9.65825 -9.63951
-19.1707 -10.0342 -11.5729
-19.8881 -3.68301 -15.0733
-19.9657 -5.94297 -14.5533
-20.2767 -7.88783 -14.5076
-13.7808 -9.03193 -17.7109
-16.4592 -10.3163 -17.4689
-18.9411 -10.5077 -16.9149
-19.0623 -15.2964 -12.0248
-20.1234 -14.2171 -13.7837
-21.0197 -13.1927 -15.208
-25.0425 -8.08956 -12.0795
-24.4231 -9.76584 -13.5597
-24.1578 -11.0568 -15.0241
-21.2949 -5.62308 -19.4074
-22.5095 -8.34454 -19.4425
-23.8626 -10.3938 -18.7547
-18.179 -15.9403 -19.4355
-21.0493 -15.143 -19.3408
-23.3625 -14.0836 -19.516
-26.4317 -15.6136 -13.4521
-26.2943 -15.18 -15.7276
-26.5883 -14.8001 -17.6385
-28.9355 -8.24266 -18.0394
-28.549 -10.3694 -18.8837
-28.5168 -12.1954 -19.6236
-28.7626 -15.7939 -22.8905
-24.4548 -12.6301 -25.1839
-26.2844 -13.2762 -23.9115
-27.8897 -13.9068 -22.9587
timestep
13.5253 -6.5191 -1.87865
11.4973 -2.51944 -0.439943
11.6346 -5.28202 -1.54885
12.5606 -7.57018 -2.18873
14.1181 -8.09382 4.28784
11.9401 -8.84329 2.39709
10.878 -9.87484 0.320858
8.95287 -16.2946 -3.40203
8.80837 -14.5637 -1.86398
9.05406 -13.0815 -0.589702
3.53724 -10.0401 3.48501
5.55214 -12.2309 3.33992
6.85439 -14.1676 2.31224
9.54563 -19.6845 -3.14335
7.80488 -19.2862 -0.757647
6.67846 -17.6789 0.87035
8.65805 -21.7361 2.63706
7.05943 -21.2492 4.24632
5.56505 -20.3719 3.30928
-0.293032 -23.4785 5.79627
1.1139 -20.8702 5.48342
2.78582 -18.9448 5.47247
10.0783 -17.1966 6.19996
7.11101 -17.1037 6.45903
4.82395 -16.2073 7.14343
9.54615 -11.0662 7.25366
6.65003 -11.6144 7.69226
4.27634 -12.4494 7.27904
-2.3839 -11.5627 9.51197
-0.583128 -11.0158 8.1553
0.948401 -10.6406 6.97442
4.27629 -4.74006 7.89006
2.0382 -5.41726 6.0427
0.12702 -7.09705 5.87492
-7.31608 -9.08031 8.98562
-5.52006 -8.30804 6.73654
-3.64915 -7.14459 5.45258
-4.35955 -4.614 -1.25325
-4.71565 -4.75737 1.03477
-4.96339 -4.57514 2.98061
-4.4089 0.354969 9.12978
-5.92841 -0.624943 6.76097
-7.02908 -2.44532 5.35482
-11.9549 -6.25511 3.25745
-11.535 -3.75037 4.81641
-10.6935 -1.60411 5.90637
-11.7019 6.01498 7.49137
-11.6701 3.69683 7.40425
-11.8454 1.73731 7.30208
-15.5823 -0.215913 13.6944
-14.9931 0.732439 11.6608
-14.6747 1.29639 9.80024
-19.6783 3.1777 11.8229
-19.463 4.038 9.67913
-17.811 3.26136 8.93842
-15.3314 3.74462 0.401618
-16.4753 3.44633 3.13713
-17.819 4.04485 5.22007
-20.5424 9.49885 7.0006
-20.9642 7.28396 6.45404
-21.2815 5.38759 6.02509
-28.5808 2.0742 6.86294
-25.9345 3.05699 5.90805
-24.4275 4.2428 4.22722
-27.9942 10.2215 1.19749
-26.413 8.63587 1.80388
-24.984 7.30054 2.0408
-23.2448 13.8071 0.906265
-22.6192 11.2304 -0.45368
-22.0269 8.84342 0.220191
-16.1579 10.0738 3.57841
-17.7228 7.94182 2.20517
-19.2197 6.36631 0.871106
-20.5736 3.30766 -4.67523
-19.8749 2.8542 -2.50992
-19.9147 2.90759 -0.541052
-15.3067 -3.08445 -3.71285
-16.2836 -0.954539 -1.87177
-17.8831 -0.2597 -0.0113108
-21.2581 -1.29608 8.03026
-19.2613 -1.55555 5.83346
-17.9854 -0.851269 3.74094
-14.402 -4.23488 9.78472
-14.8641 -2.65326 7.3017
-14.5826 -0.944662 5.42984
-10.4494 5.78256 4.56999
-11.817 3.61488 3.04973
-12.2002 1.10584 3.29469
-9.43532 -4.51605 -0.146019
-9.26835 -2.50585 1.00011
-9.33835 -0.591228 1.45808
-2.16876 -0.709431 2.98927
-4.44816 0.969559 2.05881
-6.18947 1.12547 0.202465
-2.35857 -2.05718 -5.66431
-3.46082 -0.715073 -4.12607
-4.7112 0.527621 -3.24678
-11.3636 0.675116 -5.53791
-9.63325 2.35358 -3.78607
-7.38111 2.62761 -4.9502
0.677934 2.08309 -7.50191
-2.19478 2.85806 -7.66727
-4.51712 3.78335 -7.16425
-7.79735 8.04063 -10.5389
-5.6976 8.26372 -9.57778
-4.49909 6.70039 -9.59952
-3.67868 7.67316 -16.1169
-2.71728 7.99434 -14.03
-1.99106 7.87179 -12.2029
-1.90219 14.1955 -10.6676
-1.15425 12.1405 -9.89308
-0.666145 10.261 -9.56157
1.76076 9.40995 -2.12113
1.19844 9.36829 -4.37156
1.1416 9.36736 -6.34071
1.87238 5.32012 -11.3419
2.91915 5.94073 -9.36672
3.55728 6.76559 -7.69541
6.67741 3.23664 -2.92705
6.45214 4.91887 -4.50874
6.77114 6.46234 -5.69062
12.8459 9.42561 -8.81764
11.3896 8.08147 -7.61141
10.4789 6.76154 -6.46716
11.2256 1.81654 -1.93549
11.9921 3.73967 -2.98264
12.7563 5.38257 -3.75575
17.8326 9.62 -6.20819
17.3827 7.25773 -4.44816
16.5279 5.10298 -3.38569
21.9156 -0.374976 -2.4039
20.4578 1.39567 -2.05423
19.5698 3.14632 -2.22021
25.2349 7.6932 -0.384847
24.0067 6.30152 -1.77662
22.7848 5.1015 -2.75024
18.7984 2.20445 -8.83011
21.2375 2.49383 -7.14269
23.3893 3.31941 -6.05155
22.8645 7.46994 -11.4591
24.6627 7.21979 -9.09602
25.9444 5.76638 -7.43852
31.745 2.83467 -7.58562
30.9364 4.86887 -6.81714
29.5435 6.15545 -6.283
30.1639 13.7294 -4.85388
30.422 11.5396 -5.57537
30.8977 9.70138 -6.09992
35.4675 9.55757 -5.72633
35.5165 10.506 -0.8493
34.5697 10.149 -2.93698
34.1329 8.8117 -4.31605
timestep
6.62473 -5.81067 -32.6412
6.50556 -4.94434 -38.2052
7.30387 -5.28532 -35.3544
7.68897 -4.83854 -32.8736
14.6187 -2.41972 -28.5896
12.0696 -2.06404 -30.0917
9.70441 -2.19254 -31.036
4.77192 0.892344 -28.3607
6.94372 1.2268 -29.1049
8.81254 1.26166 -29.7272
10.4065 6.40581 -34.8033
10.9266 5.58005 -31.9876
10.544 4.64303 -29.6472
14.3851 10.5859 -24.2017
13.557 8.31843 -25.949
11.5505 7.38511 -27.2155
5.39824 10.3303 -27.0698
7.24175 8.99202 -27.509
8.85395 10.0612 -27.1367
13.5268 17.534 -26.0381
11.7298 15.2795 -26.7919
9.77111 13.6837 -26.4464
2.4557 12.5353 -25.6229
5.20946 13.6146 -25.2593
6.6127 15.6832 -25.7636
8.98489 23.6222 -27.8939
7.52928 21.1283 -27.1575
6.0585 19.4385 -25.9395
3.98553 23.3623 -30.2609
3.26409 22.1074 -28.4479
2.77743 21.1545 -26.7938
-2.95213 18.0131 -29.2795
-0.871199 17.8946 -27.1497
0.563078 18.5441 -25.1438
1.91747 12.4003 -18.8277
0.960118 14.5282 -20.6813
-0.0292813 16.4573 -22.0238
-6.4608 18.7114 -21.6473
-4.60535 18.0617 -20.4154
-2.9072 17.3546 -19.7103
1.58206 19.5798 -15.9179
-0.384515 17.3457 -15.7691
-2.74303 16.4127 -16.0325
-10.158 14.1883 -17.3334
-7.69819 14.3532 -15.6593
-5.78018 15.1081 -14.158
-3.83011 15.4855 -7.36884
-5.58112 14.8014 -8.72843
-6.18477 14.1762 -10.4964
-8.92868 9.87113 -12.7054
-9.25708 10.9774 -10.6928
-9.1728 12.2338 -9.17778
-11.3773 7.59939 -8.2011
-9.88798 8.0425 -6.47831
-9.84647 9.99021 -6.1857
-14.197 14.2915 -2.59559
-12.4108 11.9106 -2.44916
-10.6238 10.0916 -2.46745
-5.33294 6.61857 1.88005
-7.19533 7.17515 0.613503
-8.7816 7.38735 -0.535231
-12.9744 4.02705 -5.1782
-12.0186 3.25879 -2.4622
-10.7759 4.15465 -0.423735
-8.20784 4.55305 6.18504
-9.36796 3.15372 4.74364
-9.39911 2.73114 2.81931
-7.77244 -3.20831 -1.86759
-7.4085 -2.68102 1.04273
-8.5059 -0.953439 2.56381
-11.5888 -2.04763 10.7947
-10.0033 -2.16242 8.27409
-8.99717 -2.57131 5.96694
-10.5596 -7.13838 1.07156
-9.333 -6.35608 2.87877
-8.2758 -6.00306 4.50315
-4.6374 -6.93619 -2.61812
-4.3052 -6.54481 0.317324
-4.89891 -6.16671 2.76825
-3.81355 2.52973 2.31906
-4.05279 -0.40248 2.79371
-3.19746 -2.78517 3.09988
4.72301 -4.4223 4.22375
2.2176 -3.37617 5.45214
0.0707232 -2.10856 4.91685
4.68043 4.29238 8.53197
2.81285 2.90004 6.6735
1.51812 1.40178 5.06683
6.38835 -1.79637 0.649446
4.58351 -0.425388 1.14479
2.92219 0.504081 1.65174
0.406961 -3.16499 -4.80418
0.270544 -1.73602 -2.1927
0.159081 -1.75933 0.354761
0.935673 -5.73128 -1.84615
1.72629 -6.04662 0.312064
0.414833 -5.34 1.60112
3.1252 -10.0429 7.1732
1.35931 -7.89505 6.1014
-0.554806 -6.56724 5.06431
-8.41551 -6.90899 8.74277
-5.83799 -5.73055 7.82189
-3.64118 -5.07607 6.70468
-1.25165 2.20633 7.91116
-2.31551 0.184543 7.50745
-2.724 -1.65513 8.0816
-3.88912 -6.44548 12.3485
-3.75804 -4.18678 11.8351
-4.35466 -2.35077 11.4427
-6.74148 1.99889 12.9062
-4.45611 2.18291 12.5518
-3.21042 0.809085 13.2164
-5.64074 0.945148 19.764
-4.34158 0.363956 17.9318
-2.92773 -0.41522 16.8027
3.21881 -3.8304 17.1085
1.39062 -2.51935 16.5417
-0.288146 -3.0813 17.406
-4.71319 -7.1838 19.4665
-2.42778 -6.83025 19.6518
-0.551642 -6.2545 19.48
5.05026 -6.23251 21.4284
3.13705 -7.40492 20.839
1.76002 -8.78529 21.1205
1.98425 -11.6898 27.1727
1.57181 -11.7189 24.8898
1.15047 -12.036 22.9917
-2.94856 -17.7028 17.4765
-1.17801 -16.6761 19.6425
-0.438834 -15.1823 21.5724
-3.3042 -19.6822 26.4809
-1.72866 -18.0523 25.9874
-0.443234 -17.4509 24.621
5.31517 -18.235 22.5082
3.92795 -18.7035 24.3078
2.60493 -19.5417 25.5027
2.62395 -27.2901 28.0293
3.11497 -24.3732 28.391
2.88902 -21.8364 28.5182
2.29217 -14.1216 32.6427
3.22817 -16.8642 31.9481
4.00683 -18.9889 30.7728
9.6493 -22.4865 34.7929
7.76779 -21.3507 34.0496
6.13595 -20.3351 33.6179
2.7474 -22.4274 38.5733
4.08519 -20.7456 37.6991
5.42739 -19.3828 37.2277
9.19092 -16.4646 36.1844
12.6412 -18.8801 38.9952
10.5634 -17.9526 38.5426
8.74884 -17.6417 37.8413
timestep
8.29933 -3.87415 23.4335
4.991 -1.06754 18.1063
6.29884 -2.19893 20.5333
7.69164 -2.87491 22.5595
5.47268 5.38101 22.5556
6.57231 2.80554 23.5745
7.13238 0.437278 24.3362
5.98195 1.17907 32.0062
6.04599 1.07663 29.6893
5.62565 0.61862 27.82
-2.21334 -2.31092 28.6235
-0.147687 -0.183626 28.9203
1.92724 1.22221 28.4504
-3.1468 4.75695 29.0239
-0.277063 5.45893 29.4141
1.89579 5.01073 28.157
4.41075 9.10661 23.6335
3.44758 8.57826 25.6769
4.54356 7.13461 26.4487
7.81202 6.49765 32.3479
8.7983 5.83532 29.615
8.20487 7.06938 27.4639
11.4687 12.6301 25.5677
10.4678 10.0968 24.3588
9.20058 7.93217 23.8996
15.0421 5.11707 20.2162
12.1118 5.65867 20.192
9.63518 5.80345 20.7819
5.09255 2.04452 17.4958
7.10804 2.2475 18.6267
8.61977 2.25195 19.8899
12.6912 -2.52519 26.2364
12.0355 -1.27959 23.6098
10.856 -0.32722 21.5594
10.8096 -7.93035 19.7337
10.0885 -5.0425 19.8773
10.5332 -2.81978 18.7093
7.34657 -4.84544 15.9501
9.44227 -4.96394 14.9619
9.87856 -3.04289 14.9728
13.1192 3.55799 15.0582
11.1168 1.84852 13.6623
9.79544 -0.0642785 12.6146
3.50865 -0.395999 9.14796
6.27292 -1.23602 8.4175
8.41421 -0.0173087 9.07482
13.8661 1.57613 6.1471
11.5859 1.77459 5.76833
9.6225 1.72684 5.92237
3.5339 2.17444 6.51847
5.18446 2.35564 4.89823
6.6888 2.50126 3.63465
7.07942 2.0828 -3.92107
7.05238 2.8216 -1.72201
7.4951 3.52355 0.064652
7.71948 9.88218 2.76316
6.10105 7.47913 2.06572
4.98281 6.37457 0.0577402
3.2211 7.04114 -7.47007
4.22743 7.25681 -5.39084
3.8282 6.68121 -3.54959
-0.969399 1.82073 1.43027
0.307313 3.65629 -0.539786
1.185 4.02832 -2.9049
-4.89108 5.3982 -6.60116
-2.66433 4.79392 -6.35863
-0.827829 4.11982 -6.12673
5.41863 1.87195 -7.17587
3.22311 2.35483 -9.13212
1.22012 3.92157 -9.3215
1.33667 8.9023 -16.6037
1.53684 6.68448 -14.6234
0.932266 4.80867 -13.0053
3.92413 2.93433 -18.3902
2.25196 2.43546 -16.8613
1.06548 1.85954 -15.3979
6.42882 -3.73344 -13.0355
3.99839 -3.33234 -14.7125
1.98059 -1.81357 -15.0652
-0.0260172 -7.7982 -9.46201
0.903774 -5.71768 -11.3822
0.224296 -3.35798 -12.07
-4.29519 4.29487 -11.8061
-2.48142 2.00587 -11.2135
-1.29029 -0.17684 -10.6475
2.2588 -1.10589 -3.57574
-0.0933909 -1.27725 -5.39734
-1.99278 -0.539503 -6.93049
-3.38167 0.542056 -1.39485
-3.44469 1.90255 -3.27301
-4.57698 0.995861 -4.60597
-11.1931 5.10473 -9.11553
-9.2977 3.27689 -7.72019
-7.98466 2.08258 -5.88932
-10.8164 2.22383 -0.102089
-10.6907 1.61463 -2.33714
-11.0776 0.80335 -4.09013
-16.3623 7.53612 -4.3839
-15.4821 4.69032 -4.46829
-13.9685 2.87587 -5.42708
-10.2015 -2.00728 -8.18303
-12.7171 -0.708537 -9.11329
-14.2076 1.34932 -8.89874
-15.6645 6.61631 -13.01
-15.7169 4.44952 -12.1826
-16.1999 2.56078 -11.8993
-21.5089 -1.31224 -12.5492
-19.8718 -0.0943507 -13.6532
-18.5045 1.03713 -14.5083
-24.8161 1.81811 -16.8569
-22.576 1.60758 -17.4227
-20.6271 1.86569 -17.5494
-19.2009 7.86699 -21.8646
-19.0304 6.0847 -20.3892
-18.5447 4.54141 -19.2653
-13.0495 7.64405 -17.1275
-14.2071 5.64533 -17.3453
-15.0697 3.94681 -17.8471
-15.3441 -2.68299 -16.6112
-14.2372 -0.660091 -16.3562
-13.1498 0.979862 -16.4503
-8.24504 -2.00433 -11.3613
-9.39753 -1.49991 -13.3106
-10.2085 -0.956006 -15.0216
-6.59654 -5.43275 -20.3254
-7.55733 -4.38471 -18.4921
-8.54188 -3.81979 -16.882
-10.1989 -7.81978 -9.80558
-8.5816 -7.02414 -12.1787
-7.21801 -6.03606 -14.0936
-0.577761 -5.52305 -16.1666
-2.22482 -6.46296 -14.8301
-3.67092 -7.378 -13.8542
-6.04906 -13.4801 -13.7011
-4.64014 -11.7979 -12.9476
-3.31022 -10.6835 -12.0147
-0.8049 -17.6092 -12.7683
-0.164462 -14.7298 -12.3447
0.0878591 -12.3198 -11.5504
5.44632 -10.6187 -6.18176
4.37695 -11.7046 -8.74253
3.83081 -11.7457 -11.233
5.83375 -8.35879 -16.2387
6.48643 -9.8334 -14.5708
7.07501 -10.8964 -13.0201
8.99433 -6.51004 -8.81961
9.6253 -7.64032 -10.7449
10.166 -8.83921 -12.2116
15.1636 -9.85963 -10.1264
12.851 -13.1091 -8.78998
12.6402 -12.3101 -10.9578
13.2566 -10.4564 -10.7039
timestep
-4.67941 8.12144 4.19288
-0.572796 4.51114 7.59966
-1.87716 6.39627 5.69562
-3.86657 6.90865 4.18494
2.40891 6.56971 0.981407
-0.464366 6.37381 0.21568
-2.80024 5.53783 0.805004
-7.32068 4.46425 -4.64529
-5.71622 3.77294 -3.11878
-4.77851 3.22864 -1.47403
-0.138901 -1.28441 4.28583
-2.51509 -0.0443877 2.98334
-3.36452 0.389376 0.61841
-2.77373 -0.858979 -6.33739
-3.13516 -2.575 -3.92802
-4.14937 -2.60304 -1.5886
-3.91413 -8.6569 3.18817
-4.65402 -7.06413 1.67224
-5.12644 -5.77778 0.256954
-8.51863 -12.2913 0.856351
-8.49473 -9.50914 -0.210966
-8.69532 -6.96794 -0.278439
-14.1556 -8.56362 3.5819
-12.357 -6.18887 3.50403
-11.2109 -4.86937 1.64717
-13.3881 -0.115741 -3.69238
-12.9459 -0.702136 -0.804303
-12.1508 -1.18829 1.5693
-10.5237 -0.756812 8.48745
-11.4606 -0.231938 6.43094
-12.2471 0.684361 4.87443
-16.7112 7.48153 6.1107
-13.9627 6.63173 5.33368
-12.9218 4.33234 5.69701
-7.96951 1.76563 10.1455
-9.30019 4.32566 9.39987
-11.4642 5.60362 8.96799
-14.3284 8.98943 15.143
-13.078 8.69379 13.2112
-12.2218 8.36324 11.4681
-5.25201 3.91431 13.5729
-6.89056 6.10315 12.3878
-8.59724 7.9911 12.5472
-8.1896 11.2556 18.7115
-6.85985 10.7716 16.0889
-6.30541 10.8332 13.6007
-5.40373 13.6693 8.4893
-4.05338 12.9712 10.2419
-3.22726 12.2436 11.8756
-2.25233 17.2439 16.5391
-1.37815 15.6956 15.0489
-0.70397 14.2745 13.8627
-2.63184 12.5199 19.371
-1.21755 11.6991 17.7252
-0.639258 11.0944 15.9418
-4.90302 6.71702 19.546
-4.1901 7.47115 16.7525
-2.96914 8.36193 14.6987
0.486666 6.33301 10.3742
-1.00069 8.11033 10.2678
-2.8061 7.72571 10.9559
-8.24329 11.1672 8.4783
-6.971 8.63202 7.56483
-5.35352 6.79989 8.29251
-3.52147 0.599317 8.13404
-4.71541 2.36392 7.21585
-5.68491 3.69211 6.13102
-10.2001 6.58945 1.86593
-7.99119 4.58916 1.86333
-7.48408 2.38883 3.04813
-5.68266 -3.59898 5.29185
-7.90286 -2.47669 3.65124
-7.9554 -1.06272 1.52988
-9.9181 -0.221553 -4.71474
-8.12556 -0.61015 -3.29403
-7.8972 -2.16499 -2.10641
-11.9204 -8.24387 -4.84728
-9.27627 -6.96872 -4.33435
-7.41312 -5.22833 -4.30245
-5.65055 -5.26467 -12.0163
-5.53119 -5.81968 -9.0909
-4.8549 -6.59617 -6.75729
1.93569 -4.14918 -3.604
0.390837 -6.22808 -5.07777
-1.5523 -7.85479 -5.36583
-1.08864 -10.1574 2.07576
-0.032044 -10.0955 -0.709947
-0.0444375 -10.598 -3.21005
-0.900973 -18.1478 -1.77846
-0.0438493 -16.1082 -2.47691
0.632102 -14.3298 -2.98952
-3.67366 -12.7505 -7.71837
-0.800775 -13.5346 -7.82845
0.983317 -14.9785 -6.71729
6.18098 -19.8653 -7.54181
4.46396 -19.0659 -6.20196
3.57163 -17.6982 -7.30373
4.53215 -21.1763 -15.198
4.24249 -19.0037 -13.179
4.2043 -17.6016 -11.0494
5.29943 -11.9368 -6.50152
4.40956 -12.8279 -9.20235
4.0354 -13.8341 -11.5154
5.41832 -13.1811 -17.8183
3.83327 -13.4723 -16.1494
4.3554 -12.0714 -14.8665
-0.0142683 -6.71648 -14.5315
2.03537 -7.67732 -14.0234
3.66763 -8.61549 -13.4428
4.32189 -8.60453 -6.72234
5.17842 -8.49276 -8.87554
6.14736 -8.30595 -10.5808
11.0264 -3.60618 -10.3155
10.1841 -5.73878 -9.96263
9.75307 -7.62546 -9.59369
11.2199 -12.2174 -6.87131
13.0127 -10.8396 -7.39075
12.3283 -9.00625 -7.16427
19.7001 -7.58944 -8.26769
17.6579 -7.7942 -7.18621
15.849 -7.79384 -6.40595
19.0678 -2.03325 -7.72236
17.2818 -3.07801 -6.67312
16.1197 -4.12047 -5.47153
15.6095 -5.93987 1.17095
14.741 -4.56277 -0.481805
14.2572 -3.70089 -2.18593
9.71178 -3.67999 -6.29557
10.2746 -1.74961 -4.09618
11.8855 -0.739443 -2.39707
14.9011 4.52695 2.17144
13.2481 3.63279 0.811108
12.1597 2.39939 -0.272783
6.19232 5.35985 -2.39149
8.00531 4.75364 -1.07696
9.51594 4.28133 -2.24992
15.0862 4.07512 -7.68396
13.0702 5.40368 -5.93723
11.8791 6.64652 -4.05593
16.6633 11.6946 -1.11883
13.8691 10.8083 -1.65467
11.5734 10.1066 -2.51512
4.57989 12.6173 -1.8076
6.87469 12.5652 -2.14456
8.65121 12.4884 -2.99286
11.0783 15.3432 -8.4977
9.846 15.5588 -6.54386
8.51641 15.6515 -5.09292
3.58005 18.3728 -4.98901
6.73909 19.3369 -9.2343
5.81435 18.7249 -7.19649
5.60937 18.0863 -5.34419
timestep
13.3654 -6.04889 8.18355
10.3642 -11.0991 11.1304
11.4986 -8.53943 10.1098
12.0809 -6.47418 8.73212
10.5018 -0.832706 5.24294
9.19813 -3.16475 6.56296
8.66911 -4.83039 8.4199
7.12967 -6.28823 14.2451
6.96941 -7.46029 12.2493
6.28638 -6.96715 10.4686
0.369653 -11.9013 7.43616
1.02753 -9.23882 8.60182
2.65432 -8.03999 10.1571
1.49172 -7.79255 18.4944
1.33737 -7.47219 15.5357
0.386212 -7.59069 13.1728
2.75581 -1.06067 14.4192
1.59391 -2.80393 13.4225
0.0600992 -3.8303 12.7334
5.50387 -1.23076 11.4546
3.10806 -1.38833 9.68951
1.38112 -3.20624 9.22545
-4.86739 -5.83713 4.77995
-2.27853 -4.69635 5.71632
0.236148 -4.27601 5.76356
-1.64843 2.10729 1.91859
-0.915008 -0.781045 1.91498
0.646407 -2.75928 2.30362
4.15999 -8.29317 1.00648
3.76243 -6.13232 0.261445
3.05737 -4.34399 -0.169443
4.75984 1.64283 -5.10447
5.16899 -1.00113 -3.79203
4.17047 -3.34392 -3.66241
6.48943 -11.4769 -6.5099
5.51246 -8.98094 -5.20758
4.01167 -7.05082 -4.48315
-0.249063 -11.9875 -6.73546
0.391347 -10.4003 -5.16924
0.760609 -8.93237 -3.90836
-0.0307232 -7.04887 2.10971
-2.42726 -7.44975 0.384503
-2.08041 -9.23501 -1.40296
0.0554024 -15.4847 -4.32902
-2.1281 -14.3262 -2.66449
-3.79218 -12.6061 -1.7844
-11.3231 -11.6155 -0.74747
-9.04116 -12.0197 -0.6394
-7.31847 -12.9474 -0.410045
-3.29651 -17.2027 2.06986
-5.54628 -16.6369 2.09843
-7.36782 -16.2612 1.44898
-13.6141 -19.5914 1.76008
-11.3171 -19.4457 2.05178
-10.6703 -17.6905 2.66989
-12.2391 -20.5115 9.57732
-10.2311 -19.2556 7.76876
-9.36249 -17.4192 6.22741
-3.26366 -15.9702 7.7778
-5.28151 -15.5528 6.71175
-6.75359 -14.7043 5.71479
-0.447207 -13.647 2.45127
-3.23097 -12.594 2.60037
-5.59667 -11.982 3.32932
-11.2656 -7.14361 3.70668
-9.30916 -7.99819 2.79907
-7.74603 -9.05018 2.22289
-7.24883 -6.61346 -5.32559
-7.15985 -7.51919 -2.48797
-6.33499 -6.55809 -0.274739
-1.25337 -3.69154 -4.90487
-2.40713 -3.64503 -2.15768
-4.04749 -3.52442 -0.209047
-8.03991 2.84293 -2.07873
-6.55549 1.19351 -1.40173
-5.12032 0.0985468 -0.612923
-11.1365 -3.58742 1.95536
-8.54589 -2.11726 2.04343
-6.65288 -0.583795 2.79672
-6.96634 5.40524 6.36508
-5.12182 3.12713 5.82811
-4.20905 0.792431 5.36066
-4.45909 -3.62158 11.2644
-2.75465 -2.28145 9.22009
-1.60462 -0.494983 7.81002
4.25275 3.71226 10.8826
2.36392 2.67119 8.82619
1.59839 1.29468 6.8208
4.39449 2.55396 0.700194
3.84978 1.14821 2.46359
3.86387 -0.00501972 4.0607
4.79445 -7.43031 5.2625
5.7326 -4.65439 4.71978
6.5467 -2.61836 3.41811
9.00147 -8.15684 -0.320988
8.43584 -5.99364 0.297899
8.48847 -4.03219 0.473522
8.04604 -4.28392 -8.15127
8.60764 -4.11201 -5.22972
8.90135 -2.76444 -3.0849
13.6138 3.14298 -4.96705
10.7927 2.1907 -4.84531
9.12701 0.31438 -5.30072
3.78476 1.95876 -10.4144
5.93683 1.87286 -9.55202
7.59921 1.40145 -8.60589
13.3237 -1.75062 -10.2872
12.1147 0.220712 -10.1011
11.1648 1.92223 -9.81212
14.3139 5.5268 -14.8687
13.1259 5.38901 -12.8808
12.5912 5.2414 -10.9905
11.1489 10.0521 -15.1813
10.5217 9.07815 -13.1713
10.2472 8.19989 -11.4294
7.97097 1.98902 -13.5707
7.69863 4.09222 -12.6301
7.3764 5.71346 -11.5583
2.12689 4.06724 -6.20962
3.18058 4.91436 -8.09496
4.16992 5.84291 -9.5232
1.96531 12.2754 -12.2576
1.83742 10.621 -10.6361
2.18845 9.08467 -9.454
-1.09601 9.00374 -3.08765
-0.15111 9.7835 -5.05781
-0.292661 10.4343 -6.91183
-1.44275 16.5035 -12.3551
-1.74706 14.2602 -10.4171
-0.72593 14.02 -8.09288
0.541847 19.246 -2.71015
-0.591716 17.7631 -4.08801
-1.36733 16.2509 -5.08427
-7.44775 13.4382 -1.49338
-5.94724 14.5073 -2.9033
-4.98006 15.8454 -3.97806
-7.88968 21.0564 -10.1093
-6.66153 20.5729 -7.43754
-6.11449 19.1982 -5.36064
-1.56729 20.6213 -0.878104
-4.39223 21.4848 -1.27117
-6.75261 20.8515 -1.99919
-9.78228 20.4858 3.49118
-9.96275 20.893 1.21435
-10.1338 21.7816 -0.535532
-8.24248 27.0834 1.5083
-10.3009 26.0568 1.81092
-11.0842 25.4008 0.126604
-12.1433 26.3679 -4.98617
-9.85371 30.6254 -3.22037
-11.0464 28.6354 -3.22594
-12.2817 27.1111 -3.04842
timestep
-21.1051 -5.59986 -14.9466
-20.0142 -9.64691 -10.5625
-20.7626 -7.63864 -12.6331
-19.8739 -6.31479 -14.6231
-17.6694 0.267831 -12.5117
-17.27 -2.63719 -13.0425
-16.4509 -4.96976 -13.6674
-10.6271 -6.8455 -17.8279
-12.1321 -6.80462 -16.0627
-13.1113 -6.64505 -14.3608
-8.42944 -12.4023 -12.5283
-10.1926 -10.168 -11.6455
-10.8165 -7.69862 -11.5211
-9.41049 -1.30959 -7.92536
-8.83483 -4.03812 -8.97615
-7.79665 -6.24061 -9.73355
-3.05753 -9.42779 -12.0416
-3.63063 -8.53822 -9.97698
-4.44259 -7.52674 -8.49424
-4.57145 -1.40805 -4.45247
-2.89426 -3.54314 -5.6808
-1.97474 -5.88083 -6.11921
3.85247 -9.72946 -1.69259
2.00586 -7.39265 -1.79125
0.0240828 -6.23968 -2.90737
1.67977 -0.766625 1.86094
1.32167 -1.70309 -0.945338
1.66416 -2.82516 -3.20944
7.13683 -6.18056 -2.76245
5.98415 -4.53014 -3.91563
5.06579 -3.08094 -4.88378
9.5722 1.89958 -8.26356
7.45678 -0.147778 -8.72585
6.15189 -2.32054 -8.44498
10.8514 -9.91285 -8.5487
9.5745 -7.22496 -8.70699
7.39375 -5.90338 -8.69211
6.48769 -11.4693 -4.6061
5.86696 -9.74352 -6.02693
4.98505 -8.44676 -7.21922
1.00392 -9.96984 -12.1252
0.885826 -8.76326 -9.40294
1.24483 -9.03342 -6.89286
-1.59143 -10.3409 1.39413
-0.965027 -10.2663 -1.51833
-1.05365 -10.1013 -4.06142
-4.50326 -12.1964 -9.03901
-4.68094 -11.5042 -6.8318
-4.65347 -10.9381 -4.94509
-8.68717 -6.75522 -2.40098
-8.07919 -8.93659 -2.90535
-7.764 -10.876 -2.76318
-8.04188 -15.7069 1.75534
-9.20868 -14.8474 -0.0563496
-10.019 -13.574 -1.32241
-13.3616 -12.4206 4.47609
-13.6462 -12.1154 1.52545
-13.2698 -11.6415 -0.951685
-12.2098 -10.1855 -7.07604
-13.8817 -9.46559 -5.63766
-14.4686 -9.37851 -3.75914
-23.2036 -7.2419 -2.81132
-20.3432 -8.00465 -3.15326
-18.1331 -8.53628 -4.30888
-20.2912 -2.83368 -8.61872
-19.0844 -4.74842 -8.10926
-18.1609 -6.34277 -7.41167
-14.2677 -12.0871 -10.9313
-14.7883 -9.15678 -10.7803
-15.1056 -6.92097 -9.59584
-14.7325 1.21066 -6.89983
-14.9872 -0.979573 -8.90442
-14.6163 -3.18951 -10.1215
-13.7731 0.591464 -15.2104
-12.9026 -1.06597 -13.8402
-12.0103 -2.4765 -12.7937
-10.4721 2.7558 -15.4687
-8.97282 0.374905 -14.4869
-8.38415 -1.34436 -12.698
-4.16397 -7.12754 -13.7867
-4.49192 -4.8143 -11.9369
-5.25946 -2.5981 -10.936
-6.73028 4.82666 -8.35154
-5.48851 2.13525 -8.6593
-3.83457 0.199122 -8.79463
1.92252 -3.89502 -8.09265
1.01031 -1.11549 -7.52477
-0.650394 0.668197 -6.77437
-1.26128 4.06684 -1.11511
0.212155 3.58149 -2.84017
1.27454 2.84713 -4.32781
6.46096 7.32421 -0.731293
5.61731 4.77381 -2.02129
5.00258 2.86107 -3.59166
9.33281 -2.12654 -6.20946
8.46035 -0.801025 -4.51706
7.81689 0.362878 -3.06373
14.6049 -1.5555 -1.10105
12.0609 -0.0297112 -0.817186
10.0269 1.34804 -0.133652
5.07471 6.55694 5.18716
7.13231 4.78543 3.95899
8.91046 4.06193 2.28051
14.9743 5.68049 0.988885
12.9682 6.42033 1.88924
11.3384 6.92414 2.8746
11.5826 9.04829 8.62794
11.7459 9.69236 6.40513
11.5806 10.3274 4.54765
8.78082 15.5655 1.65315
10.7285 15.0418 2.79971
12.0256 14.0448 3.89723
12.6035 18.7549 7.70367
13.663 16.9165 6.76563
14.7518 15.3819 6.18193
15.1043 15.1173 12.6245
15.8633 14.2716 10.6019
16.3655 13.332 8.94481
18.3437 8.32659 6.14757
18.7133 9.3017 8.22001
18.2115 10.1575 9.92197
22.3705 12.4282 14.984
20.8769 10.7747 14.3382
19.2196 10.0234 13.5834
15.1767 5.058 16.0426
15.8759 7.2676 15.9369
16.1694 9.20056 15.6951
15.1949 17.2123 16.1549
15.4397 14.4267 17.185
14.5261 12.0756 17.559
10.6842 11.9551 23.9129
11.4843 11.3663 21.8164
11.6672 11.1157 19.8709
5.8537 15.1533 21.4504
7.02161 13.2762 20.747
7.9492 11.8837 19.7071
5.83121 10.1519 11.5271
5.69384 11.0877 14.353
5.5653 10.9579 16.8964
0.189122 15.5377 20.4228
1.81049 13.1282 19.7553
2.92136 10.8367 19.6231
1.57366 6.85666 25.5102
1.504 7.12019 23.2063
1.44712 7.79282 21.3556
-0.182244 6.57274 15.5023
-0.279879 5.85442 17.7062
-0.208779 4.9494 19.4545
2.96668 0.479652 20.1138
4.50152 1.52143 22.8623
2.25256 1.08126 22.5006
1.6921 1.95975 20.8287
timestep
-0.320061 12.2315 1.45835
-4.86797 12.1951 -2.48595
-2.58629 11.2094 -0.841932
-0.269797 11.7311 0.0877144
-0.135564 10.3252 -7.16869
1.22029 11.6102 -4.84686
1.01822 13.4209 -3.06276
-2.8929 16.7141 -7.15576
-2.17586 16.4197 -4.96908
-1.68454 16.0919 -3.08973
1.85918 18.5321 3.48929
-0.351796 17.8061 1.62787
-2.36932 16.6247 0.609867
-5.18654 23.0132 4.05313
-5.05196 20.037 4.12055
-5.17936 17.8163 2.87383
-9.81199 13.7715 7.29874
-8.75531 15.2893 5.89799
-8.40527 16.4474 4.3433
-8.83028 17.8015 -2.90886
-10.5182 17.5552 -0.465349
-11.2353 17.3491 1.97305
-16.7715 17.9845 -3.19411
-15.8865 17.7269 -0.360249
-15.0196 17.0074 1.92741
-16.2836 10.1995 2.11868
-17.2744 12.8244 3.12287
-17.4237 15.1328 4.19592
-23.3933 17.3713 6.35021
-21.3802 16.528 7.13662
-19.6083 15.6755 7.25746
-16.7618 18.1283 14.4415
-17.7923 16.2907 12.3339
-18.9473 14.5807 10.8358
-25.1668 14.9619 7.87674
-23.2053 12.8981 8.75613
-21.3155 11.7273 10.0054
-21.2177 10.8117 3.96178
-19.6766 10.7899 5.69588
-18.6836 10.8943 7.39406
-10.6078 8.86001 10.0869
-13.0606 9.47106 8.50866
-14.8965 10.6548 7.19305
-12.7743 17.6422 7.81556
-13.37 15.3525 6.00363
-13.2779 13.1124 4.78882
-11.4858 12.572 -2.63442
-11.5093 12.5612 -0.314559
-11.212 12.8647 1.60909
-6.58217 15.2043 -2.28704
-6.93479 14.4784 -0.111924
-7.44594 13.3281 1.40348
-4.75428 8.39897 1.63939
-4.91045 10.2069 3.08491
-4.96041 11.9799 3.94208
-3.55547 11.374 9.80747
-1.94607 12.9617 7.86594
-1.96502 13.7693 5.44729
4.24041 10.5155 6.88236
2.77869 12.0554 5.94737
1.7655 13.3479 4.85932
6.61269 17.8619 -0.377792
4.10601 16.2894 -0.0251618
3.0922 14.5091 1.49309
6.14722 12.8279 -4.32952
5.26918 12.5291 -2.20298
4.69766 11.7053 -0.50722
1.67955 7.95769 4.48146
3.92828 7.39172 2.60975
5.22647 8.08754 0.528159
4.25369 1.68969 -4.56114
5.37223 4.36749 -3.88392
6.33362 6.40897 -2.69625
12.1999 9.19646 -0.982052
10.3455 8.8869 -2.34131
9.22957 8.53931 -3.92715
9.38313 14.7018 -9.27217
9.79046 12.1759 -7.74419
10.368 9.72304 -7.35393
15.1298 7.52803 -1.77456
14.3709 7.11694 -4.62685
13.4214 7.49502 -6.96306
12.1474 1.50943 -2.81359
12.8506 2.34541 -5.58613
12.4531 3.87399 -7.58812
12.2199 2.77569 -15.3565
11.6602 1.39234 -12.7771
11.0289 1.64939 -10.3198
5.06544 -2.68067 -10.4772
7.06067 -1.90694 -9.58122
8.88289 -1.27324 -9.18274
6.05495 -6.42407 -4.48708
8.32145 -4.70194 -5.36891
10.3037 -3.64117 -6.5723
17.5993 -3.75042 -5.20694
15.5365 -4.8118 -5.1791
13.7845 -5.07022 -6.04202
17.3648 -10.0579 -10.1769
15.2701 -9.67938 -8.09139
13.7123 -8.86413 -6.24451
9.41518 -8.55434 1.29405
11.7065 -9.17631 -0.506869
13.3076 -8.85958 -2.46606
19.6035 -12.8399 -0.621062
17.4225 -12.0835 -0.852267
15.588 -11.735 -1.48016
13.1048 -16.0598 4.14396
13.1883 -15.0569 2.05356
13.1511 -13.936 0.434072
10.838 -13.0096 -6.54935
10.6524 -13.3391 -4.26038
10.584 -13.2953 -2.29167
8.15878 -12.7431 3.56882
7.74942 -13.7453 1.51689
7.30473 -13.6172 -0.397875
2.437 -15.4442 -4.40582
3.1794 -14.0595 -2.6988
3.71932 -12.7599 -1.32026
0.269498 -6.69156 1.71332
0.563585 -8.71429 0.615842
0.949424 -10.5724 0.0870185
-4.69169 -12.5625 -3.98432
-3.16749 -12.8157 -2.2537
-1.88309 -12.9575 -0.766715
-2.97668 -16.4842 3.80856
-2.62942 -16.8203 1.53945
-2.76648 -16.6368 -0.417193
-2.41317 -18.6628 -7.34938
-2.77084 -19.8546 -4.64162
-4.00713 -19.6155 -2.42422
-8.73758 -24.9157 -1.40121
-8.11345 -22.7696 -2.02342
-6.16105 -22.743 -2.28484
-3.8045 -29.2768 -4.79862
-3.57706 -27.2608 -3.67323
-3.6716 -25.5934 -2.62844
0.205534 -21.9043 2.0848
0.426003 -23.6708 -0.305067
-0.161218 -25.9756 -1.2245
5.10496 -29.6119 -5.18947
4.09295 -28.1211 -2.81592
2.70054 -28.4203 -0.700702
3.15365 -34.552 2.74699
3.71832 -32.3113 2.54037
4.31316 -30.5013 2.03941
5.57927 -25.923 6.37277
6.63073 -27.4708 5.00128
7.24762 -29.0111 3.93928
10.4218 -32.1577 6.05867
5.71325 -33.8387 7.52196
7.15011 -32.7942 6.02967
8.71022 -32.3846 4.89867
timestep
3.61894 7.73098 -0.896444
0.396049 5.14103 -5.33648
2.09749 6.12873 -3.09819
3.92557 6.37332 -1.33729
5.821 6.55368 5.44036
6.2231 5.24053 2.79567
5.87795 3.82821 0.700459
6.06342 -3.267 2.74107
6.2929 -1.61206 1.13143
6.3881 0.101651 0.163984
7.69921 0.493818 -7.65484
7.8242 -1.37549 -5.33742
7.24551 -1.94601 -2.92015
3.73644 -6.07503 2.20898
5.7337 -5.98622 -0.000877933
7.81491 -5.34955 -1.32983
14.4826 -5.97976 -3.86837
12.3309 -6.60619 -3.26827
10.6904 -7.47739 -2.612
5.80478 -12.0419 -4.23633
8.70891 -11.8115 -3.60916
10.7565 -11.2539 -2.19527
16.365 -9.9987 -4.4064
15.2166 -12.7193 -4.00654
13.3522 -13.9644 -2.79154
19.1215 -12.0482 0.768267
17.786 -14.5115 -0.24606
15.4507 -15.5116 -0.0270887
9.86011 -20.4034 1.78117
11.2079 -18.5398 1.4769
12.8462 -17.5211 1.8756
11.6819 -22.7064 6.74689
13.722 -20.5522 6.46854
13.3942 -18.1858 5.57662
16.2497 -16.824 11.9936
14.8523 -15.6496 9.63804
13.455 -14.9784 7.61338
20.2556 -12.7736 7.09964
18.022 -12.2811 6.71148
16.1296 -12.6273 6.2872
9.52282 -12.7309 4.28202
11.9368 -11.7509 2.83541
14.4777 -11.6304 3.01344
19.9882 -6.29177 5.28571
17.2815 -6.86028 4.1761
15.0548 -7.90694 3.50612
8.866 -8.66676 4.91365
10.2499 -7.6893 3.32879
11.6426 -6.723 2.32507
10.6211 -0.657752 4.77445
10.6941 -1.8862 2.80773
11.3686 -3.05459 1.37221
12.8681 -0.601388 -5.86048
12.2939 -0.828925 -3.62418
12.2777 -0.949472 -1.65793
10.8954 2.84083 5.38585
10.3892 2.6808 2.45354
10.8075 2.13911 -0.00289492
5.85174 4.48458 -4.4581
7.87948 4.23668 -3.35845
9.81979 4.2307 -3.01781
14.1963 8.74661 -6.12426
13.4797 7.55776 -3.48732
11.9095 7.04229 -1.54548
10.0783 7.39567 5.58628
9.93188 7.75103 3.298
9.61189 7.89214 1.36007
7.31707 9.80382 -5.75288
6.98496 9.54957 -2.80238
6.87422 9.94979 -0.286587
7.57193 15.7523 5.12058
6.54996 13.5635 3.37558
5.59981 11.2181 3.06159
0.0122268 13.7306 2.43095
1.11071 11.9342 3.40493
2.15447 10.7659 4.59922
-2.60209 9.18341 1.68831
-0.637898 7.47667 3.14068
0.954749 7.19643 5.11273
-0.876368 1.76909 11.7408
0.631353 3.20233 9.60698
1.44214 4.20941 7.40852
2.57979 0.615375 -0.378364
2.78188 0.836425 2.58655
2.25981 1.36379 5.02614
5.89356 0.0599706 9.99777
5.01425 -1.65509 7.72494
3.19866 -2.18343 6.01408
0.267436 -3.60147 11.5486
0.543628 -5.12478 9.82074
1.64128 -4.8692 8.20488
-0.305391 -11.4798 6.83075
-0.720769 -8.60083 6.18329
-0.484517 -6.20208 5.351
-2.53489 0.257387 2.94014
-2.63871 -1.60726 4.31662
-3.05202 -3.43192 4.93355
-7.04871 -7.35597 9.41674
-7.13578 -5.45837 7.12067
-6.64693 -4.64992 4.75216
-3.58582 -6.50489 -1.12452
-6.3502 -6.26681 -0.0373527
-8.20974 -5.18227 1.32952
-15.1794 -5.03267 1.19065
-13.1507 -5.11359 0.0679299
-11.3714 -5.12313 -0.777634
-9.41829 -4.17921 -6.839
-11.3152 -4.22747 -5.50409
-12.8025 -4.41375 -4.22572
-18.197 -8.92778 -3.42766
-17.0487 -7.11376 -4.30699
-16.2995 -5.52996 -5.20766
-21.2366 -5.64749 -1.05677
-20.098 -4.37487 -2.6261
-19.0166 -3.25595 -3.8348
-20.4638 1.59797 -0.0594048
-18.8295 0.992922 -1.59088
-17.568 0.10749 -2.81846
-14.4491 3.64708 -6.60765
-14.2359 1.60937 -5.51922
-13.9758 0.343325 -4.03217
-8.17275 -3.44068 -2.35668
-9.50803 -1.54646 -2.24814
-10.4432 0.140918 -2.64692
-5.09623 4.70724 -4.45674
-6.6418 3.77558 -2.99878
-8.06172 2.99995 -1.87489
-15.5382 5.53859 1.29626
-12.8395 5.84498 0.0699468
-10.6205 5.72221 -1.18039
-8.82591 6.62453 -7.12341
-9.25704 7.62746 -5.0763
-9.65254 8.62989 -3.42718
-10.0265 15.9582 -5.67986
-10.4227 13.774 -5.0056
-11.0754 11.9808 -4.51732
-16.3955 6.56339 -5.78122
-14.9369 9.16036 -5.68838
-14.6193 11.685 -5.85627
-16.1913 18.3462 -10.0387
-17.1746 15.8399 -8.76128
-17.3709 14.0748 -6.93112
-21.3534 12.6698 -2.46064
-21.1326 14.2784 -4.1178
-20.8164 15.2256 -5.81586
-24.7331 18.309 -3.9219
-24.2859 18.3856 -6.19711
-23.1888 17.5817 -7.62223
-24.1418 20.0836 -12.004
-19.5283 20.0805 -9.8831
-21.329 19.4947 -11.2235
-23.0146 18.4788 -11.3105
timestep
-4.1784 7.1322 1.15434
-6.35033 2.19299 4.53431
-5.22353 4.82159 3.69693
-5.31617 6.67259 1.94544
-12.5422 4.08981 -0.832203
-10.4553 5.83312 0.386878
-9.04343 7.40154 1.81839
-14.8312 5.9239 4.23625
-12.9967 7.22225 4.81173
-11.3378 8.28052 4.71726
-8.61187 8.28739 12.9669
-9.40995 7.08395 10.3601
-9.42909 8.03427 7.99389
-6.63881 14.2049 4.52949
-6.09901 12.0396 6.5045
-6.06864 9.55612 7.08212
-3.0508 11.4339 12.7342
-3.47531 9.78145 11.162
-3.56666 8.44503 9.71757
0.874185 4.29426 6.14798
-0.637918 4.15414 8.71202
-1.66132 5.31907 10.7364
-1.16474 8.81151 18.978
-0.621768 8.04982 16.1486
-0.282317 6.79278 13.9561
3.4424 1.75046 19.908
2.35243 2.69345 17.2997
1.99933 3.99127 15.1332
6.75626 0.849106 10.1868
4.90805 1.24027 11.5335
3.41722 1.33251 12.818
-4.54644 -0.66585 14.1705
-1.68877 -0.69291 15.0152
0.803832 -0.852833 14.5015
5.27476 -4.40315 10.9246
3.67813 -4.79011 13.4108
1.3178 -4.61525 14.3599
2.71147 -10.2465 18.2241
1.38051 -9.14279 16.6772
0.121069 -7.9413 15.7546
-2.68969 -4.39434 20.5573
-3.82567 -5.23013 17.9321
-3.50916 -7.48286 16.7799
-10.341 -10.3397 13.2594
-7.60032 -9.18422 13.4435
-5.14547 -9.53935 14.0353
-0.902743 -14.9029 12.8505
-2.62479 -13.4497 12.2982
-4.15201 -12.3622 11.6933
-8.47007 -11.1952 8.06281
-6.96251 -12.9407 8.31326
-5.47492 -14.1911 8.63639
-5.65088 -20.4054 8.51708
-4.98067 -18.516 7.34952
-4.10443 -16.9906 6.46276
-0.753742 -17.501 -1.94893
-1.88692 -16.5885 0.651781
-2.41402 -16.3009 3.13008
1.82513 -11.5454 2.59879
-0.274802 -11.243 3.53752
-0.652277 -13.0847 4.12619
1.66193 -16.2699 11.0377
1.01064 -14.1661 9.03021
-0.0495686 -12.2153 7.77598
3.96654 -8.27935 5.7455
2.83756 -8.663 7.73563
0.979852 -8.62403 7.08116
-5.7081 -7.31622 6.13846
-3.10159 -5.88145 5.97142
-0.720152 -5.89202 5.05974
1.96119 -6.11722 -1.73631
0.544073 -4.83454 0.549936
-0.512806 -3.29886 2.28982
-3.37595 0.54743 6.15069
-1.73138 1.12458 4.61945
-1.89897 0.187178 2.8949
-7.13157 -1.99051 -3.29005
-5.6527 -0.0595728 -1.56818
-3.97905 1.20475 -0.118047
-1.03873 2.53768 -6.41039
-2.38743 3.73859 -4.0399
-4.21816 4.27291 -2.34719
-11.4451 4.57428 -5.90483
-9.04741 5.55139 -4.42941
-7.16619 6.5684 -3.0405
-2.65954 13.7025 -1.64167
-4.54837 11.4264 -1.27777
-6.67203 10.0549 -1.61227
-13.2586 9.75757 1.5835
-11.5441 10.9052 0.522418
-10.011 11.5241 -0.548885
-13.7181 17.9267 2.06497
-11.7899 16.5965 0.222897
-10.7876 15.0981 -1.5806
-3.57524 17.0578 -3.64982
-5.72006 16.2526 -3.28404
-7.42307 15.2639 -3.33908
-13.4139 11.0459 -4.64219
-10.4818 11.4593 -4.97665
-7.96411 11.863 -4.94567
-1.11914 8.27042 -5.27117
-3.88811 9.34502 -5.51295
-6.09775 9.09506 -6.76095
-9.85869 8.18016 -11.5935
-8.6763 7.14715 -9.88545
-7.94385 6.17207 -8.33832
-9.4215 1.05011 -6.15141
-7.45852 2.23204 -6.51489
-5.86717 3.25934 -7.05635
-9.047 1.8358 -11.8864
-6.88916 2.68468 -11.8123
-5.85218 1.64711 -10.4974
-2.69013 3.48163 -16.2002
-3.29659 1.86617 -14.6494
-3.367 0.573861 -13.1642
-0.869204 -6.07979 -12.4658
-2.20497 -4.19392 -12.6698
-1.24403 -2.49103 -12.4297
2.9444 3.27699 -11.8764
2.72814 0.971788 -12.0237
2.20796 -0.907283 -12.3055
3.53974 -7.271 -15.7587
3.98814 -5.53255 -14.2893
3.99457 -4.22157 -12.8189
4.4987 -5.27792 -6.24698
5.46742 -4.54708 -8.22432
6.33104 -3.83795 -9.84672
5.20094 -10.7515 -10.0168
6.90519 -8.78671 -11.4713
8.43025 -6.82128 -10.9112
14.901 -6.81224 -7.77991
13.3732 -5.658 -9.08982
11.8561 -5.2973 -10.2936
13.6227 0.429924 -14.3374
12.839 -1.74539 -14.147
13.5409 -3.07904 -12.8783
17.148 -9.51728 -11.8831
17.4222 -6.56441 -12.1759
17.0365 -4.07648 -11.7711
18.7424 4.49804 -12.0436
18.6958 1.56477 -11.52
18.9704 -0.848072 -12.2981
21.7566 -2.38198 -18.2785
22.1267 -1.60137 -16.1254
22.2046 -0.883179 -14.2926
25.1424 5.18825 -11.4264
24.3674 3.76575 -13.0872
23.473 2.69413 -14.4773
24.6481 6.65444 -16.8446
26.8253 1.6686 -19.7292
26.0626 3.30711 -18.2746
25.3524 4.7129 -17.0913
timestep
-3.42297 -4.46463 0.634998
-7.72457 -4.93902 -3.83651
-6.49926 -3.97836 -1.29562
-4.87511 -4.31347 0.641475
-8.8911 -10.4751 3.13077
-7.76532 -7.73873 3.4846
-7.06458 -5.28916 3.59017
-12.5119 -4.93277 7.59568
-10.6052 -3.72385 7.06145
-8.75667 -3.43654 6.4438
-9.22083 -6.12209 14.0189
-7.89479 -4.6764 11.7757
-7.14585 -3.1517 9.87387
-5.67634 2.45511 13.5157
-4.17335 0.747678 11.5906
-3.82695 -1.71894 11.0442
2.43364 -4.39232 14.8715
0.737904 -3.46348 13.5892
-0.34906 -2.86613 12.0587
-4.3177 -6.2573 7.42732
-1.40235 -5.83942 7.88172
0.482939 -5.62883 9.58579
4.46661 -10.536 13.0375
3.60518 -9.77645 10.2877
3.20107 -8.03726 8.46714
7.70432 -3.57996 4.17391
5.59939 -5.65267 4.56574
4.93012 -8.0582 5.08343
2.15862 -12.2554 1.56784
4.25953 -12.0084 2.52048
5.85852 -11.3772 3.48263
14.1506 -12.7119 4.58556
11.637 -11.9685 3.16797
9.34323 -11.8907 2.05665
3.8395 -13.6043 -4.05361
6.16763 -12.8575 -2.34996
8.58387 -12.8719 -1.53502
8.98163 -17.0929 -6.70437
10.0317 -15.4655 -5.4271
10.7313 -13.8702 -4.50695
7.21525 -7.42908 -3.58252
9.58012 -9.12317 -4.22894
11.615 -10.254 -5.26971
14.8141 -4.40246 -0.517861
15.1821 -6.07324 -2.95784
14.6104 -8.06718 -4.44088
20.3458 -6.53369 -7.49036
18.975 -8.10052 -6.46649
18.0699 -9.39236 -5.28628
19.4319 -14.5702 -6.70863
19.7913 -14.0356 -4.47987
20.4376 -12.1862 -4.27223
27.1133 -9.10911 -6.42752
25.1846 -9.54058 -5.21249
23.7493 -10.3292 -4.11754
22.6207 -2.93072 -4.63186
22.3236 -5.74244 -3.69038
21.8251 -7.71062 -2.14758
21.6254 -7.99063 4.70396
20.6414 -8.10127 2.60587
19.6264 -8.16243 0.918578
14.9451 -12.0579 -1.98775
15.4796 -9.59039 -0.404742
15.8841 -8.01957 1.5628
10.4011 -4.84356 3.96706
12.6309 -5.0757 3.36969
13.6905 -6.47912 4.25654
12.667 -6.54058 13.0825
12.9456 -6.92855 10.141
12.3981 -7.42934 7.70135
7.34944 -6.43637 12.663
7.73282 -6.35973 9.70876
9.14927 -5.46011 7.78865
8.6448 -1.14792 12.8953
8.25775 -1.48607 10.633
8.14627 -1.91337 8.71314
14.6477 -3.35623 6.95794
12.6018 -1.28454 6.32347
10.6504 0.265595 6.86354
10.6197 6.36924 3.81962
8.59856 4.24353 4.34573
8.24897 1.71822 4.30185
8.08447 0.968288 -3.13428
6.89059 -0.0424108 -0.597836
6.07816 -0.167802 1.81617
0.391723 0.443221 8.64413
2.52977 -0.140397 6.65201
3.6496 -1.11819 4.57968
0.717259 -8.00381 4.63284
1.09181 -5.75542 4.20058
1.47392 -3.9977 3.3958
0.112131 0.567414 -3.29043
-0.750126 -0.324876 -0.581056
-0.678318 -1.3251 1.7635
-3.93766 1.46971 6.31301
-2.75996 -0.235669 5.27037
-3.85534 -1.00146 3.82309
-10.9515 1.61749 7.32625
-8.87248 0.881431 5.3222
-7.56929 -0.28185 3.46451
-14.4665 -4.29247 1.82721
-12.0272 -2.79721 0.993865
-10.0498 -1.20742 0.738625
-6.60424 1.10163 -4.53302
-8.53738 1.25129 -3.25907
-9.72608 1.65407 -1.7406
-10.7793 5.84535 -5.06448
-12.79 4.7744 -4.62575
-12.2772 4.26655 -2.79271
-15.1963 2.67016 2.98668
-15.4841 3.5675 0.866692
-15.5948 4.34155 -0.941451
-14.7436 10.9973 -0.983874
-14.345 9.03326 -2.15255
-15.8467 7.80321 -2.48868
-22.8676 8.13916 -3.86927
-20.639 7.58915 -4.20599
-18.8239 7.01741 -4.71533
-17.6859 5.66767 -11.36
-17.5895 6.24186 -9.11422
-16.4731 7.03977 -7.70081
-21.5175 11.4848 -9.49845
-19.3435 10.9809 -8.86421
-17.449 10.6353 -8.44902
-18.7521 13.735 -3.28876
-17.1578 12.9882 -4.79965
-15.5221 12.5946 -5.82451
-10.5223 12.5551 -11.2191
-11.1119 12.7776 -8.30649
-11.7222 12.5652 -5.83973
-7.81145 10.2203 0.171609
-8.70817 11.6172 -1.4492
-9.23417 12.749 -2.97337
-3.96494 15.5124 -1.70519
-5.53225 16.6812 -2.95406
-7.2253 15.9059 -2.3112
-13.0675 19.3849 -7.92262
-11.4316 18.4052 -5.63253
-9.08593 17.4948 -5.2185
-4.9909 12.3562 -4.72709
-5.65381 14.3879 -6.80387
-6.55274 16.5187 -7.87747
-2.8206 18.6856 -13.2171
-4.76663 18.9215 -11.9762
-6.48485 18.5533 -11.0864
-12.2173 22.6581 -13.7182
-10.352 21.2797 -13.6586
-9.03442 19.8167 -13.6065
-9.50149 16.9332 -17.0137
-13.6289 18.8662 -18.7756
-11.5437 18.9028 -17.7593
-9.63856 18.9932 -17.2663
timestep
-32.1149 -2.69885 -37.2069
-35.7854 -6.42549 -33.1953
-34.0937 -5.32928 -35.39
-32.8119 -3.22139 -36.0353
-31.1856 1.30925 -29.1984
-31.6751 -0.98224 -31.0396
-31.4006 -3.04633 -32.5116
-27.2555 -9.07013 -32.1313
-28.5262 -7.34234 -31.2467
-29.4893 -5.73858 -30.6293
-33.1459 -5.59731 -23.3603
-30.6926 -5.66118 -25.0509
-28.9868 -5.23385 -26.8977
-23.4483 -0.88584 -21.5073
-24.4279 -2.98737 -23.3793
-25.7615 -4.27402 -25.1307
-23.24 -8.96975 -28.7994
-23.8412 -8.28123 -26.667
-23.6938 -7.45272 -24.8858
-19.6065 -12.1452 -24.1804
-19.1129 -9.21504 -24.4057
-20.1484 -7.03461 -23.5836
-17.9406 -7.79486 -17.0815
-18.3268 -5.84394 -19.3008
-17.9565 -4.69294 -21.5459
-18.1222 2.7235 -23.5265
-17.2767 -0.111921 -23.8812
-15.8032 -1.73898 -22.5836
-9.81184 0.2261 -20.5819
-11.2718 -1.32507 -19.6629
-12.2582 -1.98197 -21.2365
-9.50668 -4.13791 -28.8502
-10.0637 -3.94791 -25.9289
-10.0998 -4.24391 -23.3964
-4.96217 0.0244758 -19.7464
-6.74569 -2.3622 -19.8033
-7.94993 -4.55904 -20.2789
-6.72586 -10.033 -14.8117
-7.44285 -8.1129 -15.8987
-8.11949 -6.85662 -17.2569
-12.0994 0.392328 -14.6603
-10.0101 -1.72833 -14.7936
-8.80405 -3.97353 -14.878
-2.63742 -6.98205 -10.7875
-5.32702 -5.70947 -10.9518
-7.38246 -4.25807 -11.3654
-10.1042 0.657255 -6.89142
-8.74084 -0.737753 -8.14748
-7.11164 -1.17045 -9.16698
-3.02269 2.30706 -12.6623
-3.24513 0.872224 -10.8528
-3.49057 -0.0194667 -9.11342
0.967063 -4.47644 -5.2245
-0.577648 -2.77836 -5.56034
-1.60658 -1.16179 -6.0172
-6.45221 2.13862 -0.679707
-3.95849 1.57078 -2.20918
-1.83676 1.7692 -3.60968
3.21249 7.64494 -4.85141
1.78929 5.97339 -4.10121
0.85457 4.43422 -3.30236
4.97653 0.118095 1.88235
3.75496 2.56168 0.691954
2.44413 4.67833 0.140571
0.879876 10.0618 5.15461
2.23904 8.51393 4.0873
3.08498 7.44601 2.66426
9.21315 13.05 0.356868
7.68348 11.2041 2.12692
6.53506 9.03212 2.80968
3.8333 9.9576 10.4349
5.26852 10.4279 7.86592
7.26751 9.65028 6.48682
11.6636 12.5172 9.86049
11.203 10.4144 8.99536
10.6396 8.79931 8.01821
11.8277 3.79975 2.5089
11.8875 4.95226 5.25636
11.9385 5.23555 7.79003
10.1995 4.95002 13.8786
11.8988 3.65875 11.7989
13.8165 3.02277 10.2431
20.7715 3.6599 7.51288
19.0434 2.27938 9.50994
17.069 1.09014 10.6008
22.3686 -2.04766 10.9888
19.9623 -1.78888 12.7277
17.4204 -1.9502 12.8524
15.5063 -6.65665 13.0025
13.7697 -5.40638 13.8989
14.547 -3.73194 14.5868
12.888 2.24498 19.483
12.6991 -0.709755 19.145
13.3996 -2.93773 18.1214
13.492 -7.8654 23.5033
12.6121 -6.41195 21.9235
11.7122 -5.32603 20.5481
5.32567 -5.07071 15.6479
6.26694 -5.1163 18.475
7.99786 -4.57467 20.2675
7.75107 1.56201 24.7625
5.89696 -0.522847 23.7156
5.82694 -2.94713 22.9279
3.0962 -5.1097 28.7161
3.04787 -5.25088 26.4009
2.91965 -4.84017 24.4785
-3.03568 -1.61588 27.7408
-1.55318 -2.40838 26.1419
-0.419759 -3.03572 24.6577
-5.92488 -2.6096 21.3719
-3.7244 -1.8777 21.3041
-1.83503 -1.3753 21.5465
-4.22897 4.80133 22.3754
-2.55017 3.45316 21.5116
-1.47427 2.23061 20.4031
4.51906 3.89872 22.1849
3.41181 2.5896 20.6221
2.15586 1.58767 19.482
2.53402 -3.35557 15.1627
2.63421 -1.24025 16.1102
4.11832 -0.87281 17.3525
10.7699 2.483 16.886
9.00516 1.02555 16.5066
7.79174 -0.525128 16.4441
9.01742 -4.16877 11.041
9.82372 -3.39549 13.0743
10.4841 -2.60787 14.7549
13.4202 -3.22095 9.13309
13.1678 -1.00718 11.112
13.1984 -0.240322 13.5437
16.5946 3.12501 17.8307
16.7954 2.37623 15.6441
15.1453 2.82416 14.6657
16.5211 10.0954 15.8462
15.5309 8.29543 14.7683
15.007 6.5617 13.9935
20.4791 6.35177 15.6426
19.4377 5.74555 12.917
17.6075 6.31179 11.2339
14.614 11.9233 5.95344
14.7006 9.31074 7.38435
16.1544 7.26952 7.85601
16.8569 9.74761 3.18217
17.2285 7.51031 2.69344
16.5503 6.40541 4.17678
16.3079 -0.422151 5.03325
17.1921 1.56839 4.23436
18.3316 3.08334 3.69811
18.9581 3.82953 -0.9627
17.1155 -1.0449 -1.04867
17.0365 1.19918 -0.465332
17.296 3.08497 0.0419558
timestep
-7.6897 -8.3028 -24.8468
-3.30773 -12.0458 -21.436
-5.29764 -10.1314 -22.5566
-7.33718 -9.05896 -23.6486
-14.1733 -9.73727 -21.6706
-11.78 -9.02173 -20.0457
-9.41236 -8.23541 -20.5736
-3.71847 -5.1863 -20.4931
-5.64961 -5.6397 -19.29
-7.32942 -5.99202 -18.3225
-7.17544 -6.83568 -10.9491
-7.86392 -5.11667 -13.284
-7.843 -3.65278 -15.3724
-13.0474 0.368415 -17.1178
-10.0765 0.489482 -16.9196
-7.82885 0.125189 -15.7712
-0.928468 2.93885 -14.3644
-3.19477 2.60315 -13.9989
-5.08337 2.0432 -13.9753
-7.29846 8.00205 -17.1153
-7.33681 6.60864 -14.4814
-6.49077 5.24859 -12.4972
-12.3985 -0.107469 -9.24776
-10.6703 2.2568 -9.79907
-9.05692 4.22955 -9.88637
-12.9722 8.68115 -5.44807
-10.2221 7.69495 -6.03515
-8.81333 5.5925 -6.34759
-13.7169 2.00194 -3.44408
-11.5217 2.7515 -3.48572
-9.75343 3.5896 -3.25816
-8.26996 -4.44975 -3.8482
-7.4447 -1.6128 -4.23684
-7.14838 0.895911 -3.88893
-4.31539 6.7785 -8.12678
-5.40208 4.00428 -8.18328
-6.84371 2.01207 -7.50849
-10.1121 -1.8741 -12.2608
-8.19839 -0.89178 -11.3918
-6.5441 -0.352729 -10.4679
-0.148522 -5.89994 -11.5444
-1.45102 -3.2387 -11.8633
-3.51081 -1.78655 -12.252
-3.67963 0.723855 -19.4126
-2.88853 -1.39966 -17.4773
-3.6007 -3.17297 -15.7889
1.04798 -8.23851 -18.8534
-0.656704 -7.4985 -17.4646
-2.09983 -6.5965 -16.4723
-3.86265 -10.4606 -17.3203
-4.73287 -9.80195 -15.2731
-3.13526 -9.44308 -14.1777
-0.685748 -8.49128 -8.17321
-0.947321 -9.93618 -9.96939
-1.49641 -11.291 -11.2899
2.51213 -16.3177 -13.7767
0.395513 -16.1022 -11.6901
-0.684053 -14.7108 -9.84592
0.120482 -20.1895 -5.85201
0.386187 -17.9165 -6.23305
0.303604 -15.9548 -6.39384
0.796667 -9.2972 -1.37303
0.966974 -12.2649 -1.58353
1.33825 -14.2241 -3.17286
6.44197 -18.3375 -0.701967
4.35612 -17.322 -0.708888
2.47679 -16.7472 -0.569569
-3.69336 -21.8356 -0.45299
-1.39798 -20.1532 0.43088
-0.136336 -18.3298 1.69019
1.08049 -10.5497 5.75648
1.05005 -13.4878 5.25919
0.558688 -15.8737 4.50533
-0.710118 -19.9118 9.84219
0.665932 -18.3153 8.87261
-0.48844 -16.9894 7.98365
-7.38997 -16.2206 5.91468
-5.79946 -15.4207 8.30439
-3.41258 -14.736 8.88457
0.444554 -13.5142 15.3241
-1.47696 -13.1717 13.0722
-2.78742 -11.8772 11.3087
-3.09912 -4.82318 6.00279
-2.61761 -6.78199 8.19633
-1.92949 -8.39761 10.0453
5.83331 -6.46341 9.34202
2.9794 -6.41906 10.1986
0.707403 -5.94291 11.254
-1.57651 -0.0871276 6.94467
-1.42567 -1.45486 8.81255
-1.12535 -2.76968 10.2486
-5.01703 -4.63848 16.0577
-5.07749 -3.34844 13.3721
-4.86762 -3.04349 10.8491
-10.9478 -5.30741 9.15624
-8.90194 -4.37047 8.59155
-7.30765 -3.40203 7.95811
-12.9922 1.76272 10.0869
-11.0713 1.00996 7.93654
-8.69332 0.125453 7.68111
-4.17793 2.23295 2.14021
-4.37096 2.36608 5.11097
-5.19617 1.58394 7.3935
-2.94891 1.21539 14.7882
-3.23014 1.56142 12.5114
-3.24789 2.09632 10.6155
1.345 7.56717 10.6903
1.04685 5.26929 10.5753
0.30025 3.45197 10.7198
2.28975 -1.85298 8.25343
2.10849 -0.525662 10.1476
1.94641 0.254873 11.9491
6.49403 -4.44367 12.4157
5.73328 -2.27368 12.7218
5.50136 -0.362607 13.1408
11.566 -0.795341 9.79619
10.0174 0.253667 11.1687
8.86522 1.24981 12.4183
7.83504 4.33282 6.12709
8.18288 4.86161 8.35908
8.73882 4.30807 10.1661
11.4888 5.89312 16.8037
10.1588 5.8674 14.903
9.66647 6.52253 13.1115
7.17368 12.131 8.75522
8.5252 10.656 9.92997
9.86562 9.6566 10.9718
16.1814 6.7523 10.6306
14.7509 9.34695 10.9496
13.2376 11.3719 10.6151
17.4503 14.8481 5.18921
16.1469 14.3635 7.04633
15.1809 14.0401 8.73247
14.0558 14.6071 12.7041
13.7169 16.887 12.4403
14.3156 17.2366 10.5964
15.3115 19.2949 3.43421
14.6031 19.8586 6.27336
14.5791 20.537 8.73132
18.0975 28.1639 9.13858
16.7457 26.0178 10.7029
15.37 23.9105 10.2911
9.40221 22.5085 13.5635
10.8065 23.7648 12.2099
11.6884 24.737 10.7411
8.25711 25.8724 5.3311
9.33109 27.012 7.0429
10.0247 27.5529 8.80556
9.77586 32.5598 10.2386
5.63591 32.9196 6.99981
7.315 31.674 8.0056
8.67018 31.0684 9.3008
timestep
3.61573 5.7318 4.27215
-0.138748 10.1744 6.09383
1.80841 8.34261 4.77724
2.37115 6.138 3.62592
1.68534 7.9771 -3.51927
0.811519 6.2643 -1.24261
1.37898 4.39616 0.397672
4.59506 -1.26424 0.56431
2.47273 -0.328276 0.518597
1.98388 0.893919 -0.947055
-1.96299 0.733695 -8.92783
-0.243443 0.508305 -6.50445
0.902965 -0.319137 -4.38227
6.00956 -2.62043 -2.19408
4.02112 -4.28516 -3.66215
2.19405 -3.75632 -5.3606
1.41876 -3.07846 -11.581
0.590124 -4.54475 -9.98543
0.35388 -5.42258 -8.23772
2.64703 -7.92808 -13.95
2.59347 -8.87883 -11.1262
1.26698 -9.04094 -8.95443
5.97721 -8.4818 -4.59613
3.06569 -9.00328 -4.2335
1.2761 -10.3931 -5.40317
-2.14036 -12.3151 1.21129
-1.59672 -12.168 -1.715
-1.46181 -12.7361 -4.19725
-8.63267 -12.6026 -7.07064
-6.60555 -13.04 -6.03052
-4.83746 -13.7884 -5.58927
1.01193 -17.0341 -6.31609
-1.67509 -17.3911 -7.5542
-4.18892 -16.9635 -7.5737
-12.177 -15.523 -6.83845
-9.86754 -17.357 -7.26656
-7.61281 -18.5303 -7.06166
-10.2053 -24.1779 -9.94745
-8.80193 -23.0227 -8.50577
-7.32682 -22.3029 -7.41635
-5.45593 -20.7578 -13.7511
-4.72653 -22.1754 -11.2334
-4.51713 -23.9276 -9.39268
-0.0632325 -31.1801 -8.22125
-1.21068 -28.5521 -7.41052
-2.72947 -26.5098 -7.25334
0.430188 -21.8133 -3.12533
0.278337 -23.4999 -4.71118
0.353311 -24.4424 -6.43945
2.95586 -27.7688 -11.7071
3.1113 -26.498 -9.77232
3.55784 -25.7568 -8.00254
5.53716 -25.3126 -2.31271
6.49182 -25.4834 -4.42029
6.00125 -24.0318 -5.65857
9.06798 -22.9255 -13.7952
8.49676 -22.2338 -10.9534
7.98914 -22.4079 -8.46056
7.53745 -16.457 -11.5763
7.57882 -17.5325 -9.52104
7.37981 -18.6931 -7.94169
3.08461 -18.1324 -0.212641
4.77815 -18.8234 -2.56527
5.29522 -17.8698 -4.87305
8.19178 -12.8145 -7.54007
6.24305 -13.7462 -6.69345
4.51529 -14.3036 -5.92856
2.83663 -13.9927 -13.952
2.35891 -14.0161 -11.0106
2.47171 -12.8137 -8.76474
-4.43051 -14.0291 -12.3528
-3.14168 -13.2799 -9.7725
-1.24018 -12.0091 -8.64475
-1.30933 -7.14993 -3.95575
-2.6694 -8.43798 -5.32452
-3.46991 -9.72387 -6.58412
-11.8412 -7.70423 -3.84581
-9.08642 -8.35042 -4.78067
-7.01692 -8.39727 -6.26979
-2.6318 -8.18416 -11.0961
-5.07784 -6.5568 -10.5971
-6.07146 -5.47789 -8.51115
-10.65 1.02886 -11.3567
-8.27473 -0.436035 -10.3115
-6.77873 -1.75011 -8.71845
-10.7695 2.52622 -4.23631
-8.17597 1.08245 -4.49965
-6.11559 0.792975 -5.97389
-2.06615 7.03709 -5.99901
-2.65882 4.86647 -5.43373
-3.32794 3.1122 -4.83749
-2.66862 -3.31403 -3.42109
-2.28671 -0.629736 -2.18452
-2.43191 1.78893 -1.38988
-5.44107 7.83201 0.0336632
-3.85651 6.22478 0.570691
-2.74837 4.67266 1.0645
-5.30267 5.07404 9.21362
-3.57176 5.79207 6.89656
-2.23826 5.34156 4.77022
4.41443 1.2329 8.16157
2.30358 1.34292 6.06096
0.0475175 2.3987 5.51503
-1.20462 -3.76657 4.84416
-1.67898 -1.82603 6.02385
-1.95064 -0.31956 7.26387
0.883778 -1.24998 14.3392
-0.46164 -0.483466 12.6115
-1.40404 0.136752 10.9966
2.73896 5.41388 9.24026
1.0279 4.24475 10.2832
-0.482311 3.79339 11.4649
1.79781 7.96543 15.5891
-0.18324 7.45185 14.4963
-1.52317 7.05849 13.1068
-6.47104 10.8516 15.2987
-4.80195 10.7218 13.6926
-3.41103 10.2733 12.3715
2.82738 10.6277 12.1298
1.59696 12.1763 10.9173
-0.176936 12.177 11.7742
0.206712 15.3825 15.926
-1.50241 16.1051 14.5335
-0.740498 15.8084 12.7412
0.280655 15.8464 5.88366
0.211703 16.7768 8.00783
0.41454 17.7688 9.69771
3.5612 18.9784 15.9725
2.66613 19.6015 13.1993
1.52621 20.9862 11.3866
-2.77831 25.8183 8.44109
-1.04803 24.9518 9.72084
0.599482 24.6156 10.7473
6.14595 25.6661 13.6755
4.00887 26.2731 13.0071
2.37538 27.3358 12.7186
-1.71621 30.0109 16.7959
0.25259 31.5043 15.1303
1.91893 31.0708 13.2494
9.10069 32.4411 14.1716
6.47229 33.4409 13.1855
4.05858 34.1832 12.8314
3.98093 41.2015 10.8353
4.52052 38.9473 10.7375
4.69816 37.0176 10.3826
9.77998 39.6833 5.33524
8.14709 38.2555 6.15848
6.78072 37.3111 7.21767
5.91129 31.9722 6.57641
1.57965 33.191 5.34131
3.8563 33.5876 5.54639
5.77634 33.9139 5.84282
timestep
0.691923 -8.52262 -2.94319
5.77055 -11.9708 -4.51984
3.11633 -11.1184 -3.46674
1.23281 -9.76708 -2.40433
-3.91302 -10.9785 1.43457
-1.04647 -11.2577 2.19966
1.21291 -10.4535 1.33312
1.87588 -15.8211 1.61683
2.54009 -14.7647 3.57265
3.41799 -13.2069 2.74592
12.1519 -12.526 1.02524
9.36373 -12.0754 1.97586
7.20331 -13.3471 2.44254
3.32742 -18.8983 0.714413
5.86016 -18.1603 2.1004
7.40579 -16.9243 3.70848
12.9964 -14.0022 3.79936
11.7789 -14.7123 5.64216
10.899 -16.3914 5.10628
14.6078 -24 2.88234
13.2867 -21.332 3.01094
12.2158 -19.9478 4.86563
7.20991 -17.5631 8.1803
10.0238 -18.3395 8.78008
11.3162 -20.5214 8.51276
16.4022 -21.8804 13.2598
13.6811 -22.7127 12.3749
11.8057 -23.4912 10.8324
8.65784 -29.4847 10.4268
8.77552 -27.4638 11.5602
9.46497 -25.9238 12.577
9.69444 -28.0068 19.8602
10.2912 -25.6615 18.1212
9.8072 -24.3222 16.006
5.02952 -18.2635 16.5902
7.62824 -19.4523 15.7455
9.46146 -20.8076 14.6031
15.8692 -18.5828 13.5795
13.5816 -18.2053 13.4957
11.6372 -17.8894 13.5119
4.41223 -13.6909 12.0251
6.56755 -15.252 13.366
9.02506 -15.2562 12.6854
14.0715 -10.217 7.28064
12.1568 -11.7199 8.99991
10.3596 -12.2934 10.7155
5.02077 -6.97356 11.4161
6.31262 -8.82923 10.8965
6.91909 -10.6829 10.6189
3.60865 -15.217 8.95652
4.13366 -13.3972 7.61675
6.03239 -12.8727 7.64256
10.9315 -9.07641 5.1154
8.77541 -9.61975 5.77769
6.81568 -9.74967 5.62441
0.126555 -6.96657 7.40528
2.10897 -7.54937 5.258
4.08179 -7.95091 3.693
7.40548 -11.2683 -1.52935
6.5281 -9.51844 -0.284169
5.40494 -7.95408 0.130804
2.12416 -1.25721 -3.55859
3.54583 -3.65264 -2.49974
4.2772 -6.05186 -2.95947
1.88402 -9.59329 -8.66792
3.29968 -8.12129 -7.56726
4.58837 -6.95742 -6.63684
4.83594 -5.08224 -13.6664
5.60017 -4.70453 -10.8109
5.87631 -3.85936 -8.42098
2.59354 3.21517 -7.86761
4.99038 1.45747 -7.65304
6.76343 -0.339981 -7.29533
8.45032 -3.7178 -1.04831
8.42914 -1.80792 -2.36524
8.29309 -0.486408 -3.81989
11.3275 -5.33384 -9.16265
11.3835 -4.01488 -6.49102
11.4365 -1.61412 -5.63307
17.6724 4.19152 -6.99795
14.8882 3.2085 -6.59508
12.7522 1.81571 -6.60499
13.9217 1.00267 -14.0057
12.6263 1.83673 -11.4549
10.9938 2.88451 -9.79967
6.17999 1.20232 -14.8556
6.66356 2.36316 -12.1539
7.36418 3.91311 -10.2542
5.20551 10.1858 -9.9777
5.44305 8.08201 -9.02888
5.39888 6.34717 -8.09663
2.06378 4.80035 -0.168664
3.67239 5.53357 -2.56765
3.22239 6.20981 -4.98481
-4.44092 8.10839 -4.98866
-2.1618 7.67492 -4.97808
-0.273091 7.59092 -4.42435
6.16641 11.5538 -4.02304
3.71386 10.2673 -2.9229
1.465 9.7599 -1.8331
-5.62838 11.0414 -3.89996
-3.02861 12.0982 -2.8976
-0.658326 12.8675 -2.35687
4.28002 15.1763 -5.73669
3.21976 15.1458 -3.67336
2.21733 15.3239 -1.98684
-3.44918 20.2938 -2.79069
-1.44871 19.3353 -2.11125
-0.0907429 18.2379 -1.19877
2.86047 22.4439 2.70196
1.02915 21.1303 2.15134
-0.642361 20.0907 2.07274
-5.01308 24.191 1.25818
-4.8273 21.8785 1.26992
-4.3939 19.9683 1.48024
-8.44379 14.7295 2.12398
-6.86786 16.3743 2.56418
-7.13607 17.4013 0.904643
-9.18952 19.0394 -4.49016
-10.086 20.1966 -2.69023
-9.42591 19.8648 -0.863991
-12.2732 24.7225 1.63056
-12.1561 22.4058 1.67201
-11.7609 20.5158 2.06242
-16.2378 14.788 4.2131
-15.3944 16.8343 3.51746
-14.965 18.5754 2.70194
-17.0897 21.8274 -3.25714
-18.019 20.2245 -0.923168
-18.4313 19.5749 1.50801
-22.0751 24.0037 2.86901
-22.1356 21.701 2.59316
-22.1741 19.7866 2.12986
-27.5144 20.3704 -2.23849
-25.7951 19.0239 -1.45526
-24.2591 18.1448 -0.589819
-21.2726 12.6063 0.688945
-22.3143 13.8717 -1.79985
-22.4478 16.0199 -3.1674
-19.6993 15.7753 -10.8073
-21.1031 16.6067 -8.31357
-22.2575 14.9123 -6.79742
-27.038 11.4013 -9.14445
-24.74 11.7149 -9.08585
-22.7773 11.8372 -8.96863
-25.6716 8.05911 -13.5267
-23.9408 9.51667 -13.0144
-22.4266 10.6985 -12.577
-19.5106 14.4754 -13.9634
-23.4002 13.8444 -18.3551
-22.4326 13.8162 -16.2468
-21.3324 13.7128 -14.6159
timestep
7.42112 -3.41642 9.51644
9.55867 -6.33249 5.63208
7.06819 -5.11878 6.72973
6.57585 -3.20758 8.34447
11.092 1.3604 5.99985
8.49489 0.277952 5.01814
6.19603 -0.713457 5.50273
8.19936 -0.108903 -0.668025
6.45681 -0.912313 0.635988
5.03898 -1.33383 1.93695
2.29103 -7.97593 -2.08086
3.35849 -5.9012 -0.227099
3.15833 -4.63623 1.97795
3.32595 -6.59334 10.2426
3.12255 -7.0009 7.29765
3.23187 -7.22339 4.7596
3.12799 -13.2754 2.44661
1.80301 -12.3886 4.13196
1.62871 -10.4859 3.65228
-4.75917 -12.5551 -1.00277
-3.86195 -10.5411 1.00207
-2.06013 -10.2235 2.77833
0.00405053 -11.6463 9.93724
-2.40229 -11.1441 8.2527
-3.64064 -11.3772 6.0358
-11.0629 -13.7301 4.28959
-8.39312 -13.5666 5.6033
-7.03973 -12.3782 7.40843
-9.66669 -17.6001 11.5018
-8.03282 -15.9853 11.1774
-7.00948 -14.3935 10.6299
-7.36297 -15.9204 17.4639
-5.30046 -15.5401 15.3469
-4.20987 -14.7836 13.1696
-6.17478 -21.9326 15.1319
-3.96523 -20.0201 14.5486
-3.05812 -18.3872 12.8126
2.32217 -18.4648 8.42993
0.94874 -19.31 10.0978
0.0892927 -20.1697 11.648
0.86074 -27.581 12.7793
1.64882 -24.8381 13.6369
1.78567 -22.3653 14.2445
-0.95624 -23.1316 19.8018
1.91292 -23.4809 19.0763
3.7545 -22.7477 17.4721
8.37126 -28.6812 15.3399
7.30678 -26.6412 15.6361
6.48635 -24.8695 15.8989
6.69148 -26.9904 10.3412
7.19083 -24.9829 11.3914
7.36267 -23.3751 12.5168
6.2376 -20.9676 8.90352
7.43075 -19.2562 9.91835
7.14334 -19.6445 11.8282
9.78066 -21.0304 18.0214
7.58784 -19.3608 16.888
5.6993 -18.8506 15.2523
-0.95292 -20.0275 17.9187
0.522074 -18.59 16.8508
2.02261 -18.0089 15.7143
5.57609 -14.2957 11.7091
2.72594 -14.5587 12.5385
1.10296 -14.5258 14.505
-3.23602 -9.3756 17.6948
-1.65772 -10.462 16.3868
-1.72709 -12.1335 15.3463
-9.02069 -11.3432 11.3263
-6.19431 -10.6465 11.9639
-3.68982 -10.6639 12.4432
-5.11035 -4.49555 13.918
-3.12134 -5.46987 11.9243
-3.00328 -7.52331 10.417
-3.46687 -6.75479 4.04763
-2.05091 -6.79997 5.88489
-0.853939 -6.5685 7.43227
-0.515064 -3.63959 1.00607
0.104891 -2.91776 3.83008
0.803979 -3.36326 6.24156
4.55899 0.549046 11.7028
2.50529 -1.18172 10.4116
0.351264 -0.87867 9.08089
3.07328 5.79443 4.82524
3.52212 2.91579 5.4516
1.71774 1.99078 6.99796
-4.26352 -0.308662 7.71835
-2.47933 0.677758 5.54487
-0.487603 1.14252 4.02249
0.331465 -1.27516 -3.02503
1.05269 -0.0592892 -1.1855
0.915201 0.959169 0.494841
2.30964 8.20309 -2.94759
0.33007 6.51635 -1.49272
-0.52673 4.19261 -0.885678
-5.30446 2.63586 3.18994
-4.40402 2.70848 1.05304
-4.01983 2.69655 -0.879099
-10.1578 6.69545 -4.52017
-8.85554 4.09552 -3.86828
-6.56386 2.99206 -3.68634
-1.37995 -1.36694 -6.76655
-3.91904 0.0930382 -7.31596
-5.44789 2.13142 -7.21537
-7.06899 1.49517 -14.4695
-6.30454 2.31595 -12.4387
-5.86123 3.31807 -10.8016
-12.4909 4.68653 -12.3356
-10.3436 5.33052 -11.7383
-8.60122 5.93924 -11.0497
-2.14773 8.01439 -9.30937
-4.42827 7.8109 -9.68368
-6.27323 8.4155 -9.34987
-7.88608 14.4098 -8.37527
-5.83159 13.3358 -8.28588
-5.72898 12.1429 -9.85024
-2.39615 13.4548 -15.3459
-3.34244 14.3522 -13.4271
-3.69941 14.8637 -11.5584
-10.0127 14.1542 -14.1034
-8.21927 15.4476 -13.4011
-6.8998 16.6481 -12.5652
-7.86822 22.4124 -8.60519
-9.04316 20.9063 -9.9218
-8.12338 20.0682 -11.449
-7.84193 21.2224 -18.102
-6.92179 21.6402 -16.0137
-6.23878 21.9115 -14.1859
-0.943319 25.3902 -10.8316
-3.52238 25.3569 -12.3241
-4.38462 25.1855 -14.7178
-5.45565 29.3543 -20.9235
-4.36526 28.3491 -19.1394
-3.47191 27.22 -17.7949
3.66792 26.1793 -17.179
1.38504 26.1805 -16.7657
0.32039 27.2414 -18.0392
1.7322 33.448 -24.1526
1.61541 30.96 -22.5165
1.95335 28.9115 -21.0357
5.57604 22.5567 -20.19
5.89107 25.2043 -21.521
5.4122 27.6636 -21.995
8.53279 32.1653 -26.1224
8.5646 30.1465 -24.9798
8.57796 28.4783 -23.9329
12.6682 22.873 -20.8204
12.1359 24.9096 -21.7956
11.627 26.6188 -22.6317
16.2317 26.0576 -23.3411
15.4824 31.7547 -24.762
15.3864 29.5658 -23.9991
15.0306 27.6283 -23.9866
timestep
-0.641088 15.2682 -3.06473
-3.49243 11.3494 -6.70379
-2.4331 13.3446 -4.76027
-0.424004 13.8391 -3.26979
-6.17044 9.98012 -2.42081
-3.64439 10.7749 -1.0541
-1.27357 11.4699 -0.422756
2.07181 14.6917 3.69612
1.70752 12.4996 3.02942
1.02929 10.7253 2.50687
1.53515 4.86295 0.221924
0.385379 4.99016 2.96824
1.0199 7.23276 4.00321
1.49761 5.73278 12.3279
2.34883 5.37336 9.49477
2.82482 5.80378 7.02693
9.45303 6.6298 9.22628
8.02548 5.33202 7.93777
6.42223 4.58072 7.07403
5.37926 -1.14886 1.71844
6.50876 -0.00752782 4.22882
7.68651 1.10608 6.19739
14.4275 2.68402 8.8184
12.4123 0.51258 8.49511
10.4017 -0.937592 7.89772
11.7988 -8.52465 6.92501
10.3173 -6.34879 8.32186
9.88249 -4.24489 9.69556
5.47055 -7.1217 15.2159
7.37043 -6.46752 14.0562
8.84693 -5.58263 13.0982
15.1781 -3.65031 14.7809
12.9904 -5.43818 15.7286
11.3275 -7.33941 15.3787
5.61058 -5.6448 21.0605
6.62887 -7.68193 19.1386
8.63222 -8.5031 17.7915
4.35442 -11.0798 12.3146
5.6098 -11.0662 14.2655
6.64412 -11.1598 15.9395
8.71311 -19.2682 18.0103
6.64651 -17.1292 17.8256
6.53744 -14.9026 16.5876
4.92968 -13.18 9.33225
4.93088 -15.5922 11.0821
4.67669 -16.2097 13.5431
2.38431 -20.9709 18.5035
2.3962 -19.6951 16.5658
2.64474 -19.2161 14.6712
-3.19644 -20.8315 15.6164
-1.8529 -19.9688 13.9332
-0.632174 -18.9561 12.7648
1.01609 -15.5633 6.38524
0.513944 -15.8761 8.62853
0.0615573 -15.9514 10.5444
0.599174 -15.4862 17.585
0.0879426 -13.6236 15.3156
-1.15916 -13.4187 13.1009
-1.95882 -6.40052 10.8476
-2.07359 -8.25881 12.2318
-1.76485 -9.69375 13.5458
-3.12222 -9.4937 21.527
-3.06804 -8.98438 18.5913
-3.40577 -7.76366 16.3781
0.620253 -3.42808 20.3637
-0.54783 -4.0558 18.46
-1.66961 -4.42129 16.8824
-4.14634 0.564964 12.205
-1.49355 0.450363 13.5578
-0.426487 -1.36864 14.9913
6.6548 -1.29396 16.8545
4.42706 0.468056 15.9529
2.50373 0.965409 14.3541
7.84848 0.947807 13.5638
6.54414 1.63798 11.7736
4.64095 1.56608 11.2701
-0.856009 1.16982 4.44544
1.26664 0.856698 6.51346
2.98847 0.0395013 8.20757
2.59101 -4.61699 12.7141
3.84288 -4.42306 10.0167
5.17012 -3.07011 8.31074
3.76918 -8.16339 3.26435
5.70061 -6.13315 4.2783
7.32244 -4.72305 5.65079
15.5663 -5.30642 2.84518
13.1031 -4.19479 4.10112
10.7087 -3.42311 4.51776
9.27957 -3.435 -0.178257
10.7997 -1.68249 -0.161352
11.014 -0.945372 1.65295
8.72117 2.0206 -4.39572
7.77029 1.95334 -1.5723
8.40608 1.70972 0.885125
10.7593 6.22576 5.01607
8.95008 5.2833 3.91115
7.30845 4.30321 3.4364
8.36664 10.1534 5.46425
6.2943 9.30534 3.4979
5.23083 7.29302 2.34807
3.68058 14.4496 0.0471647
3.89194 11.5924 -0.772681
3.81978 9.04409 -0.715079
4.35417 2.60225 -4.33646
4.62687 4.88813 -4.04867
4.06771 6.75088 -3.73491
4.17295 9.62033 -10.3236
2.81954 8.46976 -8.83135
2.46287 7.76389 -7.02707
-3.65279 4.63124 -4.67268
-2.12934 5.67609 -6.07617
-0.943914 6.17068 -7.56981
-0.28338 5.28859 -15.1633
-1.02903 5.58456 -12.9865
-1.89547 5.76749 -11.2268
-6.86415 7.41925 -7.54851
-6.27364 5.8996 -9.19908
-5.51165 4.76923 -10.6212
-6.7198 0.354801 -14.3224
-7.43632 0.863571 -12.1753
-8.24503 2.65963 -12.2081
-12.1961 3.58012 -7.04404
-12.1608 3.58093 -9.36377
-11.8738 3.32226 -11.2955
-16.9678 7.05142 -10.1133
-15.5846 5.96939 -11.6293
-14.8686 4.83965 -13.0756
-12.4796 0.638574 -19.9997
-14.0152 2.67987 -18.465
-14.8205 4.48965 -16.8592
-14.022 11.2988 -17.403
-14.695 9.34795 -18.463
-15.3408 7.57205 -19.0198
-20.0904 5.37408 -22.9459
-18.0196 6.39044 -22.6986
-16.2338 7.22227 -22.6968
-8.29734 10.3424 -24.1599
-10.7648 8.72876 -24.5935
-13.1772 7.93905 -24.8375
-18.1748 7.6903 -29.5071
-15.2149 7.68318 -29.1618
-13.3435 6.22599 -28.2254
-8.23423 2.66643 -30.646
-9.79096 4.37247 -30.8661
-11.5634 5.06511 -31.3756
-15.5063 5.05001 -33.7457
-13.9456 5.26982 -35.4481
-12.5219 4.02252 -34.9019
-11.4011 0.180218 -38.6358
-7.52985 3.5924 -39.5686
-9.61041 2.82739 -38.8842
-11.1214 2.08899 -37.8582
timestep
-24.1636 -18.7971 44.2355
-18.4306 -18.3902 42.3072
-21.3094 -18.6105 43.0448
-22.9782 -18.3377 44.9535
-25.9139 -12.384 49.5077
-23.6853 -14.0774 48.4849
-22.3123 -14.9385 46.5162
-23.0138 -12.8244 40.2977
-21.7035 -12.9977 42.2044
-20.428 -13.2419 43.6857
-14.8981 -12.2854 48.7253
-15.9518 -11.5187 46.0453
-17.0049 -11.5925 43.7242
-19.4087 -7.39283 36.4309
-17.8205 -8.61811 38.6347
-16.6087 -10.2245 40.201
-11.0193 -13.5482 38.5912
-12.3671 -11.6649 38.4527
-13.3099 -9.93908 38.3367
-13.0208 -2.9389 38.0726
-11.3126 -5.24205 37.2613
-11.0512 -7.61168 36.3563
-9.7867 -11.3298 29.4427
-9.0947 -9.03327 31.2111
-8.72316 -7.70249 33.3544
-6.04604 -1.69805 36.3557
-5.64699 -3.82935 34.3115
-5.87517 -5.40826 32.3221
-5.87795 -5.08415 24.6147
-5.04462 -5.24695 26.7738
-4.70299 -5.40544 28.7074
0.571199 -9.59462 31.6133
-0.0763795 -6.83962 30.6801
-0.990082 -4.88254 29.3246
-4.65018 0.54962 26.9786
-1.99991 -0.615708 26.2725
-0.715923 -2.81532 26.1478
1.54955 -9.26705 23.7069
1.77961 -6.9597 23.6322
1.38785 -5.04852 23.9057
5.69742 1.12106 21.43
4.19531 -1.38087 22.0336
2.03723 -2.45646 21.204
-5.6346 -3.54668 21.3438
-3.43821 -3.21396 19.3575
-0.921099 -3.23569 18.9499
-2.89644 0.246264 14.654
-1.37012 -1.50025 14.7035
-0.202468 -2.99842 15.226
1.36332 -7.8155 11.3335
2.31911 -6.04544 12.4892
2.8831 -4.73984 13.8524
7.59783 -0.309333 16.314
6.49718 -1.21291 14.4825
5.26842 -1.88041 13.0949
1.26787 2.03964 6.94128
2.78753 0.447236 8.95008
4.12247 -1.66019 9.47846
7.21816 2.42679 5.86887
7.44595 0.497967 7.13779
7.4989 -1.37071 7.75918
10.9727 -9.13358 9.05632
10.9097 -6.39158 7.89104
10.3192 -3.91705 7.71623
17.3011 -1.7016 5.22901
15.0912 -2.40635 5.27669
13.1893 -2.89073 5.44703
8.48082 -7.63793 1.9818
10.695 -5.69247 2.42135
12.7619 -4.28019 1.93609
13.5273 -6.46629 -4.75088
14.3557 -4.27513 -2.90888
15.0539 -3.00236 -0.812418
16.4527 -1.79594 -7.0976
16.1699 -0.74509 -5.04865
15.8994 -0.159025 -3.18741
20.4477 3.01129 1.2695
17.5712 2.84603 0.508344
15.733 3.10009 -1.24046
14.4158 11.4477 -2.68034
13.7748 8.53822 -2.61081
13.6992 5.98955 -2.63867
8.32511 2.0884 -8.52499
9.99912 3.88584 -6.8376
12.0148 5.16691 -5.94422
15.5963 3.58282 -11.8604
14.0319 5.57005 -10.2843
12.4275 7.18611 -9.13682
5.94207 4.55952 -10.3605
7.24464 6.43877 -9.9679
8.72723 7.72659 -9.8119
3.56505 7.92679 -4.10303
4.86321 9.32709 -6.3909
6.77665 10.279 -7.78199
9.99172 15.1886 -4.28277
9.04525 14.1574 -6.13299
7.98409 13.882 -7.76975
12.7171 20.2347 -10.9197
10.6527 18.094 -10.7298
9.1499 16.0346 -10.6762
3.12859 10.4574 -13.8536
5.45325 12.3009 -13.5745
7.68734 13.3487 -12.9316
13.6284 10.7819 -12.4109
11.7512 10.7595 -13.774
10.0355 10.9568 -14.7219
7.3003 13.2567 -19.963
7.64026 11.3872 -18.632
7.60384 9.83592 -17.4182
11.5646 5.46754 -17.6814
9.61271 6.27948 -18.637
7.95934 6.74579 -19.6011
1.5393 3.05469 -17.72
3.3084 3.99565 -18.8893
4.8912 4.52819 -19.9341
-0.710929 6.52733 -23.2222
1.5343 5.94362 -23.2476
3.30061 5.07631 -23.3414
8.186 3.79412 -27.9151
6.42603 3.95971 -26.4126
4.54372 4.33639 -26.8552
2.26859 0.441074 -30.0548
0.73419 1.80253 -28.9711
1.44191 3.6407 -28.9372
0.973973 9.80984 -32.119
0.0218388 7.78834 -31.4949
-0.641327 5.97789 -31.0908
-6.18964 2.86199 -30.0203
-5.44522 4.82869 -32.1317
-3.6232 6.03557 -33.4456
-1.00317 7.37951 -40.1408
-2.65318 7.70037 -38.5417
-3.75801 7.57939 -36.9152
-10.885 9.09998 -38.4316
-8.72559 8.28772 -38.676
-7.12663 7.13848 -38.6176
-1.56028 3.15517 -37.9881
-4.20121 2.85249 -39.3351
-6.12652 4.01496 -40.5369
-13.1906 7.10591 -39.686
-11.323 5.1136 -40.8788
-9.75531 3.13565 -41.2433
-9.78811 -3.5986 -41.854
-10.6226 -1.76662 -40.7008
-10.5806 -0.45569 -42.1708
-8.26759 2.19552 -48.5519
-9.44125 0.947385 -46.9876
-10.7665 -0.0731449 -45.9468
-12.5767 -5.00737 -45.2576
-9.37416 -4.54653 -50.1098
-10.5317 -4.31093 -48.1131
-11.6256 -3.71929 -46.5852
timestep
-25.6863 -9.5397 -6.66324
-23.1156 -13.7115 -3.86834
-23.4322 -11.0145 -5.09575
-25.0245 -9.0555 -5.45526
-32.6378 -5.94789 -3.16887
-29.7313 -6.60066 -3.08923
-27.1986 -6.84267 -3.26052
-23.372 -1.20232 -1.48013
-24.7424 -3.059 -1.24104
-25.887 -4.51125 -0.561526
-29.1796 -7.60634 6.41003
-27.2466 -6.30125 4.55511
-26.1044 -4.44485 3.23162
-23.6347 1.14825 7.89
-22.9013 -0.877887 5.83153
-22.8417 -2.65737 4.00605
-17.1392 -1.61932 -0.489705
-18.2083 -2.77966 1.21121
-19.3519 -3.39203 2.69375
-15.8909 -6.0711 9.70548
-15.3544 -5.22415 6.8992
-16.6831 -5.18049 4.72316
-14.3156 -8.59745 -1.87703
-14.9523 -8.25589 1.01406
-15.8608 -8.63355 3.36661
-8.52594 -11.7642 4.10395
-11.4803 -11.3905 3.992
-13.8702 -11.4977 4.87471
-20.8398 -14.0365 6.28988
-18.5575 -13.9886 6.70397
-16.7599 -13.1831 6.67725
-13.7768 -15.0298 14.1221
-15.0102 -15.083 11.4099
-14.6342 -15.4062 8.90856
-16.0149 -22.9933 5.55031
-15.178 -20.1457 5.28276
-14.3376 -17.8525 6.01588
-8.01358 -15.9758 4.17679
-10.296 -15.8627 3.77631
-12.2407 -15.9567 3.47643
-18.2266 -13.0204 1.70585
-15.483 -13.1144 0.546494
-13.3135 -14.4031 0.178666
-9.1983 -20.2391 -2.18915
-10.1688 -17.5075 -2.87976
-10.7323 -15.0445 -2.53536
-10.9162 -8.31313 -3.61501
-9.44355 -9.68777 -2.46435
-9.90368 -11.4143 -3.29389
-11.0052 -12.7892 -8.03063
-9.33658 -14.3362 -7.57804
-8.36247 -13.3599 -6.17131
-2.32088 -15.0662 -2.2485
-3.45899 -13.9354 -3.92428
-4.72875 -13.013 -5.11501
-2.55185 -5.9252 -7.63765
-2.60685 -8.89356 -7.89489
-2.34785 -11.4141 -7.60798
1.87922 -16.1894 -8.43833
0.966821 -14.741 -6.87241
0.00681694 -13.6031 -5.58222
6.39496 -14.792 -6.30022
4.98962 -12.8513 -4.52845
2.79141 -12.0385 -3.52358
-1.39614 -6.05554 -1.20264
-0.208564 -7.50983 -2.56543
0.837456 -8.78166 -3.64666
3.65953 -8.51697 -11.031
2.82809 -7.08886 -8.55114
2.56138 -6.44534 -6.09813
0.784925 -0.0522705 -9.90193
2.10275 -1.13867 -7.45991
3.72911 -2.85147 -6.49876
10.3789 -5.0803 -6.27738
8.82042 -3.36922 -6.11704
7.38241 -2.05586 -5.82023
11.2873 1.35346 -11.8101
9.49744 0.642192 -9.53611
9.08623 1.10541 -7.06255
7.72473 -1.66649 -0.549773
8.69859 0.787875 -1.93111
9.17665 2.65937 -3.59584
14.9811 1.27331 1.11919
13.3024 3.36119 -0.185802
11.3359 4.64449 -1.17996
8.54394 12.6774 0.989171
10.1206 10.1846 0.564241
11.5166 8.3955 -0.598791
16.2055 6.10799 -4.50392
15.8352 7.66038 -2.82009
15.2364 8.74825 -1.29075
18.8594 7.62516 5.19102
17.7285 9.32076 3.01695
17.383 10.8681 1.01975
17.1233 14.4296 -4.91728
18.0326 14.4484 -2.78297
18.5432 13.8955 -0.962414
24.8015 14.4769 4.25226
22.4602 15.5256 2.73598
20.0026 15.6614 2.06936
13.5083 17.6859 5.31566
16.4458 18.0865 5.01397
18.8228 18.5617 4.22249
23.3268 22.5948 3.0149
22.1627 22.0794 4.95437
20.7858 21.2327 6.08051
17.2672 24.8848 11.4639
18.5068 23.0411 10.7956
19.6433 21.9231 9.6383
15.1412 16.6647 10.1828
16.6314 18.2087 11.0646
18.2003 18.417 9.89162
23.9767 14.6006 8.61922
21.9032 15.5141 8.12066
20.2165 16.2953 7.46798
21.1156 10.0814 5.61281
19.9494 12.0647 5.31513
18.7235 13.605 5.23841
14.9319 16.1429 0.205099
15.136 14.5445 1.87412
15.3192 13.5278 3.55153
10.2529 9.42658 4.54067
11.8713 10.966 5.16773
13.3697 10.3077 4.0712
17.1228 4.22987 3.89828
15.2898 5.50869 3.27614
13.6754 6.63155 3.15867
4.979 7.35895 2.38676
7.74253 6.50776 3.10701
10.0634 5.45151 3.12235
8.279 -0.647155 4.45719
8.5188 1.22394 3.10667
8.2327 2.48116 1.61723
3.02866 1.78688 -1.50319
4.27844 3.60842 -0.794369
5.97596 4.58854 -0.597733
10.1407 7.2142 -5.504
8.15532 7.99467 -3.42328
5.7962 7.89589 -2.46031
5.31886 7.76866 -9.20062
3.41832 7.59449 -6.91195
2.62235 8.09118 -4.54082
-4.34585 10.8047 -3.51329
-2.6476 9.23038 -3.65444
-1.17298 8.12877 -4.3565
-4.05796 2.67254 -8.96896
-3.88676 4.29252 -7.31706
-3.63808 5.82173 -6.10025
-8.52508 6.00668 -7.00039
-8.4285 7.52612 -1.56537
-7.64964 6.60866 -3.54882
-7.35245 5.75781 -5.30057
timestep
0.245719 0.792431 -9.72516
3.02477 -2.37651 -14.2006
2.329 -1.73155 -11.3756
1.49084 0.0300584 -9.73346
7.84923 -3.42849 -7.27858
5.94702 -1.23689 -7.95601
4.60514 0.921286 -7.74692
3.24684 7.14655 -8.20755
4.16137 5.40788 -6.97343
5.3997 4.21069 -6.01752
9.37328 2.14896 0.836226
9.06977 4.18453 -1.31894
7.49481 5.24584 -3.02077
12.5383 10.4533 0.237086
10.2468 9.33234 -1.30342
7.7803 8.71487 -1.4996
2.56073 12.6899 -2.59762
3.49605 11.3559 -0.945896
4.75521 10.3141 0.154054
4.82213 14.8014 5.25103
3.63551 12.1123 4.75974
3.24738 9.86783 3.61339
-1.58701 12.5103 -1.28738
-0.946581 11.7974 1.53432
-0.492946 9.73059 2.95718
-6.36969 9.38796 1.52072
-4.14228 7.41649 1.34078
-2.68374 6.64263 3.28405
-1.09299 3.46817 9.23668
-2.10029 3.85267 7.18244
-3.13498 3.60662 5.52419
-7.86569 -1.51853 0.827359
-6.59929 -0.686405 3.39333
-5.91225 1.04188 5.13788
-8.20362 -3.51398 11.4915
-7.56295 -1.44445 9.4453
-8.29514 0.566969 8.05946
-10.9413 5.47216 12.7452
-9.77376 3.74695 11.724
-10.1392 3.38322 9.82264
-16.8369 4.41456 7.57427
-14.1236 5.63881 7.71266
-12.0286 6.53557 8.85696
-6.37143 12.8754 9.77628
-9.07881 11.7241 9.30181
-11.0878 10.164 9.4813
-14.9314 15.0725 13.5673
-13.9854 13.8374 11.8462
-13.5079 13.024 10.1167
-15.1901 15.4656 4.33323
-14.2557 16.0584 6.37234
-13.2111 16.1907 8.03732
-17.5988 21.8383 8.96541
-15.5922 20.6861 9.13369
-13.8294 19.8448 8.87716
-13.1956 16.7836 16.7661
-12.2288 18.3474 14.4208
-11.8881 19.3678 12.1088
-9.37935 13.5064 13.6742
-9.75447 14.8567 11.8253
-10.0697 16.3821 10.6192
-10.247 22.1768 6.72085
-9.20674 19.3855 6.8044
-8.96718 16.8554 7.0136
-3.56988 13.1186 4.93956
-5.54449 13.3922 6.12631
-7.05353 14.1692 5.12624
-14.7307 14.9895 1.00252
-12.4009 13.5896 2.22451
-10.3114 12.9968 3.56058
-15.8624 11.9532 6.61494
-14.0758 9.88358 5.42942
-11.5548 9.74046 5.07397
-12.114 4.63375 -0.49113
-11.7226 5.34085 1.68354
-11.5952 6.34123 3.37586
-6.83891 7.17188 8.36809
-7.10957 5.8474 5.71236
-7.93641 5.31518 3.35956
-9.50533 2.79658 -2.88651
-7.08177 3.03743 -1.16932
-5.97861 2.94328 1.12785
-0.808951 -3.94012 0.320545
-2.30943 -1.66813 1.53174
-2.87516 0.815132 1.65759
2.78595 4.65121 6.25888
1.32769 3.65478 3.85868
0.688081 2.10601 1.93617
4.06065 -3.69651 0.944597
4.04704 -1.3979 0.630572
3.82928 0.553592 0.46846
0.203786 3.18152 -5.50578
2.65092 2.17766 -4.13311
4.66919 0.914405 -3.22028
9.1085 -3.01825 -2.36384
8.72492 -1.05802 -3.544
8.11563 0.390051 -4.73259
10.7198 6.8328 -6.33702
10.5934 4.00943 -7.28201
9.61241 1.75211 -7.94888
16.5215 -3.02034 -11.0289
13.9818 -2.06486 -9.79693
11.798 -0.748276 -9.79569
6.73699 -1.75957 -13.8502
9.00937 -2.16867 -13.6237
10.9295 -2.22628 -13.1871
14.5238 -0.43232 -18.7344
13.0984 -1.8284 -17.5504
11.8439 -3.12764 -16.7636
17.8565 -4.98941 -18.6778
15.6751 -5.73086 -18.4056
13.8717 -6.18469 -17.7552
17.3581 -9.70728 -15.0465
15.0792 -9.27803 -14.9812
13.1584 -8.88924 -15.1833
6.23239 -10.0578 -13.3123
8.23318 -9.24317 -14.1583
9.94473 -9.86155 -13.4039
15.2498 -10.7862 -10.0551
13.4916 -12.0847 -10.833
11.7408 -12.6447 -11.5415
12.8623 -17.1888 -12.4642
10.7136 -17.7849 -11.8238
10.0224 -16.0235 -11.2754
3.98158 -19.471 -9.97303
5.95232 -18.3027 -9.60752
7.35468 -17.1642 -8.82137
11.3979 -14.8938 -3.77849
9.19435 -16.7255 -4.59676
8.07058 -18.8354 -5.48452
10.6505 -24.3449 -4.17562
8.59801 -23.2667 -4.09137
7.00194 -22.1259 -3.91273
-0.299406 -21.2355 -4.2635
1.85798 -21.5052 -3.45395
3.52188 -21.7598 -2.43063
7.46597 -23.028 3.37055
4.77944 -22.181 2.39815
2.52338 -22.1966 1.20969
-1.62141 -26.6289 2.74345
-0.947017 -23.8855 3.6919
-0.118532 -21.4779 3.84475
-3.00883 -14.5198 5.42753
-1.81557 -16.4961 5.6579
-0.887231 -18.2346 5.66621
3.66425 -18.9632 11.9277
1.85063 -18.988 10.4811
0.359795 -18.7041 9.22471
-0.70665 -15.6205 12.6488
-6.105 -17.8831 11.5138
-3.81 -17.5954 11.6943
-1.90621 -17.1055 11.8228
timestep
-10.0296 -6.41653 -7.06582
-8.25889 -7.10518 -12.8423
-9.15617 -7.01848 -10.002
-8.71228 -6.87711 -7.49487
-9.19257 -12.7598 -2.75534
-7.22542 -10.9627 -4.08986
-6.31327 -9.03461 -5.48739
-1.40504 -6.96815 -11.0845
-2.50852 -7.91601 -9.27726
-3.13637 -8.48251 -7.49799
0.341225 -13.2381 -3.9927
0.737624 -10.333 -4.52525
0.0523547 -8.06717 -5.47326
2.66421 -2.17497 -10.4519
1.40228 -4.10769 -8.56711
0.899187 -4.41376 -6.08604
-3.50726 -0.18412 -9.95583
-2.69272 -1.24401 -8.05963
-1.88082 -1.83826 -6.36594
-6.14997 -7.13449 -0.632693
-5.00406 -5.00114 -2.3694
-4.68268 -3.42941 -4.35154
-6.82346 -1.78962 -10.5757
-7.60128 -2.78172 -7.87545
-8.29628 -2.95796 -5.42835
-12.9821 -3.4674 1.80774
-11.244 -4.1752 -0.507097
-10.5123 -4.7143 -2.8896
-11.4749 -10.8616 -4.67629
-12.4312 -8.76248 -4.42791
-13.2791 -7.24702 -3.49769
-20.9049 -11.475 -1.16313
-18.4086 -9.89384 -1.54902
-16.601 -8.12493 -1.87454
-19.0352 -6.3776 6.23719
-18.1462 -5.78208 3.45591
-17.3755 -5.79434 1.02518
-19.438 -1.25034 -2.40672
-17.6408 -2.5761 -1.77849
-15.8977 -2.87818 -0.911783
-16.6408 5.39653 1.2954
-16.3015 2.49803 0.692108
-14.819 0.728022 -0.390408
-8.96103 -2.03398 4.04031
-9.92036 0.288866 2.43891
-11.4041 1.7266 0.944293
-6.05002 7.24034 0.698432
-7.87843 5.83085 0.927948
-9.48063 4.92427 0.226556
-12.9104 8.07204 -5.79862
-11.7718 7.05942 -4.04915
-10.1384 6.29554 -3.25582
-5.30489 6.59643 -7.45931
-6.09405 8.491 -6.37753
-7.70045 8.43198 -5.23873
-7.17866 14.352 -9.11197
-9.26353 13.1065 -7.38497
-10.2658 10.9332 -6.50492
-11.8706 10.2127 -13.9564
-11.6267 9.93525 -11.666
-11.4612 9.40996 -9.77458
-6.40642 6.54981 -13.4584
-7.97235 5.77325 -11.0449
-9.89075 5.9726 -9.37681
-14.8067 3.1089 -7.12121
-12.6625 2.30018 -7.48264
-11.4134 3.65234 -6.78102
-13.5555 -3.18294 -4.96006
-11.6764 -0.949661 -4.3586
-9.9796 0.945978 -4.5316
-5.35457 3.50136 -5.95003
-5.81404 3.68577 -3.01145
-6.65858 1.29758 -2.71853
-7.29334 -3.48656 1.28137
-5.80729 -1.86033 0.553749
-4.49747 -0.636331 -0.263008
1.03635 -6.55898 -0.687799
-0.217336 -3.85716 -0.781874
-0.778479 -1.41541 -0.307441
0.410908 6.51185 2.17662
0.383227 3.66486 1.29671
1.15133 1.85821 -0.330656
8.76036 0.276897 -3.29658
6.14328 1.02738 -2.08493
4.86148 2.64006 -0.582029
7.79958 8.73046 3.88291
8.04252 7.03274 1.44588
7.09684 5.71238 -0.520037
8.59869 8.26193 -6.72403
8.73642 7.66396 -4.48665
9.68682 6.54481 -3.17322
10.6506 12.1512 -5.72976
12.4799 10.7353 -3.85112
12.8177 8.59336 -2.50931
12.9566 9.47229 4.81911
13.7099 8.8188 2.72438
13.8939 7.80075 1.04789
16.4077 -0.63621 0.795367
15.5334 2.05007 1.744
14.3025 4.22272 2.26061
7.67403 2.71961 4.30176
10.6051 2.97844 4.77309
12.9193 3.4775 5.72061
15.2853 6.98479 11.0815
15.1071 4.89119 10.098
15.0005 3.33337 8.89684
15.4466 1.59341 15.4724
15.1226 1.09005 13.2309
15.9972 0.749679 11.4989
19.6817 -3.38718 6.46741
17.8925 -2.97427 7.88543
16.5904 -2.14444 9.10884
10.1688 -4.46182 10.2021
12.4226 -4.71955 9.71615
14.301 -5.16943 9.32844
18.8151 -10.2186 10.6784
17.4755 -9.05891 9.18076
16.2473 -8.12911 7.95286
13.3843 -13.3116 9.54221
12.8989 -11.3106 8.47317
12.9285 -9.81571 7.19044
7.40832 -7.89584 7.35758
9.12931 -6.38722 6.9772
10.919 -6.73633 6.23161
17.0302 -4.37353 2.1856
15.3321 -4.52278 3.75934
13.9581 -4.72418 5.15661
11.1884 -1.34172 9.89321
11.3393 -0.560286 7.02145
11.6155 -1.75523 4.78575
12.7939 1.00078 -2.29664
11.9916 0.338476 -0.222997
10.9727 -0.381723 1.30146
5.79369 -4.29002 -0.485677
6.50306 -2.33235 0.537422
7.20779 -0.816103 1.57917
3.774 -5.79845 6.52346
5.27106 -3.47236 5.41506
4.87538 -1.10081 4.56559
5.53763 3.23732 11.5151
4.24663 3.03189 8.83716
3.61981 1.77503 6.70883
-2.08871 0.799182 4.51365
-0.740439 2.36766 5.56459
0.408838 3.77191 6.33156
-2.30374 9.27306 10.4537
-1.71968 8.06896 8.55859
-1.08288 7.22044 6.8986
2.5796 8.66208 4.3594
3.01829 11.6783 9.26149
2.18223 10.5281 7.42832
1.49296 9.76606 5.74751
timestep
-10.8231 -16.8882 11.2723
-11.4827 -22.6963 10.419
-10.7907 -19.814 10.1128
-9.99096 -18.0017 11.7186
-2.569 -17.6486 16.7684
-5.20963 -17.262 15.4425
-6.9233 -16.7995 13.6117
-8.36367 -12.2957 7.86277
-7.18062 -13.4211 9.5109
-6.05567 -14.3747 10.8169
1.5686 -14.9574 11.3647
-0.400143 -13.6266 9.56656
-2.71897 -12.7066 10.0952
-4.18087 -8.04753 15.8371
-3.00034 -8.75795 13.1947
-2.32319 -8.98362 10.7467
2.7687 -10.7938 7.3364
1.88085 -8.66434 7.09265
0.6761 -8.15465 8.56565
2.38936 -3.51272 13.9847
2.04499 -3.90815 11.0512
2.40233 -4.77119 8.67844
8.55933 -0.63351 9.09626
7.69058 -2.66021 7.09172
5.27771 -3.35067 6.64023
-1.34186 -2.17272 4.41114
1.45926 -2.60877 3.49244
3.94967 -2.98947 3.09822
7.72624 1.92391 0.255922
5.94033 0.570242 0.856314
6.84469 -0.96102 1.70381
11.4939 -4.49426 -0.970713
11.1661 -3.13724 1.66205
10.4292 -1.06995 2.96043
15.6879 1.13395 -1.66935
14.3184 1.64066 0.928338
13.2959 1.40727 3.25264
14.8661 4.55942 10.1902
14.6303 4.27465 7.89988
14.2616 3.82992 6.01655
12.9107 5.83431 -1.37427
14.5608 5.99247 1.10215
15.3101 6.46916 3.49228
20.8331 11.236 8.47686
18.9145 9.47103 7.03325
17.5167 9.21669 4.91598
19.8093 13.2064 5.55194
19.8912 13.0531 3.23846
18.418 11.9889 2.47826
21.8313 13.8461 -2.84934
19.7183 13.7359 -1.89793
17.9912 13.5108 -0.97738
14.8391 8.63314 -4.52224
14.8713 10.1133 -2.73603
14.8725 11.3516 -1.20386
12.699 15.3995 3.80361
12.023 13.1769 1.93724
11.704 10.8954 0.843777
9.65369 4.96917 3.8411
9.32119 6.72747 2.36454
8.95405 8.30301 1.24037
2.98122 12.9759 0.667362
4.22032 10.2709 0.499745
5.172 7.97549 1.07207
-0.202414 3.34633 3.7671
1.47299 4.08916 2.34384
2.93328 4.91365 1.31194
6.4316 5.20125 -4.7453
4.95545 3.05571 -3.29682
3.18494 2.44524 -1.56621
-4.05726 -0.590167 -0.0795797
-1.13939 0.0112353 -0.148726
1.2597 -0.698051 -0.642395
6.18151 -4.44209 0.0134232
4.00236 -4.53261 -0.777501
2.03921 -4.4093 -0.885428
5.44904 -10.3915 3.42909
3.68059 -8.11182 2.68328
1.62503 -7.48154 1.31224
-4.23945 -6.38357 7.73404
-2.66355 -6.80063 5.23945
-1.81398 -7.46526 2.92884
-0.678673 -5.68796 -4.73741
-1.62696 -6.21421 -1.96177
-3.40039 -5.91129 -0.154673
-11.1238 -3.16161 2.88471
-9.25421 -4.32478 0.876704
-7.17733 -5.60151 0.129006
-11.1571 -3.69626 -4.53063
-9.83685 -5.38822 -3.64942
-8.59336 -6.83968 -3.1717
-8.75667 -14.7537 -4.99652
-7.25857 -12.1779 -4.95999
-7.95934 -9.78394 -5.48951
-14.2905 -11.2105 -9.12843
-12.1448 -10.5224 -8.57612
-10.319 -9.79047 -8.46807
-7.19252 -8.17929 -16.4469
-9.06091 -7.82158 -14.1531
-10.0113 -7.97433 -11.7917
-16.8506 -6.90107 -8.62427
-15.182 -6.61305 -11.0764
-13.5787 -7.3238 -12.9276
-17.4978 -9.79625 -17.9103
-15.9618 -8.29145 -17.0392
-14.6391 -6.91467 -16.5537
-19.6021 -3.40035 -18.7829
-17.7402 -3.4345 -17.3992
-15.8244 -3.32697 -16.9549
-15.2365 -1.39321 -11.0979
-14.0958 -1.88735 -13.0568
-13.0048 -2.20792 -14.665
-10.3634 -1.09181 -17.7659
-9.34085 -2.98586 -16.9002
-9.25792 -2.7812 -14.9436
-8.63653 -5.42351 -9.11386
-7.90964 -3.78966 -10.5919
-7.0421 -2.55943 -11.8624
-1.09735 -1.00461 -14.1076
-2.45432 0.464569 -12.9318
-3.74908 -0.667778 -11.9713
-3.76153 -5.12614 -6.64107
-3.34817 -2.98207 -7.42495
-3.64356 -1.19961 -8.21013
-6.23826 4.56857 -7.88168
-4.13525 3.74012 -7.35877
-2.74804 2.35101 -7.19464
2.5323 -1.83311 -7.05468
1.46708 0.521963 -5.57166
-0.17019 2.09753 -4.41431
-4.60581 2.78352 -0.244699
-2.63232 3.92091 0.195855
-1.44631 3.98911 -1.37565
1.48299 10.7541 -2.40949
0.276848 8.89159 -1.73227
-0.310856 7.50004 -0.467789
3.22862 6.81106 5.39628
1.13208 8.47865 4.09089
-0.824716 9.43289 2.76327
-6.90077 10.3695 6.95003
-5.01924 11.4136 4.88845
-2.86872 12.4095 3.94742
-3.28152 19.972 2.89075
-2.78903 17.9411 3.89834
-2.35675 16.1286 4.53757
0.757919 14.9643 10.5477
-0.466589 16.2193 9.02846
-1.66952 17.4276 8.04156
-0.992105 21.9603 8.64839
-2.43219 24.0216 4.7887
-2.70487 22.4796 6.50054
-2.71395 21.0779 7.88478
timestep
-13.6021 -9.80704 4.13152
-19.6412 -9.07864 3.79972
-16.8799 -7.95871 3.84092
-14.4192 -8.62707 3.86392
-17.1272 -3.02133 7.07934
-14.591 -4.54377 6.71863
-12.6303 -5.85692 5.75234
-6.42488 -7.27827 3.3085
-8.14054 -7.51234 4.85256
-9.45179 -7.87226 6.27801
-11.2427 -13.8495 8.48677
-8.66357 -12.3613 8.3705
-7.70182 -10.0497 8.85402
-3.66742 -13.5423 2.66627
-4.3857 -11.8677 5.02424
-4.29866 -10.7535 7.31627
-6.6908 -5.24216 8.7219
-4.89224 -6.27014 7.67746
-3.7476 -7.1274 6.32255
-3.318 -5.75041 -1.06178
-2.0993 -5.18602 1.59842
-1.25788 -5.45284 3.99076
-1.49457 0.877548 8.65003
-1.16507 -1.53512 6.93222
-0.0909187 -3.82957 7.22235
-4.32141 -4.20552 13.0831
-2.71082 -6.16644 11.5206
-0.455019 -5.95644 10.3503
1.63548 -12.5051 9.9086
1.70732 -10.3759 10.827
-0.141242 -9.73552 10.5954
-8.43701 -8.5905 13.3734
-5.6326 -9.46196 12.8672
-3.0855 -9.41825 12.9774
1.50439 -13.2607 19.3632
-0.813602 -12.2891 17.7622
-2.36419 -10.7311 16.4693
-7.17897 -7.08812 16.4785
-5.06712 -7.00691 17.4355
-3.17776 -7.30814 17.905
1.88126 -1.29834 21.5829
0.187824 -3.04611 19.8631
-1.31543 -5.05216 20.3305
-1.58158 -9.19912 26.9456
-1.39062 -7.00813 24.9347
-3.14642 -5.74061 23.5882
-2.28198 -0.455514 28.0327
-3.23226 -1.67572 26.3034
-4.19975 -2.25965 24.6898
-1.28468 2.35642 22.0333
-2.4911 0.480269 21.3954
-3.82424 -0.948017 21.1431
-6.96251 -2.53195 15.5993
-5.08563 -2.65944 16.9571
-3.27022 -2.32399 17.6446
2.44955 -7.28104 16.7752
0.942005 -5.04122 15.5139
-0.309253 -2.82808 15.3168
3.85308 1.00951 10.2991
2.5134 -0.757414 10.9815
1.53395 -2.06479 12.0826
2.47895 -8.19178 6.54444
3.48312 -6.83261 8.99897
3.65997 -4.59098 10.2016
8.13993 0.652369 7.76564
6.59895 -1.08136 7.71793
5.39445 -2.61787 7.45592
10.0278 -1.79767 2.06201
7.74646 -3.46263 3.01263
5.30158 -3.30773 3.72025
-2.32838 0.911434 2.93025
-0.323581 -1.26709 2.59082
1.9109 -2.44419 2.23811
-2.02127 -2.32875 -1.17432
-0.219435 -2.99604 -2.47452
1.21949 -2.08804 -1.48159
-4.38442 1.7174 -1.6799
-1.55932 1.9133 -2.60768
0.87275 1.3301 -3.10517
1.80381 6.38423 1.60809
3.16878 5.31002 -0.813346
3.98288 3.15452 -1.90592
4.21853 1.09097 4.75047
5.5215 0.984665 2.07252
6.13215 0.438693 -0.342444
3.11699 -7.40464 1.49046
4.54915 -5.36147 -0.138888
5.91121 -3.32234 -0.838746
11.0812 -4.0108 -5.12446
9.19226 -4.75375 -4.00089
7.40547 -5.47467 -3.58952
12.2618 -11.234 -4.10269
9.57972 -9.94092 -3.98224
7.18457 -9.17846 -4.41168
3.31052 -9.64837 -1.28936
2.11959 -9.86691 -3.26833
3.38873 -9.13539 -4.58535
3.17226 -7.55694 -11.9461
2.49207 -6.95799 -9.10731
3.19303 -6.0697 -6.82211
4.69177 1.98262 -6.25916
3.80159 -0.852597 -6.4817
1.87223 -2.51953 -6.5194
-3.86668 -0.826157 -5.04686
-2.57154 -1.39368 -6.88614
-1.32365 -1.66022 -8.38702
0.0873107 -5.41641 -12.9462
-0.472462 -3.18426 -12.652
-1.24947 -1.43666 -12.1797
-6.09967 1.43501 -8.93775
-5.25987 0.802469 -11.0059
-4.39756 0.60911 -12.7665
-3.17435 6.54792 -9.30972
-3.06642 5.45206 -11.3517
-3.17422 4.20522 -12.8732
-0.770077 3.85672 -18.5386
-0.133563 4.24004 -16.3408
0.270308 3.88531 -14.4455
4.13302 -1.28323 -13.5468
3.84881 0.997924 -13.2338
3.44523 2.83305 -12.642
6.78614 7.03562 -17.0792
6.64228 5.77537 -15.1367
6.5303 4.93237 -13.3597
4.54722 8.56897 -6.95663
4.9096 8.11182 -9.2021
5.20991 7.6897 -11.1028
5.3427 10.3821 -17.9143
5.6012 11.3586 -15.1108
4.64127 11.0579 -12.7676
2.5174 14.0726 -6.57702
3.09344 13.6898 -8.79153
2.41752 13.2327 -10.5846
2.85707 20.043 -9.63129
2.82677 18.1221 -10.9318
2.32254 16.6815 -12.1773
-3.08645 14.9795 -15.3985
-0.680574 16.5253 -16.2367
1.80469 17.005 -15.928
8.45879 17.3236 -21.2312
6.19258 17.5419 -19.3085
3.92653 18.5319 -18.6862
5.99413 23.8617 -21.5638
4.60195 23.1688 -19.8421
3.64891 21.7066 -20.756
-1.17853 18.5406 -22.8953
0.66651 19.8239 -23.4709
2.20411 20.843 -24.1624
3.85247 23.6872 -26.9976
6.94782 19.7692 -28.2084
4.94711 20.8042 -27.6533
3.25674 21.8155 -27.6819
timestep
18.2201 -6.36711 -6.09591
13.2082 -7.27212 -10.163
15.5972 -7.55584 -8.4045
17.2666 -7.40279 -6.48301
15.2268 -14.2576 -5.16883
16.9956 -12.3154 -3.76179
16.6556 -9.79384 -3.59346
19.0762 -5.73267 0.465029
17.0516 -6.53388 -0.33588
15.9448 -8.16052 -0.236817
12.1422 -13.3178 5.36322
12.6147 -10.5508 4.36278
13.4196 -9.06083 2.45627
9.93319 -4.30414 -3.2774
10.6377 -5.34183 -0.574217
11.7776 -5.72423 1.67456
8.36127 0.56573 4.00676
9.43057 -1.49035 4.11414
10.1604 -3.32007 4.13317
10.4621 -3.77826 11.739
9.49487 -3.60022 8.92596
8.01693 -4.4861 7.04622
3.30563 -1.95469 11.5441
4.36865 -1.07923 8.90134
5.20347 -1.9613 6.65912
2.89721 -2.29856 -1.72692
3.02588 -1.86888 1.21913
3.58832 -0.749264 3.44008
0.491002 3.43964 -1.48424
1.28702 2.67363 0.555852
1.74219 2.42305 2.4561
2.40989 4.54831 8.77295
0.138935 3.62837 7.07681
-0.884491 3.91836 4.75927
-3.72198 1.57538 -1.1877
-4.16178 3.99521 0.494976
-3.61187 5.38807 2.55896
-3.4464 12.4895 5.69234
-3.98322 10.606 4.44873
-4.58416 8.84129 3.81191
-11.2392 4.06742 5.70885
-9.57002 5.92621 4.08431
-8.28761 8.05057 3.49691
-9.28142 15.64 -0.68022
-8.52828 13.0713 0.629291
-9.21069 11.6309 2.61976
-13.4468 16.0968 4.9733
-13.0703 14.131 3.8002
-12.9035 12.5255 2.67071
-14.2707 17.0994 -1.81482
-13.8883 14.8313 -1.51159
-13.4776 12.9581 -1.06069
-11.554 8.10826 -6.10991
-12.0967 10.0573 -4.97457
-12.2664 11.9675 -4.52358
-12.9981 19.9721 -5.52189
-12.3575 17.2778 -6.62224
-13.1009 14.8497 -6.8552
-16.5647 10.4925 -9.85473
-15.5273 12.5663 -9.92725
-14.7933 14.3703 -10.2235
-9.65736 16.9314 -14.0319
-12.435 17.5356 -13.1374
-14.934 17.1313 -12.8307
-20.6517 13.2781 -16.1729
-19.4118 14.528 -14.662
-18.4321 15.9963 -13.7871
-20.2313 22.6856 -15.8177
-20.7744 20.7631 -13.6065
-19.81 19.0458 -11.9867
-24.7465 17.3516 -6.4422
-22.5539 16.5142 -8.27837
-20.1234 17.1578 -8.70386
-16.9659 17.966 -5.36902
-16.6983 15.6638 -5.26565
-18.236 14.9405 -6.2623
-18.5776 7.44105 -6.88355
-17.7773 9.15058 -4.57758
-18.3427 11.6307 -4.39858
-21.1593 7.75339 2.73691
-21.1798 9.72497 0.502441
-19.5695 11.1861 -0.829657
-15.8361 17.271 2.61923
-17.5269 14.9027 1.97683
-17.4151 12.357 2.07334
-13.3592 7.02456 0.0268284
-14.7924 8.3455 2.28103
-15.6037 9.79443 4.21626
-16.2588 6.7867 10.474
-15.384 8.4264 9.0853
-14.3276 9.45586 7.77945
-9.43749 15.3672 7.66992
-9.78438 12.4761 7.03657
-10.6168 10.0747 7.24404
-11.1286 7.58271 12.9459
-9.4342 7.98424 11.413
-8.3383 8.55676 9.87929
-7.32727 2.12959 14.6195
-6.93812 3.83911 12.2098
-6.21053 5.44663 10.3689
-0.660321 9.3946 6.77381
-2.60062 7.18268 7.24609
-4.2015 5.20001 7.15281
-6.9792 -1.31779 4.46348
-5.97934 0.775229 4.50773
-4.64666 1.78263 5.55176
0.183804 -0.539449 9.25116
-0.958176 -0.657817 7.23515
-1.90456 -0.847909 5.51785
-1.81754 -3.82998 -0.110599
-1.40606 -4.20702 2.14127
-0.282061 -3.76182 3.69669
2.31052 -5.15764 9.2774
2.42263 -5.37823 6.97064
2.74154 -5.62882 5.04284
5.48171 -4.57293 -0.620202
4.22419 -6.17371 0.492699
4.98902 -6.78098 2.20359
8.42626 -10.4321 5.97844
8.61674 -9.47887 3.8719
8.28224 -8.6744 2.10502
11.488 -7.97097 -4.52905
10.9666 -9.15317 -2.60217
9.95488 -9.8927 -1.08214
8.15117 -16.2986 -0.233075
9.61533 -14.6342 0.451569
10.9744 -13.2082 0.469591
19.065 -9.92785 2.04412
16.8723 -11.8359 1.38724
14.7613 -12.8961 0.426745
14.2639 -19.2582 -3.39241
15.4279 -17.6232 -2.22863
16.0715 -16.0679 -1.20508
21.6028 -12.7565 -2.7484
21.1729 -14.8398 -1.82227
19.5978 -15.7452 -2.58389
16.8453 -18.9131 -10.1842
18.3076 -18.3345 -7.65295
18.7466 -18.4226 -5.14257
15.851 -20.9664 1.29556
16.8004 -21.7933 -1.40545
18.5823 -21.7004 -3.22718
24.2168 -20.7321 -4.9186
22.9204 -22.5171 -4.20056
21.6009 -23.9304 -3.82338
18.8254 -30.2057 -2.35743
20.5267 -28.775 -3.02158
22.1163 -27.6697 -3.38493
25.6699 -31.8334 -2.70908
26.7337 -30.2783 -7.65536
25.7873 -30.1948 -5.53883
24.904 -30.222 -3.77817
timestep
-0.963919 4.01652 -10.7166
-6.6248 3.29963 -10.3648
-3.87602 2.62617 -11.2981
-1.37321 2.61816 -10.8098
6.6102 -0.044777 -10.9906
3.91337 0.455327 -9.82554
1.38718 0.364703 -9.48992
-1.75974 -4.58756 -4.62707
-0.193539 -3.15705 -5.56679
1.00414 -1.84994 -6.42582
7.39349 0.65332 -2.65429
6.11063 -1.54069 -4.21025
3.9958 -2.95758 -4.36106
-1.28779 -7.85465 -3.35006
1.62129 -7.24016 -3.14991
3.74952 -6.13179 -2.28691
6.72751 -7.44887 4.26709
6.12847 -7.82137 2.05693
5.97725 -8.0662 0.108069
9.67471 -13.8321 -5.05244
8.20054 -12.8513 -2.65551
7.44035 -11.4935 -0.635354
6.40401 -11.2223 6.32313
7.52083 -13.2895 4.4902
8.56841 -13.745 2.2104
14.6006 -16.5803 -3.75763
12.8594 -14.9695 -1.95376
11.0793 -15.3267 -0.16325
15.3486 -21.4019 1.58643
13.5193 -20.0732 1.06605
11.9712 -18.8684 0.886013
3.43496 -19.7374 3.59762
6.0593 -19.8296 2.18882
8.60415 -19.9779 2.25423
10.5541 -23.0007 9.98827
9.63624 -22.9309 7.15399
8.53934 -22.7433 4.85963
3.04939 -26.0563 6.65793
4.29462 -25.1509 4.92242
5.56834 -24.6802 3.4952
7.09223 -23.1107 -3.02877
4.6161 -23.4254 -1.40085
3.33186 -23.2195 0.792509
-0.226136 -23.7807 8.07362
-0.431242 -23.6837 5.10227
0.0954729 -23.995 2.62676
-4.91419 -27.8726 0.929327
-3.66903 -26.0749 0.154482
-2.43398 -24.5706 -0.150016
-7.64905 -23.3412 0.328848
-6.29703 -22.7109 2.10566
-4.71291 -21.8847 1.27563
-1.05214 -17.8701 5.28463
-1.44816 -18.623 3.12624
-1.52335 -19.8417 1.58027
-0.412623 -21.8487 -5.79161
0.330663 -20.4679 -3.25756
1.30618 -19.981 -0.95239
8.54498 -19.1666 -3.27658
6.53433 -18.6805 -2.22614
4.67726 -18.3704 -1.64646
0.937836 -14.2129 1.99037
3.16211 -13.529 0.128835
4.17797 -14.615 -1.94268
3.39246 -15.1099 -8.6945
4.38332 -14.005 -6.9113
4.61905 -12.8939 -5.30171
9.77117 -7.63894 -3.3614
7.55634 -9.09089 -4.72769
5.19098 -9.15609 -5.67814
-1.26665 -10.8829 -9.50761
1.13169 -9.28033 -8.75912
3.49837 -8.35833 -8.9855
6.60562 -3.19689 -11.5763
4.5629 -3.81497 -10.6665
2.94372 -4.75316 -10.0509
-4.74346 -4.39942 -8.22935
-2.09887 -3.88206 -9.50168
-0.274463 -2.99475 -11.0466
0.699243 -2.46516 -18.4965
0.708756 -1.26539 -15.7687
1.30666 -0.480766 -13.4173
1.39939 5.38895 -17.7379
1.89985 4.40269 -14.9707
2.75433 3.00939 -13.0134
3.267 10.7307 -12.8392
2.53351 8.61668 -10.8711
2.98762 6.10784 -10.8259
7.6417 4.27851 -6.94199
5.36453 3.88409 -7.14526
3.56781 3.71138 -7.93449
5.0092 4.79044 -0.296479
3.08721 5.30195 -2.51565
1.87684 4.67734 -4.67143
-3.23445 0.522248 -5.73902
-2.11189 2.49397 -6.22333
-1.4131 4.30895 -6.53707
-5.05789 9.80734 -12.5538
-4.50029 7.58521 -10.6482
-3.66741 6.74309 -8.38991
-3.25305 6.23874 -2.10042
-5.49243 7.12406 -3.85593
-6.58255 6.27261 -5.99814
-9.54895 1.81873 -9.81365
-9.90878 3.60187 -8.37375
-10.0256 5.08383 -7.08107
-16.1013 6.28916 -4.20881
-13.9962 5.97009 -3.28732
-12.724 6.3728 -4.7365
-7.40622 11.5457 -5.33108
-8.62932 9.87132 -4.29048
-9.65458 8.32289 -3.63327
-8.37277 4.99708 2.22356
-8.54573 6.84258 0.82837
-8.61835 8.63286 0.0094356
-4.9595 13.332 0.0851609
-6.27645 12.0262 1.47912
-7.20059 10.8439 2.75548
-5.13172 10.1015 9.90502
-6.42874 10.4787 8.0188
-7.55375 11.1095 6.5297
-12.1509 13.6935 8.23261
-10.2513 14.6543 7.31025
-8.32201 14.8081 6.94261
-3.11801 17.2533 4.00444
-4.278 17.5583 5.99035
-6.02721 17.8356 6.85305
-11.2734 21.046 12.2727
-8.90617 20.7288 10.4906
-7.09812 20.9737 8.7092
-9.303 26.4747 5.61223
-7.64575 25.558 6.95225
-6.30942 24.6352 8.06734
-5.66557 31.2105 10.8368
-4.79205 29.0895 10.4894
-4.58918 27.1346 10.3551
-0.641854 21.1509 11.0236
-1.88735 23.8417 10.7259
-2.62935 25.0425 12.8495
3.285 28.2091 16.6564
0.42842 28.4674 15.8479
-1.99085 27.8657 15.3116
-5.51554 30.6719 21.2115
-4.75542 30.7006 19.0197
-3.75744 30.5596 17.327
-2.48954 36.1616 17.9953
-1.28023 34.1913 18.19
-0.557771 32.3621 18.3033
2.80143 31.7096 21.6093
-0.414643 32.6715 24.0981
-0.252677 30.6073 23.0516
0.903068 30.8698 21.478
timestep
1.89012 -2.86442 14.7517
2.57586 1.15451 18.9842
2.97213 -1.31887 17.3699
3.25359 -2.70691 15.2494
6.95559 -8.43745 9.98062
6.61136 -6.11627 11.8175
6.21617 -4.63644 13.8562
11.6431 -3.9635 19.1989
10.6028 -3.84842 17.1284
9.64003 -4.22031 15.4502
16.6168 -5.34129 10.6214
14.8341 -4.94132 12.9756
12.9849 -5.76901 14.5246
16.4238 -11.3256 20.3911
14.5665 -9.99624 18.4769
13.344 -9.01463 16.4651
9.85444 -9.00476 22.4266
9.77814 -8.61092 20.1416
9.96905 -8.69819 18.1828
3.61421 -10.7013 13.9747
5.82533 -8.91028 14.8599
6.76066 -7.35577 16.6518
9.25226 -4.42266 23.503
7.32465 -4.61978 21.239
6.40613 -4.29935 18.8818
12.5593 0.823088 19.717
9.73866 -0.0290155 20.1624
7.53785 -0.675706 19.0485
4.34868 3.38691 18.0541
6.35185 3.15605 16.9068
6.10836 1.34681 16.1663
12.5027 3.34152 12.1815
10.2976 1.3864 12.6231
7.92595 0.503768 12.9378
2.6508 -2.04266 9.97779
5.456 -2.4054 9.03987
7.61287 -2.30408 10.3963
12.0879 -5.84545 6.58503
10.4223 -5.53874 8.1706
9.79155 -3.74985 7.6388
11.2131 0.116128 0.147532
11.8012 -1.41074 2.63816
10.7473 -3.29961 3.98878
6.65596 -10.4439 2.64848
9.1268 -8.85347 3.14432
10.5257 -6.80758 2.54456
16.2857 -7.61033 -1.08435
13.9857 -7.79036 -0.83938
12.0654 -8.18509 -0.644705
12.6128 -13.2713 -3.70094
11.0427 -11.6366 -3.20594
9.63516 -10.4976 -2.42972
2.85915 -13.1862 -0.59814
4.33535 -11.6645 -1.54031
5.86666 -10.4921 -1.94234
9.32267 -6.3015 -4.37936
7.38709 -5.87306 -2.15443
6.37807 -7.15639 -0.195486
5.12738 -5.95243 7.29754
5.54563 -5.69896 5.02967
5.96491 -5.37033 3.13307
4.78409 1.43513 -0.418833
5.42528 -0.373034 1.86147
6.71376 -1.67853 3.63291
12.149 2.26483 7.19371
10.1162 1.22044 6.79707
8.34273 0.614134 6.1879
7.15509 8.85466 5.12808
7.32151 5.89492 4.82371
6.2982 3.56191 4.93511
0.991543 7.4882 6.03132
1.72969 4.89962 4.75273
2.98063 3.42911 3.08683
1.27741 8.43264 -0.64332
0.957144 6.15361 -0.350306
1.01451 4.20432 -0.0712385
5.24447 5.89811 -6.46898
3.35224 4.52553 -4.62076
1.53826 3.02329 -3.64489
-2.71519 -3.5957 -6.37329
-1.93879 -1.78309 -4.139
-0.38048 -0.176298 -2.91809
-3.49551 -0.00851944 3.4716
-1.38299 -1.08788 1.6681
0.159913 -2.3974 0.117258
0.138642 -9.75335 2.11634
1.51856 -7.36869 0.980729
2.25014 -5.49335 -0.584442
-0.20227 -9.85858 -2.89431
1.7019 -9.30802 -4.09988
2.74591 -7.70329 -3.63528
0.132625 -10.7068 -9.30331
0.395282 -8.02934 -8.02158
1.49291 -6.06276 -6.82563
5.66407 0.321514 -7.07132
3.92897 -1.1836 -6.74505
2.35005 -2.36116 -6.75289
-2.98849 3.69491 -5.89718
-1.91289 1.70959 -7.84192
0.0112965 0.134875 -8.40773
-1.96988 -3.17789 -13.9641
0.375031 -1.77135 -12.7794
1.51219 0.332015 -11.8933
7.2648 4.99828 -13.238
5.16584 4.03789 -13.4712
3.42144 3.13313 -13.6104
0.576562 4.11144 -20.5598
0.57013 3.92784 -18.2471
0.905567 4.04242 -16.3092
-1.80545 -0.849461 -17.2127
-3.33956 0.872828 -16.9625
-2.40011 2.21942 -15.8739
-4.87926 4.65242 -8.95771
-4.45173 3.68188 -11.021
-4.43502 2.639 -12.6924
-7.2173 -2.26238 -16.186
-7.56654 -0.427929 -14.8094
-7.79612 1.14085 -13.6401
-8.97331 -3.76947 -10.5135
-9.57357 -1.52856 -10.5338
-9.78253 0.429581 -10.4797
-6.53905 -1.35524 -5.0622
-8.27628 -0.0127411 -5.81197
-9.71428 0.981045 -6.7205
-7.37924 6.37803 -4.47698
-9.02267 5.51688 -5.8698
-10.5945 4.67767 -6.70998
-11.5925 3.3922 -14.1537
-10.2157 4.87045 -11.9629
-10.3433 6.52105 -10.0234
-16.6921 3.55355 -8.97011
-15.2576 5.29003 -9.52612
-14.1165 6.87996 -9.75195
-13.2114 13.1212 -11.085
-14.6246 11.6196 -10.0218
-15.8582 10.2343 -9.35859
-20.7863 8.16003 -3.99916
-19.3608 10.1616 -5.68509
-19.3989 10.8703 -8.13419
-22.1561 16.601 -14.288
-20.9047 15.1349 -12.0153
-21.1291 13.7757 -9.8698
-25.8154 17.3377 -5.048
-24.9765 15.9879 -6.73819
-24.3721 15.0736 -8.37584
-26.9789 17.1014 -15.1345
-27.0707 16.6136 -12.8683
-26.9569 15.9172 -11.0283
-30.3311 12.7983 -8.52182
-30.4736 12.3745 -13.6953
-30.7276 12.091 -11.4068
-29.3823 13.0708 -10.3527
timestep
-2.75034 -11.2221 26.0055
2.48299 -8.90722 26.1021
0.0278239 -10.0137 24.8261
-2.51003 -10.1963 24.9948
-1.42933 -5.65138 19.5392
-2.74926 -8.17239 20.4238
-3.10923 -10.5545 21.2595
3.27789 -14.3653 21.1183
1.01512 -14.036 20.7262
-0.873784 -13.5295 20.4891
-7.1017 -14.4453 19.7464
-4.72976 -16.2316 19.9977
-2.34445 -16.8352 19.3279
5.25971 -19.3037 16.453
2.31534 -19.6397 16.7664
-0.0663923 -18.7507 16.9655
-2.39424 -21.1153 9.88474
-1.86935 -20.8228 12.1256
-1.50518 -20.7318 14.0595
-0.135615 -21.5294 21.7025
-1.32963 -22.4825 19.1439
-1.12333 -23.374 16.7638
2.37832 -28.6301 14.792
0.0390835 -27.402 13.4135
-1.97254 -26.3833 14.6043
-10.0522 -25.6353 14.5504
-7.37036 -26.8325 14.0453
-5.28941 -28.2346 14.4992
-7.94631 -34.7246 17.3497
-7.32781 -33.1678 15.7446
-6.59188 -31.8043 14.528
-14.0606 -33.9684 13.5166
-11.4267 -34.2997 12.1626
-9.08183 -33.3013 12.0787
-3.00582 -33.8801 10.5476
-5.47039 -33.5026 8.91554
-7.23267 -31.6789 9.18239
-6.80041 -24.5772 8.74688
-7.60544 -26.7246 8.39599
-8.08569 -28.3957 7.4699
-10.9106 -31.2633 1.30247
-9.21174 -29.1904 2.60537
-8.22018 -27.2062 3.86336
-2.27892 -22.9268 6.08715
-4.97526 -23.4686 4.93974
-7.49645 -23.5423 4.56469
-11.5133 -18.8872 5.31157
-9.52004 -19.4744 4.27982
-7.91076 -19.994 3.26931
-6.15685 -15.3101 5.86692
-7.36122 -15.5026 3.89339
-6.43873 -16.5718 2.51982
-2.77132 -18.5508 -2.66959
-2.91162 -17.2368 -0.762766
-3.10416 -16.0278 0.780666
2.70691 -14.5186 4.35007
1.53373 -13.3587 1.86837
-0.394707 -13.4271 0.201351
-1.68785 -8.14205 -4.35354
-0.223786 -9.41772 -3.08406
0.89227 -10.7819 -2.20418
6.77395 -12.5243 -6.62302
5.38603 -10.7854 -4.64053
4.05033 -9.02123 -3.37316
4.48897 -3.85757 0.54778
4.69309 -4.9307 -1.49895
4.97713 -5.33612 -3.40575
2.0082 -2.60809 -8.3327
4.44637 -1.88434 -6.77966
6.58697 -2.90691 -5.84445
14.9049 -4.35315 -6.91949
12.6165 -2.57172 -6.23399
10.1945 -1.77406 -6.22201
12.4288 1.04294 -12.9784
11.5577 1.00392 -10.8285
11.0198 0.736756 -8.95234
4.73442 3.50213 -12.3413
5.0994 2.33402 -9.62416
7.48215 2.10867 -8.74428
7.44045 8.54792 -5.00557
6.6999 5.66144 -5.02098
6.91624 3.12282 -5.12611
9.86009 -1.85544 -1.60009
7.25625 -0.412931 -1.46016
5.31134 0.75291 -2.62654
-3.45689 1.29188 -4.38449
-0.725102 1.81475 -3.31476
1.65593 1.76722 -2.40333
4.63331 6.25702 0.831516
2.67272 5.01668 0.827887
1.32634 3.58148 0.919303
0.571498 9.72756 2.5861
-0.814025 7.52473 1.13412
-1.95296 5.39989 0.303212
-8.07171 3.30061 1.4102
-6.62108 3.73752 -0.346843
-5.13721 4.35317 -1.48702
-3.71092 4.95858 -10.356
-4.23726 4.9188 -7.42311
-3.90311 5.36687 -4.93512
-9.23766 8.81744 -0.778749
-7.70481 8.6281 -3.32726
-5.93714 8.56846 -5.16418
-5.58856 7.69488 -10.954
-5.73668 9.60916 -9.65172
-4.30246 9.88862 -8.33042
-3.87593 17.0548 -9.5932
-3.57821 14.978 -8.60289
-2.76089 13.3337 -7.88919
0.551701 9.2468 -4.78265
0.25087 11.5012 -5.24047
-0.0639523 13.4457 -5.2145
-0.83699 19.357 -4.81396
-0.496461 17.5956 -3.34287
1.21513 16.7249 -3.78227
7.64736 16.6181 -5.71523
5.91092 17.188 -4.28612
4.74553 17.7201 -2.78958
3.76658 20.5162 3.08425
3.45505 20.6331 0.788239
3.73363 20.9853 -1.12988
3.25547 27.7243 -1.48968
3.71484 25.7559 -2.62848
4.17018 24.0014 -3.39994
9.87966 22.627 -7.89099
7.94794 23.7478 -7.2628
6.52484 24.7088 -6.29736
6.10389 19.7849 -10.5065
4.08813 21.9065 -9.94441
4.175 24.3623 -9.26354
1.71871 29.277 -7.40589
2.33359 29.5595 -9.62502
2.46379 27.6513 -10.097
5.88608 27.5647 -16.2644
4.80906 26.5713 -14.4656
4.007 28.1136 -13.5386
2.93325 36.0554 -9.93
3.45119 33.5431 -11.4467
3.0222 31.7706 -13.2291
4.90992 30.5322 -20.9917
4.03054 32.0713 -18.5962
3.62096 33.5288 -16.5443
3.65364 40.965 -16.1689
3.05583 38.9129 -17.0711
2.67442 37.0541 -17.6007
2.05588 37.0962 -25.2662
1.76902 36.4319 -23.062
1.55128 36.17 -21.1216
0.764281 32.4686 -23.335
-2.41848 32.0322 -18.323
-0.629342 32.2717 -19.7804
0.657192 32.4792 -21.2578
timestep
-11.9054 12.9824 -0.0732225
-7.88912 14.6858 4.35131
-9.55168 12.9565 2.58326
-10.5866 12.4805 0.30186
-4.80794 16.391 -2.34314
-7.02602 14.5047 -2.97733
-8.28569 12.3029 -2.7171
-7.67148 8.27403 -7.99573
-7.73283 8.39377 -5.67963
-7.77024 8.67691 -3.73044
0.503142 5.99831 -5.52725
-2.05779 7.05969 -4.43386
-4.31877 7.15871 -3.25884
-9.94678 8.63757 0.222695
-7.03007 8.47184 0.810708
-4.52621 8.35214 0.342923
0.0733927 12.1172 2.74129
-0.849259 10.001 2.97154
-1.93294 8.3626 3.12048
-2.34019 0.838705 4.06325
-2.6531 3.62554 5.07124
-2.1646 5.9353 6.03502
-3.12702 5.80367 13.7002
-1.02767 6.31138 11.6471
-0.162026 6.05447 9.26233
8.35253 5.13136 9.48892
5.50851 4.24155 9.50239
2.99116 4.01379 9.83941
-1.19607 -2.11167 9.45121
0.0404678 -0.462499 10.5159
1.28642 0.901824 11.1994
6.60342 -0.548661 18.08
4.16825 -0.678063 16.3672
2.49401 -0.665101 14.4438
-2.08154 -5.17488 11.245
-1.0862 -4.23593 13.8923
0.768775 -3.84793 15.5985
2.76018 -8.23528 11.3252
2.62376 -7.5005 13.5215
2.53101 -7.21208 15.4681
0.824791 -8.60756 21.9696
3.35989 -8.31299 20.4311
4.08429 -9.33535 18.2102
4.67853 -14.6883 11.3144
5.66045 -13.1787 13.6887
5.62369 -11.9508 15.9233
10.9138 -13.1095 19.1137
10.1027 -11.5077 17.6444
8.96189 -10.273 16.6172
10.9947 -8.95428 9.64744
10.4253 -8.74058 11.8863
9.7153 -8.08512 13.603
7.58213 -3.76457 18.4204
7.37056 -4.72199 16.3178
7.05776 -5.54069 14.5535
13.1019 -5.58495 10.4733
10.7886 -3.85952 11.2164
8.29704 -3.484 11.6083
3.09571 -4.14529 9.13498
4.06298 -2.07035 9.51099
5.92241 -2.2825 8.89582
10.4708 -3.10165 1.95466
8.13265 -2.5745 3.72542
7.0004 -1.08194 5.45538
4.12849 -0.488715 -0.290904
4.41754 0.223229 1.89816
4.57796 1.18909 3.60762
2.24961 9.27503 5.8725
2.38988 6.30905 5.62007
2.25905 3.82392 5.06376
5.06306 5.92825 0.0835383
2.66952 4.19312 0.458619
0.460088 4.11981 1.72966
-6.9037 2.81038 2.34727
-4.97335 3.29826 1.15641
-3.07198 3.23178 0.645274
-4.71227 -1.54871 -5.27476
-3.4731 0.958195 -4.24506
-3.99737 3.14307 -3.03926
-4.28734 6.03538 -8.93886
-6.08835 4.59772 -7.04944
-7.18247 4.28753 -4.76708
-12.8033 0.268762 -2.63215
-11.3136 2.69791 -3.50422
-10.8272 5.12949 -4.09858
-12.94 11.7746 -7.07615
-13.8006 9.9155 -4.91206
-13.1234 8.05232 -3.30817
-15.6328 10.5757 3.18597
-15.4194 9.00575 1.49122
-15.0897 7.84145 -0.0633245
-22.7471 9.00562 0.262997
-20.7152 6.84522 -0.0276162
-18.3514 5.89225 -0.11001
-15.6001 -0.640166 -0.852843
-16.3956 1.39052 -1.64394
-16.7274 3.22632 -2.27691
-16.2851 7.91047 -7.90854
-15.4838 5.4918 -6.36309
-15.5404 2.98882 -5.87895
-15.2123 -4.71327 -10.6904
-15.5467 -1.94668 -9.6347
-14.9024 -0.0998214 -7.99869
-7.60007 -1.03277 -6.03212
-9.48836 -0.280448 -7.15049
-11.1108 -0.0171929 -8.23646
-13.4855 4.34143 -11.8608
-12.3562 2.31834 -11.9799
-11.7356 0.448809 -11.9557
-7.34865 4.25346 -15.5661
-8.01081 2.15223 -14.839
-8.69015 0.406905 -14.2281
-6.81752 -3.95135 -11.0779
-5.72287 -2.00087 -11.6941
-5.63842 -1.78237 -13.6501
-1.48417 -4.27904 -19.5025
-2.40182 -3.84735 -17.4159
-2.92756 -3.67306 -15.5254
-0.700617 -1.93616 -9.61349
-0.644764 -2.52393 -11.8571
0.209457 -2.67817 -13.6256
3.78565 1.7595 -16.0455
3.91257 -0.0965219 -14.6593
3.91859 -1.87202 -13.8058
9.77756 -5.82339 -11.699
7.4981 -5.77935 -12.1286
6.31581 -4.20826 -12.0071
2.11811 -0.942283 -8.195
4.91473 -1.96787 -8.10852
7.32479 -2.3999 -8.82089
10.6256 2.96164 -5.96777
10.3611 0.726044 -6.52862
10.1122 -1.22815 -6.51934
7.6076 0.248606 -2.01373
8.09539 -2.01379 -2.17503
9.79213 -2.59667 -2.9888
6.04698 -8.81174 -3.93133
8.78073 -7.7298 -3.44514
10.8176 -6.2038 -3.60267
16.316 -2.94598 -4.06953
15.2533 -5.70214 -3.67633
14.1334 -7.86558 -4.4299
11.8254 -13.6716 -6.82014
13.649 -12.2612 -6.55987
15.1851 -11.1407 -6.04445
20.2398 -10.9433 -10.6618
19.0843 -12.5329 -9.42876
18.5489 -11.8972 -7.64278
22.7533 -13.7724 -6.23947
24.1175 -8.35159 -4.85488
22.7232 -10.0736 -5.54267
22.0458 -11.8182 -6.15794
timestep
-27.5307 0.886455 -5.59659
-33.2918 3.4008 -3.83743
-30.6638 2.09192 -4.34808
-28.9212 0.519568 -5.34484
-34.2375 -1.34566 -9.03726
-32.1804 -2.55521 -7.25246
-29.6934 -2.90139 -6.80798
-30.4308 -4.72012 -12.2952
-28.509 -3.63246 -11.5838
-28.2098 -4.57517 -9.88008
-25.7896 -12.1394 -9.23662
-25.798 -9.28866 -10.1047
-25.3968 -6.9072 -10.9233
-29.0614 -7.96708 -16.7723
-26.7168 -6.3783 -15.8456
-24.6146 -5.87046 -14.4946
-27.1421 -0.884436 -16.8949
-25.1062 -1.36083 -15.8895
-23.6691 -2.20626 -14.8403
-16.8392 -0.104045 -12.9101
-19.7994 0.231444 -12.9826
-22.3019 0.674607 -12.7736
-25.8165 8.37381 -9.94988
-24.8119 5.59557 -10.3407
-23.5132 4.19962 -12.0339
-21.7456 6.7486 -18.4822
-21.3983 6.79999 -15.5229
-21.7506 7.40262 -13.0703
-21.7211 13.8455 -15.781
-21.0926 12.3413 -14.1304
-20.6973 11.0358 -12.7091
-23.3566 15.7832 -7.83526
-22.9738 12.8469 -8.16953
-21.9351 10.7252 -9.12977
-17.4552 5.74281 -5.19189
-20.0097 6.17552 -6.66422
-22.1521 7.35941 -7.37932
-27.9417 3.9402 -7.79058
-27.2532 5.63276 -6.36105
-25.2957 5.4336 -6.45776
-18.4411 0.543431 -5.52339
-21.4022 0.875736 -5.47984
-23.4981 2.0906 -6.27576
-27.9828 0.861282 -12.5
-25.8679 -0.288127 -10.7431
-24.4064 -0.696548 -8.69381
-23.5838 -7.98025 -6.69343
-23.0675 -5.78442 -7.23584
-22.7474 -4.07291 -8.15734
-22.0466 -9.03987 -12.3298
-21.0074 -7.18669 -11.398
-20.2527 -5.54238 -10.6185
-13.9673 -5.16909 -8.44509
-15.2765 -4.58459 -10.269
-16.6567 -4.86897 -11.6456
-18.2631 -7.68803 -18.1454
-16.0219 -6.91953 -16.338
-14.557 -6.64344 -14.2691
-8.8833 -4.66973 -11.3521
-10.164 -6.31036 -12.3771
-10.988 -7.70034 -13.504
-6.00558 -12.6942 -16.9611
-7.51759 -11.4808 -14.6979
-9.23587 -11.0127 -12.8728
-6.41673 -14.2038 -6.4404
-6.90245 -12.8548 -8.26432
-6.93183 -11.8881 -9.98055
-0.600474 -6.12197 -12.8513
-2.33804 -8.01216 -11.3386
-3.65498 -10.0845 -10.6501
1.89797 -16.2899 -10.4564
0.137772 -13.9636 -9.84765
-0.646216 -11.6973 -8.98085
-1.32853 -9.09512 -2.68861
-0.0279373 -9.65194 -4.52734
1.13087 -10.0011 -6.08166
6.76408 -9.63516 -10.1297
6.21798 -9.02727 -7.26397
4.71988 -9.11473 -5.20231
5.44696 -2.89679 -5.94269
5.21787 -4.50452 -3.44406
5.55439 -6.77272 -2.32849
4.47344 -11.9661 2.30482
5.52186 -9.18927 2.03982
5.92132 -6.7399 1.45361
10.7213 -9.44579 2.74287
10.3959 -6.48391 2.70079
8.63326 -4.70028 3.1638
13.7071 -3.14724 0.0109473
12.2817 -1.37849 0.48243
10.6586 -2.00981 1.40323
5.77193 1.7434 5.07555
6.93036 1.45532 2.34508
8.60924 1.05074 0.468871
9.13713 3.46174 -5.88281
9.12481 3.64403 -3.57002
9.67572 3.97703 -1.70816
5.04729 9.59176 2.63735
7.08377 7.8756 1.3002
9.3538 7.09515 0.439754
8.54094 11.4623 6.83342
10.1167 9.42939 5.32851
11.2979 8.00218 3.57629
15.7246 5.11952 -1.75859
15.2917 5.78849 0.420271
14.4082 6.43257 2.05909
18.7453 10.8694 3.05038
18.0642 8.73514 3.65327
17.3218 7.07569 4.41245
11.3364 6.0453 7.12154
13.6432 5.89515 7.31745
15.5972 5.812 7.55369
13.7465 -0.4776 7.70684
13.6527 1.54563 8.83821
15.4395 2.33801 9.08554
17.0793 3.78937 12.4562
19.1072 3.20437 11.4929
18.9544 1.61722 10.3359
22.4487 -1.42528 6.0761
22.2935 -1.16141 8.37582
21.7963 -0.904437 10.2646
19.567 -5.08121 14.7163
21.4289 -3.84464 14.0943
22.85 -2.62359 13.4857
27.001 -7.05809 15.6814
27.2887 -4.79593 16.1082
25.6931 -3.69125 15.7694
21.6997 1.73459 13.8185
24.4943 0.872118 14.3899
26.5097 0.0193295 15.6989
33.4824 2.738 14.5614
31.3548 2.20072 15.3145
29.643 2.08849 16.2829
25.6395 3.57577 21.3607
27.2206 4.36864 19.8594
29.0317 4.55602 19.1074
35.3882 8.05146 16.8394
32.9596 8.0231 18.5662
31.2534 7.37828 20.3483
26.4264 8.50867 25.5024
29.334 7.90845 25.2456
31.478 8.46547 23.9824
37.5376 11.1531 25.6573
35.5608 10.0831 26.2315
34.0562 8.91603 26.7367
34.6879 3.93219 31.3571
35.1494 6.07473 30.5962
34.3828 7.8762 30.3775
34.349 12.4235 33.7951
37.4656 8.72547 35.2194
35.7021 9.76561 34.1283
34.1335 10.4556 33.1566
timestep
2.70306 8.10927 15.0694
-2.63836 10.8118 16.0289
-0.433533 8.98516 15.2028
1.49262 7.31501 15.258
-2.33894 4.13457 20.2697
-0.584094 3.53523 17.9369
1.57645 3.76144 16.6015
3.72328 -2.46933 17.4293
3.83527 -0.67439 15.9637
3.72367 1.05274 15.0227
-1.2728 4.63203 10.5271
1.13655 2.90523 10.8331
3.47267 2.02854 11.3587
11.5509 1.63134 10.5905
8.62058 1.95031 10.1525
6.65338 3.56047 9.95268
5.60007 9.63781 10.4925
5.95435 7.86737 9.03561
6.51899 6.58262 7.65304
13.3764 10.4391 4.80058
11.2525 8.37304 4.48261
9.39399 6.77041 5.17532
3.82449 1.88957 5.77556
6.71823 2.21249 5.14124
8.76225 3.21489 3.99246
14.8248 0.710829 -0.681553
13.1505 0.918929 1.77482
10.6205 1.04833 1.48387
9.18501 -6.1089 0.957438
9.72561 -4.03388 0.0717345
9.91894 -2.1449 -0.452914
8.31281 3.48563 -5.15787
8.65955 0.531044 -4.98301
8.27032 -1.72012 -3.85021
6.41191 -7.66094 -0.385153
6.20838 -6.12962 -2.93349
6.44 -4.80646 -5.10099
5.59479 -2.86628 -12.4072
5.44622 -3.97657 -10.3755
5.55872 -5.13094 -8.78314
5.54566 -13.2356 -11.0436
3.98506 -10.7144 -10.7457
4.79887 -8.29778 -10.7411
9.72063 -5.80379 -16.422
7.20086 -7.12242 -15.5319
4.95088 -7.72619 -14.4948
9.19356 -12.4447 -15.0067
7.0399 -11.8037 -15.584
5.14226 -11.3045 -15.7593
4.26387 -15.4969 -13.4607
2.12365 -14.6323 -13.2275
2.05773 -12.9956 -14.3219
-3.2565 -13.3089 -18.0942
-2.43197 -12.2393 -16.2078
-1.26561 -11.2649 -14.9544
-7.58568 -13.6247 -14.0134
-4.84639 -13.9159 -12.8768
-3.16483 -12.3082 -11.8328
-0.017941 -16.9062 -6.76539
-0.212454 -15.0565 -8.15223
-0.776854 -13.421 -9.09435
-1.14191 -7.09307 -11.7351
0.295925 -8.62639 -9.62278
1.40732 -10.4385 -8.21446
7.16015 -10.4557 -5.321
5.32984 -9.61051 -6.46902
3.6998 -9.28765 -5.41089
0.235738 -12.832 -1.57291
-0.148879 -9.89297 -1.88001
1.76795 -8.26514 -2.30245
1.10794 -8.39847 5.93482
1.88009 -7.64863 3.15599
2.14518 -6.36668 0.967645
7.70117 -1.68525 3.41378
5.99831 -2.66279 2.17803
4.39377 -3.31549 1.23976
1.76426 -1.85832 -5.66078
2.96344 -1.46733 -2.96088
4.46049 -0.398581 -1.19479
6.65163 7.71779 1.04689
6.75509 4.87434 0.161166
4.83872 3.2056 -0.0513573
4.26815 5.88128 -5.72679
2.54869 5.51112 -3.3212
1.74411 5.23363 -0.917471
-4.68924 2.37315 -2.11055
-2.63745 2.87407 -0.00825738
-0.955857 4.07011 1.49055
-0.667611 8.53141 7.7657
-0.65169 6.60297 6.47602
-0.739493 5.17807 5.11775
-1.563 -1.48167 1.84965
-1.0741 -0.161495 4.47616
-1.72415 1.65433 6.1443
-7.49284 2.52166 9.85446
-5.33759 1.7134 9.56457
-3.70388 0.663706 9.23287
-5.19781 -1.03445 16.8326
-3.78473 -2.26538 14.5156
-4.18549 -1.86345 12.0296
-8.56842 -4.13998 8.37185
-6.21095 -5.84117 9.02656
-6.22216 -5.01685 11.4396
-6.47639 -5.03678 17.791
-8.02756 -5.4133 16.1074
-8.23826 -6.3345 14.3789
-12.504 -1.19125 15.4276
-11.7258 -3.22085 14.6167
-11.4136 -4.58904 13.2342
-16.1198 -7.83076 10.0609
-13.9522 -7.04449 9.8046
-12.2329 -6.08342 9.83773
-15.6731 -6.40998 4.43016
-14.0376 -5.52111 5.81487
-12.3919 -4.58045 6.35122
-13.3086 0.584768 2.34033
-11.988 -0.607154 3.82951
-10.6053 -1.59193 4.82914
-3.96344 -2.68884 5.50719
-5.62504 -1.08624 5.27665
-7.22133 0.0676272 5.3136
-4.4728 6.95612 7.58348
-5.51428 5.17067 6.52997
-6.34545 3.76348 5.43004
-9.71771 6.88942 0.768045
-7.8043 5.63356 1.14764
-6.14296 4.78014 1.77416
1.13838 7.99737 2.79053
-1.44179 8.51598 1.39262
-3.43646 7.15871 0.56701
-8.3335 8.77788 -4.09076
-6.24686 7.8895 -3.60178
-4.62427 6.9267 -3.03511
-2.18527 2.24444 -7.71916
-3.8877 3.55993 -6.85104
-3.24016 5.29308 -6.17447
-6.77035 11.975 -5.09626
-4.7387 10.6408 -6.8204
-3.8685 8.56021 -8.01054
-5.75726 14.8754 -12.0435
-4.52399 12.1863 -11.6853
-2.75966 10.4322 -11.126
3.77289 11.0239 -11.2094
1.71122 11.6483 -12.0709
0.112931 12.79 -11.9193
-0.393778 19.4665 -10.7883
0.936067 17.8223 -11.7426
-0.168105 16.4988 -12.6967
-1.33077 14.5742 -17.9561
-1.6497 18.5358 -18.7287
-1.11968 17.2548 -16.8685
-1.52792 15.4882 -16.0981
timestep
5.33786 9.79878 -0.35761
8.5868 4.8416 -1.29985
6.92275 7.28273 -0.909656
6.52899 9.78515 -1.20177
11.8985 12.3691 4.49087
10.6248 10.9938 2.17425
9.95393 11.1497 -0.280971
14.3162 6.48888 -2.14997
13.9373 8.76845 -1.9442
13.3269 10.6415 -1.95562
10.8344 16.1637 -1.53863
13.5329 15.702 -2.71541
14.4995 13.6743 -3.92219
21.0302 14.5957 -2.57979
19.3265 12.5621 -3.93708
17.4163 11.7533 -5.42002
14.8385 8.78692 -10.6914
16.1207 8.57653 -8.76935
17.1664 8.36088 -7.11377
23.6969 5.51707 -9.13839
21.5775 5.68214 -7.04999
19.2375 5.34199 -6.09549
21.6539 8.44777 -0.163749
21.4112 5.77971 -1.46871
20.1095 3.9457 -2.67058
23.4642 -0.0444563 2.29424
21.4093 -0.339719 0.156328
19.2986 0.771917 -0.744495
15.6786 5.39623 2.94315
16.0252 3.32152 1.96445
16.2113 1.45479 1.3631
12.4484 -2.49537 6.7671
12.616 -1.86128 3.86018
13.4721 -1.17178 1.55927
15.6825 -1.45433 -4.6989
13.4869 -2.39524 -2.91713
11.4029 -2.18439 -1.4628
4.9492 -4.29256 0.241531
5.84766 -2.69741 -1.18349
7.69809 -2.95562 -1.80812
11.1866 -3.62226 -7.70308
8.65665 -5.13209 -7.2557
7.20762 -4.32952 -5.31697
0.158823 -5.83026 -3.75346
1.92089 -4.57314 -5.80167
3.99066 -4.941 -7.24502
8.2 -4.44112 -11.6103
5.94071 -4.1536 -11.1683
4.22636 -3.31883 -10.6732
-0.121526 -6.05236 -16.1081
0.19683 -5.05992 -14.0354
0.9913 -4.11099 -12.5026
-1.88627 -7.61411 -6.40915
-1.62204 -6.01431 -8.06843
-1.47967 -5.01765 -9.76174
-4.23801 -3.36866 -4.05507
-2.88735 -1.92013 -6.2817
-1.52808 -1.47326 -8.39244
-1.37937 0.213808 -14.7069
-0.705748 0.309805 -12.489
0.400821 0.640223 -10.8929
6.11074 -0.232 -5.84556
4.78599 0.918356 -8.25432
3.51721 2.51269 -9.78756
9.47992 3.53151 -8.79875
7.94066 3.78222 -10.5164
6.3485 4.36092 -11.5219
5.89631 -1.23472 -16.2029
4.90228 1.56892 -16.0242
5.44473 3.91529 -15.1858
-2.22304 4.37129 -13.3994
0.0416013 3.82732 -15.2584
1.99551 5.3001 -15.9765
-0.417123 6.49266 -11.2436
1.8785 6.82193 -11.1796
2.77842 7.32562 -12.8581
9.07105 11.7843 -15.8662
7.85626 9.58866 -14.2588
6.19094 8.94381 -12.4385
-0.682511 10.0741 -10.1236
1.89845 11.4591 -10.6722
4.15234 12.0645 -11.6998
5.74933 18.2301 -7.09225
4.98919 15.7087 -8.48698
5.55029 13.2245 -8.36216
10.6301 10.2197 -6.93444
8.44118 11.068 -5.09889
5.89502 11.1656 -5.18703
1.46185 6.11497 -5.8793
2.38152 7.96888 -4.83068
2.79102 9.53938 -3.71439
-1.47033 14.1583 2.52475
-0.452923 13.0235 -0.0360458
1.10502 11.1157 -0.696019
5.14976 7.98578 4.40176
3.44972 7.91124 2.82483
2.05049 8.12948 1.45537
-2.25793 3.35683 -2.39028
-1.5398 4.22932 0.367159
-0.68704 5.63773 2.31475
-0.907977 10.6642 9.54679
-1.10552 8.56464 7.44124
-0.933878 6.45675 6.01586
1.58528 0.662506 10.2771
0.284434 1.93423 8.83735
-0.552439 2.91862 7.35054
-0.617997 -4.09972 5.13522
-1.58101 -2.15178 5.94795
-2.16766 -0.275399 6.07522
-9.24646 -2.50061 6.93104
-7.27228 -1.39607 7.44582
-5.4741 -0.727478 7.89325
-1.31198 1.97113 12.5066
-2.78158 0.605557 11.3422
-3.68979 -1.1391 11.2227
-7.61921 -1.31988 16.4293
-6.88255 -1.92354 14.3138
-6.62768 -3.03568 12.7078
-4.95352 -6.60429 7.8019
-6.66379 -6.17574 9.30979
-8.23534 -5.43656 10.2396
-13.9785 -3.03621 11.712
-12.5939 -4.88566 11.5001
-11.699 -6.6237 11.257
-15.1869 -11.1962 15.5302
-14.1089 -10.8436 13.5064
-13.0054 -10.1022 12.0526
-11.447 -9.07812 5.65755
-13.5337 -10.3238 7.38222
-14.7485 -11.7548 9.10804
-14.5542 -19.0637 11.4052
-15.3783 -16.9302 11.0165
-15.8692 -15.0715 10.5862
-21.6237 -10.6358 9.62816
-20.9498 -12.7061 10.4293
-19.4416 -13.8414 10.9923
-19.1806 -17.6727 17.4079
-20.8987 -16.7321 15.1621
-21.6771 -16.3528 12.7634
-27.3101 -20.8728 7.99027
-25.8972 -18.9534 9.77918
-25.0686 -16.9842 11.1717
-30.0519 -12.2658 14.7258
-28.8732 -14.16 14.0893
-27.9512 -15.7084 13.294
-32.118 -20.3586 15.8958
-30.1295 -19.3153 15.3127
-30.7859 -18.1803 13.8425
-32.1166 -14.3394 11.8359
-36.1168 -18.3116 10.4677
-34.5257 -17.1419 11.6852
-33.4348 -15.7664 12.5792
timestep
8.21837 7.62109 -10.1796
13.5066 10.7556 -10.1595
11.0808 9.16765 -9.47077
9.25962 7.40676 -9.17884
13.8324 2.85676 -9.23789
11.3732 3.44979 -7.66277
8.8673 3.91806 -7.72453
2.53361 2.21389 -9.5905
3.98152 2.95698 -7.93709
5.32921 3.22282 -6.52502
2.30184 4.19185 1.12247
2.2337 3.88374 -1.84078
3.37325 2.23733 -3.41978
6.0272 -2.64876 0.826769
3.45033 -2.169 -0.590956
1.70674 -0.791566 -1.84194
-2.99983 0.0398837 3.84915
-2.34411 0.233198 1.63216
-1.61769 0.0110124 -0.185489
-1.09262 3.78203 -6.75996
-2.0276 4.08002 -3.94618
-2.9934 3.18231 -1.76355
-10.5508 2.66214 -3.09876
-8.35115 0.659776 -2.91812
-5.82404 0.98339 -3.02539
-0.293825 -3.92336 -5.11469
-2.09271 -1.63928 -5.76844
-4.09476 -0.126455 -6.22192
-4.27191 4.26592 -12.5057
-4.77333 2.94154 -10.668
-5.36082 1.57764 -9.37362
-0.728839 -3.09497 -14.3801
-3.15303 -3.15308 -12.648
-4.67069 -1.65246 -11.2525
-7.95492 -4.4307 -3.94683
-5.84343 -4.3352 -6.04751
-4.77307 -4.1034 -8.35037
-0.907905 -7.31341 -12.6579
-1.82729 -7.46043 -10.5329
-3.07315 -7.43795 -9.00703
-4.66578 -11.0034 -1.35475
-3.8656 -11.0768 -4.22437
-2.92822 -10.2386 -6.44273
-3.12877 -10.8879 -13.2864
-2.41076 -12.3542 -10.7935
-3.52946 -13.2481 -8.68352
-2.46608 -18.9851 -11.2661
-3.58909 -17.75 -9.655
-4.82886 -16.8111 -8.44571
-2.94883 -19.9084 -3.19249
-4.53865 -18.7164 -4.39002
-6.24891 -18.1443 -5.18287
-8.04974 -11.9219 -1.26774
-7.74976 -13.258 -3.14048
-7.25597 -14.5338 -4.55802
-8.44033 -16.4627 -10.793
-8.20221 -14.0761 -9.02435
-7.68847 -12.125 -7.46499
-7.26615 -5.63742 -11.2215
-7.504 -7.04557 -9.39309
-7.93348 -8.37087 -8.00024
-10.6788 -10.1579 -1.37447
-10.4246 -8.58014 -3.8897
-10.7502 -6.98946 -5.85598
-14.0087 -0.903121 -3.03808
-12.8521 -2.11542 -4.64276
-12.008 -3.4037 -5.87105
-9.42868 -3.24324 -12.209
-10.0334 -1.39855 -9.94811
-10.1802 -0.52925 -7.55536
-12.5737 6.31156 -7.17234
-10.1185 4.88707 -8.07965
-8.69323 2.95224 -7.22662
-4.2154 7.8515 -8.53424
-4.7279 5.98076 -7.26143
-5.70179 4.90405 -5.92983
-6.94499 11.6848 -4.10152
-6.99177 8.93953 -2.94315
-6.37863 6.49632 -2.54655
-9.55971 -0.0556595 2.10035
-7.77865 2.30524 1.73377
-6.9163 4.41226 0.585159
-2.66979 10.5017 1.65375
-3.80482 7.79618 2.17546
-4.33515 5.50131 3.15257
-0.6535 0.232551 8.49696
-2.79857 2.19665 7.84781
-4.12633 4.0085 6.64087
-9.28286 7.03513 9.06009
-7.10268 6.46391 9.61047
-5.24114 5.84123 9.77742
-4.81812 6.39661 17.3507
-3.55317 5.75063 14.7309
-4.31349 4.04463 12.9948
-6.61436 -2.24393 16.6978
-6.31602 -0.140187 15.7663
-6.45572 1.70277 15.0845
-13.4364 3.98134 14.2456
-11.3839 4.07255 16.4042
-9.23354 3.04043 17.3058
-10.3191 -4.18184 21.1085
-10.5321 -1.22366 21.3987
-9.19208 0.592634 20.2121
-3.40145 -4.57172 19.9232
-4.76853 -2.71124 20.1515
-5.82009 -1.11187 20.6175
-4.25174 3.96932 24.6644
-3.6474 2.40439 23.0618
-3.13766 1.46046 21.4096
1.15958 -3.41959 21.4643
0.449799 -1.34772 20.6988
0.0313184 0.282214 19.6746
1.1727 5.23592 15.1626
1.33515 3.02781 15.8555
1.64166 1.14365 16.3422
2.2253 -5.39464 14.9248
3.25755 -3.32621 14.7286
3.48598 -1.43092 14.2422
6.97723 3.34332 9.4755
6.08466 1.38945 10.3519
5.1364 -0.188718 11.0527
4.2615 -1.29024 3.65413
5.09545 -1.72219 5.77554
5.87908 -1.51909 7.57153
11.5899 -3.59601 7.71423
10.5124 -1.73544 6.84268
9.27952 -0.251352 6.44467
11.4393 7.17551 3.82356
9.53443 4.89877 3.56229
9.58104 2.35258 3.69356
11.634 -1.6855 -1.3485
10.3029 0.203692 -1.14417
10.8655 1.51145 0.217533
15.1322 7.04053 -1.29999
14.8319 4.74014 -1.27987
12.9103 4.31038 -1.33961
7.17448 9.53544 -2.23932
9.21024 7.67822 -3.37368
11.384 6.51771 -4.02997
15.6844 11.3297 -1.60105
13.8713 10.7636 -3.89728
13.3848 9.19062 -5.84443
17.9537 12.8661 -4.90112
17.5704 11.1938 -6.46278
16.8953 9.52387 -7.26056
20.3203 5.09392 -5.75134
20.3716 6.5014 -7.59492
19.9576 7.94802 -8.86644
22.356 6.08549 -12.2234
19.6728 3.07476 -14.8989
20.0325 4.86763 -13.4711
20.3134 6.45904 -12.3444
timestep
-6.82512 16.5384 10.2627
-8.93479 21.2329 10.4563
-8.65319 18.4846 11.5733
-7.53798 16.1929 11.4891
-9.90423 15.8623 18.2418
-9.21308 14.4004 15.7387
-8.39965 13.1872 13.6485
-12.9738 8.06778 13.4729
-10.805 8.86321 13.2585
-8.92217 9.44261 13.2674
-5.46011 3.96696 17.6882
-6.35279 5.4708 15.2753
-7.02325 6.16983 12.9163
-12.54 1.81679 8.65722
-9.75111 2.81673 8.97773
-8.56519 4.96948 9.6575
-13.7348 6.71473 6.27725
-11.449 7.09048 6.4052
-9.49678 7.12155 6.6673
-12.0667 12.6182 3.9446
-9.65472 10.8743 4.09133
-7.48586 9.68577 4.71256
-1.59864 15.5081 3.77857
-3.20701 13.0084 3.99071
-3.81136 10.5467 4.26892
3.2996 10.8587 5.56466
0.851438 9.2597 6.13913
-1.18204 7.99153 5.26774
-2.71336 1.35335 2.29815
-1.55306 2.82785 3.66268
-1.34956 4.20093 5.06061
0.481371 5.31956 11.7415
-0.482145 3.23112 9.84667
-0.207173 1.7865 7.76348
3.17493 -1.12569 1.07761
2.63861 -1.66636 3.95866
0.702134 -1.15593 5.53719
-3.11882 -7.07165 2.37372
-2.23321 -5.67414 4.00009
-1.50402 -4.22048 5.11188
-2.16279 -2.61768 13.2788
-2.39217 -4.28997 10.8229
-1.91682 -5.53977 8.65159
3.29931 -9.75522 4.50373
1.36626 -9.3834 6.74102
-0.850702 -9.12356 7.97396
-4.51423 -14.8981 9.15094
-2.85475 -13.345 9.61621
-1.42962 -12.1292 10.2259
1.28268 -15.5103 10.7509
1.12514 -15.0676 13.0228
0.503659 -13.2204 13.31
6.35958 -10.2684 11.997
4.31915 -9.99575 13.0669
2.58598 -10.1166 13.9956
4.34337 -5.21504 8.3816
2.49721 -6.00739 10.5826
0.866778 -7.42305 11.9391
-5.71298 -6.39474 15.0329
-4.00885 -7.29607 13.7422
-2.80168 -8.23825 12.5029
-8.31832 -14.3461 9.77523
-7.18994 -11.5994 10.0258
-5.51829 -9.69028 10.2777
-11.8183 -8.12532 10.5357
-9.77321 -7.70858 9.52263
-8.05925 -7.42031 8.59519
-11.7648 -4.80452 12.3877
-9.27027 -3.65102 11.2358
-7.96843 -3.64789 9.04312
-5.02355 -1.98305 4.24584
-4.06425 -1.30239 6.98388
-5.38552 -0.861739 9.1199
-3.09294 1.62499 15.0056
-4.10322 1.97975 12.9474
-4.65963 2.3078 11.0865
-5.3951 10.3458 10.0389
-4.22719 7.90226 8.79573
-4.64066 5.38693 8.85953
-10.9777 2.20616 4.03899
-8.14235 2.7458 4.78066
-6.01046 3.81565 5.6822
-10.521 6.03897 0.900992
-7.59072 6.40036 1.3054
-5.43228 5.93217 2.57975
1.90637 4.83744 0.196217
-0.54676 6.49728 0.524067
-2.49848 7.95964 1.26814
-5.65288 13.6319 0.0377442
-3.8273 12.3148 -0.523559
-2.63565 10.8813 -1.15985
3.25743 15.2058 -2.99061
2.8542 12.3595 -2.20563
0.819134 10.9194 -2.74159
-0.203781 5.49608 -6.60702
1.07465 7.23702 -5.76016
2.21075 8.83847 -5.60043
-1.16858 14.8041 -10.5813
-0.115769 12.6395 -8.82442
2.13681 11.6458 -8.16041
8.15985 16.1231 -10.9331
6.71616 13.6341 -10.1578
5.90369 11.744 -8.65113
8.45317 16.3208 -5.02133
8.47602 14.0826 -5.63159
8.67731 12.1773 -6.09002
10.4303 11.5039 -0.00642447
10.2503 10.2138 -1.92621
9.91316 9.47536 -3.72112
9.24534 6.52658 -9.4763
9.00558 6.4115 -7.1716
8.92778 6.12705 -5.22396
6.38028 3.52514 0.670919
7.39288 3.22956 -1.39506
7.94647 3.01651 -3.27375
1.54947 0.785056 -3.98335
3.84591 0.574435 -4.23711
5.73387 0.287154 -4.72091
5.21907 1.98283 -10.6214
5.25009 0.0259961 -9.37552
5.51588 -1.44719 -8.09495
5.76693 -8.38586 -6.45813
5.70907 -6.73616 -8.0883
5.70444 -5.08797 -9.16735
2.46939 -10.3266 -11.0362
3.73473 -8.46359 -11.5934
4.00309 -6.61029 -12.205
5.39307 -2.4347 -18.8889
3.30043 -3.14845 -16.891
2.72188 -5.20142 -15.4934
0.183971 -10.6694 -17.3466
1.50375 -8.99615 -18.2635
3.22756 -8.34647 -17.5654
10.1144 -7.82526 -17.2878
8.14013 -8.75127 -18.0798
6.56087 -9.63632 -18.8564
5.14637 -16.6567 -21.4205
6.66979 -14.1185 -21.7629
8.22571 -12.2091 -21.1029
14.1157 -8.50617 -22.4383
13.4251 -11.4003 -22.2725
11.4966 -12.9502 -22.8899
16.6049 -15.6664 -19.7324
14.6528 -15.9272 -20.9587
13.2668 -16.2637 -22.3177
9.64695 -20.6942 -19.8752
10.8251 -20.1585 -21.8007
11.711 -19.5408 -23.4483
10.1132 -19.7585 -28.1286
5.06577 -20.0015 -25.3864
7.31208 -19.9445 -25.9637
9.19033 -19.4482 -26.2905
timestep
-1.57852 -16.693 -13.2052
-1.54436 -11.083 -15.2299
-1.37688 -13.5664 -13.5912
-1.86545 -15.6578 -12.2165
-4.85314 -19.9607 -8.20399
-5.34555 -17.0645 -8.70406
-5.14307 -15.14 -10.3647
-4.93091 -10.45 -13.9023
-6.01032 -11.1076 -11.9569
-7.16252 -11.9286 -10.586
-14.625 -11.0273 -8.80597
-11.802 -10.0791 -8.91521
-9.50882 -10.5796 -7.91855
-14.6581 -15.2799 -3.65409
-12.611 -13.2507 -4.41027
-10.4801 -11.8514 -4.47195
-6.72746 -18.1918 -2.99486
-7.2311 -16.1432 -3.96035
-7.52047 -14.2309 -4.33476
-6.30492 -7.47061 -6.30927
-5.85904 -10.231 -5.27889
-4.45469 -12.3423 -5.54888
0.0235362 -18.5781 -7.22848
-0.394882 -15.6276 -7.23397
-0.876399 -13.2491 -6.4508
2.77097 -8.50429 -1.7951
2.22907 -9.69657 -4.47189
2.14198 -10.9529 -6.68921
6.69115 -8.23658 -11.9299
6.07155 -8.9579 -9.81369
5.38215 -9.51003 -8.05279
11.316 -11.8587 -4.12961
10.2501 -9.52178 -5.64069
8.31703 -7.9573 -6.20469
14.3246 -7.19679 -3.53239
12.6052 -5.23371 -4.97129
10.0924 -4.80544 -5.04117
6.36789 -1.86933 -0.60467
7.78327 -1.92234 -2.44214
8.60867 -1.42016 -4.15895
12.814 2.9019 -8.6632
10.3366 2.65144 -7.02612
8.15092 1.90088 -5.94812
4.34023 4.70646 -13.5275
5.44378 4.22015 -10.8024
5.64552 3.33378 -8.41992
2.27307 7.56313 -5.17164
2.07056 5.38639 -5.94829
2.19195 3.64746 -6.86606
-1.10328 -1.86071 -6.24987
-0.989381 0.231461 -7.24599
-0.917477 1.93854 -8.2266
-6.79349 4.47714 -5.35102
-4.92223 4.48258 -6.72244
-3.56582 4.66228 -8.13975
-3.25798 11.8274 -13.1258
-3.38611 9.12387 -11.8787
-3.92227 8.16099 -9.57916
-11.5818 8.98019 -8.4603
-9.45979 8.5676 -9.30249
-7.70027 7.92478 -9.91221
-10.2356 13.7619 -14.6554
-9.45002 11.0626 -13.667
-8.45808 8.71632 -13.5508
-4.10121 9.07048 -18.0116
-4.9195 7.90571 -16.1796
-5.35232 6.79907 -14.6083
-4.01837 -1.2924 -13.0649
-3.37286 1.58631 -13.4853
-2.96385 4.10184 -13.3999
0.626213 8.28678 -8.33624
0.905701 6.52139 -10.7207
0.499186 4.26874 -11.8445
1.80106 -2.88904 -11.8777
2.23749 -0.620771 -11.6612
2.09959 1.04661 -10.6211
3.52794 0.725649 -1.9215
3.88299 0.24981 -4.84176
3.55289 -0.184155 -7.33279
7.76722 -4.47652 -11.4114
6.46695 -4.62396 -8.73405
4.33819 -3.89668 -7.53328
-2.46657 -6.73238 -10.3401
-0.326437 -6.10107 -8.36481
1.08338 -5.45387 -6.34102
1.58724 -3.02543 2.21164
1.24418 -4.46349 -0.375773
0.418109 -5.39769 -2.59998
-2.35714 -11.7357 -1.19727
-2.22566 -9.42959 -0.980965
-2.08615 -7.49175 -0.654993
-4.86575 -0.56872 0.744044
-4.86232 -3.49931 1.28443
-3.3274 -5.31666 2.20302
0.877341 -8.12623 7.29785
-0.389417 -6.43755 6.33553
-1.89655 -5.32639 5.72332
-5.40088 -3.98194 13.0784
-4.84062 -2.81387 10.3947
-3.04155 -3.14794 8.61873
-0.28708 3.92426 5.39697
-0.663201 1.35678 6.86221
-0.167258 -0.681202 8.31244
7.08432 -1.74772 9.9968
4.99008 -0.752521 10.0751
3.1064 -0.18484 10.1771
5.39971 6.08357 11.4862
3.85861 4.38274 11.8247
2.53549 2.97482 12.2095
-4.54913 3.96469 12.7756
-2.36767 3.71576 13.5251
-0.57827 3.50585 14.3219
1.09984 -1.4779 17.7963
-0.0903365 0.510418 17.9078
-1.34648 2.01789 17.733
-7.70662 1.64144 19.8859
-5.56836 2.4686 20.241
-3.78344 3.29452 20.3544
-2.75136 -1.82128 25.9104
-2.32539 0.0244943 24.571
-2.12721 1.46963 23.2469
4.55241 -2.2406 21.2677
2.61107 -1.08625 21.7979
1.4165 0.287652 22.5504
3.05391 6.69448 23.1744
2.51507 4.95807 21.7333
2.5619 3.34411 20.6046
3.86117 -0.852939 14.8709
3.99309 1.88458 16.0409
3.38238 4.17212 16.9879
5.6886 10.1377 17.3144
4.17604 8.90275 16.0616
3.15244 7.48907 15.148
-2.57939 7.65705 12.1804
-0.277304 7.93402 12.2584
1.34048 9.05654 12.1985
7.80859 10.9111 10.7229
4.97068 11.1928 9.8584
2.47457 11.6916 9.70638
-3.87414 15.454 9.41536
-1.45538 14.5645 7.91907
0.908863 14.0139 7.13827
3.69487 15.1996 0.336625
3.12965 15.7204 2.52562
2.77138 15.9481 4.44933
7.7373 18.1706 7.71068
6.57543 18.5989 5.7488
5.04681 18.9892 4.569
4.73521 21.7124 0.92802
3.11842 25.2781 5.26484
4.25292 23.699 3.99924
5.15868 22.3776 2.85274
timestep
9.89943 -14.2825 -7.10396
13.0616 -16.9578 -11.0083
11.5364 -16.9457 -8.44816
9.52984 -15.5712 -7.68213
8.28002 -21.9171 -8.33272
6.82678 -19.4877 -7.40189
6.04641 -17.0873 -7.76436
1.90178 -13.6961 -12.3518
2.35332 -14.8879 -10.4133
2.76748 -15.3296 -8.53864
-0.0714293 -19.4573 -3.57805
-1.21472 -17.4916 -5.504
-0.678569 -15.4553 -6.9422
0.845833 -8.73725 -6.64832
-0.878036 -10.3642 -4.8423
-1.24586 -12.8202 -4.26348
-1.97127 -17.2828 -0.816405
-2.23229 -14.9854 -0.625998
-2.03355 -13.0268 -0.551823
2.57435 -13.3845 5.42648
0.656149 -11.502 4.1392
-0.653518 -10.6896 2.10763
-2.16176 -3.6572 -2.17634
-1.2655 -4.93246 0.363507
-0.418617 -6.91634 1.72347
6.87353 -5.16043 3.91472
3.93666 -4.78458 4.25226
1.40463 -5.00713 4.45673
-1.36357 -3.11366 11.0831
-1.10127 -3.37925 8.79331
-0.852053 -3.11376 6.85725
-5.9282 1.13402 2.4121
-3.81449 -0.128856 4.09072
-2.96508 0.0231953 6.49029
-9.30049 -1.7155 5.96352
-7.73076 -0.966906 8.38343
-5.59637 0.142802 9.22927
-1.58759 0.899887 15.703
-3.22642 0.384726 14.1438
-4.49953 -0.352601 12.8336
-9.59814 -1.58966 19.3013
-8.38418 -1.95521 16.6044
-7.87287 -1.50912 14.1464
-12.4925 -6.41983 8.93468
-11.2381 -4.2609 10.5613
-10.8825 -2.12623 11.9101
-15.7737 1.64217 13.7048
-14.7224 1.69813 11.6374
-14.1233 -0.176198 11.5431
-20.4476 -3.74877 10.8495
-18.6098 -2.56658 10.0702
-17.0502 -1.49982 9.51298
-20.9835 4.3456 11.3481
-19.3111 3.03568 10.4156
-18.5476 1.94877 8.96072
-15.7825 9.39497 9.38479
-15.9254 6.44155 9.01433
-15.4816 4.06358 8.20761
-13.9873 -0.887518 3.90286
-13.3515 0.136672 5.88505
-13.132 1.14769 7.56169
-7.38988 3.1419 14.1318
-8.53309 2.36939 11.4905
-10.0553 2.34154 9.44461
-9.40544 3.22792 2.69148
-9.79719 3.79575 4.9066
-8.39607 3.64089 6.28248
-0.983688 4.66427 10.8551
-2.74389 4.68694 8.45063
-4.81842 4.72236 6.96807
-5.02069 10.7108 3.16709
-4.75638 7.74816 2.98435
-3.51682 5.58107 3.50274
-1.53888 -0.770394 0.090626
-1.29008 1.37243 0.945401
-1.1408 3.10506 1.86886
4.64878 5.28638 7.43386
3.67076 4.88388 4.64785
2.18987 4.79396 2.5744
4.71808 11.5036 -0.89496
4.35844 8.66839 -0.0509222
4.9745 6.2412 0.431986
12.3902 5.02796 1.05224
9.84157 4.02727 -0.124033
7.39245 3.49763 -0.599726
1.1743 2.44269 -3.86039
3.39269 1.424 -2.15118
5.73456 0.416906 -2.08054
8.91027 -6.66964 -1.02535
7.79154 -4.77393 -1.75825
7.10636 -3.09768 -2.53429
3.11253 -0.395416 -8.74495
4.45558 -2.54433 -7.1769
5.07926 -4.35447 -5.49258
1.52027 -8.92062 -1.59356
3.32095 -8.27883 -2.90812
5.01251 -7.7354 -3.75913
3.45596 -15.3595 -3.40851
4.87852 -13.396 -5.14091
6.09953 -11.1624 -4.98958
3.94878 -10.5131 -11.8116
6.29824 -10.8015 -10.0013
7.96053 -10.2058 -8.16158
6.67121 -4.83813 -12.2646
7.57299 -5.70351 -10.31
8.36933 -6.46307 -8.67604
12.0994 -6.73054 -6.79667
11.4683 -5.50246 -4.93227
9.94223 -4.5827 -5.77248
10.697 0.456716 -9.12466
12.3322 0.0117055 -7.54022
11.6006 -1.18545 -6.15724
10.7366 -1.936 1.14203
10.8782 -1.04768 -0.996503
10.6999 -0.00598329 -2.65901
17.9548 2.46552 -3.67229
15.7304 2.07319 -3.14272
13.8576 2.10421 -2.53246
9.38554 4.65961 -7.04094
10.8414 5.17527 -5.30975
11.995 5.19887 -3.713
9.13881 9.9607 0.553091
10.484 9.77878 -1.3283
10.0344 8.15338 -2.34655
3.69899 7.0883 -4.54201
5.66565 5.8586 -4.59178
6.96657 7.3293 -4.43202
8.814 12.0607 -10.1683
7.48618 10.7091 -7.86828
6.51761 10.9422 -5.52093
5.80363 17.4917 -1.70172
5.532 15.7808 -3.24484
5.13483 14.3394 -4.5277
6.73683 14.8759 -11.2032
5.56564 15.2661 -9.23891
4.19753 15.7787 -7.91738
-0.147548 10.8556 -11.8975
0.0350944 13.1147 -9.96275
0.53986 14.7615 -8.0824
-0.709336 20.3069 -4.41649
-1.9409 17.664 -5.03178
-1.99109 15.1258 -5.27153
-3.76078 11.3934 -0.361744
-4.37749 12.0641 -2.49532
-4.86321 12.8665 -4.22778
-8.70604 8.33819 -6.93112
-8.63018 10.2193 -5.57538
-8.46878 11.6695 -4.25156
-10.6752 9.34247 0.332018
-11.3865 14.243 0.922992
-10.9727 12.3637 -0.372961
-10.6107 10.6536 -1.28145
timestep
6.01732 8.07272 19.1415
1.0491 4.87239 20.5117
3.68121 5.6869 19.3763
6.01007 6.62736 18.9354
7.51593 0.0374134 20.6045
8.48121 2.85669 20.6218
9.37625 4.9457 19.4654
10.3328 -0.449067 17.9067
10.0695 1.53255 16.7293
9.62778 3.32369 16.0381
2.78704 2.5613 11.5499
4.75642 4.1355 13.1385
6.79921 5.15093 14.278
8.95809 13.4216 14.2863
7.15031 11.0639 14.0555
5.9107 8.84615 14.2714
0.872097 13.9322 14.9822
1.54778 11.7559 15.4175
2.4032 9.99858 15.1706
-3.77927 5.39949 13.7721
-1.27463 6.97798 14.1119
0.600801 7.84022 12.6147
-2.58828 13.6994 9.51373
-1.79914 10.8354 9.27909
-0.285517 8.79655 9.04538
-1.88748 3.46008 4.23426
0.0196542 5.71492 4.63291
1.50153 7.16971 6.11282
7.75342 10.0434 5.90924
6.26434 8.48675 5.04796
4.85983 7.30085 4.33951
9.66306 4.00245 -1.6696
8.12142 4.95397 0.696486
6.37632 4.36659 2.4606
12.6631 4.39201 7.02882
9.80856 4.37924 6.17346
7.6662 3.05203 5.78448
7.51138 -3.85793 7.87357
7.18464 -1.56408 7.99127
7.17223 0.35881 8.41935
9.2322 -3.53663 14.0761
9.52622 -0.915074 12.69
9.18974 1.31237 11.4951
14.1543 6.60717 13.9301
11.6729 6.23349 12.3229
9.63521 5.08169 11.3111
3.16055 4.60474 8.65165
4.99926 5.98995 8.93926
6.71057 6.75085 9.55027
9.70556 12.9239 9.1975
7.85666 11.666 9.81518
6.25679 10.5187 9.74392
4.94091 14.0855 11.7472
2.75999 13.4549 11.2694
2.74123 11.9354 10.0158
0.916191 18.4705 7.18314
2.41598 15.9969 6.46764
2.31263 13.4505 6.55736
-1.65471 10.1199 2.6157
0.52804 10.7186 3.12513
2.35916 11.4086 3.35295
9.55487 10.2038 0.944114
6.63371 9.81906 0.497796
4.24098 10.6273 0.145411
1.83924 14.2506 -6.05648
2.2507 12.5243 -4.56213
2.29972 11.2487 -3.06167
-2.63455 6.43422 -5.55737
0.289458 5.98407 -5.19968
1.61625 8.1615 -5.16928
9.19651 7.8683 -7.6234
6.28306 7.78338 -8.24389
3.76906 8.20663 -8.30031
2.60154 13.6806 -13.0346
2.88765 11.4377 -12.5151
2.55511 9.75096 -11.5532
4.62539 11.9091 -16.0891
3.49374 9.15307 -16.151
2.47569 7.43526 -14.565
-3.95558 3.5789 -16.6169
-1.13365 3.47817 -15.6645
1.36738 3.97532 -15.6789
7.83569 2.90993 -13.2634
5.79629 2.45257 -15.3876
4.35181 2.47309 -17.489
3.33793 3.94552 -24.4437
3.99003 1.67914 -22.622
4.45127 0.244173 -20.5651
7.96276 -2.74343 -25.0499
6.52376 -2.827 -23.232
5.42214 -3.2631 -21.6581
2.82073 -9.96998 -23.1177
3.42062 -8.10767 -20.87
4.72923 -6.3546 -19.5597
11.0232 -5.85405 -18.2849
9.35899 -6.25413 -16.7187
7.41717 -5.97625 -16.9004
11.3119 1.11799 -18.9611
9.10203 -0.493182 -17.7774
7.26466 -2.20357 -17.329
3.34247 -5.31471 -12.4429
3.12495 -3.34788 -14.6711
3.48761 -2.18688 -16.9123
-2.02398 0.704567 -20.178
-0.0818116 -0.462067 -20.6774
0.654208 -0.559988 -18.8527
-3.79416 -5.29273 -20.7286
-2.94052 -3.95314 -19.0377
-1.99125 -2.98702 -17.6072
-3.76125 -0.612147 -10.9083
-2.70744 -2.10696 -12.3356
-2.08049 -3.24429 -13.817
-3.40007 -10.4749 -12.755
-3.30462 -8.18047 -12.4252
-3.70442 -6.26666 -12.1835
-10.3137 -4.82421 -10.4857
-8.1432 -5.54795 -10.1017
-6.43785 -6.36243 -9.5455
-1.93592 -6.53325 -3.9795
-3.42648 -7.36522 -5.55064
-5.21616 -7.80281 -6.24812
-7.83113 -11.3557 -6.17475
-9.11493 -10.458 -4.4635
-7.89645 -9.0355 -3.85302
-2.31699 -10.4856 -1.26538
-4.57093 -10.1947 -0.79898
-6.52129 -10.322 -0.552421
-10.8883 -16.7653 -0.53614
-10.3462 -14.1784 0.840284
-9.48339 -11.8224 1.29545
-11.4157 -5.53711 4.53346
-11.2531 -7.82381 4.17714
-11.2054 -9.78543 4.00202
-10.0665 -16.6367 5.50173
-11.4831 -14.8289 5.82975
-12.3736 -13.1333 5.36852
-20.1552 -12.9511 5.7578
-17.2672 -13.6173 6.06773
-15.2866 -14.1862 7.56973
-13.0371 -18.8925 13.2961
-15.4572 -17.9863 11.8121
-16.3086 -17.2883 9.51203
-17.4641 -20.5556 3.81648
-18.3714 -20.0132 5.88165
-18.8578 -19.4517 7.70617
-26.0519 -18.7442 9.72318
-23.8676 -19.4877 9.96531
-21.9715 -20.0001 9.8146
-21.9049 -23.7162 13.3906
-17.0795 -21.7765 12.77
-19.2405 -22.409 12.2111
-20.952 -23.1848 11.6197
timestep
4.15175 -11.8309 -21.9305
2.99294 -11.5097 -17.5501
2.17073 -10.2851 -20.1395
2.69747 -11.9166 -22.0271
-2.00072 -11.2868 -29.118
-0.242068 -11.4787 -26.7199
1.01066 -10.1515 -24.939
4.62308 -4.93326 -23.4557
2.46735 -5.53567 -24.0659
0.855983 -6.35572 -24.8482
0.0184513 0.608345 -24.8947
0.0682743 -1.53472 -26.9648
0.280991 -3.95548 -27.7375
5.87415 -1.05111 -30.957
4.4642 -3.67089 -30.7861
3.06113 -5.54794 -29.7808
2.61 -12.8032 -32.3309
2.84961 -10.8627 -31.082
2.80137 -9.33867 -29.8347
6.77019 -5.84107 -26.7397
6.07794 -8.65965 -26.0638
4.84163 -10.7116 -26.9377
8.97675 -14.6582 -27.3176
6.20812 -15.3876 -26.4911
3.92302 -14.3116 -26.1403
-2.29871 -18.6154 -25.0004
-0.435067 -16.3769 -24.3708
1.76765 -15.6501 -23.3113
6.57151 -14.473 -18.8442
4.45698 -15.3756 -19.1548
2.73819 -16.1846 -19.6765
-1.75967 -21.5772 -16.4543
-0.509734 -18.8754 -16.3183
0.141353 -16.4841 -16.9184
-0.270925 -14.8048 -10.2449
0.812756 -13.5946 -12.7431
0.0148005 -13.1381 -15.1217
-4.02851 -9.7197 -20.4608
-2.41091 -10.2751 -18.8933
-1.11738 -10.3221 -17.4082
3.19415 -3.54128 -14.3776
1.89423 -5.77195 -15.8658
-0.401661 -6.87624 -15.975
-7.25898 -3.80828 -17.5577
-4.55138 -4.34743 -16.4358
-2.26004 -3.58064 -15.6207
2.83808 0.0777806 -16.1322
0.554299 0.45637 -16.2852
-0.206336 -0.506038 -14.7437
2.92806 2.22378 -8.37434
1.51524 1.89611 -10.1851
0.307207 1.7577 -11.7351
-5.38439 6.5814 -12.9353
-3.33276 5.78518 -12.2009
-1.74903 4.93512 -11.3946
3.73342 8.05242 -6.30112
1.31792 6.69684 -7.40027
-0.9558 5.5926 -7.73697
-6.42985 1.85995 -5.40318
-4.85356 3.55362 -5.23236
-3.52094 4.98574 -4.99986
-0.722491 -0.910328 -0.495667
-1.55854 1.83464 -1.29975
-2.65767 4.13348 -1.39869
-5.81185 7.8133 3.11864
-3.74776 7.03594 2.39905
-2.06782 6.3586 1.62472
4.3919 11.4005 4.44384
2.78127 8.89325 4.45609
0.447458 7.99584 3.95556
-6.79818 10.3485 8.13982
-4.14334 10.5351 6.79917
-1.73768 10.3628 5.97114
-0.353538 10.0291 12.8583
-0.419824 9.15574 10.71
-0.134334 8.50513 8.87256
-4.99109 2.99202 4.96707
-3.30153 4.91219 6.49637
-3.36518 6.54987 8.44997
-4.07029 11.3748 14.5123
-4.66037 8.82337 13.0902
-4.38503 6.48544 12.1099
-0.856952 -0.717189 13.2389
-3.22556 0.645585 12.0502
-4.7317 2.70275 12.0044
-10.6784 0.955516 7.65376
-9.54716 1.32795 10.3854
-8.10797 1.02177 12.4681
-4.9336 -5.31764 11.581
-6.44409 -3.96858 12.7127
-7.56286 -2.57995 13.5499
-7.7188 -9.54276 17.9401
-8.16732 -6.60564 17.7109
-7.92022 -4.17505 16.9804
-6.80614 -7.33356 22.1057
-5.80666 -5.46068 21.1699
-5.89227 -3.76666 20.168
-8.76734 2.56994 22.1674
-6.39609 1.04414 21.2033
-4.32586 -0.443285 21.1383
3.63265 -1.80132 18.7362
1.38158 -1.84377 20.6885
-0.818549 -1.65093 21.9631
-0.427028 -7.01234 25.7353
-0.0918107 -4.73907 25.4155
0.351716 -2.81991 25.3842
4.75372 -5.44186 26.4269
4.93103 -3.28677 25.5864
3.92934 -1.60143 25.7791
7.73931 2.50634 23.4797
6.02051 1.43761 22.3457
4.31361 1.26486 23.314
2.53358 2.11382 17.8591
1.83549 2.81231 19.9584
1.40659 3.21707 21.8381
0.205418 6.95302 26.196
-0.944133 5.90751 24.4732
-1.81822 4.74405 23.1454
-3.66562 8.91935 21.9945
-5.25458 7.46939 21.1254
-4.4737 5.73455 20.6141
-8.24858 4.65588 13.9102
-6.82388 4.31001 15.7083
-5.66211 4.30648 17.2992
-1.04975 -1.94656 16.6717
-2.05759 0.135085 16.8545
-2.67717 2.00475 16.8174
0.28334 8.03196 17.9526
0.338564 5.61489 16.2105
-0.350219 3.88159 14.4716
-0.799672 1.5798 7.2551
0.0503706 2.3882 9.25668
0.605541 3.45227 10.8189
4.66229 3.08288 6.03026
3.82846 4.70555 7.46346
3.13499 5.66113 9.04044
4.48741 12.4472 13.3901
4.20107 10.9258 10.8438
4.60282 9.16619 9.04242
7.67877 7.05912 3.26464
7.96255 9.10523 5.4125
7.5386 10.8016 7.26856
10.5894 15.6853 9.27409
9.43953 14.828 7.45057
8.05416 14.3874 6.12113
9.02632 18.5481 0.8287
7.79796 17.1274 2.19072
6.40471 16.1594 3.19205
2.60479 17.3421 0.0129453
0.532248 16.9043 4.55173
1.78683 16.4194 2.66143
3.10902 15.815 1.33201
timestep
12.3758 6.92014 -11.0796
16.0308 3.11219 -13.2106
13.2974 4.23128 -12.8151
12.161 5.48623 -10.9083
14.3994 5.41665 -5.35195
11.668 5.18736 -6.52132
9.65596 5.06009 -8.08275
6.40081 9.90604 -4.23459
6.49214 8.48848 -6.06887
6.62061 7.30221 -7.63638
0.9865 3.32034 -7.70496
1.57969 6.06127 -8.71286
3.47631 7.40018 -9.76821
-1.67526 12.3678 -14.7452
0.872155 11.223 -13.7057
2.62267 9.66849 -12.694
8.61593 12.51 -13.4082
6.861 11.335 -14.3684
5.33371 10.4476 -15.2406
9.9284 10.2431 -22.4375
8.48354 9.89724 -19.8543
6.89448 8.72048 -18.2441
14.1678 10.4792 -15.2606
11.831 8.79295 -16.0197
9.79675 7.27462 -16.2626
8.81233 11.0491 -9.84035
7.43329 8.67596 -11.001
8.05773 7.08027 -12.8895
7.03375 2.41327 -8.84196
5.87334 3.21543 -10.6838
5.46739 4.38216 -12.2184
1.72817 7.40627 -17.7666
2.46616 5.47365 -15.6217
1.83518 4.85654 -13.2293
-2.75356 -0.365507 -14.5676
-2.12836 1.95437 -12.8047
-1.23494 3.78056 -11.2655
-4.35355 8.48588 -5.98839
-3.48316 6.84582 -7.37944
-2.89317 5.11773 -8.11869
0.722054 -0.497406 -4.37965
-2.12196 0.283265 -4.80691
-3.52621 1.91574 -6.17279
-7.74099 8.03254 -7.49892
-7.50688 5.33686 -6.25037
-7.20049 2.83487 -5.8648
-6.07601 0.839084 -12.0009
-7.44573 0.397968 -10.1811
-8.63861 0.670116 -8.6371
-6.73596 -4.84934 -8.19938
-8.64596 -3.79207 -8.98455
-9.56461 -2.84291 -7.52302
-15.2152 -4.26921 -2.44018
-13.1788 -3.93952 -3.5016
-11.4078 -3.86579 -4.36134
-4.44552 -6.14469 -5.83129
-6.84223 -6.39323 -4.0779
-9.19146 -6.69804 -3.13412
-14.9029 -11.0578 -1.5625
-12.7387 -10.2442 -1.3703
-10.9808 -9.38741 -1.13272
-8.98701 -9.72425 5.53709
-9.12059 -11.244 2.9772
-9.14948 -12.2179 0.620707
-13.2006 -18.4027 -1.58885
-11.4892 -16.9988 -0.893888
-10.0314 -15.7068 -0.599858
-11.725 -18.9496 -6.27674
-9.66177 -16.889 -5.66222
-9.18641 -14.8514 -4.20461
-12.1342 -9.26674 -7.2634
-9.9254 -10.4183 -5.62776
-8.43109 -11.1616 -3.69978
-1.91299 -10.7932 -0.602974
-4.20558 -10.4659 -0.464162
-6.14277 -10.312 -0.787447
-13.3397 -6.40529 2.2656
-10.4569 -7.07295 1.9129
-8.18486 -7.56662 0.865722
-9.43353 -0.787924 -0.139803
-7.36892 -2.93646 -0.0996505
-5.70744 -4.68894 0.719312
-4.72611 -5.24588 8.97656
-4.22326 -4.91809 6.05764
-3.35935 -4.4763 3.69948
1.74673 -9.31217 5.03803
0.78913 -7.2075 3.1582
0.392446 -4.68864 3.13454
5.65825 -2.46807 -1.58523
3.51073 -2.74947 -0.753761
2.06025 -2.4603 0.547585
-3.09479 1.01707 5.16474
-1.35079 0.0384445 2.95541
-0.424336 0.414253 0.609571
-4.79976 5.67808 -2.06637
-2.82904 4.50321 -1.72236
-1.12133 3.59403 -1.35084
6.04167 7.21866 -1.13778
3.1717 6.42721 -1.26902
0.775303 6.76569 -0.46578
-2.6979 7.91798 4.84952
-1.20573 9.22663 2.62663
-0.701735 10.1787 0.315325
-3.87683 13.9829 -3.58544
-1.9066 13.8005 -2.37412
-0.381253 13.6769 -1.13358
-0.703224 17.4586 0.291175
0.91388 17.0329 1.89933
1.56575 15.1788 1.76358
-0.598022 12.7416 7.96108
0.736227 12.3405 6.10603
1.90391 12.609 4.54225
6.57293 10.1473 0.877215
4.86377 9.44801 2.28156
3.35184 9.24517 3.52808
-0.998994 4.37968 6.14477
0.965462 5.15647 5.18564
2.81894 5.81423 5.07235
9.27743 4.91907 7.38672
7.33795 4.2706 6.29114
5.85753 3.53702 5.21825
5.28525 -2.93152 3.55417
4.20262 -1.00215 4.25263
3.78468 0.374886 5.59799
1.45449 -0.902681 11.0909
3.43478 -1.20301 9.92013
4.6871 -1.84961 8.54371
8.99824 -2.72226 4.82987
8.62136 -4.05858 7.46665
7.03911 -4.72243 9.35298
9.84831 -7.4974 13.1168
7.65424 -7.78809 13.8124
6.674 -7.20596 12.2058
1.56921 -12.2632 13.341
2.56452 -10.1771 13.5405
3.59464 -8.55554 13.9768
2.42483 -1.48921 15.1067
2.12724 -4.37797 15.7752
2.33165 -6.61181 16.9879
7.17162 -9.97384 18.5576
4.91583 -9.06282 20.2786
2.55399 -8.1204 20.4685
-3.47785 -8.36529 22.1749
-1.54566 -8.21737 23.4505
0.416452 -8.14344 23.6102
3.98295 -5.27626 28.3196
2.57449 -7.06209 27.8619
1.61548 -8.64263 27.1814
-0.432474 -10.1846 30.6976
-2.30312 -13.8781 30.0865
-1.11405 -12.4542 28.6933
0.475684 -11.5198 29.3865
timestep
-3.31448 5.67571 12.3308
-7.00475 3.28124 16.5399
-5.38061 5.19455 14.9331
-3.52161 6.33874 13.615
-3.8535 11.6022 18.3771
-2.57814 10.9462 15.7649
-1.34462 9.40728 14.1485
4.15544 11.7429 18.0976
3.13591 10.7225 16.2806
2.38833 9.62486 14.8255
4.06742 6.19836 8.67775
5.27512 7.27069 11.1821
5.37797 7.5598 13.7136
8.23108 9.53059 20.3864
8.65383 8.56904 17.5977
8.78824 7.3278 15.3742
9.23926 4.05574 21.4632
9.70768 4.25992 19.2002
9.9157 4.21635 17.2417
4.91956 3.28159 20.7433
6.19139 1.44496 18.7711
7.44683 1.41122 16.5518
0.976539 3.25954 13.6165
3.91153 3.28673 13.1012
6.35045 2.54241 13.0938
11.9985 7.26609 10.5154
9.81226 5.30297 11.0125
8.21943 3.61112 9.96245
5.9931 3.43331 3.0946
7.29609 2.75249 4.88935
8.32301 2.14645 6.4574
11.1487 -5.71112 5.45193
11.5539 -2.78088 5.81244
10.7852 -0.439349 5.15744
8.98371 3.36138 -0.436222
11.2907 1.76733 0.57229
12.2615 -0.325959 1.65769
16.8789 -6.06742 0.214614
15.4314 -4.25725 0.112325
14.6593 -2.50045 -0.332977
18.038 3.45814 -4.02155
16.4801 0.919457 -4.11369
15.9917 -1.55891 -3.76488
21.6115 -2.6714 -0.966082
20.6419 -3.72809 -3.57827
18.9616 -3.2425 -5.43387
18.6464 -9.59535 -4.06527
19.048 -7.84951 -5.53944
19.2971 -6.64993 -7.08211
14.4795 -11.0169 -8.12261
15.9413 -9.71926 -9.37239
17.5157 -8.61606 -9.8026
21.0994 -12.4231 -14.5003
19.503 -10.8822 -13.8225
18.0707 -9.58647 -13.4344
10.169 -10.7992 -10.114
12.2087 -9.76718 -12.0257
14.2716 -9.57704 -13.5126
13.7114 -11.018 -19.8762
13.0469 -9.53035 -18.2246
12.4317 -8.50402 -16.6597
7.22233 -13.4337 -14.4337
7.61592 -10.6588 -15.4461
9.08141 -8.65228 -14.8727
7.50502 -7.80404 -7.42217
8.03568 -7.37359 -9.63933
8.65726 -7.00903 -11.4726
10.9002 -2.62266 -15.4505
12.2719 -4.09591 -13.2531
11.9212 -5.1344 -10.9507
15.2352 -9.45815 -4.7037
14.69 -6.89273 -6.11854
13.4395 -5.12641 -7.46717
10.0689 -0.0766859 -4.1648
11.9252 -0.967693 -5.23373
13.069 -1.4082 -6.77601
19.0192 -2.77012 -10.4232
17.3245 -0.68889 -9.12828
15.6416 0.992685 -8.21036
14.2043 7.00302 -12.5908
13.3348 5.39486 -10.2375
13.4465 4.09043 -8.04926
10.1736 10.5592 -6.17569
10.462 7.70407 -5.37242
10.9602 5.20339 -5.39969
7.95858 -0.739202 -6.87012
6.84049 1.83915 -5.87897
7.5058 4.18829 -6.61483
6.47492 5.44429 -13.1006
5.5827 5.89255 -11.0065
5.12594 5.81316 -9.09177
2.39051 -1.57975 -11.2236
3.16989 0.277906 -9.02764
3.06547 2.71987 -8.30068
-1.51034 5.02567 -2.45366
-0.117544 4.0021 -4.00118
1.35712 3.07919 -4.9253
6.12132 -3.54709 -1.93527
4.23583 -1.23942 -1.93428
2.3286 0.376958 -2.43657
-3.96172 0.364162 -4.97965
-2.48744 -0.00470746 -2.41628
-0.919194 0.488851 -0.466924
1.3845 3.99287 4.37454
-0.254461 2.4917 3.70919
-1.44671 0.98829 3.26274
-2.01953 -3.86681 4.58582
-3.84944 -3.18389 3.33383
-4.28147 -1.4096 4.07299
-10.1458 0.266992 8.61523
-8.77514 -0.577892 6.94495
-7.59966 -1.7558 5.88991
-6.85521 -7.92196 4.59386
-8.49431 -6.28064 4.62832
-9.3574 -4.59716 4.07845
-13.6833 -0.873307 0.834127
-13.0915 -2.98715 1.58506
-12.8544 -4.66242 2.59423
-17.9039 -6.92017 6.16263
-16.4561 -6.81015 4.35318
-15.6271 -7.26091 2.62387
-15.6518 -13.5651 0.321088
-16.2375 -11.3325 0.555436
-17.586 -9.90652 0.725572
-24.1432 -11.1309 1.73233
-22.3832 -9.64404 1.46028
-20.9717 -8.2793 1.29911
-18.6937 -0.0240447 3.33057
-20.1979 -2.35231 2.2364
-21.4105 -4.52341 1.67142
-27.8635 -4.82806 0.609517
-25.9539 -3.59323 0.150177
-24.1917 -2.82824 -0.286386
-21.7043 1.99 -3.13622
-22.6328 1.24991 -1.14311
-23.8512 0.899891 0.36486
-26.2202 4.32241 7.70256
-26.7139 3.275 4.95674
-26.2473 2.96713 2.46879
-29.974 1.31922 -3.93753
-29.2985 3.38297 -1.89667
-27.7278 4.82443 -0.497376
-23.8181 9.84896 -4.30675
-25.3062 8.88874 -2.80816
-26.8372 8.31382 -1.70936
-28.6819 13.4815 -5.7557
-29.1433 12.1275 -3.92915
-29.2205 11.2366 -2.17373
-32.7954 13.0603 1.08753
-33.6424 13.7697 -4.22913
-33.9801 12.6097 -2.24856
-32.5114 12.6798 -0.937553
timestep
5.01903 26.4486 12.0491
1.98539 31.724 14.1674
2.69828 29.0832 12.985
3.7048 26.7727 12.5963
-2.62747 21.7204 16.4658
-0.67594 23.6243 15.263
1.4604 25.0075 15.1036
7.56496 22.2235 17.5094
5.5183 22.371 16.4269
3.95246 22.1427 15.2535
-1.41182 17.3421 19.6692
0.791667 17.7887 17.7133
2.47608 18.7325 16.0476
3.01152 19.3787 8.97308
1.70864 17.4063 10.7876
0.734753 17.0524 13.1175
-6.0524 16.1557 13.2235
-3.93782 15.5049 12.5254
-2.14684 14.7293 12.2576
-3.93265 18.6659 6.23431
-2.73339 16.0061 6.8406
-1.33987 14.7184 8.54426
5.16358 17.1761 4.61902
3.24865 15.4386 6.10044
2.29682 13.8557 7.85854
8.11246 15.4432 13.2514
5.64439 14.4145 11.9359
3.60143 13.0151 11.3272
-0.959634 11.3601 16.8154
-0.0326269 11.3573 14.6887
1.05854 10.8428 13.1313
-5.54322 11.1477 14.1159
-3.40907 9.5452 12.7901
-1.55118 8.90147 11.1665
-0.508097 2.55353 4.95788
-0.886539 5.11879 6.42642
-1.64742 7.12034 7.811
-7.23418 6.96073 7.7146
-5.91421 5.1493 7.1156
-4.74633 5.10948 8.70159
0.120213 3.74939 13.5396
-1.49101 2.57617 11.3242
-3.34019 1.74685 9.77656
-4.4966 -3.27827 14.1831
-5.31655 -2.87998 11.3459
-4.89892 -1.66079 9.14554
-4.09352 -3.37373 2.90154
-5.69703 -3.54575 4.56934
-6.53735 -3.64367 6.34843
-12.887 -7.76216 6.91326
-10.8792 -7.03623 6.00546
-9.19474 -6.19732 5.42265
-8.11412 -9.40264 -1.60096
-8.61491 -8.13396 0.275758
-9.05929 -6.82233 1.67685
-11.4887 0.0701816 5.44774
-11.9517 -1.75659 3.1393
-11.5749 -3.9889 1.96571
-13.9922 0.162034 -1.51195
-14.4573 -2.02981 -0.910348
-14.6296 -3.89245 -0.292463
-20.1293 -3.17141 -1.43817
-19.2422 -5.45063 0.264363
-17.2645 -6.56245 -0.899623
-18.2945 -6.33435 -8.16388
-17.0233 -6.02584 -6.24781
-16.3259 -6.7968 -4.57444
-12.0173 -10.5275 0.733759
-13.4436 -9.61799 -1.71956
-12.8553 -7.99787 -3.59881
-11.9545 -1.93516 -4.24301
-10.4239 -4.4269 -4.81658
-9.70405 -6.81196 -5.36047
-7.36046 -11.7273 -8.81488
-6.58294 -10.337 -7.12818
-6.48521 -8.73011 -5.99276
-3.79032 -3.10039 -2.9863
-2.73609 -5.86357 -3.3521
-2.95748 -7.50346 -5.29226
-0.541668 -8.90578 -11.894
0.459277 -8.29188 -9.15513
0.328751 -8.82808 -6.66556
3.82419 -9.6672 -0.0375964
3.53451 -9.19363 -2.96543
3.91528 -8.635 -5.42438
10.554 -11.1992 -3.16681
8.86907 -10.1844 -5.40545
7.32733 -8.99951 -7.05533
9.38739 -10.7239 -13.9343
9.0999 -9.37615 -12.0679
9.16714 -8.44379 -10.3339
15.0535 -4.72892 -6.51126
13.4649 -5.06781 -9.00964
11.4706 -5.42977 -10.557
11.1137 -6.16551 -17.1405
10.9219 -4.84034 -15.2459
11.12 -3.50266 -13.8133
5.71004 -3.12249 -17.0427
5.9855 -2.72855 -14.1017
7.81335 -2.30362 -12.3752
12.2684 1.70287 -5.93665
10.1974 1.13062 -8.00154
8.42352 -0.173307 -9.28823
4.3609 -1.71117 -5.88045
3.832 -0.151202 -7.5142
5.34338 1.11164 -7.47118
8.89068 5.0212 -3.02993
6.85096 5.38857 -4.07252
6.12571 3.71424 -4.81516
6.16534 3.70934 1.61917
4.95836 3.40982 -0.339379
3.73083 3.41369 -1.88017
5.39677 9.19817 -0.408911
3.75348 8.20012 -1.70734
2.44617 6.94058 -2.47244
5.28571 9.99245 -6.86211
3.79923 8.32379 -6.23894
2.62657 6.741 -6.26293
-2.95303 2.65074 -6.73588
-0.921503 3.36524 -7.59888
0.94436 3.82756 -8.02983
5.11178 1.88174 -13.9278
3.56231 1.55767 -12.2318
2.1401 1.60334 -10.8694
-2.09248 -4.23836 -12.6253
-0.339735 -3.23219 -11.486
1.17748 -2.07009 -11.008
6.48471 -4.26188 -5.89318
5.02122 -4.84443 -8.42285
3.34233 -5.11702 -10.3227
4.65177 -8.96252 -15.3413
4.25844 -9.08957 -13.0584
3.9273 -8.78146 -11.1411
8.50329 -14.136 -9.15836
6.53046 -12.9321 -9.36048
4.77009 -12.0483 -9.39255
-2.88947 -13.1128 -8.30277
-0.165638 -13.9937 -7.47505
2.36604 -13.9777 -7.17036
-0.209661 -20.558 -4.4858
2.1501 -18.777 -4.85978
3.01764 -16.4348 -4.34582
5.469 -12.9657 -0.128131
5.07932 -15.1599 0.517173
5.12676 -16.1238 -1.20021
3.43633 -20.8238 3.10123
4.78391 -20.1034 1.35555
5.7223 -19.7783 -0.345821
3.83306 -23.3515 -3.54762
4.17757 -26.6278 0.498369
4.62167 -24.9025 -0.987655
5.05206 -23.1943 -1.86961
timestep
11.132 -6.29944 14.5507
16.703 -6.38715 12.4662
14.1687 -5.52541 13.7758
12.0042 -5.26464 15.0985
11.1799 1.71614 20.5524
11.5076 -0.407301 18.4874
10.767 -2.03213 16.667
8.73943 4.09884 16.4532
8.6318 1.91151 15.6874
8.44902 0.229221 14.6787
11.877 1.83449 10.2983
9.73984 -0.242312 10.3021
8.61691 -2.08086 11.6663
5.0727 -6.44562 16.335
6.78658 -6.577 13.9007
7.6924 -5.76678 11.6589
7.73993 -11.9755 7.3944
6.93269 -10.0907 8.47985
6.42864 -8.29768 9.12177
1.49765 -4.67153 3.90446
2.20334 -6.81364 5.85221
2.83024 -8.19009 7.90524
-2.53338 -8.77382 13.2664
-0.580341 -9.27254 11.0716
1.16362 -10.8364 10.0639
2.71569 -19.449 11.9436
2.06709 -16.5414 11.8685
0.862248 -14.5446 10.837
-4.97614 -19.1122 12.0749
-3.65802 -17.4646 11.1104
-2.59848 -16.0176 10.2951
-8.12328 -11.1699 13.5582
-5.93115 -12.618 12.1517
-4.28576 -12.614 10.2036
0.803177 -12.9711 5.00776
-1.56039 -11.5522 6.13942
-2.96628 -10.0917 7.68629
-3.57216 -3.26633 9.96984
-2.54062 -4.90413 8.69082
-3.63634 -6.53429 8.84213
-10.6245 -1.37639 10.5638
-9.0025 -3.84033 10.1412
-7.26522 -5.49092 9.26949
-6.54114 -6.8814 0.476987
-6.90399 -5.90875 3.27032
-7.72932 -5.04746 5.5241
-14.3609 -4.92783 2.87394
-12.5165 -4.01909 3.94844
-10.8947 -3.13998 4.63971
-12.6272 2.33737 7.9115
-11.0115 1.20312 6.69282
-9.53306 0.181889 5.88518
-1.90275 -0.193578 5.46287
-4.04001 0.0413715 6.33426
-5.88532 0.389877 6.9295
-9.41928 4.39753 12.0445
-7.37512 4.54932 9.88149
-6.37334 4.10192 7.57959
-4.5481 4.15737 0.917563
-4.73327 5.07992 3.03818
-5.30732 6.17019 4.57528
-2.27801 12.7706 6.56129
-3.77842 11.4304 4.36292
-5.79299 9.90079 4.03982
-11.5945 9.36931 0.616752
-9.73736 10.6009 1.2623
-8.0058 11.528 1.41387
-9.22772 17.5021 -5.2495
-9.11631 15.4933 -3.05115
-8.37699 14.6117 -0.775464
-15.2706 19.1376 1.74709
-13.0597 17.1454 1.89877
-10.7679 16.0304 1.81506
-14.403 12.9008 6.96832
-12.5341 14.1748 6.45217
-10.993 14.8262 5.41217
-3.74316 17.3603 4.1837
-5.6707 15.7752 5.81237
-7.35798 13.8699 5.97095
-9.88248 6.51726 4.9581
-8.63805 8.22706 7.05772
-7.36568 10.3918 7.50179
-3.49816 8.25952 13.8579
-3.65043 8.65117 10.9077
-4.08348 8.69821 8.39521
0.34858 3.38208 8.73845
-0.865609 4.93209 6.50158
-1.64471 7.27203 5.85389
1.85191 12.3062 2.41581
0.442113 10.4736 2.60648
-0.454988 8.72079 2.54802
-3.01611 3.50166 -2.82171
-1.94954 6.27254 -2.56665
-0.374742 7.63126 -1.09137
4.63014 8.02824 -6.69031
2.97854 8.68039 -5.19722
1.63091 9.2556 -3.88045
-5.79694 11.2787 -3.20473
-3.32507 10.9153 -4.82897
-1.41909 9.77935 -6.08571
3.7128 5.44262 -9.7663
1.26086 7.11867 -10.0096
-0.366614 9.05106 -9.66368
-5.7695 8.29719 -11.006
-4.41952 7.55902 -12.7424
-2.83466 8.7102 -12.5329
-2.5081 15.4589 -10.8769
-2.39389 13.7859 -12.4801
-2.28174 12.2721 -13.7359
4.38777 14.2364 -13.762
2.46461 12.9514 -13.9427
1.36111 11.3647 -14.3242
5.46469 6.34288 -15.0599
3.30386 7.17276 -14.9034
1.38176 7.60051 -14.8446
-4.49815 5.99764 -17.5686
-2.5326 5.38877 -16.497
-1.10255 4.76076 -15.2964
0.198685 -1.9949 -15.7508
0.552123 0.282344 -16.0185
0.00560752 1.24156 -14.3869
-0.760107 -0.10447 -8.01552
0.492051 -0.616156 -9.90038
1.61802 -0.6559 -11.5164
7.97666 -1.41224 -10.214
5.98934 -2.44391 -10.8211
4.35751 -3.28935 -11.5305
-0.703499 -5.22751 -15.2759
1.80699 -6.4177 -14.1983
3.65705 -6.89373 -12.5092
8.22861 -8.62455 -8.36345
6.92261 -9.84984 -9.83838
6.08038 -9.67958 -11.6111
3.77325 -15.7869 -13.4641
5.45313 -14.1914 -13.3424
6.96798 -12.9321 -13.3641
3.28235 -15.8667 -18.9812
5.67776 -14.1999 -18.3777
7.74795 -13.5717 -17.0278
5.05457 -7.77049 -19.3673
7.48122 -8.39082 -17.7527
9.31093 -10.1638 -17.6468
7.63502 -5.96843 -13.2955
9.05822 -7.78485 -13.5354
10.3907 -9.0923 -14.1646
17.0308 -8.41318 -11.9537
15.17 -9.73005 -12.3845
13.4043 -10.6034 -12.4111
14.9738 -12.3307 -8.19154
12.7005 -17.2449 -9.05353
13.2496 -15.0468 -9.55286
13.6219 -13.1124 -9.56544
timestep
-6.67297 7.93798 4.79797
-4.29899 12.1849 2.03497
-5.80769 10.7955 4.19688
-7.59924 9.06523 4.74378
-16.2272 11.4988 5.64513
-13.4578 10.4801 5.22919
-11.3339 9.51169 4.20268
-10.2963 11.5343 -2.57942
-10.7146 9.83155 -1.06021
-11.3729 8.78446 0.473089
-6.49466 10.0712 -3.21691
-6.97868 7.6737 -1.51453
-8.92336 6.18009 -0.814395
-12.5357 -0.300023 -2.61959
-10.0791 1.15209 -1.76116
-8.32787 2.44661 -0.434455
-2.82942 -0.196234 4.12898
-4.09163 0.208055 2.22484
-5.08857 0.761761 0.618456
-3.82326 1.50514 -7.02049
-3.32217 0.430478 -4.28655
-3.42115 -1.0962 -2.24647
-4.63885 -9.71353 -0.311988
-3.90971 -7.10755 -1.56004
-2.95406 -4.86678 -2.31382
2.8344 -10.499 -3.21761
1.96579 -7.68418 -3.668
-0.255149 -6.62196 -4.33254
-4.76343 -9.67815 -9.36288
-3.02248 -8.64151 -8.23289
-3.11079 -8.13577 -6.33096
-10.0563 -7.60414 -2.18777
-7.68913 -7.75511 -3.99163
-6.34686 -9.65286 -5.04012
-10.4542 -14.5518 -6.03124
-7.84263 -14.0793 -7.38654
-5.63614 -12.974 -6.74451
-0.942685 -13.4393 -3.65825
-0.353912 -12.1403 -5.48806
-1.89948 -12.2845 -6.70104
-4.3955 -11.8529 -12.2744
-1.49558 -12.4962 -12.0357
0.00905192 -12.2924 -9.98698
6.32407 -10.3703 -11.4789
3.89257 -9.4506 -10.0221
1.46657 -8.80783 -9.57058
-2.94185 -8.76797 -14.2858
-1.77249 -7.66507 -12.6129
-0.891663 -6.42555 -11.3604
-6.86106 -3.42404 -11.7516
-4.55474 -3.17264 -11.7423
-2.67466 -3.0757 -11.1619
1.51308 -0.201072 -7.81574
-0.313991 -1.53618 -7.30417
-1.8054 -2.81228 -7.47207
-7.01275 -6.86105 -9.96894
-5.96708 -5.64243 -7.45857
-4.94603 -4.06301 -5.73654
-10.7071 -3.80735 -2.3224
-8.95373 -2.99376 -3.60548
-7.18183 -3.23246 -2.77827
-0.93813 -4.70578 3.27886
-3.42496 -3.91855 1.83791
-5.68232 -3.88216 0.652393
-11.0786 -6.82959 4.60252
-9.90911 -5.20406 3.43107
-8.86897 -3.69258 2.71379
-7.93304 3.87197 3.7482
-9.76722 1.54188 4.04288
-10.1084 -0.837594 4.89387
-14.0192 -5.11621 9.96572
-13.7225 -2.73969 8.19245
-13.1804 -0.49795 7.10465
-16.5027 5.26405 8.58494
-14.5186 4.38043 9.4004
-13.9277 3.1162 8.00991
-15.1722 6.24083 1.25241
-13.6359 5.67298 3.74192
-11.8581 5.00688 5.44434
-10.5261 11.6722 9.49898
-9.90326 9.03637 8.25599
-9.42327 6.55503 7.91719
-4.77746 -0.0370848 11.2283
-6.09062 2.40037 10.1261
-7.72048 4.32864 10.4833
-12.0867 2.10656 14.4246
-10.0237 4.24482 14.6529
-7.78085 5.34656 14.1439
-1.08306 7.16351 17.6515
-3.16035 6.7397 16.7094
-4.83091 7.13102 15.7411
1.32822 8.72563 15.1706
-1.04019 9.93637 13.827
-3.50737 10.3844 14.2905
-8.30835 16.5683 13.6491
-6.98288 14.6704 13.4964
-5.79057 13.1631 13.0634
-4.76306 7.06852 10.2295
-4.75482 9.81436 9.07164
-4.16693 12.1964 9.76656
2.33155 15.1121 9.16542
-0.532697 15.0878 8.34328
-1.97788 13.5126 6.95309
3.50801 12.9359 5.58762
1.56675 12.1107 4.6217
-0.27131 11.5599 4.17561
-2.42379 9.45741 -2.15561
-1.70164 8.5455 -0.148291
-0.947317 8.79879 1.65388
-2.13453 4.80695 6.19182
-1.04804 4.99219 4.15034
-0.105402 5.17546 2.43027
-4.27934 4.35516 -2.08149
-2.38402 3.35248 -1.19593
-0.567827 2.90221 -0.579534
5.03236 -0.102338 -5.02014
3.74602 0.663488 -3.24779
2.70881 1.35345 -1.72163
4.66195 -1.91427 3.54447
4.99428 -0.34866 1.86494
5.64408 1.08173 0.676396
9.52563 -5.21545 -1.0764
9.05254 -2.96655 -0.758547
8.49557 -1.08393 -0.595955
14.3255 3.61395 -1.63082
12.8121 1.97211 -2.26036
11.5072 0.496601 -2.29069
15.8426 -5.84658 -5.32155
13.9775 -4.7802 -3.25651
13.6766 -2.6056 -1.95916
18.0986 -1.57229 3.35651
17.6791 -1.95421 1.10694
17.2802 -2.38458 -0.773626
20.6883 -2.85439 -7.30794
20.333 -3.22423 -5.04533
19.989 -3.60426 -3.1432
22.2195 -1.59469 3.74862
23.5296 -2.78034 1.34893
23.1948 -3.18659 -1.14614
24.2647 -11.212 0.270147
23.4158 -8.55691 -0.783681
24.0232 -6.67788 -2.39702
23.6251 -9.63249 -9.30446
23.8274 -8.05257 -7.61766
24.2231 -6.75297 -6.19097
28.6708 -2.37194 -10.4672
26.8344 -3.52521 -9.64254
25.2122 -4.02206 -8.64135
24.6903 -5.09456 -13.2552
19.5343 -6.96952 -11.0388
21.7158 -6.20988 -11.2543
23.5991 -5.75638 -11.6128
timestep
20.1401 -9.02701 1.23164
20.0021 -8.77841 -4.83114
20.5372 -8.66919 -1.90163
20.2885 -10.0663 0.217023
13.3671 -11.8777 -3.96685
15.9049 -12.2529 -2.4505
17.8469 -12.7641 -0.878906
19.4613 -18.9544 2.80142
19.5851 -17.637 0.895734
19.1722 -16.3047 -0.495472
24.7201 -18.7471 -5.28916
22.0777 -19.55 -4.16967
19.8121 -18.8996 -3.1966
18.0478 -23.5465 1.61262
16.4718 -21.88 -0.289783
16.3725 -20.0578 -2.0709
11.2773 -16.7435 -3.57276
13.0639 -17.0839 -2.1324
14.6399 -16.8593 -0.97206
19.7142 -13.1933 5.63668
17.7725 -14.1279 3.57828
15.9164 -14.8318 1.9777
9.30936 -10.1746 4.56216
11.7373 -10.7824 2.9448
13.9834 -11.5605 2.02158
11.5396 -6.38453 -2.59236
13.962 -7.67276 -1.42929
15.6918 -8.76964 0.0895765
19.7708 -2.16102 1.11832
18.478 -4.08743 1.12778
17.1179 -5.49074 1.37607
14.9043 1.429 0.39845
13.8272 -1.34093 0.617057
13.7074 -3.8278 1.1681
11.7102 -4.86128 6.68274
10.0859 -4.55019 4.20378
10.5488 -5.76533 2.01024
6.5483 -12.0108 0.655952
7.77093 -10.0487 0.461949
8.98762 -8.57508 -0.0165768
3.49106 -10.4441 -2.34712
4.25338 -7.93877 -0.925014
6.16638 -6.25916 -1.07356
9.27933 0.547212 -5.63526
9.03298 -1.64856 -3.63569
8.25357 -3.15226 -1.72936
11.6036 -0.428384 3.79775
9.60143 -0.757347 2.67279
8.05305 -1.29706 1.58094
9.61085 4.6572 0.585307
7.85948 3.29258 1.2583
6.31668 2.06757 1.258
6.39211 2.47163 -3.15111
4.96804 0.648275 -3.32368
4.23016 0.498488 -1.50324
1.46286 -5.18033 3.5953
3.4544 -4.4644 1.4973
3.86859 -3.19215 -0.673487
4.50207 -2.61801 -7.57219
5.17405 -3.96526 -5.80704
3.81535 -3.49236 -4.46123
2.84814 -8.76396 -9.59174
1.55778 -6.53295 -8.09574
0.797241 -5.04885 -6.16662
-4.07332 -8.8524 -2.9834
-3.41722 -6.71251 -3.59399
-2.33474 -5.12159 -4.01594
-5.35525 -8.47712 0.709385
-3.2488 -6.36936 0.685335
-2.34599 -4.21001 -0.326919
-0.592527 -0.305144 -6.35539
-0.265703 -0.701881 -3.42006
0.157306 -1.43502 -1.01463
-0.923405 1.42802 5.39876
-0.424664 1.20906 3.1436
0.449548 1.48471 1.39987
3.93022 7.50882 -3.68298
3.79447 5.5081 -1.47865
2.77463 4.37166 0.563623
-0.0341612 9.23112 5.83952
2.11414 8.60033 3.87297
3.7931 6.75569 3.34242
12.0117 5.44949 4.5104
9.08873 5.91461 4.85739
6.66559 5.82081 5.64677
0.689052 3.4475 11.4365
3.28709 3.2596 9.98896
5.36039 4.14572 8.79754
11.8387 1.22768 11.2225
9.57783 1.6608 10.9343
7.77293 1.54115 10.1546
0.381218 -3.15198 9.16981
3.11721 -2.01785 9.4992
4.38848 -0.119655 10.632
4.12974 2.70042 16.5028
3.36019 1.31617 14.8075
2.39554 -0.121436 13.8674
-2.90663 4.42494 17.7598
-2.13721 1.94647 16.295
-1.3182 0.239136 14.5872
-5.9113 -5.93721 13.9084
-4.92852 -3.29989 12.9291
-4.50353 -0.789496 12.7884
-11.2871 1.33035 15.6902
-9.39491 1.14986 14.36
-7.92089 0.844764 13.0891
-6.66311 7.41816 12.6888
-7.42094 5.45353 11.715
-8.17316 3.87421 10.8088
-7.98264 -0.39175 5.34884
-9.50081 1.12391 6.23221
-8.80283 2.64733 7.26823
-5.21547 7.86255 7.87057
-7.11711 7.00449 6.85583
-8.51596 6.13122 5.77807
-12.5149 6.45104 0.135209
-10.6386 7.30689 1.19787
-9.00496 7.52526 2.277
-3.26398 9.58117 1.49936
-5.38295 10.0513 0.679981
-7.27797 10.1607 0.15289
-5.35724 8.35738 -5.37327
-7.28717 9.26607 -4.46111
-8.82289 9.60023 -3.27334
-15.7974 10.9268 -2.36424
-13.5599 10.4345 -1.99836
-12.6126 9.66595 -3.54525
-14.1026 3.08698 -5.00261
-14.2447 5.71504 -6.40029
-14.6975 8.2244 -6.37633
-14.8018 11.416 -12.5176
-15.8358 10.555 -10.6277
-16.6879 10.2859 -8.87201
-22.4124 6.96367 -7.42925
-21.3148 8.77166 -8.38267
-20.389 9.9474 -9.66382
-21.1285 14.4583 -16.7722
-21.9412 13.708 -14.0051
-22.135 12.6415 -11.697
-26.3433 16.3536 -6.80674
-26.2319 14.3541 -9.01357
-25.7041 13.9262 -11.4714
-30.6854 11.552 -16.6177
-29.2811 12.9875 -15.4558
-28.2439 14.1859 -14.2858
-27.6518 20.2973 -12.2076
-28.7653 18.7509 -13.5308
-29.9936 17.553 -14.4988
-33.8992 17.1025 -16.7597
-35.7943 22.0176 -16.9067
-34.1479 20.3855 -16.8191
-32.8733 18.9028 -16.5782
timestep
-14.0499 -14.4735 2.78278
-11.2564 -18.1176 6.67779
-12.3026 -15.7708 5.16826
-13.75 -13.9551 4.11427
-19.4162 -8.16788 5.54164
-16.9775 -9.26057 4.22276
-14.6339 -10.2634 4.28794
-8.58327 -6.97309 2.94377
-10.3589 -7.66878 4.265
-11.9028 -7.89881 5.46675
-14.1724 -7.29449 12.3673
-12.9518 -5.68345 10.1775
-11.4638 -5.24736 8.15317
-6.07319 -2.42111 3.64261
-7.61545 -1.8739 6.13307
-9.44522 -2.03754 7.90155
-13.6113 -0.467267 12.2296
-12.0163 0.397929 10.784
-10.5001 1.11156 9.74819
-10.2075 8.31633 6.7375
-10.0052 6.07234 8.68788
-8.42175 4.28888 9.59031
-9.47399 7.52696 15.4618
-8.17633 4.92549 14.8069
-6.57998 4.31636 12.914
1.73824 6.37001 13.1652
-0.747048 4.92072 13.942
-2.93215 3.62458 13.7232
-1.1352 -3.16212 11.1018
-2.31538 -1.48326 12.1839
-3.14665 -0.153448 13.3762
-6.85063 1.24492 19.3422
-6.12105 -1.01726 17.5448
-4.75457 -2.45199 15.9396
2.17915 -4.18029 14.6382
-0.459475 -5.52071 14.2898
-2.98696 -5.25533 14.0804
-4.68445 -9.61898 8.39438
-4.40259 -8.68426 10.499
-4.02121 -8.51537 12.4243
-6.99574 -10.308 18.0158
-4.92893 -11.6099 16.3089
-4.56635 -12.0089 13.8165
-4.22917 -19.2312 12.2812
-6.01827 -16.9853 13.0783
-7.17042 -14.7165 13.244
-12.4201 -10.3334 15.8905
-11.6734 -12.0211 14.4847
-10.6788 -13.2585 13.3183
-16.3503 -14.5952 7.97515
-14.5955 -14.0145 9.37722
-12.9418 -13.4235 10.27
-17.2199 -8.99175 8.40459
-14.947 -9.39347 8.63881
-13.0975 -9.78219 9.19471
-6.74818 -12.4622 8.18429
-8.65486 -10.8277 9.78848
-9.88247 -8.9886 11.0585
-7.72334 -6.32219 17.0693
-7.79306 -7.07613 14.8763
-8.66588 -6.20423 13.3405
-2.25151 -4.2446 7.46974
-4.76587 -4.39713 9.06195
-6.50681 -4.22752 10.9174
-9.03721 0.180153 14.5357
-7.62972 -0.274256 12.7482
-6.9114 -0.449118 10.9222
-8.05574 1.77685 3.52558
-6.52119 2.11 6.05828
-5.32461 1.78059 8.28587
-4.93746 8.99371 10.4398
-3.34719 6.47361 10.4621
-2.67074 4.19613 9.53583
2.24341 0.620072 13.1542
0.907038 1.25043 11.3656
0.156117 1.65726 9.59031
0.309205 0.801821 0.890072
0.650131 0.678004 3.84792
0.949054 -0.0303966 6.27923
1.73692 -7.77917 3.60549
2.49132 -5.03125 4.47738
3.34635 -2.89249 5.57152
7.21984 -2.59856 10.5123
7.41357 -3.50099 7.67882
7.11599 -3.15573 5.16986
7.22622 0.878268 -0.103876
9.25133 -1.06475 0.898121
9.31869 -3.32408 2.07835
11.4816 -9.78221 -0.589926
11.7263 -7.48943 -0.333651
11.8286 -5.72378 0.533659
17.037 -6.22612 -6.56714
15.5363 -5.84563 -4.02086
14.503 -4.7277 -1.97514
17.6378 0.918692 0.423579
16.3893 -0.358355 -1.05723
15.0628 -0.989907 -2.3696
9.51484 0.454886 -8.54526
12.0176 1.05101 -7.04152
14.1349 0.600698 -5.69358
21.1467 -1.83235 -8.87634
19.3936 0.53244 -8.41308
16.9651 1.26135 -8.14173
16.5525 7.48357 -11.4938
16.0541 5.22816 -11.2766
15.6742 3.30587 -11.0732
15.9213 3.73262 -17.9203
14.7473 3.37649 -15.9512
13.8725 2.63277 -14.3505
15.9749 -3.91696 -12.2581
14.5739 -2.32254 -13.1949
13.3621 -1.12936 -14.1892
6.10074 -2.33969 -11.6999
8.0875 -1.90983 -12.8181
9.59963 -0.984061 -13.6769
11.9631 2.38969 -18.7255
10.2278 2.28341 -17.1894
9.0615 2.24753 -15.6021
2.00452 3.94267 -12.9323
4.24485 3.95222 -13.535
5.81068 4.01108 -14.729
10.6555 8.82071 -15.7444
9.3165 6.92622 -15.7255
7.41911 7.11373 -16.2211
7.26574 8.84586 -22.5996
6.57744 7.51677 -20.827
5.34356 7.82778 -19.3231
-2.08606 6.94823 -15.527
-0.387491 7.83719 -17.8085
1.55075 8.02006 -19.4554
-0.0671223 6.46619 -23.9711
0.100225 8.77499 -24.1255
1.50065 9.50972 -22.9509
-3.08068 14.2443 -20.3941
-1.05165 13.5633 -21.2894
0.803745 13.016 -21.6623
7.18903 12.6952 -25.3574
5.84149 14.202 -23.1679
4.48917 13.719 -21.0607
3.63062 9.37211 -14.99
3.08832 11.67 -16.8082
4.09823 13.9615 -17.2885
3.17722 20.8172 -17.4068
3.86511 18.8806 -16.3303
4.65624 17.2734 -15.5116
8.63382 18.9444 -8.97577
7.3862 18.938 -10.9317
5.90487 18.3383 -12.0823
1.02606 20.2994 -10.6632
0.516069 14.7959 -11.2702
1.70497 16.7834 -11.1335
2.23485 18.6806 -11.158
timestep
-9.31075 4.38877 -7.20131
-15.3061 5.15004 -4.6676
-12.8704 4.66081 -6.31331
-10.5754 3.72114 -6.90737
-17.6758 1.64678 -7.56829
-14.8753 1.02665 -8.37654
-12.3589 0.639307 -8.23459
-9.46115 -0.0998787 -15.2349
-10.3284 0.74585 -13.2562
-10.2464 1.20483 -11.3422
-5.54911 7.49866 -8.36332
-6.23887 5.53486 -10.4959
-7.54192 3.82268 -11.8645
-6.18156 1.78939 -19.7201
-5.49321 2.29834 -16.8657
-4.99024 3.47161 -14.6582
-1.33818 8.94155 -18.8623
-1.68215 7.13443 -17.4486
-2.38118 5.6678 -16.3345
1.05548 0.593859 -13.1757
1.45579 3.54313 -13.3238
0.957236 5.73891 -14.5207
7.83631 6.56809 -19.9639
6.02013 6.8638 -17.6198
3.80065 7.34789 -16.4613
-0.0621189 13.8979 -21.0435
1.42964 12.1545 -19.1421
2.98338 10.8917 -17.5629
6.83336 15.7217 -16.4193
5.22084 14.3204 -15.5146
3.55541 13.4983 -14.8577
-2.57587 11.8074 -14.6958
-0.358827 12.438 -12.8071
1.53784 13.6829 -11.6428
3.27241 11.4954 -4.75587
2.57174 13.6878 -6.64876
2.91604 15.3733 -8.53107
1.92594 22.7807 -8.35497
3.13396 20.8615 -7.86555
3.7977 19.0067 -7.85215
9.13353 14.7818 -6.15557
8.23527 17.6195 -6.30211
6.99813 19.825 -5.97393
9.70088 24.2409 -1.06721
7.46621 23.3988 -2.84979
5.78257 23.213 -4.75592
6.71405 28.1289 -4.56759
8.30882 27.0234 -5.83918
7.1237 25.9666 -7.00516
12.1379 27.2735 -11.993
10.2215 26.5003 -10.9386
8.59169 25.494 -10.4782
4.6374 21.6341 -14.131
6.08425 21.6754 -12.3179
7.27485 21.9415 -10.7711
14.7232 24.2357 -12.8982
13.1352 22.3696 -11.2022
10.9689 21.0593 -10.8981
13.9718 15.711 -9.49352
11.8204 16.4408 -9.9642
10.1976 17.3493 -10.6136
2.52471 18.2865 -12.5306
5.35287 17.5719 -11.9213
6.84368 15.6483 -11.1597
4.69255 9.24285 -7.48838
5.38106 10.902 -8.95652
5.91718 12.0256 -10.4833
9.52044 6.46909 -11.9802
6.99906 7.8594 -12.7483
5.09863 9.49842 -13.2005
5.7491 4.34248 -8.186
3.95229 5.71997 -10.1236
2.64449 7.78062 -10.8625
-4.46276 10.3591 -11.0868
-2.49802 9.2155 -10.6238
-1.00526 8.16833 -9.87812
0.683333 5.66926 -1.48241
-0.0226372 5.52506 -4.37398
-0.791861 6.01308 -6.75571
-5.62975 0.679154 -10.1446
-5.1633 2.23572 -7.64665
-4.12164 4.21337 -6.41929
-5.70431 7.77089 1.16148
-6.4514 6.40425 -1.3791
-6.27717 4.78681 -3.34278
-9.94901 -2.8542 -3.09631
-8.82614 -0.13712 -3.58317
-8.99376 2.22504 -2.63736
-15.9547 3.86983 -1.07154
-13.8596 3.26051 -0.283054
-11.9396 2.82023 -0.311942
-13.2216 -0.771158 6.4098
-12.3863 -0.613055 3.55365
-10.4595 0.510996 2.31803
-4.53197 4.66794 2.69394
-5.41553 2.64562 1.97843
-6.79381 1.27268 1.66817
0.22315 -0.976427 3.36274
-2.24157 -2.02316 2.05511
-4.7871 -1.91629 2.16178
-9.75982 -8.98411 3.29777
-8.97727 -6.11434 3.47782
-7.24004 -4.28332 3.84108
-4.99256 -3.31686 9.91796
-4.97277 -4.71844 8.06929
-5.31258 -6.01179 6.62269
-1.47142 -9.379 3.06905
-2.73818 -9.2902 5.01066
-3.95493 -9.55989 6.53621
-8.15853 -13.7178 8.1886
-6.13894 -12.6933 8.69257
-4.33713 -12.1587 9.28242
1.23568 -9.67418 10.3806
0.292588 -11.5614 11.3457
-1.18555 -12.8622 11.2862
-0.814717 -13.5101 16.7903
-1.87083 -15.0274 15.3886
-0.439646 -15.3377 14.0709
5.61828 -18.4796 16.066
3.61383 -18.6527 14.9108
2.03546 -18.2099 13.8182
-0.30364 -20.2325 8.13148
0.480562 -21.2155 10.0811
1.26435 -21.3865 11.8804
6.97045 -20.0733 10.1072
5.93957 -21.7476 11.3387
4.70707 -22.9357 12.3134
4.88405 -19.6465 20.1559
4.72445 -22.0134 18.3524
5.14597 -23.1001 16.0844
10.1951 -26.0375 16.5756
9.29125 -24.7475 18.279
7.40313 -25.3044 18.2026
8.82193 -31.7341 21.7548
7.62488 -29.8315 21.1808
6.90163 -28.041 20.7908
-0.148882 -23.1388 21.7728
2.44989 -24.4609 22.3884
4.44703 -25.9823 22.8346
6.54857 -25.2331 30.0082
3.96845 -25.4058 28.5272
3.21158 -26.5577 26.3818
-2.84506 -29.7631 26.627
-1.57808 -28.746 28.2832
-0.331144 -27.6147 27.2603
0.202942 -21.4319 25.0978
-0.489385 -23.193 26.4402
-1.31053 -24.0239 28.0264
-5.96358 -22.7804 29.4535
-3.95827 -26.3482 33.4496
-4.22273 -25.1006 31.5116
-4.68638 -24.3985 29.7303
timestep
0.885582 -2.12467 0.485914
6.92034 -1.79049 0.419878
3.99988 -1.44649 0.902567
1.53804 -1.38842 1.56472
-0.295323 1.06565 9.93468
0.406599 0.472196 7.09999
0.400836 0.659515 4.55688
5.39862 2.06033 7.35748
3.95861 3.01048 5.80635
2.49523 3.82328 4.76761
1.96049 8.85892 9.03672
2.77989 8.31787 6.22313
2.98647 7.47148 3.82593
7.43812 3.68494 -2.89231
5.90138 5.23087 -0.860335
4.61586 7.02041 0.424311
3.0885 11.1031 -5.37092
3.22896 9.69416 -3.53313
2.70183 7.98148 -2.71501
-3.6105 3.50657 0.835242
-1.15819 3.61968 -0.854063
0.414728 4.96994 -2.33907
-0.211217 -1.90963 -6.26911
-0.222812 1.04848 -5.90877
-0.812538 3.51336 -5.62728
0.33376 8.71179 -10.9078
-1.65407 7.05847 -9.4261
-3.03826 5.79266 -7.69859
-10.1688 4.78997 -10.1427
-8.54518 5.41113 -8.60627
-6.80975 6.13254 -8.01573
-12.8751 6.14364 -4.64612
-10.0319 6.97595 -4.32401
-7.96814 8.26302 -5.09009
-10.3892 14.8795 -1.66881
-8.27542 13.186 -2.91143
-6.66397 11.2175 -3.08771
-1.17634 11.9063 1.57698
-3.4536 11.9689 1.1382
-5.27125 11.8974 0.381901
-11.0818 12.8286 5.74635
-8.97384 13.515 3.75495
-7.57838 14.5227 1.87357
-6.12094 22.8897 3.46526
-5.43458 19.9923 3.34469
-6.18566 17.5756 3.65715
-11.5081 21.2023 5.47496
-9.78494 19.7227 5.94817
-8.60088 18.2525 6.51162
-11.0597 13.7622 12.0676
-9.85775 14.4514 10.2068
-8.78823 15.1601 8.71177
-3.35547 11.5241 4.82269
-5.19647 12.0762 6.12204
-6.61718 12.2997 7.46827
-11.1471 10.209 12.8058
-9.16608 8.93706 10.9788
-6.99274 9.2311 9.67777
-0.593137 5.90108 10.5967
-2.57898 6.0471 9.40607
-4.38211 6.60071 8.83764
-6.36531 7.9126 3.08451
-5.58968 5.36975 4.43088
-4.98403 3.79687 6.34442
-2.0908 -1.6272 8.6419
-4.32259 -1.22115 8.1554
-4.30795 0.0715446 6.66904
-8.54883 -3.61881 8.15788
-7.77974 -3.06732 5.33215
-6.84646 -1.05448 4.07519
-13.1962 -0.291797 2.27329
-10.7456 1.35826 1.88327
-8.2776 1.10396 1.29436
-9.10772 8.34015 -0.565116
-8.37589 6.13986 -0.490769
-7.76746 4.28111 -0.726896
-6.35443 2.10151 -7.91169
-5.21533 3.35706 -5.46088
-5.13791 4.86629 -3.40701
-0.0245354 8.42464 1.14588
-2.25177 8.4387 -0.833932
-3.67494 8.34324 -2.94754
0.446215 13.1322 -6.50104
-2.12 11.6216 -6.61541
-4.20295 10.2058 -6.21743
-11.0613 11.1588 -12.2071
-8.84772 10.7422 -10.256
-6.74872 9.97326 -9.02959
-2.81812 10.0217 -14.6841
-4.48532 9.08801 -13.3683
-5.51358 8.03706 -12.0573
-10.1301 2.29992 -13.1912
-7.64601 3.94434 -13.2672
-5.24484 4.26955 -12.4728
-2.96876 -1.07774 -8.61365
-2.57946 0.791322 -9.93177
-2.30138 2.16015 -11.3209
3.02548 3.30874 -16.5735
3.14007 2.40431 -13.7364
1.14973 1.25673 -12.63
0.733313 -5.41591 -13.842
2.6548 -3.52157 -12.5772
3.37539 -1.48376 -11.2242
7.05569 1.49958 -5.36903
6.00146 0.274697 -7.03356
5.86776 -1.16301 -8.3737
4.23453 -4.69685 -4.32161
6.33202 -4.66384 -5.31248
7.69635 -3.94151 -6.5363
8.18183 -7.29478 -12.5245
7.60568 -6.5292 -10.4116
9.15528 -6.16457 -9.25106
11.8949 -4.18412 -12.1173
12.8192 -3.3115 -10.1765
12.6421 -4.71995 -8.81045
13.2339 -1.51098 -3.60713
11.9577 -3.30873 -4.32959
12.8902 -4.89955 -5.02295
15.5953 -10.5538 -2.36121
15.1883 -8.81266 -3.83945
13.9904 -7.71745 -2.72307
9.93478 -9.87329 -0.351881
10.7858 -8.21849 1.03372
12.6943 -7.76661 0.848727
18.2021 -10.6871 3.45873
15.8993 -10.4092 3.4112
13.9328 -10.3983 3.2942
6.51331 -13.8064 1.89228
9.27446 -12.8545 2.48418
10.8175 -12.2577 4.4246
12.4807 -12.9706 11.0182
11.1735 -13.4643 9.16619
10.104 -14.1317 7.65242
7.46885 -17.2582 2.35758
7.2843 -16.8204 4.6284
7.26964 -16.413 6.55572
0.12202 -16.3034 9.09136
2.49503 -17.9129 8.27974
4.78348 -18.9641 7.87901
9.6737 -23.3083 9.88579
6.70247 -23.0993 9.79338
4.51502 -22.6952 8.54658
0.817032 -27.1722 4.407
1.80186 -26.325 6.3292
2.65505 -25.9743 8.07038
0.602243 -24.8669 11.515
2.27086 -26.025 12.6361
2.7457 -27.574 11.5151
0.316323 -31.8204 9.33762
1.63893 -32.05 15.1332
1.02148 -31.4151 12.9889
0.95079 -30.8963 11.0897
timestep
-4.10654 3.69563 -10.1749
-8.6579 -0.396141 -9.2067
-6.47623 1.39626 -10.1596
-4.78618 2.98289 -9.09712
-6.80875 5.01232 -1.25327
-4.7211 4.242 -3.23538
-3.7792 3.42491 -5.45972
2.61923 3.22802 -6.89495
0.918522 2.8987 -5.35173
-0.428334 2.35854 -4.01945
-5.93148 0.77536 2.30672
-3.44171 1.86875 1.08773
-1.74479 2.9197 -0.499179
5.08763 5.57542 3.75947
2.47686 5.83522 2.34642
0.388169 4.37361 2.28972
-2.6447 2.46256 6.57386
-1.24502 4.17484 7.27487
-0.955766 5.3373 5.71093
3.82803 10.5359 9.04958
1.48594 10.3997 7.21207
-0.333947 9.07371 6.01528
3.45464 11.2956 -1.47809
2.14263 10.275 0.995223
0.213178 10.6763 2.61345
-2.28134 15.7941 4.76428
-1.73454 15.0093 1.94195
-1.76086 13.0115 0.357409
-0.15418 11.5925 -6.39667
-1.56259 12.1317 -4.63369
-2.7668 12.9498 -3.30649
-5.86484 19.3501 -3.87453
-6.1391 16.5109 -4.73724
-5.52109 14.1956 -5.6091
-5.20865 13.9916 -14.1045
-5.36028 13.8319 -11.1327
-5.60083 12.467 -8.99215
-6.89238 5.50161 -6.79912
-5.993 7.12884 -8.18678
-5.27614 8.68461 -9.1597
-4.67523 6.21739 -17.1827
-4.36901 7.41829 -14.4726
-5.96508 7.04712 -12.5188
-12.6873 4.18206 -7.56344
-10.1936 4.15803 -9.1948
-8.66218 4.74889 -11.1462
-10.4504 0.907857 -16.3653
-10.7665 2.61748 -14.8291
-11.4738 3.96663 -13.58
-16.9307 3.38635 -11.5636
-16.6078 5.62754 -12.0687
-14.7095 5.69633 -12.591
-13.0407 12.6532 -11.7116
-13.5173 10.4339 -11.232
-13.7936 8.66711 -10.4056
-18.3763 4.84554 -6.8372
-17.3369 7.63739 -6.76145
-15.3234 9.18864 -6.96651
-10.3973 5.84498 -2.32301
-11.4032 7.32039 -3.80412
-12.035 8.6106 -5.15213
-12.1851 14.1299 -7.7172
-10.2695 11.889 -8.15195
-8.99448 10.0648 -6.90731
-5.31447 10.8617 -0.786231
-5.76341 10.0125 -2.89804
-5.90365 9.45527 -4.78239
-0.877248 9.82108 -9.45369
-1.70463 8.00799 -7.23817
-2.39308 8.00066 -4.78288
-4.07814 6.78632 2.88931
-2.14477 7.53165 0.747585
-0.782914 7.35836 -1.40132
4.16234 8.20401 -5.6923
3.30097 6.81101 -4.04913
2.31316 5.65399 -2.79756
9.95016 2.1728 -0.708147
7.32619 2.12893 -2.11998
5.01822 2.98519 -2.78524
3.68566 -4.15654 -4.86555
2.53052 -1.66286 -3.71332
2.75102 0.0782954 -1.86339
-1.28923 -0.267481 4.5832
-0.106576 -1.25138 2.03101
2.26399 -1.89562 1.34698
7.57973 -6.60317 2.51044
5.00369 -6.27499 1.04869
2.63809 -5.56138 0.418474
-2.26029 -5.71685 -2.41234
-0.480582 -7.14669 -2.8254
-0.143822 -7.74125 -0.977708
-6.46208 -10.0217 -1.42953
-3.85428 -10.8469 -0.246866
-1.71567 -10.5076 1.09989
-3.76387 -10.6319 7.04863
-2.15253 -11.4791 5.6105
-0.66489 -12.0046 4.43079
-1.37174 -19.3063 3.29098
-0.00399825 -17.198 4.89242
1.10388 -15.0825 5.78664
8.64064 -13.4712 7.97592
7.06942 -15.3773 6.3091
4.83136 -15.3232 5.08817
4.86326 -19.3322 -1.27263
5.25843 -17.7133 0.341518
5.73667 -16.195 1.50201
10.7428 -11.4565 -1.39412
8.75054 -12.2738 -0.530944
6.96772 -13.0745 -0.283296
8.70128 -18.3922 -3.59223
7.71484 -16.2951 -3.70069
6.48885 -14.7536 -3.65842
2.0375 -19.2345 -4.48025
2.30376 -17.0182 -3.84827
2.71555 -15.1383 -3.42732
-1.38046 -16.1674 0.659181
0.278599 -14.6193 1.14207
1.05018 -13.6178 -0.368737
3.78408 -7.87173 -4.17811
3.48831 -9.53123 -2.58406
3.13159 -10.4826 -0.896298
7.05976 -11.2616 4.65093
5.09129 -10.347 3.8318
3.36237 -10.2693 2.89068
-1.40182 -5.97525 2.6442
0.286936 -6.99098 3.86845
1.92203 -7.38055 4.89587
-0.71132 -9.72803 11.3369
0.452962 -7.38162 9.91588
1.80702 -5.86365 8.37809
5.66101 -5.40366 14.3729
5.08772 -4.92904 12.1756
4.74508 -4.41589 10.3047
8.3498 1.58434 7.94205
7.78021 -0.460335 8.87867
7.76989 -2.40619 9.18594
14.581 -5.47263 8.10539
12.6767 -4.53983 10.1992
10.6313 -3.58931 11.3888
8.45365 0.524836 15.0406
9.35519 -2.06072 16.2164
11.3681 -3.14844 15.0906
17.7663 -5.76729 14.4031
15.8745 -4.76543 15.2975
14.7498 -3.88959 16.6572
18.026 1.43153 14.3478
17.0042 0.359594 16.1337
15.9626 -0.417786 17.6141
13.362 3.03218 17.9883
9.3952 0.407817 20.7428
11.178 0.981329 19.3735
12.5091 1.13599 17.9294
timestep
-8.94453 3.54076 -6.69116
-11.98 1.85467 -1.44884
-11.1127 2.77287 -4.14793
-9.4095 4.15335 -5.45013
-6.80304 5.16227 2.33782
-7.07023 6.05817 -0.491736
-7.12714 6.00392 -3.04052
-3.58254 11.8749 -4.6532
-3.98031 9.63617 -4.19238
-3.80886 7.74154 -3.68064
1.44459 11.8384 -1.7623
1.00285 9.01287 -2.60005
-0.137943 6.83975 -3.29193
0.849518 3.86829 2.36207
-0.846166 2.98456 0.0764506
-1.07096 3.25377 -2.44932
-0.519151 -1.83938 -7.23759
-1.56266 0.228391 -7.10415
-1.55198 0.656652 -5.18129
-4.3687 -1.1718 0.991057
-3.36345 -2.33762 -1.56055
-1.44009 -2.59326 -3.21519
1.34379 -8.77026 -8.39319
-0.0941546 -7.35509 -6.20002
-1.59356 -6.15907 -4.51959
-5.9626 -12.1417 0.493662
-4.27501 -10.2843 -1.11327
-2.38866 -8.72702 -1.83382
3.93205 -11.0263 -3.63818
2.12525 -10.7135 -2.21689
1.08256 -9.85889 -0.780464
-3.14791 -8.37531 6.91136
-1.20489 -8.21907 4.65732
0.424111 -8.53972 2.72186
6.39285 -13.4801 5.67928
4.33955 -11.4118 6.30114
3.02263 -9.45083 5.34055
8.96639 -6.48941 3.72049
7.28616 -7.7299 4.73063
5.60726 -6.70723 4.85847
6.20635 -8.17628 -2.04098
4.3225 -7.55573 0.183083
3.35893 -5.93007 1.89518
2.60288 -0.134494 -0.897145
1.31825 -2.32043 0.668682
-0.0544048 -4.3163 1.46544
-6.1673 -7.10614 4.98539
-4.70442 -6.36 3.3466
-3.61 -5.58322 1.90446
-5.67493 -7.37404 -4.22104
-6.1903 -6.4853 -2.14091
-6.55664 -5.47094 -0.492349
-11.3575 -8.54536 4.423
-10.6458 -7.56483 2.4445
-9.78461 -7.04394 0.750982
-8.84583 -2.01215 5.3129
-10.6502 -2.56345 3.00623
-11.1469 -3.49711 0.68586
-7.86526 -1.42746 0.517762
-8.42205 -0.865612 -1.66323
-9.63502 -2.1528 -2.53084
-12.9255 -6.82381 -4.68763
-10.9574 -4.97952 -5.95473
-8.66075 -3.88714 -5.76856
-3.32938 -6.1154 -8.77271
-4.17421 -4.15191 -7.87085
-5.38776 -2.70948 -7.29849
-6.74664 -2.95463 -14.135
-6.33015 -1.02984 -11.8984
-5.16524 0.0486947 -9.9029
-0.730877 6.86799 -8.86646
-2.50683 4.60644 -9.64863
-4.92966 3.82188 -9.51876
-8.46416 10.3336 -6.81532
-7.637 8.40732 -7.80917
-7.12813 6.86333 -8.92184
-13.6627 7.42874 -11.9645
-10.7114 7.49081 -12.3726
-8.27296 8.23043 -12.2775
-6.59024 16.1512 -14.2346
-6.11925 13.4544 -13.0572
-5.70226 10.9401 -12.9775
-1.85079 14.3961 -8.19125
-2.52056 11.9833 -9.80689
-2.04862 10.702 -11.9605
3.36231 8.84962 -16.7496
3.1466 9.29736 -13.8113
1.05037 8.58268 -12.5474
1.88105 1.10331 -11.8279
2.18173 3.38423 -11.5288
2.27808 5.2997 -11.0791
9.23814 4.64331 -12.3416
7.46068 4.44985 -9.95758
5.19716 4.4926 -8.78406
2.45081 9.72436 -8.82212
3.20332 8.29131 -7.16005
4.20958 6.98087 -6.08717
3.06365 -1.31988 -5.56835
3.3273 1.61464 -5.12171
3.08327 3.94055 -4.10526
9.15368 3.46954 -1.3045
6.63198 5.05579 -1.23214
4.23195 5.90005 -1.05883
-1.74627 7.05437 2.50521
0.361657 7.76153 1.84266
2.27064 8.00651 1.42199
2.47646 14.9547 3.97436
2.77542 12.6586 3.82949
3.42729 10.8028 3.72084
8.50413 6.77902 3.78769
7.01488 7.99072 5.09011
5.81021 9.12503 6.15927
5.94412 7.46602 12.9741
6.80001 7.04078 10.8599
7.42274 8.3303 9.50731
10.218 14.4884 10.0046
10.4092 12.247 9.43727
10.6485 10.3104 9.16625
16.4306 7.95408 13.016
14.6214 7.58424 11.6116
12.9556 7.63276 10.5607
7.70372 3.65293 7.37425
9.55303 3.82588 8.76441
10.9056 4.47563 10.0408
13.0858 0.574324 15.8074
11.9491 1.03417 13.838
11.2008 1.25041 12.0285
12.1284 -1.60005 5.35797
9.79506 -0.920646 7.08261
9.14622 -0.760444 9.54347
3.61993 -2.29608 14.7707
5.0101 -2.33382 12.9137
6.39096 -2.47989 11.5163
6.27845 -10.0861 10.8352
6.12032 -7.8429 10.2649
5.77691 -5.91857 10.0202
1.67499 -2.19562 5.69299
1.05905 -5.00653 6.46748
2.32215 -6.0138 8.44041
0.253092 -10.4486 15.0588
0.723559 -8.97473 12.5119
1.09305 -9.2518 10.0041
3.41477 -14.8191 9.6183
1.60128 -13.6766 8.73037
0.429584 -12.3365 7.88647
-6.30004 -13.3036 10.6797
-4.72397 -13.2422 8.97835
-3.2916 -13.0648 7.63752
-5.01548 -11.4111 3.48132
-2.49663 -14.4998 0.869438
-2.15249 -12.7041 2.29754
-3.16997 -12.2616 3.92537
timestep
5.40582 -13.2582 -9.72158
4.69628 -16.0327 -14.6273
5.90355 -14.2125 -12.6
6.66496 -13.0893 -10.441
8.42683 -19.4344 -10.2965
9.64313 -16.7492 -10.7332
10.2559 -14.3193 -10.2611
15.1715 -13.7568 -5.70397
14.3543 -13.1559 -7.7905
13.7642 -12.9877 -9.66252
16.0539 -12.1466 -16.847
16.6639 -12.4457 -13.9454
16.96 -11.9817 -11.4554
22.4687 -13.5309 -6.66296
20.2632 -11.6512 -7.35778
18.7277 -10.0952 -8.6708
21.353 -6.34646 -9.65141
20.0273 -5.55265 -7.92082
18.2862 -6.32938 -8.41689
12.45 -3.76871 -5.28541
13.9059 -3.34329 -7.85053
15.626 -3.91002 -9.64568
21.4071 -4.14457 -12.5069
20.0712 -2.01367 -10.9084
17.9423 -0.921772 -10.0266
12.0023 -1.42854 -12.4359
13.6797 0.858409 -11.5213
15.3302 1.83192 -9.83887
10.3903 -0.311778 -5.58176
11.6762 1.55167 -6.08811
12.8369 2.75909 -7.12535
14.199 10.5052 -8.16517
13.8318 7.72235 -7.16441
13.3168 6.05836 -5.30209
7.23275 0.885402 -2.90225
9.2289 3.09794 -2.92368
11.1523 4.71316 -2.48324
15.1688 0.805898 1.46968
13.507 2.30062 0.847746
13.3713 1.96188 -1.08816
19.1712 1.83623 -4.82964
16.5603 0.408879 -4.66877
14.9729 -0.831933 -3.10561
12.2614 -8.46045 0.730864
12.8951 -5.85892 -0.577148
14.5077 -4.41302 -1.92316
20.4614 -7.7946 -3.12795
18.5084 -6.71521 -3.76304
16.9584 -5.7493 -4.50154
11.4014 -11.0049 -4.96978
13.2657 -9.72048 -5.47661
14.5159 -8.27379 -5.95103
16.2369 -7.95334 -13.4033
14.9565 -8.2237 -11.4876
14.1081 -8.0247 -9.72084
7.61585 -9.84414 -6.55032
9.28534 -9.30159 -8.95839
10.7846 -9.33032 -11.0209
12.0375 -13.0847 -16.3339
10.6106 -11.6905 -15.1496
9.26056 -10.5472 -14.2823
1.03537 -10.0957 -15.64
3.36371 -11.139 -14.1002
5.56777 -9.95026 -13.6176
6.77264 -3.53525 -12.07
6.12562 -5.71109 -11.5903
4.92947 -7.19154 -11.0831
-1.30025 -9.75268 -5.27871
0.526802 -8.00809 -6.85943
2.18968 -6.92845 -8.46317
4.28884 -1.19743 -10.9947
2.09648 -2.00697 -9.14575
1.76947 -3.42527 -7.05196
-1.80576 -2.90331 -1.24807
-0.361277 -3.83681 -2.80513
-0.676673 -2.56329 -4.27466
-4.44579 2.12681 -8.18019
-4.74231 1.75658 -5.23818
-3.12624 0.316314 -3.8905
2.57997 -0.429503 -0.619685
-0.0687247 0.746036 0.0752346
-2.58105 1.07797 -0.207791
-9.13798 -0.920535 0.849527
-7.13109 0.126615 2.78763
-5.17342 1.73364 2.4927
-6.6065 7.99368 1.87609
-6.97907 5.87653 3.93989
-5.91289 4.07325 5.39379
-4.09663 3.64801 12.8717
-5.00602 3.57311 10.7387
-6.05439 3.25341 9.10174
-6.81097 0.186064 15.5918
-8.49641 0.846729 13.2247
-9.07585 2.2521 11.1773
-9.64883 5.48345 16.9303
-10.4893 4.82091 14.8719
-11.3915 4.53445 13.1442
-14.8857 2.23435 8.48279
-15.1181 4.96928 9.64318
-13.9217 6.59721 11.1992
-9.96588 13.2628 10.6392
-12.3095 11.473 11.0681
-14.4738 10.3149 11.7596
-20.8605 9.71754 14.1389
-18.5438 9.64562 14.2399
-17.7485 11.2602 13.4389
-15.2392 16.8775 13.9109
-17.1406 15.6075 13.5184
-18.8029 14.8245 14.2294
-24.0112 16.0418 19.8877
-22.72 16.1295 17.9623
-21.8565 15.9267 16.2028
-22.4436 23.0881 14.2776
-22.6718 20.79 14.0561
-22.6288 18.829 13.8743
-19.5603 22.1002 9.12838
-19.9162 20.2046 10.4177
-20.2412 18.3384 10.9587
-20.9058 12.4927 9.59946
-19.4461 14.2903 9.45681
-18.1156 15.7213 9.20639
-11.4618 17.9842 7.23356
-13.0616 16.3337 7.54744
-14.8294 15.497 7.31121
-11.2946 12.7217 2.3927
-12.6775 12.4603 4.23703
-13.6035 12.1673 5.951
-18.6653 9.42585 9.62958
-16.2901 8.87932 7.91485
-13.8943 8.55788 7.10307
-7.58416 7.59855 9.02287
-9.31735 6.62035 7.83059
-11.0586 6.02823 7.12478
-11.7646 1.35371 2.42187
-11.0029 2.07158 4.49234
-10.3981 2.36849 6.34351
-12.9482 -2.69903 10.575
-10.5752 -2.0468 8.89462
-8.779 -0.857859 7.52998
-1.69439 2.28828 7.42111
-3.48393 -0.089502 7.26582
-5.25365 -1.70295 6.3899
-4.58492 -8.13759 6.95086
-3.53395 -6.24263 6.122
-4.35436 -5.03483 4.79947
-9.17348 -4.65158 0.762684
-8.35439 -5.60872 2.71086
-7.97929 -6.15072 4.56732
-11.8702 -7.56096 5.62964
-10.2633 -12.3265 5.38999
-10.377 -10.1042 6.04639
-10.2634 -8.26623 6.74631
timestep
3.78168 5.22451 -12.8678
8.97419 6.02751 -10.3983
6.00916 5.74071 -10.4804
3.7542 6.01321 -11.6394
-0.750354 -1.29359 -9.565
0.926217 1.16093 -9.35324
1.80839 3.54901 -9.49937
0.558761 7.86706 -4.30188
1.62645 5.84616 -4.69992
2.08453 4.26083 -5.77577
6.59341 -1.5269 -4.32273
3.86687 -0.501187 -4.95068
2.10844 0.984453 -3.85348
-2.79774 -1.44203 2.79273
-0.780676 0.156016 1.29003
1.27108 0.549578 -0.172044
7.59074 1.22985 -0.592764
5.84246 0.257465 0.582134
4.41993 -0.709172 1.54262
5.28618 -6.94571 7.22198
4.37781 -5.06986 5.09208
3.61575 -2.66854 4.69788
8.79174 0.958248 3.11989
7.38909 -0.286455 5.43586
5.65306 -0.726586 7.251
0.1393 -0.00316517 14.1108
2.50858 -0.455128 12.3608
4.54051 -0.185124 10.8438
8.38752 -4.57399 15.7676
7.58715 -2.66895 14.7128
6.91906 -1.15465 13.6444
8.9219 6.86927 13.7915
9.08424 3.92416 14.2162
9.60887 1.43278 14.3584
14.7931 -5.64163 13.14
13.5507 -3.18797 14.2873
12.6751 -0.805216 14.5291
17.281 5.09429 15.0027
16.5645 3.01999 14.2502
15.5898 1.44273 13.5846
22.2205 2.22321 13.6284
20.2634 1.19362 11.6308
17.9686 0.472404 10.7848
16.7177 -7.83914 8.0147
17.2051 -5.00742 8.80476
16.4689 -2.58341 9.09542
13.1129 -1.39648 3.14998
12.9273 -2.03615 5.37232
13.2441 -2.90575 7.11138
9.94866 -8.98652 5.44698
10.1138 -6.91597 6.48038
10.1013 -5.04175 7.08704
11.1511 -6.90632 12.6301
10.1524 -5.02396 11.7127
8.94618 -3.98729 10.5502
14.3006 2.78014 8.51962
12.3238 0.656711 9.20074
10.0933 -0.457301 9.73582
9.59447 6.57361 10.3271
8.95841 4.35655 10.0771
7.95116 2.67947 9.84533
8.71996 8.34956 6.99686
7.97872 5.59674 6.12914
6.35223 3.67745 6.54569
0.194806 0.754937 5.69685
2.05821 1.86585 4.87404
3.67192 2.64577 4.0574
6.82396 5.79225 -3.46379
5.0649 4.32255 -1.55955
3.5865 3.92284 0.479364
-3.0603 9.31799 -1.26155
-1.65762 6.77023 -0.61208
0.035073 4.8671 -0.48801
-5.90716 1.39564 -1.29038
-3.94169 2.17732 -2.24367
-2.19355 2.87019 -2.83025
-7.92848 6.4283 -6.00101
-5.40645 4.88743 -5.6196
-3.14692 3.95449 -6.34536
1.47556 10.2382 -7.90755
0.35593 7.66693 -8.91517
-1.46349 5.89509 -9.14515
-7.54732 8.29609 -14.2057
-5.01482 7.0426 -13.2593
-2.82341 5.86823 -12.6935
0.957943 10.2799 -15.5807
0.153774 7.43484 -15.9544
-1.02636 5.1751 -15.9688
1.25233 1.35689 -20.9539
0.541314 1.58031 -18.7569
-0.368649 1.57852 -17.0099
-6.36303 -0.441424 -11.6179
-3.88222 -1.34018 -13.0029
-1.76708 -0.512761 -14.1623
4.44296 0.316824 -11.6038
2.81785 -1.06471 -12.5164
1.57888 -2.20341 -13.5407
-0.226335 -5.72367 -19.489
1.89822 -5.86014 -17.4038
2.02864 -5.73853 -14.86
7.40908 -2.46611 -12.8047
7.04159 -5.41787 -12.985
4.91928 -6.78526 -12.6265
7.16074 -6.36554 -6.41488
5.28868 -6.93795 -7.65994
3.91179 -7.35214 -9.00658
-1.00055 -5.04619 -5.9857
0.071185 -5.74569 -7.92076
0.366404 -6.24134 -9.8043
-2.226 -6.88106 -16.5929
-2.53637 -6.0901 -14.4341
-2.19659 -5.64404 -12.5457
-8.41834 -6.10357 -14.1823
-7.02777 -4.86242 -12.8011
-5.70234 -4.80283 -11.3448
-5.67034 -0.238091 -6.32195
-6.91984 -1.9188 -7.32012
-7.34718 -3.67152 -8.11156
-11.569 -7.81716 -7.82222
-11.4474 -5.53491 -7.42356
-11.0502 -3.61231 -7.26032
-13.1973 1.80453 -10.2071
-12.7626 0.206503 -8.58239
-12.5677 -0.180444 -6.66062
-18.7928 -4.86832 -6.00024
-17.2021 -3.19378 -5.78103
-15.8313 -1.79435 -5.57251
-22.7809 0.408178 -3.85106
-19.9131 0.421238 -3.04127
-17.5294 -0.31418 -2.51218
-20.7785 -0.98651 3.98733
-19.5978 -2.08715 2.32094
-18.2317 -1.49611 1.03039
-11.434 -1.08718 1.26273
-13.5277 -1.67272 2.07257
-15.1293 -2.07105 3.14813
-20.1881 -6.26255 5.82619
-17.8165 -4.54411 6.37628
-16.0352 -2.76314 6.7732
-10.8417 3.14707 7.81349
-13.1355 1.33832 8.40271
-14.231 -0.725093 9.42479
-12.4913 -3.78262 15.5558
-13.5397 -2.15957 14.2716
-14.1057 -0.593085 13.2195
-16.5719 4.4562 18.2305
-15.2922 3.3653 16.6322
-13.9404 2.22339 15.7672
-10.1699 0.54919 19.132
-8.08875 4.63458 18.1325
-8.80744 2.50126 17.5714
-10.7064 2.00862 17.7505
timestep
28.6632 18.7704 7.25473
30.9388 13.0457 5.6025
29.6116 15.7098 5.45621
28.2481 17.5212 6.6233
26.7569 22.7112 0.751973
27.1541 20.2237 2.3442
25.9874 18.4063 3.69997
19.7084 15.6976 4.30738
21.7033 15.9432 3.14878
22.9434 16.9245 1.97407
23.8435 14.3031 -6.36652
23.4175 15.7662 -3.80567
22.3892 16.9338 -1.78524
21.0104 22.978 1.38569
19.4944 21.254 -0.5143
19.1604 18.7699 -0.983279
14.8129 14.061 -1.69259
15.1995 16.3485 -1.68539
15.4072 18.2706 -1.30689
13.9345 23.4758 2.99806
12.7993 21.3892 1.19858
12.207 18.9784 0.615912
7.85507 12.9901 0.425765
7.7729 15.7411 1.56841
8.71199 18.0985 1.82047
5.47737 22.5915 -1.54786
4.63311 21.1897 0.942646
5.52751 19.8547 2.92262
-1.03599 17.2934 5.83342
1.01962 18.2655 5.37329
2.88242 18.898 5.47766
9.81912 16.2398 6.17416
6.99657 15.3021 6.35923
4.49658 15.4826 5.89021
-2.55374 12.2558 4.5515
0.286541 11.4238 4.89919
2.55368 12.2197 5.75299
7.2352 6.17061 7.16581
5.73269 7.93347 7.03479
4.09984 8.80122 6.35523
-1.2572 6.479 1.10438
0.729915 6.62715 3.3202
1.36346 6.23287 5.75859
5.89963 2.072 12.3577
4.36777 3.36649 10.1536
2.4929 3.84928 8.49402
1.47868 -2.16263 9.43205
0.0718684 -0.329844 9.64227
-0.247965 1.60142 9.86325
3.54654 2.51502 14.8609
1.46021 3.19989 14.1122
-0.210745 3.54601 13.1278
-5.84038 4.40879 16.9727
-4.26705 5.13882 15.4319
-2.61784 5.98692 14.7672
2.32663 4.45456 20.2916
1.09185 6.49741 18.5077
0.0781178 7.90362 16.6375
6.41397 10.8299 16.729
4.23408 10.881 15.9366
2.43036 10.5327 15.2251
-1.01493 15.1385 8.37138
0.551707 13.7422 10.4872
2.17914 12.4148 11.9336
7.26944 16.4004 11.5149
5.32582 15.7941 12.6272
3.71149 15.4154 13.6909
3.31393 23.1459 12.5171
2.29972 20.4196 13.1645
1.64815 18.4569 14.6564
0.690197 14.0687 20.0939
-0.901563 15.7402 18.2091
-1.13041 16.0809 15.6925
-4.2614 18.1412 9.35403
-3.74979 16.6551 11.0607
-3.12469 15.481 12.5133
-6.50036 8.94172 14.732
-5.98133 10.4945 12.242
-4.13217 12.0065 11.3501
2.10791 7.36891 10.7248
-0.224395 8.83622 9.58997
-2.72789 9.17451 9.24064
-6.81596 6.17402 2.33221
-6.6448 6.66352 5.26675
-5.13472 6.96753 7.29948
-7.91299 2.98453 12.4017
-5.88905 3.12458 10.2189
-4.66687 3.25914 7.9849
-10.1521 2.38423 5.47529
-7.87739 2.00291 5.2247
-5.98125 1.74241 4.7583
0.699031 0.333803 4.84641
-1.55396 1.03892 3.02783
-3.77428 0.900482 1.78145
-5.08002 1.01915 -5.73531
-4.8986 0.2389 -3.558
-4.49663 -0.367266 -1.72738
-5.22777 -8.14839 0.972529
-4.53875 -6.1777 -1.15397
-4.13626 -4.06514 -2.52424
-1.47614 0.189403 -7.6631
-1.90535 -2.58993 -6.67745
-2.89451 -4.84904 -6.02901
-5.53768 -10.6787 -9.43042
-3.9985 -9.14391 -8.6195
-2.47106 -8.13076 -7.89746
3.61297 -10.7337 -8.01075
1.41088 -11.4462 -7.85077
0.217346 -10.5231 -9.11739
-0.583519 -10.214 -15.0454
-0.796086 -11.7952 -13.3611
-1.17982 -12.8723 -11.7573
-3.82796 -17.8348 -13.0069
-1.56066 -17.5418 -12.6123
-1.51459 -16.5611 -10.9047
-3.47624 -17.4428 -5.30171
-1.81517 -18.4133 -6.59838
-0.865158 -19.1213 -8.17206
4.13372 -22.5866 -8.52011
1.98377 -22.7505 -9.37639
0.0550878 -22.4863 -9.67841
-5.48467 -23.2086 -4.96277
-4.39518 -23.9329 -6.8787
-2.98932 -24.2355 -8.22513
-4.03232 -30.9569 -10.4146
-4.75018 -28.7992 -9.955
-5.22778 -26.8985 -9.7539
-9.96168 -20.9078 -9.66771
-9.12902 -23.7038 -10.2752
-8.92231 -26.2441 -10.356
-14.4023 -31.3366 -11.0301
-12.4037 -30.2686 -11.5274
-11.3391 -28.6776 -11.9924
-10.4037 -28.0288 -18.9989
-11.6568 -28.1512 -17.0503
-12.7394 -27.8642 -15.4298
-17.746 -27.2394 -11.1944
-17.0096 -26.3899 -13.9542
-16.3056 -26.9244 -16.3454
-17.5452 -27.1141 -24.6005
-18.7635 -26.534 -21.9435
-18.4898 -26.4004 -19.4124
-25.1458 -25.6986 -16.1364
-23.6371 -26.1644 -17.8361
-22.2046 -27.0072 -18.8937
-21.7933 -29.5032 -24.8908
-22.8704 -28.7186 -22.9916
-22.4618 -26.8168 -22.6804
-21.4272 -24.6483 -26.3233
-21.7882 -20.2367 -22.0969
-21.9764 -22.1106 -23.4517
-22.2218 -23.6103 -24.7053
timestep
10.4863 7.17127 -7.68115
15.0693 6.34923 -5.38122
12.5615 4.96257 -6.19893
10.3424 5.84094 -7.09708
8.92821 3.2794 -13.4673
9.37976 1.98465 -10.8215
8.69697 2.70379 -8.47215
3.96988 -0.58893 -3.37233
5.784 0.60118 -4.19391
7.31134 0.993357 -5.37484
14.4214 -0.325381 -6.7123
11.9544 -1.49224 -5.51516
9.49571 -2.11349 -5.24782
2.40549 -7.45421 -5.65304
4.96544 -5.92877 -5.66355
7.42603 -5.29374 -5.45159
10.9346 -10.4321 -5.23074
9.45451 -9.25222 -6.57223
8.47891 -8.07629 -7.81572
9.3256 -4.36455 -14.2574
8.37796 -6.93311 -13.0806
7.72667 -8.79943 -11.4697
10.1704 -16.8273 -10.7232
9.15453 -14.4532 -12.2104
8.10661 -12.2622 -12.9877
4.01467 -15.9559 -8.38534
3.7496 -14.013 -10.6293
4.42909 -13.2187 -12.9552
3.17132 -15.0514 -19.6461
3.13667 -13.6804 -17.7749
2.51019 -12.6888 -16.1921
-1.33411 -6.32179 -14.3443
-1.213 -8.86029 -15.9005
-0.912709 -11.1922 -16.8877
1.33157 -10.4789 -24.7483
-0.581649 -11.8121 -22.8929
-1.09574 -12.4348 -20.4741
-0.379382 -17.8197 -24.0986
-1.61406 -16.9823 -22.3219
-2.64489 -15.8511 -21.0815
0.656608 -22.3902 -19.0914
0.0429577 -19.5145 -18.6075
-1.0395 -17.2993 -17.9565
4.36227 -19.1702 -14.8065
2.22719 -17.0922 -14.7434
0.00907975 -15.8416 -14.6076
-6.30734 -13.8902 -12.2829
-3.99625 -13.889 -12.486
-2.10598 -13.3606 -12.6553
1.52525 -8.49277 -11.5855
-0.0164008 -9.95603 -10.6557
-1.19177 -11.1929 -9.6711
0.820253 -12.5764 -3.63537
-0.794085 -11.9538 -5.18092
-2.42815 -11.3196 -6.08009
-9.51745 -10.3255 -8.41381
-7.7971 -9.906 -6.01698
-5.53127 -9.44475 -4.94191
-3.45299 -4.86348 0.432154
-4.66152 -6.39577 -0.822417
-5.92276 -7.70093 -1.58841
-13.1813 -10.3839 -0.751676
-10.8197 -8.8701 0.254194
-8.90707 -7.24931 0.720186
-5.80696 -0.376667 0.822478
-6.46782 -2.4681 1.57796
-7.45952 -4.05738 2.18857
-9.9653 1.67203 4.57564
-9.94422 -1.08934 5.69582
-8.86424 -3.39903 5.65737
-7.67063 -4.4776 14.2633
-8.94655 -4.66911 11.5771
-9.63336 -4.75505 9.12287
-16.0436 -3.42762 7.50567
-14.2567 -4.90148 7.63604
-12.9458 -6.30164 8.08557
-12.54 -3.33085 0.430459
-12.4193 -5.1209 2.80986
-11.8744 -6.9525 4.49829
-8.27991 -12.0384 2.23846
-8.11895 -9.74325 4.13232
-8.43581 -7.86838 5.83142
-0.106883 -6.33093 6.1392
-2.94975 -5.65637 6.72528
-5.4875 -5.75118 6.95614
-1.54243 1.24827 7.05048
-3.65917 -0.847201 7.14435
-5.56354 -2.1653 8.21137
-10.1921 3.1116 8.0491
-9.21787 1.32715 9.16668
-8.41133 -0.309282 9.90997
-16.4447 -1.67529 10.866
-13.5173 -2.21579 10.7301
-11.5721 -1.04199 11.888
-13.1747 -5.45696 14.4022
-13.5397 -3.41643 15.444
-11.9918 -2.1985 15.4833
-5.73244 -1.22957 21.8996
-7.34317 -1.85601 19.472
-8.90597 -1.33453 17.5256
-11.1219 2.93819 13.5923
-8.25467 2.255 14.0314
-7.02733 0.078425 14.54
-0.543261 -1.18205 12.138
-1.71095 0.38321 13.3905
-3.35063 1.00496 14.2882
-6.83958 5.71735 15.1173
-4.88934 5.07221 14.039
-3.10659 4.66743 13.3049
2.82971 3.5479 16.679
1.22921 4.49463 15.2918
0.483839 5.73093 13.9513
1.86112 0.880161 9.16209
1.95654 2.86838 10.3538
2.48604 4.68712 10.8949
2.57966 10.7632 6.9539
3.29871 8.66639 7.63869
3.85581 6.82638 8.0687
8.62432 2.32513 8.29258
7.86765 4.31257 9.21992
7.21348 6.10854 9.69682
11.2813 8.01586 5.40369
9.7635 8.60553 7.05624
8.7509 9.38999 8.55296
10.2237 14.9851 6.46291
8.56954 13.4103 6.05556
7.09887 12.3005 6.75298
6.44647 7.71651 1.88375
4.85017 9.79574 3.30116
4.43582 12.1997 4.04411
-3.11837 13.5847 4.06254
-0.825787 13.8713 4.27309
1.13453 14.066 4.28583
-0.31627 18.3012 7.98398
1.72112 18.7946 6.98999
1.56751 17.6816 5.37178
3.0841 17.6825 -2.04494
2.72867 19.2988 0.433271
3.3602 19.8725 2.83646
9.09283 20.5101 8.83894
7.47793 21.7518 6.66395
5.69768 22.0747 4.86677
2.15621 28.4972 3.53102
3.73093 26.7995 3.38791
5.28197 25.5887 3.48144
11.8467 27.9427 -0.0662636
9.7596 27.6953 0.916244
8.02748 27.6515 1.8531
6.85183 32.713 1.77012
7.94844 33.6852 -0.688002
6.90375 31.6629 -1.13687
6.58386 30.9639 0.676938
timestep
-2.83961 -9.13608 6.90012
-1.27171 -13.2108 11.5914
-1.12971 -11.1578 9.43603
-1.61039 -9.79132 7.33745
0.959873 -13.646 2.21
1.93683 -11.9188 4.43322
1.79889 -9.68876 5.66224
5.10867 -2.89119 6.39236
4.71402 -5.07494 5.71567
4.37974 -6.9414 5.18138
7.3374 -7.56814 -1.6527
7.64743 -7.27751 1.29684
7.8884 -7.48448 3.82698
8.82928 -0.731491 7.98364
9.19009 -3.41471 6.73843
9.62625 -5.92563 6.82529
14.1027 -9.44997 10.8625
12.7431 -7.58602 10.619
10.9077 -7.7255 9.91694
13.7173 -6.18335 16.0144
11.1656 -5.77334 14.5307
9.26609 -6.87925 13.2379
5.1641 -13.0863 14.2752
5.19541 -10.1602 14.8387
5.69298 -7.74166 14.2018
1.82443 -8.01386 19.7539
1.95762 -6.05715 17.5103
2.58889 -5.72555 15.062
0.8991 1.22625 12.6993
0.691955 -1.02123 13.2363
0.408946 -2.90021 13.7561
-5.5368 -7.15618 15.5477
-5.20722 -4.43384 14.3812
-3.33478 -3.19309 13.1741
-1.04633 3.05254 11.1704
-3.74858 1.81567 11.3904
-4.82308 0.303164 13.1397
-5.62241 2.82502 17.9068
-7.24908 1.31507 17.2312
-7.74807 1.35443 15.3259
-11.7235 1.94707 8.64297
-11.3788 1.56013 11.5776
-10.8456 2.85064 13.7113
-11.7029 7.80908 19.6805
-12.8222 6.64113 17.1778
-13.5301 4.89035 15.4643
-19.8751 2.54998 15.1747
-18.1376 3.69696 14.151
-16.7107 4.8193 13.3861
-21.1494 9.96548 11.0123
-19.0968 8.88529 11.0614
-17.535 7.68503 11.0307
-14.5645 13.6525 11.7656
-14.7978 11.7389 10.4748
-15.0285 10.0683 9.45658
-9.3317 12.9264 7.14047
-10.029 10.4209 8.5953
-11.6833 8.48035 8.60315
-9.02934 6.09411 3.47635
-9.59269 5.37133 5.6077
-10.2561 5.15278 7.44972
-6.47611 6.28906 14.0151
-7.40796 4.30498 11.9963
-7.76304 3.3326 9.66592
-4.47686 -1.68041 6.05392
-5.69896 -0.817674 7.82721
-7.06656 -0.370331 9.17275
-11.474 -1.78423 14.5375
-9.63311 -2.88554 12.4691
-7.71175 -3.65147 10.9777
-8.61455 -7.98732 6.31527
-6.76226 -7.83178 8.64448
-5.59227 -6.78903 10.656
-0.348924 -8.9789 14.9711
-1.26585 -7.76931 13.2165
-1.89433 -7.09013 11.4773
-0.293475 -4.97955 4.57981
0.745304 -4.98622 7.37289
1.25245 -6.29838 9.49974
7.5672 -10.3036 7.83287
5.99541 -8.07629 9.03667
4.99387 -5.97699 10.0818
4.55145 0.0473607 15.1728
5.53583 -2.13052 13.3928
7.06856 -3.21702 11.6687
10.574 0.352685 17.108
11.1248 -1.18396 14.6149
10.651 -2.11036 12.2868
16.2581 -4.97255 13.6246
14.9859 -3.97447 11.9609
13.9196 -3.04529 10.5895
18.2535 -9.23207 6.32924
16.1558 -7.34532 7.28858
15.1424 -5.02414 7.58466
14.9319 0.386919 3.97222
14.1021 -1.7296 4.43494
13.3349 -3.53734 4.59096
13.997 -9.50982 1.71351
11.8196 -7.47524 1.70932
11.1964 -5.00475 1.8136
9.81223 3.20251 -0.400328
9.83781 0.239873 -0.720554
9.48144 -2.20903 -0.105353
3.04348 -4.19006 1.61764
4.58294 -3.6395 -0.0283718
6.02674 -3.23878 -1.30733
7.37366 -2.92929 -7.57505
5.73748 -2.14712 -6.12815
4.78312 -1.59017 -4.49723
1.86184 4.32675 -2.91812
1.81137 2.34563 -4.12435
1.62083 0.497821 -4.78024
-3.44422 -1.03676 -6.47178
-2.22181 0.623845 -7.53503
-0.441373 -0.131726 -7.90934
1.71888 -4.23295 -11.6541
1.86009 -1.93526 -11.3659
1.81153 -0.00672053 -10.9668
5.42926 3.98363 -9.63741
4.07311 4.90218 -11.2804
3.1124 3.38336 -12.0873
0.598646 0.0544484 -17.769
2.07294 1.44751 -16.6429
3.31419 2.74175 -15.8273
6.42861 8.05321 -17.6212
4.88377 6.37593 -18.0485
3.48109 5.17749 -18.7392
-2.98257 3.60738 -21.1587
-0.525883 5.20766 -21.6918
1.95068 5.54346 -22.1981
4.06305 3.82883 -28.451
2.84987 5.02498 -26.8762
1.97309 6.48125 -25.8805
1.61431 13.0182 -30.0593
1.00984 11.0362 -29.0159
0.731988 9.33673 -28.0591
-5.66262 6.95055 -26.0664
-4.55391 8.06598 -28.5976
-2.47553 8.62105 -29.9667
1.47375 7.36795 -33.6861
-1.18124 7.99608 -34.8848
-2.77617 9.54804 -33.6399
-7.45041 13.5568 -33.3504
-6.21475 12.2338 -34.8013
-5.65627 10.6644 -35.853
-6.86711 4.77041 -38.1953
-6.8304 7.06249 -38.5523
-6.36242 8.88503 -39.1356
-5.91072 12.9004 -42.0107
-10.678 9.50827 -43.2401
-8.75039 10.5341 -42.4563
-6.86988 11.0652 -42.2063
timestep
10.6268 -19.3482 7.46298
7.83929 -18.3522 2.13012
9.1294 -19.3428 4.62704
10.8259 -20.2261 6.31354
12.1899 -27.2592 5.11879
13.8272 -24.8258 4.59131
13.7993 -22.4029 5.38581
19.7116 -18.6301 3.57663
18.165 -20.3223 3.93314
16.9403 -21.7505 3.34907
22.6179 -25.1094 3.56676
21.3001 -23.3321 1.5705
18.9053 -23.8415 0.857737
15.2948 -31.2753 2.11187
16.4594 -29.1984 0.320063
16.6257 -26.7019 -0.172212
11.825 -27.3532 -3.97779
12.7063 -25.903 -2.39583
13.6639 -24.5936 -1.27817
13.5861 -17.291 3.69553
13.2388 -19.4961 1.72134
12.4924 -21.2057 -0.0172516
9.55307 -22.8823 -5.88457
8.79501 -21.1624 -3.57201
9.61804 -19.4985 -1.82376
9.63489 -12.5813 0.990893
8.57373 -14.5101 -1.01766
7.48309 -16.3977 -2.34051
0.925193 -17.7496 -5.62784
2.89338 -16.5802 -5.25215
4.40952 -15.6227 -4.43636
8.52835 -11.1198 -8.37767
5.87592 -11.9294 -7.28707
3.5683 -12.4358 -6.32738
-3.76687 -12.8271 -5.01295
-1.38125 -11.1996 -5.74804
0.593913 -10.164 -6.98443
2.51488 -5.87755 -13.0771
1.94238 -6.86271 -11.0562
1.37565 -7.17386 -9.19535
5.01373 -0.177218 -8.92378
2.89238 -2.2676 -8.82089
0.8467 -3.58622 -8.06001
-4.34192 -3.59206 -3.97842
-3.56842 -1.42265 -5.86939
-2.31608 -1.48005 -8.08994
-6.72326 -0.594075 -12.8273
-4.91279 0.209746 -11.6196
-3.50744 1.12538 -10.5864
1.99646 4.67036 -11.8578
-0.237649 4.38762 -11.2999
-2.13183 4.65916 -10.8317
-4.16423 11.696 -10.5625
-3.747 9.59473 -11.453
-2.90493 8.05594 -12.3496
2.69615 8.84378 -18.4323
0.335602 8.80529 -16.6138
-2.00087 9.40337 -15.7858
-2.23393 6.61997 -21.9908
-3.12396 6.88359 -19.8646
-4.11686 7.43891 -18.2563
-6.87 0.81965 -19.6423
-6.94827 3.36375 -18.0925
-6.68529 5.2976 -16.4513
-7.76838 10.0054 -11.2975
-7.87966 7.84337 -12.1315
-7.53097 6.03079 -12.8199
-10.6575 -0.794554 -11.5983
-9.31738 1.74954 -10.816
-8.62269 3.9866 -9.80834
-11.6979 8.32745 -4.17974
-9.61479 6.59137 -5.41555
-7.55148 6.08192 -6.8247
-0.0519704 7.84087 -6.63581
-2.25172 7.25141 -6.19306
-4.06326 6.85294 -5.52939
-3.58243 1.65763 -0.202449
-3.78388 4.58065 -0.746296
-3.50133 6.89835 -1.77144
4.26712 9.44534 -1.76881
1.31271 9.16241 -1.50087
-0.609551 8.55004 0.0587469
1.24803 13.1091 6.49831
-0.462267 13.0402 4.05893
-1.31362 11.7008 2.06304
-5.23019 10.9777 -1.81592
-4.03518 13.6916 -2.11146
-2.91405 14.4881 0.0358786
-5.98875 20.1257 3.40569
-4.43204 18.4987 2.84702
-2.84165 17.3948 2.48254
0.104981 23.2913 5.60612
-0.264757 20.3446 5.85227
-0.445713 17.8419 5.39794
-3.3394 18.7273 11.7505
-1.92187 17.5959 10.3037
-1.22792 16.461 8.85068
-6.88342 13.6335 4.27071
-4.72254 13.5524 6.32118
-3.67859 13.564 8.64766
-4.00405 14.1231 15.1141
-5.13761 12.3425 13.0106
-3.94973 10.863 11.3069
-1.00432 3.7837 12.4115
-2.33432 5.52932 11.659
-3.38316 7.1098 11.1271
-5.64782 1.55885 13.3666
-6.17391 3.58519 12.3669
-6.53685 4.99178 11.0362
-11.2561 5.41251 15.28
-10.5539 5.53361 13.0721
-10.2104 5.95362 11.1783
-14.2929 3.48475 6.28287
-13.4766 5.23942 7.56244
-12.4309 6.7794 8.20731
-19.039 6.75509 9.04973
-17.0211 7.73191 9.6466
-15.3392 8.75776 9.64532
-15.6381 12.0006 15.4445
-14.6222 11.7948 13.369
-13.6783 11.517 11.6623
-7.45667 8.21252 14.1437
-8.70671 9.63605 12.8045
-9.99768 10.5722 11.6478
-8.8685 15.195 7.49397
-8.16604 13.1053 8.21679
-8.02179 11.1551 8.45469
-8.42529 3.3079 6.77646
-7.17405 5.99502 6.46961
-6.17223 8.32693 6.71668
1.03534 9.28769 6.66181
-1.07779 8.84802 5.81108
-2.70796 7.92019 5.20892
-5.40731 1.84429 5.06054
-3.79477 3.29303 4.23395
-2.30624 4.46167 3.68666
3.77088 6.42035 5.64772
2.29679 6.70226 3.07323
0.78938 5.24144 1.62539
3.04331 0.540333 -4.48
2.64879 1.29861 -1.62522
1.5192 1.64629 0.634358
3.02966 -2.84435 5.84107
3.50883 -1.63308 3.92127
3.93641 -0.856265 2.16209
10.8749 -2.36265 -1.31529
8.81997 -1.93837 -0.325502
7.36551 -2.01114 1.0012
10.8373 -2.85067 4.31844
7.57518 -7.91801 3.89451
8.59999 -5.86175 3.57209
9.46268 -4.10076 3.3835
timestep
4.87947 -32.179 -25.1456
7.87537 -28.2146 -28.3459
5.626 -29.8524 -27.2789
4.04596 -31.1435 -25.7496
0.158505 -26.9083 -26.9896
-0.612082 -29.3832 -25.5194
0.64005 -31.0634 -24.0663
2.80001 -34.339 -19.4082
0.753599 -33.8092 -20.3643
-0.804687 -33.4936 -21.5273
-9.49522 -36.2198 -22.0685
-6.64143 -35.3702 -21.9483
-4.57543 -33.9603 -21.4524
-6.15118 -25.9345 -21.3296
-5.74618 -28.8494 -20.8608
-5.33246 -30.8748 -19.3678
-1.83009 -32.0675 -13.8414
-3.77136 -31.8747 -15.0971
-5.63838 -31.9112 -15.7246
-6.4025 -33.8805 -9.21988
-6.85334 -31.587 -11.0685
-8.05328 -30.6096 -13.0951
-16.3504 -28.272 -14.3864
-13.3728 -28.2525 -14.5051
-10.962 -28.234 -13.6743
-7.04644 -23.4446 -15.5547
-9.36533 -23.2392 -13.6943
-10.6938 -24.7663 -12.1434
-15.0732 -19.5142 -12.4565
-14.3616 -21.6489 -11.8917
-14.0752 -23.412 -11.0608
-11.7321 -26.8841 -5.05779
-13.8904 -27.0808 -7.10313
-15.3309 -26.4143 -9.09893
-18.7654 -27.1432 -1.71656
-17.8592 -26.1483 -4.37543
-17.8637 -24.9928 -6.64859
-14.0908 -23.2362 -2.21218
-15.0147 -22.4779 -4.20064
-15.7133 -21.9362 -5.96113
-14.8545 -15.7294 -4.33592
-13.3591 -17.5312 -6.17925
-14.1704 -19.1237 -7.99816
-11.3821 -18.1369 -15.4356
-10.3762 -18.8808 -12.7309
-11.1849 -18.7357 -10.3168
-9.53343 -16.628 -4.57939
-8.79093 -16.4209 -6.7676
-8.60872 -16.4374 -8.72908
-8.09005 -12.4386 -14.9032
-7.33636 -13.1971 -12.8443
-6.81475 -14.2352 -11.2534
-3.9336 -15.3672 -6.26866
-5.0244 -13.4666 -7.03037
-5.93083 -12.1612 -8.19449
-2.15358 -4.36276 -11.0334
-3.15668 -6.88629 -9.80626
-3.60772 -9.30361 -9.13125
2.11971 -12.9256 -6.51307
0.64979 -11.1437 -6.72827
-0.712895 -9.72118 -6.70522
-2.58683 -6.97227 0.52426
-0.626111 -7.25076 -1.70249
0.561463 -7.4334 -3.95167
6.15864 -2.26276 -4.80448
5.07183 -4.31171 -4.74977
3.90251 -5.8902 -4.89821
10.0006 -8.96883 -8.65599
8.24524 -8.66047 -6.26769
6.90212 -8.10713 -4.17189
14.1668 -5.63551 -3.51846
11.6925 -6.60289 -2.16846
9.20579 -6.4978 -1.61393
5.27147 -0.0314989 -1.14117
6.39025 -2.03901 -0.823945
7.63279 -3.38654 -0.102051
10.5961 -5.27624 3.82376
7.74041 -4.75608 4.49827
6.13329 -3.12262 3.37959
3.97527 0.701898 9.79383
4.86399 0.228797 6.98906
5.02558 0.352036 4.44718
0.266337 3.10916 0.502696
3.11698 3.87927 0.904163
5.34973 3.15137 1.89788
3.26431 10.0296 2.42335
5.64048 8.23336 2.33538
7.31088 6.40217 1.73615
14.3055 6.99072 1.53284
12.2251 7.39319 2.47757
10.5261 7.44326 3.47342
6.35862 7.64966 11.2
8.28485 7.91883 8.94221
9.30616 8.83444 6.79254
10.2657 13.3525 1.9834
9.9971 12.8761 4.23803
10.1963 12.4735 6.15613
9.33836 19.3419 6.38305
9.12095 17.0221 8.24087
10.3866 14.9534 9.02907
16.4431 13.8621 13.0181
13.6252 14.7511 13.4049
11.1658 14.6637 12.737
7.17674 11.1432 16.3683
8.39393 13.1174 16.4269
9.29409 14.8264 16.0401
11.6588 10.9872 20.2075
11.9058 13.1614 19.4368
11.6017 15.0689 19.0494
17.5682 13.9204 18.2321
16.0451 15.6704 18.2213
14.7393 17.1274 18.4514
13.6858 20.2693 11.4143
13.787 19.6624 13.6513
13.7309 19.4373 15.6076
9.46521 23.4762 20.4201
10.1576 22.3506 18.5133
10.8509 21.5926 16.8323
7.8447 22.8584 9.7598
9.12581 22.8372 11.6939
9.95095 23.102 13.4631
11.9711 28.9672 12.9048
11.6285 28.0093 14.9898
10.2836 26.5698 14.9808
2.93596 26.6749 15.8505
5.06081 27.044 14.9954
6.7571 27.878 14.4404
9.2415 30.2164 10.3156
6.5969 31.2377 11.2339
5.1018 31.1011 13.2951
1.60886 35.948 16.9177
1.75413 34.7163 14.957
1.92398 33.118 13.8179
-0.760228 28.5522 10.3637
-0.974494 30.763 11.0336
-1.08884 32.6614 11.5475
-3.68802 37.762 6.53977
-3.97318 36.6731 9.29899
-3.23939 35.7941 11.5775
-4.48329 32.2131 18.2648
-6.13626 33.1003 15.9494
-5.80775 33.7674 13.5103
-9.56082 28.3904 10.8845
-9.49078 30.5457 11.7403
-9.17369 32.3533 12.4563
-13.085 38.4947 11.4888
-12.4146 36.7152 12.8179
-11.5298 35.1212 13.5643
-13.7842 31.0717 15.1766
-16.7217 32.9653 11.3933
-15.4273 32.9598 13.3186
-14.3837 33.0544 14.9868
timestep
12.6763 -13.5181 -2.35488
12.7714 -15.6752 -8.20204
12.8654 -14.7466 -5.37199
13.6262 -14.4495 -2.95632
17.1924 -9.93433 -7.13874
17.543 -11.5192 -4.63961
17.2892 -13.4388 -2.98035
18.9906 -17.3115 2.49353
19.4839 -15.9392 0.689136
20.0767 -14.7116 -0.732988
26.5619 -10.7479 -2.20099
25.0107 -13.2694 -1.86056
23.8204 -15.3286 -0.940873
23.4227 -16.4482 6.09766
23.4532 -17.766 3.42507
24.3205 -18.4728 1.13362
18.8866 -21.5029 -0.245054
21.1918 -21.683 -0.435165
23.1497 -21.8095 -0.257697
29.2124 -22.5011 -3.15131
26.6735 -24.0377 -2.88105
24.1525 -23.9284 -3.24848
22.8717 -31.4848 -6.113
22.964 -28.531 -5.72978
22.6792 -26.0185 -6.05935
16.7436 -23.0088 -3.17786
18.4434 -22.6902 -5.6047
19.8984 -23.7934 -7.38466
24.9146 -19.762 -9.93533
22.6136 -20.0572 -9.9611
22.1187 -20.8234 -8.21495
28.2731 -16.7708 -3.37362
25.5859 -17.2517 -4.56861
23.6305 -18.2417 -5.87201
21.168 -14.249 -11.2796
20.268 -14.9782 -8.53393
21.2201 -15.3217 -6.19344
15.4654 -18.2161 -2.13191
16.7814 -17.7529 -3.98556
18.1116 -17.3511 -5.38196
19.1043 -19.8141 -12.7648
17.8639 -19.9428 -10.0582
16.3736 -19.4154 -8.05739
9.97738 -17.324 -2.28826
11.4076 -18.7041 -4.50869
13.1314 -19.708 -6.09711
10.7357 -25.1223 -9.09759
10.7859 -22.8606 -8.58344
10.4404 -20.9234 -8.48901
9.83355 -15.0192 -10.1871
8.03561 -16.4124 -9.73025
8.25576 -17.8166 -8.36616
7.34295 -15.0514 -2.92803
6.30307 -15.8948 -4.82266
5.2722 -16.6551 -6.3194
-0.0404723 -15.8992 -10.4098
1.03484 -14.6777 -7.91345
2.79387 -13.7745 -6.30331
2.64976 -6.42424 -4.77634
2.22363 -8.64274 -4.24805
2.33513 -10.6096 -4.25077
3.09913 -15.4507 0.981601
1.14502 -13.9503 -0.69489
0.0720452 -11.7542 -1.42101
-6.07337 -10.0286 -3.97855
-4.37161 -9.40979 -2.52792
-2.65253 -9.11157 -1.6144
2.59441 -5.73577 0.698324
-0.382534 -5.6092 0.744812
-2.8472 -6.24953 0.877664
-10.179 -8.88624 4.33985
-7.74767 -7.33133 3.5974
-6.17479 -5.59435 2.59175
-6.00187 1.50794 1.87437
-6.44664 -0.51002 2.92923
-7.26698 -2.12706 3.69897
-13.5304 -2.11026 9.58427
-11.7451 -1.20408 7.3771
-10.5896 -0.949506 5.1184
-10.2006 5.43122 2.82001
-12.227 3.45256 3.74677
-12.7425 1.14522 2.79104
-19.2575 3.87935 0.685025
-16.9092 2.29901 -0.246892
-15.0036 0.604789 -0.214751
-17.3987 4.09153 -6.66852
-15.8153 2.13518 -5.07288
-14.2235 0.5013 -3.93234
-7.03916 1.83859 -6.08632
-8.9894 0.658436 -5.6548
-10.7565 -0.154596 -5.33933
-6.81469 -4.15888 -9.93458
-8.41422 -4.24569 -7.42173
-9.46661 -3.72488 -5.15819
-3.88619 -2.23169 -0.549082
-6.11063 -2.25854 -1.20753
-7.93722 -2.46379 -1.91613
-14.2565 -4.45321 -0.140192
-12.0033 -2.51342 0.061597
-10.9235 -0.381339 -0.827363
-7.48208 6.53248 -3.81509
-9.74969 4.92799 -2.73622
-11.2408 3.36479 -1.38147
-17.5864 7.22224 -3.4353
-15.7835 6.35231 -2.26263
-14.3934 5.47637 -1.1759
-16.3868 3.9253 6.11708
-16.2718 4.73473 3.94591
-16.0836 5.66938 2.22197
-12.0971 7.09621 6.70186
-13.393 7.84812 4.93049
-13.9708 8.66172 3.23256
-15.859 11.699 -3.00018
-14.7511 11.4289 -0.980235
-13.6794 11.4561 0.672511
-9.50876 16.2883 -2.2954
-11.0316 15.3649 -0.808646
-12.3025 14.9974 0.651203
-12.1977 13.1166 6.51032
-13.3209 14.5392 5.06213
-13.9762 15.9985 3.91239
-10.9352 20.2192 8.79239
-12.5412 19.7997 7.17156
-13.8264 19.3163 5.75888
-17.9323 22.4358 2.34409
-16.1849 22.6733 3.85169
-14.5751 22.9534 4.95198
-10.014 26.186 2.52122
-10.4603 26.0204 5.46294
-12.8712 26.0746 6.29186
-17.5517 29.3541 4.87086
-15.3851 29.6826 5.63253
-13.529 29.8172 6.27892
-8.24053 34.2893 9.75574
-10.1482 33.2554 8.93448
-11.8755 32.4069 8.51534
-19.4077 31.5464 8.81074
-17.3518 33.5739 8.07406
-15.0261 34.5311 8.49626
-8.90852 37.0969 8.40426
-11.6078 37.9248 9.35762
-13.7465 37.3945 10.6412
-17.6834 36.4886 16.2862
-16.1616 37.8025 15.1286
-15.0469 38.8616 13.8968
-10.4895 40.8848 19.6241
-11.73 40.8638 17.6636
-12.613 40.9763 15.9058
-10.2675 42.7001 13.2484
-6.70687 38.6212 11.3906
-8.52617 39.702 12.3416
-10.0978 40.634 13.0778
timestep
2.99551 -6.6009 15.0235
5.79718 -11.1598 17.8139
4.50938 -8.79444 16.5383
3.48296 -7.83335 14.411
5.51637 -13.845 11.9976
5.61348 -11.0518 10.9638
4.19701 -8.93474 10.8449
2.34579 -4.20548 7.74505
1.96609 -6.1146 6.48272
2.39328 -7.48709 7.82984
1.90466 -15.1453 8.155
1.50679 -12.4918 6.85835
1.68261 -10.3688 5.45687
6.09032 -7.7894 0.174376
3.27737 -8.26784 1.03391
1.32242 -7.86523 2.62091
-2.98723 -5.28711 5.77206
-2.6991 -5.84977 3.53984
-1.94566 -6.1367 1.74237
-1.94426 1.52424 2.5718
-1.41545 -0.741293 0.709511
-1.82875 -3.00001 -0.399482
-6.93944 -5.96821 -4.4972
-4.07318 -5.16048 -4.38523
-2.3104 -3.33245 -4.15415
2.64838 -1.60643 -4.20017
0.860804 0.649946 -4.97071
-0.861828 -0.60614 -6.36974
1.5514 1.19445 -12.7031
0.557768 -0.307516 -11.2405
-0.363522 -1.54705 -10.0175
5.45896 -6.71465 -11.7749
3.48134 -5.92723 -9.68938
1.15202 -4.95994 -9.31374
-5.3145 -10.7319 -7.65095
-2.59084 -9.52615 -7.74156
-0.711321 -7.80697 -7.6219
4.41382 -8.95408 -2.95497
2.10638 -8.74158 -3.06878
1.58838 -9.16905 -4.92076
4.97385 -12.996 -9.94408
3.84966 -13.225 -7.19378
2.4607 -12.8639 -5.08601
-3.10695 -13.6657 1.42519
-0.659621 -14.2685 -0.164647
1.41531 -13.6791 -1.52469
7.5684 -13.0267 2.73613
6.3634 -13.8606 0.937553
4.95511 -14.3847 -0.336422
3.93998 -18.4172 4.82777
3.96043 -18.1537 2.52287
4.2029 -17.9964 0.574186
-2.16009 -18.663 2.68826
-0.595774 -18.6188 0.975556
0.615484 -18.4997 -0.573501
5.02104 -18.1449 -6.20231
2.59018 -17.5457 -4.58605
0.170833 -16.9692 -4.0231
-4.94554 -12.4772 -4.76303
-3.51963 -14.1988 -4.14242
-2.6444 -15.0398 -5.69404
-7.31789 -18.5603 -10.41
-5.27956 -16.4163 -10.0513
-3.32184 -14.9047 -9.43073
-6.71485 -11.5528 -13.8807
-4.72287 -11.5055 -12.6923
-3.06917 -11.8518 -11.6793
0.722178 -13.3551 -15.1256
1.0239 -10.5693 -14.1114
-0.475751 -9.21605 -12.555
3.69878 -2.26882 -15.5781
1.66388 -4.22098 -14.6144
-0.183581 -5.53339 -13.4453
-4.51962 -1.00218 -16.345
-2.94261 -2.67143 -16.0148
-2.56884 -2.64432 -14.0807
-11.2526 -3.1328 -11.4178
-8.5005 -2.65488 -12.456
-6.08102 -1.93423 -12.8156
-0.749036 4.3875 -9.69651
-2.99555 2.52412 -10.2977
-4.30795 0.338136 -10.3395
-3.71481 -6.6199 -11.0422
-3.65448 -4.50709 -8.94149
-4.85651 -2.51738 -7.89272
-10.7073 1.71228 -2.79336
-9.02056 0.266025 -4.77922
-6.66108 -0.636861 -5.12773
-2.03947 3.21731 -1.81659
-3.65085 1.55709 -1.98833
-5.23486 0.407077 -1.76473
-6.57975 -3.8983 5.57991
-5.67133 -1.78763 3.68248
-5.72554 0.121635 1.993
-9.50104 5.48104 1.5122
-8.174 4.0979 2.81921
-7.0643 3.02658 4.04465
-4.77864 2.34254 12.8815
-5.8869 3.16987 10.2418
-6.68894 3.21039 7.82157
-12.0453 7.23595 4.05133
-10.6598 5.95638 6.35859
-9.40983 5.75471 8.57205
-10.5924 0.595638 13.4211
-10.691 2.85585 12.9071
-10.2682 4.59693 12.0881
-6.36392 4.59799 18.4039
-7.01758 5.06051 16.2265
-7.56981 5.79123 14.4824
-1.83902 5.202 13.7224
-3.64353 6.4793 13.0191
-5.12296 7.22361 11.9523
-3.09801 6.66912 4.93621
-3.99186 7.85675 6.71749
-4.77167 8.52403 8.39901
-10.9164 10.9139 9.81809
-9.4421 10.1971 8.17645
-7.91919 10.0684 6.93344
-6.37622 16.3615 11.0297
-6.41437 14.7038 9.40707
-6.34342 13.371 7.95802
-3.65437 10.0477 2.28355
-3.70224 11.5214 4.07469
-3.38001 12.1618 5.90964
1.69383 9.67926 9.48794
0.65918 11.5791 8.64976
-0.371147 13.1344 8.01696
-0.358841 19.5936 7.96144
1.26347 17.4049 6.75384
2.5543 15.2058 6.7556
6.182 13.8778 1.44737
5.95775 14.5414 3.65911
6.14185 15.2106 5.50281
13.1535 14.9928 6.67135
10.9754 15.3059 7.40636
9.75055 16.2072 6.154
5.80233 22.4362 3.40968
7.50158 19.9905 3.51658
9.69084 18.7029 3.28908
17.326 16.7035 1.13722
14.6856 17.6878 0.167995
12.7209 19.069 1.02541
11.7688 25.753 -2.40338
12.4249 23.5495 -2.09251
12.9085 21.6735 -1.73528
14.3387 17.6588 -6.57528
15.5032 18.7126 -4.86772
14.5603 20.4412 -4.92795
14.353 22.6916 -9.05929
15.7922 27.2881 -6.5951
14.9046 25.1659 -6.8969
13.9646 23.4554 -7.16399
timestep
-9.44261 1.10279 10.3549
-5.59041 2.36073 14.2782
-7.02666 0.596825 12.3531
-8.08873 0.659317 10.0356
-0.757909 1.53041 7.49004
-3.71813 1.58071 7.15101
-6.07376 0.66427 6.81385
-3.44271 -4.63013 2.90033
-4.7749 -2.75631 3.21096
-6.14998 -1.40944 3.63047
-8.59875 -4.12883 9.85997
-9.07441 -3.83059 6.93333
-9.09332 -3.69068 4.38725
-13.0674 1.46813 7.50192
-12.4445 0.453201 4.77021
-12.0866 -1.60977 3.31469
-7.16115 1.89447 0.844198
-8.88721 0.444873 0.29486
-10.6383 -0.412207 0.0119186
-10.2533 -8.33618 0.247768
-12.2159 -6.28691 -0.662958
-11.5033 -3.90215 -1.21769
-5.64204 -3.39442 -4.4853
-8.57916 -2.89156 -4.45702
-11.0654 -3.20701 -4.9278
-11.938 -8.50308 -9.07692
-13.5728 -6.37414 -7.78254
-14.2111 -4.07892 -6.87315
-17.0883 -2.87359 -12.3942
-17.3808 -2.85391 -10.0928
-17.5196 -2.69878 -8.13385
-22.1139 -9.05483 -9.32169
-21.2263 -6.25768 -8.8036
-21.1594 -3.79004 -8.16421
-26.7823 0.245143 -6.18066
-25.7028 -2.48563 -5.67275
-23.4971 -3.6627 -5.17108
-25.9529 -8.95445 -4.99802
-23.9518 -8.18314 -4.11331
-24.4031 -6.63428 -2.98272
-19.9706 -10.9534 -4.22851
-20.0601 -8.72237 -2.25496
-21.6358 -7.62761 -0.575358
-25.5908 -8.72109 5.75318
-23.3717 -7.41317 4.25459
-21.6158 -6.13444 2.91894
-18.9566 -0.197904 6.91885
-19.0317 -2.22428 5.79166
-19.1657 -3.67774 4.46864
-14.1433 -4.52739 7.54757
-16.3785 -4.94131 8.01082
-17.2994 -6.10709 6.71704
-22.4155 -10.6014 8.02171
-20.5784 -9.89457 6.7937
-18.9204 -9.42945 5.83696
-23.459 -12.8844 3.97878
-21.6781 -11.4246 2.08724
-19.3268 -10.4441 2.19756
-13.7009 -13.3528 -1.72413
-15.2705 -11.7779 -1.06192
-16.3696 -10.3959 -0.188453
-14.6393 -4.74775 3.61661
-16.6282 -5.25817 1.45688
-16.5988 -6.63596 -0.688656
-18.8444 -9.22561 -6.477
-17.4458 -7.64176 -5.51914
-16.5223 -6.25445 -4.46867
-21.3808 -2.90827 -0.576119
-18.7621 -2.1752 -1.79488
-17.5006 -2.61707 -3.96652
-15.7528 3.58506 -0.899445
-14.4822 1.15705 -2.07023
-14.4769 -0.322636 -4.14701
-11.479 0.953581 -10.5744
-11.3776 0.800149 -8.26172
-11.4705 0.516183 -6.31456
-5.62399 4.34467 -0.629892
-6.89967 3.17888 -3.05764
-8.50331 2.41224 -4.886
-8.37388 3.24266 -12.3929
-8.41838 4.00782 -9.51316
-7.5408 5.10716 -7.38619
-12.1857 10.2407 -7.5172
-9.72022 9.37241 -6.08619
-7.37925 8.47095 -5.6256
1.26653 7.99394 -4.6353
-1.51395 9.06529 -4.59565
-4.00155 9.46423 -4.19921
-6.15833 13.4091 0.932566
-4.61124 13.0495 -0.758478
-3.1959 12.4517 -1.99115
1.16294 12.7506 -7.34374
0.788988 13.6578 -4.52992
0.409068 13.6526 -2.00839
1.37381 10.3669 3.88603
2.08373 12.0476 2.45298
2.66794 13.2706 1.02342
8.51763 15.4455 -2.29577
7.47752 14.5428 0.346903
6.26927 13.3268 2.2348
9.60881 8.53073 8.58212
9.50012 10.4513 6.30613
8.86768 12.4602 4.86846
10.4882 18.5063 6.78736
11.3695 16.3676 6.60877
11.7721 14.4688 6.27221
17.0305 9.35047 8.42506
15.6276 11.1885 8.61433
14.6506 12.8307 8.13501
18.2833 17.7596 11.9456
17.4282 15.7435 11.1797
17.5501 14.9467 9.38217
24.3609 16.3697 10.2556
22.5214 15.1381 9.56181
21.1656 13.9735 8.73333
22.5057 9.24152 4.03511
22.0165 11.3382 4.89949
22.7626 11.177 6.71556
27.672 8.57657 11.4858
26.4306 8.95323 9.56241
25.4091 8.71818 7.89446
22.4632 2.94926 8.23396
24.1225 4.22775 7.23661
25.8276 5.10683 6.78855
30.8652 1.81928 3.10496
28.8469 2.95815 2.99621
27.0275 3.37691 3.6251
21.1756 5.33624 0.476003
23.4333 3.46724 -0.0627346
24.8453 1.65081 1.03696
23.9398 -5.87272 0.617073
24.5681 -3.65918 0.320672
25.2726 -1.90492 -0.233575
28.3989 -0.195297 -6.36723
27.2142 -1.45286 -4.81886
26.3481 -2.86292 -3.75003
28.8979 -8.82804 1.0642
29.1645 -7.42886 -1.55336
28.2237 -6.16211 -3.55658
24.4994 -7.41823 -9.6114
26.576 -8.37605 -7.70075
27.9132 -9.26943 -5.72176
28.4405 -14.3462 -2.56094
29.0008 -13.431 -4.61783
29.3335 -12.7229 -6.42575
26.3125 -16.4353 -7.8211
27.5155 -15.8631 -9.72049
29.319 -15.1732 -9.33055
29.0785 -13.3313 -13.6969
31.8531 -12.7032 -15.1191
32.2685 -13.7053 -13.0684
30.5199 -14.5947 -12.889
timestep
-18.1515 1.52061 -0.232083
-14.4656 0.149834 -3.58149
-15.1153 1.57854 -1.0483
-17.0376 2.02211 0.567436
-14.0177 8.43044 4.87962
-15.3381 6.32324 3.23747
-16.7479 5.75977 1.18871
-12.8028 9.38442 -3.25374
-14.3914 7.73991 -2.86082
-15.9751 6.65319 -2.42301
-22.3426 5.49506 -5.22351
-19.4811 4.74436 -5.58209
-17.115 5.63928 -5.90335
-10.6733 6.77407 -10.7139
-13.4171 6.40453 -9.6112
-15.7052 7.34484 -8.99265
-18.0034 8.71242 -15.3748
-18.0732 8.88651 -13.0624
-18.0753 9.38073 -11.1554
-24.3003 9.69302 -15.193
-23.4955 9.71596 -12.3238
-21.6751 10.5214 -10.7302
-22.6699 17.8781 -10.5311
-23.8295 15.4277 -9.29351
-23.4725 13.0275 -8.51
-29.7477 13.954 -4.85609
-26.9556 12.9176 -4.75383
-24.4085 12.824 -4.83271
-21.8561 10.7062 1.38253
-23.0442 10.7947 -0.608197
-22.1283 11.939 -1.92454
-21.3542 5.11164 -0.79735
-19.7958 7.40387 -1.89153
-19.7384 9.41438 -3.45902
-14.86 12.4007 -8.19499
-17.3886 11.0531 -7.37597
-18.9131 9.0218 -7.14749
-21.6757 5.10275 -13.0639
-20.6384 5.62363 -11.0552
-19.5911 6.07489 -9.44882
-17.8839 3.56601 -15.0629
-16.1045 3.98495 -12.7095
-16.7471 3.68862 -10.2596
-18.9086 -2.18735 -6.06915
-17.7849 0.462154 -6.84229
-15.5137 1.00811 -7.86509
-9.78847 3.36236 -8.46747
-11.0895 1.48382 -8.06647
-11.9313 -0.211894 -7.52163
-6.38248 -3.50523 -3.17826
-8.26743 -2.96028 -4.41617
-10.0062 -2.58504 -5.26289
-14.4349 -7.31192 -5.76195
-13.1452 -6.08897 -4.27083
-12.1929 -4.81982 -3.10324
-7.0214 -9.84804 -0.78387
-8.29196 -7.229 -0.14615
-9.38946 -4.96153 -0.541838
-6.98672 1.73263 -1.42748
-7.67387 -0.0920683 -0.170229
-8.46426 -1.56054 0.878466
-14.9214 2.63265 5.84035
-13.3564 1.11293 3.81018
-11.5928 -0.299944 2.62861
-11.642 -7.36794 2.96782
-12.514 -5.29737 2.38919
-13.1399 -3.61065 1.58659
-18.6094 -6.70835 -3.3846
-17.4732 -4.88537 -1.31913
-16.6516 -3.04904 0.247871
-18.1279 -8.82396 4.14889
-18.4399 -5.86258 4.03352
-18.305 -3.3442 3.65658
-19.9212 0.443593 8.81505
-18.2417 0.0119094 7.27385
-16.8972 -1.14606 6.41816
-9.28143 -5.06591 5.32309
-11.7203 -3.49861 6.01282
-13.1904 -1.69241 7.05158
-13.0296 0.971128 13.8997
-11.3245 1.00261 11.456
-10.8853 0.641052 8.97026
-3.31002 2.22985 10.6601
-4.84572 0.349469 8.93206
-7.22534 0.265713 8.01944
-3.36982 1.51878 1.20204
-4.77388 0.724697 3.70772
-5.71086 -1.31701 4.91439
-3.23783 -8.65236 4.04032
-3.7596 -6.40247 4.25968
-3.78581 -4.59111 5.03379
1.19804 0.395723 4.18208
0.937669 -2.38922 5.21005
0.00471043 -4.76222 5.2405
3.79727 -11.1995 6.93104
3.23732 -8.95754 6.72472
2.59375 -7.09586 6.75412
2.44006 -2.39973 12.7222
4.52043 -3.69926 11.03
4.96611 -5.07937 8.93257
9.76417 -0.610449 5.72265
9.24866 -3.25897 6.98756
8.7627 -4.96419 8.82019
6.54675 -9.72362 12.1591
8.30614 -8.21623 12.0377
9.96402 -7.23872 11.6172
14.9951 -10.368 14.9771
13.1799 -9.82065 13.6401
13.4988 -8.11995 12.6984
16.8994 -2.56105 10.9183
16.9588 -4.84007 11.3484
16.923 -6.76645 11.759
18.97 -12.3458 12.2656
19.7531 -10.1622 12.235
20.383 -8.33495 11.8537
25.0287 -3.59922 12.4571
24.5419 -5.68638 11.5687
23.8827 -7.35124 10.7474
25.0034 -13.3698 7.48094
25.4218 -11.606 8.92886
26.3504 -10.0035 9.60002
33.0438 -10.825 8.68533
30.9736 -9.7855 8.55712
29.5001 -8.60185 8.00165
32.589 -8.96964 1.0181
31.348 -8.25646 2.84394
30.2539 -7.70533 4.38668
24.853 -3.18014 6.73655
27.078 -3.15201 4.75432
27.8654 -5.00378 3.18799
29.3801 -8.54656 -2.33783
29.1316 -6.55128 -1.18045
29.1294 -4.74835 -0.386518
31.8559 -0.0779799 2.22654
30.9887 -0.55972 0.129365
30.4594 -1.39311 -1.5754
28.3171 -4.24167 -7.01794
28.9004 -1.40312 -6.32304
30.9921 -0.451136 -5.21805
38.3187 0.790474 -9.3912
35.439 1.15649 -8.71742
33.1491 1.51259 -7.65343
32.8397 5.22795 -5.77387
31.5251 5.63231 -7.64216
32.748 5.01984 -9.05994
40.0338 5.54904 -9.61817
37.8504 6.31855 -9.77009
35.9696 6.90437 -9.77432
34.6269 6.50818 -15.0986
30.6522 7.79886 -12.9931
32.9722 7.79743 -12.9875
34.8985 7.60505 -13.3523
timestep
-0.564159 -3.35779 -0.631071
2.2632 -0.253557 -5.524
0.754663 -1.71225 -3.40812
0.715613 -2.86902 -1.13593
6.68371 -4.51085 3.01046
4.82107 -2.63002 1.64171
3.2633 -0.803024 0.782675
1.59041 5.91844 1.33906
1.87894 3.81258 0.409265
3.57362 2.9796 0.97063
8.46504 -0.327731 0.195083
8.74469 2.48676 1.13361
6.94875 3.49028 2.64031
8.39263 9.67627 -0.0183666
7.05588 8.53044 2.38591
7.26454 6.88342 4.32146
8.82019 6.78815 10.6178
7.33774 6.46969 8.86182
5.75807 6.14369 7.73077
2.37152 11.4545 13.4531
2.32676 8.923 11.8815
3.06972 7.12827 10.2294
-5.04424 7.39778 6.58166
-2.41662 6.72304 7.81482
-0.201128 5.87834 8.75322
4.12031 -0.346256 9.79358
1.59724 0.821484 8.72079
-0.356471 2.19589 7.82832
-5.4593 -0.976025 4.22352
-4.28997 -0.576013 6.18694
-3.3233 -0.17837 7.85678
-3.53505 0.306732 14.3833
-2.39161 -1.74803 12.5528
-3.24305 -2.94019 10.4656
-9.71146 -8.34717 12.4823
-8.19629 -5.94089 11.591
-5.66153 -5.66728 11.5398
-1.02651 -11.4541 11.5461
-2.77178 -10.0221 11.0115
-4.58083 -9.25183 10.8894
-4.37333 -16.4323 13.0154
-5.80824 -14.2871 11.5255
-6.69823 -12.3229 10.1646
-12.4108 -15.1317 5.25375
-10.4676 -13.1615 6.35947
-10.0107 -11.7105 8.406
-16.2628 -13.561 10.2867
-14.4751 -12.1247 10.6387
-12.9646 -10.8601 10.6401
-16.4416 -8.67549 17.2233
-15.7018 -8.64975 15.0246
-14.6173 -8.82261 13.3891
-13.4243 -5.8767 7.94914
-13.696 -5.50176 10.2225
-13.7391 -5.32733 12.1843
-13.3603 -0.88329 19.4989
-12.4785 -1.23209 16.6738
-12.9841 -2.3707 14.4488
-12.9621 -0.740997 8.16622
-12.737 -0.355112 10.4428
-11.6791 0.225448 11.9999
-13.2458 8.50199 11.0499
-11.774 6.27204 12.3696
-10.9309 3.88675 12.6892
-13.956 4.77497 19.1838
-12.2435 4.11978 17.7623
-10.7516 4.14663 16.4761
-8.33261 2.28321 22.7169
-8.94609 0.971977 20.1122
-8.69555 1.14787 17.5806
-8.17923 -5.59645 16.9768
-8.88648 -3.52315 14.9565
-8.4017 -1.06114 14.5026
-5.00183 2.97044 10.7792
-6.21762 1.01771 10.4775
-7.63168 -0.299417 10.8603
-11.8439 -3.51214 5.78894
-9.03671 -3.25578 6.75565
-7.13669 -3.1997 8.45544
-5.37802 -10.4154 6.07143
-4.42929 -7.63659 6.57973
-4.1757 -5.15101 7.08968
-5.28397 -5.20199 -0.275469
-3.27753 -5.3672 1.92164
-2.29171 -4.16186 3.94117
-2.10861 2.92627 2.10251
-0.273339 0.735991 2.94801
0.318628 -1.41205 4.1884
4.5986 -6.5976 6.81756
3.73894 -4.5526 6.13831
3.54052 -2.62216 5.79936
2.55556 5.96998 5.20893
3.69561 3.21695 5.17018
4.81179 0.943456 5.46636
9.50645 -3.51792 5.12765
9.15939 -1.22469 5.18297
8.5943 0.661787 5.23583
11.6253 6.27203 7.44723
12.6157 3.76137 6.18382
11.8848 2.28107 4.2404
16.3049 -2.6048 -1.27542
14.7971 -0.291302 -0.155247
13.0769 1.35785 0.752354
10.4317 6.12371 -3.09883
11.3227 3.98439 -2.98983
11.9465 2.12612 -2.79336
11.0364 -4.11888 -4.03878
12.1027 -2.22137 -4.84177
12.9098 -0.501758 -5.36359
18.1112 2.0911 -7.72916
16.0688 1.08267 -8.16967
14.4988 0.0554203 -8.7702
18.6208 -3.91125 -10.1238
16.5614 -3.18959 -10.9115
14.8151 -2.52805 -11.5389
13.2469 -8.3949 -10.0667
12.7768 -6.70549 -11.5857
12.2537 -5.11619 -12.6256
4.97353 -4.13983 -10.6181
6.94306 -4.93157 -11.5543
8.46068 -5.30763 -12.7528
6.16023 -8.36434 -17.7524
7.46257 -6.5894 -17.0204
8.24638 -4.85286 -16.5194
8.27191 2.77063 -16.9727
7.60067 0.598118 -17.4332
7.44888 -1.34248 -17.7364
1.71804 -5.17558 -21.7337
3.67687 -3.21396 -20.6403
5.4914 -1.45706 -20.9914
8.08181 1.82012 -27.3677
7.03128 1.41105 -25.34
6.38228 1.26804 -23.4855
8.76536 6.85245 -22.487
6.79948 5.62302 -22.5658
5.07617 4.81219 -23.0695
-0.597422 1.26487 -21.3724
0.300982 3.92063 -22.3825
1.45468 5.78524 -23.6842
0.548139 8.22731 -30.4671
0.68134 9.19705 -27.6525
-0.0669487 8.90421 -25.2324
-4.77462 8.33272 -21.0803
-3.98062 9.78327 -22.7075
-2.86603 11.0152 -23.7663
-3.61886 17.931 -27.1901
-3.39977 16.2017 -25.6591
-3.33594 14.7424 -24.3372
-5.06413 15.6066 -20.2046
-7.1087 18.1485 -19.7588
-7.50064 17.2323 -21.8538
-6.11164 15.8416 -21.9861
timestep
-1.07287 -15.9616 9.55299
1.37357 -13.0747 14.354
0.688424 -14.8594 12.068
0.276856 -15.4081 9.61197
6.12964 -12.1634 9.59486
3.87259 -12.225 7.65004
1.32406 -12.3017 7.69021
-4.32777 -8.58824 7.11137
-2.26072 -9.1342 6.21046
-0.423243 -9.59726 5.67186
5.37959 -8.03763 2.44257
3.04925 -6.3501 3.21859
0.874783 -6.20878 4.54314
4.66426 -0.243842 5.30642
1.88435 -1.31732 5.29237
0.0710686 -2.53821 3.97929
-6.79082 -2.38483 0.988047
-4.51253 -1.95224 1.05626
-2.67505 -1.4713 1.57904
1.00782 -0.0629758 -4.07563
-1.24481 0.943783 -2.40455
-2.76099 1.70726 -0.501707
-4.98556 5.70472 6.82922
-5.45413 4.52312 4.13392
-5.09084 3.6917 1.7508
-12.4824 2.48127 -0.347466
-10.1545 3.76355 1.0006
-8.34528 5.55529 1.13793
-7.3499 12.9956 -0.0700727
-8.06372 10.9773 0.823994
-8.88885 9.30294 1.45363
-9.58957 11.8418 7.60101
-11.2223 11.0872 5.22507
-12.1889 10.4401 2.95583
-15.1834 16.2029 -1.7748
-14.1862 13.5809 -0.769151
-13.9513 11.0766 -0.350063
-18.5807 6.45468 -0.823227
-16.8836 7.60314 -1.91102
-15.3612 8.50993 -2.77178
-19.3054 6.71719 -8.29593
-16.7621 7.90309 -7.29303
-14.4445 8.56337 -6.45917
-9.32048 14.9437 -9.85679
-11.1092 12.5702 -9.63983
-12.1473 10.3643 -8.89222
-9.84209 4.5222 -10.3325
-9.35609 6.75705 -9.94299
-8.83262 8.57682 -9.39957
-5.3212 12.753 -13.6569
-6.11173 12.0886 -11.5794
-6.52996 11.5824 -9.72198
-7.4238 18.1153 -8.62175
-5.75556 16.7418 -7.7774
-5.70529 14.7732 -7.83012
-8.20928 19.403 -2.72099
-8.41141 16.8257 -4.20319
-7.84086 14.3926 -4.71011
-13.9646 12.0656 -5.81249
-11.9451 11.8715 -4.68702
-10.2811 11.6793 -3.65027
-3.95015 8.94557 -7.42518
-6.38287 9.2015 -5.72319
-8.55529 8.43794 -4.62771
-11.945 2.43113 -5.04966
-10.4858 3.83724 -3.91999
-9.06392 4.96969 -3.16056
-5.03918 0.7602 -6.8317
-4.74501 3.11192 -5.02524
-5.46786 3.83555 -2.68936
-3.94412 11.4908 1.17778
-4.56339 8.94652 -0.244706
-3.9838 7.28154 -2.0871
-0.404111 10.4958 -6.61507
-0.427455 9.39221 -4.5745
-0.428885 8.3461 -2.9052
3.89659 14.065 -0.611472
1.81077 12.011 -0.0538753
0.412635 9.93686 0.441644
-1.31607 13.484 6.75803
-1.17946 10.6548 5.83215
-0.373292 9.02362 4.04557
1.49716 3.8766 -1.41965
0.449653 5.13046 1.07253
-1.03313 5.39497 3.13017
6.15816 6.14242 3.71273
3.7893 4.6072 4.66771
1.51636 3.69449 5.37705
-2.56921 1.24894 10.3424
-0.510116 1.06121 9.29011
1.21562 1.73179 8.61702
4.46528 1.3833 14.4558
4.40619 0.0582818 11.7872
3.56184 -1.06898 9.66148
7.12932 -3.82589 5.16312
5.38168 -3.84076 6.68888
3.99892 -4.43786 7.95866
-1.11136 -7.01646 10.7308
1.41109 -8.26507 9.75169
3.84117 -7.57437 10.0981
9.15684 -4.68373 15.9692
8.07443 -6.30425 13.7147
7.36076 -7.38575 11.5184
8.25049 -8.51146 4.15831
8.64363 -8.72015 6.43522
8.98419 -8.77221 8.37486
12.6447 -10.0586 13.9359
12.5181 -9.77967 11.6362
12.4268 -9.72775 9.66906
16.865 -14.8397 5.84044
15.4654 -13.1412 6.57423
14.283 -11.6081 6.93792
14.9488 -5.78033 3.91985
13.9516 -7.8693 4.07522
13.4225 -9.73778 3.74388
9.49906 -13.4346 0.285224
11.2411 -11.9084 0.150077
12.5423 -10.4298 0.112648
10.5263 -10.1677 -7.49384
11.3256 -10.1238 -5.31635
12.1271 -9.64372 -3.58195
16.1598 -4.52943 -4.69837
14.0782 -5.41707 -4.18703
12.1773 -5.91653 -4.32058
10.5704 -6.98579 -11.5128
10.1316 -6.51586 -9.28367
10.0089 -5.83254 -7.44006
1.76535 -5.10647 -9.00036
4.07312 -4.9061 -7.12566
6.53046 -4.61975 -6.50764
10.5441 0.369734 -5.36604
8.56496 0.0420911 -4.20064
7.81794 -1.77532 -4.34161
5.25307 2.61076 -1.74767
5.24174 0.303437 -1.50577
5.24331 -1.66608 -1.54888
-1.32534 -6.17714 -0.581965
1.2851 -5.12538 -1.56167
3.79455 -5.14816 -2.01404
9.81062 -7.05875 -0.849155
8.13653 -7.23486 -3.30818
5.73754 -7.72481 -4.02042
2.30215 -8.26352 -10.2701
3.17506 -9.40527 -8.44884
3.96493 -9.77666 -6.68273
1.70111 -13.3586 -2.18245
2.66378 -13.4908 -4.28915
3.76803 -13.4941 -5.92058
4.3376 -18.0206 -6.86693
4.19273 -16.6146 -11.3141
5.13655 -16.6805 -9.1958
3.49328 -16.5854 -8.11343
timestep
3.43873 6.85343 8.00485
-0.84913 4.23508 6.56539
2.09858 4.646 6.41515
3.99744 5.51021 7.88142
1.9784 -1.62819 11.39
3.76583 0.745682 11.6141
4.71797 2.80634 10.4524
12.1548 1.92533 11.8703
9.95616 1.42496 11.3242
8.2007 1.28627 10.441
12.1113 -2.86421 4.00734
10.2788 -2.53851 6.33465
9.19378 -1.84853 8.53678
15.9507 -2.56929 11.5893
13.0242 -2.55692 11.027
10.7493 -3.59146 11.5338
12.5571 -3.6313 17.896
10.8945 -3.55844 16.2795
9.34565 -3.63782 15.0648
10.3023 1.34499 19.5913
8.32862 0.391226 17.5726
6.73723 -1.21471 16.3932
4.64577 -6.43382 15.0157
3.02593 -4.23671 16.2112
3.02615 -1.72744 15.7564
-2.76277 3.13214 19.5566
-0.289388 2.65422 17.9646
1.0696 1.50743 16.1367
-0.71983 5.25576 10.1134
0.649851 4.85088 11.9416
1.60507 4.24273 13.5537
9.35073 6.67146 17.3859
6.73378 6.22539 16.032
4.44742 6.36788 14.9119
10.2133 7.49407 11.8403
7.41636 8.48842 11.5782
5.0132 9.01735 12.2472
1.05906 11.3045 7.25676
2.52414 11.8607 8.96748
2.1591 10.9892 10.6961
2.60317 9.28021 18.7515
1.66178 9.9347 16.0009
0.250995 10.4151 13.9318
-5.24504 7.08255 16.5348
-4.14471 9.80828 16.0448
-2.37575 11.6094 16.4044
-0.0539888 12.024 23.4332
0.0772619 12.0495 21.117
-0.00432624 12.5621 19.2167
4.81466 13.591 23.168
4.22679 13.8628 20.9402
3.51764 13.9846 19.1063
9.55004 10.5243 16.6974
7.75492 11.9558 16.3645
6.04625 12.9302 16.473
0.443587 16.7154 10.5598
2.56908 15.75 12.4119
3.83146 13.8311 13.5195
10.6027 12.8306 11.3743
8.29338 12.6254 11.2892
6.38952 12.9041 10.8666
2.07076 12.1781 3.90855
4.59529 11.6974 5.41721
6.20307 11.414 7.37611
11.3864 6.13472 8.80837
10.1095 7.66165 7.61601
9.0805 9.03853 6.6549
9.00684 13.521 2.70709
10.068 10.75 2.43133
9.9369 8.27529 3.03215
14.9572 4.47541 -3.28776
13.3265 5.2395 -0.913427
11.4023 5.64947 0.708953
14.8413 0.448498 0.706261
12.6387 1.12088 0.987223
10.9932 1.98734 1.63722
14.0295 5.33213 6.83044
12.0256 3.12686 6.78836
10.6865 1.46823 5.38904
5.62091 6.90793 2.76974
6.75869 4.41945 3.95014
6.9772 2.29416 5.34306
6.81979 -5.95656 8.13158
5.71616 -3.45474 6.94699
5.57763 -1.21657 5.7325
4.48684 -0.24765 -0.143458
2.38 -1.18508 1.7441
2.08346 -1.47362 4.26031
-1.39592 -2.66027 9.75455
-1.79543 -2.15178 7.5265
-0.9133 -3.03219 6.00075
-3.79118 -10.4452 2.80244
-2.02806 -8.05538 3.04834
-0.559939 -6.11161 3.80269
6.3939 -6.55179 3.9107
4.46068 -7.22371 2.81819
2.62495 -7.30524 2.10802
4.36166 -14.085 0.0817652
2.55487 -11.7154 0.0550911
1.17675 -9.64607 -0.511792
-0.281571 -6.22164 -6.54917
-1.39596 -7.82345 -4.29689
-1.96552 -9.68373 -2.6483
-4.90226 -15.8912 0.271923
-4.60891 -13.9411 -0.950238
-4.67885 -12.2552 -1.96704
-10.8162 -14.5441 -0.30382
-9.33182 -13.294 -1.57514
-8.36239 -12.2052 -2.90034
-12.2038 -8.30332 -2.70693
-10.7095 -7.47582 -4.27685
-9.63096 -9.08134 -4.65203
-8.1933 -10.2914 -11.1805
-7.77142 -10.0405 -8.91317
-7.91824 -8.32323 -7.95838
-9.05464 -2.92204 -6.01341
-8.42892 -4.10898 -7.90604
-8.14255 -4.93871 -9.66973
-2.22761 -3.81771 -13.3923
-4.28766 -4.8276 -13.0478
-6.15469 -5.43076 -12.8707
-10.9662 -6.13144 -16.6666
-10.0099 -7.89655 -15.5037
-8.11608 -7.35406 -15.4964
-5.50606 -10.7597 -22.0757
-6.47868 -9.38209 -20.4824
-7.0994 -8.15905 -19.0682
-9.15737 -0.358303 -19.6714
-7.86239 -2.95383 -20.3546
-8.60319 -5.29081 -21.0562
-12.6899 -6.44583 -26.148
-11.7517 -6.54134 -24.0284
-10.7896 -4.82522 -24.1291
-8.19922 -0.19999 -29.5088
-9.71539 -1.42739 -28.2529
-10.9357 -2.38952 -27.0422
-16.8834 -0.512121 -24.751
-15.4261 -1.07409 -27.2889
-14.216 -2.58296 -28.9506
-13.2696 -9.94939 -33.6211
-13.4304 -7.09644 -32.7754
-14.2877 -4.81508 -32.0254
-19.229 -1.94072 -37.1988
-18.0043 -3.27771 -35.7514
-17.1951 -4.52005 -34.4542
-21.0785 -8.07408 -35.2596
-19.3712 -8.93607 -33.9464
-17.7812 -8.24968 -34.8854
-17.6904 -12.7652 -38.1215
-14.4599 -13.5208 -34.6785
-15.6567 -12.1662 -36.1329
-16.8504 -11.0715 -37.2542
timestep
10.4138 -19.8649 1.19648
7.61026 -22.3519 3.05293
9.36682 -20.2511 4.22834
10.5125 -18.9691 2.34516
6.18257 -15.0634 -2.08004
7.47582 -15.2967 0.594557
8.94186 -15.5241 2.66857
10.2346 -10.4772 8.42876
9.38208 -11.8786 6.78812
8.45682 -13.1259 5.57607
3.06301 -17.3022 6.66751
3.3461 -14.3575 6.30884
4.78229 -12.2692 6.02761
9.84489 -5.6256 8.18404
7.32665 -7.21395 8.05732
5.51652 -8.99239 7.80615
-0.746215 -7.7376 10.6805
1.24995 -8.64021 9.91693
2.0522 -7.57686 8.46552
-0.426847 -1.99925 12.9083
1.88805 -2.29931 11.0558
2.26091 -3.82772 9.04898
-2.6838 -3.08532 4.13777
0.0465166 -4.23126 4.47333
2.42623 -3.75063 5.25336
6.11866 3.05024 1.34991
6.02922 0.509459 2.90452
4.90071 -1.76242 3.16435
9.328 -3.6702 5.13367
9.2525 -2.7859 2.99015
7.95652 -3.45064 1.6637
2.97201 -8.29597 -2.2445
5.54602 -6.86827 -1.77916
7.86773 -6.17145 -0.987582
9.1514 0.315173 -4.16177
10.3172 -2.06701 -2.80288
11.0513 -4.39118 -2.05331
16.3546 -4.35999 1.92588
15.1284 -5.76161 0.542317
14.0738 -6.42976 -0.981571
16.6473 -13.8778 -0.0392726
15.6463 -11.1359 -0.639527
14.1569 -9.9731 -2.35191
12.2891 -8.88355 -10.4396
13.0566 -9.19223 -7.57678
12.3363 -10.6558 -5.61679
10.7318 -17.0103 -5.28573
10.2594 -15.4381 -6.92506
10.3324 -13.485 -7.17234
5.24228 -14.4447 -5.71589
6.212 -14.4705 -7.82335
7.17291 -13.5601 -9.28238
3.59134 -14.9302 -14.6833
4.87026 -13.1653 -13.8885
5.95938 -12.1523 -12.5968
-1.20995 -13.2306 -13.1244
1.01898 -11.9371 -11.6281
3.04019 -10.7836 -10.5856
0.717353 -12.8378 -5.0558
2.43248 -11.7656 -6.19204
4.02156 -10.853 -6.91516
7.90756 -5.11397 -7.49864
7.15936 -7.25095 -5.56113
6.87862 -9.64236 -4.72162
12.1916 -13.3369 -0.629273
10.2086 -12.2216 -1.0834
8.59607 -11.332 -1.78299
0.973481 -12.0156 2.71797
3.84502 -11.9232 1.92669
6.00356 -10.9597 0.970207
11.4098 -6.45278 2.8327
8.64199 -7.27078 3.57475
6.20311 -7.96123 3.29608
-0.285416 -8.66997 2.51108
1.4679 -7.33963 1.77728
3.19953 -6.43001 1.54283
1.57423 -3.38504 -4.56306
2.86392 -2.64126 -1.98161
2.19037 -2.92988 0.460834
-4.16831 1.84154 2.54383
-1.28886 1.45857 1.87861
0.621629 -0.119382 2.48077
5.22791 0.915442 7.97075
2.39383 0.681778 7.07981
0.071729 0.0493317 6.23699
-7.80189 -1.88409 9.16862
-4.97051 -0.955283 9.20115
-2.73307 0.199062 8.79642
-0.0779702 5.95873 11.5859
-1.35891 4.03937 11.826
-2.3837 2.35868 11.9035
-5.0072 8.56287 16.1197
-5.17524 6.11555 14.4278
-5.53391 3.77091 13.4915
-12.4635 1.28851 14.4128
-10.6423 2.48721 13.6197
-9.1666 3.20571 12.5302
-6.40934 7.23532 7.18695
-8.92285 5.7531 7.79169
-10.6059 5.17966 9.61956
-17.2743 9.41663 10.6017
-15.0716 8.65142 8.74616
-13.9364 6.41776 8.27237
-20.1247 6.95432 6.30248
-17.9503 6.36994 5.74342
-16.1176 5.88613 5.20651
-18.3464 12.0952 3.75252
-16.5125 10.6922 3.52689
-15.3425 9.11597 3.36063
-8.68422 10.6791 7.25364
-10.4397 10.0563 5.87055
-11.8401 9.13615 4.83473
-13.8538 3.01731 4.40934
-12.263 4.02041 3.05079
-11.3353 5.4571 4.02865
-9.15571 1.59025 0.474689
-8.41785 3.51898 1.53202
-7.80101 4.9613 2.72372
-0.687032 5.9335 5.25951
-2.681 6.10099 4.08544
-4.30354 6.41845 3.01423
-1.16095 5.01859 -2.4424
-1.95733 6.71267 -1.07189
-2.31726 8.12077 0.257994
-0.0632016 13.7684 2.19472
-1.51839 12.571 0.841624
-2.75388 11.8195 -0.496201
-6.83126 7.68111 -3.25995
-6.22334 10.5963 -3.3726
-5.08204 12.8757 -3.30764
-2.8879 19.2319 -3.71832
-4.48085 17.6327 -4.25445
-5.87202 16.316 -4.71476
-12.4146 18.6791 -7.72715
-10.5375 17.4384 -7.16173
-8.63737 16.9258 -7.24871
-2.1019 14.6425 -12.9748
-4.10466 16.0545 -11.279
-6.13902 17.0522 -10.1092
-5.43806 23.7594 -8.97308
-7.26895 21.9786 -10.5083
-7.63926 19.967 -12.0311
-11.7313 19.595 -18.1539
-9.94256 19.87 -16.7023
-8.19929 19.9642 -15.7896
-6.5059 20.0759 -21.1994
-4.72365 20.1216 -19.7148
-5.59918 21.1613 -18.2888
-7.84945 24.4778 -19.6365
-7.6572 25.7702 -13.8348
-7.21509 25.2351 -16.0486
-6.73877 24.7656 -17.9016
timestep
-11.3966 -3.78655 -14.3082
-7.8874 0.267744 -17.0223
-9.49456 -2.09299 -16.1712
-10.1738 -4.23585 -14.9673
-8.41519 -8.92178 -19.033
-7.95024 -8.19027 -16.1819
-8.20612 -7.27573 -13.8153
-8.93198 -5.89559 -7.49144
-8.25055 -7.78758 -8.64835
-7.11741 -7.99529 -10.2464
-0.548954 -10.624 -12.0202
-1.87865 -9.29268 -9.70935
-3.97683 -8.90893 -8.31174
-6.79501 -12.0043 -2.2045
-4.30526 -10.6103 -3.06369
-3.33693 -8.79319 -4.56823
-4.64366 -2.61274 -3.07389
-3.07961 -4.23278 -2.51565
-2.20119 -5.9802 -2.27948
2.02258 -9.76566 3.97187
1.67514 -8.28469 1.40937
0.421409 -6.28021 0.454011
-2.32248 -0.38115 4.79978
-0.25132 -1.89348 3.28204
1.70044 -3.26546 2.38156
7.64792 -4.93504 6.7383
6.29027 -3.34719 4.61323
5.45292 -2.67199 2.3012
7.50845 -7.58865 -2.39554
7.62822 -5.66543 -1.10354
7.93605 -3.8915 -0.303963
10.5338 -5.39289 -7.15576
10.1889 -3.85652 -4.62574
10.1512 -2.0756 -2.80107
16.9802 1.40497 -3.95896
14.1464 1.34306 -3.03924
11.5997 1.42073 -3.14397
10.5038 8.11022 -1.55935
9.9754 6.24735 -2.8372
9.97558 4.7243 -4.08669
5.88361 5.33386 -11.5697
7.19901 5.84667 -8.94533
9.22562 6.29582 -7.46424
16.2169 8.17446 -8.71213
13.5102 9.4091 -8.53921
11.3084 9.46726 -7.2542
10.53 15.1001 -2.13162
10.6077 13.7767 -4.03555
10.3481 12.8156 -5.73549
14.1845 14.9689 -6.83303
12.8474 16.6613 -7.68748
11.2834 15.5698 -8.18083
13.9175 13.1124 -13.5366
11.9552 13.4431 -12.3439
10.271 13.7934 -11.3839
11.6331 7.99282 -15.0766
10.4179 8.68814 -12.446
8.82859 10.2806 -11.2456
2.43685 11.5868 -9.36837
4.57213 10.8867 -8.79139
6.43932 10.4972 -8.29868
5.43822 13.7539 -1.68134
6.45686 11.581 -3.44805
6.78985 9.37601 -4.68481
2.09235 8.48155 -0.209914
3.7151 7.54559 -1.57851
4.65465 6.67572 -3.07567
9.78296 0.566184 -6.66407
7.30404 2.07488 -5.98642
5.51102 3.34531 -4.69276
8.43209 -0.34594 1.25228
6.40383 0.201562 -0.8612
4.64781 0.22057 -2.71012
-2.10165 -0.130136 -0.42752
-0.134879 -0.771966 -1.47742
1.3256 -1.61194 -2.49837
4.13975 -8.68485 -4.48075
2.35578 -6.37984 -3.86044
1.04878 -4.4893 -4.96497
-6.59928 -5.09397 -5.08789
-4.08194 -4.80923 -6.65706
-1.70327 -4.74 -7.57336
-5.6725 0.288834 -6.37847
-4.20733 -0.436927 -8.86985
-2.02839 -1.5421 -9.60012
-1.8351 5.79126 -13.2734
-1.40642 3.26189 -11.7572
-0.126524 1.06117 -11.6116
1.25697 5.86218 -11.0131
1.44824 4.67623 -9.02829
2.33307 2.96151 -9.42542
3.28444 -3.64121 -9.06975
3.22464 -1.2404 -7.30539
2.41274 0.920158 -6.22128
-2.16645 5.92884 -3.34766
-0.425926 4.41917 -3.07592
0.926726 3.03237 -3.43375
6.71627 5.17497 0.85234
4.36073 3.41492 0.368555
1.83113 3.11326 0.256166
-1.43921 11.1086 3.13079
-0.938982 8.36364 2.08408
0.292175 6.13324 1.97411
3.21689 2.94758 7.03052
1.59354 4.45233 6.33562
0.143199 5.64491 5.73966
-6.21337 6.04281 6.13714
-4.25368 6.39475 7.32799
-2.53518 6.55127 8.27828
0.255279 9.30632 9.79106
-0.0992262 8.83195 12.0342
-1.09902 7.15962 11.7434
-4.5971 8.35339 18.3816
-4.15115 7.2985 16.364
-3.5856 6.68862 14.5782
-3.18006 2.87812 12.8173
-5.23891 2.97181 11.7521
-6.05895 4.32033 12.931
-12.5785 3.90176 14.771
-10.7217 5.28234 14.9403
-9.16978 4.07951 15.1001
-7.71865 1.33838 20.6059
-8.03214 0.964432 18.3378
-8.73484 0.58834 16.5363
-14.0683 -3.70607 19.966
-12.144 -3.04411 18.8519
-10.6701 -2.47771 17.6738
-9.92251 0.122041 10.8255
-9.63839 -2.11517 12.7735
-10.4752 -4.04359 14.2169
-16.2205 -6.30979 13.1327
-14.0357 -7.06768 13.3187
-12.1804 -7.42254 13.878
-11.6337 -14.6214 12.5757
-10.7377 -12.4828 12.6532
-10.3516 -10.727 13.4588
-3.39393 -8.6034 17.932
-4.87745 -9.96853 15.7375
-6.59574 -10.3443 13.8912
-9.05201 -6.77321 8.14212
-7.52766 -9.19247 8.98114
-6.01084 -10.8608 10.1722
-1.275 -17.0518 9.68032
-2.51659 -15.1613 9.16377
-3.60719 -13.5355 8.94397
-6.25421 -16.8852 2.66398
-5.0791 -15.3773 3.97843
-4.14957 -14.1824 5.23903
-7.3188 -11.3483 3.29984
-4.85203 -7.00889 6.16119
-5.18542 -9.11682 5.25131
-5.57604 -10.7908 4.28899
timestep
6.59975 -7.17907 1.25379
4.28136 -11.1113 0.8055
6.60185 -9.86726 -0.59025
7.33089 -7.50443 0.0326503
9.98013 -11.1958 5.86424
9.979 -9.76917 3.24791
10.7579 -8.82255 1.01175
15.3323 -11.6587 -3.25923
14.3766 -9.68924 -2.49096
13.1097 -8.29072 -1.92466
16.5229 -7.0762 -8.41069
13.8577 -7.33344 -7.10272
13.056 -6.09284 -5.0242
6.57391 -2.39611 -7.62988
9.13652 -3.43334 -6.51741
11.4141 -2.71779 -5.62129
13.6066 3.34716 -6.77372
11.8699 2.56053 -5.45177
11.9293 0.861921 -4.4557
6.03718 4.41448 -2.74539
7.73604 2.15435 -1.80406
9.08194 0.007273 -2.08879
12.3406 -2.75771 2.83814
11.0205 -4.0098 0.478077
9.63257 -3.72598 -1.6422
9.57763 -12.1805 -4.645
9.38957 -9.30392 -3.88984
9.31601 -6.75514 -3.91477
11.175 -8.12437 -9.80046
9.38006 -7.52568 -8.458
7.78324 -7.14051 -7.37046
3.93323 -14.6496 -9.48574
4.24484 -11.8696 -8.45866
5.01294 -9.74028 -7.28463
3.21014 -3.44462 -2.03498
3.02935 -6.33625 -2.73223
3.72366 -8.47019 -3.94346
-0.278604 -13.7127 -2.58804
1.64226 -12.4287 -2.7978
1.42098 -10.6923 -1.894
-2.08489 -5.39514 3.78533
-1.05916 -7.97524 2.70304
0.133411 -9.94169 1.60152
2.71169 -12.7476 7.54803
2.85391 -13.3933 4.64232
1.15223 -13.4199 2.74335
-0.0940032 -16.9593 8.14525
-0.563674 -16.3798 5.94842
-1.45494 -15.6784 4.33765
-3.69321 -11.9889 6.90522
-5.36178 -13.4474 6.21883
-4.81148 -13.8975 4.38159
-7.72918 -7.96081 4.54472
-6.31615 -9.26262 3.24431
-5.28198 -10.7006 2.38201
-5.65178 -14.8772 -2.85467
-4.37288 -12.4554 -1.67995
-3.63031 -10.1156 -0.989905
-1.33966 -4.00089 0.0787072
-1.72392 -5.79207 -1.34481
-1.59903 -7.32381 -2.57731
-3.12818 -11.6722 -8.01682
-1.07531 -9.82484 -6.89721
0.138469 -7.80519 -5.9224
4.01479 -2.24546 -5.81043
3.41347 -4.295 -6.71687
2.94979 -5.94876 -7.68046
1.4518 -7.95805 -14.6594
3.55437 -7.36708 -12.632
4.78259 -5.83278 -11.0073
7.65656 -0.612378 -17.045
7.86795 -2.07082 -14.4549
7.55141 -3.73723 -12.5509
14.1851 -5.30642 -13.0842
12.3792 -4.322 -12.0107
10.9879 -3.40028 -10.9642
8.87648 2.84472 -9.67576
10.9939 0.871434 -8.96634
12.897 -0.825339 -8.92325
18.1006 -2.17872 -10.1092
17.6838 -1.57041 -7.22184
15.3628 -1.73237 -6.17804
17.7932 -5.86159 -0.646482
15.4326 -4.22498 -1.44009
14.6933 -2.00197 -2.44736
10.9386 5.62879 -0.197071
12.3453 3.02032 0.11548
13.7889 0.946386 -0.228008
19.0841 -1.0352 4.6888
17.821 0.45012 3.43155
16.1534 1.23268 2.73386
20.505 3.71482 8.09278
17.8637 4.00463 6.74375
15.6419 3.77197 5.51401
8.70709 1.92018 3.63052
10.5993 3.22071 3.96323
12.1512 4.41831 4.15859
11.0683 13.1506 3.28227
10.634 10.2346 3.71642
10.6678 7.87668 4.68688
8.24836 4.46332 10.8276
8.13 4.83261 7.87296
7.49596 6.06318 5.73139
3.62445 5.86067 -0.0268497
4.0246 6.1124 2.24447
4.19807 6.9027 4.04066
-1.55906 5.24529 7.99398
0.2637 4.42098 6.81905
1.32764 6.01635 6.36767
3.74533 12.2713 5.99551
2.76919 10.7713 7.47177
1.52809 9.3839 8.11644
-2.4952 7.45432 13.9375
-2.0019 8.56474 11.9615
-1.44813 9.70951 10.4567
-2.93616 15.9022 7.58807
-3.01676 14.3311 9.29322
-3.46298 12.928 10.6021
-9.52846 9.43929 12.924
-8.0792 10.2358 11.2969
-6.86956 11.3019 10.165
-5.77231 11.6145 4.35679
-7.65284 11.6739 5.71417
-9.00106 12.0324 7.10509
-13.0929 7.8422 2.51629
-12.6875 9.62773 3.94105
-12.1864 10.7161 5.50477
-15.5217 14.0639 10.9182
-15.9619 12.6285 8.34407
-15.6857 10.4982 6.97009
-19.946 5.43923 6.33513
-19.2115 7.52868 5.64446
-18.7953 9.37474 5.09696
-21.9804 10.8093 -1.36872
-21.7914 11.0047 0.935303
-21.5251 10.8108 2.87746
-25.9964 12.6349 8.7173
-25.1396 12.4299 5.87047
-25.0293 12.2075 3.33293
-27.8319 11.8009 -5.01927
-27.5656 11.5418 -2.06253
-27.3818 12.3442 0.350577
-30.7083 15.9768 3.76977
-31.1197 14.1522 2.39725
-31.1046 12.8386 0.928949
-33.5682 15.6095 -5.84798
-32.9541 14.2406 -4.07839
-32.7275 13.0867 -2.49766
-30.8844 9.20649 -4.99332
-35.7288 7.66922 -1.87637
-34.0089 8.60274 -3.12245
-32.7384 9.67772 -4.17662
timestep
-0.0674804 -17.3937 -5.70168
5.90376 -16.2241 -4.99035
3.1373 -17.2831 -4.66544
0.605747 -17.0677 -4.44785
5.12178 -20.3625 0.801304
2.47739 -19.1851 0.0931889
0.255553 -18.4692 -0.933171
-1.69846 -15.7557 3.97605
-2.10094 -17.4421 2.43447
-2.79505 -18.89 1.29321
-7.01939 -26.4826 1.60822
-6.41923 -23.7192 0.667971
-5.54696 -21.3419 0.368156
-9.39615 -17.6423 5.38886
-9.44349 -17.9454 2.42468
-7.73827 -18.2428 0.552185
-5.14585 -13.6531 -3.16312
-6.6981 -14.6317 -1.74351
-6.26784 -14.7593 0.174695
-1.74593 -10.7781 6.88742
-3.15831 -12.0082 4.56959
-4.69715 -12.243 2.54985
-12.0817 -8.89806 3.10232
-9.10742 -9.08251 3.09932
-6.60264 -8.95646 2.63817
-0.545418 -5.84555 -2.73011
-2.643 -6.58581 -0.747033
-4.0704 -6.42775 1.3601
-2.71812 -2.65088 6.97487
-3.76633 -2.92393 4.92326
-4.34408 -3.03171 3.04297
-9.27317 -0.524208 -2.19076
-6.76625 -0.170472 -0.618948
-5.24351 0.264434 1.37971
-0.0521295 4.45415 3.33935
-2.94741 4.28805 2.65365
-5.4613 3.87373 2.54826
-11.4963 5.44762 0.903964
-9.26703 5.75345 1.46905
-8.80796 5.47788 3.36489
-15.1047 2.85708 8.64079
-13.0742 4.73496 7.5312
-10.8717 5.5699 6.5543
-10.4274 12.4169 8.9672
-9.47417 9.6617 9.58433
-8.97309 7.16599 9.43317
-5.67288 2.74439 14.4892
-6.4033 4.77472 13.6368
-6.90297 6.30506 12.5013
-7.93022 12.5144 12.4488
-6.5314 10.8229 13.2001
-5.08525 9.50702 13.4412
-7.74272 8.78884 18.34
-5.80908 8.00373 17.3266
-4.28337 7.2135 16.3629
-3.06473 2.53214 20.4982
-3.56978 2.71235 17.5669
-2.33048 4.01078 15.7556
3.52003 4.93177 13.6817
2.08464 3.16933 14.1463
0.53032 1.97002 14.3095
5.97773 -0.076243 16.5953
3.64147 -1.92252 16.4789
1.41766 -1.59676 15.2743
-1.63928 -1.11222 21.2591
-1.53894 -1.79496 19.0441
-1.63519 -2.65502 17.2743
-9.68674 1.37074 16.9524
-7.01448 0.0923456 16.6281
-4.89463 -1.17681 15.9973
-0.587028 -4.419 10.7063
-2.26969 -2.02931 11.288
-3.32485 -0.175088 12.6848
-0.517005 6.72456 11.0464
-1.66359 4.73973 11.4045
-3.02405 3.32495 11.2359
-8.43198 1.19657 7.24906
-6.09919 3.021 6.91748
-4.63989 4.74374 8.1029
-1.76412 11.6097 10.716
-3.34782 10.4659 8.46572
-4.84519 8.52344 7.76771
-12.2946 10.5544 3.90883
-9.3461 10.2356 4.2008
-6.9834 9.46383 4.77053
-2.18265 14.6673 1.47485
-4.1135 12.4055 1.666
-5.08748 10.0528 1.53046
-9.03139 5.52188 -2.87387
-7.08849 6.45311 -2.01343
-5.64357 7.17062 -0.882773
-0.414048 0.558603 0.83074
-1.98693 2.51984 -0.769251
-2.86434 4.71769 -1.71903
-4.48207 8.00889 -5.70269
-2.22974 7.4602 -5.61137
-2.56879 5.52909 -5.41961
-1.7527 -2.7479 -7.32426
-2.17653 0.15578 -6.80523
-2.28667 2.52819 -7.73369
-2.39732 8.20653 -11.9202
-1.7726 5.34307 -12.4594
-2.33201 3.0486 -11.4976
-4.25176 -0.109811 -18.1099
-3.73435 0.288555 -15.8837
-3.51287 0.376879 -13.9282
-4.20368 -5.73982 -14.467
-2.83546 -4.16143 -13.4575
-1.51159 -2.74628 -13.1032
1.03348 -6.16059 -13.0102
2.87997 -4.75798 -13.0847
2.16246 -3.14155 -12.2169
2.03109 3.93388 -13.9398
2.38098 1.96195 -12.7687
3.11618 0.496934 -11.676
6.62777 -1.24221 -7.20964
5.28342 0.513047 -7.91262
3.96246 1.93244 -8.2609
0.224751 4.30182 -3.58127
1.54625 4.77626 -5.42815
2.98508 5.25041 -6.68745
3.33179 8.30083 -1.04664
4.32454 8.27302 -3.14332
4.91253 8.06422 -5.0119
5.32761 11.4232 -10.5899
6.53131 10.3373 -8.93026
7.40613 9.077 -7.69448
9.97342 10.4315 -1.86842
9.60676 12.1468 -4.27751
10.2706 11.3195 -6.59642
16.9009 7.8403 -7.1743
14.7427 8.52392 -7.68148
13.1346 9.48476 -8.29101
11.6364 8.50825 -15.6343
11.9361 7.8258 -13.4373
12.5318 7.65628 -11.5672
17.3831 3.26887 -7.94634
15.3981 4.29733 -9.91682
14.9439 4.83147 -12.3685
20.6385 4.37153 -17.4809
17.8703 3.59234 -16.6996
16.4767 2.44571 -14.898
13.6547 -1.99259 -10.9591
15.1018 -1.61396 -12.7325
16.5495 -1.25027 -14.0182
21.0077 -4.55041 -17.7178
19.2558 -4.62541 -16.1987
18.3752 -4.55654 -14.4378
19.3322 -9.69286 -13.8698
18.5675 -9.13979 -8.89672
18.935 -8.56545 -11.1143
19.428 -7.86209 -12.8872
timestep
-4.20288 -3.23466 -10.3757
-8.61198 -6.15406 -8.73147
-5.66671 -5.70329 -8.68049
-4.28639 -3.57733 -8.95892
-5.93131 -3.36561 -2.56804
-4.66809 -0.851815 -3.55064
-4.1293 -1.17042 -6.02263
0.107517 1.92577 -9.4688
-0.62345 1.24957 -7.37336
-1.00635 0.92247 -5.46914
0.741076 3.83205 2.4223
0.98877 2.15174 -0.0262909
-0.18052 2.71473 -2.22104
-1.62374 10.3462 -3.27876
-1.83764 7.49739 -2.43069
-0.718917 6.1121 -0.605436
-3.26695 5.73343 6.16989
-3.03997 7.00494 4.24268
-2.63065 7.48667 2.37685
-8.0173 12.8778 -1.05045
-5.74103 11.5001 0.291515
-3.32936 10.9023 0.865053
5.41269 10.1616 -0.211659
2.72144 10.7287 0.935475
0.366794 11.5584 1.45488
-2.57178 14.9279 6.72078
-0.618872 15.1744 4.48342
1.06872 15.1218 2.57265
4.04444 17.8427 -3.83145
3.75163 17.4912 -1.55699
3.57531 16.8474 0.296332
7.99709 15.8577 6.28809
6.87718 17.0525 3.79838
6.41327 18.7531 1.95574
13.7862 18.3373 -0.959062
11.6729 19.7041 0.636579
9.46601 20.8706 1.15754
6.06782 26.4788 -2.80258
6.93868 25.302 -1.00287
7.32103 23.8935 0.320456
6.74432 29.7568 1.78421
5.92893 27.294 3.25057
4.81001 25.0239 2.93907
-2.34003 27.118 5.31688
0.0158351 25.4809 4.5106
1.50967 23.4756 4.01171
2.52159 17.172 6.76269
1.55131 18.5849 5.1991
0.987175 19.7247 3.69473
0.0740703 20.7585 -1.97281
-0.532089 19.3013 -0.272423
-1.3019 18.1319 1.11356
-5.81961 15.0172 5.01777
-5.12954 15.2823 2.8187
-3.92273 15.3845 1.26498
-3.22397 21.8138 -2.93918
-4.5228 19.1626 -2.53361
-5.06223 16.7065 -2.11049
1.4739 13.8132 -5.46294
-0.572125 14.5489 -4.6536
-2.45312 15.0069 -4.2886
-9.38704 15.571 -9.29339
-7.103 14.1576 -8.00266
-5.3866 13.5524 -6.21636
-5.10741 6.73387 -8.20043
-5.26589 8.47122 -6.67065
-5.75564 9.8661 -5.36951
-9.42492 7.42995 2.25872
-7.425 7.66102 0.0616124
-6.41752 7.75651 -2.27903
-5.15601 3.03418 -7.485
-4.88717 3.55043 -4.56239
-4.96708 4.2482 -2.11108
-6.98452 2.93306 4.07066
-5.27467 2.82856 2.50548
-4.04403 2.34519 1.04626
-2.88808 -3.66708 4.94264
-3.55376 -2.40432 2.32679
-2.62375 -1.10802 0.337424
5.12264 -0.972992 -2.31172
2.20449 -1.55162 -2.48495
-0.0414239 -2.65071 -1.98352
2.41532 -8.80607 1.36513
1.04885 -7.67667 -1.0302
-0.522221 -6.37536 -2.56042
-7.48036 -11.724 -4.15956
-5.2119 -9.79247 -4.09888
-3.82996 -8.24582 -2.61533
-4.0331 -6.74662 4.07119
-4.19076 -8.2435 2.30572
-4.50429 -9.56841 0.881636
-7.08386 -17.5768 -1.94042
-5.53666 -15.4641 -0.518017
-5.45633 -13.2443 0.734499
-10.506 -14.4354 6.25631
-8.54511 -14.0876 5.06626
-6.76597 -13.9328 4.23464
0.608153 -14.6578 5.24991
-2.09519 -14.9077 6.47869
-4.40855 -15.9778 6.40274
-6.89336 -23.1605 6.56185
-4.79444 -21.3415 7.64181
-3.91724 -19.1069 8.50193
-2.58264 -18.428 14.9631
-2.35137 -19.6343 12.9949
-1.90221 -20.6173 11.3478
-3.26616 -25.3849 15.9463
-2.19481 -24.9117 13.9436
-1.21463 -24.2073 12.3868
-5.60975 -27.6619 8.0921
-3.68545 -26.4451 8.53804
-1.98437 -25.5219 8.90548
-2.46905 -24.8067 2.27836
-1.5137 -23.7586 4.11438
-0.707567 -23.5748 5.90254
3.95437 -21.031 5.39619
2.41062 -19.4149 6.01847
0.719284 -20.1077 5.28339
-4.45027 -20.1792 0.724522
-3.24719 -20.2465 2.70706
-1.45713 -19.5899 2.21173
0.477201 -18.1752 -3.99473
0.074076 -19.1726 -1.93922
-0.626243 -17.6289 -0.935402
-0.178695 -11.349 1.26595
-1.14684 -12.684 -0.365948
-1.47414 -14.0212 -1.77507
-4.08924 -13.6873 -8.55039
-2.51188 -12.7765 -6.19182
-0.40562 -12.1436 -4.90124
-0.508622 -7.06369 -8.28699
0.99311 -8.02921 -6.80544
1.80003 -9.08175 -5.34875
6.65163 -10.0572 -0.117374
5.76616 -8.92316 -1.93732
4.81924 -7.92843 -3.35023
1.10515 -3.14682 -7.86143
3.62649 -3.76907 -6.3999
5.71185 -4.89585 -5.45779
14.1952 -7.59745 -6.40853
11.5688 -6.40175 -5.66509
9.50163 -4.97904 -5.20944
8.67208 0.715252 -2.27506
10.3125 -0.447511 -3.43241
11.4518 -1.96161 -3.97095
17.1158 -5.28312 -6.16169
16.2936 -3.52852 -4.88583
15.2137 -2.41121 -3.67498
17.7963 1.56501 -3.10028
16.4979 2.02264 1.19508
15.8218 1.5134 -0.964985
15.7446 1.27479 -2.91896
timestep
0.998695 -9.00373 5.65838
-3.16117 -11.5442 2.23276
-1.74831 -10.2986 4.54204
-0.0988713 -8.39028 4.91635
-1.72785 -4.47474 -1.04709
-0.937531 -3.77392 1.73942
-1.00718 -4.79793 4.07374
-2.34581 -3.54919 9.91327
-2.63885 -2.57852 7.82657
-2.24519 -1.80344 6.05878
-2.25823 2.29968 10.3251
-2.47044 2.82856 7.40014
-3.24746 1.76391 5.21739
0.371487 6.75281 1.78144
-1.84753 4.77475 1.99036
-4.19125 3.781 2.13758
-10.4276 0.224872 2.06424
-8.94349 1.64005 0.979242
-7.51576 2.91498 0.513565
-14.858 4.27754 -2.59075
-12.1509 5.4507 -2.17181
-9.67874 4.88044 -1.91505
-5.39338 3.38501 -8.31487
-5.96612 4.79976 -5.7554
-6.91386 6.41355 -4.02336
-5.06647 8.84582 -9.40501
-6.52299 10.49 -7.39114
-6.68557 10.1099 -4.87487
-11.9965 14.8025 -4.92964
-10.7203 12.8666 -4.85165
-9.23268 12.6173 -3.58451
-8.98022 6.43494 2.48568
-10.1648 8.25383 0.443915
-10.2389 10.6154 -0.515312
-15.9716 14.8432 1.97725
-13.1583 14.2092 2.7282
-10.9002 13.6385 1.69001
-4.91194 15.5032 2.79823
-6.7157 14.0822 3.12898
-7.77696 12.4668 3.51004
-12.579 6.70604 5.26278
-10.6588 8.76864 6.23169
-8.58113 10.2273 6.4728
-3.57076 14.5818 10.2714
-5.29272 12.5761 8.89575
-5.40383 10.0521 8.54983
-0.361343 5.35723 10.3911
-1.24474 7.34251 9.57829
-3.1482 7.40549 10.0821
-3.0486 6.54153 15.7984
-4.17427 8.37212 14.9242
-4.9752 7.39293 13.414
-10.4444 12.0864 14.675
-9.44898 10.0909 14.0352
-8.61417 8.3066 14.0166
-13.0125 12.3018 10.3092
-12.1479 9.45076 10.2402
-10.2069 7.83636 10.5986
-7.28625 2.51993 11.7928
-7.03617 4.38979 10.4424
-7.14447 5.99512 9.3057
-7.2091 -0.178631 5.12678
-7.43155 2.79106 5.23568
-6.27909 5.00933 5.73928
-1.13844 8.89785 5.59531
-2.98347 8.12183 4.42226
-4.71784 7.71828 3.57964
-5.50948 11.8499 -0.293153
-5.39808 8.95384 -0.986652
-5.58422 6.62874 0.0437792
-0.901806 8.33909 -3.93031
-1.67373 5.49458 -3.49065
-3.58725 4.35199 -2.25154
-8.40147 0.401236 -3.40137
-6.15276 0.706268 -2.919
-4.29069 0.617788 -2.28201
-3.37562 -3.05899 -7.53259
-1.73754 -1.10603 -5.98888
-0.891035 -0.251862 -3.7402
5.36162 2.66099 2.01718
3.55699 1.36465 0.0314263
2.34362 0.0218806 -1.76509
4.16896 -5.3473 3.33516
3.19623 -5.14768 0.525469
2.8358 -3.74121 -1.57081
0.0428631 -11.24 -2.61729
1.30973 -8.64078 -3.3381
2.01252 -6.34937 -4.20884
-3.4454 -8.93645 -8.51471
-1.67774 -7.51264 -8.03456
-0.0407492 -6.62288 -7.39443
7.02287 -2.62344 -9.9121
4.10642 -3.22177 -10.0412
1.74478 -3.91583 -9.37535
-3.68488 -0.0818425 -12.1162
-2.18693 -1.85342 -12.1091
-1.08814 -3.47074 -11.8686
-0.970928 1.49058 -15.5407
-0.605288 -1.31615 -16.473
-0.432501 -3.70734 -15.6041
-3.73822 -8.46656 -19.4715
-1.08115 -8.24805 -18.1401
0.807438 -6.576 -17.7659
1.16582 -6.13898 -21.7453
3.4407 -5.77576 -21.4707
3.99436 -5.5957 -19.5887
2.07659 0.82884 -21.0631
3.29383 -0.754484 -19.8825
4.61614 -1.89767 -18.9739
2.46502 1.22834 -14.6615
3.91857 -0.572375 -14.826
5.03794 -2.14842 -15.2057
10.7758 -6.16246 -12.8466
8.54579 -5.69808 -13.287
6.79734 -5.33651 -14.1196
2.09492 -10.7538 -13.5367
3.27285 -8.95594 -12.6635
4.34844 -7.41038 -12.0845
5.02672 -11.5055 -8.37808
3.38029 -9.91279 -8.01074
3.96668 -8.06495 -8.36077
8.81024 -6.3538 -7.72602
7.14566 -5.59432 -6.29957
6.14505 -7.0449 -5.41895
6.52306 -10.6977 1.18941
6.72423 -8.98373 -0.361166
6.70453 -7.53134 -1.69199
8.85898 -0.67109 -2.01267
8.42794 -2.70138 0.125683
8.53527 -5.18919 0.675029
13.6096 -10.7621 2.0576
11.7456 -9.4094 2.33706
10.6108 -7.8061 2.48724
7.70178 -4.67957 7.70564
9.93659 -5.14716 7.29405
10.7122 -5.5218 5.52232
17.049 -7.36258 2.0125
15.6601 -7.11839 4.63772
13.9619 -7.2094 6.53781
15.1531 -12.4417 13.1731
14.144 -10.0832 11.6565
14.3308 -7.96929 10.2427
15.9925 -2.07099 11.6307
15.0771 -4.08454 12.3307
15.5181 -5.8232 13.1452
15.4928 -5.97563 19.8453
16.128 -7.23362 18.0024
16.1861 -7.99911 16.1881
16.9084 -13.1745 15.8414
13.2302 -12.3155 19.8065
14.3651 -12.5636 17.7983
15.9256 -11.7132 16.9482
timestep
-27.6073 8.82406 -14.3565
-22.1971 9.92192 -13.3645
-24.9853 10.2098 -12.3529
-27.1837 10.0179 -13.6306
-31.1548 4.89089 -11.1366
-29.0606 6.79758 -10.2097
-28.9521 9.34216 -10.3358
-31.0474 15.5864 -8.37856
-29.8763 13.5837 -8.36621
-28.6727 12.139 -7.7786
-21.7888 8.01901 -3.74909
-24.2613 9.31326 -4.79415
-26.3507 10.7392 -5.11619
-34.2389 11.1201 -4.54538
-31.5971 10.4249 -3.3545
-29.1676 10.462 -2.58078
-24.118 11.9032 2.3985
-25.3239 10.4881 1.01074
-26.6427 9.38635 0.0475359
-32.8739 3.84232 0.454111
-30.1327 4.79578 1.12997
-28.3311 6.47 1.80374
-25.709 12.0521 8.1013
-25.6115 9.66953 6.31404
-26.3995 7.76924 4.80723
-20.3432 4.88251 3.28069
-22.5454 4.76166 5.28478
-24.4801 5.2272 6.87935
-30.0937 2.15168 9.88538
-28.0527 3.2481 10.006
-26.2335 4.00405 10.0209
-25.8635 7.19109 16.7632
-24.2106 5.80343 14.7082
-24.0172 3.8317 13.1028
-28.9827 -0.00162402 16.6279
-27.1774 -0.295219 14.2753
-24.981 0.156211 13.0608
-29.1965 -3.82411 10.0477
-27.1663 -2.7184 9.85289
-25.3124 -2.06806 9.99765
-26.8442 -0.389321 3.46003
-26.8627 0.769213 6.20554
-24.5701 0.488687 7.28617
-20.8843 -2.423 11.6929
-20.6244 -0.234752 9.6868
-21.7629 2.02032 9.33895
-15.483 3.92299 6.9766
-17.6394 4.07255 7.8191
-19.379 4.81596 8.36883
-22.2814 11.5974 9.83886
-21.3005 9.91053 8.58408
-20.7727 8.2722 7.62586
-17.9959 7.27812 3.59207
-18.118 9.57488 3.89601
-17.7712 9.75386 5.82698
-20.1796 16.107 8.26022
-17.915 14.7258 6.90216
-16.0977 13.1589 6.0392
-12.3954 10.3147 1.26003
-12.7789 11.0552 3.425
-12.7716 11.4537 5.35425
-10.6176 9.59249 13.2697
-10.0977 10.6527 10.5337
-10.128 11.3539 8.08215
-5.49939 15.0994 3.95097
-6.17864 13.2805 5.22087
-6.95879 11.6511 6.00661
-6.55767 4.26244 5.19842
-5.16274 6.86166 5.62105
-4.15945 9.18277 5.29189
1.61818 14.4699 7.35993
0.717627 11.8719 6.211
-0.459813 9.98559 4.96287
2.89932 5.69071 1.01523
2.634 6.8294 3.01907
2.30228 7.37709 4.8821
3.69912 3.30285 12.5486
4.10809 4.39829 9.80754
4.32594 5.67008 7.60808
12.0656 4.60394 3.35558
9.53924 4.90112 4.90779
7.099 4.33207 5.38105
2.88093 0.207472 0.896046
4.9352 0.153249 3.05415
7.22433 0.806694 3.9682
15.7818 -1.74883 5.41034
12.9359 -1.20522 4.7136
10.7128 -0.652611 3.59328
8.66676 -4.04169 -1.4007
10.2593 -2.42083 -0.932748
11.308 -2.97084 0.641589
13.4634 -8.08241 5.72627
14.3386 -7.55799 2.92638
14.0851 -5.3472 1.68112
20.1594 -3.23699 -1.70109
18.6113 -4.8188 -1.00566
17.0778 -5.97768 -0.574165
14.646 -12.4631 -3.98103
16.888 -10.8895 -2.80727
18.2908 -9.52946 -1.16866
25.4866 -14.5069 -2.20927
23.4232 -12.5195 -1.38894
21.4268 -11.4521 -0.215274
24.8454 -13.4836 6.55382
24.1115 -12.8679 4.44083
22.5876 -12.5239 3.24074
20.7976 -10.3722 9.04018
19.2509 -11.1466 7.49415
19.7957 -11.7075 5.68598
14.0932 -13.3734 3.25117
16.0015 -12.1458 2.76794
17.7699 -11.3217 2.49426
19.3153 -6.03813 6.69402
19.007 -6.75471 4.5091
18.5321 -7.61155 2.79994
24.9868 -5.13067 3.3408
23.3981 -6.48552 2.32942
21.8725 -6.87428 1.14521
20.5859 -6.99398 -5.58762
21.9637 -7.13641 -3.72654
23.365 -7.09289 -2.34258
27.3572 -10.0594 -3.72734
28.0598 -7.85926 -3.50829
26.6266 -6.73557 -4.25943
22.8931 -1.29775 -6.23844
24.5812 -2.60559 -7.14515
24.7927 -4.52304 -6.74572
21.5897 -10.9076 -11.3136
22.5523 -8.13199 -10.8136
23.698 -5.97433 -10.0827
25.3816 0.651244 -13.5849
25.0069 -1.61963 -13.2932
24.3685 -3.42126 -12.8162
29.8781 -4.27988 -16.1694
27.6376 -4.87671 -16.2488
25.7188 -5.16689 -15.9096
20.8549 -11.0041 -18.5146
22.1271 -10.0397 -15.9983
23.6059 -8.20088 -15.0317
29.0133 -7.10354 -10.9621
27.1535 -8.93348 -12.4019
26.3286 -10.6728 -14.0742
24.917 -15.8506 -19.2307
25.7652 -15.0534 -17.2238
26.3837 -14.1614 -15.5798
31.0971 -16.4956 -11.5201
29.9048 -16.7976 -13.4872
29.2094 -16.6894 -15.3272
31.0568 -20.8494 -16.5538
35.0393 -18.0303 -17.7749
32.7985 -18.6052 -17.5999
30.9009 -19.1239 -17.7047
timestep
15.3779 20.4578 13.9496
13.7701 25.5605 11.3774
14.1508 22.6288 11.7531
14.1942 20.4608 13.0948
9.06585 20.4933 19.2767
10.4332 19.8274 16.7141
10.766 19.2911 14.2434
5.62759 15.8723 14.9235
7.25369 15.3096 13.3674
7.96816 17.089 12.9158
9.30089 23.1785 10.1683
7.22986 21.0486 9.93388
5.68199 19.1783 10.7138
0.548896 17.163 15.1469
0.906992 17.9228 12.2877
2.03347 18.3562 10.0414
-3.61705 22.7282 9.29863
-1.99271 21.2947 8.46853
-0.667883 19.9529 7.89819
-3.33457 23.8004 1.47044
-1.54706 21.9471 2.97057
-0.559321 19.8854 4.10034
-2.98856 13.8379 5.75177
-1.16987 15.3836 3.96752
1.13055 16.4831 4.00772
9.60471 16.6947 6.65236
7.13155 16.0587 5.11631
4.86795 15.7972 3.97167
5.7874 11.4962 4.56256
5.91376 11.0528 2.28884
5.60926 12.8884 1.64157
0.521989 7.32386 -1.07287
1.85597 9.9203 -0.473359
2.88287 12.2117 -0.917524
-4.91838 15.958 1.00901
-2.23528 15.4519 -0.184799
-0.103612 14.5385 -1.24505
3.59393 17.7439 -5.18151
1.38196 17.6246 -4.49204
1.44574 17.7624 -2.5279
3.18621 22.1128 4.69071
3.23544 21.5431 1.76608
1.87781 20.7736 -0.250646
4.99119 27.2345 -2.60892
3.01014 25.0372 -2.25183
1.03571 23.5041 -2.75571
0.866201 27.1613 -7.78127
-0.57533 25.73 -6.66067
-1.50373 24.5563 -5.37949
-2.15771 17.7229 -7.62296
-1.24054 19.7866 -7.09178
-2.34216 20.8842 -5.88239
-5.28834 21.2367 -0.166725
-4.07709 19.9375 -1.6591
-3.16029 18.697 -2.88456
-7.98799 17.7266 -8.04758
-6.12476 15.6576 -6.9854
-4.68337 15.8519 -4.89084
-3.8292 9.53632 -2.26213
-3.47692 11.1583 -3.88305
-2.8924 12.5136 -5.18788
3.39104 13.9426 -5.79951
1.54725 12.664 -7.76062
-0.712843 11.5482 -8.14719
-3.32032 4.54355 -9.35034
-2.11895 6.38169 -8.60171
-0.902523 7.76123 -7.89608
6.40915 8.98227 -4.41138
3.44494 8.71561 -4.56207
2.41243 7.04045 -6.18387
-0.551731 -0.363169 -9.44723
1.51512 1.43412 -8.27322
2.47622 3.29421 -6.8176
5.85233 0.0193047 -0.878024
5.37035 0.815567 -3.00313
5.26174 1.82144 -4.69349
9.95802 4.35123 -10.6508
9.75834 2.6471 -8.21433
8.11839 1.05755 -7.08013
14.2244 -0.212156 -6.79401
12.1559 -2.20964 -7.57605
9.6278 -2.33573 -7.8847
7.43879 -7.02265 -12.8065
6.67223 -6.09467 -10.0804
7.50929 -5.48749 -7.74945
6.63422 -6.80369 -1.05589
7.13641 -8.23197 -3.62264
8.11935 -8.75936 -5.9157
12.2005 -11.6363 -10.2137
10.8706 -12.1062 -8.37177
9.45698 -12.1468 -7.00027
3.83921 -13.5555 -5.87506
6.43448 -14.9536 -5.43886
8.92417 -15.4492 -5.19751
14.2791 -17.7717 -1.89026
13.1277 -18.0424 -3.88608
11.1823 -18.0395 -3.57534
7.84131 -24.7482 -1.921
9.73296 -22.4534 -1.73075
9.76624 -20.1116 -0.722121
12.1356 -15.6817 6.3758
11.4362 -17.9235 4.5412
10.1639 -19.5168 3.00992
4.27231 -22.1437 7.09408
5.87065 -21.1291 5.75305
7.16966 -19.7062 5.34203
6.23741 -13.1172 7.44304
5.81916 -15.3941 7.5951
6.02106 -17.3002 8.04972
7.3375 -19.7144 13.1633
5.69268 -20.0884 11.5705
4.22488 -19.7881 10.2913
-1.71446 -21.973 14.1931
-0.663092 -20.7848 12.5005
0.548847 -19.8621 11.2512
-4.00542 -15.8124 12.4829
-2.77946 -16.9495 10.8747
-1.8385 -17.6487 9.29145
0.559029 -19.4822 4.00222
-1.00893 -17.899 4.64813
-2.35074 -16.8297 5.6162
-6.57338 -11.7116 4.32418
-6.0889 -13.8345 5.12491
-5.86563 -15.4934 6.16371
-11.9623 -19.5284 8.43476
-10.4063 -18.2967 7.2331
-9.11609 -17.4553 6.00494
-6.88768 -15.2054 -2.29347
-8.15515 -15.9654 0.294248
-9.5365 -16.7197 2.30059
-16.2107 -14.6569 -0.208853
-14.3479 -15.9285 0.334701
-12.8594 -17.2053 0.522334
-12.3319 -23.6168 -0.103361
-13.0683 -21.692 -1.16887
-13.9734 -20.0411 -1.7487
-14.4682 -15.8067 -6.71304
-16.064 -18.063 -5.59826
-16.3165 -20.4412 -4.71348
-17.7458 -27.5064 -4.42804
-18.9273 -24.978 -5.4728
-18.9051 -22.62 -6.44322
-25.3277 -20.5539 -9.23583
-23.0173 -20.758 -9.1808
-21.0575 -20.9303 -9.07959
-20.5773 -14.5898 -12.5222
-20.9021 -16.8858 -12.5965
-20.7641 -18.815 -12.2235
-18.7617 -18.5343 -16.7111
-14.7356 -21.7181 -14.1812
-16.8531 -20.7929 -14.3873
-18.1702 -19.4325 -14.9307
timestep
-0.456986 6.17434 -4.60301
-2.83749 2.80462 -7.88174
-2.85962 5.26942 -6.20703
-1.61561 7.02936 -4.8441
-0.144096 13.0323 -5.60767
-2.46852 11.6706 -4.33364
-3.5375 9.75862 -3.02822
-9.52716 8.94823 -0.0124573
-7.39132 9.12098 0.87678
-6.25542 10.107 -0.395411
-7.84527 17.8117 -1.02173
-7.7404 15.0996 0.208597
-6.60772 13.3064 1.62428
-11.146 16.0198 5.81398
-8.26163 15.6084 5.18844
-6.80014 13.5308 5.41274
-9.90589 9.23864 9.90464
-8.21144 9.99261 8.51082
-6.51691 10.4467 7.61457
-4.88609 3.90157 11.1056
-3.94121 5.75864 8.97516
-3.64218 7.9643 7.73091
3.61906 12.0507 5.53455
1.73668 9.76995 5.90209
-0.317404 8.25896 5.91458
6.24243 4.11495 4.98183
3.33915 4.56335 4.48152
0.836524 5.01798 4.30073
-3.69932 2.49786 4.15527
-1.85476 1.28366 3.44409
-0.331188 1.42234 4.68521
0.724913 -6.42635 4.52765
1.96403 -3.76467 4.01734
2.15886 -1.42847 5.02069
0.329016 2.59851 10.3721
2.58138 1.07788 9.14943
4.4073 0.307591 7.54469
11.5013 0.733214 4.95255
9.56351 0.228513 6.12408
8.18854 0.675635 7.46216
10.55 8.47956 8.11522
9.35453 5.75432 7.9597
8.14954 3.97976 9.33864
4.0815 4.84043 17.182
5.07247 5.53164 14.4579
5.92651 5.43141 12.0573
0.394586 8.02596 9.58857
2.43593 8.57857 10.5425
4.37897 8.68503 10.8493
8.9426 13.5348 8.92387
6.97001 12.7457 9.85584
5.42066 12.3363 11.0016
0.607683 15.8105 14.9266
2.74564 15.9293 14.0336
3.17458 15.1171 12.2909
7.97959 18.4354 8.36565
5.0791 17.7971 8.61103
2.67454 17.5648 9.42749
3.50305 18.2525 3.30247
2.1634 17.3028 4.94126
0.873475 16.5647 6.23439
-5.65869 14.1875 10.1769
-3.53281 14.2081 8.08875
-2.42526 14.718 5.84914
-5.71175 20.4505 4.14471
-4.55728 18.5073 3.62162
-3.6994 16.8552 2.97702
-0.7943 19.8405 -3.88274
-1.74884 17.9149 -1.81844
-2.61869 15.8899 -0.535829
-4.66628 10.3809 4.10188
-2.36353 11.65 2.69933
-1.42085 12.4238 0.459897
3.77 10.1152 -2.15837
1.66075 9.71921 -1.2771
0.10014 9.02445 -0.295914
-5.38693 5.5326 2.12488
-2.76364 5.39336 0.717981
-0.263112 5.2788 0.231475
6.96447 2.16639 -1.24628
4.33319 3.19371 -0.296868
1.98298 2.22914 -0.076393
-1.85626 -3.62627 -2.57492
0.507753 -2.9695 -0.883616
2.37624 -1.54586 0.108625
7.55718 -3.81015 5.3307
6.08271 -3.75003 2.74174
4.83167 -4.4012 0.617265
4.63856 -8.24964 5.89396
4.51996 -8.20081 3.57751
4.30281 -8.02601 1.62732
-0.965703 -14.5461 -0.928111
0.719232 -12.0952 -0.743045
2.62603 -10.4037 -0.817112
3.87321 -7.60755 -7.30132
4.15763 -9.59614 -6.1407
3.49415 -9.22403 -4.3235
5.88635 -2.90232 -4.85373
3.09999 -3.8777 -4.4472
1.63969 -5.94006 -4.78881
-4.02174 -9.01495 -10.8402
-2.35031 -8.31756 -8.47371
-1.3606 -6.43434 -7.06783
-2.4947 -2.99538 -7.82613
-4.70421 -3.70031 -7.76662
-4.75201 -4.93681 -6.23375
-9.91 -5.10445 -1.90919
-8.69078 -5.81814 -3.74944
-7.91776 -6.80446 -5.26948
-8.3065 -6.01405 -11.9417
-9.32423 -6.99499 -10.102
-9.7146 -7.94134 -8.41892
-10.7868 -12.3487 -4.01743
-10.82 -11.994 -6.30991
-9.92191 -11.7169 -8.04126
-15.3387 -13.8592 -12.6982
-13.7027 -14.2944 -11.1118
-12.2165 -14.1648 -9.82521
-8.78258 -16.5296 -13.7015
-8.73663 -16.9667 -11.4235
-9.52704 -16.8417 -9.62338
-10.3162 -20.0848 -3.00733
-9.55717 -19.0164 -4.92167
-8.35953 -18.3738 -6.34771
-2.9668 -23.1595 -3.80953
-4.31758 -21.2905 -4.06388
-5.43174 -19.6847 -4.31067
-4.31762 -14.5526 -8.64366
-3.15805 -15.413 -6.03686
-2.3341 -17.695 -5.25195
3.18097 -18.3888 -8.01702
2.96523 -19.0472 -5.80287
1.35804 -18.4804 -4.81464
5.21029 -15.3821 0.844898
3.85945 -15.7254 -1.00975
3.26249 -15.8179 -2.88485
5.31532 -16.1698 -9.51182
5.37914 -14.5233 -7.02875
5.87208 -13.7052 -4.66438
11.2268 -9.91527 1.52757
9.45325 -10.7414 -0.72015
7.92181 -11.1688 -2.7138
14.2887 -9.57282 -6.15877
12.0256 -9.60882 -5.64953
10.0646 -9.67768 -5.4752
6.82826 -4.65346 -9.87242
7.96674 -6.63583 -9.47682
8.47021 -8.35721 -8.66184
8.9603 -10.3781 -12.945
11.4164 -7.18539 -14.9343
11.131 -8.33383 -12.9388
10.4211 -9.64946 -11.6559
timestep
6.6838 -1.82218 -0.246159
5.86777 2.34781 -4.50569
6.77182 0.582568 -2.28151
5.60664 -0.885404 -0.552373
10.1711 -1.33842 3.63941
8.45988 1.08404 3.34973
6.11387 1.43489 2.41393
1.46351 4.25555 -0.855133
2.81541 3.72553 0.954241
4.6135 4.50403 0.749944
10.5221 10.4025 0.501037
8.15823 9.07165 -0.732479
6.00617 7.70389 -0.75352
3.86712 14.7937 -5.36909
4.95201 12.603 -3.66491
4.67426 10.082 -3.40185
6.57082 4.87597 -7.36327
6.44647 7.16665 -7.01728
6.17453 9.09968 -6.75206
7.24097 10.1694 -14.5578
5.96717 10.911 -11.9679
4.54214 10.4627 -9.90127
-1.67401 4.67546 -12.3912
-0.141927 7.1883 -11.9234
1.21381 9.24849 -11.2753
-4.01579 14.0578 -7.79725
-1.94815 12.2516 -8.95607
-1.21323 9.86975 -8.41812
-7.66002 10.1477 -10.087
-6.13835 8.91169 -8.84631
-4.56548 8.14491 -7.94131
-0.317456 2.08918 -2.91346
-2.32729 3.75426 -4.35169
-3.50654 4.87875 -6.31317
-8.50686 3.43913 -12.0463
-7.09944 2.75681 -9.50979
-5.57566 1.97242 -7.62159
-3.59929 -1.10674 -2.16581
-4.05663 -1.13988 -4.44004
-4.50122 -1.43824 -6.33589
-0.606919 -5.22488 -12.032
-2.6146 -4.74492 -9.88275
-4.81622 -4.45107 -8.63015
-10.7553 -7.99684 -12.3523
-9.3644 -6.65815 -10.0821
-7.64332 -6.95765 -8.2245
-6.21735 -8.60999 -2.41942
-7.46377 -9.28919 -4.25451
-8.41129 -9.85347 -5.88689
-14.1121 -14.083 -8.38124
-12.6344 -12.3088 -8.15548
-11.2072 -12.2602 -6.79849
-9.45344 -17.3263 -2.25296
-10.655 -16.3012 -3.95239
-11.1911 -15.9296 -5.81125
-18.1764 -16.5915 -2.76273
-16.353 -17.4482 -4.95856
-14.0526 -18.4098 -5.49332
-16.1665 -23.3073 -8.98269
-14.9647 -22.1613 -7.36259
-13.9353 -22.2032 -5.68346
-12.5889 -28.8025 -8.50014
-11.2075 -26.9021 -6.66689
-11.6142 -25.1083 -4.90073
-7.48513 -21.4847 -0.114946
-8.77191 -23.3698 -0.530879
-10.305 -23.4024 -1.76776
-15.9579 -24.3777 -2.96619
-14.8278 -22.0968 -1.41679
-12.8033 -20.5498 -1.52064
-11.5924 -19.0071 4.45626
-12.1063 -17.4199 1.98706
-12.9918 -16.9379 -0.355189
-16.6843 -11.5478 -4.72967
-15.1107 -12.7229 -3.4945
-13.9368 -14.0623 -2.65263
-7.87011 -14.1937 -0.383484
-9.26196 -11.9355 -1.74139
-11.621 -11.0835 -2.20148
-17.1309 -8.35231 -2.87697
-14.6412 -6.82469 -2.28684
-12.1758 -7.35321 -2.66733
-5.17489 -5.04756 -4.02372
-8.04496 -4.62484 -4.70519
-9.85264 -4.35724 -2.92669
-10.2229 0.0278377 2.76318
-11.392 -0.342666 0.047258
-10.5358 -0.666591 -2.33276
-10.9812 3.68361 -8.23093
-10.0196 2.56226 -6.44197
-9.36613 2.11938 -4.63703
-4.12341 5.32832 0.690916
-6.43402 4.34896 -0.916049
-8.16891 5.11083 -2.62258
-9.71058 9.85254 -3.5656
-7.93437 9.35243 -4.97179
-6.59677 8.28707 -3.99366
1.97139 6.71179 -3.24577
-0.581315 8.24368 -3.11376
-3.02983 8.89912 -2.83507
-8.13332 12.9853 -1.08586
-5.1767 12.9013 -0.722912
-2.73896 12.1917 -0.960479
-1.41994 9.36756 5.7024
-0.945413 10.7301 3.88558
-0.63794 11.6159 2.15306
2.14712 17.1122 -1.95344
2.43864 15.0845 -0.864497
1.96667 13.3967 0.0353648
5.30621 8.59009 2.89067
5.25957 10.8146 2.23348
5.43402 12.5668 1.35017
7.21878 17.8564 -2.86574
7.61406 15.8133 -1.8401
8.13968 14.337 -0.646307
8.07751 20.2278 1.62274
8.75017 18.0893 2.22008
9.33566 16.2201 2.42995
4.37713 13.0598 5.7404
6.68884 13.2151 5.62092
8.53403 13.5617 5.02424
15.9029 13.7618 4.95554
13.7547 13.0174 5.41751
12.0058 12.1303 5.60576
11.7872 5.36853 5.33568
11.1393 7.25003 6.5284
10.6767 9.00114 7.30334
7.25918 11.7106 13.5962
8.37067 9.56586 11.8513
9.94553 7.8315 10.8441
15.1435 2.88633 11.3438
13.4424 4.17339 12.256
11.793 5.12272 12.7649
6.7716 2.69809 16.3241
8.94898 3.49882 16.3086
10.8919 3.81074 16.2156
10.9011 -3.74536 18.5144
11.7773 -1.23869 17.1619
13.1223 0.924487 17.2808
18.7104 4.15952 13.0773
18.0519 2.4403 15.4206
16.8368 0.525104 16.586
16.2097 -5.54099 18.0189
17.6319 -3.87874 17.2464
19.0506 -2.53823 16.9797
23.7876 -0.536982 18.1533
23.6529 -2.65277 17.2112
22.505 -3.96713 16.297
21.6208 -8.58982 14.9505
24.3407 -10.8585 18.6004
23.2623 -9.12203 17.503
22.0912 -7.71384 16.7775
timestep
-2.16071 3.25092 11.0377
-6.4276 6.44809 12.0826
-5.25955 4.15268 10.5835
-3.01981 3.17165 9.85992
-2.52375 -2.18274 13.9519
-4.04716 -1.36438 11.525
-4.86629 -0.124506 9.45279
-5.48093 -0.381176 2.6215
-6.25855 -0.57671 4.79854
-7.2316 -0.564536 6.51139
-13.0708 2.40089 8.64597
-12.4846 -0.171457 7.26038
-10.8 -1.86247 6.36324
-13.5704 -7.77936 9.35485
-12.1735 -6.91929 6.86702
-12.3812 -5.08274 5.1102
-9.84207 -2.55827 -1.60156
-11.1486 -3.46866 0.0856202
-12.4404 -3.78663 1.53859
-18.8293 -1.99957 1.45418
-17.4126 -4.11291 -0.0973525
-15.4577 -5.71064 0.260305
-17.8978 -11.5344 0.137438
-15.0235 -10.8197 0.465669
-14.3168 -9.02645 -1.20388
-16.441 -14.4006 -4.12539
-14.5671 -12.4624 -5.39515
-13.2504 -10.4425 -4.56507
-18.2752 -6.11233 -5.4501
-16.3806 -7.20954 -6.21758
-14.7045 -7.90136 -6.98752
-14.3858 -0.71731 -11.4523
-13.1121 -3.08561 -10.1681
-12.8508 -5.43054 -9.20088
-8.04421 -10.3267 -10.114
-8.61962 -7.42733 -10.4919
-9.19931 -4.96832 -10.1459
-7.5127 1.46936 -8.40454
-7.30659 -0.309879 -9.87906
-7.38713 -1.79095 -11.1755
-7.57336 -5.67135 -17.5754
-6.37215 -3.24266 -16.3348
-5.26482 -2.16713 -14.3052
2.48552 0.274935 -12.5571
0.398972 -1.72955 -13.2704
-1.60015 -1.28711 -14.7904
-4.68642 2.87215 -17.7967
-3.18415 1.25518 -18.5116
-2.33104 -0.519049 -18.4395
-0.474471 -5.21114 -23.6517
-0.158082 -3.89152 -21.77
0.226051 -2.45692 -20.4757
7.74987 -1.55933 -19.1496
5.59232 -1.73353 -19.9845
3.87461 -1.49156 -20.9182
-0.525287 -4.38845 -27.255
1.2862 -2.30615 -26.1312
2.85932 -1.06383 -24.555
-0.0577106 1.43444 -26.8103
-0.839164 1.67554 -24.6393
0.896794 2.10433 -23.8125
5.49491 7.00798 -21.7018
3.24921 5.36717 -20.6318
2.05385 3.13337 -20.3423
2.98618 -1.98706 -15.7631
2.33297 0.0355148 -16.6931
1.42742 1.77819 -16.8479
-3.94786 6.30457 -17.0761
-2.28071 4.74942 -15.1571
-0.455561 3.41273 -13.9804
-7.09591 3.28989 -12.9123
-4.52753 2.99717 -11.4297
-2.41486 1.57584 -11.2921
-0.196224 -1.53896 -5.42901
-1.38689 -1.43973 -7.41769
-2.23516 -1.58456 -9.1898
-4.40655 -8.92895 -12.6242
-4.39472 -6.85023 -10.4889
-4.52142 -4.61899 -9.26108
-7.24281 1.10336 -4.43507
-7.05192 -1.62875 -5.6096
-6.7284 -4.08485 -6.21384
-13.6212 -3.23804 -3.88156
-11.7169 -5.43105 -4.54858
-9.26821 -6.02789 -4.16099
-4.98013 -11.8346 -3.88485
-7.60493 -10.7784 -2.94932
-9.04085 -9.00507 -1.81053
-13.392 -10.897 3.56533
-11.5585 -9.6767 2.83618
-10.1749 -8.7259 1.805
-3.37149 -7.50242 0.663588
-5.47223 -6.59348 2.57176
-7.57581 -6.98173 3.95982
-9.4796 -6.48728 10.7123
-8.16002 -6.13064 8.83773
-6.76793 -5.80647 7.48205
0.30017 -0.240182 7.6906
-1.57301 -2.54206 7.42052
-3.26425 -4.39242 7.8878
2.19581 -6.02336 5.77247
0.721709 -6.68692 8.27588
-0.790974 -6.07097 10.2342
-3.50635 -6.17946 17.1661
-1.78509 -6.57572 15.6619
-0.868842 -5.95639 14.0317
2.9704 -1.11379 15.2454
3.37624 -3.38978 15.4391
1.6524 -4.0426 16.1342
-1.51694 -6.69725 22.0508
-1.00745 -4.99389 20.5603
-0.212826 -3.60154 19.4154
5.50957 -1.06212 24.1825
4.01419 -1.744 22.545
2.64221 -1.77303 21.1316
3.66452 4.29437 17.0539
4.0641 2.303 18.1752
4.68906 0.641159 19.0288
11.3346 -0.0113771 19.8196
9.32937 -0.805733 18.965
8.43705 0.872293 18.4464
11.0729 7.48309 17.7486
10.6437 5.45873 16.6998
10.1502 3.5756 16.3977
11.6534 -0.821385 11.3096
11.8955 1.23202 12.3619
11.9529 3.06063 13.0924
14.0608 10.8534 15.7662
13.7866 8.43325 14.0492
12.9053 6.67798 12.423
8.64549 10.104 10.1079
10.9255 9.73137 9.89497
12.8077 9.2267 9.60618
16.6677 15.2811 11.6851
15.9874 13.5292 10.3248
15.371 12.0075 9.23616
18.9292 5.31996 5.92322
19.0758 8.0327 7.14796
18.5431 10.4179 7.87556
21.6978 17.3402 10.2498
21.5329 14.9204 8.5184
20.9806 13.125 6.79389
22.8035 13.3363 -0.185325
22.4564 14.0378 1.99867
23.1146 14.2198 3.84648
30.5034 15.6354 3.03733
28.284 15.8765 3.66867
26.5007 15.8149 4.5033
25.6852 19.21 1.26701
26.8912 21.0299 6.88761
26.1176 20.2418 4.84731
25.3683 19.2447 3.32244
timestep
4.3767 8.45617 -3.88255
3.76751 14.3137 -3.97383
3.60489 11.4731 -4.85987
3.32822 8.93951 -4.77623
-3.24246 7.39976 -1.24746
-1.37136 6.06167 -3.1419
0.111826 6.93129 -5.02514
-1.3596 4.72879 -12.1783
-1.34596 5.94627 -10.2035
-1.20777 7.06258 -8.58615
-2.47835 14.5464 -9.08336
-3.65843 11.8112 -8.99969
-4.23628 9.35746 -8.61498
-7.05885 7.96606 -15.2536
-6.49414 7.59491 -12.3513
-6.57926 6.68981 -9.9688
-5.87487 2.67242 -15.1136
-6.02287 2.91348 -12.8109
-5.92455 3.05135 -10.8482
-0.200066 0.338049 -14.455
-1.94686 0.259058 -12.0419
-3.08319 0.750408 -9.81261
-7.43832 2.96091 -2.63053
-5.5704 2.0405 -4.76223
-3.46828 1.53609 -6.1147
4.12069 2.83082 -9.28364
1.61162 2.97925 -7.68272
0.213045 2.35208 -5.64482
2.02972 -1.2501 -0.29132
1.95636 0.768808 -1.43194
1.71804 2.58255 -2.16291
-0.971661 8.66151 2.20538
1.19576 7.08189 0.906354
2.81369 5.90156 -0.672069
9.70069 3.2528 -5.373
7.80981 4.4987 -3.43581
6.50268 5.53847 -1.50901
6.35677 12.8101 -2.35872
7.44624 11.0098 -1.3817
7.76101 9.09419 -1.04679
13.1833 7.44227 1.21289
10.7655 7.96312 2.8752
9.29105 9.96819 2.31997
4.03567 13.2318 7.25617
6.54721 12.2112 6.01882
8.90099 12.5365 5.09335
9.05006 18.719 5.62854
10.0709 16.7651 6.35143
11.12 15.144 6.74165
10.1075 18.549 12.2752
10.926 16.658 11.2091
11.3788 14.8678 10.5228
5.92222 9.39945 11.4344
7.74986 10.5868 10.6393
9.37073 11.6503 10.2888
14.2234 12.0179 6.0583
13.143 9.54389 7.32021
10.7599 8.94904 8.00542
4.45653 7.13474 7.10223
6.76793 7.07466 7.29259
8.45518 6.14335 6.88458
9.53396 -2.1224 6.8913
10.3654 0.712464 6.50053
9.79996 2.92752 5.37091
12.2832 5.23796 -0.754229
10.4497 4.38243 0.380726
9.12613 3.92453 1.76656
3.49336 3.90475 4.87975
3.45929 1.87583 2.69739
5.84095 2.01512 1.79694
6.92093 -4.65184 -0.714052
7.77749 -1.80027 -0.837425
6.50872 0.301074 -1.52814
7.67153 2.05256 -8.0109
6.79572 0.721537 -6.32456
5.50542 -0.203665 -5.15838
-1.0584 -2.3194 -3.43945
0.434981 -2.29769 -6.01816
2.864 -2.39628 -6.78796
4.62197 -2.27294 -14.7194
3.95067 -2.53219 -11.8276
1.91966 -3.11163 -10.3986
-1.2619 -10.251 -11.2796
-1.14602 -7.27723 -11.4341
-1.44471 -4.79515 -10.9314
-8.73562 -1.75255 -12.7001
-6.20959 -2.49481 -11.3042
-4.61994 -3.2951 -9.47775
-5.56502 -2.64208 -2.8379
-4.65451 -3.16582 -4.90649
-6.24841 -3.36873 -6.04645
-12.9542 -6.76328 -5.48233
-10.4705 -5.15298 -5.13742
-9.67352 -2.81758 -4.49465
-11.3778 4.30168 -2.68741
-11.1321 2.02101 -2.34018
-11.0409 0.0553955 -2.4159
-18.3124 -2.99589 -1.21801
-16.2113 -1.36852 0.130056
-13.9584 -0.180395 0.00648934
-13.7819 -4.5862 7.35737
-12.9952 -2.76948 5.13002
-12.4256 -0.998272 3.38617
-12.4972 5.41767 5.33361
-11.1341 3.67569 4.63368
-10.2767 2.10744 3.80517
-6.8216 5.80498 4.33515
-5.70054 3.78889 4.08816
-6.68552 2.36089 5.02176
-10.5958 5.62347 9.10032
-9.31996 3.76346 8.55728
-8.24483 2.11437 8.47834
-11.4817 -0.123332 10.1695
-9.97708 -1.60817 11.1256
-8.39976 -1.37772 9.96795
-5.6124 -4.14821 4.42069
-6.14256 -4.07768 6.67821
-6.45178 -4.34256 8.60574
-9.01455 -6.33902 15.197
-7.66469 -6.52393 13.3192
-6.3898 -6.35802 11.8265
-0.481091 -7.33707 11.488
-2.5911 -8.08066 10.8737
-4.19958 -9.09872 10.3665
-7.01585 -11.2065 5.1209
-5.71327 -11.7908 6.94962
-5.33986 -12.3659 8.79644
-5.27372 -15.3095 3.26992
-3.54729 -15.6803 5.6704
-3.03358 -15.3141 8.14111
-1.31237 -18.8764 13.4318
-0.597112 -18.0029 11.405
-0.0391439 -16.8057 9.94344
2.79066 -19.9686 9.09162
2.43734 -19.5155 6.8439
1.84429 -17.6392 6.75001
2.16257 -11.6027 8.75538
1.22098 -12.7262 6.16083
1.42662 -14.6262 4.47251
-0.453342 -18.1608 -2.55766
0.651648 -16.3263 -0.485487
2.17786 -14.6979 0.748164
7.76162 -11.641 0.44976
6.12876 -12.271 -1.07313
4.32171 -12.7396 -1.7034
0.78203 -9.23886 -6.23855
2.5213 -10.7337 -5.88823
3.70373 -12.2379 -5.41782
7.78041 -11.6428 -7.52704
5.61701 -14.2923 -11.7491
5.60305 -12.7436 -10.0217
5.91389 -11.6054 -8.44415
timestep
-12.5658 -15.9697 6.01207
-15.025 -16.1172 0.922975
-15.122 -15.22 3.76305
-13.9032 -15.3844 5.99688
-14.1794 -10.4768 12.5829
-14.4203 -12.7593 10.6822
-15.7054 -13.1901 8.52222
-22.4774 -9.29691 8.2478
-20.43 -10.3531 7.97367
-18.6455 -11.0223 7.47513
-18.3801 -5.09538 11.3843
-17.9034 -6.12483 8.62866
-16.8879 -7.70233 6.90156
-14.0926 -10.9562 -0.910123
-14.7707 -10.1378 1.87391
-14.61 -9.02536 4.16283
-11.522 -9.8111 10.795
-11.429 -9.20386 8.55776
-11.8308 -8.61421 6.72153
-9.52149 -4.53957 -0.698808
-9.97431 -5.5256 2.07664
-9.84093 -7.50336 3.68074
-3.20696 -10.4905 -1.69289
-5.77664 -9.86799 -0.318235
-6.97617 -9.16856 1.82055
-4.33296 -8.594 9.33601
-3.78001 -7.56696 6.59378
-4.44639 -7.52717 4.13271
-1.13353 -3.89695 -0.832694
-1.49468 -5.44388 0.85816
-1.75836 -7.30231 1.45616
-0.626867 -13.9468 2.86715
1.01373 -11.6119 2.0087
1.54731 -9.12022 1.91194
2.21138 -3.16673 4.46547
4.0516 -4.64355 2.6453
4.72506 -7.0475 2.12572
10.0987 -5.0879 4.97743
9.18136 -6.66141 3.54044
8.40809 -7.96916 2.28636
7.22649 -14.4227 -1.50776
9.35796 -12.9504 -0.0347802
10.4302 -10.7418 0.654287
15.9767 -7.71018 4.20234
15.3421 -8.73844 1.47832
13.6773 -9.08696 -0.421588
11.6674 -9.55242 -7.62403
12.7749 -9.00811 -5.65946
14.0492 -8.71827 -4.18533
21.0121 -9.52412 -5.20036
18.969 -8.51391 -4.76704
17.535 -7.21847 -4.38438
19.1425 -5.01803 -11.585
18.006 -5.63274 -9.65813
17.1106 -5.9042 -7.92452
13.928 -4.71467 -2.2494
13.348 -3.92532 -5.06381
13.5458 -4.65919 -7.4979
8.54203 -8.00102 -11.0327
9.30849 -5.88191 -10.4811
10.6279 -4.52733 -9.92871
4.22052 -3.08465 -12.4993
6.14191 -2.03354 -10.4784
8.50866 -1.37605 -9.79384
11.8745 4.20914 -11.4431
10.8288 2.84444 -9.88544
9.54359 2.08077 -8.60246
10.7319 6.3059 -2.98773
8.59432 4.9285 -4.54142
7.37003 4.58932 -6.75241
0.737947 3.63763 -12.2072
3.12792 4.94029 -10.9942
4.65823 5.77794 -9.13436
1.09697 9.9584 -12.8396
1.81615 9.3602 -10.7166
2.78469 9.08211 -9.02381
4.09291 14.8315 -4.2888
2.50489 12.5599 -5.38353
0.938469 10.6855 -6.1151
-7.07351 12.8162 -3.01436
-4.57521 11.8125 -4.29166
-2.67041 10.2719 -4.9992
-9.24266 8.88905 -7.42382
-6.85 7.19454 -6.89069
-4.66486 7.09003 -5.5805
-2.54091 0.243213 -7.456
-2.60124 2.1119 -5.13549
-3.30689 4.08832 -3.68697
2.97793 2.76146 -1.29702
0.682452 2.80727 -0.963718
-1.051 3.6907 -0.654797
-7.0127 4.24166 1.42067
-4.26086 4.80659 2.41495
-1.83974 5.59782 2.53589
3.28868 1.62682 3.31481
1.73343 2.2716 4.91102
1.10454 4.06247 4.38358
3.9934 10.3963 7.19653
4.22445 8.36883 5.02478
4.43992 5.87784 4.52374
8.51008 2.14894 1.64447
8.28425 2.99616 4.49256
6.57818 3.32803 6.35849
12.3794 0.966737 8.42952
10.1324 1.25725 8.9284
8.25261 1.67599 9.34296
10.2325 1.72414 16.5009
8.73233 1.93514 14.7438
7.67326 2.00459 13.0841
2.0014 5.68738 14.0756
3.13019 4.08986 12.8281
4.14707 2.71056 11.8563
-0.727272 -1.79715 7.61535
0.633199 -0.223462 8.6425
1.53213 1.31843 9.4764
3.16368 7.43484 9.35762
1.27495 6.08773 9.37829
-0.137014 4.72279 9.2228
-6.52678 4.84562 9.11794
-4.51813 5.66825 8.2988
-2.96822 6.44525 7.3634
-2.33597 12.5272 4.4033
-2.26189 10.2395 4.78173
-3.97884 9.32918 5.10472
-9.91725 11.6747 6.31721
-8.71529 10.8155 4.52851
-7.37736 9.82214 3.47775
-9.94362 17.1125 1.98032
-7.65407 15.2458 1.58818
-6.8405 12.853 1.24933
0.871224 13.2632 1.07957
-1.29293 12.5581 0.630442
-3.20501 12.1429 0.40144
-7.2081 7.1161 -1.78306
-5.15209 8.13499 -1.44086
-3.28394 8.74248 -1.29303
4.23337 6.76745 -0.604929
2.27596 7.31946 -2.78306
-0.246324 7.40989 -3.14697
3.18057 1.85978 -6.7792
0.938875 3.81763 -6.92757
-0.522343 5.88413 -6.61624
-3.24933 9.15196 -11.2948
-3.31588 7.22382 -10.0063
-3.45729 5.53355 -9.00437
-10.0733 1.97715 -8.26332
-7.93696 2.31444 -9.10275
-6.05939 2.80014 -9.4488
-5.78211 4.13099 -14.2228
-2.73898 0.513006 -14.2136
-4.68334 1.53289 -13.4641
-6.42021 2.42802 -13.2133
timestep
-7.482 -8.41896 -12.7388
-6.40126 -8.12619 -6.58712
-7.02558 -8.32891 -9.49393
-7.48792 -9.47103 -11.7265
-10.3226 -16.3983 -12.8202
-9.3975 -13.7846 -11.7279
-10.2861 -11.7322 -10.503
-10.5025 -14.6358 -4.6722
-11.0826 -12.6694 -5.75822
-11.1574 -11.044 -6.86876
-13.3676 -5.02193 -9.35981
-12.554 -6.38538 -6.83802
-11.3985 -7.73788 -5.01104
-5.52056 -7.68077 -0.772549
-8.3801 -6.84899 -0.880034
-10.8355 -6.4892 -1.46638
-15.6808 -3.08277 1.31916
-13.4333 -3.27919 0.778486
-11.5568 -3.14776 0.193196
-8.25001 0.75792 -4.46623
-9.07609 0.721254 -1.60325
-9.65668 0.0871008 0.797428
-10.698 -0.271042 8.17108
-9.03109 1.09557 6.11334
-8.57927 2.11952 3.82207
-8.28553 10.2876 6.53409
-7.41819 7.75752 5.21992
-6.79502 5.31217 4.85332
-0.0264434 4.15764 4.99705
-1.94025 4.55409 3.74702
-3.02847 5.08367 5.30145
-2.53202 8.09619 12.0867
-1.34912 6.04702 10.275
-0.367412 5.58046 7.96828
5.99536 8.74275 5.52807
4.65886 6.71721 7.25763
3.30995 4.632 7.83625
5.74777 -2.34077 9.1502
5.34653 -0.0560125 9.1859
5.37277 1.89269 9.47362
10.0199 7.18226 15.1097
8.79082 5.28425 13.1688
8.11399 3.96744 11.0926
13.629 -3.10852 11.2349
11.3343 -1.21849 11.0282
10.7618 1.25668 10.8084
15.7933 1.66378 11.9253
15.083 2.15646 9.77233
13.5532 2.62543 8.62323
17.154 -0.756739 3.85924
15.6284 0.836355 4.57819
14.6909 2.51707 4.99917
14.6458 8.48252 5.82527
14.1976 6.91085 4.17866
13.5859 5.51042 2.93547
19.634 2.69934 -1.8831
17.2818 4.52893 -1.8905
15.2263 4.67271 -0.388297
9.94955 2.71054 -4.98901
11.5064 2.71582 -3.26895
11.9522 3.0144 -1.37342
16.3673 -3.10763 -1.33073
13.8981 -1.9969 -0.0856995
11.7534 -0.663314 -0.438058
10.7554 -5.61183 2.86356
9.56502 -3.87279 1.89347
8.80153 -2.10666 1.47067
4.0595 -3.68291 5.32603
5.26366 -1.01175 4.78265
6.45866 0.432124 3.05357
6.43367 1.49947 -4.1905
7.18564 2.6678 -1.55423
7.99367 3.10026 0.825387
8.2406 10.6003 0.823211
8.55189 8.45823 1.6581
9.049 6.57406 1.94742
10.4227 0.520993 5.73561
10.0245 3.47346 5.80506
8.90577 5.76012 5.65647
13.449 9.45535 11.6176
10.7898 8.8299 10.4268
9.1414 7.45678 9.04849
6.97895 12.2834 14.3186
6.41206 10.3774 12.0991
5.9655 8.10494 11.0318
0.838883 1.18599 13.2526
2.29063 3.75947 12.8652
2.90464 5.97407 11.7602
3.50606 12.0462 14.8245
2.36618 10.3715 13.6938
1.11174 9.17077 12.7635
1.25409 15.2139 6.73419
0.126669 12.93 8.28117
-0.581647 11.3067 10.1158
-7.88753 13.1905 11.1541
-6.00979 12.1123 10.3211
-4.3532 11.282 9.65234
1.20899 8.47043 3.65279
-1.02459 9.0542 5.53714
-3.21642 10.1769 6.19886
-2.41917 12.5522 -1.64177
-3.49052 11.3642 0.872448
-4.96174 10.964 2.91643
-11.4127 9.98968 0.150228
-9.12677 9.64195 0.340585
-7.43615 8.84373 0.961511
-4.8744 1.95215 -0.169487
-4.56715 4.24285 0.0321876
-4.80294 6.14645 0.481302
0.315589 10.521 -1.68702
-1.05667 8.76255 -2.32517
-2.63176 7.57988 -2.28828
-2.17269 8.41377 -9.85682
-2.52917 7.44483 -7.77921
-2.87227 6.71664 -5.98119
-5.66419 1.33497 -8.58198
-4.67357 2.39201 -6.76987
-4.25684 3.2971 -5.07044
2.25595 1.95503 -1.63732
0.229711 1.3255 -2.57563
-1.46286 1.19957 -3.57575
-3.13393 -3.65977 -7.83921
-2.44302 -2.50028 -5.95224
-2.22631 -2.49936 -3.9942
0.379679 -6.70587 1.39599
-0.59848 -5.65477 -0.426314
-1.16501 -5.73687 -2.31131
-1.37793 -5.57735 -9.94002
-0.578995 -6.84352 -7.36341
-2.01036 -7.71722 -5.44238
-4.04592 -15.0763 -4.51688
-3.23468 -13.1119 -5.44711
-2.46465 -11.4284 -6.12089
0.0293266 -16.7254 -10.3139
-0.9038 -14.7809 -9.45925
-1.7228 -12.9898 -9.50496
-7.22494 -15.5854 -5.40644
-6.67773 -13.9485 -7.8358
-5.46952 -13.3766 -10.0074
-2.38923 -15.7543 -17.4436
-2.96543 -14.5289 -14.789
-5.01745 -13.4001 -13.7803
-6.63418 -15.4841 -18.9644
-7.74449 -15.6856 -16.9374
-7.66812 -13.7715 -16.4777
-14.6769 -15.2408 -13.9421
-13.0118 -14.2048 -15.1816
-11.4411 -13.4847 -16.1278
-13.2714 -9.58404 -15.3072
-11.3459 -7.33582 -19.3606
-11.1595 -8.67173 -17.473
-11.2536 -9.70377 -15.7976
timestep
-15.0661 7.22133 -2.32643
-15.9211 9.56729 3.2844
-14.8906 8.24869 0.818662
-14.3474 8.31073 -1.67204
-8.27761 7.3507 2.8359
-9.57186 8.57506 0.447121
-10.6193 9.02843 -1.8332
-5.44045 13.1941 -5.30523
-6.92655 11.4341 -5.02922
-8.14262 9.95641 -4.56176
-3.83348 11.0803 -9.99036
-5.66663 8.97638 -8.94465
-6.57927 7.54146 -7.0445
-1.21998 1.38051 -5.00791
-3.41579 3.10455 -6.05026
-5.8176 3.96083 -6.02526
-9.92838 -2.25576 -7.17599
-8.83669 -0.395098 -6.32244
-8.51049 1.34174 -5.45188
-12.1811 3.44461 -0.499258
-11.3859 0.765752 -1.53453
-8.96892 0.0445512 -1.90968
-4.69331 -5.57609 -3.39835
-5.25216 -3.2168 -1.66578
-6.93876 -2.46657 0.0934926
-7.21183 -3.38877 8.88045
-7.88056 -2.62617 6.07838
-6.71947 -3.03251 3.84472
-1.90483 -4.24418 1.60619
-2.24988 -4.28016 3.9001
-3.70558 -5.04758 4.98312
0.963813 -7.08811 10.217
-1.87652 -6.24635 9.89392
-3.98201 -6.50964 8.47968
-5.85987 -9.85088 3.62922
-7.21389 -9.77679 6.28281
-7.49398 -7.85482 7.93511
-9.10084 -4.16966 12.6995
-10.8318 -5.07051 11.4445
-10.1874 -6.49362 10.2443
-13.185 -13.472 13.1836
-13.5124 -10.6864 12.1769
-13.3606 -8.47102 10.9233
-16.8064 -5.24969 4.80294
-16.4297 -6.044 7.65031
-15.8315 -5.70233 10.1055
-18.8285 0.486333 11.4568
-17.7894 -1.53466 11.9241
-17.2218 -3.26731 12.6702
-23.4256 -4.82876 12.7112
-21.8962 -5.5685 11.1313
-20.2757 -5.48911 12.2488
-16.8723 -12.112 14.2733
-17.4959 -10.1038 13.2931
-17.8742 -8.4332 12.3201
-24.1666 -10.2969 10.0844
-21.3413 -10.2789 9.13673
-18.8032 -10.4899 9.26282
-16.3962 -7.80205 2.52725
-16.7725 -9.22353 4.32175
-16.8381 -10.2165 6.02192
-10.9365 -15.768 7.91066
-11.8992 -12.9522 8.06841
-13.2747 -11.0764 7.02363
-8.95432 -6.71903 2.67306
-10.2302 -7.41037 4.48316
-11.6986 -7.87769 5.71058
-11.594 -0.897021 10.3167
-12.7255 -2.58274 8.13538
-12.2427 -4.14622 6.17965
-11.1213 -5.52824 0.14617
-11.1332 -2.86312 1.47936
-11.1679 -1.52334 3.64876
-10.9482 4.24987 6.89491
-10.362 3.38521 4.82341
-10.5309 2.20235 3.25714
-3.93238 0.866972 4.31104
-5.87431 2.01866 2.36607
-7.58019 3.58937 1.3053
-4.04161 9.05487 -1.18448
-5.4419 6.75328 -2.45817
-7.58338 5.44274 -2.01212
-12.3031 10.4878 -7.30831
-11.6519 8.0423 -5.73483
-10.1687 6.25945 -4.67459
-14.5595 3.02052 -9.02823
-11.6373 3.16224 -8.4616
-9.51321 4.48494 -7.97031
-9.97714 8.92322 -13.0898
-8.93081 7.29069 -11.8161
-7.73502 5.96365 -10.9854
-5.27806 2.13402 -16.0683
-4.47052 3.14315 -13.3832
-4.15345 4.78503 -11.458
-2.77569 7.13895 -14.1501
-1.56951 8.35116 -12.5823
-1.2951 7.24239 -10.9772
3.94253 3.46895 -6.97517
1.99302 5.69734 -7.31291
0.75674 7.86444 -7.83984
1.882 15.7681 -11.6021
1.12842 13.9372 -9.37486
1.21629 11.6011 -8.35649
7.07725 8.09256 -8.03947
5.81307 9.68956 -6.92868
4.48463 11.0766 -6.49028
3.37601 14.1569 0.0145113
4.22719 14.2558 -2.14144
5.22214 13.5184 -3.67346
9.54531 15.5705 -8.43915
9.2374 14.6283 -6.34155
8.826 13.384 -4.87074
10.6612 7.74767 -1.79847
11.1851 9.78459 -2.77761
11.8049 11.5546 -3.38087
17.3987 15.4018 -4.26242
16.4519 13.3064 -3.95368
15.5226 11.5825 -4.16713
15.4524 4.6587 -6.95897
16.0576 6.42932 -5.58743
16.6329 7.963 -4.49299
18.409 9.24787 1.43011
18.9541 8.31783 -0.624218
19.6466 7.42985 -2.24065
24.6517 3.79588 -4.5702
23.2108 3.91495 -2.75576
21.59 4.21344 -1.6766
18.8525 -2.93271 -0.0454125
19.9303 -0.262864 0.723179
21.7747 1.48215 0.958918
26.6432 1.13479 5.87077
25.1893 0.117252 4.37636
24.4124 -0.611609 2.71923
21.8415 -4.62301 -1.46654
23.921 -4.13479 -0.561079
24.9749 -4.00201 1.09794
29.6542 -7.79105 5.54318
27.3501 -7.34518 3.70662
27.1006 -7.15088 1.17635
30.0617 -6.67651 -5.80543
29.3484 -8.49678 -3.5564
27.777 -9.43781 -1.78224
24.7163 -15.8479 -4.3757
25.8278 -13.997 -3.52649
27.0314 -13.1376 -2.22502
28.7403 -19.8193 1.36678
28.6138 -17.7838 0.260938
28.8477 -16.1877 -0.870133
30.038 -19.0189 -5.06813
31.9642 -13.789 -6.36595
30.9696 -15.4659 -5.1086
30.1633 -17.0817 -4.32121
timestep
-5.33682 16.6729 -10.8093
-10.7352 18.6675 -12.1587
-7.79267 18.4108 -11.7636
-5.52228 18.1114 -10.6419
-7.29183 24.2145 -10.972
-6.25383 22.6803 -8.63762
-5.55112 20.4412 -7.64004
-11.3461 22.6727 -6.70624
-9.63149 21.6405 -5.5328
-8.26809 20.3276 -4.98613
-11.8418 13.2639 -2.69383
-10.2328 15.7477 -2.34473
-8.43763 17.5579 -2.39015
-5.11749 17.1202 4.50356
-5.04387 16.9983 1.52696
-5.70187 15.6691 -0.5471
-1.98427 9.45144 -2.20493
-3.47601 10.9837 -1.30536
-4.42378 12.1308 -0.014375
-6.31475 5.86485 0.677968
-5.16325 7.73133 2.69557
-3.91672 9.92893 3.04082
-0.940972 3.27121 5.6862
-0.993937 6.06187 4.64227
-0.561832 8.52473 4.14215
2.94003 4.26527 -0.783191
3.21908 6.05523 1.58294
3.076 8.06646 3.14404
8.63334 12.7409 3.92208
6.48528 12.1567 3.26864
4.80242 11.4034 2.57476
9.37234 10.0898 -5.13993
7.63338 10.5346 -2.76116
5.76356 10.7162 -1.03681
0.212603 12.8448 2.56566
0.985732 11.1223 0.26012
2.15856 9.56609 -1.38442
3.3151 4.73636 -6.4683
2.62469 6.59991 -5.27126
1.49233 8.15584 -4.85003
-6.26854 11.2249 -7.77915
-3.82508 10.0379 -6.55404
-1.55337 8.9588 -6.97544
2.81976 5.67545 -10.2499
0.228701 6.91235 -11.0479
-1.31376 8.92352 -10.7678
-2.89333 13.9989 -14.6608
-1.97035 11.941 -15.2043
-2.46597 10.4081 -14.0706
-7.95208 8.50604 -17.505
-5.64908 8.49906 -17.2247
-3.72047 8.23357 -16.9233
-2.93144 12.7687 -19.4798
-1.51406 11.1886 -20.4161
-1.01654 9.92389 -18.99
5.38002 15.2862 -19.6227
3.82039 13.4354 -17.8841
2.24743 11.4322 -17.7605
5.0633 8.49131 -11.8223
3.55713 10.0261 -12.6931
2.51702 11.0882 -13.9858
-0.001251 17.3875 -13.1084
-0.687288 15.1995 -11.2051
1.21388 13.5072 -11.3609
7.20351 11.6893 -9.52988
5.01121 11.8593 -8.79017
3.06927 11.8989 -8.46081
-2.04635 14.1903 -4.85982
0.449531 12.6721 -4.27169
2.95225 12.7358 -4.756
5.61464 17.7738 -8.70306
5.57182 15.956 -6.34208
5.93908 14.9672 -4.02057
5.07252 16.2008 3.42866
5.72094 16.5831 1.23376
6.44611 16.5362 -0.596339
13.6582 16.1774 4.08759
11.54 15.8085 2.02426
10.1366 15.7747 -0.104204
10.9143 18.5882 -6.74067
11.1539 15.9905 -5.30012
11.1219 14.246 -3.44069
17.6517 9.85188 -6.13497
15.9097 10.5641 -3.8245
13.4904 11.2741 -3.44385
17.4846 7.24931 0.461382
14.6575 8.01586 -0.0863754
12.3502 8.58882 -1.00881
6.49262 5.46945 -3.08688
7.91908 6.47734 -1.55987
8.83218 7.46228 -0.118593
10.2728 9.60073 5.88952
8.16708 7.81926 4.76145
7.99174 5.81138 3.19935
8.17062 0.87972 -0.364731
7.30048 1.6632 1.63812
6.20327 2.46096 3.06656
5.74988 2.21368 9.4059
3.93119 1.59291 7.12831
3.41762 0.58447 4.84324
3.28928 -6.00835 1.89515
1.37472 -4.31626 3.42868
0.698692 -2.01007 4.28117
-6.57898 -0.430884 5.43776
-4.53689 -1.46795 5.80758
-2.74826 -2.29201 5.85604
-7.44083 -7.84271 8.32023
-5.61806 -6.41221 8.20374
-4.03925 -5.32915 7.73941
2.01814 -8.08124 7.76307
0.257438 -7.35894 9.08996
-1.18126 -7.83225 7.83024
-6.07903 -11.0618 12.7956
-4.61225 -10.6914 11.0358
-3.26674 -10.4597 9.61652
1.35856 -16.184 7.57803
-0.270716 -14.5341 7.50251
-1.90517 -13.4555 7.7151
-8.33656 -15.5272 10.5023
-6.04418 -15.5909 10.1511
-4.21079 -15.8947 9.49723
0.884985 -18.2972 12.7826
-0.413672 -18.4288 10.8646
-1.75088 -18.7904 9.46386
-3.43009 -22.0936 4.32773
-2.27997 -22.3478 6.32647
-1.4486 -22.3292 8.11238
2.65357 -25.4547 15.3284
1.83221 -24.7704 12.5468
0.820097 -24.5332 10.2183
1.47378 -28.1086 5.2705
0.263444 -27.8798 7.23651
-0.870277 -27.6404 8.8297
-7.09647 -27.3472 10.3388
-5.24309 -28.7222 10.1006
-3.62632 -29.8386 10.2487
1.10154 -37.0503 8.31107
-1.03373 -34.9716 8.30562
-2.84359 -33.2188 8.70275
-9.92108 -35.1962 4.30514
-7.76745 -35.6383 6.31683
-6.17026 -34.9856 8.19419
-5.81868 -36.3574 15.6873
-5.76166 -36.7416 13.4001
-5.63078 -36.8868 11.4396
-6.26946 -44.1851 9.98163
-7.07798 -42.0269 10.2483
-7.44166 -40.1457 10.7071
-11.3269 -39.7581 14.1346
-14.1656 -38.6835 9.54052
-12.3791 -39.014 10.9834
-10.8313 -39.2578 12.1774
timestep
-5.54909 -7.33618 -7.59614
-11.1472 -6.31376 -9.71749
-8.38401 -6.9906 -8.8303
-6.27157 -6.07499 -7.73405
-3.0353 -5.51024 -13.2099
-3.93529 -3.42925 -11.2761
-4.51179 -2.89718 -8.84973
-8.60421 2.01765 -4.66387
-6.82871 1.04006 -5.79273
-5.36707 -0.14809 -6.36965
0.291867 -2.5272 -5.54136
-1.22129 -0.422436 -4.07142
-3.42122 0.500349 -3.1707
-9.01747 5.17493 0.83094
-6.93003 3.175 0.107542
-4.7434 1.86314 0.12088
-7.0027 3.07387 6.2534
-5.42498 1.93577 4.98931
-4.09238 1.11918 3.79004
1.20932 0.976677 5.74168
-0.124116 -1.54121 6.61494
-2.04514 -1.85757 4.9681
-3.02935 -5.10252 10.9992
-2.60433 -5.2955 8.056
-3.12817 -5.45069 5.56522
-3.88442 -7.26091 -2.38332
-4.36587 -6.76042 0.51463
-5.52667 -6.16657 2.70606
-12.214 -5.77158 -0.941957
-10.4111 -6.50404 0.321093
-8.98258 -7.18245 1.49584
-6.47697 -14.9077 5.6622
-7.72652 -12.4364 4.56157
-8.72277 -10.6402 3.05037
-15.0035 -7.66376 -0.337376
-13.5026 -9.52823 1.43784
-12.2785 -11.6445 2.16272
-10.3197 -16.4321 -1.16196
-11.0353 -15.7914 0.94986
-11.8954 -15.3902 2.67615
-8.79092 -22.1496 5.85928
-10.294 -19.634 5.31785
-12.1856 -17.9322 5.48577
-17.9223 -16.6438 11.0896
-15.6154 -18.1794 9.99393
-13.2489 -18.4795 9.09266
-7.74267 -20.428 13.8038
-9.9372 -20.134 13.111
-11.7013 -19.7533 12.321
-18.2961 -20.3592 15.5163
-16.0226 -20.0237 15.1979
-14.0688 -19.7908 15.2931
-11.7696 -23.926 17.9431
-10.9621 -21.7933 18.3698
-12.6038 -20.7456 18.6668
-7.53729 -17.1473 22.615
-10.2284 -16.858 21.3682
-12.5978 -17.6911 20.9274
-19.1825 -16.61 23.262
-17.6659 -16.6397 21.5066
-16.1603 -16.5621 20.2386
-16.0762 -12.1521 22.3188
-15.98 -12.0671 19.3416
-16.9606 -13.8027 17.7515
-22.5532 -12.702 15.3476
-20.3482 -12.902 14.6545
-18.413 -13.0574 14.32
-15.1449 -7.97379 15.2798
-15.1385 -9.64362 12.8116
-16.0095 -11.7562 11.6799
-17.572 -13.1296 4.5693
-16.1162 -14.2088 6.93497
-14.6421 -14.0918 9.01245
-8.3232 -12.9868 11.7444
-10.1064 -12.4417 10.364
-11.5573 -11.8776 9.15672
-14.8538 -6.05036 5.33896
-12.4012 -7.69744 5.72906
-10.5434 -9.10205 6.76743
-4.811 -9.19662 9.87408
-5.72461 -8.2319 7.20667
-7.5877 -6.76708 6.26547
-6.30595 0.437145 8.77774
-6.65909 -1.54971 6.585
-6.59338 -3.39405 4.82512
-9.84864 -0.872007 -1.31531
-7.20986 -1.54525 -0.105355
-5.32191 -2.38413 1.38986
1.48883 -4.92217 -1.02361
-0.219538 -3.45934 -0.454411
-1.65494 -2.41078 0.395312
-1.14428 5.84891 -2.20153
0.0787568 3.29767 -1.26571
0.00735102 0.931082 -0.318799
7.38435 -0.383612 0.802192
5.3083 0.651953 0.802586
3.52072 1.44683 1.03408
-0.220134 6.11746 5.49732
2.35912 5.58752 4.10196
4.17454 4.91524 2.44215
12.8429 4.27659 0.42044
10.0354 4.90666 1.19571
7.55746 5.3224 0.760018
2.31643 7.694 -3.33054
4.26389 6.64553 -2.63021
6.0625 5.84439 -2.69433
9.90432 0.580725 -4.19723
8.83549 2.54935 -4.80099
8.12553 4.26247 -5.46587
4.85817 10.1039 -8.23161
6.51138 8.47993 -8.12253
7.12084 6.613 -8.27755
5.18261 4.81313 -14.1322
6.91055 6.33412 -13.8438
7.59664 6.09778 -12.0123
12.5967 10.9762 -14.65
11.547 9.40904 -13.2993
10.7814 8.1704 -11.9724
11.6054 5.46834 -6.16642
11.5531 7.2745 -7.62156
11.8097 9.05576 -8.42293
18.6051 9.04454 -6.63669
16.7588 10.3189 -7.22793
14.9824 11.0216 -7.70939
12.2283 17.5734 -6.72151
13.8549 16.0534 -7.37441
15.1682 14.7938 -8.12908
21.0207 12.5943 -10.3851
19.775 15.2979 -10.2447
18.0243 16.9511 -9.40549
18.1482 24.2108 -7.84188
17.4705 22.3953 -9.11748
17.1883 20.6212 -9.92609
13.7617 21.3132 -15.7573
15.7252 21.8082 -14.625
17.3484 21.8725 -13.5106
22.2358 22.9313 -8.42333
21.7942 22.8433 -11.3691
20.8478 23.3436 -13.6836
19.8548 28.3978 -20.8203
21.2966 26.681 -18.8571
21.6823 24.9502 -17.0244
28.6798 22.1089 -17.1351
26.9277 23.6296 -17.1544
25.4799 24.9654 -17.1591
25.2489 31.9273 -17.2265
26.0923 29.7852 -17.5134
27.242 28.2418 -17.9343
32.2331 28.1998 -17.8023
33.0866 31.0548 -22.0043
31.9501 30.0851 -20.2294
30.7863 29.2142 -18.8996
timestep
2.4842 2.56154 -35.5424
7.64126 0.205612 -33.2687
5.42441 1.62631 -34.6642
3.75472 2.73571 -36.2403
9.46509 -0.150233 -40.9467
6.56373 0.301401 -40.4382
4.38643 1.44024 -39.7563
2.24499 -4.38511 -39.7893
1.67646 -2.24558 -40.4832
1.39418 -0.423001 -41.1757
-5.49835 -1.3792 -39.0768
-3.19458 0.481459 -39.41
-1.4995 1.97105 -40.5973
-1.37431 5.95345 -46.6692
-1.23732 5.39837 -43.7446
-1.33259 5.71687 -41.2164
-0.451007 6.60176 -34.3062
-0.20374 7.20832 -36.5319
-0.0359522 7.882 -38.3755
2.53619 15.3838 -41.4095
2.39657 13.2835 -39.3001
2.21776 10.9408 -38.309
9.62794 13.4587 -35.2423
6.80306 12.7738 -35.8991
4.65449 11.4783 -35.4431
3.39569 6.50524 -29.985
4.48094 9.27221 -30.2006
4.08488 11.3037 -31.6901
-0.395002 16.4655 -32.2238
1.16912 15.3126 -30.9562
2.87713 14.6137 -30.2669
4.45977 16.9754 -22.0368
3.79165 15.1798 -24.3194
2.55245 14.6371 -26.481
-5.53524 12.7431 -26.8777
-2.69993 13.6083 -26.573
-0.966185 14.6887 -25.0468
-4.69139 19.622 -20.632
-3.88816 17.6934 -21.6408
-3.09979 15.9688 -22.1747
-10.9428 12.9468 -23.2633
-8.74188 13.9263 -21.5091
-6.19406 13.9011 -21.4066
0.491234 10.0267 -22.2749
-2.22905 11.2402 -22.1867
-4.57088 10.9405 -23.1503
-1.92012 8.07258 -18.0699
-4.00901 8.29891 -19.0536
-5.53266 8.6987 -20.2366
-12.1209 5.18372 -21.1391
-10.5803 6.80729 -20.5283
-9.30027 8.23262 -20.0692
-9.3595 14.3587 -15.4867
-9.53351 12.1757 -16.2525
-9.58305 10.3174 -16.9048
-8.19414 3.44453 -17.1466
-9.26909 5.5602 -15.3442
-11.0671 7.34581 -15.0589
-16.5026 7.3759 -17.6624
-15.5275 7.39302 -15.5574
-14.6406 7.78083 -13.8415
-17.9969 4.4317 -6.6996
-16.9287 6.49769 -8.56269
-15.4519 7.86298 -10.1306
-10.5413 11.8532 -7.16382
-11.3243 9.9638 -8.25965
-11.7594 8.47081 -9.46792
-6.35095 2.91619 -11.5749
-7.98076 3.92011 -9.29099
-8.91984 6.14746 -8.47884
-5.51474 10.9139 -1.74773
-6.66419 9.46887 -4.08674
-6.59328 8.23303 -6.31614
-1.28728 3.45357 -5.97984
-2.53844 5.40158 -6.12901
-4.20667 5.54187 -5.09063
-8.51249 3.44778 1.63454
-6.73763 4.01228 -0.691743
-4.59982 5.25172 -1.3222
0.589778 12.1991 -2.09511
-0.149639 9.40167 -1.38234
-1.40101 7.24572 -0.844484
-1.48674 11.9055 5.66309
-1.45923 9.22941 4.35226
-1.17129 7.12121 2.94657
3.88709 0.093178 3.86286
2.41732 2.60981 4.48477
0.701507 4.45095 4.89709
-3.83728 5.03707 9.66497
-1.57778 4.83095 9.18063
0.297317 4.50099 8.67329
6.93131 8.2883 11.8767
4.67536 6.59802 10.9103
3.5055 4.34157 10.7044
1.08312 -1.30441 7.82656
2.03925 -0.118545 9.5764
3.39499 0.545604 10.8419
7.02952 -3.71128 17.7455
6.5535 -2.71308 14.9782
5.22793 -2.07386 12.8958
5.77375 -8.693 7.57389
5.57454 -6.65213 9.7362
4.73222 -5.72236 11.9562
-0.850238 -6.58064 15.4322
1.34726 -7.32345 15.392
3.2281 -7.61851 14.8858
4.93514 -11.32 10.3613
5.10855 -11.0042 12.6531
5.04156 -10.9475 14.6215
2.83455 -14.9109 19.8447
4.52206 -13.8628 18.6463
5.94992 -12.7858 17.8199
13.2353 -12.347 19.5841
10.9227 -12.5261 19.5653
9.12871 -13.2938 19.839
8.46213 -18.7092 24.2147
8.62381 -16.5179 23.4702
8.67653 -14.5499 23.3963
6.19514 -10.2684 27.2966
7.47994 -12.1977 27.1982
8.65582 -13.7761 27.1169
11.6857 -13.2216 33.5954
10.7514 -14.28 31.7543
9.57787 -15.2432 30.499
10.9595 -21.0553 33.1009
9.3687 -19.3757 32.9262
8.52121 -17.6292 33.2612
12.4564 -18.9333 39.1872
9.83421 -17.8527 38.2725
7.65946 -17.6159 36.9622
2.95398 -20.4549 41.9932
4.1867 -18.8881 40.8065
5.14729 -17.486 39.8104
2.67172 -10.8241 39.2138
3.78914 -12.6382 40.1319
4.8435 -13.9468 41.1601
7.7653 -18.8654 45.5026
6.04436 -16.4376 45.3463
3.91388 -15.2478 44.6068
-4.59553 -16.735 44.1138
-2.23703 -14.9225 44.2948
0.214452 -14.3885 44.7486
2.80602 -14.3035 51.5413
1.6112 -14.3374 49.5529
-0.0639667 -14.5378 48.5355
-7.41501 -14.7127 48.9849
-5.33287 -14.22 49.8817
-3.41536 -13.9113 50.2126
-1.17541 -15.5159 53.7071
-4.32726 -16.4203 54.4084
-3.53914 -14.3672 55.1473
-2.23222 -13.7279 53.819
timestep
9.6703 -19.7635 -1.53129
9.04253 -23.7557 -5.92573
10.1358 -21.7574 -4.00422
10.9193 -20.2998 -2.06416
13.5082 -22.321 6.17725
12.7589 -21.3647 3.45619
12.808 -20.1246 1.22857
16.25 -16.5398 -2.36157
15.7686 -16.724 -0.0995665
16.1578 -18.3544 0.93549
22.9855 -23.6433 1.52072
21.2398 -21.2999 2.10521
19.3259 -19.6782 2.56325
17.2806 -16.7534 8.77328
19.5785 -17.325 6.96401
21.2577 -17.5623 5.05965
23.8622 -18.3216 -1.46495
24.2012 -17.8021 0.770568
24.1955 -17.2697 2.66727
32.898 -15.9897 1.529
29.9222 -15.9278 1.67473
27.6096 -15.6014 2.69833
28.5935 -6.76847 1.87132
28.4287 -9.70088 2.37555
27.9092 -11.9083 3.54165
25.0084 -14.2911 -2.67185
24.7476 -13.2025 0.0899168
24.2992 -12.2019 2.39216
19.2175 -12.5157 8.37028
20.5098 -12.8267 6.46877
21.6829 -13.246 4.9427
19.399 -16.2661 -2.8749
20.0439 -15.6736 -0.0264744
19.4324 -14.7131 2.2552
15.4943 -9.07038 4.63415
15.4775 -12.0112 4.15263
16.146 -14.472 4.14769
11.6413 -18.2107 8.87794
12.1706 -17.3097 6.80657
13.0899 -16.4029 5.31882
11.6812 -13.912 -3.10548
11.8015 -15.5184 -0.598417
11.5259 -15.6826 1.93132
6.3032 -14.2157 6.77605
6.75164 -14.4867 3.84247
7.76802 -15.2124 1.61922
6.38165 -16.1975 -4.59293
5.8767 -14.8463 -2.77588
5.85909 -13.6048 -1.24642
2.91746 -7.91987 2.13703
3.20519 -9.27563 0.276511
3.90835 -10.3439 -1.22193
4.77992 -9.33372 -7.8595
4.17879 -8.40254 -5.82138
3.42796 -7.88162 -4.07615
1.56136 -4.13776 0.825094
1.14486 -3.64558 -2.08432
0.835991 -5.1039 -4.15323
1.61521 -7.17081 -10.4377
1.51428 -5.50328 -8.8279
1.56544 -3.90082 -7.68317
4.77251 1.5459 -4.46823
2.87283 0.602477 -6.56144
0.80397 -0.180784 -7.82984
-1.565 -1.65815 -14.4725
-1.49385 -0.168975 -12.6949
-1.20449 0.677042 -10.9396
0.0734422 7.19424 -8.31498
-2.01177 5.78797 -9.91332
-3.42017 3.70226 -10.3241
-7.44046 4.68648 -16.1532
-7.58162 3.33186 -13.5026
-6.11317 1.74248 -12.1536
-6.81115 -1.79538 -17.5397
-6.34401 -1.64359 -15.2722
-5.46968 -1.74836 -13.51
-0.537384 -6.18418 -16.9337
-1.96227 -5.54643 -14.3953
-3.44449 -4.7887 -12.4636
-9.04188 -8.06571 -8.97796
-6.12131 -7.78987 -8.45397
-4.17537 -6.24632 -9.03126
-1.41537 -10.0345 -2.89781
-2.23688 -7.95296 -4.86575
-2.65427 -5.55269 -5.61877
-4.27461 -1.11285 -9.37796
-3.93463 -1.19065 -6.41844
-2.40661 -1.92523 -4.51345
1.86324 -0.507396 0.469377
1.59771 0.444394 -1.62967
-0.25774 0.257482 -2.26547
-6.81373 1.92297 -1.43666
-4.01724 2.87965 -1.0561
-1.7963 3.72086 -1.98469
4.37632 5.69595 -4.23177
2.08828 6.07945 -4.21762
0.186522 6.39729 -3.81365
-5.02549 11.3483 -0.138653
-3.68207 10.34 -2.60016
-2.657 8.84954 -4.39746
-8.76752 7.05633 -8.12052
-5.88088 7.7915 -8.20553
-4.28959 9.72295 -7.71588
-6.919 16.4894 -8.62738
-6.57903 14.2414 -8.16566
-4.78187 13.4874 -7.8781
-1.19964 16.4325 -7.05529
-1.67322 15.9785 -4.82998
-3.43491 15.1045 -4.71411
-8.36084 11.5196 -4.1853
-7.23943 13.339 -3.28275
-6.64664 15.1195 -2.68316
-8.63589 20.9863 -3.82922
-7.76115 19.625 -2.16664
-7.20124 18.3548 -0.768768
-3.61694 19.1847 5.04047
-5.55705 18.4405 4.00872
-7.14237 17.853 2.99749
-9.61388 24.229 6.36039
-9.65898 22.1558 5.32008
-9.56322 20.4897 4.27319
-11.6733 14.7803 3.36791
-12.1785 17.0446 3.37814
-12.7511 18.8846 2.96888
-16.8713 22.8912 -1.75783
-15.8861 22.4204 0.28912
-15.1302 21.6648 1.94398
-15.5338 24.6675 9.84386
-16.6051 23.1077 7.54171
-16.6683 21.6967 5.41862
-19.5508 15.4758 3.74236
-19.3029 17.371 5.05731
-19.1958 18.9697 6.20334
-24.8815 20.2815 10.9564
-22.9386 19.3004 10.1532
-21.2663 18.6144 9.36987
-14.8372 15.5086 7.78005
-17.3781 15.0847 9.27821
-19.7982 15.1812 10.0758
-26.9293 11.063 8.72219
-24.7297 12.7896 9.7522
-23.1821 14.0235 11.36
-22.1503 18.1248 16.2578
-23.6916 16.5609 15.5089
-24.2817 14.7763 14.9187
-24.6428 9.0823 18.1471
-25.789 11.0079 17.5467
-26.7475 12.5228 16.7297
-29.1129 13.8963 20.5759
-27.3545 16.3084 21.6032
-27.6357 16.4896 19.3074
-28.7787 14.9608 18.8205
timestep
-1.33784 -1.12527 -8.40004
4.88282 -2.4603 -7.53203
2.4054 -1.23298 -8.644
-0.0143539 -0.524179 -8.26336
4.34438 2.73701 -13.8487
2.22206 1.96284 -11.9053
0.669307 2.76099 -10.0467
-1.65994 6.29365 -5.01293
-0.770695 6.45477 -7.14968
-1.34725 5.77287 -8.90568
-5.88417 8.88114 -15.7578
-4.78896 7.65701 -13.2714
-4.21943 7.38529 -10.8007
-4.08648 8.99274 -5.20806
-6.45487 9.4006 -6.9701
-7.32788 9.00465 -9.33306
-13.8593 8.46435 -13.2953
-12.3373 8.96688 -11.618
-10.8631 9.70386 -10.5389
-10.7683 14.3631 -4.20903
-12.574 13.6609 -6.47323
-12.9551 11.7396 -8.10593
-20.3593 11.5395 -10.1903
-17.793 11.4564 -8.67781
-16.403 11.4217 -6.54026
-22.5042 8.16932 -1.93566
-20.0104 9.15687 -3.23424
-17.6929 10.219 -3.17432
-13.1455 13.5917 0.449196
-14.6621 11.8734 0.0890797
-15.118 10.017 -0.387069
-13.7199 2.24439 -2.40356
-13.6795 4.62189 -0.607381
-14.6758 6.45454 0.859321
-9.63851 9.95962 5.52477
-11.6609 7.96478 4.62415
-14.1713 8.15558 4.21967
-20.5134 7.82124 5.42502
-18.7157 9.18952 5.95271
-16.9173 9.97777 6.11155
-17.8788 18.384 9.22982
-17.2764 15.5546 8.51426
-16.9949 13.0236 8.38241
-24.9252 11.6531 11.3371
-22.0647 11.5945 10.5036
-19.5519 11.7721 10.8994
-19.4833 11.4441 15.9234
-19.5422 9.36819 14.8891
-18.9239 8.75462 13.1221
-20.0837 1.15207 13.0877
-19.3358 3.33221 12.823
-18.4957 5.05495 12.3678
-12.1633 6.43141 10.1086
-14.2315 5.64315 9.41338
-16.0933 4.99921 9.4241
-23.0305 0.95912 5.80496
-20.6498 2.60681 6.51053
-18.2054 3.2846 6.77095
-15.9119 0.574551 0.904527
-16.8595 2.32703 2.09333
-17.5748 3.88036 3.0713
-18.4095 12.4643 2.88066
-18.1714 9.65375 1.91911
-18.396 7.17485 1.3649
-21.1463 2.5371 -3.31206
-19.7494 4.27458 -2.66988
-18.3627 5.53548 -2.06313
-10.7868 9.1738 -3.03494
-13.45 8.18241 -3.9319
-15.579 6.82879 -4.30319
-19.855 5.69536 -10.6935
-17.2255 6.14688 -9.36605
-15.0614 6.22999 -8.01986
-8.87581 6.22261 -5.87915
-10.3914 6.02071 -7.62407
-11.4861 5.86674 -9.25466
-12.1633 4.9115 -16.255
-10.1447 5.62718 -14.1829
-8.93563 5.17132 -11.9845
-4.68317 3.72448 -4.46222
-5.15903 3.66643 -7.40341
-6.05037 4.1101 -9.75105
-0.466911 6.29114 -14.2848
-2.25322 4.03607 -13.5076
-3.6786 2.39487 -12.1745
-7.01689 -4.27468 -14.8756
-4.96528 -2.76245 -13.3314
-2.95168 -1.27225 -12.8551
1.95761 -0.381968 -17.3017
1.37402 -1.59428 -15.4117
0.565305 -2.367 -13.7902
-0.898655 -5.62926 -8.32427
1.48195 -5.26353 -10.0791
3.11357 -4.40124 -11.8388
10.381 -1.71175 -12.5166
8.4457 -2.97 -12.2847
6.85726 -4.12617 -12.4297
7.91004 -10.7809 -17.5808
7.37421 -8.88665 -15.3436
6.90054 -7.87472 -13.0514
15.2041 -6.63096 -11.7656
12.4371 -7.48748 -11.0654
10.0661 -8.42504 -11.0224
10.7036 -14.4198 -9.76361
10.4584 -12.3795 -8.6868
9.85498 -10.6541 -7.95217
10.9427 -5.85026 -3.65966
11.0956 -8.11567 -4.13605
11.5248 -9.98005 -4.60593
6.192 -13.2975 -0.631769
7.89262 -11.9726 -1.48913
9.82426 -11.6101 -1.62417
15.3064 -13.213 -4.14392
13.5145 -13.8667 -2.82331
12.3778 -14.4063 -1.30743
12.8175 -20.5311 1.64637
11.6481 -18.5375 1.84742
12.5523 -16.7998 1.6389
13.0818 -12.3947 6.33382
14.0682 -13.8752 4.84468
15.1929 -15.0691 3.75353
21.0555 -16.2893 1.2346
20.3588 -15.5899 3.33408
18.8962 -15.2012 4.59524
21.3664 -14.8037 11.4583
21.2936 -14.2709 9.20146
21.2072 -13.8318 7.28295
25.7229 -10.1026 2.10456
25.46 -10.3546 5.06223
24.2498 -11.5809 6.94212
24.7286 -12.8934 13.5947
24.886 -11.4011 11.8254
25.5525 -10.3552 10.2948
30.7905 -5.75835 9.58736
28.9321 -7.11221 9.27792
28.2851 -7.81109 11.0024
26.8875 -1.80758 14.7659
28.2143 -4.47146 14.6113
27.9717 -7.00823 14.7034
26.4407 -13.1049 21.3376
27.1778 -11.2153 19.1543
27.1889 -9.04622 17.8136
24.1936 -3.47664 17.3796
25.227 -5.13011 18.6368
26.0375 -6.213 20.069
27.9162 -8.83109 25.1816
27.5135 -6.54644 25.1581
26.0449 -6.30192 23.868
26.3126 -2.42693 25.0517
22.5404 -3.86126 25.8872
23.1203 -3.14741 23.7573
25.0069 -2.6703 23.4509
timestep
-4.18289 8.13714 3.74304
-0.170687 3.50151 2.07708
-1.23772 6.21697 2.6838
-2.8874 7.56009 4.08989
-9.27067 7.32078 6.60824
-6.48822 6.69047 7.4691
-3.94323 6.65493 7.62631
-3.56625 0.937553 8.80575
-2.22285 2.82691 8.89539
-1.22871 4.50247 9.18723
5.40874 0.202521 5.60174
3.97076 2.03941 7.45604
2.44497 3.75313 8.5688
-1.27678 10.2121 9.63075
1.41268 9.14889 10.3496
3.00567 7.43065 9.34322
8.86864 5.24297 9.34805
7.58976 7.00196 8.54009
6.70892 7.86791 10.0747
5.12803 11.9247 16.0222
7.38133 10.2795 14.9752
8.56592 9.80074 12.7684
11.6734 3.82583 17.9511
11.7015 5.95991 15.8714
11.5067 8.03953 14.4086
14.1805 14.7883 13.933
15.1353 12.0123 14.4453
14.8542 9.63224 13.5741
17.3744 9.05363 7.33057
17.3311 8.24879 9.50606
16.9656 7.46421 11.2757
20.5679 2.44913 16.4608
18.1026 2.75517 14.8149
18.4862 4.37489 12.8831
23.6939 6.25865 9.98286
21.9904 3.81723 9.84849
19.8472 2.43695 9.91123
18.7511 -4.24772 9.48601
19.3719 -2.66302 7.90939
20.2052 -1.22717 8.96999
22.7429 -4.93906 14.4235
23.6443 -3.10534 12.2543
23.6941 -1.27952 10.4749
26.4975 -5.35826 3.96021
25.5567 -3.06119 5.60909
25.2478 -0.960775 7.02162
21.3727 -3.7098 2.37196
21.6622 -1.92164 3.82147
22.2753 -0.29573 4.74959
23.8333 5.81495 4.603
21.9071 4.52184 4.6178
20.5539 3.09111 4.6707
15.2666 0.664198 4.49359
16.2417 2.68683 3.90992
17.1255 4.43913 3.73884
19.3412 9.27253 1.03423
16.4571 8.80649 1.62205
15.438 7.84388 3.75216
10.9267 5.63424 1.92009
10.763 6.65134 3.99882
11.746 8.2688 4.54497
14.8821 3.43358 8.93407
13.689 6.15202 8.67488
11.7043 7.70936 8.30333
14.9635 13.4238 8.81885
12.9975 12.1928 8.86057
11.1916 11.4141 8.9759
9.64628 15.7873 2.55136
8.8627 14.4862 5.11527
8.30255 12.7602 6.9068
1.88252 13.4874 11.4591
3.44482 12.6765 9.05451
4.55212 12.1548 6.81751
3.14588 8.6307 2.09308
2.10516 10.1096 3.54659
1.47459 11.6102 4.65595
-6.15865 16.2183 6.01167
-3.57519 15.0644 5.07641
-2.03106 13.0369 4.99677
0.219341 14.2078 -2.10099
-2.12371 13.7893 -0.307854
-3.10193 12.216 1.44444
-9.45905 6.83644 -0.696913
-7.00934 8.51942 -0.480406
-4.5473 9.15044 -0.274291
-0.759425 1.98 -3.36542
-2.55037 4.36123 -3.31348
-3.54986 6.68451 -2.98796
-8.33295 6.38617 -7.71481
-6.10222 6.57492 -7.10603
-4.16799 6.53554 -6.73416
2.28552 7.00412 -11.2654
-0.469578 7.88909 -10.5535
-2.61172 8.7062 -9.43728
0.185681 12.8887 -13.6533
-2.00068 12.3447 -13.0999
-3.3501 11.3443 -12.0708
-1.61432 10.9667 -19.243
-3.18869 10.0921 -16.8688
-3.9557 8.78791 -14.8164
-9.70088 4.93055 -10.029
-7.1301 5.19725 -11.5124
-4.87832 6.13008 -12.2617
1.34244 3.81148 -10.3836
-0.948755 3.47209 -10.2508
-2.86845 3.32623 -10.6684
-9.46218 1.78604 -10.8486
-7.35737 1.22887 -10.0475
-5.69114 1.39677 -9.00997
-2.80359 -1.17606 -3.2151
-4.46887 -0.998534 -4.82063
-5.86019 -1.16188 -6.20573
-11.2299 -2.69487 -10.8426
-10.3186 -2.38286 -8.73206
-9.43262 -2.19865 -6.98216
-11.0592 -0.405747 -1.22711
-10.6733 -2.14984 -2.70749
-10.2921 -3.83144 -3.6603
-14.7887 -8.01423 -1.57407
-13.2201 -7.72773 -3.25924
-11.9037 -7.14136 -4.60237
-9.55202 -10.1239 -10.0572
-11.4796 -9.55028 -8.90044
-12.8048 -9.49808 -7.44381
-18.3907 -9.46111 -11.0848
-16.7619 -10.3162 -9.67122
-15.512 -11.675 -8.98395
-12.7121 -13.9537 -4.24654
-14.5079 -15.3829 -6.14723
-15.2294 -15.4442 -8.59228
-13.503 -21.3155 -11.9181
-14.9607 -19.6643 -11.1892
-16.3598 -18.3399 -10.7779
-20.6766 -20.8466 -15.4872
-19.9836 -20.1429 -13.3879
-19.8473 -19.6764 -11.4788
-24.441 -17.4799 -6.84329
-24.1232 -19.5037 -9.00742
-22.9155 -21.4567 -10.1164
-19.4369 -28.903 -11.7677
-21.1093 -26.6314 -10.8068
-23.186 -25.2429 -10.2951
-29.3431 -25.7224 -8.68902
-27.4404 -27.0489 -8.73785
-25.6677 -27.8439 -9.06376
-30.8159 -31.3193 -10.4743
-28.5142 -31.1747 -10.7273
-26.5484 -31.2051 -10.6027
-21.7658 -30.5168 -13.3508
-24.9838 -31.651 -16.5625
-24.2481 -31.5748 -14.3636
-23.3518 -31.6407 -12.6105
timestep
5.93584 -8.44246 -16.7501
3.9982 -3.24988 -18.4702
6.2363 -4.81089 -17.2725
6.44695 -7.15457 -16.29
9.83887 -6.13619 -8.6004
7.72473 -6.42636 -10.6804
6.29093 -7.47984 -12.5072
0.823063 -12.0259 -9.55489
2.32398 -10.2833 -9.86004
3.41281 -8.71867 -10.3573
3.39623 -1.45608 -9.48934
2.47666 -3.9372 -8.11864
2.6104 -6.3966 -7.45836
7.55091 -6.75745 -2.29856
4.67415 -6.96825 -3.04703
2.24642 -6.50879 -3.6775
-4.57948 -5.20797 -5.00532
-2.74703 -5.62694 -3.64555
-1.28611 -5.99277 -2.37559
-2.95836 -1.28518 3.14276
-2.79241 -4.17599 2.43843
-2.66889 -6.36942 1.14379
-8.61002 -6.79166 -3.82997
-7.41324 -7.26187 -1.14166
-5.68684 -8.50461 0.264615
-5.83671 -14.3661 5.57162
-6.65752 -12.7912 3.17865
-6.58836 -12.1696 0.706536
-11.9687 -11.3819 -3.03624
-10.3465 -12.8459 -2.25651
-8.55805 -12.0707 -2.54162
-5.56545 -13.6307 -10.054
-7.02869 -12.2855 -7.83366
-8.40579 -10.9358 -6.165
-10.0501 -9.51538 -12.9889
-11.2307 -9.27026 -10.2637
-11.658 -10.5297 -8.08804
-10.975 -13.0994 -13.2776
-10.8273 -13.9866 -11.139
-11.3241 -14.1359 -9.23852
-15.0448 -12.1697 -4.61306
-13.334 -14.594 -4.88931
-11.0066 -15.3163 -5.64046
-2.88125 -18.1587 -6.84037
-5.13201 -17.1244 -5.18369
-7.50648 -16.3862 -4.61853
-11.302 -17.982 -0.0192132
-9.41554 -17.0086 -0.955203
-7.64215 -16.1602 -0.82768
-4.39226 -19.5521 -1.04689
-4.64815 -19.5019 1.25841
-5.29956 -17.7048 1.73486
1.29995 -16.0636 0.317335
-0.59591 -15.7091 1.60668
-2.36601 -15.3852 2.40841
-0.758849 -11.129 -3.42301
-2.05133 -11.1057 -0.73799
-2.4816 -11.6507 1.71566
-0.25236 -11.5413 8.24949
-1.6798 -11.0064 6.50058
-3.21941 -10.6817 5.31521
-10.9723 -6.88048 5.08738
-8.92162 -8.97326 5.63086
-6.53178 -9.23054 6.48234
-4.29048 -9.45332 12.6162
-6.07906 -8.62871 11.3901
-7.50846 -8.38633 10.0563
-13.083 -10.6249 14.055
-11.9154 -8.31528 12.5776
-10.3853 -6.49251 11.6618
-6.03663 -0.46203 15.8121
-7.36796 -1.65427 13.4275
-8.32248 -3.3019 11.7314
-7.71194 -0.0244135 7.04014
-6.07477 -0.649279 8.56055
-6.33651 -2.6018 8.56818
-2.14431 -8.97022 10.0966
-2.7571 -6.75392 8.20111
-3.19606 -4.38035 7.37894
3.64137 -1.87868 8.84155
1.6634 -1.80191 6.61396
-0.0583984 -3.32643 5.51227
0.870579 -1.77718 -1.97522
2.07853 -3.67638 -0.0221982
1.80776 -4.44097 2.39538
1.38206 -11.6309 4.3478
2.72813 -9.28493 3.09681
4.03949 -7.1995 3.75537
9.57318 -8.54985 2.03383
8.23644 -8.93618 3.89025
7.68724 -7.28682 4.81699
12.7848 -7.91946 8.99094
10.9303 -5.68478 8.32199
9.94144 -4.58208 6.24625
7.7821 0.899309 4.78906
9.68809 -0.415728 4.64661
11.3238 -1.50366 4.49914
16.5175 -4.38905 -0.433107
15.0944 -2.38928 1.25691
14.5121 -0.404344 2.74799
19.4619 5.33977 3.03917
16.8942 4.24754 4.0852
14.6185 3.34199 3.37545
17.0995 8.51937 1.85421
15.0779 7.40298 1.63158
13.4042 6.381 1.44417
7.01686 6.644 2.72332
8.73833 6.77085 1.17322
10.0586 6.8908 -0.283973
12.4577 3.25922 -4.4407
11.8076 5.48613 -4.41496
11.2996 7.30429 -3.85177
9.34893 5.33564 -9.66038
9.272 6.80085 -7.86327
8.94819 8.32443 -6.65713
9.43975 10.7693 -4.00274
7.25668 11.0129 -3.25627
6.43111 10.6438 -5.00642
2.57247 10.801 -9.72704
3.06808 12.3373 -8.06069
3.98017 13.131 -6.50538
5.8042 19.6831 -7.4877
4.24179 18.1462 -6.72663
3.07625 16.7758 -5.92384
-3.1921 16.5762 -3.26834
-1.13725 17.5273 -3.77381
0.295945 18.7796 -4.28231
4.23401 24.1981 -6.33239
1.69447 24.2087 -4.77321
0.550389 22.4484 -3.32577
-4.34099 27.3232 -5.80038
-3.201 25.8145 -4.45624
-2.78223 24.2741 -3.30179
-8.35399 22.6448 -4.59361
-6.88841 22.6712 -2.79533
-5.65089 22.8299 -1.27079
0.791935 18.0345 0.596986
-1.58579 19.8055 0.296514
-3.35547 21.3101 1.34866
-6.45775 24.3336 8.53113
-4.64111 23.2188 6.44847
-2.82147 22.152 5.01553
3.8775 20.4635 6.7901
1.6971 21.2377 6.9598
-0.0761417 21.7888 7.6177
3.82992 26.0915 9.63477
1.94938 24.9863 10.4251
0.18244 24.1325 10.5977
-3.30703 24.2429 13.3212
-1.17897 29.0402 14.938
-1.95719 27.4339 13.456
-2.65203 25.9606 12.3481
timestep
-9.90243 2.60021 -12.858
-4.82708 -1.09178 -12.8792
-7.17185 0.743407 -12.7585
-8.6433 2.72904 -12.1303
-3.19374 6.06187 -14.7476
-5.13081 6.04143 -12.4832
-7.11338 5.97526 -10.8807
-12.4765 6.06738 -6.07305
-11.0861 7.29331 -7.46813
-9.39766 7.71475 -8.39162
-7.04007 16.0199 -8.38584
-7.95938 13.2098 -8.01359
-8.30249 10.9899 -6.80614
-13.9572 10.2233 -4.25076
-11.251 9.97202 -3.02847
-8.78857 10.6341 -3.05493
-3.70463 13.1456 1.53304
-4.85944 11.6144 0.227572
-5.84008 10.1801 -0.700881
-0.531293 5.74983 -3.22187
-3.04602 5.51015 -1.64101
-4.31994 6.80292 0.150177
-6.89879 4.72386 7.34871
-5.4992 4.91285 4.72463
-3.33725 5.75795 3.66903
1.63248 9.7024 7.83034
1.04601 7.08441 6.5332
0.180691 5.23404 5.00682
6.17966 0.864303 3.66826
4.07502 1.50736 4.40267
2.41083 2.16514 5.22653
-3.59607 0.96425 8.86376
-0.653237 0.498895 8.92358
1.83719 0.229964 8.44616
7.67704 -6.51281 9.10266
5.82693 -4.17688 9.13237
4.21059 -2.35885 9.89703
4.14159 -2.55539 17.59
4.85944 -2.53272 15.384
5.27567 -2.0174 13.5287
9.55868 -3.24479 18.9469
9.38592 -2.01516 16.2379
8.63963 -0.458349 14.3612
12.6209 1.53764 8.3482
11.3004 2.15469 10.9474
9.387 2.77719 12.5139
7.13782 10.0268 12.3282
7.28314 7.7597 11.8576
7.29488 5.80922 11.5812
8.43277 5.73828 5.09203
6.90565 5.11378 6.72308
5.64314 5.09109 8.23518
9.28859 0.605122 7.04569
7.20623 0.970091 8.00119
5.7263 1.42197 9.22039
6.62649 2.39223 17.4939
4.90057 2.86338 15.1107
4.44071 2.03414 12.7436
0.938658 -3.6283 12.0371
1.06989 -1.47469 12.8898
1.00777 0.469834 13.1995
0.860548 1.10826 21.1167
-0.47578 0.834925 18.4671
-1.35792 1.14727 16.0951
-6.55394 -0.213544 13.6964
-5.84085 1.9429 13.2229
-4.51201 2.57755 14.5305
-5.12839 10.5881 17.6794
-5.91425 7.83907 16.8392
-6.19965 5.32219 16.5453
-7.39997 -0.895539 19.0161
-8.968 1.44634 18.048
-9.4887 3.41919 16.5186
-12.6447 5.95353 10.7513
-12.3459 4.65401 12.6498
-12.5774 3.62686 14.3148
-20.3273 3.46989 16.1988
-18.1747 1.8137 14.9725
-15.9059 1.86437 13.8096
-21.8459 2.16325 9.41645
-18.8696 2.29243 9.3417
-16.4855 1.73721 10.0562
-11.0617 -2.02313 12.6458
-11.7858 0.296631 10.921
-12.9034 1.30699 8.86349
-14.1922 6.07688 1.72055
-13.2321 3.73626 3.29543
-12.4382 2.25587 5.21403
-6.51243 0.838733 6.60787
-7.90206 0.187164 4.8681
-8.84939 1.72353 4.07947
-2.91448 0.663344 1.61547
-5.39253 1.64746 0.2846
-7.27752 3.2251 0.963114
-10.8324 8.73159 1.92138
-9.38453 7.46784 0.621735
-8.14492 6.56976 -0.618306
-8.33309 2.44645 -5.58496
-7.87697 5.37622 -5.28704
-6.44384 7.03477 -3.98425
0.692362 11.6826 -2.02331
-1.8315 10.8266 -3.35668
-3.64598 9.53272 -4.59585
-3.28057 14.9569 -8.92528
-3.07271 12.6501 -8.79174
-3.30725 10.7979 -8.16298
2.22539 9.69646 -12.3541
0.108546 9.13163 -11.591
-1.33063 8.46725 -10.4212
-2.57984 1.51799 -12.7409
-1.47683 3.12124 -11.4778
-0.676958 4.7322 -10.6743
5.69443 7.33112 -10.8153
4.20987 5.60534 -11.2613
2.90523 4.24958 -11.8463
2.59519 0.705733 -17.4209
3.07014 0.694969 -15.1501
3.68013 0.817804 -13.2808
3.93615 -3.9619 -8.42932
4.6953 -2.77582 -10.273
5.64488 -2.11139 -11.866
11.7884 -2.73922 -14.6914
9.51353 -3.19459 -14.6922
7.61615 -3.72448 -14.686
4.7659 -7.06138 -20.5373
5.97735 -7.16686 -18.5615
7.01448 -6.71811 -16.9479
8.18357 -7.34688 -9.8716
8.41099 -8.86675 -12.4248
8.62158 -9.47974 -14.891
12.6415 -11.2351 -18.2505
12.2811 -12.1918 -16.1679
10.4115 -12.7021 -15.8143
5.02353 -17.0012 -17.4619
6.56042 -15.8134 -16.1932
7.79636 -15.2519 -14.7652
11.6878 -12.7798 -7.8233
10.2257 -14.758 -9.50537
9.17255 -16.174 -11.3466
9.22952 -25.0135 -10.3035
9.93142 -22.1437 -9.91395
9.83838 -19.5966 -9.8346
13.7583 -15.8469 -6.52809
13.6905 -17.7828 -7.80481
13.5322 -19.3604 -8.97417
15.9785 -24.9613 -5.99182
16.0185 -23.648 -7.90388
16.1078 -22.1468 -9.17651
16.3846 -23.0028 -13.632
16.8111 -27.7714 -12.5154
15.8093 -25.7225 -12.9409
16.9746 -24.3425 -12.1544
timestep
19.4464 -7.39551 5.38618
19.7205 -11.6228 1.6243
18.4686 -9.2449 2.91215
19.1139 -7.03604 4.01074
23.2973 -6.08934 -2.44663
22.1218 -4.88121 0.010772
20.6399 -4.21305 1.97551
23.3102 0.897341 3.01766
21.4667 -0.000483074 4.10293
20.0996 -0.541291 2.79169
23.9165 3.76433 -2.23184
21.8175 2.94515 -0.281511
19.4894 2.56249 0.68591
13.7594 5.40955 2.98686
14.7579 3.63864 0.808062
15.9703 1.86682 -0.567878
13.9853 -1.75073 -6.31784
15.3293 -1.61929 -4.43136
14.6337 0.03392 -3.6165
13.0326 6.24131 -7.35706
12.1 3.52821 -6.55094
11.4732 1.77392 -4.80964
7.65236 0.971014 -11.0953
8.47934 0.637692 -8.25183
7.98565 0.594256 -5.75045
5.82014 -6.38352 -3.96249
6.70867 -4.00189 -5.51773
6.54834 -2.24619 -3.67536
9.52758 -5.96837 2.34482
8.10551 -4.64301 1.07852
7.20766 -3.34187 -0.0969812
2.80953 -5.53686 4.61692
4.15429 -3.04635 3.68451
5.82954 -1.3304 2.8176
7.47245 -3.35491 9.25831
8.42037 -1.48507 7.14041
7.94885 0.380637 5.46729
10.8106 5.92866 6.78184
11.3985 3.87969 5.86612
11.3795 2.00266 5.26838
18.9185 4.28423 6.37599
16.6061 2.51957 5.72852
14.9647 1.03403 4.46309
15.0995 -4.49713 6.91133
15.986 -3.93542 4.12224
16.4435 -1.93484 2.60868
20.6867 -4.06002 -3.65447
19.1846 -3.39304 -2.01699
17.7174 -2.72962 -0.882111
17.6146 -8.44635 -1.2176
16.0773 -6.71455 -1.07649
14.8625 -5.226 -0.641179
11.9639 -4.04025 5.49723
11.8722 -3.26206 3.31357
12.4218 -3.17213 1.42395
11.4437 -4.57517 -4.7372
10.6235 -2.38975 -2.88474
11.0809 -0.647569 -1.07972
11.0065 6.85728 -2.10369
10.8803 4.67058 -1.33897
10.4719 3.02787 -0.331163
4.86708 3.18754 3.65015
5.70014 2.31986 0.923693
6.79624 2.94651 -1.29178
8.23364 5.47386 -7.92688
6.98367 4.82015 -6.08497
5.71185 4.26113 -4.68823
3.99977 -2.9893 -9.01915
3.29661 -0.502431 -7.53542
3.6044 1.27756 -5.73559
-2.35877 1.55807 -0.131589
-0.0186043 1.46238 -1.9741
1.86298 -0.116472 -2.65921
1.72294 -6.39982 -1.32763
2.74194 -4.47443 -0.529564
1.40782 -3.04619 -0.282317
-4.99856 -6.21912 0.265566
-2.5307 -5.20499 1.59283
-0.783819 -3.74558 2.74218
0.309471 1.57805 9.5725
0.171778 -0.446481 7.39014
-0.191159 -2.75147 6.36165
3.86217 -4.32828 12.7689
1.74344 -4.47909 10.6787
0.140505 -5.4916 8.97348
-0.546305 -13.0928 9.03799
-1.47841 -10.4917 10.1541
-2.01122 -8.07046 10.7509
-8.3639 -5.8743 13.3505
-6.32522 -6.97699 13.4519
-4.6093 -7.94219 13.5212
-10.1879 -10.4202 18.4971
-8.10165 -11.0131 16.4535
-5.96093 -11.1365 15.0734
-3.4769 -17.9307 12.7497
-3.91193 -15.6773 13.0895
-4.33004 -13.7652 12.8666
-8.63589 -18.6894 9.86768
-7.10099 -16.1685 9.45595
-6.18707 -13.7898 9.55131
-4.92053 -5.01175 9.0807
-6.00712 -7.78653 9.06302
-6.99629 -10.0771 9.58942
-12.9076 -8.81944 12.6031
-11.5382 -8.73964 10.732
-10.4291 -8.51675 9.11925
-12.9166 -5.60015 2.57693
-11.5704 -6.46206 4.25837
-10.3482 -6.69422 5.78582
-4.05016 -5.89243 5.39317
-6.14003 -4.88516 5.40965
-7.8313 -3.95009 5.0274
-4.7909 -2.25345 -1.69258
-6.36521 -2.27849 0.0113358
-7.22524 -2.08417 1.773
-8.50614 4.11464 1.40474
-9.0704 1.86451 1.4349
-10.2064 0.256405 1.50054
-16.0248 -2.78465 -2.14389
-14.2965 -1.3054 -1.68875
-12.8459 -0.0596027 -1.2149
-13.6733 0.878226 -5.61716
-13.2383 2.99795 -4.78055
-14.1682 2.99757 -3.04385
-20.0346 6.71116 -2.14313
-18.6913 5.37154 -3.47848
-17.6708 3.8657 -4.23477
-18.2377 -0.718103 -9.21577
-18.4904 2.23275 -8.8856
-17.9434 4.54636 -7.96336
-16.911 11.0399 -6.00195
-18.1403 9.48891 -7.21264
-19.3026 8.09494 -7.97865
-24.6379 8.69702 -13.383
-23.1807 8.82746 -11.5825
-21.9631 9.59665 -10.2385
-18.4129 14.7636 -5.03148
-20.3571 13.6537 -6.99838
-22.2188 13.0274 -8.6245
-27.0847 11.3903 -14.1737
-25.1179 12.9882 -12.6058
-23.3359 14.6574 -11.8703
-17.0433 18.653 -12.4663
-19.3406 18.3301 -12.4366
-21.203 17.7131 -12.6148
-25.5035 23.8557 -13.9475
-23.9083 22.1732 -14.0295
-22.4357 20.891 -14.293
-19.3166 23.9032 -17.2404
-17.3113 20.6736 -19.9449
-19.0815 21.2795 -18.5732
-20.2406 22.0409 -17.1741
timestep
-0.449041 -4.46105 -29.6489
-3.71669 -2.01511 -34.808
-2.37697 -2.67991 -32.2305
-0.831822 -3.19572 -30.2686
-3.62202 4.74638 -30.028
-3.56702 1.91791 -29.0914
-2.07287 -0.0646795 -28.5089
-0.113518 -1.74284 -21.9354
-1.61513 -1.17368 -23.6098
-2.99909 -0.524158 -24.8523
-11.5861 0.75355 -24.6467
-8.73465 0.892034 -23.7921
-6.2053 1.21567 -23.7877
0.531416 3.63562 -24.436
-2.18439 3.77 -23.2167
-4.36229 3.95276 -21.903
-9.9071 5.31563 -18.4963
-7.65939 5.80977 -18.7896
-5.77901 6.22412 -19.206
-4.36444 13.1066 -13.4574
-5.01381 10.7837 -15.2075
-5.17648 8.42763 -16.1693
-3.28745 3.26582 -18.0163
-4.33784 3.99463 -15.3245
-4.81959 5.72882 -13.5181
-5.88614 4.80619 -4.64966
-5.39671 4.3794 -7.55805
-4.3761 4.89217 -9.83794
1.85148 7.38033 -7.22964
0.525641 5.60472 -7.9165
-0.868417 4.33496 -8.48677
1.07815 -2.89652 -11.3192
0.517335 -0.169026 -10.2577
0.62235 0.883042 -7.93725
0.878863 -2.01144 0.415984
1.05667 -1.05308 -2.4001
2.03594 -0.478556 -4.68341
6.29531 4.16184 -3.41375
5.66989 1.95396 -3.75513
5.62662 -0.00310904 -3.53402
10.4247 -7.37066 -3.90664
9.43526 -4.58421 -3.53631
8.12216 -2.66897 -2.48267
10.8415 -2.75897 5.82309
9.82181 -3.04418 3.03755
10.3874 -2.98746 0.551713
16.9045 -1.62616 -1.37101
15.3638 -2.26522 0.241529
14.0119 -2.61574 1.63092
18.0566 -4.4521 7.88707
17.0166 -3.3833 6.10986
16.1684 -2.25162 4.73847
19.6852 4.3549 3.60306
18.0029 2.77788 3.8588
16.5649 1.43185 3.89296
17.6658 6.55104 -0.197423
15.342 4.76505 0.341489
13.9606 3.08747 1.67563
6.41532 1.71737 2.08159
8.59337 1.71409 1.28253
10.5232 1.67126 0.889061
16.0943 -1.13322 -4.44865
13.34 -0.290936 -3.68397
11.2036 0.719562 -2.72637
9.16895 -3.07825 -7.46184
9.06108 -0.906883 -6.6519
9.15129 0.919173 -5.91829
7.80736 8.31265 -9.89528
7.64548 5.33867 -9.79732
7.52219 3.11292 -8.55904
4.3572 -5.08478 -8.05316
4.89723 -2.23446 -8.73468
5.94796 -0.138641 -9.73768
5.76622 -2.6239 -16.2257
5.10085 -1.06611 -14.6404
4.43828 0.121601 -13.2152
2.81553 -3.34506 -18.3584
1.47752 -1.78606 -16.1998
0.846793 -0.0467425 -14.4451
2.18091 6.48775 -13.2114
0.0137039 4.44242 -13.1965
-1.60698 2.48159 -13.0212
-6.2519 -2.41282 -9.14421
-5.99831 -0.549367 -11.4558
-5.2758 1.70214 -12.4103
-11.9725 3.04258 -15.5844
-9.73708 3.82111 -13.7741
-8.23227 3.98799 -11.7222
-7.64782 9.91174 -8.12363
-8.24734 7.67623 -8.28315
-9.2071 5.9945 -8.64605
-16.4608 4.60562 -5.68829
-13.5939 5.41583 -5.61711
-11.4327 6.7684 -5.66473
-11.9916 13.7236 -3.94284
-11.5739 11.4886 -3.48174
-11.4168 9.56409 -3.09104
-15.3546 12.4506 0.267668
-14.0129 9.79355 0.410425
-12.0086 8.21707 0.41257
-7.44434 3.47939 6.4983
-8.41666 5.16565 4.24187
-10.0335 5.58689 2.31548
-12.6747 3.08623 -0.42445
-11.2384 1.38135 0.218048
-10.7733 1.86771 2.06956
-8.25203 -3.81164 4.23841
-9.21715 -1.76041 4.73179
-10.1624 -0.112958 5.25444
-14.4168 2.69337 9.89806
-12.5003 1.38696 9.95229
-10.9816 1.25237 8.70486
-6.02874 5.12861 12.0373
-7.53735 3.38143 11.8052
-8.58298 1.72277 11.6144
-11.3945 -4.5778 11.013
-10.6151 -2.80871 12.2957
-10.3042 -1.18055 13.3603
-14.545 -0.131876 19.6233
-12.8529 -0.548778 18.0918
-11.2468 -0.980872 17.0361
-10.263 -5.36721 22.9555
-9.89461 -3.59756 21.5012
-9.43457 -2.27568 20.1149
-3.26862 -2.77854 15.9962
-4.68269 -3.25904 17.7716
-6.02417 -3.65279 19.1595
-6.79563 -9.64166 23.5252
-5.19372 -7.28738 22.6468
-3.67726 -5.76356 21.2754
2.20313 -3.20024 22.9122
1.00023 -4.97813 22.0322
-0.0197687 -6.6481 21.8048
3.02753 -13.5719 20.9316
1.97309 -11.765 21.9345
1.56734 -9.98773 22.6811
2.93816 -3.87036 28.6607
3.1234 -6.54246 27.3546
3.23803 -8.53771 25.7709
8.74951 -11.1714 22.1829
8.31666 -10.4485 25.0413
6.4905 -10.2087 26.8049
5.9614 -10.8036 34.3668
6.70113 -10.453 32.196
7.12489 -9.55563 30.4942
11.9407 -9.011 26.7051
11.3441 -9.25199 28.9341
10.909 -9.50967 30.8381
12.5921 -9.45917 34.5972
16.5992 -6.10914 32.6085
14.4436 -6.80728 33.1068
12.7272 -7.63837 33.6008
timestep
7.75114 7.49525 -8.80487
2.11716 7.35407 -11.8267
4.40929 6.603 -10.0767
6.43999 6.90015 -8.56331
4.91591 2.80629 -2.79171
5.98965 2.67088 -5.56824
7.12064 3.24448 -7.78054
13.2569 2.08046 -9.78692
11.088 1.26217 -9.69384
9.17086 0.87754 -9.93337
13.5137 -2.82947 -5.49167
11.633 -2.99782 -7.79718
9.34051 -2.77261 -8.89083
6.6076 -8.89188 -12.3504
6.13229 -6.86179 -10.2213
6.72296 -5.43692 -8.19069
2.52912 -8.28218 -3.90564
3.88185 -7.92598 -5.75649
5.32895 -6.85731 -4.95352
4.40553 -13.8789 -0.91308
6.3753 -11.9397 -2.02664
6.85424 -9.53646 -2.73189
8.25138 -2.35393 -2.91757
8.27371 -4.84942 -1.28895
9.02489 -7.20398 -0.661226
15.3475 -10.73 1.20789
12.7099 -10.6681 2.59338
11.1844 -8.68735 2.09137
10.7541 -6.07529 9.23907
11.5318 -6.69855 7.14404
12.2566 -7.04249 5.34479
15.793 -8.979 9.71114
16.2006 -6.76178 7.76225
16.0254 -6.57153 5.22549
18.2899 -2.19186 -0.0402044
18.4256 -4.88008 1.23864
17.7483 -7.24611 1.90617
18.4567 -12.124 -3.5859
19.2025 -10.8909 -1.76777
19.6749 -9.67372 -0.292583
27.1304 -9.5013 -3.42211
24.9525 -10.9445 -1.9887
23.378 -10.4867 -0.0358002
28.564 -6.68973 3.16335
25.8664 -7.79274 3.78525
23.6457 -9.00087 3.45142
18.621 -10.881 7.67969
19.8558 -9.30437 6.50838
20.9552 -7.80622 5.85441
21.7421 -1.28047 5.58836
20.8879 -3.16797 6.63245
20.3833 -4.62715 7.856
17.8048 -3.665 15.053
18.1725 -3.69493 12.7625
18.3174 -3.43683 10.8148
22.3561 2.95064 9.81168
19.8249 1.41154 10.1351
17.7637 0.0702206 9.46048
17.582 0.53578 1.70785
17.4055 -0.122001 3.92564
16.8504 -0.374826 5.79882
13.6592 -2.13424 11.3536
13.0903 -2.1049 8.4285
13.4738 -2.11447 5.90752
13.2758 -3.85934 -0.566783
12.1671 -3.45354 1.43038
11.2451 -3.52109 3.16991
6.76979 -3.09266 8.65615
7.44285 -4.83484 6.33404
7.99194 -5.34558 3.8968
7.19477 -11.7571 4.23275
6.24575 -9.82387 2.17302
5.7134 -7.38709 1.64278
4.46142 -2.35153 -1.97696
3.8059 -4.42267 -1.16208
2.91785 -6.07951 -0.574323
-2.36084 -8.8628 3.51525
-1.63515 -8.0754 0.734279
-0.392615 -7.71988 -1.46387
-4.58789 -1.99275 -2.74479
-2.14951 -3.3814 -3.74796
-1.07423 -5.562 -4.51638
-0.365754 -10.9289 -4.73506
-0.787711 -9.21849 -7.13854
0.158454 -6.95386 -7.83098
-0.971494 -7.27727 -14.3598
0.188347 -5.17303 -12.597
1.82312 -5.02102 -10.6463
7.16729 -3.05032 -13.7094
5.48051 -2.74277 -12.1465
4.38634 -2.214 -10.5961
7.68554 3.03982 -13.7333
5.72763 2.31595 -11.6065
3.7074 1.51056 -10.2752
-3.31304 0.643237 -12.6866
-1.37212 1.87004 -12.3547
-0.00372804 1.28965 -11.0619
3.78137 -3.0554 -5.97364
1.29511 -1.70082 -6.90317
-0.630332 -1.50384 -8.56323
-5.98308 -1.64026 -13.1869
-4.40715 -3.49101 -11.463
-4.0033 -3.2086 -8.96124
-5.24699 -6.51243 -3.05201
-6.07119 -5.30652 -4.85447
-6.6201 -4.20293 -6.39115
-12.5648 -5.09219 -9.28407
-10.8036 -3.80965 -8.48672
-9.79204 -2.43261 -7.50621
-16.43 -3.23455 -6.29851
-14.6361 -1.79943 -5.97475
-12.9256 -0.827279 -6.07821
-14.5339 -1.88033 0.0133312
-13.752 -0.261887 -1.45244
-13.3535 1.09292 -2.82644
-14.4065 8.68112 -2.68993
-13.6865 6.52418 -2.22979
-13.0482 4.7229 -1.74913
-12.5532 4.19055 4.7198
-13.8958 4.24587 2.82853
-15.1809 4.13139 1.33999
-20.2845 -0.0461456 1.6195
-19.4348 2.08005 1.2459
-18.9637 3.97835 1.01049
-17.3415 5.53748 8.10064
-18.6958 5.47225 6.21806
-19.6539 5.30142 4.50526
-16.2335 9.62393 0.310877
-18.7439 9.57555 1.91588
-20.1732 9.02527 3.95475
-22.1987 13.04 9.12048
-22.1719 12.5213 6.85938
-22.3228 11.9904 4.96825
-26.2937 14.653 -0.590895
-25.5077 14.8389 1.58397
-24.5041 14.5919 3.26081
-22.3034 17.4462 9.99814
-23.9961 17.62 7.55173
-25.7957 17.0773 5.82861
-32.7646 14.5027 6.61012
-30.3211 16.1405 6.13311
-29.2896 18.4568 6.40456
-31.03 25.2338 9.37359
-30.1517 23.1374 8.90822
-29.1737 21.4337 8.76261
-24.6551 18.1534 12.8688
-26.779 19.0426 12.5849
-28.3861 20.1296 12.2453
-31.289 23.0294 15.3258
-33.4478 19.5968 17.9282
-31.7075 20.2205 16.5266
-30.4984 21.107 15.2487
timestep
-10.0827 7.77305 22.4651
-8.30267 2.20234 19.6351
-8.71345 4.54526 21.4302
-9.22145 7.04171 21.5405
-4.99819 12.7398 17.5223
-6.39796 10.2078 18.2362
-7.68824 8.00863 18.2007
-12.9826 4.56178 13.8683
-11.0874 5.54403 14.777
-9.30408 6.22947 15.2572
-2.6213 6.78501 14.4638
-4.79919 5.18641 13.2062
-7.13522 5.48282 12.2277
-9.80529 9.38757 5.41383
-9.04692 7.35104 7.4529
-8.76357 5.2078 8.80517
-6.52622 -0.293158 6.5543
-8.24203 0.599984 7.83518
-8.78197 2.07811 6.65006
-16.694 -0.701201 7.21746
-14.3383 0.297211 5.68964
-11.9391 0.784879 4.97665
-17.7807 5.07877 4.98733
-14.882 4.44004 4.72335
-13.0845 3.83384 3.01917
-6.84032 1.73932 1.32393
-9.2344 3.02696 0.102945
-11.2991 4.47537 -0.273335
-15.8056 9.46582 -2.66026
-14.1987 7.79313 -2.70864
-12.7587 6.51577 -3.12754
-13.8244 2.94301 -9.39409
-11.6126 4.39537 -8.02346
-11.2802 6.50368 -6.6281
-12.1076 13.0032 -11.0533
-12.4408 10.27 -9.91363
-13.8017 8.68347 -8.45302
-16.9735 8.95524 -13.2715
-17.0392 7.69375 -11.3256
-16.9911 6.91302 -9.51752
-21.0762 0.666486 -10.66
-18.7148 1.9627 -9.3855
-17.371 3.51055 -7.86863
-20.0363 3.573 -1.95811
-17.9537 1.80492 -3.14862
-16.0597 1.61774 -4.84576
-9.70061 1.35289 -5.93312
-11.488 0.663933 -4.62427
-12.9339 -0.0849494 -3.51546
-16.017 -2.36332 1.54435
-13.944 -1.55874 0.882616
-12.1976 -1.30763 0.00633017
-14.294 -6.6032 -1.25811
-12.2106 -5.87359 -0.544497
-10.7499 -4.81298 0.244552
-10.3744 -6.94339 -6.20714
-8.7388 -6.90271 -3.71644
-7.71708 -6.35884 -1.44426
-1.91329 -7.1115 3.35833
-3.12275 -6.68279 1.42551
-4.35205 -5.73957 0.208935
-5.8681 -4.0957 -6.49254
-3.96164 -3.95809 -4.2063
-2.13443 -4.15421 -2.43847
3.9581 0.289334 -2.24835
2.85557 -1.7352 -1.98884
1.51809 -3.18072 -2.05035
0.1597 -9.49342 0.161446
1.88919 -7.22335 1.01935
2.54727 -4.77003 1.24429
8.57361 -3.44981 4.38728
6.77374 -1.67274 2.81157
4.25953 -1.57921 2.39626
3.0428 2.90748 7.18682
2.20469 2.35755 5.09456
2.20114 1.47437 3.33364
8.2094 4.03515 1.84975
5.5648 4.26182 0.495094
3.03469 4.18419 0.803407
2.01909 3.02183 -6.02213
0.902098 3.85052 -3.3866
0.110494 5.224 -1.38925
-4.21945 7.97626 3.12087
-4.43508 6.54221 0.517525
-3.63255 4.67815 -1.0264
-6.68118 9.14368 -7.01739
-5.96084 6.91836 -5.17091
-6.00318 4.65545 -3.9962
-6.61505 -0.874454 -8.28967
-5.60978 0.440538 -6.66405
-4.57596 1.37194 -5.26956
-0.965773 0.648504 1.00818
-1.63871 -0.194426 -1.76977
-1.46746 -0.579331 -4.28473
-1.4699 -6.36527 -7.21185
-0.418857 -4.36155 -6.69918
0.558663 -2.65173 -6.74237
-3.2323 -4.36861 -13.0606
-1.09106 -2.75627 -11.7583
0.963338 -1.9824 -10.461
8.44043 0.0803698 -6.7554
6.32309 -0.0163252 -8.85014
4.20253 -0.00515687 -10.2664
4.88757 5.5694 -11.082
5.42534 4.55525 -13.0981
5.18922 2.61749 -12.8331
8.05576 -0.188485 -17.8099
7.72326 1.88989 -16.8341
8.13048 1.47658 -14.9515
11.6446 5.0415 -9.53765
11.4598 3.81628 -11.499
11.1762 2.46758 -12.9067
17.1264 0.929942 -15.571
15.5401 0.80994 -13.8823
14.4403 0.6334 -12.2574
14.5848 -3.46752 -10.8404
14.1666 -2.2675 -8.8994
15.4333 -0.759126 -8.86414
21.7587 2.00243 -6.93281
19.7412 1.65467 -8.02406
18.6817 0.235309 -7.16155
17.2077 -4.40482 -2.24552
18.2441 -2.40512 -2.80182
19.0168 -0.733931 -3.50255
21.4867 3.7183 1.54173
21.1667 1.6946 0.453288
21.203 -0.0442241 -0.471946
22.2144 -7.08941 4.37915
21.75 -4.24046 3.63866
20.4324 -2.49346 2.32937
17.7047 3.21863 5.57688
18.3478 0.989673 5.55148
18.7439 -0.929884 5.35333
18.5847 -5.37961 10.5437
17.8105 -4.14123 8.74112
17.0982 -3.98014 6.91148
12.9023 -7.89264 1.22235
12.859 -6.81438 4.0001
14.1372 -6.22887 6.12753
14.6837 -4.13394 10.7367
12.6268 -6.2609 10.3825
12.5145 -8.30663 8.86447
14.8583 -14.6165 9.04206
12.9963 -13.2409 9.19409
11.5693 -11.926 9.53266
4.44455 -11.0654 10.926
6.52328 -11.9939 11.3723
8.3107 -12.8158 11.2748
6.29404 -17.8654 10.4718
11.5869 -18.0623 9.21569
9.69092 -17.1772 10.2178
7.88738 -16.548 10.6998
timestep
-9.63685 7.55796 10.3714
-6.75534 9.19625 15.306
-7.87247 7.72023 12.9707
-8.1815 7.65162 10.4404
-6.59371 13.785 7.25419
-6.28242 10.8591 6.78233
-5.46815 8.79442 8.03798
0.373426 10.5948 6.83468
-0.879774 9.99466 8.69255
-1.81607 8.28123 8.95386
-1.24189 -0.193502 11.178
-1.50545 2.64435 10.3076
-0.541421 5.0035 10.3938
6.58713 0.323005 13.2046
4.31722 2.10855 12.4699
2.91776 3.50113 10.8557
7.12969 3.11734 4.42722
6.17827 2.78217 6.51645
5.27068 2.20607 8.16729
1.97676 -4.7776 9.88873
4.19928 -2.94136 9.13438
6.02055 -1.5176 8.05809
12.8667 -1.06882 4.59423
10.0573 -0.575457 3.73165
7.82462 -1.31084 4.72005
9.43858 -7.78525 1.63186
8.16731 -5.13464 1.14346
6.59303 -3.19602 1.65911
-0.342258 -0.631829 0.269426
1.7271 -1.67694 0.180566
3.27759 -2.84243 -0.163725
3.79702 -9.8028 -3.42301
2.41876 -7.21341 -3.94828
2.30629 -4.74864 -3.30426
-1.08539 -8.42618 -8.38359
-0.70298 -6.09082 -6.57244
0.296192 -3.7533 -6.37164
3.17073 1.13145 -10.1719
1.58539 0.476586 -8.60977
0.100806 -0.117549 -7.45913
-2.86878 7.61854 -5.20757
-2.5256 5.13928 -6.82493
-2.50534 2.64628 -7.36065
-5.88065 7.70088 -12.0279
-6.37331 4.82062 -11.4432
-5.45498 3.21502 -9.68786
-11.6474 -0.118464 -10.0077
-9.33491 -0.218868 -10.1646
-7.50538 0.201423 -10.7622
-2.79876 -4.097 -15.3173
-4.33359 -2.88312 -14.071
-5.73532 -1.57553 -13.6169
-10.4301 2.13809 -18.2704
-9.41577 0.292623 -17.2969
-8.29876 -1.03954 -16.3703
-8.50492 -8.39847 -20.9156
-8.12936 -5.63623 -19.8624
-7.44022 -3.23502 -19.3507
-8.11748 -0.390098 -26.2623
-7.67956 -0.627429 -23.9964
-6.95491 -0.730903 -22.1674
-10.8565 6.05935 -23.9946
-9.05129 4.31197 -22.392
-7.18698 2.96058 -21.2963
0.0760818 2.5695 -19.8903
-2.20911 2.35569 -19.5521
-4.12937 2.38991 -19.1133
-9.79663 4.64026 -15.4095
-7.31828 3.04048 -14.9866
-4.88869 2.37955 -15.3899
2.39945 2.34414 -14.3679
-0.264086 2.09245 -13.0554
-2.60731 1.20146 -12.5886
-3.01323 -5.33134 -10.3292
-3.24618 -3.09428 -9.76029
-3.49292 -1.14004 -9.72973
-9.61518 1.99645 -5.86519
-7.1395 0.338986 -5.92993
-4.72599 -0.436666 -6.20486
-3.41215 -5.23249 -0.332535
-2.96031 -2.78648 -1.97366
-2.05241 -1.01461 -3.56692
3.87049 5.15738 -3.19146
2.77413 2.43201 -2.69073
1.46966 0.411587 -3.5385
6.91514 -0.590817 -9.884
5.82488 -0.657354 -7.1114
4.52113 -1.30354 -5.01733
6.78651 -7.56685 -2.43891
6.70636 -5.27032 -2.75816
6.81885 -3.30357 -2.74567
8.98311 3.08669 -1.03229
9.895 0.253362 -0.887029
10.1958 -2.23202 -1.37167
15.1573 -5.31138 -2.90327
14.1881 -6.02388 -0.919489
12.9135 -4.65891 -0.292565
19.8884 -3.41831 4.29889
16.913 -3.52577 4.17362
14.8337 -4.38776 2.97537
12.2132 -11.3234 6.00231
13.54 -8.77073 5.22519
13.0815 -6.31602 5.74154
11.4309 -0.504406 8.1562
11.7822 -2.79413 8.28308
12.3853 -4.51993 9.01712
14.6276 -7.84669 15.4528
13.2821 -7.18445 13.6826
12.1837 -6.70576 12.1189
7.14456 -8.60087 13.8078
7.53746 -6.53945 12.8186
8.529 -6.40837 11.1214
9.2938 -9.0433 4.88907
8.58959 -7.30241 6.25134
7.86204 -5.89028 7.41642
4.38299 -8.23986 2.61956
4.6026 -6.51074 4.15069
4.86707 -4.92326 5.28684
3.26176 1.21552 4.27897
2.66837 -0.965017 4.80391
1.79824 -2.6833 5.21776
-4.43453 -3.4728 7.02665
-3.00122 -3.07151 5.24705
-1.7381 -2.53053 3.83539
-4.56665 1.36212 -2.04066
-4.25733 0.477885 0.0818032
-4.23065 -0.545487 1.76493
-11.8442 0.930406 6.61727
-9.44771 0.743208 4.85593
-7.72518 -0.160834 3.20726
-12.3894 2.64135 -0.348531
-10.1938 2.78331 0.387451
-8.41365 2.99424 1.20438
-9.73405 8.22106 3.58791
-8.09758 6.60529 3.89398
-6.94513 5.01692 4.06659
-0.356633 2.67511 5.05726
-2.64115 3.9935 6.44407
-5.02175 4.36595 7.27856
-9.67098 2.12499 13.3879
-6.92195 3.17194 12.9114
-5.68238 4.35148 11.0207
-1.57125 9.73214 14.508
-2.89481 7.86705 14.1181
-3.5754 6.07257 13.6737
-8.88124 3.37862 18.2183
-6.75965 4.15102 17.6848
-5.05315 4.77887 16.9268
-2.4304 5.57391 20.8485
-2.79273 -0.0038016 20.8843
-2.36509 2.13903 20.1047
-2.34818 4.00793 19.482
timestep
3.73359 -6.51078 -1.18111
1.31915 -11.036 -1.30408
1.22667 -8.12582 -1.93846
2.73606 -6.0822 -2.15726
-1.35739 -7.20377 -9.24905
0.293588 -6.3845 -6.90737
2.57241 -5.77126 -5.94103
9.48374 -5.08458 -6.9626
7.26034 -4.70021 -7.50218
5.40245 -4.21649 -7.94427
1.75287 2.09012 -11.0299
3.88593 0.0268993 -11.3011
5.55008 -1.86918 -10.9286
13.0783 -5.15014 -9.86915
11.2321 -3.36016 -11.3751
8.84084 -3.23253 -12.2518
8.53207 -9.30709 -10.0383
7.75926 -7.69146 -11.513
6.84342 -6.43132 -12.7189
4.57917 -9.94161 -7.64774
3.24477 -8.44727 -9.85381
3.21048 -6.60687 -11.6185
-1.45338 -0.412747 -14.5499
-0.594078 -2.13305 -12.2734
1.06258 -3.54528 -10.9454
4.36815 1.48217 -5.83515
2.95344 -0.960332 -6.79077
0.727787 -1.98551 -7.49644
-3.26907 0.597456 -11.7023
-3.03023 0.448193 -9.39947
-2.41777 0.14578 -7.55167
-6.60362 -4.98745 -10.6108
-5.67855 -2.99697 -8.59523
-4.07305 -3.14517 -6.61892
0.121051 -0.553452 -0.797698
-0.222297 -3.08052 -2.33928
-2.11003 -4.27558 -3.56906
-4.24009 -9.90058 -4.2085
-3.28333 -8.70447 -2.46599
-2.52388 -7.30243 -1.30904
1.52064 -6.49296 6.71706
-0.325899 -6.51356 4.3782
-0.804833 -7.49593 2.0741
-3.89084 -14.7018 4.53002
-1.49698 -12.9517 4.23541
-0.111438 -11.0238 3.30495
6.86706 -12.0188 5.65578
5.07738 -12.525 4.26897
3.45678 -12.3232 3.16722
3.96702 -16.3053 7.34036
2.98117 -16.1365 5.24703
2.41144 -15.9711 3.36848
-4.579 -19.113 3.20289
-2.5692 -18.1089 2.62428
-0.818247 -17.4446 2.01284
1.74317 -15.618 -4.29999
-0.670004 -15.4598 -2.55873
-1.88573 -14.7415 -0.435392
-8.65708 -14.2076 -0.73902
-6.51452 -14.5052 -1.57763
-5.56901 -13.9481 0.0583901
-4.41621 -9.84481 2.76543
-7.38756 -10.0648 2.82089
-7.8941 -12.5622 2.72547
-13.4152 -15.8555 5.16987
-11.2296 -15.0791 5.21936
-11.0745 -13.1822 4.7106
-8.56756 -12.5229 9.71224
-10.8618 -10.63 9.52781
-12.5197 -11.5663 7.83152
-15.9844 -12.1526 14.0254
-16.319 -10.1627 11.8326
-15.5982 -9.97796 9.39358
-16.8529 -3.5192 10.9694
-16.3376 -5.35938 9.65376
-16.176 -6.47514 8.03843
-9.80112 -1.09718 8.63186
-11.7744 -2.4863 6.88344
-13.1747 -4.60439 6.64851
-13.9591 -10.2675 3.81613
-11.3982 -8.74918 3.94712
-10.4207 -6.64494 5.00629
-4.23478 -1.71921 8.50772
-5.39698 -3.85207 6.78126
-6.9924 -5.01821 5.16857
-6.80238 -6.64469 -3.17142
-5.9626 -5.19892 -0.704659
-5.39635 -4.71213 1.73364
1.38169 -2.02889 4.00575
-0.615369 -2.51121 2.92802
-2.44864 -2.36378 2.22244
-8.88414 1.94067 3.40937
-6.70298 1.12188 1.55127
-4.46704 0.395611 0.56355
0.122244 1.75353 4.91885
-2.02641 1.85886 4.05016
-1.99993 2.72148 2.27927
6.38273 4.53402 0.568474
3.43091 4.9329 0.658232
0.908102 4.56164 0.667714
-5.97833 6.01751 -3.61778
-3.31273 5.98038 -2.28601
-0.767049 6.09721 -2.37797
3.11745 4.69312 -7.64993
2.22175 6.32807 -6.26897
1.6309 7.61857 -4.90278
-3.95884 9.53698 -8.12136
-1.73185 9.71156 -7.49489
0.054992 10.3727 -6.99378
-2.84004 16.9223 -6.19496
-1.44635 15.0682 -6.14382
0.114048 13.9476 -5.70789
6.44932 11.81 -6.19823
4.91073 12.9643 -4.90097
3.47775 13.9146 -3.93954
9.55196 16.0178 -4.25219
7.40058 16.6463 -3.65315
5.52992 17.0147 -3.15705
3.45769 21.7481 -7.57717
3.71981 21.1829 -5.34239
4.05588 20.498 -3.52617
-2.67171 19.1294 -1.87943
-0.574289 19.4265 -0.93343
1.37654 19.7 -0.952323
4.48369 20.0726 6.12608
3.11736 19.6165 4.30743
2.24363 18.953 2.67121
-2.46584 14.6899 -1.12212
-0.850261 15.475 1.25567
0.109768 15.9404 3.57173
-0.847756 17.2592 10.8672
0.139194 16.5286 8.89878
0.861483 15.658 7.28597
6.49007 15.9527 4.24895
5.04955 14.4465 5.26803
3.69161 13.366 6.20057
-0.949369 8.36946 7.71183
1.92886 8.52552 6.95564
4.20162 9.68169 6.97731
7.75325 15.493 9.73518
7.88847 12.535 9.40041
7.77355 10.3518 8.08764
11.2106 6.60065 3.64857
9.69137 7.03525 5.34725
10.5348 8.09253 6.77967
14.4913 5.16368 10.2647
14.145 7.10442 9.04153
14.2575 8.33039 7.50359
18.3364 11.6517 6.39267
20.6185 9.38398 4.93839
18.767 8.49102 6.01405
17.3618 9.86989 5.94354
timestep
3.26924 -3.04317 2.40064
1.16803 -6.47609 6.56263
2.60728 -5.69745 4.07211
3.00219 -4.39429 1.91612
7.33644 -6.7303 -2.1956
4.56615 -5.9961 -3.01222
3.30158 -4.10454 -1.86099
-1.13446 -0.770163 -7.33087
0.344251 -1.09855 -5.5736
1.73852 -1.63472 -4.28929
7.62817 -1.25288 -0.86566
6.07459 0.906253 -2.20914
3.67128 1.34568 -2.93958
-1.46827 7.9693 -1.2427
1.27865 6.81776 -1.33658
2.6758 4.97451 -2.41041
9.13899 5.09135 -2.01534
7.32614 6.03593 -3.1125
6.11738 6.36196 -1.59149
11.5062 12.3145 -1.76843
9.47516 10.1428 -1.57069
7.50391 9.55338 -0.0642931
4.08962 9.33593 6.36014
4.89477 11.3551 4.32171
5.51745 12.0835 1.95864
2.42661 17.2165 -3.53611
4.10238 15.5506 -1.72033
4.72279 15.5984 0.752584
4.89617 23.3244 1.3258
4.59999 21.0768 1.81855
4.31975 19.1422 2.0635
1.59538 16.4392 8.78869
1.30193 18.9223 7.16755
1.83583 19.8466 4.85169
-3.69606 19.2416 -0.0999245
-1.29349 20.5174 1.11673
-0.147079 22.2137 2.63695
-1.34931 29.113 0.257274
-1.18897 27.4641 1.88144
-1.24492 25.8347 2.9873
-6.6723 28.5315 3.53143
-5.29595 26.6083 5.34448
-3.31942 25.1877 6.10465
-0.647745 21.1659 13.5473
-1.51768 21.6021 10.7307
-2.02369 22.4267 8.37131
-3.20608 17.2849 2.95923
-2.77287 18.326 4.98675
-2.78099 19.0402 6.82272
-2.88042 17.5083 13.7
-4.04736 16.9347 11.7787
-3.00445 17.1722 10.1243
-5.25429 13.25 4.21482
-5.10812 13.6685 6.49208
-4.94868 14.477 8.28142
-2.8658 10.7064 14.4307
-3.7209 10.4616 11.5865
-5.5062 11.0706 9.87059
-9.77978 7.86345 5.34322
-8.89484 9.90298 6.00624
-8.59162 9.95741 7.952
-16.4167 7.15335 9.47089
-13.5331 7.30128 10.208
-11.3623 8.63918 10.1938
-12.9473 12.1117 14.2975
-10.9122 11.145 13.7442
-9.31103 10.4528 12.8287
-10.1568 4.32153 16.8509
-8.05362 5.98984 15.5571
-7.1367 7.45569 13.6828
-6.1547 0.662156 10.1227
-5.28668 3.49838 10.4105
-4.79404 5.89451 11.1305
1.45166 8.60487 11.5031
-0.228808 7.88994 10.0723
-1.83367 7.21716 9.14884
-6.06328 7.52952 3.98778
-3.30157 8.34935 4.75019
-1.14688 7.1569 5.41191
6.10671 6.09917 2.48488
3.23708 6.87747 2.68453
1.32366 8.55129 2.88365
-1.86122 14.276 2.54384
0.288506 12.9927 0.927642
1.66437 11.0409 0.0331
6.28742 14.4104 -6.05376
5.52377 12.0074 -4.46544
3.55415 10.924 -3.2616
7.11583 7.34603 -7.58238
5.08382 8.02816 -6.69466
3.35463 8.06014 -5.75139
4.10861 2.62358 -9.55566
2.13461 4.11019 -7.89021
0.98346 5.09199 -5.83755
-5.35951 5.87884 -4.96114
-3.43093 4.75347 -4.33145
-1.87859 3.67357 -3.77921
-0.634554 3.24337 3.05396
-0.445404 1.53208 0.621656
-0.59219 0.705009 -1.78602
-0.2651 -6.41542 -4.92452
-0.721893 -4.68939 -2.53862
-1.10341 -2.91451 -0.747877
-5.61361 -5.86025 4.44074
-3.63125 -5.5936 3.26535
-2.05368 -5.15649 2.1694
-4.21927 -11.3239 1.77543
-2.26759 -10.0696 1.76217
-0.846759 -8.71461 1.60087
5.59075 -9.61242 3.61806
4.09714 -9.78169 1.8509
2.57837 -10.038 0.622676
0.723257 -11.6738 -4.29668
2.87451 -10.9166 -3.87112
3.48876 -12.1105 -2.42957
4.52958 -19.658 -1.93052
4.8443 -17.3927 -2.31991
5.26538 -15.4683 -2.33502
10.0497 -10.8467 -3.85386
8.04066 -11.962 -3.53416
7.94048 -13.7292 -4.39889
14.4115 -15.9772 -5.62321
12.146 -16.1426 -5.15123
10.2403 -16.6308 -5.25436
4.3798 -16.5308 -7.59342
6.19986 -17.7099 -6.76908
7.47634 -19.0785 -6.15399
8.12389 -24.9654 -1.73466
7.4946 -24.0529 -4.50083
7.41725 -22.8328 -6.73867
3.05942 -27.0457 -5.42296
4.25384 -25.9327 -7.07134
4.92961 -24.9737 -8.65391
5.58025 -26.1668 -15.6791
4.38076 -25.8319 -13.7217
3.39416 -25.2501 -12.1189
1.42612 -31.678 -10.8923
0.629331 -29.6887 -12.9631
0.417512 -27.1961 -13.4577
-1.9971 -21.4073 -14.466
-3.19565 -24.1294 -14.65
-3.19446 -26.0967 -13.0276
-8.21814 -31.2224 -15.7537
-7.16419 -29.4666 -14.6634
-6.39075 -28.1038 -13.4694
-12.4868 -30.2199 -12.0523
-10.6257 -29.0145 -11.3699
-8.89816 -28.4213 -10.6318
-6.57882 -31.1863 -7.50092
-9.48683 -35.1965 -10.0916
-8.38043 -33.5422 -8.89931
-7.69135 -31.7175 -9.17618
timestep
11.5434 17.9096 -26.3814
6.93713 21.0964 -29.167
9.15913 19.5858 -27.8782
10.3486 18.5703 -25.8641
6.12037 22.695 -21.9986
7.31654 19.9668 -21.9202
9.26358 18.3493 -22.2291
9.94754 14.498 -16.4398
9.22205 15.1085 -18.5572
8.43377 15.1452 -20.3622
2.53486 14.9455 -25.4457
4.01619 13.7261 -23.1655
4.80331 14.0986 -20.7687
7.04202 6.8371 -19.2401
5.47195 9.359 -19.0048
3.47636 10.9423 -19.1215
3.97889 14.9494 -14.2191
2.80991 13.3462 -15.4215
1.37018 12.2981 -16.2639
-2.90078 18.4866 -14.0934
-3.11418 15.8055 -15.3767
-2.22483 13.5075 -16.033
-4.53953 17.2058 -22.5023
-4.09965 14.7583 -20.8602
-4.55095 13.0675 -19.0055
-2.49522 10.756 -25.4958
-4.16863 10.1006 -23.1187
-5.66924 10.0709 -21.0572
-12.2547 9.15173 -17.5443
-9.98024 8.93958 -17.9494
-8.15507 8.58195 -18.5988
-1.28871 9.26762 -19.3735
-3.5278 8.09603 -17.7942
-5.32019 6.30839 -17.4878
-6.49723 1.71248 -21.8449
-5.04121 1.72583 -19.2449
-5.54406 2.56243 -16.8891
-1.65958 -2.66751 -12.6574
-2.93897 -1.00651 -13.6507
-4.38054 0.258752 -14.0999
2.40054 2.82941 -11.9145
-0.535995 2.84396 -11.4076
-3.07088 2.88164 -11.6822
-11.5766 5.5767 -11.9669
-8.83571 4.47295 -11.58
-6.34778 4.7695 -12.0539
-0.864155 7.30288 -12.8823
-3.06532 8.00945 -13.0773
-5.02469 8.2016 -13.0079
-10.4179 13.1483 -14.9905
-8.34923 12.0988 -14.9519
-6.66857 11.4212 -14.1791
-8.56876 16.441 -10.6765
-7.00795 15.6486 -12.1991
-5.37757 14.5959 -12.5377
3.39688 13.1607 -11.6983
0.446692 13.2631 -11.2905
-2.02633 12.9509 -11.8283
-3.26187 6.56794 -8.51201
-2.90594 8.85576 -8.65885
-2.79408 10.819 -8.77777
-8.80742 13.1578 -4.08371
-6.21546 11.6892 -4.01169
-4.03588 11.1011 -5.19751
1.87841 13.48 -5.12492
0.437026 11.79 -4.45525
-0.69812 10.5085 -3.48046
1.44582 11.8435 3.00469
-0.642384 10.4814 1.37236
-2.10669 9.13996 -0.227311
-10.5487 8.00566 -1.993
-7.79564 7.41267 -1.01855
-5.47341 7.39763 0.0348742
-9.9365 2.88682 0.959172
-7.90246 3.50646 1.88725
-6.16139 4.36576 2.22012
-0.599268 5.53174 5.86989
-3.2067 4.08958 5.91275
-4.50891 2.17328 4.84731
-0.4427 -1.01282 9.89132
-2.92439 -1.67397 8.37986
-4.24786 -1.35927 6.22293
-9.18027 -7.62227 9.68846
-8.12754 -5.19332 8.32011
-7.24571 -3.68203 6.4649
-8.77808 -0.111367 -1.02754
-8.48842 -1.84247 1.38074
-9.48916 -2.53259 3.62228
-16.5893 -0.278269 5.06573
-14.9537 -1.55837 4.03191
-13.2888 -2.48749 3.53761
-17.9488 -2.47612 -3.07325
-16.1545 -3.00158 -0.752733
-14.6889 -4.53697 0.660398
-9.04572 -7.94811 -0.98819
-10.5217 -7.07587 0.574802
-12.1217 -7.12939 1.72294
-13.999 -11.3628 6.22456
-11.9641 -9.20631 5.92651
-10.2856 -7.50975 5.02814
-2.2328 -5.10354 2.6869
-4.8579 -6.32473 3.39258
-6.50478 -7.74143 4.72805
-7.62587 -13.5004 7.66373
-6.06366 -11.8327 7.26268
-5.07156 -10.1315 7.31149
-2.26108 -9.37808 13.5203
-2.14233 -9.19264 11.2108
-1.90489 -9.35172 9.26168
0.644842 -6.80831 3.97352
0.890225 -8.12051 5.87097
1.46826 -8.95757 7.55733
4.48913 -3.68781 9.94218
3.73406 -5.81235 10.4889
3.04216 -7.63663 10.756
4.00752 -11.4824 16.408
3.6371 -10.5144 14.3324
3.74738 -8.54817 14.3776
0.343348 -4.54146 17.1546
2.5141 -5.32318 17.3978
4.24913 -6.25563 17.3658
2.39334 -7.30263 24.2677
3.75859 -6.87933 22.4403
5.11701 -6.54056 21.0544
11.3669 -4.61412 25.1579
9.72519 -5.48871 23.7714
8.30571 -6.68726 23.1162
8.00296 -12.517 19.4801
8.84028 -11.9577 22.2848
8.63727 -10.3085 24.2191
10.8052 -12.0427 31.0606
11.2203 -11.8043 28.7906
10.898 -11.8634 26.848
12.7806 -15.8868 21.3477
12.8858 -15.3126 23.593
12.5317 -15.0224 25.509
11.425 -17.7709 31.6421
13.5598 -18.0661 29.584
14.2299 -18.0133 27.1243
18.7893 -23.2539 21.7392
17.5394 -21.5754 23.8606
15.3674 -20.9982 25.0654
11.0646 -25.76 23.0117
11.7148 -24.0383 24.4243
13.6612 -24.2977 24.2632
19.0815 -27.2556 24.5171
16.8477 -27.3851 23.9042
14.9689 -27.772 23.4551
14.0319 -31.5285 23.2955
12.7711 -31.4079 17.5603
12.9099 -30.7763 19.7883
13.0408 -30.5631 21.7424
timestep
-18.9714 2.61064 -5.46244
-23.6852 -0.774503 -4.05523
-21.1637 0.801988 -3.86223
-18.9613 2.06324 -4.10898
-12.6152 1.66998 0.523191
-14.5038 0.92565 -1.65841
-16.2881 -0.370682 -2.9384
-15.473 -3.86627 -8.15894
-15.5455 -4.10572 -5.85246
-15.41 -3.94219 -3.89397
-16.1589 -10.114 -5.24331
-14.0276 -8.46837 -3.96671
-13.1555 -6.62879 -2.43096
-11.4744 -3.10334 5.44742
-11.0316 -4.50008 2.85253
-11.2488 -5.98746 0.79252
-7.57262 -11.4272 3.41376
-9.02917 -9.67093 3.8339
-9.21829 -8.96162 2.00578
-9.89811 -15.8688 0.72062
-8.76869 -13.4938 -0.680884
-8.70806 -10.9911 -1.16612
-11.2395 -8.30343 -8.38486
-10.0667 -8.66876 -5.66981
-8.18529 -8.4692 -3.96019
-4.28985 -3.70741 0.740371
-5.86225 -4.19483 -1.74365
-7.86241 -4.75547 -3.22269
-10.4531 -0.87681 -8.31009
-10.505 -1.33388 -6.03615
-8.67137 -1.84764 -5.5314
-2.98685 0.266044 -9.90975
-4.75401 1.40703 -7.7989
-6.8441 1.38502 -6.33823
-8.77995 8.06622 -9.618
-9.08511 6.33423 -7.21227
-8.60788 4.61476 -5.39069
-9.18285 5.82451 2.19501
-9.63686 5.31542 -0.0224482
-10.0909 5.00082 -1.91341
-17.7378 7.14947 -4.1243
-15.776 5.80622 -2.32778
-13.7589 5.11846 -0.927445
-13.9828 6.56335 6.15917
-15.7228 5.42957 4.02209
-15.6631 3.78162 2.07704
-22.3052 2.27199 0.302262
-20.1745 2.53781 1.18081
-18.6721 1.46963 1.87568
-20.0648 -4.75828 -2.49532
-19.2692 -2.91336 -1.33526
-18.3564 -1.84592 0.046095
-15.4896 -3.00925 5.78353
-15.0108 -3.05648 3.51398
-15.2238 -3.35549 1.5785
-19.9716 -5.21218 3.07308
-18.8419 -6.59911 0.689669
-16.3167 -6.91966 0.842133
-13.2951 -10.7071 4.95745
-13.558 -10.202 2.7084
-13.6258 -9.60273 0.832998
-18.7667 -14.7519 -0.897923
-16.1203 -13.3854 -0.799541
-13.7232 -12.7118 -1.34972
-12.9842 -14.2244 -8.08894
-12.2389 -13.9929 -5.90417
-11.3541 -13.5184 -4.20918
-7.43899 -18.1867 -7.03243
-7.14645 -15.4538 -5.88094
-7.62088 -13.1786 -4.83174
-6.47969 -11.0703 -12.0763
-6.21332 -10.3865 -9.18807
-5.76006 -10.4281 -6.67903
-1.04704 -8.42825 -2.53495
-2.5789 -8.07931 -4.24201
-3.94094 -7.3265 -5.4499
-8.16827 -1.52509 -10.6451
-6.05778 -2.81923 -8.98631
-4.66819 -4.05538 -7.24179
3.11804 -3.89977 -6.36293
0.418232 -3.04853 -5.43189
-1.87657 -1.9745 -5.71947
-4.00251 4.90193 -0.520639
-2.91331 2.76401 -2.28794
-2.02275 1.57007 -4.35769
-0.179152 6.82977 -10.5882
-1.37483 5.34281 -8.29917
-0.0949859 3.6455 -6.89077
3.76484 -1.20426 -8.55954
3.39263 0.734837 -7.34144
3.53025 2.54831 -6.5843
3.46729 7.63587 -2.12428
5.40873 5.78042 -3.41598
6.54982 4.43584 -5.25787
10.3305 4.75493 -11.6438
9.60497 4.39605 -9.46955
9.2839 3.5218 -7.73361
16.1208 6.33931 -7.18183
13.6527 5.75873 -5.61594
11.9869 3.90113 -5.08978
5.48592 0.990704 0.129228
7.58415 2.1878 -1.61571
9.27674 3.91428 -2.4262
8.24393 10.3414 -2.46163
8.23614 8.69759 -0.82448
8.16649 6.81753 -0.240188
5.08058 2.55388 2.95221
5.53103 4.82459 2.7992
5.48822 6.76371 2.45493
-0.00663287 11.2582 2.11755
2.04969 10.3665 2.71651
3.31875 9.50204 3.95058
-0.884222 6.97832 8.75119
1.2857 7.23995 7.97356
3.07157 7.54984 7.20126
9.0081 10.3039 8.07553
7.486 8.5634 8.2661
6.61344 6.79934 8.35433
11.0568 0.548283 9.48851
9.88072 2.5474 9.54028
8.91437 4.21889 9.93167
12.7458 9.04021 11.8254
12.3475 7.25781 10.3947
12.2427 5.82488 9.04692
13.0267 1.7171 3.93242
13.8813 2.82246 5.78452
14.8094 3.606 7.33554
18.1635 3.37935 12.7894
18.5998 2.81376 9.89625
18.5675 3.04384 7.35686
20.2892 2.99279 1.36418
20.6975 3.95983 3.43313
21.3853 2.7469 4.82472
26.0694 -1.5706 8.2764
25.5943 -0.82322 6.13207
24.2546 0.621019 6.12404
23.5533 7.33645 7.45972
25.8425 5.48515 7.92082
26.7867 3.34392 6.90784
31.4018 1.5174 1.4296
30.5505 2.48498 4.11648
30.5548 2.94236 6.62512
33.8859 7.41621 4.50203
33.1988 6.68941 6.59535
32.1719 6.02882 8.1413
31.0762 9.89314 8.12507
30.7661 9.76998 10.421
30.1766 7.92173 10.7635
25.2559 7.48124 12.0109
29.415 4.16968 13.4219
27.7718 5.7486 13.8571
27.002 6.35952 12.1497
timestep
-3.35378 -0.816092 -5.55393
-5.35875 -1.67195 -11.4099
-5.57899 -1.94909 -8.45102
-4.58156 -0.933858 -6.33514
-10.438 -5.2183 -3.46672
-7.93115 -3.68586 -3.96431
-6.28142 -1.94831 -3.09148
-2.93143 -8.16403 -0.647775
-3.43663 -5.95413 -1.14126
-3.89238 -4.04232 -1.00639
3.30065 0.397653 0.576122
0.917763 -1.37401 0.827953
-0.217396 -3.32524 -0.35807
1.10323 -11.2102 1.35686
1.15999 -8.26931 0.878806
2.21574 -5.94852 0.921843
6.70166 -8.87371 -2.07134
6.1196 -7.22611 -0.545236
6.01031 -5.78839 0.797119
5.30605 0.400822 6.94962
5.69035 -1.86146 5.04835
6.4249 -2.52429 2.69812
8.09406 0.947044 -4.19958
7.82167 0.662764 -1.24571
8.63069 0.13371 1.11398
15.0263 -3.41605 3.67918
13.4143 -0.925099 3.40135
11.9769 1.04834 2.66529
11.4831 5.38345 6.10117
13.3266 4.85767 4.79455
13.3134 4.60116 2.84137
14.2775 7.73967 -5.17676
14.3966 7.49233 -2.20943
14.9744 6.70118 0.144866
19.2986 12.5891 -1.9207
18.0499 10.7196 0.035391
18.2153 8.42291 1.13097
22.1985 10.4089 6.2222
21.7229 8.71281 4.71237
20.9242 7.32837 3.56075
17.2409 5.10706 8.42976
18.1459 4.04711 5.79577
19.2445 3.9203 3.4981
22.3221 1.89163 -2.21344
19.8008 2.47007 -0.733985
17.5191 3.10294 0.21256
10.777 3.84447 -3.60385
12.6399 3.04935 -2.47253
14.1607 2.38225 -1.41272
14.0027 -5.11804 -0.342966
13.9977 -2.99342 -1.27481
13.615 -1.29553 -2.19762
13.1063 -3.20253 -8.60949
12.0947 -2.72652 -6.57665
11.2132 -2.64124 -4.81692
14.2868 -10.2589 -5.27879
12.9858 -8.37366 -3.37256
11.7259 -6.15897 -3.4743
9.85991 -3.82258 3.24231
10.1665 -5.28505 1.4676
10.2007 -6.57718 -0.0190482
11.9615 -14.4577 0.591205
10.2794 -12.111 1.32877
8.94067 -9.94375 1.21321
2.79605 -8.32595 4.82083
4.4167 -9.71592 3.91316
5.97258 -10.8186 3.41891
4.59709 -17.5097 7.97987
3.57908 -15.4361 6.09725
4.23195 -14.1468 3.99632
-2.26001 -18.7548 2.73523
0.353943 -17.3443 2.49411
2.37894 -16.2314 1.4155
-3.31683 -13.6527 -0.748423
-1.13707 -14.3027 -1.20512
0.779723 -14.5442 -1.59044
6.65753 -13.8036 -3.64809
3.98979 -13.1993 -4.8306
1.55716 -12.4525 -4.6662
0.600442 -4.94616 -5.72266
-0.605639 -7.66619 -5.55775
-1.29514 -10.1209 -5.59801
-5.24004 -15.6829 -7.60481
-3.3394 -13.8051 -8.9246
-2.37779 -11.4443 -8.99158
-5.79098 -8.46869 -15.7211
-5.88004 -8.90562 -12.7747
-5.0774 -9.15062 -10.3667
-10.0481 -14.6727 -7.71015
-8.68266 -13.0686 -8.68217
-7.95819 -11.2879 -9.11253
-4.51064 -12.0988 -3.61485
-6.27813 -10.1836 -5.05994
-8.31493 -9.03295 -6.0748
-9.93733 -2.29266 -8.56551
-10.3753 -4.50491 -8.02096
-10.6551 -6.36316 -7.4298
-17.7794 -5.03363 -4.03227
-15.6879 -5.6771 -6.05507
-14.3717 -6.14102 -8.18933
-19.0671 -7.93554 -13.4603
-17.1325 -6.0036 -12.2749
-16.507 -4.1591 -10.6291
-16.7115 2.45558 -11.9218
-16.7604 0.679204 -10.4303
-17.1965 -0.735506 -9.13067
-17.005 -0.922526 -2.38795
-17.5902 0.183955 -4.34134
-17.9564 1.23095 -5.96935
-22.7094 3.41923 -4.26325
-20.6613 4.41618 -4.70345
-18.8115 4.85663 -5.21761
-15.6453 7.73499 -9.12289
-16.19 8.04528 -6.88937
-16.6714 7.98805 -4.97987
-15.6072 10.3884 2.0058
-15.7176 10.3507 -0.311267
-15.5729 10.4199 -2.27475
-15.0054 17.0344 -0.163473
-14.2433 15.1053 -1.20279
-13.5465 13.6344 -2.31263
-6.86934 17.4333 -1.59518
-8.395 15.7551 -2.08337
-9.82982 14.4256 -2.31706
-7.96338 7.70193 -5.1002
-8.70852 9.43894 -3.75485
-9.21422 10.6758 -2.3073
-12.1915 8.21817 5.2585
-11.0679 9.08709 2.63876
-9.01718 9.99638 1.42627
-5.36763 14.8611 5.12444
-5.92038 12.6734 4.58486
-6.51923 10.8451 4.16122
-7.47544 5.5884 7.65785
-6.45995 7.67058 7.53265
-5.88204 9.54845 7.67586
-4.36138 16.6154 8.09105
-4.29259 14.043 9.59386
-4.36076 11.6444 10.4566
-4.0146 6.89613 16.9351
-2.94208 9.35654 15.6404
-2.93617 11.2746 13.96
-0.032759 17.2542 17.4673
0.0395679 15.1419 16.5106
-0.292812 13.3764 15.7022
4.91894 8.79789 16.2579
4.10545 10.934 15.8608
2.44429 11.0359 16.9149
3.0867 12.548 21.8872
7.07568 15.1136 21.6114
5.43532 13.7012 20.7766
3.94457 12.6764 19.9967
timestep
-4.00777 18.0071 -10.265
-9.92366 17.5932 -9.06548
-6.97209 17.1946 -9.16425
-4.45249 17.5293 -8.95903
-3.47855 20.9231 -2.3633
-3.01553 18.8041 -4.40673
-2.46691 16.7496 -5.81413
2.39481 12.2348 -5.7341
0.501571 13.2588 -4.86842
-1.29711 13.555 -4.12165
-8.2547 9.56973 -0.0476155
-5.56701 10.7409 -0.581549
-3.79189 12.2968 -1.54655
1.52468 13.444 3.43412
0.401979 11.4368 1.53918
-0.998659 10.1328 -0.145988
4.67107 7.02712 -0.657648
2.36711 6.89416 -0.895348
0.40815 6.6861 -0.906531
3.07575 1.45772 1.98012
0.340508 2.28016 1.13014
-1.59418 3.64678 0.185773
-9.07856 1.4975 -1.14991
-7.13995 2.64616 0.800154
-5.07718 3.85166 1.69135
-11.0291 6.97447 5.95614
-8.34739 5.95648 5.14835
-5.87365 5.33978 5.09591
-0.44089 5.82199 9.39877
-2.60128 5.06784 9.01618
-4.37007 4.40398 8.45803
-4.04245 5.72445 16.4666
-5.96377 5.44881 14.2054
-6.17139 4.64171 11.7954
-11.7913 0.844002 8.44483
-10.7837 3.39111 9.61847
-9.3776 5.49361 9.9422
-15.3626 10.266 9.98289
-13.2609 9.37805 9.5624
-11.4651 8.60662 9.31601
-4.14986 9.69491 7.25296
-6.90027 10.8358 7.37132
-9.29222 11.4402 8.01619
-6.96344 16.8738 2.34227
-9.37079 15.566 3.51477
-9.78025 14.4759 5.7834
-10.8961 18.8464 9.81706
-11.464 17.5901 7.95116
-12.7271 16.6718 6.75016
-14.5228 20.7267 1.76546
-14.7248 18.6323 2.74279
-15.1673 17.0751 3.86528
-20.1037 13.8227 5.95368
-18.9349 14.6233 4.11647
-17.9923 14.9816 2.42412
-23.612 16.7067 -1.69458
-21.243 14.9069 -1.52331
-19.1246 13.6148 -0.935851
-14.2449 15.972 -6.1004
-15.2777 15.0165 -4.25573
-15.7635 13.9409 -2.67845
-16.7715 9.65274 3.1507
-14.7179 10.8929 1.38285
-13.3801 12.4677 -0.111394
-6.82342 13.9571 -2.90555
-8.72426 14.5027 -1.69267
-10.1257 13.1421 -1.95322
-14.44 8.48096 -3.63948
-11.5021 8.90581 -3.90154
-9.17259 9.93159 -3.74844
-0.352223 8.84126 -4.73978
-3.30341 9.02685 -4.37039
-5.75806 8.34476 -4.26095
-8.31445 1.28521 -5.09062
-6.80684 3.04784 -5.02936
-5.62545 4.56103 -4.58956
2.72478 4.33898 -4.88377
0.0547997 3.08032 -4.47465
-2.41901 2.52825 -4.75309
-7.40596 -2.31889 -4.65711
-5.04785 -2.40427 -2.8371
-3.81984 -0.194667 -2.50266
-5.05304 -2.76418 5.21399
-4.97215 -2.04129 2.32413
-3.36694 -0.365917 1.26633
4.17367 -3.22767 -1.7805
2.09962 -2.69549 0.292068
-0.105243 -2.30036 1.51064
4.36349 -0.335751 6.26927
3.09637 -2.004 5.27241
1.82846 -3.35671 4.60634
0.0719824 -0.627185 10.8284
-0.662563 -2.9952 9.17509
-0.198207 -4.82821 7.46425
-5.98419 -6.76392 4.27205
-3.85063 -6.67834 5.17925
-2.56077 -7.59052 6.35615
1.81187 -9.88731 -0.936262
0.75414 -9.11543 1.74064
0.369674 -8.75515 4.23561
8.30703 -4.85547 4.70093
5.71488 -6.10184 5.48047
3.71871 -7.67734 5.67083
4.63712 -13.1623 10.5364
4.69869 -11.0635 9.54969
4.79378 -9.17608 8.9934
9.52244 -4.50317 11.9673
8.95066 -6.67418 11.3823
8.03144 -8.31043 10.7831
11.6765 -11.9846 15.2792
10.5086 -11.6871 13.2968
9.66383 -11.6632 11.5174
8.90166 -12.5775 4.4159
8.90022 -13.0465 6.68777
8.66854 -13.7606 8.50932
8.88877 -19.0337 12.2086
9.791 -18.0286 10.3223
10.7141 -16.9292 8.97319
7.49531 -19.1423 3.80091
9.35538 -17.8876 4.39091
11.0078 -17.175 5.1925
17.5822 -17.352 2.71763
15.2683 -17.188 2.68423
13.4408 -16.5353 2.34444
9.94533 -11.4646 -0.473224
11.3403 -13.3003 -0.73152
12.6677 -14.744 -0.916443
15.7462 -20.1738 -3.1679
15.553 -17.2614 -3.7688
14.6418 -14.9122 -4.1591
16.153 -8.4005 -7.97659
15.282 -10.4869 -7.4567
14.5803 -12.2224 -6.84312
9.90045 -15.7274 -12.0405
11.6939 -14.7538 -10.9369
12.9584 -13.5632 -10.0072
18.3102 -7.34582 -12.443
17.1783 -10.0939 -12.6604
15.2834 -11.7849 -12.43
19.9259 -18.4956 -12.5823
18.5351 -15.8826 -12.9265
16.7997 -14.6853 -14.3609
14.9691 -15.3896 -21.7999
15.1091 -15.7475 -19.512
15.5918 -16.1614 -17.6473
13.1774 -21.4597 -14.9503
14.4807 -20.8725 -16.7776
15.6762 -19.9408 -18.0359
16.8361 -22.409 -21.9295
12.4947 -20.8093 -23.4894
14.2623 -19.7231 -22.451
15.1527 -21.2422 -21.5675
timestep
-3.43452 -25.0793 6.07337
0.113553 -22.155 8.2993
-0.56999 -23.5203 5.74018
-2.58046 -24.852 4.91125
-0.156435 -22.8447 -2.78555
-2.2227 -23.9792 -0.962414
-3.44434 -24.3502 1.24494
-9.17151 -26.8993 3.37174
-7.97786 -26.4715 1.42891
-6.7011 -25.8961 0.0433143
-10.3761 -23.9741 -7.47401
-9.14309 -24.499 -4.81235
-6.93291 -24.7012 -3.55643
-10.6997 -18.9141 -4.75414
-8.25555 -19.8285 -3.31519
-6.18278 -21.1111 -2.5659
-1.02972 -16.3358 -4.31496
-1.99234 -17.8754 -2.87089
-2.97813 -19.2126 -1.81205
-4.90964 -21.4103 5.15385
-2.92157 -19.7371 3.69496
-2.30647 -18.1698 1.7798
-3.71135 -10.9659 1.22053
-2.0157 -13.0686 2.47902
-1.00679 -15.1118 3.62354
2.87634 -15.6132 11.3653
2.05888 -14.5626 8.69914
0.621736 -13.7273 6.76539
-1.19282 -6.45377 7.82006
0.0380845 -8.42027 7.80693
1.03963 -10.1155 7.8699
8.90217 -10.8543 9.40991
6.0019 -10.4176 8.88255
4.04806 -9.23681 10.0186
0.365397 -10.9144 16.1295
2.21961 -8.90649 14.9417
3.43657 -7.39606 13.2864
1.03755 -1.60985 10.783
2.22622 -3.00879 12.2016
3.45038 -3.61104 13.6227
8.88365 -6.41469 17.5571
7.38298 -3.84295 17.4365
5.37911 -2.45578 16.6863
9.67005 4.3588 18.9974
8.19033 1.81454 18.531
5.81444 0.894405 18.4261
1.92367 4.96493 23.2494
2.80318 3.7797 21.4594
3.46961 3.63992 19.6108
4.9948 10.2058 19.6327
4.08992 8.33601 18.5996
3.31584 6.84352 17.5729
6.34894 7.40187 11.0602
4.87566 6.91944 12.7862
3.40199 6.14405 13.8388
1.74734 -0.443808 17.8077
2.03946 1.2046 15.3424
3.94763 2.39561 14.1412
10.4313 -0.992261 15.6509
8.62186 -0.247864 14.4041
6.98701 0.233168 13.4158
4.85297 0.33593 6.0024
4.7617 -0.948529 8.68982
6.06251 -2.09575 10.5591
7.01463 -8.47812 13.135
7.69421 -6.8392 11.6401
8.11585 -5.29279 10.4952
15.3232 -4.46245 8.67779
12.7499 -5.96529 8.67981
10.4381 -6.4462 7.71727
9.78443 -13.2014 2.86707
10.2169 -10.6608 4.3634
10.0874 -8.1145 4.32109
10.7227 -7.06594 -2.98486
9.42102 -7.31784 -1.08095
8.83889 -7.43177 0.797501
1.33987 -10.4693 2.98408
3.21978 -9.59994 0.841522
5.61199 -9.28106 0.018175
7.87745 -3.95655 -6.07671
5.76398 -5.77726 -5.02853
4.98289 -6.90182 -2.87734
0.247743 -2.87592 1.03549
0.976133 -4.66508 -1.23359
1.40581 -5.7748 -3.48886
-4.93818 -8.44386 -6.65806
-2.65968 -6.52535 -6.74823
-0.284094 -5.6089 -6.88853
-3.96155 -0.291376 -6.52889
-1.92398 -1.23508 -7.1121
-0.0607317 -1.84055 -7.31926
5.2283 2.17473 -12.2366
3.93655 1.82975 -9.57335
2.82756 0.609602 -7.62808
4.52631 -2.42019 -1.34892
4.46429 -0.570661 -2.74814
4.56626 0.699658 -4.25034
11.331 6.71451 -4.54943
9.03799 4.81237 -4.61537
6.70187 3.80074 -4.76253
2.98584 9.78019 -3.79227
3.12017 7.54516 -5.75874
4.46254 5.82149 -7.07383
6.65506 5.59382 -13.4434
5.52361 6.82204 -11.8329
4.53845 7.70507 -10.3733
1.25988 12.3229 -6.73081
1.9792 11.7746 -8.86726
2.62877 10.9856 -10.5514
7.52647 12.3055 -12.1738
5.92475 11.903 -13.8032
4.50032 13.0764 -13.1138
1.2445 13.7783 -19.9404
1.47456 13.6394 -17.6359
1.74343 13.5465 -15.6864
-0.346245 7.82221 -12.5625
0.0809825 9.04122 -14.4897
-0.295044 10.8836 -13.9014
-2.43407 10.5462 -6.40735
-2.2787 10.7494 -8.71321
-2.16801 11.2506 -10.6152
-8.15348 13.0617 -13.6494
-6.07687 13.7627 -12.8886
-4.29011 14.0296 -12.1031
-3.58889 21.3744 -9.76876
-4.08167 19.352 -10.7931
-4.93749 17.7255 -11.5025
-10.8891 14.694 -14.2205
-9.75121 16.917 -12.5946
-8.25889 18.9663 -12.8695
-10.3776 25.024 -15.181
-8.97029 23.612 -13.9944
-7.36537 22.6164 -13.4341
-11.0933 26.7675 -9.81664
-9.41495 25.1658 -9.82359
-7.84227 23.9833 -9.92066
-12.619 20.1221 -4.49957
-10.6195 20.8906 -6.57136
-8.98204 20.6438 -8.51047
-4.91988 15.647 -4.86932
-6.66804 15.9575 -7.26263
-8.50846 16.8821 -8.76616
-11.7112 12.3102 -11.5126
-11.7558 13.9178 -9.84046
-11.9436 15.2906 -8.44005
-7.82432 14.438 -3.54603
-10.0599 14.2024 -4.11972
-11.8964 14.1141 -4.82716
-17.0493 13.5098 -3.52535
-14.8832 17.7763 -0.577986
-15.3061 16.1922 -2.21931
-15.4313 14.8134 -3.62085
timestep
-11.3831 6.65377 17.2465
-6.40409 10.124 18.2253
-8.62933 8.20131 17.7438
-11.1082 8.08489 17.1572
-13.9447 15.8993 16.5132
-12.8686 13.1779 15.9508
-12.5866 10.8332 14.989
-8.18608 14.0048 11.668
-9.36795 12.0099 11.7449
-10.548 10.4337 11.8069
-3.68918 10.2395 12.8577
-5.97262 8.35787 12.5029
-8.26931 7.39621 11.9522
-7.65891 2.48895 17.695
-8.58016 2.94847 14.8984
-9.05711 3.72209 12.5159
-10.084 0.157224 6.94763
-11.1985 1.98688 7.83799
-11.0392 1.9493 9.80115
-17.207 0.985645 9.54863
-15.2443 -0.83175 10.8622
-12.9582 -1.33022 9.84853
-10.3572 -8.00016 12.2666
-11.4376 -6.35783 10.0269
-12.8817 -4.89048 8.52218
-14.8087 -2.0717 1.59504
-15.7546 -3.59812 3.97322
-15.2148 -5.49866 5.58546
-17.888 -11.9572 7.31958
-17.3648 -10.2308 5.86073
-17.321 -8.56523 4.80968
-22.4874 -4.90938 -0.758686
-21.1627 -7.28136 0.465737
-20.109 -8.7832 2.23679
-27.2156 -11.9587 3.87373
-24.339 -11.5644 3.20274
-21.8329 -12.0351 3.18184
-26.6979 -15.5076 0.652092
-24.4421 -15.0093 0.439026
-22.4959 -14.767 0.625088
-22.2766 -14.5787 -6.40199
-21.6756 -12.7461 -4.13024
-20.3921 -12.9033 -1.93237
-16.4092 -15.8951 3.19881
-17.4623 -13.3075 2.16163
-17.552 -11.627 0.245806
-17.4314 -5.58819 -2.88438
-16.7565 -7.52701 -1.80372
-15.4171 -8.77424 -1.07482
-11.7331 -11.0357 4.9541
-12.7417 -9.57978 3.45559
-13.3788 -8.30287 2.09746
-11.9052 -1.88368 1.34756
-10.941 -3.98868 1.49504
-10.4706 -5.89268 1.68068
-7.70925 -10.321 7.75236
-8.22144 -8.18836 5.73492
-9.57491 -6.05825 5.36989
-8.59296 -0.957142 11.1427
-8.39633 -2.54878 9.46628
-8.25397 -3.33245 7.66448
-7.96831 1.84321 5.00028
-6.53014 -0.611201 4.11261
-5.3385 -2.47293 5.38388
-2.27826 -2.26996 11.2983
-2.55276 -3.02428 9.12161
-2.44091 -3.92086 7.37097
-1.85491 -9.13394 13.0426
-1.60784 -8.22141 10.2166
-2.25508 -7.69101 7.80782
-7.41316 -10.3347 1.65519
-5.25745 -8.614 2.78317
-3.17856 -8.68479 4.25818
-0.0416698 -2.67199 0.661144
-0.308961 -4.35431 2.23621
-0.746952 -5.90166 3.37403
4.39591 -9.75049 5.24738
3.15465 -7.10973 5.85241
1.99239 -4.84109 5.78466
5.6448 0.16882 1.72955
2.89153 -0.395835 2.72003
1.56876 -1.2115 4.74174
4.57906 3.43265 9.49466
2.04266 2.0305 8.80109
0.291012 1.5571 7.00937
-4.74709 0.379199 12.1727
-4.51654 1.30798 9.35052
-3.29071 2.68599 7.58945
-2.21805 7.12769 12.3109
-3.40851 5.88432 10.7555
-2.26794 5.9944 9.15302
-0.626331 4.90215 1.59412
-0.259774 6.40704 4.13997
0.253569 7.10816 6.53736
3.56435 10.6325 10.9752
3.51541 9.91525 8.76935
3.44846 9.12022 6.96827
11.4424 9.79695 8.92299
8.73679 9.59054 7.69112
7.08976 8.60723 6.0108
8.82595 8.90353 -1.49708
9.10968 7.1933 0.926768
8.39598 6.36907 3.23208
7.74214 2.16521 7.20321
9.1179 1.47939 5.46558
9.31251 2.75771 3.9793
13.2809 5.55665 -0.228912
11.825 3.76139 -0.029117
10.5607 2.31765 0.416786
7.95154 -4.1969 -0.237056
9.16685 -2.44982 -1.16072
10.1728 -0.833722 -1.6686
14.9179 -1.98335 -6.3646
13.2719 -0.536846 -5.60305
12.0624 0.658846 -4.6088
12.201 7.6793 -7.53992
12.0733 5.38687 -7.207
11.1109 3.84309 -6.45097
5.49329 4.82987 -8.83
7.0978 3.18183 -9.13318
8.89734 2.38117 -9.17183
8.63401 7.97897 -13.1405
9.0032 5.83094 -12.3454
9.91236 4.0846 -12.4134
8.97735 -1.36534 -16.0032
10.4228 0.253554 -15.1833
11.779 1.49247 -14.4716
18.4346 3.50634 -10.5289
16.9036 2.60818 -12.9226
15.3325 2.76033 -14.9253
16.83 5.99851 -20.7227
17.236 4.35627 -19.1351
17.4258 2.69333 -18.0961
22.1427 -1.98915 -20.6669
20.4949 -0.45688 -21.2317
20.1969 0.546098 -19.5627
24.5361 0.0756858 -16.4393
24.1171 2.83037 -17.496
23.0952 2.98939 -19.8268
19.844 6.41248 -25.3491
22.3785 5.3649 -24.1832
24.4496 4.33044 -23.1142
30.2582 0.247382 -24.8885
29.3419 2.21697 -24.0739
28.1251 3.75501 -23.8886
29.6433 9.24244 -21.2447
29.0678 8.34988 -23.3074
28.9144 7.31045 -24.9737
30.4243 6.66083 -29.116
25.8264 9.32554 -30.624
27.7806 8.95506 -29.4297
29.4688 8.42409 -28.5643
timestep
8.3354 18.965 5.10481
4.46351 21.1266 9.18539
5.73854 19.8831 6.79617
7.57691 18.2481 6.12574
10.9559 14.9558 13.306
10.2735 15.2565 10.4208
8.5485 15.4948 8.55796
2.71904 13.2192 11.0523
4.08499 13.5953 9.21511
5.10258 14.1857 7.635
4.13559 16.0032 1.22012
4.00181 13.4398 2.73383
2.58222 13.8632 4.80941
-4.98059 17.334 4.93915
-3.48478 14.7803 4.59042
-1.21092 13.6398 4.76837
-1.96783 9.31339 0.117164
-2.4484 9.5904 2.36988
-3.28502 10.5925 3.84525
-8.30137 11.6012 9.53871
-7.59106 9.94884 7.16266
-6.11732 8.68342 5.5106
-12.0067 9.53168 0.694187
-9.46072 8.18517 1.45932
-7.78853 6.72591 2.71502
-8.2015 5.43918 -3.85235
-6.21209 5.39604 -1.63406
-5.45946 4.54668 0.649495
-2.21714 -1.45918 4.0198
-2.55204 0.634256 3.07758
-2.78068 2.44563 2.33762
0.414933 7.26246 -1.05747
1.23187 5.59165 1.27092
0.934367 3.23007 2.18575
4.4946 -2.07777 6.31773
4.53411 0.481334 4.79135
3.69393 2.88889 4.77582
3.60772 8.26943 9.42142
4.42018 6.58062 8.05385
5.50799 5.58177 6.75006
12.3804 9.15638 3.39255
10.8091 7.7089 5.47014
9.12715 6.6883 7.09242
14.6416 3.18475 7.30511
13.1027 4.5588 9.45546
11.3997 6.33752 10.1177
16.0814 7.1901 6.38822
15.1957 8.11147 8.32449
13.8296 9.14235 9.30011
15.0209 12.4486 5.1252
14.4743 13.6653 7.02341
13.0474 12.5334 7.77415
9.10718 14.811 1.76931
9.4713 13.7387 3.79413
10.0091 13.0031 5.54076
7.83703 10.1115 11.9126
7.26202 10.4282 9.00576
7.44086 10.3586 6.463
5.27861 8.46876 0.158593
5.03972 8.72431 2.45207
4.5851 9.01456 4.34679
0.563829 10.7653 9.78419
-0.0158286 9.83176 7.0142
1.14247 8.0355 5.62341
0.265801 1.63411 7.67729
-0.735195 3.51281 6.75485
-1.41196 5.32021 6.35965
-8.41651 1.65793 3.71744
-6.35147 3.05961 5.34572
-5.13503 4.73008 6.83981
-5.76247 -1.86504 9.2289
-6.38537 0.957983 9.95204
-6.91575 3.4522 9.944
-12.3402 7.47266 13.4798
-10.4047 6.96158 12.3072
-8.62205 6.30311 11.7881
-7.10479 8.06508 19.2381
-7.25368 6.06967 17.0298
-6.31491 5.55922 14.7145
0.30223 5.45889 11.1875
-2.49557 4.43636 11.1029
-4.30504 3.25589 12.4574
-6.20824 -1.64408 18.1106
-4.2047 -0.509066 16.2191
-3.31456 -0.134611 13.859
-5.05065 -8.8306 14.284
-4.32824 -6.04539 13.5086
-3.44576 -3.77131 12.7655
1.98466 -4.9558 10.227
-0.238593 -4.50283 9.74289
-2.15232 -4.54942 9.27778
-8.75411 -6.74528 4.06682
-6.31645 -5.5557 5.30097
-3.89144 -5.65079 6.0838
-0.296482 -10.4918 5.77896
-1.2942 -8.98694 4.32209
-2.46311 -7.78753 3.2848
-3.26261 -5.85243 -5.16592
-3.86212 -6.92426 -2.45075
-3.16713 -8.29356 -0.414942
-4.54569 -15.4543 0.924443
-3.76859 -13.4635 -1.15243
-2.36793 -11.5795 -2.14805
3.41875 -10.137 -4.93652
1.83084 -11.8187 -4.75499
0.266258 -12.9876 -4.49718
4.4896 -18.796 -6.865
2.70668 -17.3662 -6.46574
1.28523 -16.0061 -6.5685
-1.39059 -21.5317 -5.09166
-1.86852 -19.3264 -5.63066
-2.20047 -17.4846 -6.24607
-7.62292 -16.4931 -3.25307
-6.33007 -15.5809 -4.94984
-4.9926 -14.9071 -6.2297
-1.06788 -10.8835 -10.1609
-2.46492 -11.1261 -8.32467
-4.12633 -11.3633 -7.29297
-8.07915 -9.04386 -3.72468
-7.17327 -8.6118 -5.81636
-6.14303 -8.14545 -7.42943
-2.79736 -2.91302 -7.34849
-3.29829 -4.55637 -8.9076
-4.33834 -5.89866 -9.90634
-7.17808 -8.8647 -14.7917
-5.69841 -7.17886 -14.1993
-4.28064 -5.90318 -13.7059
2.67967 -3.71634 -18.4783
0.0476257 -3.76022 -17.0816
-2.40199 -4.23822 -16.5587
-2.9772 -0.0664791 -21.2567
-3.33447 -2.31529 -20.8121
-2.92266 -4.17848 -20.3224
2.24416 -7.17124 -24.902
0.646794 -7.09887 -23.2211
-0.683405 -6.8779 -21.7849
-6.5653 -8.9383 -21.0105
-3.73792 -9.54212 -20.2882
-1.3894 -9.66702 -19.3024
4.46047 -11.153 -12.7289
2.61165 -11.5239 -15.0365
1.14672 -11.4719 -17.1232
0.869887 -18.5365 -14.5523
0.928605 -16.7118 -15.9838
1.2926 -15.2662 -17.2718
6.16359 -15.6289 -23.0763
4.27096 -16.077 -21.8116
2.63071 -15.6498 -20.8076
0.65097 -18.2921 -23.8661
-4.56701 -16.5397 -21.7769
-2.37663 -16.8563 -22.4728
-0.423281 -17.1029 -22.5402
timestep
-2.31135 -4.62827 -4.97018
-7.37538 -6.70322 -8.8414
-5.02986 -5.70307 -7.29913
-2.77791 -5.33002 -6.16244
-1.54182 -12.3416 -8.76301
-0.542426 -9.59667 -8.17378
-0.18601 -7.07618 -8.32415
-4.98712 -4.00667 -11.7215
-2.69781 -4.37248 -11.6339
-0.798684 -4.71573 -11.2384
6.21062 -1.94675 -11.3885
3.25182 -1.91944 -11.7422
0.780421 -1.29179 -11.7109
-5.98764 0.184929 -14.3316
-3.47243 1.15439 -13.0611
-1.0409 1.86818 -12.777
4.49174 4.66087 -15.2249
2.29767 4.88926 -14.5064
0.82326 5.14897 -13.2259
-0.586816 12.0667 -15.1012
-1.10711 9.27715 -16.0112
-1.95735 7.18524 -14.8265
-6.41307 6.36738 -8.77129
-5.94623 6.13021 -11.7049
-5.32713 5.57891 -14.1164
-10.7817 8.97781 -12.1653
-9.92725 7.83242 -14.7803
-8.38982 6.3897 -16.2146
-11.5717 5.04398 -22.9453
-10.1718 5.64159 -21.1945
-8.79715 6.3812 -19.9928
-2.68473 12.2569 -23.288
-4.60039 10.0779 -22.6079
-6.61121 8.56152 -22.2081
-13.0495 8.28448 -26.9399
-10.2128 8.22344 -26.0291
-8.35717 6.76418 -25.0649
-5.31479 1.35828 -24.929
-6.29362 2.95651 -26.2965
-7.2877 4.10046 -27.5551
-14.5853 1.72008 -26.8387
-12.4623 2.50837 -28.7757
-10.6307 4.18356 -29.3599
-13.5233 3.23376 -36.2273
-12.9097 5.21593 -34.0884
-11.7707 6.46344 -32.1782
-12.7181 13.1611 -34.7888
-12.0294 11.5045 -33.3179
-11.5685 10.2459 -31.8741
-15.51 13.5222 -29.6619
-13.2601 13.2097 -29.1899
-11.612 12.2704 -28.6587
-4.88223 12.9424 -26.2343
-7.17088 12.5677 -26.1699
-9.00669 11.8992 -25.9174
-14.3262 11.266 -20.9233
-11.4929 10.7631 -21.6979
-9.09227 11.5011 -22.1393
-6.15171 16.967 -19.3007
-6.01067 14.6912 -19.7288
-6.17766 12.7544 -20.0478
-4.29864 4.33975 -19.3038
-4.15256 7.26749 -18.7677
-4.84001 9.67253 -18.2721
-9.20875 13.1083 -13.9876
-7.31638 11.9136 -14.5991
-5.56814 11.0274 -14.7973
-5.10267 12.1757 -5.98915
-4.75432 10.8716 -8.64592
-4.54067 10.5641 -11.1683
3.20595 10.47 -9.16783
0.554737 10.1324 -10.486
-1.3413 8.51809 -11.0351
-4.34018 3.00093 -8.27483
-2.67075 4.54374 -7.81101
-1.25869 5.78794 -8.39323
6.16454 4.82323 -11.1889
3.7083 4.31101 -9.58116
1.49171 3.22407 -8.94268
-4.62043 -0.736757 -8.46298
-1.75946 -1.02214 -7.67952
0.230315 0.327852 -6.83057
6.05748 1.77435 -2.8366
3.53268 0.200383 -2.66801
2.46318 -1.43208 -4.30925
2.49604 -3.56237 3.4088
2.5722 -4.19333 0.497356
1.91288 -4.36748 -1.95976
0.253489 -11.6659 -3.39122
-0.0845495 -9.47626 -2.70315
-0.131483 -7.55617 -2.26512
-8.19564 -7.87515 -1.21505
-5.23008 -7.58353 -1.18655
-3.15598 -6.42251 -0.263211
-4.13478 -0.963407 4.95626
-3.27573 -2.86333 3.93905
-2.65045 -4.44203 2.94024
-1.85803 -11.6544 4.30366
-1.96185 -9.14063 5.90076
-2.47687 -6.64656 6.03052
-2.90201 -0.248927 9.53448
-0.81871 -2.12998 8.53353
0.0260457 -4.43455 7.84234
5.99547 -7.80072 5.6936
4.33294 -7.11921 7.16123
3.3134 -6.19579 8.57144
1.86191 -7.19299 12.5125
4.09051 -7.56392 13.0399
5.33118 -6.75153 11.7431
10.2589 -2.8792 12.0826
9.3894 -4.87431 12.8863
8.66665 -6.58023 13.5556
9.97244 -13.4665 16.2981
9.79473 -11.1535 16.323
9.634 -9.19924 16.1337
15.6362 -7.94413 18.0407
13.5321 -8.34993 18.9299
11.5983 -8.43685 19.2959
5.18479 -5.38722 20.2061
7.36799 -5.85868 20.8336
9.13579 -6.48693 21.4345
5.17284 -3.35373 26.4655
7.25207 -4.25569 25.9699
8.7545 -4.78933 24.8128
13.9878 -1.85602 28.6771
12.5315 -3.37744 27.704
11.1043 -4.73202 27.7986
5.87512 -2.87075 30.5459
8.44218 -4.17041 31.3215
10.9617 -4.46113 31.5863
14.4981 -2.42301 36.8765
14.0745 -3.87562 35.1178
14.0817 -5.17305 33.6354
16.2598 -9.79805 38.9031
15.1511 -9.34277 36.9167
14.5496 -8.60861 35.1904
13.2813 -14.2105 31.3118
11.8757 -11.948 32.648
11.2401 -10.3573 34.5364
6.68333 -4.32722 39.1035
7.77101 -6.79141 37.8287
9.25974 -8.81428 37.3903
10.4304 -12.9878 43.7596
9.76568 -11.3447 42.2627
8.96539 -10.1143 40.9486
3.50282 -5.30641 43.5442
5.33408 -6.69361 43.2208
6.91566 -7.86833 43.2271
7.2239 -8.42593 47.8303
12.2712 -7.03536 46.4965
10.291 -8.24398 46.4768
8.54894 -9.16104 46.4054
timestep
-3.79673 3.59165 6.35171
-6.69469 8.19707 8.3333
-4.31554 6.40283 8.30622
-3.12007 4.84257 6.68173
2.81462 6.52551 11.2304
1.80727 5.60863 8.57995
0.646521 5.21493 6.34385
2.28446 8.13943 0.0365026
2.32012 7.33364 2.21178
2.95541 5.90026 3.40456
8.84313 1.65537 6.56396
6.9811 3.35626 4.97644
6.57461 4.83863 2.94181
8.41787 10.3015 -3.29723
8.29301 8.15541 -1.23351
8.74277 5.99409 0.0427477
15.9603 7.53393 -1.91518
13.8222 6.67302 -1.65104
12.3231 5.50475 -1.13251
15.0707 1.76435 -6.47558
15.0936 2.0054 -3.50544
14.3233 2.27406 -1.08945
22.0373 2.63716 -1.49469
19.61 1.54964 -0.150783
17.3514 1.36322 1.01804
22.8587 4.82487 4.4051
20.0066 4.7437 3.54537
17.7814 3.60715 4.05446
15.1915 9.60323 6.23575
14.9386 7.61227 5.07193
14.6695 5.71739 4.6051
14.1994 0.00733704 3.08135
12.4863 2.42892 2.79578
11.3575 4.70208 3.04309
11.0043 11.4806 0.970633
9.77973 10.0093 3.25451
9.2109 7.66296 4.07522
7.3043 5.14933 10.7191
7.33118 6.63451 8.93699
7.02337 7.462 7.17591
1.76238 13.0122 3.09048
2.81019 11.1754 5.19018
4.03672 9.80089 6.95337
4.41964 15.717 12.0434
2.87638 13.4635 10.8517
2.05725 11.2678 9.84644
-5.64372 10.5513 10.4955
-3.38608 10.421 9.97738
-1.49714 9.93101 9.70771
-1.30133 6.85814 2.85029
-1.32727 8.50451 4.48467
-1.51022 9.85362 5.90852
-0.212604 15.9235 4.13327
-2.05959 14.7128 4.84415
-3.19673 13.2303 5.46866
-3.33443 18.4045 0.755368
-4.5358 15.7819 1.50329
-5.88738 14.1845 2.96066
-10.6689 14.9296 7.29149
-9.90822 13.8492 5.3845
-9.30777 12.7824 3.84105
-15.0536 15.5589 0.519383
-12.4841 14.3272 -0.352947
-10.479 12.8624 0.226931
-7.77798 7.40922 -1.91006
-9.54931 8.84604 -2.33473
-8.63222 10.5834 -2.18883
-4.76726 16.2711 -7.90678
-5.54774 14.4402 -5.68887
-6.48621 12.2165 -4.86609
0.0403598 10.298 -9.0892
-1.7134 9.4638 -6.82894
-4.20875 9.5387 -6.30921
-8.21796 3.98359 -6.31835
-6.67214 5.54926 -7.05425
-5.50317 6.04779 -5.54897
-0.734029 3.44217 0.999479
-1.78143 3.02155 -1.7585
-2.66171 4.17996 -3.8527
2.21981 3.13216 -10.0119
0.363655 1.62192 -8.23591
-1.56485 1.76477 -6.57369
-7.97425 -1.08158 -5.00326
-5.34711 -1.63388 -6.2969
-2.84653 -1.80742 -6.7654
-0.271192 -7.85329 -5.28637
-1.07732 -6.65965 -7.89516
-1.29126 -4.40331 -9.06377
-5.50581 -7.60583 -11.5946
-4.32727 -5.7042 -12.2088
-2.90098 -4.37817 -12.5059
-9.03574 -3.98018 -15.7437
-6.7381 -2.18291 -15.1346
-4.41231 -1.44625 -14.3926
-1.01078 4.59212 -14.1399
-1.45117 2.76768 -12.7761
-1.59697 0.966688 -13.561
0.299631 -5.01311 -15.934
1.74942 -2.71146 -14.7171
1.3802 -1.22391 -12.6791
2.30894 -3.48917 -4.35802
2.54848 -2.66607 -7.21206
3.23984 -1.51078 -9.37766
5.56052 4.49293 -8.52221
6.17378 2.2666 -8.29911
6.42342 0.314661 -8.39146
11.2721 2.93889 -5.42183
10.3814 0.964714 -4.5901
9.07658 -0.0178374 -5.69136
6.91097 -5.52213 -8.2282
7.48663 -4.52545 -6.21384
8.07491 -3.52416 -4.62251
7.34334 -2.98514 1.65217
8.12395 -4.57747 0.156339
8.48206 -5.61794 -1.47772
11.5449 -11.9815 -4.36997
10.1187 -10.4568 -3.3581
8.74091 -9.19543 -2.73256
2.31413 -9.63307 -4.51729
4.1063 -9.91829 -3.07189
5.25433 -10.0337 -1.47514
3.67808 -12.2689 5.00181
3.71975 -12.5658 2.70126
3.50808 -12.5776 0.742705
0.231288 -18.6783 -1.73189
0.300735 -16.6916 -0.535838
0.697966 -15.1316 0.599706
0.556472 -11.6601 6.70884
-0.5685 -13.9936 5.23597
-1.7935 -15.3534 3.46037
-5.36856 -21.7203 3.64224
-5.25224 -19.4392 3.2353
-4.92541 -17.4968 3.26764
-8.88871 -12.748 1.07651
-8.39296 -14.1992 2.8174
-8.31205 -15.8747 3.85039
-11.1955 -22.3252 8.964
-11.0312 -20.3382 6.74921
-10.9063 -18.17 5.41284
-15.8895 -13.7553 1.88077
-14.5669 -15.2428 4.09857
-14.6424 -17.4833 5.31394
-19.0725 -22.0964 9.40483
-18.3663 -20.7588 7.64569
-17.7457 -19.4225 6.33794
-23.3144 -16.0718 2.23617
-21.7204 -16.6486 3.82007
-20.8223 -17.3962 5.40613
-23.14 -20.11 7.82499
-22.1204 -16.6189 11.7452
-21.8908 -18.6408 10.6308
-22.3581 -18.4088 8.73116
timestep
14.0562 12.514 11.8081
18.0557 16.2332 10.4299
16.9584 13.9684 12.0258
15.1421 12.3398 12.7683
21.9672 9.21688 16.2548
19.2204 9.56646 15.1532
16.9191 9.25604 14.0997
11.3731 6.53097 9.74911
13.2097 6.69608 11.1569
14.5602 6.68713 12.5912
13.8906 1.49827 7.391
14.956 2.13781 10.0996
15.1708 2.93734 12.5115
15.148 0.506087 21.0023
16.1215 0.99762 18.229
16.5472 2.02275 15.9333
23.1537 1.63326 13.2376
21.6919 2.05727 14.9885
20.3149 2.21633 16.3884
23.4144 3.19694 24.6802
22.6761 2.64773 21.8459
22.7184 2.67186 19.2963
30.347 0.12166 19.2019
27.4114 0.489944 18.846
25.1083 0.114198 17.8177
24.5063 -7.91562 16.3201
24.4961 -4.93889 16.4594
23.8612 -2.65112 15.5291
19.0822 -2.06609 10.2758
21.3696 -2.289 10.5931
21.5998 -2.05025 12.5349
20.5354 -1.92341 19.4237
18.9998 -1.79815 16.8729
18.3143 -2.14738 14.4417
16.7176 -8.00694 14.5104
15.2905 -5.4092 14.8196
14.6091 -2.98962 14.3909
12.0839 -0.905323 20.1945
12.3392 -0.447219 17.9346
12.5976 -0.194766 15.998
14.256 6.86897 16.8612
12.0878 5.22456 15.6466
11.372 3.06933 14.4868
10.4174 -3.42763 13.4245
9.57297 -1.15325 11.694
9.81338 1.37492 11.4636
5.51155 2.3045 15.3569
5.395 2.49751 13.0479
6.88706 3.61005 12.4022
9.26618 8.04905 17.2051
7.50065 7.35619 15.869
6.21121 6.67497 14.5445
9.50258 10.8748 9.13575
7.97424 9.87467 10.5663
6.50948 9.06725 11.6072
2.07806 5.52322 15.2259
1.82432 7.40964 12.933
2.81741 8.54355 10.8762
5.04045 10.5889 4.86688
3.18726 10.3566 6.24314
1.81625 9.44176 7.32217
-5.31753 5.62857 5.69663
-3.4797 7.94368 5.31843
-1.35254 9.34702 5.22698
-0.709066 12.4943 -1.70994
-0.964299 12.1799 0.574435
-1.11588 12.0152 2.53168
1.94974 15.6429 7.61243
-0.469587 16.0042 5.91045
-1.4008 15.6619 3.56137
0.750507 22.125 0.627185
-0.78509 19.6216 0.122331
-2.22055 17.5267 0.353445
-5.08566 17.0542 -6.6384
-4.7815 17.0338 -4.33852
-4.82924 17.0557 -2.36922
-11.3694 15.6526 3.08488
-10.313 15.8597 0.306119
-8.30309 15.9893 -1.25783
-13.9333 18.5388 -6.32497
-11.3548 17.395 -5.36384
-9.51869 15.7027 -4.8468
-3.2306 10.3368 -4.72242
-5.61585 12.1162 -4.87993
-7.11568 13.3101 -6.56157
-4.20728 13.4697 -14.1514
-6.20065 13.5441 -11.9375
-7.67576 12.3917 -10.2059
-14.0756 9.92158 -11.3084
-11.7892 9.63639 -11.5796
-9.83139 9.69247 -11.7903
-4.31535 3.34157 -13.8752
-6.90619 4.81038 -13.7724
-8.73247 6.58793 -13.686
-15.6753 7.85618 -14.5204
-13.8467 6.55846 -13.9248
-12.3541 5.66127 -13.004
-14.5002 -0.161017 -15.4475
-12.3192 0.577855 -13.5562
-11.5859 2.17311 -11.7068
-9.8321 -0.900692 -3.62049
-9.94966 0.136221 -6.4118
-9.57842 0.595226 -8.89253
-2.37121 -1.05386 -10.0103
-4.63967 -1.53981 -10.028
-6.60275 -1.55915 -9.86415
-8.39215 -4.15712 -3.37321
-7.83992 -4.40831 -5.61248
-7.31046 -4.45643 -7.50939
-11.7037 -7.24019 -4.93821
-11.6278 -7.10685 -7.25314
-10.4074 -6.36394 -8.60946
-10.0525 -9.19199 -11.885
-11.1516 -7.58705 -13.1493
-11.6824 -5.96414 -12.1668
-17.6845 -3.2197 -9.81383
-16.4144 -4.93164 -10.7295
-15.289 -6.50568 -11.0995
-19.4442 -10.9607 -8.03154
-18.6988 -9.65329 -9.79715
-18.2729 -8.81893 -11.5302
-19.8621 -2.91055 -14.6076
-20.4298 -5.07077 -13.9803
-20.9772 -6.84843 -13.3313
[truncated: 97,817 more chars]
