# Supplementary material for: Investigating Intrinsically Disordered Proteins With Brownian Dynamics
Source: Front Mol Biosci. 2022 Jun 8;9:898838. doi: 10.3389/fmolb.2022.898838 (PMC9213797; doi:10.3389/fmolb.2022.898838)
Supplement: Supplementary file 1 [file Presentation1.zip › Browndye_IDP_paper/trajectories/glu_lys_sv25.vtf]

a 0 t NN res GLU r 3.430000
a 1 t OG res GLU r 3.430000
a 2 t CB res GLU r 3.430000
a 3 t CA res GLU r 3.430000
a 4 t OG res GLU r 3.430000
a 5 t CB res GLU r 3.430000
a 6 t CA res GLU r 3.430000
a 7 t OG res GLU r 3.430000
a 8 t CB res GLU r 3.430000
a 9 t CA res GLU r 3.430000
a 10 t OG res GLU r 3.430000
a 11 t CB res GLU r 3.430000
a 12 t CA res GLU r 3.430000
a 13 t OG res GLU r 3.430000
a 14 t CB res GLU r 3.430000
a 15 t CA res GLU r 3.430000
a 16 t OG res GLU r 3.430000
a 17 t CB res GLU r 3.430000
a 18 t CA res GLU r 3.430000
a 19 t OG res GLU r 3.430000
a 20 t CB res GLU r 3.430000
a 21 t CA res GLU r 3.430000
a 22 t OG res GLU r 3.430000
a 23 t CB res GLU r 3.430000
a 24 t CA res GLU r 3.430000
a 25 t OG res GLU r 3.430000
a 26 t CB res GLU r 3.430000
a 27 t CA res GLU r 3.430000
a 28 t OG res GLU r 3.430000
a 29 t CB res GLU r 3.430000
a 30 t CA res GLU r 3.430000
a 31 t OG res GLU r 3.430000
a 32 t CB res GLU r 3.430000
a 33 t CA res GLU r 3.430000
a 34 t NG res LYS r 3.430000
a 35 t CB res LYS r 3.430000
a 36 t CA res LYS r 3.430000
a 37 t OG res GLU r 3.430000
a 38 t CB res GLU r 3.430000
a 39 t CA res GLU r 3.430000
a 40 t OG res GLU r 3.430000
a 41 t CB res GLU r 3.430000
a 42 t CA res GLU r 3.430000
a 43 t OG res GLU r 3.430000
a 44 t CB res GLU r 3.430000
a 45 t CA res GLU r 3.430000
a 46 t OG res GLU r 3.430000
a 47 t CB res GLU r 3.430000
a 48 t CA res GLU r 3.430000
a 49 t NG res LYS r 3.430000
a 50 t CB res LYS r 3.430000
a 51 t CA res LYS r 3.430000
a 52 t OG res GLU r 3.430000
a 53 t CB res GLU r 3.430000
a 54 t CA res GLU r 3.430000
a 55 t OG res GLU r 3.430000
a 56 t CB res GLU r 3.430000
a 57 t CA res GLU r 3.430000
a 58 t NG res LYS r 3.430000
a 59 t CB res LYS r 3.430000
a 60 t CA res LYS r 3.430000
a 61 t OG res GLU r 3.430000
a 62 t CB res GLU r 3.430000
a 63 t CA res GLU r 3.430000
a 64 t OG res GLU r 3.430000
a 65 t CB res GLU r 3.430000
a 66 t CA res GLU r 3.430000
a 67 t NG res LYS r 3.430000
a 68 t CB res LYS r 3.430000
a 69 t CA res LYS r 3.430000
a 70 t OG res GLU r 3.430000
a 71 t CB res GLU r 3.430000
a 72 t CA res GLU r 3.430000
a 73 t NG res LYS r 3.430000
a 74 t CB res LYS r 3.430000
a 75 t CA res LYS r 3.430000
a 76 t NG res LYS r 3.430000
a 77 t CB res LYS r 3.430000
a 78 t CA res LYS r 3.430000
a 79 t NG res LYS r 3.430000
a 80 t CB res LYS r 3.430000
a 81 t CA res LYS r 3.430000
a 82 t NG res LYS r 3.430000
a 83 t CB res LYS r 3.430000
a 84 t CA res LYS r 3.430000
a 85 t NG res LYS r 3.430000
a 86 t CB res LYS r 3.430000
a 87 t CA res LYS r 3.430000
a 88 t NG res LYS r 3.430000
a 89 t CB res LYS r 3.430000
a 90 t CA res LYS r 3.430000
a 91 t NG res LYS r 3.430000
a 92 t CB res LYS r 3.430000
a 93 t CA res LYS r 3.430000
a 94 t NG res LYS r 3.430000
a 95 t CB res LYS r 3.430000
a 96 t CA res LYS r 3.430000
a 97 t NG res LYS r 3.430000
a 98 t CB res LYS r 3.430000
a 99 t CA res LYS r 3.430000
a 100 t NG res LYS r 3.430000
a 101 t CB res LYS r 3.430000
a 102 t CA res LYS r 3.430000
a 103 t NG res LYS r 3.430000
a 104 t CB res LYS r 3.430000
a 105 t CA res LYS r 3.430000
a 106 t NG res LYS r 3.430000
a 107 t CB res LYS r 3.430000
a 108 t CA res LYS r 3.430000
a 109 t NG res LYS r 3.430000
a 110 t CB res LYS r 3.430000
a 111 t CA res LYS r 3.430000
a 112 t NG res LYS r 3.430000
a 113 t CB res LYS r 3.430000
a 114 t CA res LYS r 3.430000
a 115 t NG res LYS r 3.430000
a 116 t CB res LYS r 3.430000
a 117 t CA res LYS r 3.430000
a 118 t NG res LYS r 3.430000
a 119 t CB res LYS r 3.430000
a 120 t CA res LYS r 3.430000
a 121 t NG res LYS r 3.430000
a 122 t CB res LYS r 3.430000
a 123 t CA res LYS r 3.430000
a 124 t NG res LYS r 3.430000
a 125 t CB res LYS r 3.430000
a 126 t CA res LYS r 3.430000
a 127 t OG res GLU r 3.430000
a 128 t CB res GLU r 3.430000
a 129 t CA res GLU r 3.430000
a 130 t OG res GLU r 3.430000
a 131 t CB res GLU r 3.430000
a 132 t CA res GLU r 3.430000
a 133 t NG res LYS r 3.430000
a 134 t CB res LYS r 3.430000
a 135 t CA res LYS r 3.430000
a 136 t NG res LYS r 3.430000
a 137 t CB res LYS r 3.430000
a 138 t CA res LYS r 3.430000
a 139 t OG res GLU r 3.430000
a 140 t CB res GLU r 3.430000
a 141 t CA res GLU r 3.430000
a 142 t OG res GLU r 3.430000
a 143 t CB res GLU r 3.430000
a 144 t CA res GLU r 3.430000
a 145 t NG res LYS r 3.430000
a 146 t CB res LYS r 3.430000
a 147 t CA res LYS r 3.430000
a 148 t OC res GLU r 3.430000
a 149 t OG res GLU r 3.430000
a 150 t CB res GLU r 3.430000
a 151 t CA res GLU r 3.430000
b 3:6
b 2:1
b 3:0
b 3:2
b 6:9
b 5:4
b 6:5
b 9:12
b 8:7
b 9:8
b 12:15
b 11:10
b 12:11
b 15:18
b 14:13
b 15:14
b 18:21
b 17:16
b 18:17
b 21:24
b 20:19
b 21:20
b 24:27
b 23:22
b 24:23
b 27:30
b 26:25
b 27:26
b 30:33
b 29:28
b 30:29
b 33:36
b 32:31
b 33:32
b 36:39
b 35:34
b 36:35
b 39:42
b 38:37
b 39:38
b 42:45
b 41:40
b 42:41
b 45:48
b 44:43
b 45:44
b 48:51
b 47:46
b 48:47
b 51:54
b 50:49
b 51:50
b 54:57
b 53:52
b 54:53
b 57:60
b 56:55
b 57:56
b 60:63
b 59:58
b 60:59
b 63:66
b 62:61
b 63:62
b 66:69
b 65:64
b 66:65
b 69:72
b 68:67
b 69:68
b 72:75
b 71:70
b 72:71
b 75:78
b 74:73
b 75:74
b 78:81
b 77:76
b 78:77
b 81:84
b 80:79
b 81:80
b 84:87
b 83:82
b 84:83
b 87:90
b 86:85
b 87:86
b 90:93
b 89:88
b 90:89
b 93:96
b 92:91
b 93:92
b 96:99
b 95:94
b 96:95
b 99:102
b 98:97
b 99:98
b 102:105
b 101:100
b 102:101
b 105:108
b 104:103
b 105:104
b 108:111
b 107:106
b 108:107
b 111:114
b 110:109
b 111:110
b 114:117
b 113:112
b 114:113
b 117:120
b 116:115
b 117:116
b 120:123
b 119:118
b 120:119
b 123:126
b 122:121
b 123:122
b 126:129
b 125:124
b 126:125
b 129:132
b 128:127
b 129:128
b 132:135
b 131:130
b 132:131
b 135:138
b 134:133
b 135:134
b 138:141
b 137:136
b 138:137
b 141:144
b 140:139
b 141:140
b 144:147
b 143:142
b 144:143
b 147:151
b 146:145
b 147:146
b 150:149
b 151:148
b 151:150
timestep
-25.6782 -10.6479 -23.1274
-26.2298 -9.81466 -27.7786
-25.349 -9.85229 -25.6323
-24.9902 -9.50781 -23.7262
-29.8322 -4.49496 -22.7861
-27.7298 -5.33538 -22.2762
-26.3714 -6.62649 -21.6681
-28.2699 -12.563 -17.839
-26.6425 -11.007 -18.4011
-25.808 -9.35843 -19.0855
-21.9268 -13.1142 -22.5567
-22.068 -11.5178 -20.8788
-22.1011 -10.0224 -19.5962
-22.9955 -4.99669 -23.5956
-21.9769 -5.58651 -21.5958
-21.502 -6.27573 -19.8118
-26.1263 -3.92009 -15.6481
-23.8277 -4.21142 -15.5217
-22.2742 -5.17551 -16.2567
-22.0407 -12.4428 -14.7806
-21.2041 -10.2826 -14.9152
-20.6567 -8.39415 -15.0446
-16.8255 -8.58381 -21.0332
-17.3013 -8.17433 -18.7995
-17.4719 -7.55005 -16.9387
-20.0323 -1.24288 -18.0039
-18.6918 -2.66717 -16.7558
-17.668 -3.96729 -15.6868
-22.4043 -5.5281 -11.1474
-20.1665 -5.0698 -11.5543
-18.2693 -4.86211 -12.0428
-14.8504 -11.208 -13.9569
-15.5312 -9.04894 -13.4489
-15.3902 -7.28133 -12.5905
-13.7999 -4.66502 -19.255
-13.1835 -4.14844 -16.3854
-13.1239 -4.50836 -13.8616
-17.3929 0.318844 -10.5148
-15.7418 -1.24311 -10.9805
-14.0184 -2.1974 -10.9806
-16.3907 -7.01744 -7.02373
-14.5933 -5.80251 -7.84608
-13.0249 -4.70012 -8.29917
-9.25674 -8.37889 -13.1407
-9.46859 -6.83826 -11.4189
-9.70449 -5.57162 -9.929
-9.66914 1.14431 -12.7103
-9.56339 -0.68002 -11.2809
-9.05192 -1.83145 -9.76658
-15.5299 -0.652048 -6.62506
-12.7264 -1.2466 -5.80821
-10.2064 -1.38123 -6.17425
-8.33165 -8.18753 -4.93887
-7.48759 -6.08829 -5.45195
-7.81896 -4.1655 -5.1802
-3.71379 -3.30836 -11.0796
-4.54819 -3.23499 -8.91601
-4.72487 -2.89487 -6.98361
-8.49226 2.99117 -8.96985
-6.93924 1.95055 -6.649
-5.35623 0.460768 -5.31576
-8.86358 -3.10846 0.0438539
-7.23036 -1.93441 -1.11254
-5.60315 -1.12184 -1.86965
-2.95107 -6.92873 -4.55485
-2.94765 -4.86555 -3.4936
-2.50065 -3.22333 -2.50142
-0.918895 0.069603 -9.1161
-0.603454 0.269855 -6.15943
-0.412599 -0.273131 -3.67512
-4.43162 4.09678 0.897691
-3.20511 2.56968 -0.345997
-1.53581 1.5396 -0.52961
-5.20647 -4.56839 2.06561
-2.54835 -3.23145 1.89469
-0.728267 -1.4608 1.65839
3.60358 -4.85609 -3.94915
3.24577 -2.81318 -1.80875
2.79949 -1.37226 0.247598
1.89584 5.42274 -3.87586
2.41644 3.94481 -1.34045
3.18979 2.39735 0.533505
-3.21912 3.23792 4.32528
-0.38674 2.33295 4.53277
2.11967 2.03912 4.16275
4.32567 -6.1493 4.03409
4.45279 -3.18179 4.28378
4.70868 -0.684386 4.7345
8.2147 0.06688 -2.20998
7.77996 1.02951 0.577294
7.49495 1.31485 3.09585
3.66674 8.46895 3.15823
5.07144 6.18245 4.45617
6.63961 4.33141 5.24444
2.1373 0.242841 10.8016
4.64155 1.11068 9.43717
6.68589 2.25482 8.42795
10.0987 -3.92401 4.70196
10.2741 -1.34539 6.18705
10.0866 0.786659 7.57465
12.5581 5.51506 1.61508
11.7789 5.08966 4.46089
11.6143 4.18923 6.84187
5.83298 8.64335 10.8759
8.0768 6.70948 10.5401
10.2804 5.48231 10.1585
8.98811 -1.87281 13.7341
10.5906 0.377154 12.6135
11.7872 2.56397 12.0724
16.767 0.170354 6.1156
15.8322 1.9968 8.2778
15.1834 3.13811 10.4647
14.0888 10.7358 7.45568
14.3611 8.67387 9.591
15.1698 6.86725 11.2001
11.6267 5.2 19.3085
12.5519 5.61273 16.5054
14.4238 6.14477 14.8566
18.7201 -1.63624 14.4643
17.5931 1.11591 14.6609
17.2162 3.58594 15.1724
21.1853 5.90601 8.39209
20.0679 6.23466 11.1357
19.6765 6.04989 13.6492
15.516 13.0375 17.4376
16.9295 10.5803 16.5166
18.6079 8.69263 16.1635
15.3202 4.46495 19.9803
17.43 5.40719 19.7678
19.0282 6.37929 19.1494
22.5134 2.32315 14.9571
22.6663 3.83905 16.707
22.4924 5.28913 18.0293
23.8847 10.8818 12.4805
23.3834 10.0683 15.3034
23.6038 8.89226 17.5554
19.0272 11.3805 24.7564
20.2081 10.4021 22.2012
22.3782 9.69952 21.0609
21.8904 3.13662 22.6154
23.1502 5.08213 22.7216
24.1826 6.75868 22.6536
28.447 7.2165 16.7496
27.6572 7.32787 18.9285
27.3216 7.8361 20.8022
25.0452 15.0383 18.9782
25.8424 12.9964 20.9974
27.0122 11.2504 22.4421
28.4047 9.17728 26.6001
22.4871 9.77546 27.0307
24.7632 9.97411 26.626
26.6424 10.1405 26.058
timestep
-13.8778 -9.14693 13.5683
-18.4114 -7.75172 15.6885
-16.5249 -8.72913 14.7567
-15.3084 -9.20778 13.283
-18.7269 -12.2262 12.7003
-17.4892 -12.6947 10.7948
-16.9223 -10.8806 10.2768
-21.1973 -13.7742 5.41406
-19.5941 -12.1656 5.88809
-18.3142 -10.9348 6.74134
-21.1202 -5.66533 8.04434
-19.1538 -6.60265 7.24609
-17.6081 -7.23984 6.20405
-12.409 -4.70895 9.66659
-13.2548 -6.00912 7.9413
-13.843 -6.72658 6.20343
-13.4707 -4.84093 0.385312
-12.5427 -6.53143 1.67505
-11.8859 -7.72074 3.10158
-7.57523 -11.7768 5.58605
-7.80672 -10.1004 3.99909
-8.20302 -8.60135 2.78386
-4.39932 -5.53255 -2.29644
-4.7472 -7.41528 -0.986197
-5.62843 -8.87379 0.00226713
-4.55604 -14.715 -3.18744
-3.93358 -13.5749 -1.26515
-3.527 -12.0382 -0.101542
2.81604 -12.7971 2.7692
1.35604 -12.3173 1.03121
-0.319342 -13.2023 1.57052
0.97253 -17.3849 7.82224
0.541966 -15.5838 6.42463
-0.31101 -14.2859 5.21273
3.04473 -12.5114 12.1602
1.87206 -11.7232 9.53645
0.218702 -11.3961 7.62284
-5.52234 -8.73401 8.38837
-3.24964 -8.36622 8.67465
-1.30019 -8.08348 8.69955
-0.386106 -5.32886 14.1627
0.0741549 -5.06813 11.9038
0.218621 -4.83361 9.95315
5.70106 -5.76166 8.61164
4.7185 -4.05558 9.83892
3.32962 -2.69194 9.53493
7.33391 -2.73792 4.41547
5.96448 -1.44632 5.77149
4.60469 -0.42427 6.76511
3.324 3.19118 11.7069
3.11971 3.82485 8.80221
2.62751 2.81116 6.51472
-2.67926 2.6576 1.22304
-0.54211 2.96461 2.072
1.14887 3.24942 3.04172
6.33887 7.27069 0.861802
4.09246 6.69657 0.942139
2.24743 6.04488 0.713949
-5.7268 9.32251 -0.809202
-3.0339 8.17884 -0.242904
-1.05987 6.76115 -1.01483
-5.39597 5.1122 -6.07838
-3.31242 5.57471 -5.16881
-1.41705 5.7101 -4.64907
-1.6326 9.49163 -4.35973
-0.552025 9.814 -6.38726
0.0650663 8.12152 -7.1845
3.44503 14.3025 -7.81049
3.84846 11.367 -8.12689
3.52109 8.87749 -8.57174
6.44582 5.40349 -12.9871
5.3193 5.3151 -10.9609
4.6903 5.29976 -9.09406
11.5033 1.86658 -10.758
9.25014 2.35606 -8.87016
6.88148 2.42241 -7.92806
11.7033 -0.284781 -4.13457
8.85012 0.413962 -3.63287
6.53865 1.22892 -4.33667
-1.33086 2.54294 -1.63762
1.40425 1.38904 -1.89849
3.93297 1.47801 -1.582
8.99324 2.57854 2.55091
6.04467 2.40701 2.947
4.03154 1.03645 2.19108
0.0622098 -4.80983 5.85109
2.02354 -3.2307 4.25737
1.56015 -0.732451 4.47184
-4.18577 5.40883 5.00021
-3.01756 2.85082 5.98626
-1.03038 1.2997 6.36972
-2.35895 -1.91827 14.3396
-1.81786 -0.787664 11.636
-2.2986 -0.972917 9.13858
-8.24308 -7.29603 9.79602
-6.91114 -4.66976 9.33875
-4.75279 -3.75949 8.3311
-8.90248 -3.40224 2.87512
-6.10302 -4.31873 3.32618
-4.61442 -5.55661 4.98578
-4.30216 -13.4175 4.85332
-3.01041 -10.7829 4.33277
-2.56435 -8.40475 3.52792
-2.66496 -8.7574 -3.88854
-0.833762 -8.51217 -1.55038
0.0997861 -8.37221 0.818465
7.61741 -8.32005 2.80917
4.93425 -7.02538 2.87871
3.17587 -6.1806 1.23647
8.94987 -4.66543 -3.60733
6.95928 -3.10354 -2.03301
4.84175 -3.31966 -0.628698
-3.08407 -3.49621 -4.84308
-0.329636 -3.46637 -3.70618
2.14523 -3.01545 -3.28888
4.69033 -3.24503 -10.9807
3.29843 -2.8634 -8.3735
2.98262 -1.16318 -6.49947
5.92341 6.23354 -5.35389
3.37648 4.68915 -5.26221
2.50928 2.60694 -6.45167
-5.15043 4.23615 -9.15236
-2.24771 3.82872 -9.68958
0.265626 3.84203 -9.2589
-0.219662 2.21698 -16.038
0.111516 4.81862 -14.623
1.14639 5.68882 -12.461
6.30949 10.4124 -12.1531
4.12898 9.69131 -12.4816
2.20863 9.32754 -12.7282
-2.35847 11.2843 -13.404
-0.553988 12.73 -13.2136
1.37047 12.9343 -13.5819
3.58734 19.8581 -13.1149
4.14387 16.9712 -12.6288
4.71532 14.4863 -12.6636
11.7451 11.6461 -15.2333
10.2153 13.2912 -13.2753
8.36132 14.0373 -11.6915
8.00223 16.055 -5.16953
9.43817 15.7336 -6.96319
10.2816 15.4113 -8.7141
16.6787 14.5636 -10.2707
14.9773 15.3946 -8.93013
13.8212 15.7976 -7.38676
10.1398 17.5998 -2.18414
12.83 16.3616 -2.51632
15.0008 16.5122 -3.84584
19.7075 16.2407 -4.07714
18.0186 13.182 0.848141
18.3941 14.5653 -0.976102
18.4746 15.8798 -2.44128
timestep
9.09623 -11.8967 -2.10432
8.51303 -13.7219 -5.18646
10.1707 -12.1023 -5.07807
10.0413 -11.6014 -3.17723
14.2782 -5.46804 -4.70195
12.7571 -7.09712 -4.05778
11.1084 -7.96193 -3.41388
11.0029 -8.75004 -7.38481
8.7943 -8.04189 -7.43865
8.75701 -6.61694 -6.07886
3.45501 -8.58724 -4.66208
5.05432 -6.96152 -4.23591
6.14988 -5.4684 -3.56415
7.17587 -5.68213 3.26918
7.31182 -4.47374 1.29341
6.55644 -3.58033 -0.291571
12.7595 -1.71807 -1.68151
10.9189 -3.13035 -1.68787
9.44632 -1.88256 -2.08215
9.12136 -3.23222 -8.7905
8.31499 -2.19047 -6.8808
7.79934 -1.00686 -5.39283
7.94629 1.95756 -7.96665
6.21253 3.08153 -6.91159
5.36114 1.90155 -5.58355
-0.117648 2.16646 -9.97386
0.89875 2.24619 -7.88988
1.72837 2.8298 -6.20108
-1.27488 -3.27788 -6.38313
-0.96579 -1.20842 -5.38105
-0.613639 0.453045 -4.38284
-4.0031 3.72771 0.78056
-2.62819 2.03897 -0.0195639
-1.85606 0.399481 -0.792085
-3.19663 -7.2306 -2.9507
-3.92459 -4.35111 -2.70775
-4.55883 -2.15139 -1.58461
-9.19843 1.80771 2.14274
-8.94951 0.50343 0.240299
-8.04469 -1.06898 -0.527622
-9.39131 -6.70029 -2.62052
-10.4944 -5.07375 -1.38768
-10.7184 -3.2555 -2.11202
-16.5056 -2.18241 0.601597
-14.7816 -0.917453 -0.298526
-13.2298 -0.48574 -1.43271
-10.5753 1.17121 -6.94238
-10.8921 2.10953 -4.84438
-11.3948 2.46396 -2.97288
-12.7995 3.61391 3.01393
-11.1495 5.06086 0.998001
-10.3836 5.74143 -1.33713
-9.09768 5.03535 -7.09747
-9.20277 6.64101 -5.42619
-8.99384 8.02388 -4.03877
-9.6209 12.4013 -7.09865
-8.41719 12.1221 -5.13509
-7.44026 11.4584 -3.55839
-0.605774 14.9232 1.3597
-2.72296 14.1194 -0.577248
-5.04936 13.4636 -1.38982
-9.02883 14.8631 4.74556
-7.81377 15.2205 2.80178
-6.69118 15.6574 1.24299
-1.47164 21.1377 1.52422
-3.37858 19.8598 1.1884
-4.99734 18.9759 0.495876
-4.25108 26.3564 -0.985879
-5.69002 23.8175 -1.58878
-6.33761 21.4048 -2.10101
-3.27822 22.3007 -8.28977
-4.4652 20.9413 -6.83183
-5.22536 19.8446 -5.38257
-9.73456 17.1778 -0.98335
-8.57439 16.5245 -3.64937
-6.3373 16.2513 -4.84238
0.891937 15.6118 -3.80682
-1.59568 14.9301 -5.29929
-3.72974 13.7977 -6.11534
-8.35667 7.88201 -10.791
-6.05373 9.28831 -9.52637
-4.39524 10.9697 -8.56475
-9.20245 16.7152 -12.4236
-7.32955 14.8118 -11.1008
-5.07419 13.6257 -11.1963
-3.03813 20.8497 -12.4914
-2.22534 17.993 -12.7345
-2.05123 15.4526 -12.5977
2.45441 18.7585 -8.35716
2.20554 16.1338 -9.74621
0.748303 14.1419 -10.3876
1.68997 5.57016 -10.6646
0.608314 8.08953 -9.49702
0.71564 10.5937 -9.02779
7.45495 10.9001 -3.81122
4.56415 10.5169 -4.42511
2.36364 10.0903 -5.64094
-4.36897 8.65395 -0.395264
-2.42411 9.72725 -2.3817
-0.266483 8.70297 -3.27501
-4.46913 2.07998 -5.07544
-2.44524 4.11238 -4.26699
-0.261493 4.90345 -3.21439
4.87504 1.88092 2.65688
4.42615 2.77566 -0.149953
2.62574 2.77746 -1.95578
4.04842 -2.26276 -7.48455
3.56721 -2.23169 -4.54382
2.4744 -0.96055 -2.62224
-3.47269 -2.42952 2.99323
-1.30015 -3.59667 1.32043
0.738587 -3.30013 -0.18226
4.3091 -7.84143 5.50918
3.04214 -6.45622 3.19478
2.52877 -6.53432 0.698218
2.85023 -13.7962 -2.49105
2.37391 -11.0258 -1.50177
0.567688 -9.59475 -0.409963
-0.688565 -17.0584 0.948581
-0.596042 -14.2661 1.98556
-0.99514 -11.7659 2.28885
-1.37057 -6.16258 9.33096
-0.993586 -8.14121 7.13476
-0.35609 -10.1149 5.65125
4.78576 -14.1267 10.9914
2.71079 -14.4063 8.87084
0.880176 -13.0437 7.73302
-4.25438 -18.0063 9.85827
-2.95832 -16.0958 9.62895
-1.74581 -14.589 10.0037
0.0423252 -13.4663 17.303
0.0496353 -13.7877 15.0054
-0.0397217 -14.9038 13.3846
2.45395 -22.5347 9.3799
1.22931 -20.6289 11.3161
0.767225 -18.5595 12.7325
0.617282 -16.1378 19.7976
2.15672 -17.6521 17.744
3.2839 -18.3744 15.5737
8.77286 -19.4518 10.5768
7.90569 -18.6729 12.5827
6.8241 -18.6896 14.2292
12.625 -17.1622 15.4982
11.0064 -18.4917 16.4956
9.36711 -17.4307 16.7567
15.2439 -11.0148 17.7018
13.0356 -12.9471 18.2219
10.8059 -14.1776 18.0936
9.32991 -10.7813 21.0062
4.37223 -10.1485 19.697
6.57892 -10.7926 19.384
8.43333 -11.4439 19.2502
timestep
0.984823 11.9806 11.1958
1.58157 16.7266 11.2415
1.90462 14.4694 11.6694
2.26532 12.5331 11.6279
7.73949 15.7165 10.9674
6.57611 13.8413 10.2514
5.68454 12.0989 10.0277
7.14488 6.27646 14.6147
7.05797 7.44129 12.6102
6.88827 8.64581 11.0606
1.63174 8.6449 6.77522
3.636 7.70726 7.47249
5.3156 6.88037 8.08573
8.38397 11.7034 4.71017
8.44498 9.47795 5.36296
8.54371 7.7325 6.27101
11.217 3.6158 11.6787
11.164 5.7134 10.6889
10.3066 5.65067 8.91642
7.4421 3.6839 4.30289
7.79354 2.9029 6.45903
8.09661 2.60581 8.38277
5.35327 -0.65761 13.4305
7.25179 0.240092 12.4446
7.33978 -0.398541 10.583
9.85238 -5.05204 6.28348
8.24594 -4.22007 7.73591
6.69581 -3.7139 8.84126
3.07707 -8.19597 13.0493
4.05924 -7.9287 10.9645
5.34584 -7.16482 9.6831
8.96375 -12.1613 10.4333
7.1116 -11.2554 9.3697
5.72103 -10.613 8.13095
-2.7494 -13.525 7.81662
0.0542267 -12.6481 7.31557
2.57897 -12.4409 7.02357
5.38878 -14.3357 1.45258
3.50584 -13.3264 2.35714
2.03078 -12.3866 3.26371
1.74112 -9.39083 2.22651
-0.438744 -9.30087 1.43751
-0.832923 -11.1954 1.06819
-3.87801 -16.8822 -1.71936
-3.13702 -14.6891 -1.87367
-2.94817 -12.7372 -1.68655
-10.0085 -14.2986 -1.74917
-8.0301 -13.0923 -1.8627
-6.59824 -11.7572 -2.08241
-11.0226 -5.50448 -0.837211
-8.35648 -6.59102 -1.60631
-6.22918 -7.9922 -1.72376
-1.57461 -11.0291 -4.91918
-1.88223 -9.33376 -3.36561
-2.4389 -8.03623 -1.99176
-0.986892 -1.95004 -0.163967
0.283001 -3.85357 0.218554
-0.25384 -5.0089 -1.28408
-3.80458 -7.25498 -7.79531
-1.97784 -5.66279 -6.06085
0.140996 -4.66902 -5.0482
6.23581 -4.97974 -3.58073
5.47911 -3.68797 -5.35306
3.61545 -3.13013 -5.04248
6.41095 0.979751 -8.19248
5.24883 -0.632237 -9.38972
3.71561 -1.0655 -8.23109
-1.87929 -1.03807 -3.73921
-1.28751 -0.681801 -6.63805
-0.0129056 -0.666314 -8.84659
0.612038 -4.0098 -13.7684
-0.387228 -2.31271 -12.5422
-1.65718 -0.831774 -12.2684
-5.67919 -4.90686 -16.496
-5.72983 -4.13359 -13.6186
-5.03223 -2.50863 -11.7814
-7.40827 -2.75942 -4.56672
-7.48464 -0.690555 -6.71017
-5.90317 -0.465737 -8.69784
-4.09008 6.42066 -11.5139
-4.22655 4.67365 -9.10351
-3.98597 2.62671 -7.60206
-4.61521 8.20285 -2.75304
-3.7142 5.60401 -3.8996
-2.21187 3.602 -4.38598
3.6928 3.50441 -8.23824
2.06283 2.35 -6.02669
1.15131 1.98305 -3.67387
1.153 -1.92053 4.25589
1.89757 -0.0394345 2.06786
2.3915 0.660539 -0.333711
9.92249 1.31365 -0.976888
7.25299 -0.0106984 -0.99349
5.39097 -1.66903 -0.459344
3.57552 -8.03228 -3.42389
4.46513 -6.78184 -0.869408
4.68287 -5.09308 1.02879
9.68038 -8.86882 5.21446
6.8152 -8.34261 4.58654
4.59704 -7.13591 4.23181
-1.80617 -9.15471 10.1697
0.2522 -8.25939 8.20962
1.88284 -6.82507 6.87315
1.2536 -5.00277 13.8048
2.67289 -3.31725 11.7986
2.22703 -3.98962 9.37961
7.10546 -1.92051 3.46114
5.02673 -1.68644 5.58352
3.964 -1.0026 7.79834
2.74645 3.88307 12.6352
3.52959 3.70155 9.7657
2.87643 2.6297 7.54606
-4.09169 2.03313 5.13567
-1.22286 2.35995 4.39868
1.19651 3.13402 4.17498
7.75972 7.85462 0.809456
5.14505 7.01988 1.97011
2.81902 6.19205 2.60795
-0.376699 10.9321 5.19988
-0.930244 9.32631 2.75132
0.215114 8.24143 0.747895
3.8098 5.62441 -2.24405
1.26007 6.47346 -3.53184
-0.0464538 8.60403 -3.02571
3.00839 13.1221 -7.64753
0.387702 11.8694 -6.98178
-1.56104 10.8091 -5.72455
-2.77295 10.256 -11.1284
-4.01876 9.81728 -9.22105
-4.59217 9.26582 -7.41883
-9.84576 8.98406 -4.54454
-8.77661 7.73744 -6.18321
-7.61243 6.96482 -7.57198
-6.2111 2.30096 -14.5925
-7.85561 3.20154 -12.2763
-8.68362 4.93818 -10.6027
-14.578 8.89358 -13.7793
-13.3749 6.65455 -12.2238
-12.345 4.44039 -11.4896
-13.7366 -0.540862 -15.4021
-13.8697 0.120486 -13.1823
-13.9532 0.998036 -11.4206
-11.5406 -3.87548 -9.35595
-11.0306 -2.07964 -7.97855
-11.9789 -0.435958 -8.50757
-12.5067 6.94234 -4.89559
-12.0818 4.19142 -5.95968
-10.4176 2.30876 -6.39378
-5.64519 1.77771 -3.86048
-8.78307 5.5958 -1.46013
-7.81868 4.32992 -3.1483
-7.21435 2.99961 -4.46965
timestep
12.2188 -13.571 8.02264
13.7367 -10.6951 10.1562
12.0457 -10.5772 8.57218
11.6534 -12.276 7.65511
6.75157 -14.1394 10.6865
7.63188 -12.6506 9.14021
7.95904 -11.3864 7.66522
7.27797 -9.52948 1.69915
6.76447 -9.23892 3.94287
6.11468 -8.69257 5.72056
5.91988 -4.07433 10.3367
4.4719 -5.45883 9.16672
3.76844 -7.02568 8.20183
2.18914 -0.501468 6.5847
2.31856 -2.7881 6.21462
2.11079 -4.68163 5.71234
-1.08322 -7.10695 -0.857032
-0.352984 -5.94546 1.01383
0.578761 -4.71196 2.23499
0.9727 1.99526 2.59368
0.262156 0.131105 1.40942
-0.490677 -1.47601 0.554244
-5.20248 -1.4015 -5.25656
-3.2513 -1.75727 -4.05292
-1.53188 -1.67632 -3.09484
1.9085 -4.6539 -7.61225
1.87241 -2.71449 -6.33954
1.92049 -1.65024 -4.68244
4.50089 -0.0818702 -9.70566
3.51939 0.992892 -7.89902
2.63747 1.71617 -6.29278
1.42304 8.06165 -2.547
1.31101 6.53046 -4.28634
1.67385 5.36283 -5.83098
2.9088 1.88118 -12.3693
2.60238 4.25736 -10.5972
2.93948 6.40225 -9.25994
2.46909 12.8006 -12.7565
3.39435 11.15 -11.4142
4.38791 9.58623 -10.7446
11.1544 10.8014 -8.42842
8.85899 10.9422 -8.73472
6.94832 11.4041 -8.6046
6.26873 14.5217 -3.78136
4.87673 13.8479 -5.51073
4.05276 13.4641 -7.2585
3.39101 18.1325 -12.0089
2.18728 16.8336 -10.5101
1.53846 15.677 -9.05337
-1.19383 18.0376 -15.3127
-1.4422 15.8921 -13.2595
-1.51924 14.6237 -11.0487
-4.32049 11.8097 -5.24836
-4.22875 11.8126 -7.56655
-3.96333 12.1694 -9.4857
-11.0692 13.2368 -10.2531
-9.02535 12.3832 -10.9432
-7.23289 11.6797 -11.3592
-3.39392 10.5405 -18.1405
-5.95022 11.5116 -16.9562
-7.43612 12.4012 -15.0845
-12.2383 17.7328 -17.3663
-11.4276 15.6201 -16.8546
-10.7407 13.8788 -16.2406
-12.4775 11.6037 -22.4956
-11.8527 11.2588 -20.2881
-11.0775 10.8585 -18.5219
-9.28091 6.2695 -24.2481
-7.93857 7.89682 -22.1432
-8.19235 8.70516 -19.7381
-1.92469 4.55622 -18.622
-3.80183 5.84051 -18.1645
-5.53469 6.73102 -17.8727
-10.2428 7.95368 -12.6509
-7.43935 6.94959 -12.7639
-5.59211 7.88461 -14.2525
1.48757 10.7854 -15.5694
-0.793406 10.0228 -13.8099
-2.31293 8.50482 -12.4353
-3.51966 3.69244 -7.37473
-3.16497 6.62426 -7.77348
-1.44811 8.24041 -8.74449
-0.326319 12.4324 -2.91684
0.955344 11.8118 -5.53459
1.55786 9.99532 -7.21978
8.28046 10.6807 -2.09883
6.02156 9.66927 -3.75858
4.58315 8.47623 -5.49355
8.55794 3.45282 -9.25762
7.56024 4.05631 -6.51522
5.67765 4.87084 -5.00033
0.995443 5.50697 0.40926
2.65886 3.49984 -1.03465
4.54243 2.39446 -2.35102
10.0869 -2.96141 -4.86659
7.696 -2.34824 -3.19688
5.44138 -1.28471 -2.66016
0.386492 -8.72802 -3.74755
2.11265 -6.30743 -3.54379
3.52202 -4.54961 -2.34954
6.55319 -4.54025 4.97584
5.31986 -5.26146 2.36067
4.0129 -6.72202 0.729371
2.4448 -15.1831 -0.572337
2.6828 -12.5979 0.890671
2.47707 -10.1205 1.45855
-4.08769 -6.8292 4.25998
-1.80602 -8.74147 4.39279
0.372141 -10.0476 4.62155
7.0001 -15.4147 6.24882
4.35238 -14.0672 6.4818
2.35555 -12.5021 6.73826
-1.58488 -16.9497 10.9382
0.182474 -14.5655 10.6695
2.15409 -12.9566 10.5056
8.67555 -7.08273 11.5888
6.30372 -8.76514 12.2402
4.69861 -10.7465 12.2608
6.1959 -14.2579 17.5263
4.52245 -11.96 16.632
2.73948 -10.5237 15.5092
2.64513 -6.93759 20.8712
1.59768 -7.18848 18.0927
0.153084 -7.79933 16.0821
0.33897 -8.96826 10.7443
-2.35273 -8.66248 11.9859
-3.01487 -7.30724 14.042
-7.62477 -2.42094 17.1679
-7.20748 -4.38246 16.0014
-6.35126 -6.02593 15.333
-10.7068 -11.7959 14.3399
-10.2002 -9.76063 15.3316
-9.56852 -7.97478 15.8726
-11.7104 -13.317 19.9327
-10.1546 -10.8043 20.3153
-8.71793 -8.87696 19.4646
-4.20235 -14.1806 17.8251
-4.56503 -11.2249 17.7103
-5.0563 -8.83432 18.4494
-0.241064 -4.73819 21.3538
-1.74046 -5.17723 19.6388
-3.26202 -5.48479 18.4258
2.02784 -2.76267 16.6758
-0.248949 -2.87595 16.2448
-2.08625 -3.2105 15.6178
-9.06905 -0.710662 10.8187
-6.43672 -1.87922 11.5841
-4.33695 -2.94008 12.5679
-2.37977 -2.32253 8.27016
-5.56342 -6.68229 7.12115
-4.22946 -5.23741 8.35211
-2.90102 -4.08634 9.2416
timestep
-8.97143 -9.28103 -13.2716
-5.59945 -9.48164 -15.4395
-5.84674 -9.91886 -13.1745
-7.64638 -9.30531 -12.659
-7.12777 -8.72167 -7.10221
-7.85202 -6.90325 -8.34768
-6.81686 -6.70782 -10.0124
-1.48829 -2.1031 -11.4752
-3.24183 -3.29536 -10.5339
-3.73797 -4.64075 -9.18312
-7.70011 -2.49378 -3.58085
-6.9303 -2.50258 -5.76939
-6.03821 -2.1362 -7.48721
-6.47204 0.422937 -13.3923
-6.20818 0.650559 -11.0987
-6.00719 1.24048 -9.22984
-10.1107 6.25519 -7.00893
-7.94397 5.53836 -7.42564
-6.21087 4.60282 -7.47107
-0.0554667 4.01434 -5.68233
-1.98847 5.2799 -5.47198
-3.51992 6.51367 -5.58761
-4.58162 12.8148 -4.03431
-3.27893 11.0478 -3.28406
-2.23076 9.92417 -4.51685
-0.987206 8.47473 -10.275
0.0245237 9.10399 -8.28434
0.929347 9.56683 -6.59675
4.24924 14.6305 -7.3461
4.4589 12.4627 -6.54658
4.41954 10.7187 -5.6314
2.79227 13.9475 -1.01918
4.88538 12.9741 -0.787301
4.89564 11.3597 -1.91624
8.28545 4.64923 -4.29486
6.63027 6.2914 -2.43904
5.74086 7.8775 -0.651382
2.10466 7.64688 5.36973
4.01334 7.29064 4.09992
5.56019 6.79305 2.98611
11.4094 3.66137 3.03219
9.43181 4.19301 4.12249
7.72248 4.45987 5.06476
2.90415 3.75857 8.49965
5.22228 3.76659 8.59232
7.18505 3.75925 8.76074
12.3264 6.35952 12.3702
11.3275 4.53408 11.3443
10.5925 3.04543 10.2839
10.2583 5.43628 15.7019
8.87863 2.99677 14.6891
8.99999 1.02297 13.0792
3.0222 -3.11788 14.6748
4.76966 -2.16575 13.4822
6.51098 -1.81322 12.6311
8.21709 -7.75994 7.97439
7.22747 -5.87247 8.89118
6.33839 -4.40214 9.8548
0.754241 -1.21801 12.2698
1.93813 -2.76785 10.0166
2.67312 -5.01474 9.06071
-1.41409 -10.3686 5.84919
0.578082 -9.41967 6.5655
2.04493 -8.28445 7.22922
4.60458 -14.1347 9.07127
4.67828 -12.6618 7.28035
4.81648 -10.8114 6.61854
4.24281 -16.7894 4.20323
4.23887 -13.9975 3.16119
3.77765 -11.4932 3.02743
4.98867 -6.05695 -1.11513
3.58927 -7.46621 0.0840747
2.30903 -8.56584 1.10028
-4.37596 -6.91403 5.2168
-2.06913 -7.23846 3.35839
-1.31451 -7.43396 0.930467
-4.35351 -10.2437 -4.77116
-2.60284 -8.28396 -3.36586
-0.698536 -6.70474 -2.74768
-0.917217 -0.129167 -8.52504
-1.53175 -2.00489 -6.29246
-0.464594 -3.26744 -4.35091
5.60153 -2.36266 -0.963028
3.16293 -0.925294 -1.89448
0.746432 -0.261698 -2.36626
-6.20744 4.61074 -1.94966
-3.35135 3.84796 -1.57379
-0.931417 3.11738 -1.90954
-1.1241 10.677 0.331487
0.912952 8.77512 -0.723892
0.564662 6.60798 -2.02233
3.9632 0.42096 -6.3576
3.95533 2.69575 -4.43259
3.12243 5.10563 -4.39734
1.69402 3.41241 -12.5323
2.55726 5.3716 -10.4594
3.40863 5.87166 -8.10831
2.44398 10.6837 -13.7775
3.50403 10.3264 -11.0154
5.08233 8.96551 -9.54594
6.94597 15.5985 -9.20701
8.23543 12.9544 -8.73126
8.4848 10.4172 -8.67655
13.3203 5.12553 -10.1874
11.3216 6.5802 -8.52318
10.0319 7.63956 -6.59529
16.1083 11.2219 -3.14928
13.183 10.6586 -3.07477
11.6502 8.63365 -3.30407
8.89022 9.88513 4.31362
9.25459 9.43854 1.38989
10.1304 7.4969 -0.0119368
12.8536 0.789845 -2.54004
11.3103 2.75191 -0.913563
9.13165 3.83285 -0.145427
0.425594 1.59152 1.61179
3.21989 2.29215 0.849286
5.72706 2.68942 1.09446
9.03028 -0.913271 7.38123
6.42957 -0.0874882 6.18341
5.35557 0.132501 3.8811
6.34507 -7.13988 3.86434
4.39412 -4.88729 3.85896
3.00767 -2.81266 4.38447
-4.5855 -2.74999 1.47647
-2.26565 -2.88775 3.34188
-0.667697 -2.4574 5.28194
-2.68872 0.114377 11.3997
-2.47084 -1.32565 9.59384
-3.09031 -2.58016 8.20699
-8.735 -0.0991633 3.777
-7.5212 -1.16467 5.44246
-6.64396 -1.89814 7.04664
-7.75129 -9.69562 10.228
-8.36908 -7.44335 8.37701
-8.0558 -5.42096 6.85574
-7.85121 -11.4194 2.09888
-8.67416 -8.57526 2.43632
-9.82826 -6.72461 3.75754
-14.0561 -2.40439 2.79013
-13.8301 -4.50624 3.74592
-13.4402 -6.13633 4.78116
-17.5932 -8.8701 9.06583
-16.8838 -8.52437 6.88419
-16.3498 -8.57174 4.98854
-14.7054 -4.91816 -0.509959
-16.4754 -7.16758 0.319213
-18.2759 -8.30223 1.72393
-21.1592 -11.8654 0.0258736
-25.2908 -10.4951 2.8307
-23.305 -9.93171 1.77175
-21.5622 -10.0013 0.855933
timestep
-8.55117 7.59092 6.05372
-6.26467 9.7993 10.3453
-7.67831 9.31712 8.57001
-8.7491 8.6195 7.0708
-8.72245 13.515 8.18075
-10.4779 13.1129 6.71818
-9.64821 11.9103 5.39678
-5.29629 16.9625 4.6344
-6.31238 15.0867 3.7226
-6.86185 13.2689 3.19886
-6.13873 10.0093 -1.60558
-6.459 8.83123 0.367236
-5.56488 10.0701 1.61055
-1.47108 8.76074 6.96105
-1.77925 9.07909 4.68376
-2.07379 9.07293 2.73618
0.588594 11.1981 -3.2418
-0.0491319 9.59068 -1.69518
-0.206327 8.09321 -0.424844
0.480138 4.02534 -4.59754
1.54972 3.5055 -2.60552
1.89426 5.13397 -1.55182
8.53391 3.28818 0.461639
6.53806 4.46728 0.368258
5.65856 4.64155 -1.38587
6.83479 8.01294 -6.50359
7.00318 5.91745 -5.52227
7.14216 4.07539 -4.83816
11.9855 2.33882 -3.40961
10.2465 1.02623 -4.20666
8.46669 0.513695 -4.87784
8.82777 -6.43039 -3.26287
7.94854 -4.56359 -4.32326
6.97671 -2.98043 -4.97904
3.03638 -3.84528 -11.4606
3.7374 -4.24312 -8.59166
3.61523 -4.39304 -6.04906
-2.15321 -5.22172 -2.44015
-0.753105 -4.83244 -4.24862
0.699652 -6.15763 -4.36772
1.64509 -12.7466 -3.7628
0.341481 -10.8651 -3.38471
-0.854791 -9.34641 -3.00594
-6.81022 -14.0998 -1.6808
-5.14039 -12.4895 -1.71293
-3.50097 -11.4769 -1.3033
-2.72243 -10.8713 6.29776
-3.09562 -11.8072 4.20795
-3.32499 -12.4594 2.36329
0.903161 -18.1054 2.56937
-1.70856 -17.2515 1.41608
-3.8682 -16.2198 2.2959
-7.16011 -17.2881 8.23844
-5.08255 -17.5776 7.2473
-3.78469 -17.7463 5.7749
0.711784 -22.3904 9.71151
-0.57646 -21.5487 7.97529
-1.72833 -20.8492 6.53837
-3.2931 -27.897 9.43437
-3.79932 -25.1683 8.3488
-4.44709 -23.504 6.52861
-7.96733 -25.8793 0.833002
-7.92381 -24.8613 2.91726
-7.73455 -24.0506 4.70274
-11.483 -29.6926 5.84819
-10.5704 -27.7011 6.61211
-10.2615 -25.7849 6.94922
-7.63007 -31.4051 10.8334
-8.11874 -28.4655 10.8407
-8.474 -25.9999 10.2956
-2.50042 -24.3921 14.1987
-4.24967 -23.7384 12.8221
-6.07974 -23.6626 12.0968
-2.30018 -18.0021 13.3958
-3.36011 -19.3198 10.9419
-5.56615 -20.3874 10.2394
-13.0806 -21.2628 10.4777
-10.7749 -20.7363 8.66476
-8.40966 -20.5783 7.72497
-4.19795 -22.1071 0.693182
-5.74802 -20.7575 2.85103
-7.54968 -19.5315 4.17553
-8.22371 -20.0678 -3.42883
-9.10411 -18.4991 -1.053
-8.58404 -17.4132 1.19485
-7.00892 -14.1545 8.06253
-7.15967 -13.9305 5.0948
-8.4022 -14.0067 2.86924
-14.4851 -10.4432 3.26134
-11.9171 -10.7781 1.78716
-9.42338 -10.7211 1.2569
-1.85732 -6.29969 0.774203
-3.94946 -8.314 1.44199
-6.38799 -8.6074 2.12768
-8.3241 -8.22682 8.56034
-7.29458 -6.25353 6.57877
-6.63223 -5.46255 4.2468
-2.01951 -0.104849 -0.794963
-4.13207 -1.37871 0.876793
-5.70212 -2.09389 2.75455
-10.3075 3.24939 7.2765
-9.06814 2.34692 4.72112
-7.397 1.28834 3.11201
-2.61928 4.63852 6.72879
-4.49373 5.3232 4.51563
-5.50929 4.49206 2.32923
-4.14838 7.55877 -3.7544
-2.74476 5.88902 -1.72408
-2.19426 4.74931 0.489606
3.8063 0.376292 2.64748
2.40903 3.00548 2.52346
0.901731 5.05696 2.67155
1.74011 8.60943 8.8786
3.253 7.81749 6.43643
3.40887 7.63584 3.89754
11.4529 6.48089 4.78482
9.10413 7.62733 3.35322
6.86689 8.6681 2.7091
9.56983 10.0452 -5.2882
8.29106 10.0779 -2.59672
7.23492 10.8238 -0.398885
8.49291 16.5227 3.57582
7.0726 15.4063 1.20582
6.42442 14.4738 -1.07734
1.54924 14.8066 -6.89336
3.87732 15.9785 -5.44867
6.04751 16.5498 -4.23773
12.5548 17.3015 -6.13004
10.3812 17.9744 -5.6773
8.78234 19.0133 -5.18208
9.06047 26.0553 -4.51468
9.86485 23.8794 -4.53755
8.9885 22.7419 -5.88626
3.391 21.6685 -12.4974
5.95441 21.8934 -10.9945
7.99922 22.3149 -9.53033
14.5847 24.8851 -7.38506
13.1093 24.2848 -9.90361
10.9399 24.029 -11.2193
6.10016 25.9722 -16.6598
7.95369 24.9993 -15.6596
9.47304 24.1665 -14.7222
13.3228 19.9333 -16.621
11.4284 21.1343 -17.2137
12.2461 22.9137 -16.9983
10.2821 30.0666 -19.0099
11.7133 27.4961 -19.4841
13.5981 25.849 -18.9972
15.9443 27.5709 -14.5347
20.2781 28.3915 -16.7515
18.1326 27.5409 -16.5152
16.2276 27.0392 -16.5255
timestep
4.0793 16.2808 -11.7417
8.42678 18.0397 -12.8796
6.7828 16.8436 -11.762
5.17586 16.2691 -10.7778
10.5855 15.1994 -7.41039
8.49459 14.3031 -7.8655
6.93398 13.5437 -8.79759
6.24753 12.9503 -4.70731
5.90912 10.6684 -4.95422
5.64018 10.5164 -6.89985
7.30466 8.00588 -9.5883
5.36485 7.72247 -10.8289
4.198 7.90348 -9.25204
5.80898 1.80715 -5.00232
4.70881 3.67488 -5.82913
3.71782 5.15257 -6.67488
-3.38215 4.18633 -6.47202
-1.30705 4.7448 -5.59767
0.474975 4.61781 -4.76751
-2.71786 -1 -5.18816
-1.42669 0.525427 -4.00988
-0.32133 1.5192 -2.71702
0.893204 -4.30305 -0.141148
1.7225 -2.14219 -0.300494
2.03017 -0.196545 -0.27435
7.57191 3.03061 0.419813
6.34012 1.3702 1.47249
4.97132 0.106298 2.11268
7.1744 2.78572 6.80298
6.80262 0.549529 7.29659
5.50143 0.139719 5.87537
0.737861 -4.65915 7.32576
1.6717 -2.59765 7.83621
2.73348 -0.984178 8.22384
3.91951 3.64053 13.8506
3.07942 0.956325 12.8659
2.89401 -1.43275 11.9939
5.5868 -7.10585 9.70294
3.90517 -5.79961 10.6239
2.2592 -5.14474 11.4858
4.10421 -8.48761 16.2474
2.18503 -7.78046 15.1523
0.616445 -7.47156 14.0012
-4.52319 -8.46755 19.7542
-3.45707 -7.73578 17.8279
-2.54702 -7.43802 16.1063
-7.03272 -3.29583 11.6695
-5.29025 -3.66093 13.1571
-3.89744 -4.33618 14.3757
-0.799291 -1.35271 20.4413
-3.40617 -1.99107 19.1463
-5.20405 -3.11246 17.7276
-10.7854 -4.64588 13.3014
-9.82533 -3.31163 14.9386
-8.70059 -2.53391 16.3567
-10.2802 3.84529 16.6215
-10.3491 1.69357 17.4863
-11.2871 -0.0359363 17.5856
-14.3581 -1.41652 11.0845
-14.425 0.00735666 13.7015
-14.8222 0.204427 16.2126
-19.2523 -4.14451 14.4997
-18.4644 -2.65991 16.099
-17.7706 -1.69771 17.6718
-14.3882 -6.47906 22.6828
-15.3446 -4.62267 21.6723
-16.0406 -3.00264 20.7933
-19.3507 1.75772 25.1307
-16.6891 0.99873 24.0261
-14.8317 0.178903 22.4833
-9.70963 1.78855 27.1577
-10.6723 1.15819 25.1432
-11.1515 0.660849 23.2982
-7.58151 -5.99001 20.7059
-8.48355 -3.15693 20.9067
-8.55407 -0.608988 20.8323
-3.72359 5.90828 20.5221
-4.35097 3.19464 19.4624
-6.09054 1.45137 18.801
-8.98661 2.26365 11.9189
-6.49206 1.78807 13.4782
-4.92923 0.810502 15.2401
0.818497 -4.45065 16.6261
-0.190833 -2.04776 15.1812
-1.53124 -0.275395 13.9304
-1.62415 -6.78703 9.25313
-1.83098 -4.0728 10.4658
-1.67919 -1.53004 10.3466
-2.51323 6.81293 7.10997
-1.79447 3.94225 7.46068
-1.50207 1.47255 8.02461
1.189 -4.48635 3.95715
0.225523 -1.69394 3.56401
0.359173 0.499444 4.85772
3.60873 7.02353 4.239
3.96054 4.14791 4.9372
2.04031 3.56286 3.36464
-4.3715 4.52658 -0.728866
-1.50401 5.11837 -0.174135
1.03803 5.05935 0.0185929
9.27129 5.6036 -2.28041
6.33993 6.00641 -2.63437
3.9366 6.52219 -1.95572
-1.46372 12.6322 -0.920011
0.67693 10.7525 -1.79439
1.92838 9.34649 -3.51472
2.9164 15.7014 -6.60153
1.90932 13.0566 -7.53491
1.32298 10.6244 -7.04179
4.29924 11.0559 -14.6743
2.19923 10.2669 -12.7127
1.05608 9.36786 -10.6181
-2.73795 2.81103 -12.3937
-0.212704 4.14897 -11.549
1.78884 5.72176 -11.3985
9.56638 4.76732 -9.69981
6.80639 3.88377 -10.3942
4.73048 3.34568 -11.7739
5.69697 -2.11025 -5.88971
4.76536 -0.813877 -8.40604
4.28081 -0.315122 -10.8594
-2.87797 -3.71631 -9.76831
-0.471573 -2.97677 -11.3629
1.79695 -2.68394 -12.4901
6.44111 -7.36165 -14.4963
3.73769 -6.33201 -15.2117
1.8868 -4.65809 -15.7358
-2.73944 -3.65939 -21.2019
-1.942 -2.57655 -19.3114
-0.866969 -3.80872 -18.2128
0.258206 -11.0932 -20.7501
0.347863 -8.80778 -20.3611
0.592173 -6.93163 -19.8122
3.34769 -0.47741 -18.3769
3.32661 -3.24342 -19.4855
3.73255 -5.20025 -21.0694
4.2372 -9.03908 -28.301
5.1922 -7.94349 -25.6994
5.83038 -7.47434 -23.2755
10.4546 -9.11449 -18.3995
9.67375 -8.78898 -20.5598
9.24503 -8.938 -22.4768
12.1967 -15.8142 -23.263
11.2222 -13.7603 -23.7258
10.2464 -12.1368 -24.2671
9.42535 -5.3564 -26.2245
9.14823 -8.07376 -27.416
8.69403 -10.5825 -27.3678
9.92277 -14.623 -28.0425
5.46223 -15.7084 -31.1003
6.6486 -14.4519 -29.5523
8.50425 -13.8261 -29.3384
timestep
-14.5276 1.48835 -9.3958
-11.658 4.66922 -12.5298
-12.3306 2.94269 -11.1337
-13.1763 1.63308 -9.9293
-10.9891 -2.02007 -9.30794
-9.37081 -0.724343 -8.26653
-10.0976 1.04136 -7.78182
-9.54924 4.55204 -6.06614
-7.43112 4.73903 -6.99402
-6.86696 2.85256 -6.93191
-2.55075 4.78638 -0.672222
-3.63195 3.79085 -2.4673
-4.32753 2.94853 -4.10679
-0.159655 1.44499 -6.68091
-2.17211 0.605603 -7.47328
-3.22623 -0.159456 -5.99529
-1.26226 -5.76308 -2.73416
-1.77619 -4.02026 -4.17667
-3.26402 -2.96503 -3.43254
-9.58937 -2.42568 0.304989
-7.41485 -3.03545 -0.226083
-5.48587 -3.40408 -0.381223
-6.69426 -8.84649 -1.36733
-6.39677 -7.8314 0.69749
-6.29016 -6.30478 1.93806
-0.280138 -8.47058 3.37287
-1.86369 -6.83224 3.80947
-3.32021 -5.56125 4.18897
1.93619 -0.361747 2.79142
0.381019 -1.81822 3.70933
-1.04954 -2.58201 4.82782
-1.57755 -5.22591 10.2246
-1.95338 -3.27936 9.01955
-2.72795 -1.70574 8.12252
-9.6731 0.90885 10.0173
-6.80343 1.57593 10.4649
-4.32078 1.11338 10.1113
-1.0398 7.09739 11.8645
-2.15134 5.16606 12.5101
-2.97629 3.40551 12.8277
-8.87187 5.8868 15.064
-6.74969 5.42932 14.2458
-5.71604 4.16598 15.3487
-11.5324 0.204506 16.1882
-9.32406 0.878827 16.4135
-7.54092 1.33848 17.1135
-5.34218 0.927641 22.9799
-3.91982 1.6581 21.2989
-4.82664 0.879198 19.7331
-5.4705 -6.0431 14.5362
-4.13897 -4.27457 16.5311
-4.20303 -2.66275 18.506
-2.06619 -6.00533 24.1718
-2.25142 -5.07227 22.0558
-1.3719 -3.98373 20.6693
4.90742 -4.58214 18.2006
3.88642 -3.2896 19.8344
2.41172 -4.33273 20.6205
4.44082 -11.5974 19.7271
4.94537 -9.35003 21.6179
4.40281 -7.00189 22.4512
11.8127 -4.54119 22.3325
9.52042 -4.89286 22.3955
7.68942 -5.19341 23.0574
10.5193 -0.426354 25.2681
8.41596 -1.0102 24.4824
6.72381 -1.56457 23.6397
7.28541 1.92133 15.3084
6.60477 0.484212 17.8287
6.02232 0.0531216 20.2736
0.368217 2.50169 23.5439
2.18224 2.91051 22.1566
2.54318 1.45752 20.8762
2.11828 -4.89099 15.0186
1.151 -2.50754 16.5233
1.00655 -0.385317 17.9295
-1.60678 5.5434 18.779
-1.72701 3.36027 16.7542
-2.33193 0.885982 16.6339
0.780909 1.75554 10.2723
-0.371115 -0.24121 12.1608
-2.61359 -0.798781 13.2394
-10.6633 -3.00194 15.616
-8.316 -2.44082 13.868
-6.05297 -2.31918 12.6987
-3.12774 -7.57564 8.36872
-5.44865 -5.71435 8.54022
-6.32916 -3.37817 9.05877
-10.4477 -6.16742 3.89301
-9.18529 -3.70219 4.99271
-7.14513 -2.26549 5.5186
-3.33744 3.6882 7.21904
-3.67805 1.61617 5.10454
-5.49986 0.598078 3.63921
0.13597 -1.56268 -0.235608
-2.44956 -0.104403 0.0268136
-4.95423 0.352944 -0.113697
-11.4435 2.1925 -3.77603
-8.81758 0.789622 -3.90696
-6.77263 -0.610955 -3.30777
-6.78745 -6.77413 -3.9674
-6.62876 -5.06759 -6.40522
-6.18744 -2.55863 -6.51762
-6.6814 3.70304 -11.3399
-6.39961 0.768367 -10.9056
-5.48451 -1.46737 -10.0893
0.821728 3.87274 -13.1953
-1.08099 1.59607 -12.918
-2.27458 -0.355556 -11.7912
-3.41311 -5.7532 -15.1291
-1.1358 -5.27047 -13.2687
0.14061 -3.11954 -12.7741
5.52932 -4.38045 -9.22771
4.34025 -2.20947 -10.8844
3.4008 -1.18103 -13.0217
2.52836 2.16577 -21.2401
2.88452 1.01885 -18.5129
4.16486 0.038228 -16.5368
10.8521 -2.69212 -17.7867
8.66403 -0.696132 -17.4569
7.63711 1.55396 -16.837
9.84073 6.33057 -11.3612
8.524 5.8123 -13.9838
8.17738 5.29632 -16.4568
6.03463 10.0668 -22.2503
7.57958 9.78578 -19.7176
8.84453 8.81453 -17.7278
9.77696 14.3572 -14.5813
10.5426 12.2827 -13.8792
10.7297 11.3311 -15.5939
15.4607 8.62802 -12.1424
14.4555 9.01372 -14.1974
13.6817 8.97429 -16.0086
13.4096 0.544071 -13.543
12.5291 3.17243 -14.637
12.5969 5.33232 -15.9903
14.5565 7.81023 -22.406
12.7114 6.19251 -20.7152
10.7264 5.45184 -19.2961
4.09758 6.54007 -21.0969
5.89646 5.10532 -20.8004
7.3799 3.92887 -20.2561
5.51098 1.28483 -26.9422
6.63649 1.36237 -24.915
6.75638 1.32146 -22.9491
5.53865 -6.08024 -22.6712
6.99228 -3.51795 -23.1207
8.84073 -1.83746 -22.609
11.8713 -1.12497 -25.796
8.23944 -4.185 -28.3414
9.51995 -3.58228 -26.5031
11.081 -3.01634 -25.443
timestep
1.9288 8.23878 -0.796475
0.0524991 9.81016 0.299113
-0.267011 7.51227 0.298976
1.30791 6.91931 -0.725192
-1.74162 1.72605 -1.14525
-0.840118 3.37692 -2.50331
-0.0811718 4.838 -3.58501
1.69986 10.8647 -5.99227
0.719036 8.86607 -6.64491
0.0686673 7.00739 -6.70138
3.68511 8.39594 -11.4566
2.2911 6.74405 -10.6138
1.02559 5.36774 -9.99313
4.4307 1.91469 -14.2358
2.53104 1.88121 -12.9044
0.797597 2.15482 -12.0093
-4.72283 1.69378 -14.0491
-3.16533 0.234432 -13.1397
-1.74895 -0.663989 -12.1065
-2.09739 -3.35123 -16.0695
-3.12085 -4.73665 -14.5153
-2.54664 -4.33573 -12.674
-0.581799 -11.1787 -12.0944
-0.98164 -9.00111 -11.4012
-2.17854 -7.58429 -10.7372
-5.15224 -10.3499 -5.54319
-3.22762 -9.20131 -6.14227
-1.73772 -8.26132 -7.02404
0.169355 -12.3994 -2.33795
1.03335 -10.6853 -3.64097
1.25646 -9.15528 -4.86168
5.68093 -3.80771 -4.46597
5.0917 -6.05149 -4.44083
4.85026 -8.00638 -4.40942
10.5146 -14.6947 -5.60419
9.21152 -12.3631 -4.28285
7.5875 -10.5171 -3.60679
11.9137 -6.67244 1.15878
10.4553 -8.22756 0.243805
9.17489 -9.63411 -0.269047
8.37079 -16.261 1.75759
8.10179 -13.9576 1.69113
7.337 -12.1543 1.90139
5.15329 -14.5965 8.45086
5.46416 -12.9766 6.8194
5.86253 -11.6988 5.37391
0.570847 -7.02591 5.74964
2.64719 -7.81392 6.42064
4.51387 -8.39149 6.67124
0.87493 -3.80702 10.3937
3.42643 -5.34154 10.2692
5.61668 -5.58747 8.98668
9.56052 -0.652967 7.83361
9.26586 -2.83731 8.55763
9.26141 -4.60589 9.42539
14.8246 -6.74294 8.23622
13.3403 -6.24381 9.94805
12.2166 -5.78881 11.5008
11.5889 -5.28683 20.3349
11.9367 -5.88106 17.4355
13.105 -6.11582 15.181
18.9304 -4.26642 17.8459
17.5328 -6.00391 17.2053
16.1639 -7.40938 17.0276
16.5162 -10.8273 22.545
15.3691 -10.8418 20.5285
14.7181 -10.4996 18.7009
7.93595 -12.4449 22.3691
9.37132 -11.0841 20.1401
10.9697 -10.8274 18.1699
13.3176 -12.6793 12.3829
12.0825 -10.9987 13.3988
10.9752 -9.80664 14.5096
9.88853 -2.47551 14.4197
8.54477 -5.0593 13.7882
8.84814 -7.29821 12.606
4.64174 -13.5687 11.171
6.39812 -11.203 10.7249
7.98898 -9.52534 9.64933
11.942 -11.5159 3.93152
10.9636 -9.27337 5.63273
8.8102 -8.05216 6.24409
8.17606 -0.963652 2.20077
7.47259 -3.82745 2.62992
6.94256 -6.15185 3.53481
4.22835 -12.519 -1.1492
3.91612 -9.75229 -0.087092
4.58068 -7.48549 0.873301
2.64199 0.232319 -1.22215
2.18614 -2.65819 -0.658635
2.0146 -5.20079 -0.749909
-4.31363 -9.65102 -1.94467
-3.08404 -7.16896 -3.04369
-0.839394 -5.96285 -3.14036
1.63465 -2.56741 -10.6233
-0.221703 -3.79658 -8.64255
-1.402 -4.09616 -6.40209
-2.73878 -2.55363 -0.604956
-4.38347 -2.3929 -3.08478
-4.52183 -2.07596 -5.6112
-10.0887 -1.12609 -12.2637
-8.16351 -0.422477 -10.1007
-6.67062 -0.115308 -8.05632
-0.109533 2.65029 -7.53713
-2.87486 3.73978 -7.32181
-5.13051 2.95397 -6.42907
-3.22079 3.74378 1.16126
-4.83516 4.20838 -1.30011
-5.61988 5.28994 -3.47201
-8.24191 12.8052 -7.60976
-7.86587 10.605 -5.63537
-6.40271 8.87178 -4.47009
-0.574215 13.1028 -1.59913
-3.24023 11.8196 -1.24422
-5.30346 10.325 -1.13544
-5.05571 10.7105 6.18148
-6.93123 9.76801 4.06616
-7.7902 9.68846 1.66651
-7.97748 15.1982 4.25001
-9.8781 12.9894 3.62608
-11.0343 11.664 1.7797
-13.8297 17.289 -1.50945
-14.0344 14.3779 -0.906358
-14.4836 12.157 0.263379
-16.1349 10.9499 -7.61811
-15.7611 10.9744 -4.66174
-15.7839 9.7855 -2.40596
-19.6713 3.73821 -3.64742
-17.9282 5.16632 -3.09559
-16.204 6.0179 -2.66806
-14.6309 1.13206 -6.98236
-13.9584 2.85454 -5.58119
-13.2954 4.23249 -4.33917
-6.9718 7.54505 -9.73417
-9.15258 6.22225 -8.19314
-10.5909 6.24949 -6.08764
-12.8635 5.70878 0.605509
-11.6363 7.56972 -1.37215
-11.2153 8.94195 -3.47982
-14.6092 15.2408 -5.13343
-12.8 13.8598 -4.68401
-11.2899 12.6434 -4.3362
-4.98118 14.9572 -5.2819
-7.2442 15.3508 -4.95606
-8.18704 14.6214 -3.38764
-3.41668 20.7555 -1.0564
-5.81803 18.9942 -1.16561
-8.10433 18.0948 -1.8485
-7.49005 21.7519 -4.6259
-10.9648 23.5416 -5.29111
-11.1544 21.3109 -4.68265
-9.30818 20.8479 -4.17474
timestep
4.54887 1.39052 4.9604
1.79574 -1.53062 8.139
2.48732 0.107101 6.64837
3.37025 1.64178 5.78461
-1.26574 2.5234 6.33974
-0.538452 4.45822 7.39326
1.07936 4.63238 6.28274
1.17746 4.52767 12.2949
2.11385 5.53003 10.4239
3.18581 6.30758 8.96537
7.7135 6.15863 12.4139
8.46641 6.9906 10.3833
6.78093 7.43286 9.46437
5.65382 12.5601 5.30739
6.21392 10.3113 5.41628
6.93785 8.52611 5.82841
13.1709 6.16179 7.8599
11.739 7.27903 6.41629
10.5781 7.88699 4.94536
14.9103 2.93598 4.62961
13.5755 4.49531 3.54836
12.2731 5.53036 2.49315
13.8305 4.13955 -3.51047
11.8861 4.258 -2.25044
10.6548 5.001 -0.904023
7.99593 4.20014 -6.23336
6.57495 5.05577 -4.61129
7.43211 4.64488 -2.88579
2.02411 6.17236 -0.241946
3.23311 4.25977 -0.754523
4.43964 2.83968 -1.39369
0.201666 0.968817 -1.94286
1.18558 -0.258914 -3.64785
2.77213 0.802789 -4.13421
8.66504 0.0184289 -8.60829
5.7815 0.691058 -8.2719
3.26535 0.526358 -7.89192
-2.37162 1.48463 -10.6622
-2.06652 0.805061 -8.46504
-0.376273 -0.173802 -8.72156
3.42143 -2.22445 -14.6207
2.27404 -2.71938 -12.6659
1.13329 -2.76056 -11.0604
6.40835 -5.52725 -8.03244
4.1247 -5.26724 -8.34828
2.1563 -5.19152 -8.32469
-4.30104 -2.61285 -7.11139
-2.30771 -3.6506 -6.53513
-0.620366 -4.40434 -5.85275
3.10073 -2.9194 1.99347
1.77665 -3.73097 -0.549866
1.01382 -5.17346 -2.50942
1.8193 -11.3367 -3.2213
2.30568 -9.78845 -1.56337
0.857761 -8.61983 -0.916248
-4.90557 -9.79256 3.503
-2.72903 -9.07419 3.14379
-1.06908 -8.3709 2.34953
0.663431 -12.2294 6.71934
1.69 -9.43878 6.52192
1.84057 -7.67019 4.6911
4.5264 -4.14072 5.24341
6.21665 -5.67394 4.82547
5.30583 -6.73848 3.44054
10.8299 -8.64906 -1.33792
9.64678 -8.34357 0.634184
8.56904 -8.30405 2.28276
8.13847 -14.7263 4.42827
9.61144 -12.226 5.10604
10.9931 -10.1566 4.54815
15.494 -14.1965 2.47853
14.9147 -11.9698 2.77583
14.5867 -10.1033 3.31394
16.4964 -7.18526 -3.25625
14.4739 -7.49987 -1.09045
13.8252 -6.96174 1.31622
11.9393 -4.48963 7.28418
12.3873 -4.73218 4.34805
11.2124 -4.32278 2.12208
5.87438 -2.78023 -4.59288
7.23236 -2.33154 -1.9785
9.14572 -2.24296 -0.295079
15.5371 0.0286312 -0.35074
12.8303 1.16823 0.154263
10.3908 1.14371 0.896863
7.55954 3.63313 7.64794
8.67628 3.80257 4.8903
8.49747 4.09407 2.36299
3.24985 10.8831 2.79882
4.89184 8.76529 1.49527
6.91136 7.27862 1.03042
15.2368 9.1332 -1.27605
12.2833 9.27611 -0.906458
9.75605 8.93875 -0.865113
11.1849 7.66336 -7.01795
8.72439 8.48956 -5.55383
7.27829 9.47056 -3.6967
1.90853 5.1719 -6.28876
2.7173 7.31791 -4.38589
3.48919 9.54793 -3.41959
3.40858 15.404 -0.957978
1.14338 13.6712 -1.82211
0.561929 11.1949 -1.64234
-3.5697 5.0961 1.10649
-3.15674 7.83856 0.0161895
-2.69439 10.3441 0.121834
-8.75794 15.5537 0.929171
-6.65839 13.4986 1.42801
-5.05498 11.9307 2.6418
-1.51338 13.1562 8.51952
-3.34419 11.2251 7.17804
-4.45321 9.58538 5.5706
-8.07825 5.85243 10.54
-7.35507 5.59134 7.66089
-5.25906 5.93447 6.24967
-3.91144 -1.76729 8.13446
-4.54078 0.523712 6.33567
-4.75084 2.49048 4.72627
-11.2536 -0.129677 -1.06665
-8.94544 1.06801 0.388842
-7.70573 1.42291 2.58877
-11.6575 -1.67571 9.20829
-10.2648 -1.88768 6.58227
-9.61683 -1.46548 4.15238
-8.68789 -7.89849 0.427797
-10.0129 -5.9656 2.26859
-11.821 -4.24427 2.78861
-15.2374 0.95498 2.56352
-15.4877 -1.34945 2.46692
-15.496 -3.31899 2.50878
-20.5281 -8.29207 1.91251
-19.4119 -6.36449 1.26388
-18.0088 -5.26468 0.425511
-14.1114 -8.25741 -5.50156
-15.5467 -6.18689 -3.90997
-17.3427 -4.50606 -3.23792
-17.3744 2.98352 -3.45164
-19.1508 0.592679 -3.54404
-19.8101 -1.78135 -4.2012
-15.4055 0.58003 -8.03863
-17.4738 -0.460028 -7.88644
-19.3135 -1.16373 -7.91765
-15.3109 -3.51505 -10.9018
-17.4297 -3.8378 -11.7899
-18.8206 -3.99513 -10.4036
-25.8091 -7.95986 -8.40045
-22.8497 -7.62262 -8.49313
-20.4677 -7.24395 -9.32097
-21.289 -11.5054 -9.05157
-15.6842 -12.9531 -8.43839
-17.655 -11.8336 -8.93321
-19.3276 -10.8689 -9.32401
timestep
-9.47684 -0.259169 2.08652
-8.93601 -0.970535 7.48095
-9.50039 -0.782693 5.2385
-10.102 -0.463393 3.39
-13.6113 -1.39469 5.20651
-14.7791 0.398116 4.30968
-13.4285 1.36852 3.25375
-14.7703 3.43311 8.656
-12.6183 3.01526 7.89671
-12.9727 3.81063 6.12952
-11.8993 7.62941 0.418255
-11.2497 6.53066 2.35558
-10.5381 5.87938 4.07328
-5.08315 4.80083 3.96606
-5.16732 7.04968 4.52999
-7.09947 7.43297 4.52812
-9.00371 13.6393 6.49672
-7.52496 12.2613 5.35794
-6.401 11.1519 4.18033
-3.712 8.51583 -0.285364
-3.08466 9.55837 1.68997
-2.75126 10.8002 3.1825
-1.19595 10.776 8.85301
-0.802551 11.6583 6.74374
0.110526 12.3528 5.14204
7.61506 13.9311 5.89027
5.43033 13.57 5.19821
3.70973 13.2337 4.2997
5.18408 16.4651 -2.38107
4.96291 15.0684 -0.541791
5.23411 13.7014 0.850568
9.49894 9.48522 5.2021
8.64091 10.462 3.28061
8.17412 11.4219 1.62482
14.3526 14.3369 -3.70948
11.8483 13.3919 -2.39958
9.94895 11.8367 -1.70962
7.56401 12.124 -7.97843
8.70004 11.0705 -6.25159
9.39266 9.82914 -4.88775
14.7423 10.9571 -9.18443
13.3218 9.65092 -7.89666
12.0629 8.33681 -7.14219
16.3825 5.33785 -4.16667
14.6555 4.0537 -5.03321
13.8421 5.0343 -6.53576
10.1301 -1.70189 -6.85762
10.9781 0.432258 -7.1874
11.7213 2.14844 -7.80636
11.7771 2.51936 -15.547
10.8808 2.24418 -12.7183
9.71393 3.41231 -10.775
5.389 -0.617772 -14.1642
5.89024 1.14184 -12.7377
6.05894 2.59905 -11.4228
3.75968 8.07409 -10.8967
3.61921 6.055 -9.76274
3.46164 4.18934 -9.15006
-0.147139 -0.0635144 -13.9636
0.182806 0.698658 -11.1016
0.155573 2.316 -9.13036
-3.46285 5.50555 -6.53433
-4.0129 4.15937 -8.342
-3.29234 2.50841 -7.54451
-8.09794 -2.91055 -5.77807
-6.93987 -0.960898 -5.28736
-5.89331 0.700247 -5.44528
-0.527403 -3.89221 -5.49086
-2.74825 -3.11785 -3.66094
-3.77741 -0.964279 -2.76347
-1.06975 -3.08082 2.31836
-1.06129 -1.18617 0.979468
-0.777461 -0.061508 -0.612844
7.04115 -2.02964 1.74186
4.79625 -0.230963 0.96164
2.96166 0.618048 -0.590732
-0.00853202 6.27931 -6.69924
1.66416 4.23503 -5.3196
2.95038 2.62568 -3.81806
6.37113 -2.2429 -9.0132
5.93921 0.105941 -7.23085
6.33302 1.70432 -5.28335
9.11836 8.95522 -9.54064
8.212 6.56214 -8.01352
8.51191 4.61222 -6.39826
14.5485 7.62624 -2.51431
11.8741 6.31314 -2.57352
9.37469 6.24333 -3.07728
0.652837 5.35675 -1.55118
3.45962 6.31486 -1.84171
5.77699 7.23874 -2.37169
4.73113 14.8892 -6.15661
4.85037 12.9056 -3.93588
4.67099 10.8743 -2.40479
-1.94987 14.4085 -0.712734
-0.0510763 12.1683 -0.206019
1.91532 10.5956 0.196873
5.81699 7.84202 6.99619
4.32669 8.55916 4.51726
3.58066 7.82355 2.19243
7.82655 2.90481 -1.16529
5.75662 3.94429 0.709608
3.71561 4.02621 2.23603
-3.84537 1.81768 2.54175
-1.07309 2.69947 3.18777
1.06593 2.62882 4.57415
5.66089 2.52859 10.5374
3.82296 0.417025 9.51578
2.007 0.792972 7.76567
-0.592663 -0.852929 14.3686
-1.7977 -0.0539305 11.7629
-1.3951 -0.0303349 9.24495
-7.71752 4.94643 8.41009
-5.98293 2.74852 7.39044
-4.66268 0.566649 7.39998
-5.91475 -4.02441 -0.324655
-5.24751 -2.59296 2.20242
-5.09547 -2.06409 4.69243
-5.56354 -5.59535 11.1463
-5.77261 -5.54905 8.174
-4.98179 -5.71072 5.75518
-1.34009 -12.8516 5.29144
-2.22708 -10.0392 4.86238
-3.86809 -8.59653 3.54774
-11.4459 -9.73308 4.12803
-9.02284 -11.2712 4.93007
-6.65874 -11.1386 3.98352
-4.11015 -17.7178 1.97828
-5.67925 -16.0112 1.88954
-6.7523 -14.3611 1.97184
-12.1417 -11.7399 1.40795
-11.0069 -13.7418 1.11269
-10.1876 -15.5098 0.82313
-9.42634 -17.4838 -5.98583
-8.67484 -19.2424 -3.70044
-8.92622 -18.3904 -1.31022
-6.88743 -19.6659 5.64511
-7.14482 -21.3453 3.1969
-6.66658 -20.5916 0.808192
-2.21319 -17.8334 -2.30862
-2.8576 -19.7781 -1.22004
-3.07798 -21.4092 -0.137382
3.04311 -23.6327 3.47886
0.737952 -23.4362 3.3056
-1.07685 -23.0211 2.66163
-7.14653 -27.1445 3.06822
-4.82765 -25.378 3.68673
-3.33493 -24.2891 5.44424
-1.34396 -25.0031 9.1687
-2.16202 -30.375 6.11474
-1.53417 -28.2863 6.90577
-1.29719 -26.521 7.74745
timestep
-12.9095 9.10056 -14.0938
-14.9078 11.2038 -9.71164
-13.5476 10.5723 -11.4818
-12.46 9.96889 -13.0095
-7.53838 14.6956 -12.3305
-8.04928 12.4426 -12.1178
-8.74765 10.6611 -12.5862
-2.93071 5.43637 -12.694
-4.5929 7.00641 -12.3009
-5.71037 8.53415 -11.7549
-3.14462 14.6466 -8.0565
-3.34279 12.8962 -9.56621
-3.2694 11.1537 -10.4822
-1.29506 10.6605 -13.4179
0.767934 10.4735 -12.3731
0.435592 10.3104 -10.4382
2.59281 15.189 -7.13767
1.66011 13.1038 -6.73194
0.964608 11.2619 -6.7975
-3.92822 12.3913 -3.83967
-2.39131 10.6542 -3.89168
-1.10382 9.232 -4.3396
-5.38185 4.69007 -5.40191
-3.15687 5.15664 -4.93908
-1.34515 5.44157 -4.21979
4.75083 4.29022 -2.26504
2.66352 3.5963 -3.00262
0.99839 2.5907 -3.31405
-0.178411 -3.8705 -5.46075
0.963395 -2.3379 -4.14551
1.32881 -1.1327 -2.63063
5.4485 -4.00124 3.09139
4.30505 -2.98597 1.34664
2.69606 -3.22111 0.234548
3.54744 -11.647 -0.0394386
2.9992 -8.76318 0.473997
1.87508 -6.71237 1.49037
-3.89382 -7.31356 6.16614
-1.84246 -7.80217 5.19888
-0.0424519 -8.10841 4.45923
5.00114 -10.9122 8.19638
2.79315 -10.5243 7.59908
0.926723 -10.7519 7.01124
-3.77158 -13.5214 12.4163
-2.48371 -13.0286 10.5506
-1.62077 -12.9464 8.78157
-0.557952 -14.5779 2.82555
-1.53941 -15.109 4.85952
-2.18352 -15.9487 6.52113
-2.97207 -18.2929 14.073
-4.03038 -18.8923 11.3525
-3.21152 -18.6877 8.94628
-2.97651 -25.7706 8.15606
-3.89193 -23.6439 8.30256
-4.96634 -21.9927 8.28501
-9.91629 -18.0069 6.90202
-9.43101 -20.2154 7.42122
-8.73852 -22.0146 7.82658
-9.45191 -29.8017 9.43463
-9.75271 -27.1508 8.10708
-11.0774 -25.0074 7.71504
-18.1133 -24.042 5.2205
-16.0816 -25.0616 5.68432
-14.6208 -25.9199 6.68944
-19.4492 -30.3539 7.75108
-17.5003 -29.6782 6.68928
-15.8748 -29.3461 5.62697
-19.496 -29.756 -0.965041
-16.8965 -29.5338 0.474868
-14.9528 -28.8447 1.97479
-8.48932 -28.5589 4.14452
-10.4626 -27.5058 3.52841
-12.0475 -26.5555 2.84599
-15.9033 -20.4795 2.2888
-13.4178 -22.0104 2.88782
-11.0267 -22.8951 2.83745
-2.59325 -22.6509 3.81681
-5.31304 -21.4874 4.17648
-7.71812 -21.1173 3.41416
-11.6687 -15.0959 3.52765
-9.41783 -16.3322 2.01589
-7.25628 -17.6769 1.86796
-2.27636 -13.1973 -3.80258
-3.41359 -14.5816 -1.42119
-4.85775 -14.9982 0.638754
-6.36148 -13.641 6.47747
-4.57229 -11.8251 4.93409
-4.49139 -11.6465 2.39162
-9.1685 -6.39032 -1.868
-6.50512 -7.51322 -1.14279
-4.55172 -8.74542 -0.0617993
0.16432 -7.8615 -6.03173
-0.703331 -7.00466 -3.31265
-1.92944 -6.24604 -1.20941
1.06875 -3.11141 4.60597
-1.25835 -3.18961 2.74616
-1.87071 -2.76259 0.30789
-5.69636 0.97441 -5.5877
-3.99503 -0.0363073 -3.35963
-2.8597 0.597388 -1.16601
-6.13267 8.87361 0.056313
-5.08537 6.09009 0.244996
-3.49453 4.09867 0.167375
3.5221 4.48489 5.59622
0.84343 5.01031 4.4008
-1.1166 5.41827 2.82145
1.62497 8.3241 8.22524
-0.0245609 8.97949 5.83152
-1.06787 9.1548 3.51133
5.02942 14.1037 4.47617
2.80519 12.6134 3.16768
0.787636 11.9644 1.74967
-1.86376 15.7116 -5.19837
0.155173 14.8548 -3.18091
1.63955 13.4789 -1.62977
5.99697 18.5058 -4.52879
5.55408 15.6225 -3.91987
4.91791 13.1843 -3.52859
4.2256 7.64874 -9.23229
5.05568 9.5464 -7.0898
6.05346 9.77124 -4.75392
9.18684 5.43099 -8.87642
10.149 6.84686 -6.43716
9.34273 7.92994 -4.27398
16.2757 10.4065 -6.37706
14.4336 9.89878 -4.09029
12.4404 9.35435 -2.59597
13.3333 10.1659 4.37508
12.8535 10.9221 2.23489
12.868 11.6479 0.403519
10.059 17.5173 -2.5209
11.9765 16.6658 -1.53075
13.1281 15.24 -0.808423
20.7204 16.7628 -2.66545
18.4821 17.2158 -0.750946
16.0048 17.6835 -0.367834
21.0177 19.5575 4.58085
18.3596 20.1017 3.3486
16.3474 20.7096 1.90491
11.292 25.8413 0.870891
13.3765 24.824 0.918721
15.1467 24.0467 0.540283
21.2171 26.5709 -3.07402
19.113 26.6286 -2.09846
17.7762 26.5155 -0.655856
15.2677 25.4832 5.15859
16.1822 27.8908 3.65948
16.2682 29.2531 1.50555
20.1759 32.6878 1.00096
15.7191 35.8152 2.58017
16.955 33.8739 2.28591
18.2496 32.4856 1.75932
timestep
-12.4619 -5.35742 -1.37821
-10.0478 -3.66514 -5.0609
-10.4302 -5.20857 -3.37154
-11.1944 -5.9896 -1.73237
-12.975 -9.33169 -3.47807
-10.8801 -10.2631 -3.1231
-10.1208 -9.6216 -1.42225
-5.32493 -10.8088 -4.40908
-5.91758 -9.92407 -2.34791
-6.43976 -9.57701 -0.480261
-7.58186 -9.10377 5.48013
-5.93309 -9.00304 3.85109
-4.40493 -8.78052 2.62814
1.45804 -5.56975 5.80371
0.102299 -6.98025 4.55678
-0.77289 -8.53396 3.7199
1.66361 -15.5222 2.65087
1.64242 -13.3677 3.51118
1.62683 -11.4648 4.02076
3.29903 -12.6389 8.31086
5.14593 -13.0768 6.97683
5.04585 -11.6031 5.67338
10.9539 -14.8909 4.65117
9.79473 -13.1524 3.64298
8.67232 -11.8172 4.55853
9.1547 -5.83784 7.51153
9.39083 -6.77713 5.40336
9.73038 -8.19863 4.08239
15.0807 -8.2434 1.9637
13.355 -7.89168 0.453423
12.239 -6.75992 1.61724
11.1933 -1.97727 5.94869
11.6695 -2.8471 3.85131
11.6995 -3.00817 1.88813
18.2704 -2.28679 2.98129
16.3332 -2.88817 0.798177
14.3607 -2.7428 -0.811448
14.8613 -8.4657 -3.7491
13.5665 -6.55702 -3.49837
12.722 -4.77868 -3.57002
11.1093 -1.87737 -9.29063
10.3171 -2.89489 -7.36204
9.74703 -3.567 -5.60018
10.8919 -10.248 -8.217
9.82464 -8.19328 -8.07031
8.72549 -6.62347 -7.61374
4.33262 -10.8516 -4.74809
5.12114 -8.67773 -4.93459
5.38207 -6.94602 -5.83679
8.80291 -8.39321 -1.26636
6.7798 -6.22771 -1.57945
6.31483 -4.34171 -3.2315
10.8406 0.781183 -0.667509
8.88702 0.382913 -1.85382
7.43389 -0.787654 -2.48553
1.82189 -0.551373 -6.00757
4.00369 0.161082 -5.66914
5.94326 0.499618 -5.73529
4.79098 6.90602 -9.33111
5.97277 5.20633 -7.18756
7.7953 3.79843 -6.0927
13.3975 6.35222 -7.60944
11.7474 6.06564 -6.00406
10.6629 5.64268 -4.41474
9.56538 12.0584 -4.37521
9.16562 9.92625 -3.55282
8.73058 8.30806 -2.5169
9.10554 5.53557 4.0864
7.52937 6.88724 1.94885
6.02531 7.79956 0.102805
0.491485 5.17833 -2.06243
0.725161 7.46583 -1.754
2.3454 8.06504 -0.807081
-0.650786 12.3533 6.34308
-0.051953 10.241 4.32809
0.98479 8.56982 2.7049
2.68377 0.935677 1.62008
0.744024 3.19348 1.47833
-0.677636 5.29581 1.72653
-8.26858 6.34304 2.21648
-5.71075 4.81453 2.17744
-3.73704 3.36665 2.89206
2.60433 -0.542674 7.64988
0.0974965 0.361944 6.31652
-1.64621 0.615643 4.47324
-1.38778 -3.04823 -0.777536
-1.90685 -3.93121 2.02091
-2.71869 -3.02372 4.26142
-8.16932 -2.42606 8.24104
-6.72442 -4.6808 6.93382
-4.37503 -5.58516 6.52762
1.04707 -10.3445 10.18
-1.2309 -8.73728 9.12726
-2.96663 -9.03281 7.28269
-8.49699 -14.0278 5.07838
-5.73401 -14.0578 6.19437
-3.84688 -12.3996 5.75638
-5.11345 -14.5743 -3.0102
-4.72133 -13.6148 -0.216292
-3.6885 -12.8513 1.98664
4.35439 -11.1357 -0.0257326
1.38924 -10.8988 -0.205132
-1.09841 -10.6449 0.294529
1.08235 -6.22926 -5.92833
-1.03641 -7.1266 -4.03464
-2.10862 -7.62203 -1.77468
-7.4957 -7.09931 -6.14424
-5.98281 -6.01684 -3.8162
-5.34848 -5.67799 -1.36964
-10.7544 -7.07957 4.75215
-8.66876 -6.39231 2.73765
-7.23479 -4.54167 1.72698
-7.86025 1.84834 -1.62304
-6.74492 0.366329 0.708932
-6.50392 -0.987766 2.85656
-2.80686 -1.74616 11.1152
-3.75869 -1.16292 8.35215
-4.99795 -0.333989 6.2832
0.944338 5.39382 6.92254
-1.60193 4.18103 7.88484
-3.81591 3.18208 7.10837
-9.67147 3.18623 9.9134
-8.13768 5.17883 8.31419
-6.48425 5.81354 6.47958
-6.16473 13.1533 9.3267
-5.13597 10.8882 7.68618
-5.12699 9.27817 5.70874
-5.1252 13.4827 0.593117
-5.14741 11.2788 1.31742
-3.79017 11.245 2.74488
2.47904 14.7249 1.83066
0.169518 14.5267 1.92671
-1.75253 14.2419 1.60184
-3.93712 11.6694 -6.15527
-2.7111 12.4966 -3.56816
-2.0506 14.5281 -2.17563
-0.566141 21.1618 -5.43731
-2.50514 19.127 -4.44736
-4.08036 17.1721 -4.00025
-7.69414 19.1684 -2.74707
-9.07532 17.6324 -3.80317
-7.68453 17.4101 -5.18057
-7.08479 17.3659 -9.70987
-9.21315 16.4591 -9.53582
-10.1557 17.3734 -8.06718
-14.69 23.0288 -6.59307
-14.6901 20.0488 -6.58902
-13.8902 18.0696 -7.98392
-16.3908 15.637 -12.2512
-11.0663 16.4732 -13.4085
-13.0994 16.2105 -12.3222
-14.6933 16.1539 -11.1659
timestep
5.87712 -14.2765 -9.53096
1.23143 -12.2706 -8.18709
3.48238 -12.6457 -8.6053
5.24451 -12.9649 -9.42626
2.95655 -7.18208 -13.8981
4.11872 -8.7926 -12.6989
5.34018 -9.79902 -11.5258
12.0841 -10.4879 -10.425
10.279 -10.1482 -11.8423
8.9988 -8.98991 -10.8935
9.9766 -5.49475 -13.6743
8.66559 -4.34016 -12.1477
8.745 -5.23161 -10.3927
6.42783 0.422022 -9.47116
4.91288 -1.3347 -9.43531
6.04227 -2.90809 -9.07498
6.72179 -4.98437 -2.76066
5.2519 -4.31806 -4.42735
4.11381 -3.63223 -5.88175
-1.75838 -6.19379 -7.21746
-0.649957 -4.65658 -5.87926
0.497475 -3.55478 -4.71722
2.17047 0.751815 -2.08765
0.686738 -0.282261 -0.634513
-0.00182817 -2.01109 -1.28098
-3.11903 -6.903 1.87727
-3.06043 -4.7025 1.14463
-3.03805 -2.75033 0.881166
-6.23936 2.86614 1.44839
-4.3633 1.71738 2.18539
-2.99875 0.479474 2.88288
2.8995 1.17698 5.19576
0.64786 1.00426 5.72743
-1.25387 1.27753 6.16289
-2.4037 7.27045 12.5748
-1.284 5.29441 10.6456
-1.8138 3.10757 9.44581
-5.42125 -3.14022 11.5544
-4.74236 -0.92892 11.3764
-4.65346 0.924594 10.715
-5.22434 6.3477 13.9454
-6.29607 4.36251 13.4043
-7.24472 2.73697 12.8223
-13.1638 -0.8116 15.8183
-11.6136 0.172669 14.4005
-10.8515 1.7466 13.4933
-9.76781 7.47595 11.2076
-11.2945 6.26171 12.4634
-12.6452 5.09052 13.2911
-16.3235 2.40051 17.2915
-17.1171 3.89387 14.8378
-16.3266 4.56647 12.5086
-21.4741 3.37636 7.85609
-20.2309 4.73992 9.26235
-19.1269 5.95713 10.3488
-17.6775 10.5426 8.32086
-18.494 10.9176 10.4598
-19.9275 9.63355 10.8807
-26.4333 12.2938 6.5516
-25.5351 10.774 8.95241
-23.63 10.4467 10.6155
-26.7697 3.47497 11.1496
-25.7187 5.40667 11.8887
-25.037 7.24307 12.0979
-21.2466 7.38829 18.0828
-21.4267 6.23396 16.0784
-22.0912 6.13351 14.2266
-25.0455 0.25611 9.3676
-23.2329 1.41087 11.4319
-22.5739 2.40319 13.6866
-21.0717 -0.925669 19.857
-20.3373 0.0172517 17.8686
-20.0993 0.770998 16.0641
-20.1693 -5.20079 18.311
-18.4522 -3.6506 16.4325
-17.7345 -1.88944 14.7338
-17.7269 2.92154 7.50829
-16.9333 1.90537 10.1949
-16.3408 -0.0587649 11.7094
-10.2719 -3.68631 12.7375
-11.5517 -2.19037 10.5003
-12.7785 0.0425234 10.3917
-7.62064 5.38562 9.01083
-9.15299 2.83784 8.80793
-10.8776 1.53246 7.45746
-13.7504 0.501213 -0.886735
-12.3092 0.762715 1.70846
-10.97 0.366577 3.84221
-4.30162 -3.06115 5.92725
-6.31338 -2.03169 3.98472
-7.65805 -0.673339 2.29674
-6.36027 3.63377 -4.85894
-7.15034 1.56965 -2.86004
-6.57997 -0.394026 -1.33652
0.00728396 1.10975 -4.66685
-2.48545 -0.520899 -4.57929
-4.06305 -2.2212 -3.51983
-5.28072 -7.75966 -7.32173
-4.1214 -7.27134 -4.62027
-2.84351 -5.78129 -2.99262
0.34987 -10.6735 2.90771
0.818235 -8.80176 0.636687
0.157916 -7.56606 -1.49392
-3.34877 -13.2383 -5.2231
-1.28069 -11.1388 -4.78047
0.837746 -9.74082 -4.53502
-0.0849296 -7.88437 -10.8189
2.16122 -7.1949 -8.98587
3.30564 -8.03613 -6.86808
8.49816 -12.7096 -4.85985
8.02683 -10.1506 -6.31235
7.06271 -7.79033 -6.35413
8.04201 -1.47794 -2.78988
9.04078 -2.51279 -5.39985
9.43988 -4.82579 -6.39636
13.5228 -7.44699 -11.393
13.3712 -5.99896 -8.79286
13.1476 -4.2265 -6.97329
16.7056 -1.20104 0.643269
16.1278 -1.68823 -2.23929
15.2044 -2.11139 -4.57824
19.1158 0.736668 -12.0892
18.0454 0.443944 -9.32353
17.5891 -1.12878 -7.36882
25.8863 -3.31245 -5.19902
22.9797 -2.68935 -5.40828
20.7677 -1.42471 -5.30745
20.9834 0.576647 0.404925
20.7107 1.18121 -1.81825
19.963 1.83121 -3.52099
19.511 7.14982 -3.98031
20.2061 6.0181 -5.88252
18.9012 4.54428 -5.96065
11.2142 2.40201 -9.86635
14.1 2.79065 -9.2326
16.1979 4.09126 -8.59253
17.4604 11.7081 -12.5867
16.7295 8.83803 -12.257
16.7677 6.38263 -11.5699
19.961 2.2492 -16.9668
19.8414 3.59669 -15.082
19.5661 5.02401 -13.7524
20.7704 11.1028 -13.3915
21.3136 9.11525 -12.3252
21.8314 8.07078 -13.9133
24.1958 7.78239 -21.0657
24.0926 8.53225 -18.1835
24.9527 9.06018 -15.8416
26.3164 11.3813 -11.3326
31.1663 9.40965 -13.5454
28.9397 10.0576 -13.4757
27.0853 10.609 -13.1043
timestep
-12.0706 13.9655 -4.24497
-15.9725 16.0142 -5.86768
-14.3318 14.3929 -5.61889
-12.871 13.1543 -5.15765
-11.5199 8.69127 -11.1426
-11.8064 9.76061 -9.10372
-11.6703 10.1709 -7.18174
-8.33698 7.50908 -2.47522
-9.28214 7.39309 -4.59079
-9.37702 7.20785 -6.54931
-5.69024 5.46764 -12.6205
-7.13697 4.82083 -10.9261
-8.40989 4.91986 -9.4266
-10.9639 -0.977936 -11.3217
-9.78261 0.0885294 -9.63365
-8.94834 1.31816 -8.3404
-8.85918 -4.24957 -7.54702
-7.61556 -2.51356 -6.64033
-6.61353 -0.856777 -6.27717
-1.03419 2.12129 -2.87471
-1.92594 0.226232 -3.87267
-3.145 -1.05684 -4.73785
0.635815 -5.62038 -7.3851
-1.03078 -5.25985 -5.81193
-2.24748 -4.72956 -4.35612
-6.52774 -8.00402 0.133842
-4.42523 -7.72367 -0.805967
-2.65673 -7.2018 -1.49954
3.354 -10.4586 -1.42346
1.45245 -9.87645 -0.228627
-0.425012 -9.67255 0.332145
2.32906 -11.7509 4.31899
1.37372 -9.73264 4.9486
-0.327153 -9.21075 4.10268
-7.09525 -8.81549 6.03963
-4.37359 -8.17871 7.0728
-1.91442 -7.50517 7.10458
2.0374 -8.7947 12.7571
1.5759 -8.13834 10.5803
1.54365 -7.6407 8.6745
6.39765 -3.58207 6.39421
5.88695 -5.72603 7.11879
5.11961 -7.51928 7.39507
8.84684 -13.4681 6.18887
8.43372 -11.3812 7.11447
8.09808 -9.74964 8.1662
13.0616 -13.3911 9.97476
11.7674 -11.5415 10.5101
10.9589 -9.75196 10.6673
10.9274 -2.83846 15.0874
12.3598 -5.20174 13.9723
13.0417 -7.07884 12.3868
17.97 -5.06594 8.46789
17.5741 -5.54679 10.7027
16.7278 -6.15547 12.3743
20.5731 -2.72319 17.8121
19.4469 -2.82139 15.7861
18.5479 -3.30086 14.1
18.3152 0.364291 5.93936
19.2423 -1.00949 8.416
19.6997 -1.88811 10.7657
25.3967 -2.62276 13.6357
23.7697 -1.31943 12.6176
22.5174 0.163297 12.2797
27.2639 2.46469 10.48
25.192 3.5086 10.4781
23.4661 3.73632 11.4002
24.1798 6.54544 5.30431
22.0735 5.47236 7.11884
20.625 4.62146 9.03709
14.8348 2.66778 11.213
16.5403 1.29582 10.4439
18.1244 2.39836 10.8386
22.0554 1.11492 17.2501
19.8577 1.86811 15.3837
17.6085 1.17815 14.4003
11.3665 4.44993 18.012
12.6873 2.30143 16.4246
13.8352 0.829977 14.687
12.1167 4.48705 8.29761
10.9321 2.91861 10.5375
11.2823 0.774842 11.8733
12.9709 -1.02732 4.2545
11.4712 -1.23275 6.82146
10.7973 -1.87725 9.19479
6.68886 -8.71797 13.0371
8.1244 -6.41898 11.7985
9.75415 -5.41316 10.1146
15.8548 -10.0633 8.36217
14.3185 -7.54812 7.92149
11.934 -6.84661 7.35174
13.8298 -13.2997 5.20312
12.2404 -10.9156 4.3844
11.3327 -8.56155 4.01449
6.56656 -12.8395 1.90115
7.02761 -9.95938 2.5117
7.95607 -7.58516 2.57027
5.30059 0.741653 0.595573
6.06594 -2.12886 0.829626
6.06912 -4.3147 2.14289
1.29898 -1.29128 6.81785
1.81694 -3.8501 5.38099
2.44187 -4.87097 3.12936
4.11495 -6.63889 -3.4051
1.62422 -6.17848 -1.83517
0.522697 -4.62315 -0.141039
-1.66669 2.4864 2.63591
-2.11881 0.0587101 0.967887
-2.48008 -2.30513 0.0823075
-8.71009 -5.44811 1.66216
-7.46263 -4.02582 -0.640295
-6.03066 -2.00213 -1.2384
-4.44384 4.84526 -6.54497
-5.77637 3.06462 -4.56104
-6.51328 1.46412 -2.71772
-14.4801 1.65969 0.851698
-11.5511 2.10822 0.53521
-10.0881 2.01169 -1.55114
-13.906 -1.30202 -7.48711
-12.7736 1.04529 -6.04199
-12.6285 2.85262 -4.24907
-10.6121 10.324 -0.436527
-12.4318 8.4841 -1.91426
-13.3707 6.32057 -2.88387
-20.2486 5.16997 -4.50348
-17.6982 5.76155 -5.9268
-15.512 7.07417 -5.93127
-17.1487 12.06 -2.82251
-17.2935 11.0763 -4.91867
-17.1725 10.3898 -6.76108
-13.9147 13.5984 -9.4991
-16.0297 13.0843 -10.302
-16.117 11.1165 -10.3388
-11.7357 4.694 -14.9157
-13.5822 6.70896 -13.728
-14.7825 8.868 -13.0964
-14.183 16.0351 -16.9468
-15.0166 13.1753 -16.861
-15.978 10.9639 -16.0316
-18.2086 4.69305 -15.1491
-17.8269 6.46521 -16.5969
-17.4086 7.93984 -17.8344
-16.2813 9.96545 -23.2165
-18.027 8.81049 -22.216
-19.136 7.54085 -21.1959
-25.0362 6.7751 -18.2396
-23.7671 5.82969 -20.7647
-21.8591 5.13727 -22.3085
-20.7974 5.2879 -27.2712
-20.876 0.743191 -28.7216
-20.9806 2.27589 -26.9831
-21.0974 3.84744 -25.8009
timestep
13.2612 2.96375 -14.9026
14.8697 1.11375 -17.1544
12.5932 1.02271 -16.7168
12.5744 1.67614 -14.8584
5.77489 -1.33699 -13.3968
7.86391 -0.35615 -13.1595
9.52031 0.660702 -12.8381
7.93003 -3.62748 -8.93128
10.0039 -2.93104 -9.70363
9.75021 -0.997187 -9.42659
14.7316 -2.26795 -4.09901
13.2206 -1.21004 -5.50618
11.9412 -0.0603741 -6.46655
17.4321 2.62503 -4.59326
15.2394 3.31673 -4.90268
13.3764 3.3348 -5.54288
12.9059 8.29489 -9.70638
11.8687 7.41184 -7.82838
11.0088 6.0974 -6.63943
6.90106 9.29194 -9.77792
7.08011 7.94611 -7.89668
7.28333 6.77691 -6.32423
5.45506 6.51017 -0.0566471
5.04959 5.61807 -2.15954
4.66419 5.22393 -4.05084
0.64075 1.58317 -8.35296
0.985165 2.25104 -6.15803
1.54208 3.09847 -4.46906
-4.65391 3.82052 -1.69354
-2.66686 2.63741 -1.87868
-0.995164 1.61149 -2.06257
-5.46096 -4.01823 -1.3868
-3.49851 -2.79404 -1.20639
-1.86127 -1.8259 -0.693514
5.38366 -3.06391 2.32129
2.5935 -3.76673 1.54576
0.0800783 -4.19708 1.55341
-5.48272 -8.55032 1.24558
-4.27575 -7.2028 2.6981
-2.97884 -5.79007 3.1488
-1.16221 -5.46586 9.27012
-2.97351 -4.3115 8.39317
-3.64238 -5.36045 6.86568
-6.09078 -10.6166 9.87642
-6.61502 -8.54931 8.96321
-6.90788 -6.74452 8.22981
-9.90861 -3.57741 4.0396
-10.0794 -3.73062 6.34823
-9.90387 -4.40732 8.19002
-17.7991 -7.22778 11.2234
-15.4753 -5.56182 10.384
-13.1691 -4.50336 10.1314
-13.9245 -6.64988 16.0095
-12.9511 -4.82952 14.9507
-12.3136 -3.46173 13.6843
-10.7199 2.88403 15.0562
-9.91291 0.711069 14.9592
-9.43114 -1.16838 14.618
-2.3594 -5.09973 14.9543
-3.71492 -2.44982 15.0989
-5.82201 -1.20017 15.8068
-8.23963 2.03906 19.8488
-6.60532 2.27511 18.2192
-5.80599 2.54679 16.4392
-2.09426 7.00254 11.8918
-2.84762 6.35935 13.9897
-3.1717 5.11182 15.4795
-1.68572 11.6113 19.9895
-1.96359 8.86469 18.8674
-2.31852 6.34169 18.9723
0.48287 0.71005 19.1529
-1.34209 1.89065 19.9641
-2.75879 3.01187 20.7495
-2.56516 5.61112 26.7591
-3.1027 2.76596 26.0545
-3.08796 1.17651 24.0605
-9.65888 -1.2343 25.4883
-7.63871 -1.26913 23.2978
-5.16746 -1.82021 22.995
0.849078 -5.85873 24.4766
-1.41062 -5.12467 22.6779
-3.61314 -4.90522 21.4117
-4.86121 -11.9641 21.5099
-5.5394 -9.32255 20.3087
-5.64358 -7.09873 19.0652
-11.2184 -1.41862 18.9802
-9.11349 -3.3805 18.205
-7.71266 -4.92353 16.7356
-11.6077 -7.97299 11.9935
-9.20175 -6.22945 11.7653
-7.27381 -5.06787 12.9638
-12.1674 -0.201709 10.2193
-9.29217 -0.955131 10.0049
-7.10928 -1.81797 11.0014
0.450961 -0.25025 11.679
-2.44263 0.448613 11.5408
-4.80866 1.20625 10.966
-6.57449 6.92079 4.95811
-5.71573 4.52774 6.51254
-5.21329 2.15815 7.30946
-6.89423 -3.1393 1.93637
-5.90969 -0.970067 3.72677
-3.73542 -0.418621 4.93961
2.32284 -3.54048 8.1913
0.953618 -2.78251 5.65533
-0.0511497 -0.959532 4.18234
0.3039 6.08569 0.385816
1.28877 3.32133 0.904218
1.63843 0.82403 1.28333
-0.273789 -2.31834 -4.87503
2.04819 -2.17625 -3.0126
3.60554 -0.805384 -1.53009
10.1032 -3.55386 -0.828075
8.42667 -1.87704 -2.63302
7.03801 0.257513 -2.76649
9.97861 7.14909 -1.10297
9.81631 4.90257 -3.05417
8.45448 3.31861 -4.5167
4.60332 2.81746 -12.2874
6.05408 3.73625 -9.85196
7.91715 3.01687 -8.2664
15.3012 1.27352 -10.1379
12.7394 2.79476 -10.0802
10.5946 3.98058 -10.7848
10.3982 10.0697 -12.1994
9.93996 7.43836 -13.521
9.23999 5.07192 -14.1632
10.3495 1.32208 -20.0537
8.82431 2.18624 -18.5341
7.83827 3.12391 -17.1095
1.62242 5.3332 -18.1571
3.09318 3.54537 -18.3085
4.31408 2.02761 -18.0141
3.63123 -5.96857 -16.5695
2.75822 -3.16033 -17.0513
2.42041 -1.20452 -18.6522
1.74768 2.44818 -26.4178
0.744454 0.879494 -24.0912
0.511932 0.0177079 -21.7026
-6.76205 0.522808 -19.3339
-4.87803 0.124126 -20.6277
-3.25216 -0.483306 -21.5596
-6.62394 -4.71666 -24.438
-4.53721 -3.71362 -24.5859
-3.0013 -2.49442 -24.774
-7.79365 0.505876 -27.0029
-5.43689 -0.744786 -28.3303
-2.90687 -1.06106 -28.2921
2.1355 0.0840146 -30.1422
0.708931 3.75516 -32.6224
0.470957 2.23701 -30.8843
0.134983 0.583178 -29.868
timestep
2.03701 -25.2471 -3.80442
-1.19355 -24.9063 -7.57523
0.633117 -25.0523 -6.15242
2.30904 -24.7684 -5.15662
1.60596 -17.0297 -6.64211
1.78865 -19.2689 -6.06327
2.32649 -20.9691 -5.22606
4.86613 -19.7121 1.97423
3.76108 -20.0727 -0.0335663
2.63225 -19.797 -1.62443
-2.42654 -15.9941 -3.96388
-0.811631 -16.543 -2.39126
0.604236 -16.6399 -1.02502
-2.9404 -16.2068 3.42565
-2.45464 -14.1426 2.48456
-0.61967 -14.4806 1.85283
4.10068 -10.1163 4.15846
2.91768 -11.5572 2.77763
1.43089 -12.075 3.96179
-3.34826 -10.3146 9.05497
-1.78521 -10.3625 7.34121
-0.796683 -9.61341 5.81064
-1.01466 -5.24233 0.696799
-1.83801 -6.44347 2.50283
-0.797909 -6.19217 4.15683
5.5057 -3.64618 4.83287
3.34721 -4.07983 5.56447
1.45116 -3.70672 5.94688
-2.4668 -2.12585 11.0835
-1.37889 -1.33174 9.19455
-0.0317371 -0.781426 7.86678
2.43622 4.8508 12.7154
1.73273 3.41471 11.0346
1.35759 2.41636 9.37834
3.94676 5.73392 1.92418
3.7605 5.50393 4.88945
3.72493 4.45137 7.21184
9.50829 3.99513 11.587
7.22891 3.66997 11.3022
6.1813 4.81449 10.0883
9.5485 8.16793 14.3592
8.42062 8.54351 12.3669
7.82782 8.21223 10.5177
13.8729 12.7596 10.0349
12.1899 11.2259 9.59041
10.6733 10.1609 8.92203
10.1213 11.0468 1.96132
9.98308 10.3153 4.15864
10.1032 8.80535 5.41817
10.9137 2.25332 6.78262
9.78623 3.87272 4.54949
10.6914 5.80807 3.15754
15.5855 4.82654 -0.628113
13.3602 5.43451 -0.874525
11.4903 5.96518 -0.554224
5.99581 6.90184 -2.27418
8.05216 7.4919 -3.17177
9.04187 5.81249 -3.45631
11.0627 -2.29883 -6.34307
9.57995 0.271245 -6.06612
9.21066 2.77175 -5.72904
6.34761 3.5284 -12.5146
6.4179 3.23209 -10.2147
6.4007 2.82836 -8.2866
3.82673 -1.77765 -12.5325
3.82454 -1.08489 -10.3184
4.14635 -0.216596 -8.57941
5.77401 -7.50014 -5.78414
6.41198 -4.60658 -5.46681
5.40427 -2.27058 -5.64039
1.99097 3.03895 -3.90442
3.97594 1.95839 -3.38031
5.39399 0.608724 -3.16039
11.4039 -0.31294 -1.52855
9.21485 1.28053 -0.283726
6.75724 1.0572 0.358124
6.4888 -0.445057 7.22051
4.61842 0.22252 4.9987
3.76097 0.879145 2.68876
-2.96068 -1.3276 4.29872
-1.46588 0.942843 3.07763
0.399633 2.65039 2.75114
-3.87509 3.79061 9.24953
-2.68483 4.86146 6.73617
-0.944932 5.43267 4.96197
1.92795 7.64069 11.0099
1.86197 8.40261 8.12967
0.920869 8.64296 5.77228
6.25464 11.6404 6.73742
3.77732 12.519 5.33342
1.713 11.8955 3.97251
2.60946 14.0141 -4.17592
1.86288 13.6057 -1.32001
0.453688 13.574 0.805091
-2.70834 20.5005 -1.09915
-2.84175 17.5312 -0.885251
-2.90761 15.1165 -0.0688216
-9.41104 11.556 -2.94214
-6.85119 11.7086 -1.42414
-5.12971 12.0732 0.420951
-2.8506 12.5187 7.9035
-3.07718 10.4062 5.81388
-3.36299 10.3026 3.2823
0.94769 9.35796 -1.73056
-1.46953 8.17287 -0.452662
-2.96312 7.08294 1.30339
-7.87129 2.27762 6.30303
-6.3575 3.43977 4.01432
-4.46265 3.74688 2.33578
-7.05998 -2.36231 -3.40098
-5.5329 -0.870449 -1.32186
-4.12464 0.929449 -0.189642
2.29541 -3.20199 0.128699
0.623288 -1.32856 -1.47541
-0.793921 0.723363 -2.00833
1.26343 -3.55711 -8.36053
0.553247 -1.65847 -6.17622
-0.70245 0.529168 -5.8022
0.239791 5.92365 -8.8726
-2.37833 4.52054 -8.63361
-3.23523 2.17747 -8.10623
-3.92595 -3.66969 -13.6167
-4.56267 -1.79189 -11.3921
-5.68303 0.168039 -10.2064
-13.0738 0.141432 -12.5337
-10.7563 -0.589797 -10.8089
-9.08913 -0.901506 -8.90472
-8.34439 -7.27226 -5.48388
-9.72681 -5.56611 -6.23247
-10.4542 -4.00647 -7.1913
-16.0751 -6.71501 -10.338
-15.0432 -5.70542 -8.52183
-14.1973 -4.65336 -7.08709
-16.03 -11.5631 -4.18787
-14.8309 -8.95045 -4.97319
-13.3846 -6.99499 -4.20674
-7.92696 -9.66114 -0.220366
-9.05411 -7.24708 -1.55538
-10.7564 -5.39559 -1.97657
-9.36485 -0.878242 3.42768
-9.56291 -1.36115 1.16715
-10.106 -1.8946 -0.649862
-13.0704 3.49934 -3.3572
-11.2527 2.3476 -2.49005
-9.48969 1.57774 -2.06494
-1.50052 5.06431 -3.75058
-4.27144 4.07524 -3.27713
-6.50946 3.93437 -2.06253
-8.67666 7.92796 -2.99625
-11.8527 7.10755 -0.921886
-9.79279 6.71302 0.0698682
-8.2761 7.15977 -1.10526
timestep
-2.88265 6.98065 13.1151
1.65846 7.57537 14.684
-0.239275 7.9116 13.3925
-2.05392 8.08738 12.6461
2.74314 10.828 8.5822
0.715748 9.74169 8.8857
-0.938935 8.68747 9.06329
4.41862 5.91716 7.64944
2.36968 5.78259 8.72933
0.511264 5.17625 8.97286
-0.539855 0.338383 13.1702
-1.25221 2.30138 12.1594
-2.25878 3.49672 10.9597
-5.43097 6.31216 6.11751
-5.45507 5.26396 8.18707
-5.73392 4.74775 10.0677
-9.10789 6.3729 11.8818
-10.1984 4.52907 10.991
-9.27824 3.45142 9.62251
-8.14176 5.37016 2.3158
-8.41089 4.2054 4.30409
-8.63987 3.06799 5.89618
-8.40369 -3.03476 7.0974
-7.86597 -1.40317 5.53818
-7.63278 -0.109252 4.07111
-5.50128 1.16454 -1.13342
-5.34574 -0.945625 -0.181887
-7.0894 -1.47478 0.566807
-12.0518 -3.0811 -4.16066
-10.4529 -3.80605 -2.64401
-8.79192 -4.07512 -1.6194
-3.42303 -5.60189 -6.53368
-5.56658 -5.26953 -5.7108
-7.13393 -4.28793 -5.032
-9.53217 1.6225 -7.37034
-7.93564 -0.575233 -8.59568
-7.84445 -3.12355 -8.57874
-1.19294 -1.75821 -8.83784
-3.12345 -2.94345 -9.3386
-4.41855 -4.40253 -9.6119
-0.482197 -8.87823 -12.6519
-2.41874 -8.64529 -11.3957
-3.69779 -8.11384 -9.99481
-9.79119 -9.52396 -7.80072
-7.4896 -9.67625 -7.55189
-5.56508 -9.80973 -7.15279
-0.650124 -10.3656 -4.01566
-2.70909 -11.4206 -4.18877
-4.56505 -12.076 -4.27108
-8.51768 -16.8424 -6.89042
-7.18114 -16.3701 -4.26916
-6.60258 -14.702 -2.42925
-3.84239 -11.4362 1.08905
-3.44546 -13.672 1.5646
-4.89755 -14.8596 0.963152
-5.90531 -18.7454 5.1508
-6.39209 -16.4937 4.87605
-6.33089 -14.567 4.47026
-6.47058 -8.28356 1.61517
-7.16268 -9.16891 4.37516
-5.95628 -10.9885 5.69275
-10.0975 -9.00953 9.77561
-7.86682 -9.6356 9.65532
-5.95678 -10.0229 9.36801
-2.93178 -7.75958 15.3424
-3.39201 -9.36422 13.7312
-3.14394 -10.1026 11.9218
-5.73548 -11.6131 17.0626
-5.23842 -13.684 14.9782
-4.29374 -13.6585 12.6098
-7.96641 -15.8508 8.53639
-5.83214 -14.9427 8.58749
-4.14472 -13.9541 8.82418
3.29828 -13.3389 6.86498
0.681075 -12.5987 5.64734
-1.58571 -12.1076 6.707
-5.0371 -5.83128 10.4329
-4.38159 -6.86258 7.71496
-2.68843 -8.47114 6.6912
2.96313 -3.54357 3.47744
1.30464 -5.52874 4.95694
0.439543 -6.37459 7.20163
2.7555 -1.61196 13.0738
1.43393 -2.47225 10.5452
-0.326823 -3.00323 8.77875
-8.15662 -1.22481 9.85027
-5.50998 -0.110698 9.05375
-3.30814 -0.793814 7.96397
-3.34859 5.24069 2.39231
-3.46746 2.79721 4.09398
-2.7665 0.362804 4.3834
-3.05227 -6.17291 -1.25791
-2.50133 -3.9544 0.65392
-1.33452 -1.9672 1.74585
-3.12796 0.0692674 -4.95893
-1.28741 0.759855 -2.71931
-0.727304 1.1962 -0.270175
4.63651 5.16524 4.27167
2.68967 5.48 2.03759
0.632819 4.56676 0.838487
-5.37263 9.70092 0.163143
-2.52025 8.85007 0.0204837
-0.176377 8.01512 -0.537821
1.14376 14.4541 0.122651
3.16154 12.6308 -1.09576
2.22826 10.4926 -2.12512
1.60177 3.7532 -3.47218
3.92222 5.51225 -2.83839
4.88639 7.87301 -2.84149
9.6366 14.3486 -4.31568
8.52143 11.6413 -3.76103
7.64629 9.51824 -4.86978
14.113 6.65913 -6.28219
11.4225 7.15984 -7.46132
8.96005 7.65042 -7.90722
4.54422 10.346 -13.0744
5.45025 7.87114 -11.6835
7.32638 6.26597 -11.0461
12.3088 4.15619 -17.2303
11.2254 4.47467 -14.4725
9.5234 3.67555 -12.7499
15.0357 -1.32703 -13.6531
13.1163 -0.269076 -11.6339
10.6721 0.365301 -11.2792
11.6729 -4.60061 -8.22126
8.94792 -3.88037 -9.18884
7.91214 -1.57547 -9.53103
13.4397 1.42871 -7.12516
11.4109 0.44383 -6.58094
9.45177 0.237331 -6.56737
8.36173 5.61144 -2.7052
9.37297 4.99662 -4.70064
8.18201 3.66626 -5.53291
2.76753 0.146907 -8.52461
3.61791 2.78469 -7.42945
4.92274 4.93646 -7.01753
-1.4821 9.4669 -5.65982
1.36563 9.29026 -6.51984
3.62682 8.48953 -7.38494
5.61486 15.8816 -7.86524
5.46767 13.5675 -7.93761
5.59832 11.6248 -8.23673
7.9132 12.8621 -11.9783
9.31858 11.0892 -11.4644
9.13216 11.0357 -9.50387
12.0492 14.4617 -12.2774
13.692 12.8689 -10.3683
12.4685 12.3056 -8.20295
15.5233 14.0445 -4.17844
13.6899 11.4519 -0.707035
13.606 12.176 -2.90955
13.8766 12.8964 -4.72305
timestep
-12.1506 21.8327 -2.17594
-7.59141 20.4765 -3.20904
-9.8742 20.5169 -2.79715
-11.6247 20.5003 -1.89366
-10.3167 14.1263 0.568963
-11.0558 16.3254 0.586149
-11.9439 18.0384 0.983355
-14.6237 19.0703 6.4235
-13.1488 20.1119 4.96665
-11.5532 19.0041 4.63782
-6.12729 15.1404 2.99397
-7.08559 16.4215 4.67407
-8.21048 17.6037 5.77779
-5.97178 20.604 11.7437
-5.47967 19.8204 9.61624
-5.32922 18.7076 7.99802
2.33285 19.0434 7.40585
0.20312 18.1406 7.58358
-1.65437 17.7486 8.1099
-5.82695 12.6148 11.9155
-4.06287 13.9806 11.2789
-2.6666 15.2958 10.8301
-2.07448 14.4294 17.1518
-0.921386 14.3938 15.139
-0.0192861 14.3535 13.3882
-1.93762 8.62231 12.4295
-0.175572 10.0567 11.9605
1.35424 11.2609 11.6593
6.88402 11.7089 8.21611
4.66453 11.0334 8.21681
2.75706 10.5413 8.20185
3.76825 6.61531 4.56786
4.4832 6.73371 6.77177
2.75023 6.77353 7.70777
-3.87888 5.51545 12.802
-1.6465 5.1573 10.8607
0.318089 4.40738 9.41833
1.54984 -2.28063 11.6191
0.510077 -0.715642 10.2582
-0.292799 0.669473 9.11027
-5.79284 1.86652 6.6976
-3.7196 1.26299 5.84918
-3.11973 -0.360938 6.78934
-6.01939 -7.10865 6.41532
-4.55425 -5.44473 5.73183
-3.27527 -3.9555 5.56666
-4.83449 -5.22401 0.0817131
-3.14688 -3.70378 0.554243
-2.2533 -4.7184 1.98706
1.49587 -10.9627 6.63949
0.931908 -9.2297 4.28171
0.511012 -7.19447 2.80415
2.34898 -10.808 -2.06576
3.03464 -8.86382 -1.00154
3.38117 -7.45108 0.326978
4.79572 -3.99345 5.86267
5.10188 -4.39283 3.5979
5.54836 -4.64585 1.69592
8.19717 -11.2897 -1.09226
8.38289 -8.32308 -0.880415
8.62207 -5.88836 -0.161092
11.363 -9.21182 -5.1912
10.778 -7.17437 -4.24833
10.3733 -5.3985 -3.49771
8.70776 -0.939519 -9.23594
9.29245 -1.49623 -7.06095
10.2676 -2.1602 -5.48324
16.0226 1.8597 -6.29424
14.252 1.24406 -3.97772
11.9849 0.359675 -3.21584
10.3701 6.02412 -6.73042
10.2874 4.68754 -4.83593
9.7706 3.44242 -3.39944
7.63702 2.12126 -9.90361
6.60439 2.6921 -7.16715
6.36188 2.32709 -4.65509
5.61606 4.26708 2.85526
4.37231 3.56718 0.239226
4.1952 1.78916 -1.58004
1.52619 -4.39037 -2.32755
0.54216 -1.58176 -2.4819
1.00046 0.0111699 -0.544177
1.90618 -3.71413 7.49838
1.00911 -2.11558 5.14885
0.828086 -0.453625 3.22332
5.09476 0.335149 8.6312
3.48964 2.11397 6.85926
1.51509 2.63257 5.33129
-4.51133 7.05725 7.74471
-2.38665 6.29366 5.79971
-0.233435 5.90019 4.49152
3.84095 11.8744 -0.622974
2.10992 10.6846 1.49081
1.21001 9.23764 3.38795
4.73911 14.7907 4.01065
2.07569 13.866 4.97575
0.092757 12.3035 5.33528
-1.76745 18.987 2.34536
-1.49483 16.0226 2.48058
-2.09377 13.5439 2.48564
-0.0490777 16.4806 -4.40854
-1.32079 14.4392 -2.64905
-1.41506 12.4288 -1.08313
-5.64091 9.61224 2.80119
-3.02326 8.66321 1.73928
-1.79048 8.69389 -0.492729
-3.48149 1.39911 -0.26677
-2.1277 3.60523 -1.74348
-0.650946 5.58922 -2.36443
6.15112 8.17991 -5.93611
4.23653 6.1965 -4.80436
2.35085 4.52016 -4.43459
-2.56034 -0.889043 -7.35525
0.234262 0.108094 -7.07901
2.31652 1.02632 -5.9285
8.1742 -1.37872 -0.659587
6.1188 -1.81191 -2.77337
4.86966 -1.62661 -4.98874
7.48152 -3.91146 -12.072
6.54321 -5.19481 -9.55144
5.26785 -4.48543 -7.46034
-1.1227 -9.56996 -4.52525
1.44625 -8.24187 -5.24435
3.79383 -7.7059 -6.08344
9.61582 -12.1959 -6.30335
7.0363 -11.2877 -7.48726
4.56098 -10.913 -7.97188
-1.00927 -11.9239 -12.2127
0.371185 -12.3514 -10.3978
1.54041 -13.0004 -8.95117
-1.99922 -18.0538 -4.45009
-1.21861 -16.7837 -6.22766
-0.377102 -16.0984 -7.87181
0.77692 -17.8121 -15.3841
-0.878176 -18.268 -12.9483
-1.46499 -18.6258 -10.4927
-4.5636 -20.5836 -3.87529
-4.53445 -21.6141 -6.67131
-3.50419 -21.4632 -8.99901
-2.17303 -28.5176 -11.4557
-3.26795 -26.4878 -11.2034
-4.16552 -24.8294 -10.6333
-7.44228 -26.7074 -15.7871
-7.54458 -26.3734 -13.4935
-7.66748 -25.9698 -11.5692
-3.96464 -29.824 -6.44153
-6.42432 -29.394 -8.06804
-8.65596 -28.6074 -9.01854
-10.4141 -29.3001 -4.81714
-12.1413 -33.6168 -5.93749
-11.5462 -31.427 -6.42033
-11.4627 -29.4675 -6.60564
timestep
10.5815 -11.2309 -3.17181
13.6418 -12.1608 -6.57647
12.4937 -11.1279 -4.84519
11.841 -10.4963 -3.09707
17.4171 -14.4231 -2.46401
15.5033 -13.5666 -1.47097
14.1172 -12.3888 -0.714402
20.1521 -11.5214 0.319105
18.2583 -10.2438 -0.0852915
16.4529 -9.45556 -0.0972982
17.2384 -6.47394 -5.71091
15.5384 -6.95951 -4.20868
14.4464 -7.49165 -2.65782
8.36416 -5.62577 0.0277129
9.90912 -5.83663 -1.69014
10.8723 -6.38255 -3.31952
9.34522 -8.68918 -9.48419
9.47148 -7.02042 -7.87741
9.83875 -5.3876 -6.83823
11.4189 -0.440612 -10.712
9.86201 -1.30493 -9.22481
8.74602 -1.85059 -7.69585
5.50924 -3.7278 -12.747
5.35328 -2.12614 -11.0758
5.49795 -0.992068 -9.47151
4.38567 5.83289 -6.63463
4.03629 3.78233 -7.66203
3.47862 2.04538 -8.40559
-1.87787 6.64299 -7.87887
-0.979743 4.52744 -8.19537
-0.264257 2.69616 -8.31952
-2.24782 -3.59691 -7.6919
-2.75197 -1.50423 -8.55731
-2.8711 0.207781 -9.52464
-4.28852 7.89381 -13.0884
-4.02092 5.24514 -11.7493
-4.9679 3.21021 -10.539
-7.91038 -0.837428 -16.4151
-7.47779 0.162048 -14.3666
-7.25463 0.965859 -12.582
-9.37283 0.703302 -8.48586
-8.17876 -1.27151 -8.24766
-7.63587 -1.84436 -10.0527
-10.0888 -8.16778 -11.4542
-8.30876 -6.71622 -11.1271
-8.89484 -5.41826 -9.76594
-8.04952 -8.22996 -3.89272
-8.4417 -6.32628 -5.15945
-9.20882 -4.73987 -6.04019
-12.062 1.57738 -6.19212
-10.3859 -0.252145 -4.54169
-8.68569 -1.89137 -3.58003
-2.86428 0.369716 -1.42956
-4.80079 -0.830602 -0.991834
-6.48945 -1.70911 -0.484349
-10.1517 2.65846 -0.811311
-8.91729 1.94258 1.0179
-9.39373 0.0427655 1.22915
-13.9094 -7.03215 -1.06357
-13.0238 -4.27451 -0.362467
-12.3445 -1.81813 -0.277553
-15.8315 0.902073 -4.99994
-14.9365 1.05257 -2.86486
-14.0246 1.47147 -1.16959
-19.4623 3.3879 2.46433
-17.3196 3.76807 1.66032
-15.926 4.36242 0.401156
-12.7369 0.191545 4.83274
-12.2816 2.77257 3.41453
-12.9475 5.10898 2.63982
-11.7899 10.7175 1.43296
-10.9739 8.70376 0.619585
-10.4317 6.82661 0.368161
-5.15262 8.65834 -4.95476
-7.02577 7.28084 -3.09085
-7.15864 5.63311 -1.14924
-0.716709 8.83519 -2.63707
-2.08551 7.10095 -0.637271
-3.61936 5.23273 0.174847
-5.62399 -1.13451 4.1771
-3.45442 0.818191 3.57681
-2.21876 2.9276 2.85156
0.596791 -2.57843 4.03606
1.73762 0.174541 4.02777
1.25743 2.65647 4.36237
-0.411633 8.21921 8.98651
1.79049 6.43046 8.07468
3.10866 5.47691 6.1111
6.73169 2.64614 13.6094
6.37694 3.18903 10.7008
5.54132 3.57062 8.32202
4.63475 -2.89557 8.41257
6.06708 -0.753225 6.91618
7.03744 1.26558 5.69744
14.5433 1.49466 2.81851
11.6575 0.848335 3.18511
9.26288 1.52537 2.62825
8.21806 4.89585 -5.36515
7.73737 3.06199 -3.06596
8.34701 1.61224 -1.0587
13.4548 -2.92652 -6.29845
11.8621 -2.05671 -3.93473
9.54251 -1.27882 -3.21568
5.82696 -9.26058 -4.46341
6.19147 -6.32178 -4.13034
7.12671 -3.96433 -4.39549
0.888858 -4.9852 -9.06567
2.38764 -3.27004 -7.14414
4.12261 -2.05432 -5.72484
-2.36467 -4.88446 -2.20094
0.255213 -3.47022 -2.07234
2.43267 -2.16705 -2.32317
5.82743 -4.62469 3.02936
5.69796 -1.82832 2.00765
4.27578 -0.370951 0.472714
7.93014 5.67912 4.87128
6.29165 5.0677 2.45842
4.79495 3.26262 1.45636
-0.818322 2.819 -3.36518
0.918626 3.59427 -1.0712
1.55459 5.15126 0.845524
1.67827 11.0623 4.97447
-0.382912 9.30601 3.73056
-0.747208 6.80731 3.3752
-7.8581 9.09172 3.39194
-5.88266 7.03286 4.25166
-3.89699 5.76558 5.22819
-4.56718 -1.12774 8.06645
-3.47134 0.916892 8.0346
-4.21864 2.5554 7.23605
-11.3789 3.27001 7.35816
-9.29098 3.33678 8.36746
-7.60509 2.5071 8.95932
-11.0434 -4.83792 9.47474
-9.13271 -2.58961 9.89273
-7.71879 -0.739097 10.9314
-4.64952 -6.94027 11.3564
-4.8227 -4.17959 12.465
-4.62187 -1.67907 12.9228
-2.59818 0.891678 18.3993
-2.18138 0.722729 16.1234
-2.04548 0.82489 14.1607
2.71642 0.10815 11.9388
1.12186 1.65439 11.2688
0.944888 2.78426 12.8729
1.74287 3.9749 19.1411
2.3251 5.33594 16.5547
2.81642 5.85273 14.1065
3.85503 9.0886 9.57428
8.27616 8.81248 10.756
6.1002 8.04818 11.0079
4.17053 7.65348 11.0464
timestep
8.49316 -1.49257 9.7787
3.87085 -0.498539 9.94981
5.84948 -1.65481 9.58859
7.56316 -2.6168 9.72558
6.58082 -7.67299 14.5356
6.50987 -5.46097 13.8397
7.91526 -5.20817 12.4826
3.60496 -9.90849 10.4837
5.48872 -8.88815 9.59336
7.19058 -8.29516 10.389
13.1918 -10.3259 6.64153
11.3296 -9.0591 7.1982
10.078 -7.75302 7.97846
9.74757 -1.50347 6.59909
9.23507 -3.51152 5.55626
8.79559 -5.41128 5.27512
8.48868 -9.83135 0.202989
9.33992 -7.90977 1.18549
10.4257 -6.49175 2.01693
13.2603 -2.04316 -0.332835
12.2461 -3.19579 -2.07216
11.0105 -4.36231 -1.07556
6.09711 -8.10265 -4.50379
8.18194 -7.10354 -4.30982
10.0202 -6.42394 -4.11021
11.6764 -9.12709 -6.32374
11.886 -7.6803 -8.12521
10.9372 -5.99028 -7.77234
4.44479 -4.96542 -9.65024
6.32521 -5.74989 -8.54072
7.67483 -4.34002 -8.80851
7.72841 -0.206217 -13.9856
6.92084 -0.76678 -11.8842
6.67627 -0.84965 -9.93117
-1.48398 -3.44399 -10.6927
0.65231 -1.69721 -9.56781
2.88959 -0.531765 -9.94036
1.04241 3.33735 -14.7645
2.03789 2.92891 -12.7091
3.07159 3.10081 -11.0409
5.76588 8.08433 -10.4906
3.66379 7.52539 -9.6836
2.22155 6.29045 -9.15843
-0.697496 9.75432 -13.3975
-1.20791 8.53426 -11.4914
-1.30295 7.56947 -9.77643
-4.45265 7.62104 -3.80994
-4.18558 6.93725 -6.01073
-4.19751 6.10592 -7.7967
-5.64166 4.16071 -14.3065
-6.32137 2.88785 -11.6992
-6.68737 3.65797 -9.29599
-13.5811 2.99646 -11.0138
-11.5748 2.75735 -9.87358
-10.2346 2.59863 -8.43849
-10.7738 2.27724 -0.763293
-10.4248 1.62476 -2.96213
-10.6033 1.28044 -4.89357
-14.5079 -5.43778 -9.35023
-12.5065 -3.7341 -7.94579
-12.2884 -1.84516 -6.24672
-14.0369 -7.04671 -1.9362
-12.4676 -6.28773 -3.46709
-11.4138 -4.67058 -3.86101
-5.43645 -1.29615 -1.50953
-7.04968 -2.6807 -2.43823
-7.72246 -4.44955 -2.9861
-7.17877 -10.9827 -6.68311
-5.79647 -9.22887 -4.70989
-5.97547 -7.80234 -2.60384
-7.25983 -10.0244 3.81559
-6.11723 -8.87245 2.15734
-4.75639 -8.06199 0.985944
-0.249209 -14.2232 0.879915
-0.845568 -11.3664 1.48407
-1.52143 -9.19117 2.62932
0.475714 -8.43567 10.1709
1.33275 -8.04866 7.34313
0.999526 -7.45933 4.88479
7.00068 -10.779 3.68522
5.71429 -8.16978 4.33159
4.4499 -5.95566 4.36275
7.06453 1.31625 6.76316
6.21636 -0.609168 4.65276
5.05801 -2.3796 3.22945
12.4998 -1.43521 2.93859
9.77747 -1.19739 1.74989
7.65228 -1.85505 0.502946
2.89191 -5.5542 -5.71815
5.0921 -3.8402 -4.66849
6.84713 -2.9556 -3.04326
12.7545 -2.4517 -6.35079
10.1079 -1.09719 -6.14736
7.85808 -0.154687 -5.4041
7.25127 4.21492 -10.8024
6.91151 3.89723 -7.85895
5.54976 2.80458 -6.00045
-1.94772 3.03696 -8.33441
0.563194 3.39628 -6.77024
2.08206 3.72329 -4.74842
-2.46888 8.88977 -1.05895
-0.987732 6.36279 -0.510338
0.342232 4.39444 -1.43671
-5.61037 2.45806 3.09116
-2.64788 2.67706 3.32808
-0.586455 2.68466 1.82711
0.601856 -0.628912 8.90618
1.90339 -0.649755 6.22551
0.927205 -0.0892229 3.93734
-4.86611 -3.31019 6.87717
-2.46101 -3.84577 5.20116
-0.522296 -3.58227 3.56583
-3.39434 -4.12418 -2.3483
-1.20232 -5.74171 -1.1406
0.328761 -6.11532 0.864034
5.71749 -9.5521 -1.53198
4.93896 -6.89888 -0.420816
3.67816 -4.69069 -0.229183
-2.35711 1.28515 -2.71417
0.151401 -0.274984 -2.32207
2.29921 -1.39605 -1.52667
9.02345 2.79925 -1.90724
6.34998 1.88912 -0.956126
4.25373 1.26478 0.354766
5.36382 6.61695 -2.5485
4.19873 5.83683 0.0810223
2.95779 4.50219 1.86463
1.93421 7.18684 8.20306
2.44763 5.98485 6.28629
1.06009 5.32837 5.05152
-5.24651 8.00621 2.03614
-3.81156 7.22495 3.68324
-2.47534 6.72142 5.0404
-1.39555 10.989 10.581
-2.91101 8.8969 9.09542
-4.75403 7.53988 7.96988
-13.3109 5.72124 6.55065
-10.8656 6.68572 7.95443
-8.54315 7.71956 8.16346
-8.33572 14.1311 6.61689
-9.27996 12.2963 7.6773
-9.85275 11.1428 9.1679
-12.1809 9.61585 13.2339
-13.8592 11.142 12.7473
-13.0937 11.7789 11.0477
-11.4417 15.0512 4.76578
-13.3869 14.95 7.02104
-14.5186 14.8396 9.30344
-18.3754 17.4757 10.6826
-20.5671 14.0046 13.7763
-18.9907 14.6114 12.186
-18.0089 15.4282 10.6861
timestep
-1.22653 -15.9976 4.91323
-3.12939 -18.1742 2.69169
-2.9288 -15.8629 2.70038
-2.0405 -14.9962 4.2303
4.40671 -13.7095 3.80932
2.19634 -13.018 3.94542
0.443703 -12.1258 4.06031
0.228009 -8.12858 -2.35409
-0.581621 -9.3687 -0.568321
-0.990928 -10.0083 1.24921
-3.12373 -13.7963 -1.72153
-4.99637 -13.051 -0.572517
-4.24257 -11.9364 0.866255
-3.51362 -12.9307 8.28689
-4.64471 -12.5474 6.29789
-5.36051 -12.2791 4.48248
-11.4529 -9.16831 4.35575
-9.6426 -10.4915 3.76051
-7.99093 -9.54513 4.26773
-7.03678 -10.386 10.117
-8.34412 -8.53892 9.60568
-7.87487 -8.04511 7.75721
-2.86201 -4.42689 8.96354
-4.47211 -4.5616 7.29866
-6.16327 -4.69611 8.30004
-11.0254 -6.57081 12.1204
-9.76611 -4.8954 11.1256
-9.12041 -3.27212 10.2151
-11.778 0.585239 15.8576
-10.5618 0.0699405 13.9503
-9.93841 -0.06766 12.0866
-8.27703 5.33856 15.1266
-8.43389 4.41566 13.0038
-8.62861 3.41561 11.3177
-4.8706 9.87023 9.8241
-4.90248 6.95427 9.21047
-6.3684 4.93898 8.66993
-8.21778 3.24968 2.72307
-6.48997 3.90853 4.12414
-4.89714 4.11098 5.26554
-0.176869 3.03729 9.99802
-0.834799 4.1363 8.06367
-1.37802 5.00913 6.3832
4.81091 1.80313 5.81529
3.45668 3.53604 5.07674
2.02691 4.83918 4.70458
0.967573 11.0686 3.29997
1.14464 8.9335 2.4097
1.44623 7.1142 1.7168
9.07336 5.41862 -2.34802
6.38305 4.80699 -1.22172
4.0654 5.70125 -0.646173
-1.46099 5.89421 -3.68033
0.55075 4.76033 -3.45756
2.0074 3.5222 -2.98205
6.56264 4.23655 -7.62132
4.73166 3.42762 -6.44848
4.80243 2.0196 -5.07249
6.78078 -4.59047 -0.429645
7.4465 -2.49529 -2.44147
7.30221 -0.729093 -4.27511
12.7659 -1.13031 -8.7565
11.5473 -1.51707 -6.82055
9.62122 -1.84692 -7.07022
7.47214 -9.06252 -6.92063
7.87072 -6.88492 -7.61447
7.91458 -5.02541 -8.26369
5.5124 -3.74439 -15.4865
5.01259 -4.79513 -12.7431
4.66328 -5.05446 -10.2305
0.191887 -8.8134 -12.1322
0.474197 -7.04234 -10.6605
1.02854 -5.69998 -9.32943
-0.397323 0.849576 -6.58376
-0.165034 -2.0637 -6.00128
-0.734343 -4.54373 -6.16788
-3.17795 -12.7244 -5.12613
-2.82321 -9.83703 -4.47969
-2.7669 -7.28775 -4.50061
-10.0387 -9.31212 -2.04916
-7.54889 -7.77007 -1.49844
-5.0172 -7.46962 -1.4442
-1.03245 -7.88236 6.41038
-2.82263 -7.30858 4.09814
-4.59229 -6.9544 2.29667
-11.755 -5.1982 6.16665
-9.21457 -4.31299 4.88481
-7.06612 -4.33863 3.51166
-5.44274 -0.539453 9.82768
-5.84494 -0.4854 6.87545
-5.80423 -0.85311 4.35262
1.86539 -1.24902 4.11885
-0.148849 0.865232 4.71312
-2.54001 1.02318 3.84139
-4.50432 8.0086 2.47654
-2.77754 5.80235 1.46111
-1.87257 3.46236 1.00505
-4.92475 -2.8524 -2.03164
-2.62063 -0.962641 -2.04632
-0.793541 0.66599 -1.33084
5.80523 1.04341 1.60014
4.09856 -0.00555344 -0.606066
2.60383 -0.438312 -2.62634
3.48759 -7.64275 -4.42356
3.76422 -4.94376 -5.65617
4.02297 -2.40911 -5.54862
8.57422 0.240495 -11.572
6.23118 0.0703249 -9.73849
3.93182 -0.685649 -8.93501
0.40256 -1.08961 -16.4556
0.303005 -1.52475 -13.5093
0.816122 -0.858395 -11.1015
-4.0955 -6.12038 -9.66465
-3.07649 -3.32109 -9.70908
-2.79565 -0.795061 -9.92219
-8.39886 3.61375 -4.61853
-6.53261 2.216 -6.47428
-5.15773 1.86787 -8.59385
-7.36257 6.75061 -13.1937
-5.07631 5.80577 -11.5321
-3.61308 5.21146 -9.53014
3.6825 7.1191 -9.83104
1.34562 6.75853 -8.01739
-1.10695 7.32222 -7.6055
-2.54083 10.9084 -0.97543
-1.72362 10.9516 -3.84086
-0.336548 10.66 -5.96063
0.832378 16.3394 -8.24141
2.0382 14.4711 -7.5798
2.69897 12.7819 -6.81113
2.95267 16.7902 -0.566447
3.99185 15.3913 -2.09803
4.19111 14.1045 -3.57628
10.1048 12.0651 -7.87019
8.12036 11.9231 -5.65155
7.08495 11.6533 -3.33696
7.62987 15.4162 3.50485
7.8514 13.6805 1.09264
8.62166 11.4473 0.132484
5.30294 11.0446 5.07443
5.43114 9.79564 3.12352
7.3121 9.24104 2.93555
9.82901 3.27622 4.93745
8.04303 3.85571 3.57478
7.53024 5.65845 4.18228
5.50156 10.331 8.00745
7.65771 8.69941 9.26021
8.67425 7.21109 7.45621
11.7968 4.00062 8.57415
13.8457 6.43765 3.65454
12.9138 6.08299 5.7493
12.1893 5.77048 7.55439
timestep
-6.18314 4.57387 11.524
-3.99802 -0.224423 12.3567
-4.90683 1.80252 11.6874
-5.62394 3.42131 10.8236
-4.79948 -1.30323 6.13045
-5.90029 0.635172 6.77326
-6.85867 2.22398 7.43515
-9.99748 -1.11352 3.05855
-9.97019 1.00208 4.01032
-9.80361 2.65319 5.07208
-10.5655 5.62952 2.2676
-12.0228 6.75346 3.68018
-12.5274 5.29777 4.90828
-17.447 3.36543 9.22717
-16.5973 4.37173 7.31724
-16.2681 5.21571 5.56772
-20.3764 9.03793 6.32174
-18.1327 9.54827 6.02571
-16.8714 8.86041 4.67775
-16.3072 6.96352 -1.1697
-15.1696 8.28106 0.363983
-14.4356 9.39826 1.8111
-9.68415 11.4195 6.17729
-10.7242 11.3781 4.1039
-11.7349 11.9752 2.52182
-14.8772 15.7075 -1.26264
-12.7304 15.263 -0.503711
-10.924 14.8369 0.15673
-7.4255 21.3907 0.246054
-7.91639 19.1233 0.250086
-7.92264 17.1646 0.0394346
-5.12013 14.3251 -2.36842
-5.48145 13.2186 -0.361538
-5.44146 14.5022 1.13223
-4.68483 15.8411 8.41454
-4.00731 13.9607 6.20428
-2.93511 13.7848 3.89744
1.44988 16.9438 0.090178
0.840724 14.9244 1.05641
0.414887 13.3476 2.15783
3.92501 7.38895 5.43861
3.23656 9.02157 3.94095
3.00746 10.6645 2.8783
9.55107 13.4288 2.1466
7.6795 12.1955 1.54759
6.18296 11.1258 0.842773
3.61671 10.8632 -4.98917
4.51887 9.58079 -3.27925
5.96373 8.82507 -2.17378
13.5299 7.47887 -1.14886
10.705 6.95662 -1.94107
8.51498 6.1152 -2.94013
8.21107 1.4485 -7.64921
8.55382 1.90776 -5.4011
8.80444 2.36807 -3.50211
15.193 0.0527684 -3.2951
13.0378 -0.797482 -3.415
11.6532 0.12671 -2.36159
11.3867 -2.65144 6.29588
11.6701 -2.14896 3.37225
12.3991 -1.29025 1.08454
16.8573 3.07366 0.391843
16.4545 0.814975 0.0476023
16.1269 -1.10027 0.372092
21.0781 -5.14981 0.449546
18.828 -4.69655 0.78757
16.891 -4.7419 1.14344
17.5269 -10.9147 4.87993
15.6766 -8.59124 4.6388
14.4895 -6.86931 3.17991
9.1302 -5.22729 6.57628
9.74058 -6.00087 4.47595
10.9435 -7.55667 4.36002
11.9244 -14.8114 6.78714
10.2707 -12.4148 6.15207
8.76996 -10.4877 5.42116
6.78912 -8.53894 10.2775
4.8661 -10.3863 8.94727
5.12232 -10.1247 6.42383
2.19989 -5.36237 10.3274
1.66337 -7.18693 8.03321
1.67255 -8.61389 5.92036
-4.94018 -10.7416 3.01718
-1.9866 -10.4879 2.71312
0.346713 -9.48941 2.46753
3.29463 -10.7972 -5.4661
1.6278 -9.47648 -3.37859
0.738956 -8.52377 -1.18631
-2.74426 -9.22938 -7.70248
-2.8876 -8.13334 -4.93507
-1.99897 -6.66341 -3.05012
-8.0405 -4.86728 0.394292
-5.15635 -4.19824 0.0559636
-3.47734 -3.43161 -1.70348
-5.1587 1.20235 -7.09166
-3.61338 0.738647 -4.58618
-2.52269 0.189751 -2.34758
-4.97747 5.93078 0.777112
-2.20185 4.92527 0.370581
-0.753032 3.08198 -0.632282
-0.106452 4.50947 6.08408
1.90303 3.40351 4.18165
2.17625 2.67378 1.75361
9.08707 2.903 2.65638
7.21445 0.937073 1.42804
4.87201 0.189927 0.751865
4.40582 -5.04759 -4.4199
2.35754 -3.3328 -3.09912
2.47865 -2.35126 -0.748629
-1.2046 -3.69735 5.78612
0.962372 -4.63328 3.96715
2.97092 -4.40127 2.41337
4.85763 -12.3496 1.89951
4.67425 -9.41567 1.41719
5.00232 -7.03115 0.571563
12.9234 -5.54155 -0.493164
9.94631 -5.48385 -0.375562
7.58745 -4.65155 -0.872255
9.55922 -3.42076 -7.36581
8.70026 -2.23806 -4.76893
6.59587 -1.95269 -3.35739
4.39534 5.40951 -0.306268
4.49366 3.29026 -2.39897
4.24126 1.02432 -3.54104
2.5115 3.35962 -10.3012
2.14066 1.70315 -7.85191
1.04967 1.42754 -5.56362
3.00257 -3.79881 -7.0879
0.90242 -3.03118 -6.46941
-0.662776 -1.83514 -6.49226
-5.38378 -4.53473 -10.6619
-4.24245 -3.49819 -8.92827
-4.26477 -2.91077 -7.04802
-9.15475 1.05626 -1.06004
-7.53427 -1.05979 -2.393
-6.65704 -2.73783 -4.10046
-13.564 -5.05781 -5.45036
-10.6536 -5.43284 -5.9692
-8.18068 -5.89979 -5.55802
-6.76539 -12.722 -3.88633
-6.59443 -10.9135 -5.32946
-7.07652 -9.40954 -6.50707
-7.98548 -8.56642 -12.7162
-7.08447 -9.97191 -11.1052
-6.97042 -11.3934 -9.74629
-7.67174 -18.2717 -8.29071
-5.73428 -16.5506 -9.76192
-4.52947 -14.3047 -9.84307
-0.145009 -14.5266 -13.3581
1.90291 -14.3059 -8.62488
0.140015 -14.6472 -10.0939
-1.13332 -14.2626 -11.5471
timestep
-1.95414 -13.1318 -16.4137
-6.63787 -14.2429 -15.2606
-4.86281 -13.6886 -16.6478
-3.1205 -13.0263 -17.2855
-8 -9.87889 -20.8001
-6.09107 -9.76799 -19.4863
-4.40238 -9.65369 -18.4782
-9.52158 -7.5538 -15.2266
-7.2037 -7.64823 -15.1962
-5.2645 -7.99579 -15.1691
1.4402 -7.94945 -12.4775
-0.824939 -7.52416 -12.2116
-2.78982 -7.44834 -12.3393
-9.0258 -8.50759 -8.39496
-7.40267 -7.24222 -9.4658
-5.66229 -6.51455 -10.0341
-1.93991 -1.25063 -10.9845
-3.07031 -2.45655 -9.35652
-3.8993 -3.74584 -8.11909
-7.77983 -5.08848 -3.61781
-5.73134 -4.13277 -4.14004
-4.16635 -2.96694 -4.40938
-2.62999 -4.31041 1.90249
-1.89993 -3.09431 0.0665981
-1.52561 -2.39637 -1.73715
1.43628 3.15133 -5.57926
1.47739 1.08651 -4.52227
1.2887 -0.637909 -3.58872
4.04824 -5.9533 -4.31234
4.54324 -3.82319 -3.53775
4.87643 -1.88322 -3.45775
7.98824 4.46936 -2.47142
7.7924 2.33175 -3.35157
7.88874 0.410851 -3.77797
14.8673 3.10838 -5.97988
13.2851 0.818385 -4.91545
11.582 -0.437055 -3.49222
13.7323 2.46517 2.6936
13.6764 0.955339 0.932998
13.3065 -0.671763 -0.114156
14.6068 -7.72391 2.75404
14.5131 -5.53673 1.98601
14.3518 -3.57676 2.10144
12.7115 1.26319 7.74955
14.1322 0.103008 6.32897
14.8351 -1.18477 5.01424
21.1166 -0.259443 6.56638
19.5033 -1.88868 6.21243
17.8865 -3.00423 6.36258
13.9819 0.524293 11.9986
15.6435 -1.46472 10.5278
17.1118 -3.49416 10.0504
17.5127 -9.06944 13.197
17.6531 -8.87065 10.8898
16.6277 -7.23811 10.4846
12.3369 -4.20645 8.05395
12.409 -5.95233 9.58009
12.8659 -7.21502 11.0215
7.27021 -11.7336 9.58742
9.08922 -10.949 11.8136
10.5781 -9.37226 13.1551
8.33631 -9.59465 19.2614
9.9031 -10.4075 17.7558
11.2864 -11.0314 16.4996
8.7186 -15.929 18.7107
10.8457 -15.2263 19.3142
11.651 -14.6465 17.6127
8.25001 -21.7013 17.4635
10.1369 -19.806 16.149
11.2151 -17.6478 15.3231
8.71323 -15.6898 8.54118
10.2086 -15.9226 10.2996
11.3 -15.92 11.9397
15.6955 -12.0847 15.5918
14.6995 -12.5578 12.8229
12.9933 -12.6706 10.9324
17.9462 -10.2544 5.57312
15.2113 -11.001 6.49155
12.9184 -10.8505 7.5967
10.3408 -3.55719 5.32031
10.2099 -6.53344 5.39245
10.638 -9.03634 5.15841
4.72946 -12.5011 0.987133
7.17352 -10.9912 1.77919
9.43568 -9.8222 1.64059
14.1583 -12.6326 -3.53469
12.1541 -10.7016 -2.46944
11.0301 -8.59142 -1.58188
9.50347 -3.96536 -7.34079
8.51886 -4.86358 -4.67543
9.05993 -5.41113 -2.24421
10.1034 1.71649 2.543
9.13488 -0.442373 0.731485
7.88806 -2.51114 -0.0859473
1.24699 -4.0836 4.18526
3.52231 -2.61731 2.93894
4.3048 -1.56385 0.752516
3.75192 6.76429 -1.28813
3.63384 3.81864 -1.7236
2.88093 1.75598 -0.427028
-1.75557 4.82271 -4.31847
-1.6898 3.15841 -1.84741
-0.817887 2.17365 0.337209
-4.62806 6.61106 4.47656
-4.11667 3.6805 4.30142
-3.67539 1.6734 2.79168
-8.71942 -3.42769 2.80728
-7.83565 -1.22731 1.00238
-6.05652 0.37719 0.128995
-11.9897 5.55608 -0.576838
-9.74272 4.07145 -1.85252
-8.03403 2.28986 -2.49193
-8.85967 -3.25819 -6.99996
-7.94661 -0.421776 -7.0139
-8.06598 2.01817 -6.28236
-9.70225 3.43549 -14.1093
-9.1787 4.84698 -11.5376
-8.3031 4.47484 -9.17173
-6.37733 12.5852 -7.4903
-8.01128 10.1121 -7.18325
-9.15726 7.93452 -7.85218
-16.8059 5.9041 -6.35929
-14.3824 7.58808 -6.77353
-12.6871 9.31467 -7.57804
-8.87104 14.643 -13.4679
-10.4685 13.6846 -11.142
-11.7498 12.6134 -9.21495
-11.6368 15.2031 -2.55392
-12.222 15.0891 -4.79602
-13.0056 15.0716 -6.60335
-12.5693 18.0912 -10.6214
-13.385 18.9 -8.60571
-14.2623 18.6486 -6.85985
-18.7729 24.3297 -6.0382
-17.5935 21.6316 -5.57989
-16.5611 19.8455 -4.081
-15.1368 15.8685 1.28425
-17.7293 17.1997 0.662104
-18.731 18.5962 -1.22166
-26.0403 20.7066 0.429085
-23.8159 20.0508 0.363836
-21.849 19.9735 0.455159
-17.9557 24.4142 5.24354
-19.5906 22.9685 4.45677
-20.7409 21.542 3.73384
-25.3742 15.4587 4.72877
-23.7602 17.6263 5.98456
-22.7599 19.9118 6.51135
-21.3162 19.9585 11.1294
-21.433 24.8053 10.5811
-20.3627 22.7566 10.3821
-21.7759 21.5057 9.81736
timestep
-3.57179 -12.9443 -6.18989
1.42283 -12.7133 -4.88198
-0.858162 -12.3058 -4.99753
-2.78588 -12.0677 -5.32639
-0.902517 -7.18748 -1.18013
-2.7055 -8.44093 -1.9288
-4.08973 -9.49949 -2.84763
-9.90778 -6.13734 -6.08799
-7.7734 -6.75769 -5.42316
-5.8434 -7.0055 -5.1156
0.310236 -2.99487 -6.28416
-1.90905 -3.64557 -6.10038
-3.85069 -3.85166 -5.83911
-5.59194 1.63888 -2.73939
-5.58664 0.786201 -4.89701
-4.80876 -0.217897 -6.40283
-3.04912 -3.42402 -12.6106
-3.13222 -1.69255 -11.0686
-3.46964 -0.101428 -9.95719
-7.39904 0.775393 -10.4148
-6.80668 2.81888 -11.3398
-5.12542 3.28661 -10.4258
-7.50113 5.90042 -3.98608
-6.03621 5.28578 -5.67682
-4.80774 5.29702 -7.21684
0.40331 8.15197 -9.22138
-0.906777 7.69036 -7.36316
-1.85053 7.15479 -5.71896
-3.11006 12.2114 -0.12989
-2.53882 10.632 -1.73041
-1.52188 9.12291 -2.485
1.10916 4.61987 2.01533
0.0806585 6.64707 1.55157
-0.971577 8.26981 1.17688
-5.20433 12.8674 2.57908
-2.9669 11.91 4.29886
-0.845383 10.4959 4.25399
4.8457 12.7337 6.57778
2.87004 11.546 6.83972
1.38288 10.3501 7.32866
-2.35603 14.7213 9.55324
-1.92607 12.4522 9.77479
-1.68862 10.5084 9.56045
-6.45746 11.7454 6.3806
-5.91561 9.95311 7.75041
-5.02093 8.75877 9.03649
-7.35668 5.56394 13.0645
-6.14224 4.23049 11.6052
-6.26982 5.28744 9.94764
-11.7188 5.72752 3.77996
-10.1194 4.20228 5.77891
-8.71567 3.3876 7.74573
-6.24719 -0.55139 13.4658
-7.43845 -0.233397 11.5005
-8.22065 0.193282 9.74354
-13.1758 -2.01781 6.42911
-10.9544 -2.56402 6.81586
-10.5824 -2.61289 8.74981
-17.5315 -6.44138 11.3143
-14.7506 -6.45222 10.2433
-12.3201 -5.82841 9.78942
-9.86566 -12.4637 7.33739
-9.85593 -10.5842 8.69747
-10.14 -8.94054 9.74555
-3.62545 -5.29349 11.6832
-5.16657 -6.84476 10.9081
-6.46236 -8.23623 10.3926
-7.04843 -14.581 7.83442
-5.18284 -12.6141 9.07188
-3.96481 -11.0829 10.7072
-0.311237 -9.1887 16.4703
-1.37618 -9.18201 14.4092
-0.927901 -10.3074 12.8557
5.76626 -16.1136 11.0912
4.28065 -13.6175 11.7569
2.41369 -12.0985 12.5992
2.74835 -7.54863 18.4191
3.94153 -8.12343 15.7495
3.71997 -8.59038 13.2525
11.0265 -9.19464 9.64738
8.17786 -8.61906 10.3066
5.73946 -7.89969 10.1085
-0.614749 -10.5519 7.15276
2.1666 -9.61504 6.63627
3.65862 -7.57041 6.94592
-2.28235 -5.02932 4.27356
0.265983 -4.77328 5.797
2.54666 -3.95416 6.59113
9.54444 -0.9777 10.6836
7.55205 -1.42341 8.51289
5.13116 -1.40414 7.71161
0.608895 5.68511 6.64572
3.15975 4.2669 7.24758
4.60831 2.34153 8.0825
8.98052 7.62986 13.2623
7.82381 5.6014 11.4109
5.68681 4.22602 11.2011
5.27713 11.6851 12.0884
3.79903 9.10541 11.8865
2.92297 6.71272 11.9869
-4.28482 6.44113 15.6676
-2.39704 5.69161 13.4871
-0.458352 4.97876 11.9918
-5.37904 1.1955 5.30957
-3.58487 2.29531 7.4195
-1.8627 2.76589 9.24025
3.43307 -1.75046 12.3322
1.65233 -0.67145 10.2003
0.603905 0.143818 8.02342
-1.38418 -1.71576 -0.393176
-0.978716 -0.601563 2.34079
0.607106 -0.756583 4.33172
7.13625 -4.49235 4.20978
5.14503 -2.50378 3.22963
3.9505 -0.348859 2.57224
7.32167 -1.10153 -4.03818
5.50553 0.805031 -2.6428
3.57294 0.934895 -0.984237
-4.1321 4.94276 -1.5308
-1.66444 3.71314 -2.66177
0.593424 2.52958 -2.72205
5.89085 8.99616 -4.58698
3.5938 7.17257 -5.11469
2.82152 4.75717 -4.84653
1.55995 -1.71261 -9.35845
3.30163 -0.10828 -7.5493
4.56785 1.93395 -6.69579
9.68379 3.90757 -5.11361
8.86753 3.13165 -7.14193
7.81236 2.37594 -8.62396
3.71589 -1.13088 -12.741
5.73933 -0.0879246 -12.2934
7.50834 0.7414 -12.041
14.3675 -0.575854 -12.9095
11.9703 0.0301128 -14.5728
9.77995 1.24743 -15.0449
7.99337 6.60717 -16.5031
9.35524 5.14341 -18.7128
9.21885 2.60225 -18.5506
4.58614 -0.824383 -21.7666
6.42004 0.59373 -21.857
8.27713 1.24107 -21.9712
12.2768 1.5319 -28.3355
10.3374 1.41906 -27.0672
8.90966 1.47263 -25.711
3.37962 5.31995 -28.7301
4.61374 2.66042 -28.197
5.48344 0.545647 -27.0684
6.18499 -1.53699 -31.0357
9.7464 -4.19524 -27.7427
7.75562 -3.28497 -28.5112
6.07516 -2.53444 -29.2138
timestep
-11.489 4.04194 11.3339
-12.722 8.06057 10.08
-13.1452 5.7862 10.2545
-12.6054 3.89752 10.4043
-14.6974 -0.646479 6.11044
-13.0466 0.235249 7.48151
-11.4069 1.1701 8.04534
-6.28006 2.73851 11.8547
-7.31793 2.02376 9.90678
-7.71064 2.04996 7.97684
-7.59432 3.89254 3.08876
-6.49832 1.85081 2.97687
-5.69548 1.72382 4.7712
1.90761 1.41135 5.40475
-0.247741 1.43827 4.54675
-2.04048 1.57757 3.74214
-0.187893 4.51972 1.82897
-0.739248 3.30762 -0.0708217
-0.608167 1.36497 0.228848
5.43733 0.193426 1.04625
3.42723 -0.52842 0.140237
1.80677 -1.49495 -0.42617
-2.93465 -5.53318 -0.722889
-0.658589 -5.54886 -1.17202
1.26286 -5.14496 -1.3326
-1.00891 -2.70275 -6.84916
0.442937 -4.29724 -5.99352
1.66357 -5.55168 -5.08946
3.91196 0.0499833 -7.09215
4.21255 -2.17142 -6.49429
4.97514 -3.91232 -5.97603
9.64179 -1.46808 -2.83404
9.15884 -3.42839 -3.977
8.43382 -5.02921 -4.86711
10.1637 -8.56168 -11.2266
9.41033 -8.57275 -8.34345
9.44855 -8.57227 -5.79377
16.1243 -12.2064 -5.2497
14.1254 -11.0985 -4.8507
12.5645 -10.0747 -4.22114
13.1708 -11.7687 2.69506
13.7299 -10.4828 0.846707
13.9946 -9.38643 -0.76845
19.1459 -11.5935 1.92869
18.1572 -9.66873 1.09207
17.1286 -8.00261 0.875611
21.2284 -4.23029 -1.74272
18.9273 -4.30321 -1.45667
17.0673 -4.6465 -0.905745
11.5684 1.3677 -0.86054
13.9066 -0.22051 -1.80451
15.115 -2.13276 -2.98162
13.9005 2.23689 -7.562
15.4136 0.524953 -7.15942
15.4159 -1.38979 -6.69612
13.6583 -6.93374 -10.9508
14.7257 -4.89721 -10.6414
15.643 -3.28288 -9.98317
20.8429 0.836641 -10.0069
19.9489 -1.21703 -11.9725
18.0037 -2.59358 -12.8801
22.9156 -3.38138 -17.3116
20.6373 -3.58183 -16.9223
20.3246 -4.50022 -15.2078
26.0317 -3.93339 -10.5462
24.3218 -4.47139 -12.019
22.4893 -5.18056 -12.1596
16.0819 -9.78769 -12.8837
18.5173 -8.67837 -11.5728
19.6819 -6.85554 -10.2224
20.6696 -1.30901 -6.13846
19.8654 -3.47572 -6.34097
19.2684 -5.30111 -6.7795
19.2428 -11.4167 -4.04011
17.7804 -8.86783 -3.54526
16.6425 -6.77897 -4.46414
11.2004 -2.78264 -8.40193
12.7717 -4.28882 -6.36652
13.1318 -5.37468 -4.08796
15.0807 -5.00837 3.91954
13.0845 -5.3456 1.73272
11.9242 -5.74208 -0.502779
8.43248 -11.6037 3.82608
8.36681 -9.15907 2.12316
8.72184 -7.70994 0.055193
5.23882 -8.95665 -5.26511
4.70134 -8.45972 -2.37641
4.98861 -7.0727 -0.255331
6.10953 -0.782272 5.37104
4.76588 -3.24537 4.36696
3.89444 -5.00002 2.73356
0.196007 -9.4012 4.86175
-0.796549 -6.59157 4.82693
0.170095 -4.69237 3.42664
-4.71354 0.472708 -1.64066
-3.61281 -1.66242 0.12286
-2.74179 -2.4906 2.37167
-1.45111 -1.34578 9.28857
-3.74088 -1.55835 7.39327
-4.766 -2.99003 5.54868
-10.1975 -10.237 5.4856
-8.65707 -7.75769 4.88519
-7.60939 -5.43311 4.92891
-11.8627 0.452003 1.43899
-10.6268 -1.30115 3.50767
-9.72244 -2.35715 5.64532
-7.07334 -1.86735 14.0789
-8.73449 -2.06987 11.6131
-9.88482 -2.70007 9.42634
-15.8264 -7.78961 11.2297
-14.2051 -5.58641 10.0474
-13.4819 -3.19286 10.5481
-17.3077 3.15052 7.82528
-16.4642 1.07226 9.78736
-15.2361 -0.0355466 11.7283
-10.8709 2.33012 17.1927
-13.465 1.03476 16.5049
-15.6892 1.2481 15.2762
-14.015 9.04891 15.6053
-14.4855 6.14571 15.1253
-15.9806 4.67962 13.67
-23.5353 4.83469 9.38176
-20.7419 4.88043 10.4187
-18.3647 5.67711 10.8841
-13.4163 8.98782 5.74041
-15.8071 7.99509 7.21654
-18.2803 7.94434 7.83575
-24.6731 9.45088 5.65878
-22.37 9.54736 5.39629
-20.4151 9.58884 5.15652
-15.0764 11.3318 3.20113
-17.2664 11.618 2.491
-19.2196 11.7787 2.29024
-24.9388 12.5004 -0.245265
-22.3305 13.4802 -1.30209
-19.8047 13.1443 -1.20719
-14.9756 8.71546 0.0656753
-15.7164 10.8454 -1.8824
-16.3229 13.1725 -2.73036
-14.6352 17.882 -7.42196
-13.8535 16.9127 -5.46445
-13.8933 14.9955 -5.01378
-10.5509 9.09902 -6.63319
-10.879 11.3956 -6.61362
-10.7121 13.3246 -6.24964
-14.6486 15.5286 -10.3831
-11.8054 16.4103 -10.2444
-10.0658 14.608 -9.76697
-5.91679 15.5599 -10.3321
-8.95378 20.3927 -8.78668
-8.07176 18.2472 -8.75007
-6.96661 16.6219 -8.88416
timestep
-9.57388 5.43205 -7.53859
-13.4754 7.51334 -9.53847
-11.5989 6.22757 -9.0825
-10.3335 4.79365 -8.60959
-9.00831 4.33864 -16.0533
-9.10933 4.57767 -13.7479
-8.50239 5.03565 -11.9305
-4.41124 10.8037 -12.4836
-5.16491 8.65468 -12.041
-5.3526 6.96697 -11.0423
0.560268 4.79443 -9.24226
-1.65013 5.44653 -8.97522
-3.03103 6.51895 -8.06751
-0.564398 12.4562 -9.102
-0.370107 10.1636 -8.80428
-1.37708 9.81413 -7.14755
-7.4398 13.3624 -6.71245
-5.23425 12.9648 -6.11259
-3.33804 12.7027 -5.64721
-3.59199 8.24825 0.31292
-3.0609 10.1864 -0.846408
-2.55505 11.6311 -2.0865
-1.51906 13.4066 4.3874
-0.719499 13.4286 2.20965
-0.0816321 13.1486 0.36693
6.57997 12.1968 2.46302
4.46679 11.521 1.78463
2.66566 10.7777 1.49436
-2.73079 9.11926 6.53943
-0.671138 9.87495 5.78501
1.05833 10.1228 4.87484
5.74105 12.0267 9.69146
5.03028 10.8596 7.81659
4.59283 9.78034 6.22763
7.11547 7.30651 12.1943
7.07099 6.53989 9.3149
6.82565 6.75664 6.786
10.004 3.06389 7.34369
10.4229 3.86921 5.20865
8.58349 4.20369 4.58771
5.79298 4.03141 -1.66228
6.93196 2.80413 -0.0563757
7.81577 2.06533 1.54173
10.5713 -2.44606 4.04753
9.46766 -2.04668 2.04629
8.72547 -1.42033 0.332318
6.31889 1.6775 -4.76106
6.02622 -0.367254 -3.70478
5.90626 -1.64028 -2.20615
-0.760469 -7.26562 -3.28357
1.95799 -6.04537 -3.32118
4.07714 -4.65801 -3.61596
9.23911 -8.11037 -6.6287
6.9806 -7.58755 -6.53817
5.14795 -6.86514 -6.51803
-0.954896 -8.06403 -7.37092
1.17911 -8.96916 -7.27527
2.89468 -9.8904 -6.97685
7.7607 -9.54113 -2.82129
6.51064 -11.8086 -4.29649
5.0101 -12.9056 -6.04221
8.29313 -18.023 -8.67126
6.21017 -17.0794 -8.27965
4.58051 -16.4369 -7.37837
5.74138 -20.3143 -2.41066
3.98228 -19.6936 -3.79005
2.86342 -19.1201 -5.30668
2.46997 -17.5266 1.53634
1.06552 -16.9656 -1.03138
0.683587 -16.5704 -3.52145
-0.299027 -10.5897 -2.71101
-0.112841 -12.3007 -4.26667
0.370876 -13.5066 -5.74752
-0.00558817 -17.9752 -11.0791
0.103619 -15.1031 -10.2918
0.648408 -12.7543 -9.46195
-1.0887 -6.63309 -14.7552
0.0267545 -9.17652 -13.6748
1.37181 -9.67394 -11.5663
9.42357 -7.05211 -12.0878
6.46208 -6.74355 -11.9661
4.05477 -7.0124 -11.1692
7.67391 0.350446 -8.28498
6.05256 -2.14774 -8.38846
4.29651 -3.88283 -9.02734
-3.2309 -5.15778 -6.60181
-0.720329 -3.62447 -7.07759
1.61146 -2.70405 -6.61058
2.85768 3.81717 -3.15146
2.09754 1.15628 -2.0459
1.65477 -1.08871 -3.17125
4.99911 -3.75006 2.69171
3.03681 -3.88474 0.453039
0.659852 -3.21658 -0.18422
-7.11442 -7.15224 0.0554737
-5.01074 -5.15071 0.725411
-2.71362 -4.18732 1.2709
-0.406975 -6.98691 7.88359
-1.01688 -4.31503 6.71334
-1.42363 -2.92465 4.61479
5.04443 0.391745 4.83864
2.38769 0.6152 3.5074
-0.146222 0.407995 3.31026
-6.20575 4.2397 -0.510378
-3.67065 2.95522 0.386144
-2.9711 0.533549 0.771737
-8.46095 -1.79542 -4.06782
-5.50948 -1.48759 -3.79494
-3.27045 -0.848322 -2.75543
-5.41501 2.11746 -9.08119
-3.49512 2.20173 -6.80361
-2.45113 2.43264 -4.48861
-7.27585 8.24433 -4.21183
-4.5317 7.12757 -4.53157
-2.38755 6.12302 -3.58477
3.5787 10.3842 -5.30663
1.85755 9.41474 -3.07543
0.366938 7.90169 -1.66431
-3.13816 4.90599 5.80347
-1.21841 5.40347 3.57918
0.184384 6.79353 1.96603
7.5587 8.48381 2.26489
4.91369 7.22802 2.81927
3.26537 5.55605 3.81429
0.113693 8.36304 9.68622
1.43357 5.93589 8.5694
1.87169 3.98825 6.98282
1.48298 -2.20189 8.97566
0.329591 -0.408764 8.06091
-0.553037 1.06457 7.09594
-6.51482 1.68952 3.20849
-5.27984 0.847706 4.98291
-4.29955 0.591088 6.67232
-5.72904 -7.97912 6.92415
-5.73694 -5.16769 7.91219
-5.03141 -2.75207 8.32388
-0.631295 2.63866 12.8392
-2.53939 0.62007 11.7599
-3.82811 -1.58016 11.7325
-3.12507 -8.28196 14.0529
-3.74189 -6.04684 14.1316
-4.84458 -4.41649 14.048
-3.51721 -2.45178 21.3672
-3.99307 -2.34515 19.099
-4.73454 -2.41318 17.2752
-12.032 -0.630212 17.6234
-9.16128 0.0450854 17.1951
-6.73441 0.817902 17.3192
-5.87401 4.54272 19.8884
-6.04349 3.78569 24.5354
-6.32588 3.04861 22.3538
-6.97055 2.88423 20.4995
timestep
1.04173 0.921293 -12.0823
1.89831 -0.17677 -16.5457
1.35474 1.21966 -14.7745
0.410356 1.72844 -13.1222
0.488651 6.05238 -16.3642
-0.0988653 6.94296 -14.304
-0.648726 5.3758 -13.2445
-6.62768 6.67153 -15.0862
-5.79048 7.10555 -12.9665
-3.97524 6.90576 -12.2277
-3.54161 7.96559 -5.59557
-4.39697 6.92156 -7.48257
-5.38572 5.89908 -8.84567
-9.52623 0.946769 -9.99362
-8.69845 2.47929 -8.46112
-8.47118 4.16371 -7.46505
-14.3646 7.15778 -3.5752
-12.3579 6.04021 -3.90198
-10.7851 5.07516 -4.59178
-8.53522 4.2696 -0.625807
-8.98225 2.07816 -1.24237
-10.4976 1.92145 -2.49142
-11.2066 -5.1786 -2.92757
-11.5616 -2.94294 -2.41941
-12.333 -1.29913 -1.65538
-18.3983 0.639657 -2.9681
-16.7127 0.32502 -1.40532
-15.4234 0.0894701 0.0654235
-15.8737 -6.29082 3.27966
-15.5651 -3.9928 3.20071
-15.1675 -2.06339 3.18629
-12.9211 0.0275209 10.2164
-12.7469 -0.687252 8.01612
-13.2592 -1.78173 6.4603
-10.6988 -9.34703 3.58797
-11.3344 -7.38571 5.73964
-12.3198 -5.41945 7.03005
-13.7751 -8.80093 13.8239
-12.8948 -7.82996 11.9096
-11.9387 -6.74702 10.5701
-7.53164 -3.35131 14.348
-7.88828 -5.04066 12.7984
-8.2393 -6.20253 11.2467
-5.84415 -8.70569 5.31216
-6.01132 -8.40368 7.60634
-5.4898 -8.14954 9.48898
-0.623624 -12.0225 12.637
-1.26232 -10.0435 11.6084
-2.02866 -8.31712 11.0486
-0.72852 -12.4334 4.26286
-0.81256 -9.971 5.93919
-0.27122 -8.18979 7.68182
4.70415 -3.81071 8.29309
2.98292 -4.68456 7.00618
1.50184 -5.34701 5.88882
2.53893 -8.73869 -0.228662
2.14809 -6.88669 1.11288
2.03701 -5.20291 2.12946
-4.97574 -7.40531 2.62552
-3.02509 -5.79172 1.05335
-1.45815 -3.83731 1.53029
0.74832 1.8944 2.06687
-1.03649 1.28448 0.715997
-2.01229 -0.0839883 1.74362
-5.35974 1.09303 6.92727
-5.01258 1.97344 4.80908
-4.30283 2.63121 3.09313
1.0107 9.54821 3.08747
-0.870454 7.51191 1.99423
-1.79003 5.14598 1.75084
-0.296337 5.44798 -4.02336
0.910738 4.93676 -2.10919
1.3695 4.47307 -0.250314
6.27347 3.40035 4.62897
5.84868 2.56639 1.79975
4.90656 3.10805 -0.507083
10.8508 3.53182 -5.93601
8.9916 3.10027 -3.64745
6.95724 1.59661 -3.32669
12.7015 -1.41684 -3.73096
9.98001 -2.51687 -4.24467
7.61461 -1.80808 -4.88105
8.33678 -9.28266 -2.36716
7.34626 -6.52086 -1.84587
6.29626 -4.23632 -2.27212
0.451831 -0.531347 -3.87487
2.12453 -1.26301 -1.51964
4.21434 -1.84423 -0.178385
5.84806 -0.470172 8.18487
5.47787 -1.10641 5.29721
3.64162 -1.32561 3.54088
-1.3846 4.33921 6.69981
-0.747386 1.49913 6.06082
0.553027 -0.655901 5.65183
-0.965747 -4.12645 11.5627
-1.51189 -4.09034 8.63339
-2.14649 -3.24771 6.31183
-9.04549 -2.32174 8.936
-7.43999 -3.60252 6.77676
-5.63831 -4.00284 5.01717
-10.0884 0.226484 2.39269
-9.37081 -2.47162 1.3507
-7.13854 -3.68966 1.5399
-4.35757 -8.50882 -3.96535
-5.54555 -5.84469 -3.35582
-5.85686 -3.68427 -2.03745
-5.05569 3.55241 -0.946169
-3.86218 1.22692 -2.37726
-4.29513 -0.76735 -3.9063
-4.35395 1.669 -11.9838
-4.75965 0.438852 -9.30002
-3.13946 -0.369204 -7.50432
-0.611241 7.99484 -9.35127
-0.596499 5.08385 -8.71388
-0.950336 2.56592 -8.52057
4.66553 -3.0244 -8.20157
4.32016 -0.202943 -9.09627
2.69004 1.53072 -8.17996
4.89393 7.97285 -2.78127
4.98327 5.37346 -4.23579
4.8119 4.19093 -6.48851
7.55255 4.26344 -13.6814
7.96524 5.1353 -10.8618
7.92588 5.36543 -8.32254
11.8817 12.1679 -6.10687
10.2276 9.88857 -7.081
10.107 7.53946 -6.0963
8.05784 5.75584 -0.114134
9.68499 6.66143 -1.49786
11.2705 7.28338 -2.48788
14.9503 7.39263 -0.894094
15.2881 5.25235 -1.72325
13.5511 4.32532 -1.78862
8.44265 -2.14424 1.02319
9.99793 0.397522 1.054
10.878 2.68775 0.359155
11.6774 9.80053 1.12142
10.7791 7.30289 2.47616
11.2256 4.96203 3.38359
9.74814 7.0194 8.07882
9.97715 4.71723 8.25193
11.3935 4.03473 7.06489
9.788 -3.47989 6.0279
10.8563 -1.45761 6.41732
11.7557 0.266806 6.73096
19.4302 -0.141323 8.64204
16.7685 -0.491533 7.34852
15.0971 -1.07044 5.51172
16.6059 -5.2553 4.56681
17.3672 -4.37029 -0.854597
16.4999 -4.21034 1.29124
15.8707 -3.93492 3.13763
timestep
10.4505 -17.9764 5.63498
13.2286 -22.0967 6.71722
12.2567 -19.9906 6.67102
11.7163 -18.124 6.34752
18.4239 -17.5181 7.45018
16.4189 -16.797 6.53226
14.8892 -16.2514 5.41723
18.0013 -19.9122 1.14146
16.2454 -18.4108 1.35285
14.9134 -16.9993 1.69157
10.7315 -11.3998 -0.547202
11.1366 -13.5463 0.234354
11.7529 -15.4163 0.298509
7.62797 -20.0944 -0.486813
8.48241 -18.2406 -1.58942
9.53048 -16.8129 -2.45154
9.16998 -13.8606 -8.3489
7.89785 -15.0027 -6.78057
7.17686 -16.165 -5.36276
1.00139 -20.249 -6.07162
2.80471 -18.9918 -6.81323
4.22677 -17.6879 -7.21142
3.53467 -18.4622 -14.2148
2.87521 -17.6412 -12.1475
2.65247 -16.5955 -10.4929
-2.45006 -16.5902 -5.86415
-1.28976 -15.5105 -7.55831
0.0314711 -14.5465 -8.65643
-1.80913 -8.45464 -10.6921
-1.07758 -10.0477 -9.17247
-0.901639 -11.0532 -7.48758
2.33909 -8.49962 -1.9566
0.559555 -9.65914 -2.88997
-1.11514 -10.1536 -3.80191
-6.59028 -14.2857 -1.52774
-5.5354 -11.5044 -1.70735
-4.65179 -9.3225 -2.68735
-8.88307 -6.16133 -6.25126
-7.78385 -6.05684 -4.21087
-6.75797 -6.16306 -2.53248
-8.73779 -5.16379 4.013
-6.95231 -4.50832 2.68453
-7.43115 -4.41895 0.775697
-12.8922 -0.89657 -3.2194
-11.3861 -1.5591 -1.58375
-9.74465 -1.68862 -0.502275
-13.0506 -0.985844 2.24257
-11.6615 0.683958 3.05783
-10.9384 1.39562 1.36915
-10.4997 2.68306 7.56827
-9.26418 3.99077 5.19261
-8.17955 3.4828 2.94141
-5.53183 7.34067 3.21184
-4.28525 6.06519 1.72807
-4.6689 4.13489 1.64109
-2.88156 3.09034 4.54751
-0.941262 2.32764 3.52969
-1.05074 2.97402 1.67198
-3.34419 -0.915205 -5.99108
-1.71762 -0.0495317 -3.64901
-0.696504 1.09497 -1.61188
3.20428 6.25844 -3.53509
1.76168 4.90316 -2.32492
2.11053 3.14648 -3.14547
6.93001 1.39695 1.00512
6.39475 1.46982 -1.25092
5.68347 1.8566 -3.04728
8.94867 -5.54671 -6.16661
7.09918 -3.23722 -5.81154
5.98719 -0.953457 -5.58716
2.74577 3.14132 -9.89034
4.25219 1.58775 -9.05395
3.23364 0.499562 -7.76581
3.39795 -2.80082 -15.2017
3.03307 -2.96101 -12.2484
2.22928 -2.49895 -9.87302
3.11327 -10.3073 -9.71916
2.54903 -7.45388 -9.07086
0.696303 -5.75329 -8.64779
-6.83533 -5.17165 -9.15852
-4.51709 -6.32978 -7.68716
-2.37528 -5.79156 -6.41232
2.4547 -2.99123 0.31044
0.978319 -3.06883 -2.27696
-0.276359 -5.01751 -3.34
-1.41266 -5.98774 4.1474
-2.69999 -5.61377 1.48594
-3.0942 -4.60699 -0.823704
-5.34555 0.804861 4.76169
-4.29192 -0.637476 2.37633
-4.38878 -1.10377 -0.128998
-4.08183 7.12151 -3.20204
-4.47517 4.26655 -2.44386
-5.55856 2.00665 -1.97293
-13.8559 2.47545 -3.03698
-11.0006 3.03698 -3.67918
-8.4972 3.01152 -4.16293
-9.64837 10.8233 -8.41333
-9.49275 8.09671 -7.22092
-8.28805 5.94631 -6.5675
-7.03836 4.54389 -12.7413
-5.09598 5.31038 -10.6153
-5.40792 7.05695 -8.78368
-5.57465 15.451 -12.1656
-5.08868 12.5932 -11.475
-4.46957 10.3811 -10.3679
-1.76999 16.6461 -5.90403
-3.23057 14.3847 -7.18193
-2.25574 12.114 -7.8114
4.02972 8.32187 -8.45529
2.67553 10.4338 -6.84711
0.594429 11.0777 -5.52174
-4.90833 12.5494 -0.689591
-2.15371 11.4999 -1.12646
0.258381 11.9283 -1.83324
7.67829 14.5692 0.0456185
4.7834 13.949 -0.294053
2.88008 12.6668 0.817446
1.52645 17.9228 5.76083
1.84941 14.9964 5.30051
1.83722 12.5849 4.47059
3.0537 5.02223 2.93568
2.3492 7.28343 4.74443
1.03289 9.14947 5.8792
-4.97322 8.75332 6.34366
-2.73011 9.10786 8.27321
-0.435202 9.1292 9.38441
3.79547 9.55978 15.8223
2.02527 9.4566 14.3263
0.700115 8.85118 13.0006
-2.76674 4.17293 16.6727
-2.44116 6.20381 15.5994
-2.50446 8.03336 14.8717
-2.51434 7.7164 21.6757
-3.0559 9.61575 19.4442
-4.00326 10.566 17.2757
-10.0694 14.5448 12.6035
-7.50252 13.6522 13.8261
-5.21831 12.637 14.3303
1.36558 14.1004 15.4416
-0.456865 13.7722 14.0439
-1.90876 13.5906 12.7248
-1.51605 15.632 6.92608
-1.7076 13.5001 7.82073
-0.407054 13.1584 9.2611
4.58452 7.47907 11.175
3.86554 9.90876 9.60657
3.24821 12.2417 8.782
7.94681 13.1238 7.5031
5.17482 18.0222 8.9806
5.73654 15.9974 7.99727
6.17085 14.1935 7.33534
timestep
-0.341966 -16.9751 -2.56196
-2.16622 -18.1634 -7.38628
-1.21674 -17.3388 -5.43668
-0.284029 -16.4743 -3.93216
-5.61552 -13.7542 -4.63105
-3.38071 -13.2866 -5.04266
-2.48084 -13.4394 -3.29675
-7.52318 -15.0981 1.02015
-5.61423 -13.9182 0.43173
-3.95891 -12.8852 0.159538
2.51761 -15.5491 3.04787
0.973192 -14.0753 2.13943
-0.423308 -12.8164 1.55077
-2.40157 -7.71971 4.37696
-0.656409 -8.49009 3.05661
0.482416 -9.12691 1.58067
6.37368 -5.98137 -1.96264
5.0229 -7.53428 -0.892003
4.01672 -8.81173 0.21991
5.17073 -11.9717 5.33246
5.06219 -9.7834 4.5697
5.36904 -8.04856 3.68817
3.89882 -1.40173 4.74563
5.5636 -3.01495 4.65399
6.5349 -4.68813 5.02545
13.4904 -5.30159 5.81623
11.3232 -4.80017 6.47511
9.60174 -4.18956 7.2131
9.63598 -4.34567 13.5903
9.98161 -3.17159 11.6194
10.4662 -1.94561 10.1555
14.5999 2.50347 13.1663
13.6734 1.45522 11.3156
13.0721 0.758266 9.57388
16.8268 -3.0271 3.61195
16.154 -0.800702 5.47497
16.1518 0.923184 7.35398
18.9989 0.68129 2.46551
18.3485 2.37213 3.91479
17.9428 3.62906 5.37645
18.8953 8.00803 9.24695
17.8835 7.80906 7.16868
17.4225 7.39248 5.29925
15.8002 4.93913 -0.133749
15.6455 7.04997 0.816431
16.0481 8.59712 1.9676
17.6734 13.4114 -2.25397
16.0692 12.7062 -0.733575
15.1191 12.1207 0.88986
12.3548 15.1284 -4.47506
11.6827 12.7288 -2.84082
11.5635 11.8995 -0.432431
5.21524 11.5975 3.90477
7.24069 11.0554 2.9117
8.81928 10.5726 1.83657
8.92019 6.31211 -3.53467
8.02333 7.71068 -1.9154
6.79017 8.43068 -0.558255
1.38801 13.0948 1.51085
2.66745 11.3396 -0.529411
3.07827 8.90377 0.103457
1.24126 5.04317 4.76431
0.872555 5.95988 2.66524
0.166061 6.6128 0.946236
-3.47544 5.01795 -5.29321
-2.86108 6.06299 -3.31508
-2.68659 6.91289 -1.54668
-7.0654 8.49136 2.64759
-6.0776 5.81086 1.79932
-4.37813 4.30494 0.639026
-6.59799 -2.34466 -1.19229
-5.47701 -0.431487 -0.50996
-4.08438 0.518383 0.509407
-2.05733 -0.515854 -6.42615
-1.39187 -1.43772 -3.67145
-0.948917 -0.663482 -1.28282
2.16083 1.81425 5.66361
1.57919 1.35738 2.77686
1.40133 1.87688 0.286718
2.32587 7.88302 -5.93095
2.31787 6.4011 -3.34556
2.98725 4.88673 -1.40618
11.3727 2.81896 0.526871
8.5256 3.69016 0.402296
6.0916 4.37823 0.725687
3.15689 6.47069 7.25853
5.77168 6.04617 5.8936
7.16928 6.36011 3.78382
12.1179 12.002 4.61908
12.3269 9.12821 3.8587
10.9127 7.0061 3.8556
14.5568 5.37958 10.8125
13.0778 5.21519 8.23058
11.8854 4.19515 6.22057
6.04799 -1.43281 8.19038
7.95707 0.576902 7.09636
9.47084 1.43276 5.23126
10.0078 -5.57435 1.69366
9.08491 -2.74092 1.6756
8.11582 -0.445597 2.21863
5.97423 2.50667 -4.26088
5.18495 1.08005 -1.76645
5.09037 -0.805513 -0.0523274
-0.347294 -3.2216 4.98408
1.29157 -3.38042 2.50027
2.336 -3.41359 0.174207
5.91473 -4.4483 -7.14206
4.20821 -4.50796 -4.69981
2.25001 -5.15754 -3.20108
2.77146 -13.0912 -2.87149
1.42878 -10.4348 -3.01564
0.627671 -8.40263 -4.3315
-5.79697 -8.81442 0.128391
-4.12888 -8.64963 -2.33553
-3.14807 -8.63058 -4.68949
-6.75575 -12.27 -10.1992
-6.79572 -9.92029 -8.36681
-6.19435 -7.9547 -6.8575
-6.90825 0.157573 -5.55907
-7.80124 -2.56589 -6.37498
-8.51478 -5.01005 -6.23573
-15.3014 -7.73615 -8.70657
-12.835 -7.18836 -7.12627
-12.2888 -5.0812 -5.79809
-16.0583 -0.0595656 -6.92134
-14.6666 -0.42913 -4.31231
-14.6933 -2.92594 -3.79489
-19.1457 -1.80339 1.76408
-18.2859 -3.03703 -0.00261814
-17.8808 -3.61159 -1.8429
-24.8322 -5.46843 -4.4937
-22.9268 -4.24026 -4.00037
-21.3129 -3.26154 -3.43598
-19.9638 1.60611 2.29051
-20.1798 0.988185 -0.616709
-20.9809 0.497353 -2.98742
-24.6377 5.18809 -9.07304
-22.7662 3.45278 -7.53471
-20.8493 2.25646 -6.35269
-19.0542 3.94291 -11.8973
-18.5316 4.13323 -9.64498
-17.7837 3.94638 -7.83204
-16.5857 11.3309 -8.99614
-16.1786 9.2071 -8.15592
-16.1765 7.36829 -7.44899
-21.8886 11.9115 -4.15854
-19.6482 9.96164 -4.40151
-18.0924 7.94943 -4.2192
-21.1533 5.22334 -2.78677
-17.1925 7.30281 1.59503
-18.3518 6.58508 -0.281983
-19.5345 5.65612 -1.55442
timestep
-32.0166 3.40706 0.998279
-33.7144 5.55837 -2.71436
-33.1132 3.80815 -1.31518
-32.409 2.47111 -0.051297
-33.3307 -4.6016 -2.65395
-33.0063 -2.82616 -1.19623
-32.2352 -1.32261 -0.183482
-29.151 -1.81589 -5.19834
-28.17 -1.71599 -3.09832
-29.03 -0.344936 -1.97512
-26.8034 5.42847 0.802777
-27.2901 3.99315 -0.953752
-27.7538 3.16453 -2.67977
-26.1458 4.13169 -8.96934
-25.3768 4.26449 -6.78453
-24.8327 4.16698 -4.89368
-21.3748 6.64376 -0.151138
-21.5111 6.26351 -2.4357
-21.8477 6.45881 -4.36688
-17.9961 7.96422 -10.0975
-18.3995 7.16626 -7.9567
-18.4529 6.61012 -6.06758
-15.57 2.46401 -2.14833
-15.3222 4.53282 -3.16864
-15.2839 6.3228 -3.99043
-9.93205 11.3437 -5.7415
-10.9289 9.28264 -5.36636
-11.8312 7.57913 -4.96056
-10.2882 0.845106 -6.50527
-10.4328 2.91309 -5.46367
-10.412 4.19639 -3.96915
-5.13909 2.50545 -0.839495
-5.54641 4.16455 -2.40917
-7.29595 4.92695 -1.92057
-11.4964 8.91517 2.30544
-8.72827 7.82089 2.16243
-6.52788 6.99279 1.17496
-2.91226 4.41275 6.99576
-3.56696 4.48137 4.77111
-3.82516 4.92826 2.86992
1.01077 5.43525 -1.7033
-0.0130228 4.14174 -0.0720195
-1.03574 2.99487 1.16072
0.433341 -3.24685 3.99844
-0.711996 -1.64067 2.77746
0.115342 -0.623587 1.30709
5.38116 -3.13281 -3.34928
3.31905 -2.71916 -2.36998
1.47225 -2.33052 -1.80503
-4.58225 -2.23809 -6.96738
-2.04308 -2.3249 -5.40999
-0.204542 -3.97952 -4.78987
1.20012 -11.0154 -4.78019
1.08604 -8.82098 -5.52458
0.80225 -7.17908 -6.57553
2.06617 -2.7253 -11.5798
1.65338 -4.96423 -11.1335
1.30127 -6.72111 -10.3148
3.02717 -14.1798 -14.56
2.0303 -11.5982 -13.4545
1.31388 -9.16149 -13.2275
-0.610781 -8.4443 -20.5109
-0.73653 -7.99035 -18.2392
-0.678805 -8.06428 -16.2715
-3.35575 -13.302 -16.8883
-3.84059 -11.2627 -15.8941
-3.80748 -9.63157 -14.7899
-8.23981 -13.383 -10.888
-5.5003 -12.2109 -10.8484
-3.99794 -10.1586 -11.0315
-3.25716 -4.30399 -9.19619
-2.78941 -6.45523 -8.46423
-2.65161 -8.35687 -7.96859
-1.28098 -13.2634 -4.21451
-2.94099 -10.813 -3.86759
-2.77094 -8.28687 -4.17111
-4.67242 -1.97878 -1.20735
-2.95418 -4.41045 -1.08458
-1.16989 -6.19972 -1.42859
4.48279 -10.4199 -2.99851
3.6458 -7.99783 -1.47746
2.40132 -6.22502 -0.131475
9.28526 -3.81785 -2.03015
7.36172 -4.16048 0.219964
4.99758 -3.72393 1.07082
2.49219 -0.335798 7.96366
3.79233 -0.104785 5.29221
4.47076 -0.410229 2.85304
3.05588 1.93947 -3.59473
4.1863 2.97002 -1.03729
5.05802 3.03436 1.35816
0.148784 5.36803 7.68454
1.00883 5.68323 4.84881
3.00626 5.60159 3.26571
5.23775 7.68317 10.1534
4.25674 8.61312 7.49763
4.81992 8.44522 5.01628
9.66792 13.82 6.22805
9.20743 10.8944 6.55864
8.44382 8.49455 6.15847
10.7162 7.53981 13.5007
11.533 7.42826 10.637
11.1468 6.77511 8.20248
16.2601 8.05947 4.27995
14.359 5.79708 4.66433
13.1864 4.20986 6.27939
8.29275 -0.586544 9.9878
10.7624 -0.695704 8.32373
12.6788 0.558851 7.20301
19.5199 -1.45414 8.94487
17.3372 -2.50917 7.21191
15.2013 -1.97891 5.92386
16.563 -8.85576 7.68861
15.9779 -6.74008 5.67347
14.728 -5.24067 4.03245
10.3766 -10.3288 0.487426
11.1546 -7.52791 1.14305
12.2753 -5.23742 1.13027
12.4504 2.24003 -1.53996
11.1764 0.418201 0.44455
11.0674 -1.70698 1.84958
5.32452 -4.744 6.19718
7.65967 -3.06616 5.41468
8.22694 -0.878343 4.23393
9.76987 6.6522 1.96597
9.59806 4.03649 3.38334
8.54753 2.74961 5.31797
3.08406 2.79036 9.20136
5.11655 3.75058 8.62749
6.97341 4.35983 8.37892
6.13369 2.59258 14.0789
8.10537 2.95453 12.911
9.03159 4.04625 11.5578
12.4766 -0.39909 15.4093
12.8618 0.693155 12.6635
12.6294 2.84695 11.3183
16.2338 8.47152 13.1971
16.4893 6.03868 11.4952
15.5849 4.54403 9.63758
21.1769 4.20489 5.54978
19.0632 3.43575 6.11832
17.1148 3.31529 6.38339
15.4528 3.80577 -0.160825
15.7468 2.3163 1.59343
16.0966 1.36695 3.28378
18.9134 -5.13492 -1.88031
18.3554 -2.87826 -0.0157572
17.9511 -1.78516 2.25237
20.4821 -4.36294 5.40387
21.6005 -4.84338 1.89546
22.0552 -2.72487 2.72462
20.9873 -2.62601 4.37711
timestep
3.59869 -0.166415 -14.5132
3.17424 4.32972 -12.9201
3.41742 2.02332 -12.8585
4.01837 0.170969 -13.1561
9.92915 -0.727872 -14.346
8.12818 -1.51042 -13.1105
6.8615 -1.84248 -11.6387
7.08419 3.05998 -7.69811
7.03358 0.741811 -7.77508
6.81004 -1.21199 -7.89167
2.64956 -1.53707 -7.82488
2.98201 -3.81379 -7.52755
4.53352 -3.81333 -6.31359
3.56177 -7.77614 -11.1178
4.9631 -7.30694 -9.32939
5.68745 -7.23444 -7.49883
12.0749 -7.67671 -7.36723
10.2334 -7.29611 -6.00834
8.54476 -7.40058 -4.99919
12.3518 -5.59561 0.754419
10.4931 -6.35136 -0.410178
8.96875 -7.29712 -1.22433
7.97932 -11.1179 3.44212
6.93186 -9.40671 2.27717
6.24316 -7.7959 1.37614
3.16891 -7.1528 7.54075
3.43337 -5.82777 5.65482
3.72094 -6.22952 3.74778
-1.38824 -7.92819 -0.405121
-0.0699041 -6.27173 0.543844
1.32163 -4.9834 1.07742
-0.75441 1.02419 -3.08942
0.362557 -0.574128 -1.83238
1.39152 -1.49465 -0.427106
7.93161 2.47637 -1.80558
5.80116 0.905412 -0.43676
3.54742 1.45312 0.623028
-1.94133 3.19973 3.74887
0.154889 3.84154 2.98971
1.86421 4.45792 2.22866
4.92154 9.2742 -0.172727
3.84252 8.56146 1.75344
2.45791 8.11315 3.0811
-1.29627 6.76862 7.67516
-1.07501 8.3461 5.98845
-0.541679 9.76405 4.72939
-1.69693 13.7489 -0.0284201
-1.1753 13.9258 2.22524
-0.567907 13.5033 4.05094
-5.78245 18.049 2.64779
-3.08629 17.5723 3.82416
-1.53526 16.7914 5.69147
1.86849 20.9366 9.78186
0.71552 19.0335 9.1251
-0.357909 17.3868 9.25517
-2.85458 19.3003 15.6323
-2.56068 18.0334 13.7111
-2.13579 16.5357 12.504
-5.45239 10.1851 17.8042
-4.10488 11.4626 15.4734
-3.89498 13.4882 13.9387
-9.76975 15.5242 10.3255
-8.55639 13.9899 11.573
-7.56468 13.1075 13.0286
-9.958 7.73738 15.2948
-8.86582 8.72708 13.5032
-7.69474 9.42925 12.0832
-13.6784 4.89182 9.64016
-10.7845 5.6007 9.58406
-8.86029 7.23177 9.21044
-12.1259 7.45821 3.67103
-10.1437 8.00444 4.74575
-8.33031 7.82909 5.49529
-4.55477 6.2279 -0.930516
-5.5833 7.27576 1.66265
-4.93483 8.36459 3.87544
-4.90326 13.936 -1.19778
-5.86436 13.0326 1.4744
-5.07977 12.1593 3.73804
-4.46245 7.21631 9.52671
-4.566 9.75911 7.97629
-6.12642 11.6793 7.3594
-5.8985 19.7135 10.6408
-4.70908 17.1669 9.6505
-4.47164 14.9049 8.49723
3.91296 14.087 7.72253
1.25493 12.8248 8.19368
-1.01283 13.4771 9.15998
1.37231 11.8479 17.6084
0.518309 11.4895 14.7759
-0.409685 12.9038 12.8679
4.38542 19.6526 13.7233
2.98481 17.0628 13.2631
2.85518 14.7382 12.223
9.10622 13.2783 14.7
6.66517 12.3232 13.2824
4.91329 11.6108 11.5719
7.52272 11.3192 4.77596
5.3748 9.88978 6.26711
4.55189 9.27063 8.59992
2.18093 4.67368 12.6987
2.92194 5.14436 9.85094
4.24977 5.58644 7.7193
7.41842 6.51759 1.21983
6.41047 4.53416 3.20237
4.98893 3.20604 4.85094
-0.411287 -1.13175 6.29605
2.09372 -1.2102 4.68385
4.46836 -0.483402 4.10482
10.2628 -3.57431 5.34285
7.78739 -4.33503 3.86844
6.36982 -3.11747 2.13345
9.59506 -3.16803 -5.41877
8.17644 -3.31025 -2.80198
5.97022 -3.73307 -1.59518
-0.807655 -4.54381 -4.00545
1.99347 -5.41438 -3.47991
4.15818 -6.7102 -3.10905
10.0924 -11.6858 -1.93453
7.34311 -10.8255 -2.6972
5.20183 -10.263 -3.96266
0.248323 -10.1896 -10.6176
0.866366 -11.0367 -7.82817
2.57158 -11.9179 -6.14945
4.44993 -17.8598 -2.54502
3.04868 -16.9283 -5.00452
2.36646 -15.5989 -7.07085
1.25432 -17.4501 -14.2629
0.87825 -16.6222 -12.1285
0.403351 -16.1314 -10.2807
-4.87669 -16.1102 -6.01707
-4.22924 -16.4699 -8.21567
-3.25447 -17.0546 -9.82466
-2.13725 -23.3963 -16.081
-2.49822 -21.2808 -14.0134
-3.76695 -19.5292 -12.6626
-10.5713 -16.6305 -13.4818
-8.62187 -18.6247 -12.4316
-7.29408 -20.7461 -11.9426
-7.94398 -26.6074 -8.63974
-8.19828 -25.1753 -10.4472
-8.64507 -24.2919 -12.1504
-14.5955 -23.7497 -14.9292
-12.3083 -23.6666 -15.3088
-10.368 -23.3376 -15.4003
-5.06688 -20.3817 -20.4356
-7.71559 -20.1377 -19.0921
-9.65877 -20.2132 -17.4422
-12.8561 -16.5236 -19.9272
-9.20528 -13.8602 -16.622
-10.3664 -15.4934 -17.7912
-11.368 -17.0072 -18.5568
timestep
-13.5398 -0.846579 -13.7325
-11.0649 3.0238 -12.4838
-11.7284 0.802334 -12.569
-12.2873 -1.03537 -13.0064
-8.61056 -5.51693 -16.6448
-8.21642 -3.67496 -15.2904
-9.53615 -3.52195 -13.8359
-10.2368 -8.86937 -10.5489
-9.24574 -6.7798 -10.3644
-7.9825 -6.33644 -11.8097
-0.706096 -6.54977 -13.65
-2.83728 -7.31178 -13.1403
-4.65385 -7.93649 -12.7033
-4.07658 -15.3477 -12.1388
-3.92767 -13.1759 -11.3365
-3.9738 -11.2431 -10.9585
-3.19667 -9.78771 -4.08059
-2.37887 -9.65606 -6.24768
-2.16958 -9.37288 -8.18596
3.67176 -4.71843 -7.99329
2.47018 -6.69647 -7.83214
1.49985 -8.40236 -8.00333
3.42625 -12.1373 -7.50716
3.81048 -11.6512 -5.27144
2.67786 -10.1048 -4.81678
8.82845 -9.12818 -6.66408
7.11644 -8.50805 -5.22643
5.64278 -7.83727 -4.10424
1.90782 -5.9607 0.412804
3.88712 -5.47222 -0.694513
5.26564 -4.7593 -1.90792
4.80823 -0.347851 2.35659
6.79913 -1.52848 2.19906
6.81664 -2.09342 0.311882
8.80094 -3.29737 -6.76866
9.60896 -3.02566 -3.9132
10.1394 -2.33873 -1.51543
12.1035 3.33956 -4.20804
11.8768 1.85142 -2.44268
11.5647 1.07789 -0.657993
13.243 7.63416 -0.163681
12.2933 5.76314 0.826183
11.3269 4.18898 1.51104
10.9177 4.52153 7.9407
9.67787 4.04714 6.03805
8.7542 4.22733 4.30736
5.88059 6.33604 5.92173
5.37017 7.61663 4.05573
6.82259 7.13892 2.81349
11.1264 7.75138 -2.71664
8.43575 8.67064 -1.82451
6.91776 9.6585 -0.0294732
6.04534 12.0881 5.20349
4.32605 12.759 3.79769
5.03587 12.2332 2.03688
11.0917 12.9518 0.289642
9.1133 14.1198 0.612357
7.37102 14.9992 0.880823
10.6453 14.9323 -5.75993
8.24678 15.649 -4.14323
6.65044 16.6866 -2.44687
2.39205 11.5694 -1.49572
2.53525 13.8535 -1.87641
2.98057 15.7573 -2.11757
-0.10979 20.3106 -1.88583
-1.25675 18.3766 -2.45745
-0.396597 17.1961 -1.13555
-1.75993 13.0068 -7.88086
-1.50883 13.2906 -4.92505
-1.93172 14.005 -2.51398
-5.88908 9.71556 2.42906
-4.55246 11.3386 1.4484
-3.12627 12.5175 0.772431
2.59455 16.3283 3.42913
0.876201 13.9281 3.0206
0.0237435 11.5512 2.66548
-1.73319 9.31049 9.17165
-0.416161 8.59442 6.59617
0.0747495 8.05478 4.15282
4.29269 2.49952 5.74024
2.95365 4.00453 3.54426
0.888305 4.83712 2.30187
-0.653728 -2.13465 5.33997
-0.448877 -0.256006 3.03582
-0.893717 1.61532 1.36171
-4.22519 -3.98497 -2.66311
-2.92344 -1.31234 -2.45606
-3.01392 1.13786 -1.75552
-7.88502 7.43974 1.55667
-7.15674 4.87006 0.23503
-6.17332 3.22697 -1.44889
-7.35327 10.3612 -2.26535
-6.17256 7.90942 -3.47988
-4.86045 5.77308 -3.94562
0.965865 8.69714 -0.962976
0.202477 6.29268 -2.54924
-1.28451 4.52644 -3.63172
4.72443 1.61808 -0.54772
2.49518 1.12208 -2.4621
0.697644 1.34522 -4.25697
-0.665109 -7.2197 -2.91573
0.231589 -4.73234 -4.29027
0.171737 -2.31951 -5.11319
2.40167 -0.418616 -11.6025
0.583753 -2.33731 -10.2262
-1.32603 -2.7261 -8.58181
-6.44011 -8.62746 -6.17163
-5.48094 -6.59787 -8.13151
-4.59573 -4.51886 -9.3133
-12.9366 -3.71733 -9.31172
-10.3052 -2.35193 -9.00898
-7.76969 -2.42981 -9.26893
-3.23959 2.70888 -7.02599
-5.53285 0.910503 -6.40355
-6.88292 -1.16592 -5.79671
-10.4514 -6.23685 0.406351
-9.44609 -4.32532 -1.6469
-8.515 -2.10887 -2.49719
-9.98881 -1.96224 4.06466
-9.87453 0.675412 2.68258
-8.41197 -0.192068 0.782339
-5.01916 4.86188 4.39887
-4.95736 2.13996 3.18738
-5.34824 -0.374535 3.02294
-4.72236 -9.22316 4.36567
-4.62141 -6.24495 4.3879
-4.55937 -3.71055 4.66264
-2.46519 -1.53449 10.9389
-2.58301 -3.03729 9.1753
-2.80579 -4.54627 7.92861
-2.40934 -11.6296 7.04522
-1.87556 -9.6641 8.15615
-1.63264 -7.9604 9.11496
3.85402 -6.03971 15.151
2.39254 -8.01201 13.4615
1.0632 -9.06261 11.5558
7.61206 -13.8082 13.3902
5.00097 -13.2314 12.0749
2.58614 -12.4552 12.3371
4.70996 -15.0032 17.537
2.71727 -14.5885 16.4236
1.1901 -13.5867 15.6854
-0.549639 -13.1826 21.8527
-0.610992 -12.2821 19.7155
-0.710527 -11.2739 18.026
0.031585 -5.01768 22.0811
-0.0117712 -5.91628 19.2401
-0.644047 -7.53138 17.3708
-2.43149 -3.8732 14.6789
1.51128 -2.89538 14.5817
-0.0385603 -3.85802 13.1486
-0.816696 -5.15628 14.4096
timestep
-23.7777 -14.6211 13.1253
-24.282 -19.1002 10.3174
-23.9992 -17.5578 12.0272
-23.6593 -16.0689 13.2716
-20.7904 -21.6076 17.7783
-21.1138 -19.7874 16.3766
-21.1748 -18.28 15.1098
-17.7121 -21.6787 11.7762
-17.7969 -19.4434 12.3915
-18.3474 -17.5729 12.6714
-20.8045 -15.7948 9.00336
-20.6827 -13.6853 9.96117
-19.4554 -14.1569 11.4284
-20.9561 -14.6347 17.8913
-19.8356 -13.392 16.2843
-19.1758 -12.341 14.7542
-12.1092 -11.1766 15.366
-14.3533 -10.8371 15.8466
-16.2131 -10.7055 16.4829
-18.5455 -5.0978 19.6813
-16.9232 -6.20102 18.4431
-15.6258 -7.02204 17.2087
-11.7894 -6.94965 12.1398
-12.0875 -6.31159 14.3503
-12.2467 -5.61599 16.1865
-11.3387 -4.88916 22.2351
-10.9223 -3.66947 20.306
-10.4904 -3.12985 18.4613
-5.4055 1.76282 19.1591
-7.15536 0.242006 19.2459
-8.12234 -0.281922 17.6115
-10.9334 -1.9328 12.2328
-9.17451 -0.729331 13.1495
-7.87742 0.543297 13.9103
-1.37289 5.81414 13.4782
-3.83385 4.19024 13.0458
-5.87878 3.121 11.9607
-11.0128 4.25408 7.84997
-8.70334 4.06888 7.9712
-6.92292 3.29727 8.31113
-2.8717 -0.735363 8.02784
-3.63689 0.801463 6.46737
-4.47429 2.34065 5.56736
-10.0373 1.11142 1.52776
-7.80914 1.72997 1.71567
-6.07667 2.57149 2.12901
0.487497 3.65481 3.49655
-1.20514 4.57055 2.20086
-3.04349 4.77932 1.52428
-9.38197 7.83385 -2.80183
-6.95325 7.73185 -1.07808
-4.45981 7.19904 -1.04073
1.17874 8.10534 -4.95782
-1.03167 8.34432 -4.29496
-2.89976 8.91912 -4.04854
-5.97825 14.36 -5.76998
-5.90262 12.0435 -5.66667
-5.78766 10.1481 -6.19102
-1.92383 15.0149 -10.6509
-3.38565 12.4206 -10.5365
-4.90969 10.4869 -9.87263
-7.49611 4.65662 -13.7645
-5.94542 5.88562 -12.5532
-4.7226 7.30171 -11.9365
0.825971 9.43872 -16.0885
-0.455918 8.02788 -14.7662
-1.50015 6.63886 -13.8382
-6.38698 1.20697 -14.7989
-3.6079 1.73945 -13.8643
-1.62049 2.97216 -12.8479
1.26905 -3.66014 -13.1847
0.0553453 -1.69393 -13.3929
0.567533 -0.0962114 -12.3605
2.83944 5.16103 -11.076
3.68895 2.70052 -9.62519
3.67882 0.216641 -10.2012
6.00024 -5.70166 -13.1771
6.44176 -4.20646 -10.6375
6.58055 -2.05559 -9.2749
12.6458 -5.14936 -10.3744
11.4009 -2.82588 -8.98439
9.77867 -1.94312 -7.22583
15.3238 1.84703 -4.03775
12.4017 1.32048 -3.78351
10.6789 -0.559615 -3.80331
7.78936 4.1828 1.31869
8.67596 1.41988 0.640032
8.66311 -0.812596 -0.59224
0.18693 -1.00086 -0.241936
2.8022 -2.34502 -0.725677
5.32922 -2.63589 -0.547178
6.91803 -9.34558 -2.32624
5.56809 -6.7538 -2.90994
5.83817 -4.40708 -3.87041
1.47345 -5.8772 -10.5248
1.98457 -3.76194 -8.48895
3.63247 -3.08076 -6.66609
6.86588 1.23845 -3.62551
3.97213 1.17123 -4.33412
2.15595 0.340079 -5.91939
-3.15134 -3.02669 -8.76723
-2.43394 -0.54216 -7.2864
-1.02956 1.56427 -7.5909
-6.6413 5.01172 -7.26446
-3.8219 5.7898 -7.83542
-1.35737 5.29087 -8.25911
-0.761828 12.1884 -5.97162
0.458532 10.2544 -7.88237
1.17921 8.04102 -8.92351
8.08809 9.931 -5.5491
6.72107 9.77847 -8.19266
4.82551 8.85032 -9.62366
11.5523 10.131 -14.115
9.1393 8.51264 -13.4527
7.54881 7.3681 -11.8206
6.72487 1.31649 -16.1363
8.32597 2.77263 -14.0878
9.23588 3.97027 -12.0284
15.954 6.5424 -7.22994
13.9049 4.68088 -8.33279
12.4148 3.46625 -10.0082
17.6277 1.491 -13.9953
15.5785 0.23692 -12.2323
14.4951 0.287272 -9.92441
21.3515 -1.11167 -7.83406
18.5335 -2.05963 -7.63179
16.1126 -1.54731 -7.01623
11.5492 -6.20464 -5.01264
13.1192 -4.54341 -4.61541
14.3597 -3.12645 -4.03723
19.4344 -5.71934 -1.67789
18.075 -3.92619 -1.11291
16.486 -2.7801 -0.906903
20.9089 1.70523 4.65617
18.2327 0.806266 3.7023
16.73 -0.311509 1.97198
10.8176 -4.83661 3.25018
11.7033 -2.04336 2.7081
12.9462 0.000911808 1.82609
10.6269 4.7533 -3.16924
11.6264 4.3713 -1.11072
12.3756 3.51558 0.497627
15.4076 5.0941 6.25533
13.8524 5.5753 4.60241
12.2853 5.90141 3.45393
10.2298 7.29059 9.16814
10.4535 8.77053 6.5913
10.1076 8.95335 4.07148
6.97578 11.3728 0.261721
10.9412 9.4494 -2.64067
9.81441 10.2077 -0.759785
8.77315 10.529 0.881392
timestep
13.5377 1.34109 16.692
17.5711 2.65897 18.87
15.9163 2.13317 17.3312
14.5922 1.94745 15.8845
13.3147 8.40846 12.9051
13.8492 6.15596 12.7537
13.8618 4.19194 12.9065
15.5793 -1.11999 10.1971
13.5602 -0.0421067 9.81791
13.9467 1.8884 9.88536
17.6284 0.939479 4.44575
15.8049 1.94446 5.46913
14.1497 2.7358 6.18662
14.9225 -4.11078 5.18537
13.5764 -2.25357 5.53341
12.4651 -0.646644 5.78579
8.68054 -5.95318 7.51594
9.02992 -3.68144 7.20043
9.1686 -1.72135 7.34089
3.9763 3.13336 9.74246
5.29964 1.43087 8.88647
5.8449 -0.450213 8.67409
6.56841 -5.11977 12.8991
5.10775 -4.28984 11.2991
4.10872 -3.66437 9.72056
-3.14 -2.97776 12.3863
-1.26841 -3.68908 11.2144
0.365361 -4.11062 10.1974
2.02471 -8.27472 5.90192
0.633049 -6.45311 6.25887
-0.439629 -4.82723 6.55343
-6.36609 -7.45753 3.9134
-5.35448 -5.46611 4.54052
-4.05562 -4.3338 5.49549
-7.88518 1.54089 10.8359
-6.17199 0.245854 8.76993
-6.18628 -1.54675 6.95652
-9.91235 -3.57548 2.74878
-8.33343 -1.87741 2.67153
-8.79329 -0.842052 4.2832
-11.846 4.89758 8.14731
-11.6623 3.12092 6.66672
-11.5042 1.40482 5.71228
-12.2472 6.578 1.99101
-12.3565 4.26196 2.07092
-12.1633 2.30147 2.07887
-7.02366 4.30222 1.03529
-8.18714 3.45263 -0.783204
-9.18276 1.84409 -0.233461
-7.33638 -4.4773 -5.54647
-8.03775 -2.53529 -3.39773
-7.3157 -1.29182 -1.29181
-3.72112 -0.37609 4.19129
-4.29174 -1.47574 2.22977
-4.36295 -2.66899 0.663899
-3.80994 -5.16408 -5.29804
-2.67701 -5.23785 -3.27482
-3.58444 -5.6404 -1.57322
-6.62089 -11.8233 -5.49801
-5.29878 -11.1195 -2.92176
-3.96674 -9.42111 -1.56397
0.0572409 -13.9228 -4.39422
-0.194657 -11.9456 -3.20699
-0.319082 -10.3921 -2.00199
2.83994 -6.54092 -7.427
2.47297 -7.56713 -5.37895
2.20643 -7.95985 -3.46693
6.29797 -11.2039 0.511914
5.14647 -8.46834 0.245044
4.55283 -6.30927 -0.97496
3.74961 0.717252 -2.26925
4.67365 -1.27235 -1.51424
5.66148 -2.69633 -0.577575
13.8409 -4.67836 1.14253
11.4603 -2.8859 1.12251
8.99876 -2.22255 1.17685
11.9383 2.20786 -4.54589
11.4925 1.85814 -1.62026
10.1568 1.33028 0.486856
14.5372 5.113 1.23222
12.0295 4.83374 2.81781
9.56095 4.20051 2.90489
3.828 4.63612 5.92234
4.74334 6.44547 3.73858
6.75443 6.65953 2.18539
4.18956 10.8331 -1.46264
6.41359 10.9311 0.518397
8.53956 9.52475 0.44094
11.4702 10.8197 -4.8899
13.0592 9.81717 -2.57682
12.2315 9.019 -0.300638
11.6829 14.1661 6.98755
11.4207 12.3734 4.62155
12.6822 10.8877 2.97727
17.1046 6.47863 8.8039
14.6464 7.12045 7.24648
13.0615 8.05369 5.4802
6.31448 11.0751 5.01623
7.98518 8.94155 6.25603
9.53387 6.91667 6.31847
9.87797 3.14164 11.6255
9.66711 2.94676 8.65934
8.15963 3.38948 6.65087
6.04266 3.16267 -1.12177
6.14014 2.19352 1.69454
5.89535 1.61721 4.16647
0.325485 -0.430853 8.88831
1.91995 -1.24502 6.50604
4.06239 -1.55986 5.15943
7.79235 -6.31866 3.98442
4.8275 -6.1374 3.74526
2.98504 -4.52275 3.0379
-1.75909 -9.59893 2.99076
-1.89288 -6.67469 2.43444
-0.443291 -4.83334 1.42848
1.1007 -2.92879 -5.96791
0.579629 -2.14679 -3.13995
-0.566378 -1.8219 -0.885198
-2.46247 5.39624 2.28682
-1.62282 2.89542 0.90072
-2.67562 1.33858 -0.822696
-2.92839 5.9333 -7.43423
-3.25503 4.01569 -5.1767
-4.50473 2.08921 -4.06791
-12.6764 2.3172 -4.24525
-9.92068 1.44822 -4.97396
-7.6231 1.21318 -6.05489
-3.98863 0.197709 -11.1766
-6.09901 -0.0365276 -10.2418
-7.85719 0.744895 -9.81865
-7.08363 -5.19588 -12.0096
-8.63103 -3.52617 -11.5624
-9.7247 -1.90512 -11.801
-12.3888 4.56455 -13.4586
-13.2044 1.99293 -12.1928
-13.1117 -0.486882 -12.7799
-18.356 -6.40114 -15.6478
-16.8333 -3.93206 -14.9655
-15.4465 -1.8479 -15.451
-16.4366 3.72548 -19.5248
-17.106 1.65972 -18.7082
-17.491 -0.204209 -18.1997
-20.698 -4.07536 -22.9713
-20.861 -3.45223 -20.7425
-19.9551 -1.70408 -20.6738
-18.3948 6.73572 -22.101
-19.9289 4.20268 -22.4338
-20.6584 1.92716 -21.543
-24.7226 0.169462 -22.9212
-25.5411 -0.617169 -18.342
-24.8746 0.721043 -20.1161
-24.4541 1.82581 -21.6921
timestep
-13.0898 -0.316797 -4.69043
-13.119 3.3839 -7.412
-13.3406 1.16114 -6.78537
-13.44 -0.669077 -6.06334
-8.1743 -4.32613 -3.86325
-9.53912 -3.78611 -5.65993
-10.9368 -3.37512 -6.98601
-14.3039 -5.1482 -2.231
-13.7161 -5.57235 -4.43486
-13.2532 -6.28626 -6.21162
-17.6935 -3.84011 -9.78698
-16.4706 -5.79111 -9.5032
-15.5758 -7.46584 -8.97817
-9.56413 -7.38085 -10.0254
-11.4927 -8.64312 -10.2891
-13.0121 -9.89359 -10.3828
-11.7722 -11.8039 -4.12677
-11.6674 -12.2036 -6.40968
-11.8263 -12.8232 -8.27296
-14.8745 -18.0775 -10.0699
-12.8303 -17.2987 -9.29722
-11.2375 -16.5754 -8.39131
-6.71975 -18.9438 -3.5129
-7.2005 -17.9463 -5.55161
-7.64551 -17.028 -7.23674
-3.26936 -13.6823 -11.5222
-3.98373 -15.2845 -10.004
-4.18494 -16.8257 -8.7935
1.79864 -17.8854 -10.8845
0.987473 -18.3598 -8.76334
-0.49542 -17.2992 -8.01687
-3.70975 -13.449 -4.10382
-1.65131 -13.7865 -5.11935
0.13968 -14.3254 -5.73804
6.47096 -13.3193 -9.25362
4.93201 -12.4219 -6.86476
3.42262 -12.6453 -4.82164
8.30785 -13.1655 -0.454895
6.38129 -11.96 -0.921358
4.73546 -11.1165 -1.6
8.68266 -8.18939 -5.17517
6.53345 -7.96166 -4.33171
4.90485 -7.69987 -3.25469
-1.53033 -3.93258 -2.69547
0.697015 -4.20282 -3.28564
2.43599 -4.88633 -3.9098
4.0874 -1.03072 -10.2487
4.18183 -1.94244 -8.11749
4.10737 -2.3483 -6.19119
-3.40492 -2.34114 -6.34051
-1.29187 -0.255802 -6.59893
1.05982 -0.151855 -5.61848
0.540264 6.22158 -4.55548
1.33801 4.2072 -3.72587
1.50158 2.43863 -2.87362
-2.32382 5.71024 2.60367
-0.905314 4.13038 1.66864
0.456302 3.0635 0.725953
7.43164 1.6419 4.44463
4.66757 1.97548 3.38206
2.18125 1.54848 3.75405
-0.455667 5.78284 9.65875
0.490833 4.22714 8.22128
1.25658 2.68797 7.25923
-2.02348 -0.46735 12.741
-1.17312 0.241745 10.7022
0.568658 -0.0309343 9.82333
-1.73952 -5.87726 13.6087
0.287762 -5.0812 11.5747
2.03955 -3.39204 10.8129
8.47291 -4.60271 10.0272
6.44491 -3.57711 10.4939
5.29732 -4.7565 9.4109
3.40446 -11.0025 10.4369
5.4256 -9.61213 8.7446
5.87667 -7.71705 7.09996
3.07171 -12.681 2.23703
4.14366 -10.069 3.19054
5.97198 -8.29798 3.34532
10.3315 -10.856 -1.8442
8.95786 -8.44601 -0.755496
7.8498 -6.55098 0.542532
8.57074 -4.7422 -6.19061
7.22775 -3.33207 -3.93488
7.05364 -3.37858 -1.39108
-0.555049 -2.1215 -0.0754177
2.32775 -1.6223 -0.641675
4.54282 -0.52861 -1.27304
5.93639 5.84988 -5.7684
6.50271 4.58545 -3.13004
5.32576 3.18987 -1.35007
0.445295 9.40341 -2.16541
2.26081 7.66633 -0.563263
3.97243 6.16583 0.586277
-1.80895 8.62909 4.8442
0.721739 7.08046 4.56537
3.09816 6.19957 4.28426
4.32195 10.4395 9.0562
4.41453 7.50439 8.54939
4.88278 5.22982 7.49587
4.12024 0.453609 13.2371
5.44162 0.692222 10.5768
5.51546 1.54497 8.1747
-1.2249 -2.4677 6.21745
1.68882 -2.78153 6.758
3.88912 -1.5033 6.59258
1.50723 -6.92551 1.16657
3.51412 -4.92787 2.09512
4.99053 -3.37051 3.47247
9.72165 -7.62736 6.86701
9.07368 -5.0194 5.57894
8.78811 -3.41868 3.61563
15.3876 -5.56518 1.07287
12.9144 -4.05355 0.385935
11.097 -2.31413 0.805082
13.0022 1.7746 -6.26059
11.8235 1.62748 -3.52755
11.3352 0.954189 -1.11679
11.8115 2.47314 5.9597
11.4367 3.39421 3.15051
10.3775 4.01851 0.916526
7.6775 11.391 -2.6094
7.51426 8.63811 -1.48002
8.61843 7.35069 0.424146
10.0266 8.94314 6.93743
7.7085 8.13523 5.24801
6.51811 8.96235 3.15011
3.19502 11.4588 -1.76852
3.51202 11.3836 0.528489
3.79611 11.526 2.47267
1.52472 15.1657 7.76614
2.61776 14.4568 5.84648
1.51013 13.9516 4.29765
-6.24063 13.6618 1.20911
-3.5804 14.4616 2.28797
-1.73854 15.7513 3.49109
-0.108136 22.2488 9.18857
-1.50984 20.5093 7.21629
-2.52627 18.5583 5.92585
-9.51801 15.8393 7.58349
-7.68278 16.7071 6.46044
-6.18461 17.5996 5.54483
-3.74661 21.5424 0.374396
-5.4681 20.491 1.52048
-6.92028 20.1233 2.80043
-13.7653 24.483 5.25391
-11.7831 23.2187 3.42279
-9.97139 22.2136 1.93523
-8.81663 23.0935 -2.39374
-14.2032 20.4083 -1.80809
-12.3701 21.8273 -1.71579
-10.7741 22.9819 -1.69916
timestep
6.19063 -12.5369 6.91841
8.17295 -16.8704 9.21029
7.22134 -14.8409 8.61203
6.14431 -13.2451 8.19425
2.67749 -16.9512 11.6151
2.48037 -14.8033 10.7605
2.65769 -13.1518 9.70236
2.32786 -8.82042 4.2153
1.7941 -9.29129 6.42341
1.59627 -9.7724 8.32316
0.286034 -4.07446 12.1615
-0.353011 -5.70406 10.6389
-0.626777 -6.76745 9.00335
-5.38304 -8.67537 5.2719
-4.26373 -6.69713 5.7368
-2.79534 -5.45762 6.17045
-7.86941 -4.359 9.63149
-6.27371 -3.29528 8.32587
-4.65745 -2.45709 7.57358
-1.69625 1.5325 12.1964
-2.01394 0.910761 9.98394
-2.21827 0.410783 8.08943
-0.852681 1.459 0.856796
-0.401092 1.26821 3.12441
-0.0289465 1.00595 5.04107
7.10839 0.43671 7.7509
5.3334 1.41584 6.62257
3.64909 1.73923 5.65339
2.04437 5.27975 0.388382
3.69544 4.20899 1.61714
5.19179 3.37538 2.59024
11.3179 2.37871 2.66523
9.67433 3.61384 1.59033
8.23414 4.58548 0.661594
3.15538 8.06945 -2.10534
6.12904 8.06065 -2.29949
8.19114 6.58511 -2.56951
11.8422 5.57455 -8.98786
10.6718 6.80033 -7.40351
10.4371 7.37044 -5.5325
16.0955 11.6361 -5.04361
13.86 11.0705 -4.78832
11.9197 10.7574 -4.6546
10.6465 12.7299 -10.6414
10.7562 14.1433 -8.80498
11.0889 13.6965 -6.91534
11.9986 17.0134 -0.228567
11.0659 16.559 -2.30364
10.1735 15.8071 -3.89082
2.40567 15.0482 -5.59028
4.95518 16.132 -4.4922
6.82384 17.5596 -3.50614
7.41138 24.3728 -3.91054
7.47155 22.311 -2.84866
7.2718 20.8099 -1.58866
5.38015 20.8211 5.46259
5.70705 21.998 3.49017
5.82191 22.3689 1.55881
3.72029 28.2869 5.4078
4.79434 27.7939 2.67215
4.46276 25.8769 1.02358
4.23756 27.3821 -6.14716
4.0795 25.9848 -4.30189
3.38185 25.3331 -2.57868
3.36005 20.8904 -6.12205
3.14496 20.0674 -3.96366
2.96528 21.5577 -2.68754
-0.176197 23.4403 2.30202
-0.356045 20.5581 1.56626
1.79892 19.7681 0.455226
-2.26604 14.125 1.78806
-0.337732 15.3334 1.33679
1.46319 16.0112 0.915389
9.09468 17.9065 2.65678
6.46044 17.0008 1.59709
5.11872 15.5583 -0.0206446
6.45777 11.127 -7.0673
7.29993 12.5441 -4.58477
6.62367 12.7845 -2.13858
5.80951 8.57608 3.6732
7.97016 9.76137 1.99777
8.91067 10.3773 -0.291123
16.465 11.0557 -1.41245
14.0865 9.36975 -0.795591
11.8875 8.07894 -0.833181
17.3352 2.139 1.38121
14.7019 3.08157 0.352934
12.8105 4.39398 -0.744001
10.126 1.51946 -7.49131
10.8444 1.48764 -4.59938
10.9361 1.35898 -2.05429
9.31607 -0.160719 4.79748
8.32028 -0.397248 1.99875
8.82458 -1.29169 -0.335382
5.27696 -8.95653 1.96279
6.14311 -6.74162 0.167149
6.51126 -4.30328 -0.48054
-0.335714 -3.66699 -5.27685
1.12319 -3.67335 -2.6784
2.98897 -3.00658 -1.07315
2.63233 -2.63694 7.45393
1.63047 -2.67568 4.64766
1.23898 -3.49373 2.26432
-6.33578 -1.27084 3.82036
-4.01044 -2.83046 2.80019
-2.38752 -4.54687 1.83972
-5.59163 -12.6037 -0.320964
-4.4655 -9.96275 0.477367
-4.52245 -7.41439 0.552223
-11.6999 -5.21349 -1.29263
-9.73731 -6.08065 0.775368
-8.0064 -7.43536 2.06808
-8.29863 -10.9082 8.58929
-9.42768 -10.7816 5.83502
-9.64904 -10.634 3.29902
-15.1398 -11.2998 -2.30511
-13.0506 -12.5327 -0.574406
-11.9733 -13.1503 1.65258
-14.1336 -21.0303 4.8023
-13.2385 -18.4941 3.5189
-11.8079 -16.9183 2.11437
-6.19837 -22.3121 0.243661
-8.77017 -20.8626 -0.162711
-9.75428 -18.5572 -0.630859
-6.51434 -19.377 -5.99418
-9.30889 -18.5114 -5.42714
-11.2637 -19.3572 -4.02519
-12.5166 -24.1022 0.457079
-12.7981 -23.0246 -1.57808
-13.4491 -22.386 -3.3243
-16.532 -21.611 2.06653
-16.3544 -20.6832 -0.0524539
-16.0398 -20.0121 -1.87771
-17.951 -14.4071 1.75324
-16.0608 -15.5563 -0.243549
-14.8004 -16.4419 -2.27546
-14.7357 -16.3299 -9.82936
-12.9805 -15.5665 -7.54531
-12.9531 -14.7471 -5.13086
-8.07338 -9.9196 -2.31139
-9.84898 -10.7739 -3.53607
-11.5671 -11.2964 -4.3454
-15.8363 -11.0923 -9.23388
-13.6135 -10.6421 -8.74523
-11.7577 -10.6402 -8.08388
-6.4073 -11.3256 -9.10768
-7.53144 -8.60169 -9.55159
-9.7964 -8.72827 -10.7164
-13.6338 -10.338 -12.9078
-14.6236 -5.71475 -13.2667
-13.2242 -7.55386 -13.062
-12.1553 -9.09142 -13.6736
timestep
15.3266 7.89895 -0.0687788
13.3252 4.93395 3.99222
14.1319 5.85204 2.02023
14.9723 6.55686 0.383819
17.2257 0.129835 -2.54202
15.7735 1.86674 -2.03527
14.6941 3.50581 -1.86424
9.54429 5.18911 -3.50474
10.4452 3.64417 -4.98253
11.5752 2.53815 -3.80745
14.6038 -3.43635 -5.32432
13.0029 -1.75806 -5.3783
11.2688 -0.835512 -5.52923
8.01808 -5.9833 -5.84591
8.03605 -3.8832 -6.83165
8.18551 -2.00773 -7.41574
7.9232 1.88263 -12.8182
7.43301 1.30122 -10.6264
6.87117 1.30341 -8.7382
2.43137 3.97114 -12.2493
2.84507 3.35532 -10.0511
3.41889 2.81325 -8.24614
-0.86684 -1.85063 -9.86077
-0.0686584 -0.417506 -8.2202
0.635925 0.69736 -6.7568
-1.27853 4.10204 -1.78103
-0.366757 2.06592 -2.41764
0.568983 0.421822 -2.96739
5.08778 -3.61655 -0.402834
2.84148 -3.09937 -0.665649
0.952764 -2.91776 -1.19542
-5.16455 -0.41309 -2.32238
-4.01559 -2.24233 -1.4761
-2.76375 -3.67912 -0.976669
-0.493208 -11.0191 0.343975
-1.69031 -8.30367 0.615884
-3.78674 -7.29792 -0.430999
-9.27805 -6.70788 -3.53188
-8.11623 -6.75657 -1.52435
-7.48289 -6.86519 0.337905
-11.1839 -4.52306 5.42968
-10.0402 -6.10686 4.17835
-9.76108 -7.81015 3.22873
-9.51083 -14.0403 3.73316
-10.8844 -12.2347 4.21865
-11.892 -10.6045 4.67469
-17.2598 -10.4676 8.2249
-16.4655 -11.0831 6.13381
-14.7802 -11.8486 6.80795
-11.4504 -17.3759 4.8389
-13.1728 -16.4826 7.10072
-15.1214 -15.3354 8.27954
-21.5436 -18.3057 11.0148
-19.6852 -16.923 11.1454
-18.0391 -15.9718 10.6295
-14.5854 -13.7686 14.9408
-16.2272 -15.403 15.0641
-15.6251 -16.4702 13.5216
-20.4537 -22.7377 12.3055
-18.2553 -21.1051 13.4812
-15.9239 -20.2159 12.9553
-14.6835 -21.4964 6.28863
-13.8772 -20.7054 8.3151
-13.3971 -20.0799 10.1204
-8.93586 -21.4137 10.3518
-8.89583 -19.4442 11.5773
-10.1789 -18.1734 10.7901
-13.9709 -11.7633 11.8243
-11.431 -12.6126 10.5174
-10.2115 -14.6027 9.4904
-5.43928 -14.1986 4.93687
-6.37291 -13.1691 6.79452
-7.20615 -12.5194 8.4572
-7.13434 -10.3739 15.6715
-7.18275 -10.3139 12.6925
-6.15548 -9.49663 10.5064
0.812378 -9.73773 13.0646
-0.80548 -8.96082 10.6856
-2.79952 -8.18655 9.29754
1.00924 -14.133 6.23603
-1.13704 -12.0784 6.0071
-2.4213 -9.87732 5.91554
-4.76817 -4.00396 5.7711
-5.04043 -6.07528 3.64603
-4.64103 -8.54144 3.13549
-6.90002 -16.0381 2.49009
-6.61736 -13.3575 1.21931
-6.01555 -10.9699 0.555757
-8.21731 -8.73574 -7.37949
-6.26144 -9.11422 -5.16325
-5.23835 -10.1588 -3.0738
-1.16026 -16.2833 -4.85167
-1.26237 -13.3246 -4.51182
-1.5797 -10.9015 -3.78322
5.80635 -8.19669 -4.15233
3.07557 -7.77229 -3.03738
0.567024 -7.77927 -3.49522
-4.12054 -1.49043 -5.82801
-1.82678 -3.33473 -5.3615
0.434095 -4.51206 -5.43111
2.45515 -3.94049 -11.8102
3.16369 -2.77492 -9.1607
3.26588 -2.29508 -6.65833
8.71239 -2.15977 -2.14152
6.87344 -0.492902 -3.79083
5.00191 0.684148 -5.06144
0.737439 8.23538 -3.98963
2.68423 5.98494 -4.15069
4.60965 4.45673 -4.82875
10.2967 6.23318 -9.56569
8.53829 7.09748 -7.32042
6.76368 7.50634 -5.53548
5.53187 8.83482 1.91576
5.5129 10.2911 -0.684052
5.4379 10.2224 -3.23202
-0.42116 16.6944 -4.29516
1.43022 14.6794 -3.11511
3.24039 13.192 -4.12192
9.555 18.0231 -7.24899
8.07718 16.5642 -5.11171
5.97156 15.8229 -3.87904
5.66044 16.8374 3.07658
3.79562 17.6001 0.88087
4.03726 18.1636 -1.59432
1.17696 22.7324 -8.57907
1.47517 21.1468 -6.0736
2.68497 20.9138 -3.84098
-2.71646 23.0715 -3.72412
-0.891982 22.9927 -2.29322
0.707112 22.753 -1.16789
1.1621 24.2806 5.61137
1.26937 22.6028 4.01267
2.04656 23.3066 2.34486
4.59648 20.1721 7.52212
5.53496 21.2395 4.90291
5.70722 22.3194 2.59946
7.63422 27.2281 -4.39688
7.48702 25.3743 -2.0683
7.10791 23.1794 -0.827002
5.80471 21.5063 -6.49831
7.36024 21.0757 -4.83179
8.78687 21.0314 -3.47397
12.1195 16.6568 -0.760854
12.231 18.1443 -2.53777
12.0332 19.1922 -4.1942
17.4848 14.0669 -2.9967
16.0317 15.3361 -5.26777
13.9742 16.5662 -6.13741
10.3979 15.4937 -9.55604
12.9559 14.0755 -13.3857
12.7645 14.7977 -11.1893
12.4173 15.0849 -9.27148
timestep
14.5422 -4.3747 11.1191
11.9204 -0.456631 11.7901
13.6473 -1.78379 10.9908
13.6161 -3.54127 11.8803
11.8377 -3.01519 17.3388
11.1693 -4.36873 15.5771
10.9502 -5.35848 13.8879
9.12078 -9.15044 9.23296
8.49487 -7.69477 10.9276
7.81919 -6.10008 11.8664
5.88549 -0.537822 13.2514
5.06409 -2.67189 12.8597
4.43287 -4.4009 12.1577
0.128053 -0.129327 11.2617
0.253249 -2.36128 10.6411
1.0475 -4.15375 10.4489
-4.1037 -7.70514 10.2643
-2.13547 -7.17979 9.15417
-0.499521 -6.74922 8.14463
-5.14222 -7.87216 4.31804
-3.08709 -6.81768 4.10148
-1.27386 -6.14362 4.47398
1.25244 -6.47346 -1.83755
0.111093 -5.29607 -0.196368
-0.598319 -4.20033 1.2791
1.9985 1.72761 -0.943889
0.0389927 0.60652 -0.409204
-1.33884 -0.789047 -0.222493
-4.59953 -1.1863 -6.3233
-2.85287 -0.0497974 -5.30353
-3.33236 -0.487012 -3.44347
-9.0018 0.487013 0.845278
-7.4162 -0.112792 -0.738556
-6.82299 -1.30932 -2.18676
-7.41499 -4.83823 -9.76294
-8.69289 -3.33173 -7.53184
-8.47973 -1.69956 -5.58426
-10.6996 4.95619 -6.63657
-10.5548 2.78268 -7.4349
-10.4797 0.8215 -7.60524
-15.3451 -3.13203 -7.41381
-13.9339 -2.10432 -8.94184
-12.4632 -1.34868 -10.0128
-17.5073 2.11161 -13.0503
-15.8759 0.537354 -12.558
-14.0418 1.21841 -12.3275
-8.95182 5.29834 -15.9067
-10.9333 4.80532 -14.8053
-12.6873 4.32368 -14.0488
-19.8357 8.18123 -12.8214
-16.8988 8.36847 -13.2906
-14.7581 7.49412 -14.3654
-13.4526 9.68326 -20.6185
-13.8083 10.105 -18.3651
-13.7132 10.5029 -16.438
-10.592 15.1742 -16.5417
-12.8512 14.724 -16.2666
-14.7208 14.1453 -16.0412
-13.6332 19.1334 -21.6666
-15.7523 17.831 -20.0254
-16.6606 16.8697 -17.8452
-20.5909 11.9289 -22.2474
-19.7502 13.1698 -20.4766
-19.2454 14.3149 -18.9551
-18.9503 8.47301 -18.3421
-19.1789 10.2854 -16.9119
-18.6606 11.9666 -16.0254
-21.6114 16.0742 -13.3053
-19.2522 14.5059 -12.3806
-17.0622 13.2827 -12.839
-14.7367 13.322 -6.37284
-14.8411 12.774 -8.62477
-14.2392 12.3835 -10.4595
-8.79665 11.9275 -15.9799
-10.0653 11.2476 -13.3705
-11.8083 9.93465 -12.0512
-15.6311 4.55928 -9.67743
-12.8076 5.25617 -10.3277
-10.8256 6.84066 -10.0759
-6.49222 11.4803 -6.24481
-6.45799 9.03212 -7.94348
-7.39875 6.71432 -8.43863
-6.53322 0.43923 -10.8969
-6.04168 2.08821 -8.46384
-6.32295 3.64899 -6.46725
-11.3777 4.81953 -1.64461
-8.68886 3.88509 -2.52633
-6.18323 4.31328 -2.7281
-6.50211 -0.145125 3.55834
-4.66799 1.92208 2.44341
-4.46374 3.67128 0.599335
-3.01892 9.51606 5.06925
-1.67892 7.37748 3.48455
-1.37497 5.60452 1.67715
4.88874 10.2174 -1.42676
3.35389 7.86035 -0.442484
2.33335 5.97105 0.932832
7.76601 3.47274 6.47886
5.51792 3.11423 4.55585
4.16081 2.98031 2.40113
5.69496 -4.28729 0.155321
4.50955 -1.86029 1.41425
3.03311 -0.588391 3.0589
-2.94207 -2.52833 8.07172
-0.32978 -2.26201 6.66268
2.18026 -2.45554 6.25679
9.32799 -2.33913 10.3754
6.98458 -3.39192 8.86523
4.80265 -4.47988 8.11825
4.37761 -10.8816 5.13755
3.84868 -9.49565 7.72207
4.07847 -7.87051 9.67363
-1.18346 -10.4141 14.7663
1.57949 -9.74793 13.8703
3.90492 -8.84438 13.3426
6.26963 -4.9707 19.5408
6.73475 -6.37693 16.955
6.97501 -8.49429 15.5544
7.59898 -13.2061 13.9366
10.0547 -11.6724 13.2312
10.3363 -10.2525 15.3305
16.6768 -14.5715 19.3203
15.4027 -12.2723 17.9166
13.7156 -10.5737 17.0385
14.7737 -4.32968 20.788
15.0219 -5.71577 18.1617
16.1143 -7.63067 16.8801
20.4093 -12.4175 17.209
19.8727 -10.5189 15.9885
19.2738 -8.84006 15.1495
19.8551 -12.973 9.11559
20.1377 -11.0937 10.4462
20.1057 -9.42173 11.4876
20.0767 -1.6492 7.46505
20.569 -4.54218 7.98345
19.6649 -6.78812 8.78397
15.4957 -10.5622 9.01452
15.2749 -8.25898 7.13656
16.9562 -6.63127 6.12352
20.4431 -5.67327 0.48666
18.4705 -5.63499 1.70721
16.7791 -5.18767 2.61283
13.0373 -0.0496474 1.77255
13.7566 -2.01278 0.767023
14.6518 -3.55124 -0.0771956
12.6504 -8.5593 -0.338136
13.3137 -6.99947 -2.78913
15.0543 -5.25663 -3.44907
15.3323 -5.09134 -8.1897
16.4033 -3.27791 -9.84354
17.2339 -2.58785 -7.79019
16.4893 -4.10152 -6.77269
timestep
-8.45035 0.218209 1.71457
-10.059 -0.610317 -3.31544
-9.53257 -0.616545 -1.05596
-9.35684 -0.591813 0.906035
-15.3198 -5.29658 1.16565
-13.1303 -4.57944 1.43789
-11.3282 -3.82954 1.17163
-10.9391 -10.1377 -3.08139
-10.6537 -8.24333 -1.77282
-9.90582 -6.92259 -0.516987
-7.37609 -6.25811 2.26516
-5.63111 -6.00837 0.756826
-6.49455 -5.28386 -0.859122
-8.04145 -2.85826 -7.29254
-7.16106 -4.46979 -5.8747
-6.51808 -5.84327 -4.61706
-0.836675 -7.80966 -9.34702
-2.80565 -7.98757 -8.13298
-4.36605 -7.95427 -6.93094
-6.28493 -11.8813 -9.20973
-5.2164 -12.6233 -7.28877
-4.06308 -11.6346 -6.0345
2.36663 -11.3373 -6.90613
0.474089 -11.2677 -5.56604
-0.819057 -11.3194 -4.08076
-2.4371 -14.1901 1.64714
-1.25786 -12.5107 0.564865
-0.192214 -11.1214 -0.338108
6.41268 -11.314 1.56101
4.34601 -10.2658 1.67242
2.48273 -9.68944 1.94976
-0.313681 -5.84864 7.56472
1.29242 -6.6142 6.07584
2.61915 -7.05967 4.68939
4.3058 -11.3531 8.61114
5.44781 -8.62171 8.27099
5.46126 -6.35126 7.11026
9.14261 -1.40305 9.53366
8.35061 -2.83661 7.89048
8.2803 -3.94735 6.26499
8.65674 -4.61484 -0.482125
9.62039 -4.01818 1.54217
10.5637 -3.68389 3.23902
13.5661 -1.80453 -1.93617
13.2097 -1.34578 0.309908
13.2147 -1.13998 2.26912
17.9361 -0.0128088 3.66584
16.3937 1.13874 4.96088
15.128 1.84855 3.62857
15.6177 0.967708 -4.2824
16.3894 1.81302 -1.531
15.8943 3.51615 0.301126
16.057 10.8217 -1.27578
15.3418 8.61538 -1.3322
14.7855 6.72684 -1.4024
10.1677 3.64093 -5.99919
11.1165 5.5428 -5.06915
12.2717 6.90998 -4.2462
13.1457 14.3889 -6.42209
11.5042 11.9123 -6.19321
10.2031 9.80953 -5.57038
5.32871 6.55972 -6.53772
6.43897 6.96127 -4.54061
6.72889 8.8983 -4.32927
5.92209 12.3342 -2.83596
4.07725 11.5076 -1.69764
4.33696 9.57011 -1.45403
-2.74534 11.8357 -0.962634
-0.49477 10.0487 -0.174127
1.02631 8.01696 -0.420956
-3.10271 2.39295 1.25816
-1.20331 3.54804 0.594492
0.393665 4.27183 -0.303659
-0.943466 3.67541 -7.26536
0.420876 1.93931 -5.26412
1.14692 1.55378 -2.85027
6.95501 3.41345 -7.28522
5.93608 2.41909 -4.66731
4.83651 2.32504 -2.36846
2.54464 5.655 3.76337
5.15796 5.14768 2.42413
6.18975 4.86881 0.108909
11.2139 11.3272 -1.1559
9.35491 9.17173 -0.273603
9.54634 6.64936 0.0481038
7.05876 4.10199 7.07647
8.70756 4.95902 4.7468
10.8178 5.62474 3.47929
18.4503 8.1776 1.92166
15.7334 7.66031 3.03114
14.497 5.8923 4.39064
18.8181 8.38417 9.95634
16.7291 6.31011 9.49329
15.6509 4.72022 7.81631
16.91 0.590466 14.1887
14.9347 1.03909 12.003
14.4541 1.55946 9.55338
15.1874 -4.25899 6.11206
12.9058 -2.433 6.69532
12.0326 -0.075787 7.12393
9.67632 1.70027 -0.130276
8.89458 0.851794 2.61733
8.83688 0.435641 5.1325
3.14266 -1.08189 10.1614
4.8661 -0.388777 7.83123
5.23409 -0.755355 5.33469
5.39621 -5.47112 0.19044
3.17549 -4.1881 1.70789
2.43724 -2.35549 3.32002
-5.14911 -2.59682 6.97297
-2.41692 -2.16723 5.86346
-0.986119 -3.64135 4.35256
-4.02822 -10.3881 5.12871
-2.56901 -8.58271 3.26036
-1.07815 -6.78996 2.22757
-6.42068 -9.99261 -2.96902
-3.79221 -8.86924 -2.12665
-1.86811 -7.3393 -1.44859
2.19752 -8.08772 -7.39083
1.10897 -6.08713 -5.4691
-0.43403 -4.80764 -3.89285
-4.52386 -4.25045 -9.75294
-2.89588 -2.48174 -7.99175
-3.00674 -2.48071 -5.44417
-3.29911 -1.5912 1.35726
-5.3459 -1.36763 -0.797053
-5.51252 -0.66141 -3.24164
-9.94418 2.7105 -6.54865
-8.6584 2.63278 -4.61911
-7.62514 2.48358 -2.94848
-9.73609 8.27668 1.4023
-9.79536 6.17645 0.418466
-9.76676 4.42406 -0.4811
-13.2705 -0.226892 -5.26944
-13.8843 2.0488 -3.44602
-13.2853 3.92592 -1.82754
-16.6424 9.93422 1.10917
-16.8275 7.21756 -0.101591
-16.8898 5.07987 -1.49031
-21.076 -0.002072 -2.50694
-20.4688 2.1651 -3.06997
-19.6863 3.84182 -3.74613
-23.2595 10.2252 -1.99362
-22.617 8.01003 -1.74316
-22.1709 6.10497 -1.97278
-23.7638 -0.399102 0.381577
-24.8813 2.33938 0.0178439
-25.4133 4.14145 -1.70609
-27.6042 6.89322 1.5326
-31.3909 5.66318 -1.81482
-29.8443 4.69126 -0.384466
-28.3662 5.97613 -0.171719
timestep
-2.96867 -18.9362 9.38445
-4.56442 -17.0394 13.7561
-3.80978 -17.5172 11.615
-3.2173 -17.5412 9.73632
-6.5545 -17.4408 4.75889
-4.85233 -16.0755 5.54694
-3.46276 -15.2783 6.69344
0.988954 -12.5971 9.94776
-0.825799 -11.7594 8.76995
-2.33769 -11.7411 7.50713
-6.15716 -10.9565 2.45084
-4.79867 -9.95815 4.04464
-3.47754 -8.99338 5.1424
-6.79995 -3.46086 5.901
-4.63953 -4.30521 5.94619
-2.98977 -5.23407 5.40153
1.25292 0.303389 3.56997
0.554476 -1.63294 4.64011
0.332652 -3.39211 5.4986
-4.00901 -3.97227 10.6202
-1.91863 -3.30826 9.86404
-0.14695 -2.74503 9.21226
-0.906244 -5.72754 14.3123
0.776851 -4.75704 13.0443
2.17256 -3.80805 12.0283
7.65721 -5.51692 14.3712
6.82318 -4.26928 12.602
5.84461 -3.30832 11.1878
7.82337 2.52448 9.19542
8.12961 0.250169 8.85464
8.00241 -1.6859 8.51354
9.8858 -7.96048 7.45606
9.5727 -5.88656 6.4645
9.80622 -3.97048 6.07081
15.1839 -4.9896 0.524948
12.7356 -3.38308 1.07762
10.5465 -3.65348 2.35711
4.74711 -3.23589 -0.151931
6.80402 -4.13212 -0.742118
8.73977 -4.46882 -0.884957
11.9567 -6.64164 -5.04725
10.1435 -5.22159 -5.32717
9.59962 -3.53501 -4.46666
13.1849 1.61135 -6.32439
11.1415 0.520803 -6.45749
9.35197 -0.302902 -6.44966
7.93212 0.956376 -12.8141
7.13432 -0.0295312 -10.8714
6.77699 -0.951947 -9.1678
0.734864 -7.4464 -8.88278
2.43096 -5.00418 -9.0808
3.74908 -3.061 -10.0753
1.92203 -2.08802 -16.9563
1.96886 -1.7517 -14.6613
1.77081 -1.24921 -12.7668
-1.81122 2.12478 -17.2002
-1.4712 1.34131 -15.0431
-1.34476 0.896146 -13.1282
-3.75178 -3.06803 -18.0143
-3.8974 -3.04055 -15.038
-4.3083 -1.48148 -13.0624
-2.58682 -7.78218 -10.2682
-3.98647 -5.94774 -10.027
-4.61376 -4.10511 -10.3305
-7.97394 -3.6981 -4.82071
-6.50598 -2.60458 -6.24608
-5.06179 -1.8169 -7.32996
-0.190837 -6.47221 -4.42585
-1.02515 -3.61138 -4.42759
-2.44944 -1.50234 -4.5883
2.17067 3.56716 -6.78676
0.0511113 2.95789 -6.06658
-1.64994 2.06086 -5.63918
-9.25869 2.3497 -4.58406
-6.77034 3.89077 -5.14406
-4.4808 4.56351 -6.04291
-4.57212 11.7672 -6.8498
-3.68979 9.23878 -8.15717
-2.36091 7.07187 -7.95453
2.04136 8.18036 -14.6103
2.22994 7.44515 -11.7286
1.0888 7.61074 -9.4542
3.35869 15.1609 -7.09222
3.2474 12.3083 -7.94701
3.64189 9.80229 -7.68817
7.42317 12.0116 -1.5872
6.98431 9.29656 -2.73453
6.26656 8.79843 -5.13018
11.0889 5.44937 -10.3089
9.79015 5.33574 -7.62925
8.17538 5.5569 -5.66813
2.37636 7.69722 -2.27004
4.20307 5.39127 -2.7456
6.30242 3.94424 -2.78171
13.1474 -0.750749 -3.65652
11.1161 0.612427 -1.95471
8.68049 1.24905 -1.54853
10.9953 3.0114 5.40565
9.36813 1.96551 3.13878
8.25142 -0.0269779 2.00501
4.51736 -7.79925 2.40733
5.29427 -5.09405 3.38647
5.83851 -2.60295 3.41294
2.1511 2.28838 7.40596
3.71211 -0.24244 7.6025
4.69697 -2.52549 7.0366
7.65586 -8.31446 12.2189
5.89422 -7.51608 9.95181
4.97288 -6.19799 7.97285
-2.29223 -7.50788 10.6021
0.200407 -7.54778 8.96941
1.8149 -8.1129 7.07823
-0.799082 -13.479 3.71715
-0.598475 -10.5943 2.99675
0.553434 -8.37649 3.50344
-5.4556 -7.94973 -1.58894
-4.37316 -6.75491 0.917276
-1.99754 -6.2294 1.68067
1.20107 0.562982 -2.16791
-0.469703 -0.920393 -0.195978
-2.18058 -2.54381 0.773516
-7.63833 0.0544246 5.73666
-7.43678 -0.324306 2.7877
-5.35521 -0.530628 1.32928
-2.79874 7.25418 -2.03087
-4.41064 4.80696 -1.4893
-5.60207 2.89928 -0.287738
-9.85886 5.17501 4.02842
-9.3993 4.72724 1.79892
-9.08347 4.41315 -0.120067
-15.5767 4.29944 -2.94647
-13.3415 4.88468 -2.73699
-11.6486 5.86768 -2.51687
-16.4296 6.54186 2.31892
-13.9715 7.92712 1.3601
-12.1121 8.80335 -0.148981
-10.7867 12.3119 5.72984
-10.3055 12.7693 2.82473
-9.97016 11.883 0.457347
-8.45871 18.1445 -3.28954
-7.89396 16.3014 -1.99856
-7.75892 14.6036 -1.00865
-4.52029 19.4426 3.65933
-5.23052 17.385 2.85658
-5.71603 15.6729 2.01182
-6.36046 10.16 1.43457
-4.04807 10.7406 3.22236
-5.36722 12.6472 4.28415
-6.03514 12.299 9.60771
-8.274 16.7216 9.38855
-7.06698 15.0451 8.33255
-5.86006 13.537 7.94546
timestep
34.6065 -26.2304 -10.2054
29.9888 -28.7815 -10.2449
31.5541 -27.0755 -10.0966
33.2316 -26.11 -9.72941
33.0816 -19.9445 -10.3908
31.2631 -21.0077 -9.41857
31.8109 -22.7474 -8.67391
33.3812 -27.0075 -3.41288
32.2653 -25.1224 -4.17666
31.3113 -23.6123 -5.00752
30.5292 -17.1668 -5.98371
30.1095 -18.9733 -4.58992
29.5087 -20.573 -3.60962
25.4911 -23.6745 -0.046257
25.7336 -21.4086 -0.481343
26.6029 -19.8298 -1.27669
26.4964 -13.5381 -0.860373
25.9255 -15.4418 0.336358
25.5685 -17.1632 1.22533
24.0764 -14.2003 7.9594
23.6829 -15.5097 6.08509
23.6146 -16.5785 4.43164
20.1346 -21.3792 2.12003
20.2723 -19.0704 2.30209
20.1417 -17.2498 3.0431
13.5596 -19.3007 6.48122
15.1603 -18.1556 5.25284
16.4732 -17.3427 4.02957
15.2542 -14.0386 -1.447
15.0062 -14.2729 0.847776
14.8336 -14.1405 2.80573
14.9132 -12.6299 9.04703
14.0433 -12.1416 6.95247
13.2255 -11.6851 5.21931
12.3152 -9.5702 -1.14252
11.3907 -8.98574 1.62949
11.3968 -8.53413 4.13917
12.3916 -1.83823 7.53129
11.2815 -3.77402 6.89663
10.5187 -5.42552 6.14058
5.11637 -7.11579 8.29404
6.00203 -6.25798 6.3288
6.89682 -5.05271 5.05303
6.21264 -4.2712 -0.840339
5.6293 -2.95967 0.982295
5.38956 -2.35485 2.84176
4.58415 1.34447 8.78164
4.00201 0.639143 6.6495
3.20527 -0.141347 5.02563
3.98696 0.922658 -2.43795
2.95959 1.98074 0.151519
1.64499 2.0426 2.33567
-4.53971 -2.23459 0.0828402
-2.78255 -0.765989 0.454303
-1.60559 0.76671 0.837076
-1.88583 7.08875 3.34521
-2.88868 5.13948 2.5856
-3.88744 3.48874 2.18752
0.08711 4.25793 -4.43362
-2.61241 4.39053 -3.17846
-4.39554 4.69254 -1.38077
-8.70763 0.654552 -3.84394
-8.34929 2.9003 -3.38499
-7.81302 4.76439 -3.0408
-7.67885 10.2324 -6.14637
-8.04432 9.61804 -3.93931
-8.15276 8.4824 -2.33311
-9.77707 15.2173 -3.48622
-11.0695 12.8045 -2.30778
-10.648 10.8526 -0.722103
-13.4225 5.88245 4.63572
-12.1768 7.05901 3.07167
-11.0818 8.42608 2.17019
-4.02655 11.2103 3.29574
-5.70599 9.06073 2.096
-7.48418 7.25439 1.81735
-9.83562 -0.488974 -1.44848
-8.38165 1.52491 0.197906
-7.94051 3.48215 1.77176
-8.76837 1.91477 10.1233
-7.34384 1.99908 7.50724
-6.61819 2.12572 5.06597
1.32652 3.75269 7.10458
-1.07869 2.24631 6.19562
-3.16044 0.800006 5.9182
-1.82322 -4.49545 1.62203
-1.36358 -3.57047 4.4173
-2.24958 -2.80887 6.68388
3.8545 -5.94268 12.1155
1.26331 -4.66351 11.3876
-0.679865 -3.7447 10.0156
4.12392 2.29175 12.3
1.56558 0.784495 12.5519
-0.492812 -0.224844 11.4354
-7.01894 -2.6823 11.7222
-5.09432 -0.830828 10.4
-3.63806 1.18484 9.8353
-0.412928 8.80141 6.35493
-1.93136 6.46557 7.41257
-3.21452 4.84499 8.90579
-5.94775 8.3156 13.1324
-6.5706 8.29708 10.2183
-6.72882 6.27224 8.67639
-10.0678 11.6801 6.29553
-8.98988 8.97531 5.66099
-9.30716 6.4556 5.89096
-11.9038 -1.72943 6.5575
-11.8334 0.930588 5.21595
-10.7108 3.14932 4.6507
-16.481 -0.215324 2.01228
-14.1747 1.54419 1.33011
-12.5565 3.51487 1.34923
-10.2142 5.58928 -5.85532
-11.7204 6.23832 -3.36722
-12.7205 6.47088 -1.03309
-16.7433 12.9805 2.69362
-15.2369 11.1063 0.933474
-14.5435 9.80313 -1.14584
-17.5483 15.4001 -4.28243
-15.7379 13.0619 -4.65104
-15.0517 10.6121 -4.82379
-14.1923 3.11338 -9.50127
-14.6115 5.96328 -8.73788
-14.6402 8.35453 -7.85267
-14.7048 5.52942 -13.6329
-14.8209 8.38162 -12.7774
-15.7289 10.049 -11.075
-18.8187 5.16964 -12.9839
-19.3236 7.39701 -12.576
-19.346 9.25769 -11.9293
-22.0137 4.06802 -9.05037
-21.8327 6.38055 -9.00718
-21.5953 8.33619 -9.0084
-19.9401 7.37463 -2.80813
-18.8475 8.95507 -5.08603
-19.6733 10.707 -6.74459
-22.1634 17.1362 -10.8643
-20.8755 15.4586 -8.76496
-18.7964 14.1654 -8.0529
-11.4524 14.4675 -10.6778
-13.4434 14.7264 -9.51538
-15.1145 14.9895 -8.50595
-14.5413 20.2937 -3.30018
-13.9626 18.8786 -5.04519
-13.3853 17.7559 -6.55747
-10.6039 20.696 -11.7701
-9.61364 20.4723 -8.96833
-9.82213 19.0394 -6.86938
-5.64483 20.2741 -4.59884
-9.41951 20.8664 -0.670498
-8.88615 20.8065 -2.92756
-7.61114 20.9295 -4.42426
timestep
-1.11757 -11.3046 -4.72409
-2.65576 -10.1475 -7.70802
-2.72466 -9.41512 -5.50775
-1.07447 -9.85857 -4.52738
-5.77219 -5.45727 -1.15043
-4.0152 -6.9719 -1.11424
-2.49266 -8.18255 -1.42583
-1.82165 -8.83007 6.12494
-2.18397 -9.27194 3.87642
-2.87793 -9.62793 2.06739
-6.30602 -15.1037 -0.602578
-6.15438 -13.1996 0.714224
-6.14674 -11.252 1.01049
-9.75877 -13.7048 5.72979
-8.5272 -11.8735 5.01433
-7.63583 -10.2439 4.35802
-7.57344 -7.82445 11.7425
-7.26329 -8.28287 9.48953
-7.08865 -8.22141 7.52825
-9.05082 -2.42646 5.08009
-7.70771 -3.73239 6.44866
-6.13533 -4.54944 7.30946
-3.14819 -0.164988 12.5508
-4.68331 -1.41301 11.3391
-6.09869 -2.50652 10.5134
-11.677 -2.40295 14.0223
-9.83462 -1.27105 13.1817
-8.65441 -0.159505 12.0625
-12.0296 3.28412 15.9387
-9.85229 3.4132 15.148
-8.4832 3.24516 13.7415
-6.93616 2.90567 18.0905
-5.81111 4.80892 17.3874
-5.42983 4.71989 15.4567
0.324802 3.91262 20.7652
-1.18418 3.92434 18.1956
-1.72619 3.90625 15.7039
0.00511999 8.05998 10.742
-0.0149246 5.89484 11.5752
0.403805 4.25038 12.5759
5.30991 5.53506 16.3969
4.65684 4.91019 14.2602
4.1855 4.56642 12.3786
7.62485 0.166241 14.8457
7.30983 1.41077 12.9132
6.94409 2.24983 11.1688
3.66451 -3.45194 10.0885
4.77837 -1.76287 8.95323
5.80348 -0.155446 8.45702
7.85704 7.05875 4.10828
6.80065 4.34397 4.73631
6.53165 1.87896 5.33117
6.76165 -4.39196 4.15476
7.68537 -2.29491 3.79214
8.63898 -0.618326 3.39139
8.8442 -5.07896 -0.930311
9.17782 -2.79649 -0.682526
9.5962 -0.915257 -0.27407
3.70803 2.06928 -4.28237
6.24152 0.64758 -3.61859
8.76728 0.965495 -3.47026
10.168 4.18397 -9.15891
9.53161 4.03566 -6.93283
8.92658 4.39772 -5.09334
7.91239 12.0648 -5.82072
7.70372 9.85621 -5.14212
7.75976 7.97461 -4.56055
5.85633 11.9148 -9.40145
4.97397 9.16586 -8.663
4.63423 7.58987 -6.68732
-0.981891 7.2822 -3.78361
0.166373 6.34001 -5.5658
1.4626 5.49929 -6.78805
-1.1201 10.1988 -11.7007
0.524785 7.72047 -11.5205
1.18229 5.44437 -10.5773
9.27932 4.14126 -13.7705
6.54095 3.70646 -12.6784
4.38003 3.53653 -11.3353
9.44374 0.0799862 -8.82708
6.52992 0.516676 -8.38062
4.01875 0.807448 -8.71563
-0.827457 -4.83616 -10.1673
0.115595 -2.89388 -8.11334
1.6239 -1.37366 -6.72881
5.93662 -6.18446 -3.0256
4.41491 -3.64032 -2.72201
2.42877 -2.08216 -3.0836
-5.05508 -0.528342 1.60926
-2.61902 -0.360784 -0.0989435
-0.20787 -0.396297 -0.928487
3.11459 6.53541 1.32714
3.73724 3.63746 1.0196
2.89683 1.29473 0.464797
3.05294 -5.05803 4.27578
3.35513 -2.0936 4.31014
2.58547 0.330587 4.12724
1.5464 7.91746 7.58743
0.833446 5.05705 7.15138
1.52074 2.60761 6.97706
0.790574 -1.24881 13.8791
0.932011 -0.13826 11.1174
-0.739017 0.775326 9.4217
-4.82872 8.14831 11.4704
-4.56745 5.33032 10.5371
-3.78822 3.00336 9.8439
-10.5603 1.9005 7.44457
-7.75047 1.59374 6.50052
-5.54507 0.683327 7.4004
-1.5444 -6.23937 10.4763
-1.7125 -3.66013 8.9932
-2.51563 -1.58404 7.7493
-3.53595 3.66396 3.4653
-1.97253 1.18769 4.01679
-1.97747 -1.3622 3.99413
-7.26312 -6.55334 2.88278
-4.41113 -5.75108 3.20363
-2.28106 -4.72423 2.24924
1.91274 -9.72052 -0.444114
1.73322 -6.76928 -0.816054
0.0606711 -4.84589 -0.741002
-5.47059 -3.08359 -3.15156
-2.69096 -3.41584 -4.17316
-0.606727 -4.85221 -4.48193
2.68613 -11.5439 -7.96319
2.07133 -8.63285 -8.13201
2.02002 -6.58747 -6.61009
8.34693 -7.02113 -8.72641
6.46894 -5.77557 -8.17495
4.92239 -4.56765 -8.00172
7.27636 -3.35964 -14.0606
5.88492 -2.76041 -12.3035
4.34241 -2.466 -11.1141
-2.60581 2.08876 -9.1318
-0.288698 1.10256 -10.7252
1.28884 -0.404724 -12.045
-0.231059 -1.93537 -19.4118
0.26459 0.435019 -17.6751
1.37274 1.17395 -15.5006
3.39653 7.96407 -14.2524
3.11277 5.77486 -14.966
1.32801 4.95405 -15.1147
-5.29278 3.28031 -14.4181
-3.62725 4.56427 -15.3978
-2.27785 5.94559 -15.7876
-1.67459 13.4119 -20.3015
-2.41286 11.5405 -18.103
-3.17282 9.50727 -16.7649
-7.67598 6.96748 -16.2665
-9.16406 11.5398 -17.182
-8.44753 9.91969 -15.6839
-6.89961 8.89559 -16.3443
timestep
-1.62676 10.0411 -17.9295
-3.64418 10.2161 -22.3111
-3.34985 10.2143 -20.0098
-3.07579 9.94194 -18.0781
-8.96816 12.7217 -16.1052
-7.27374 11.1476 -15.9222
-5.70678 10.1047 -15.3411
-0.556498 9.30588 -10.3782
-2.57904 8.75595 -11.3728
-3.97971 8.11644 -12.6017
-8.3352 8.06879 -13.2949
-7.88895 9.67896 -11.6854
-6.90746 8.73753 -10.2602
-13.078 5.66242 -6.80685
-10.886 5.96431 -7.5042
-9.08815 6.60096 -7.99748
-1.95281 5.99442 -6.28841
-4.20363 5.43208 -6.28784
-6.11727 4.96423 -6.28433
-9.212 -0.964272 -3.76004
-7.85304 0.849081 -3.26266
-6.89086 2.55826 -3.44657
-6.68813 2.85007 2.96225
-5.53229 2.78762 0.951641
-4.4418 2.16776 -0.567403
-2.43377 -3.03105 4.29599
-2.39023 -1.86504 2.29077
-2.70554 -1.02726 0.535888
-4.18815 -5.88915 0.796749
-3.89119 -4.6969 -1.17118
-2.09941 -4.05478 -1.67922
-1.5421 -0.84606 -7.12559
-0.364743 -2.1855 -5.64162
0.0479858 -3.92376 -4.81156
3.84905 -2.75076 -10.4702
4.04851 -2.89825 -7.5005
3.78941 -4.27969 -5.37283
10.4603 -3.83309 -3.87733
8.43562 -4.84405 -3.36634
6.57473 -5.4056 -3.04595
5.44668 -11.0691 1.46902
6.23294 -8.95394 0.930288
6.38482 -7.07345 0.363182
2.82336 -5.02924 4.62726
4.84674 -4.26942 3.78407
6.69459 -4.49885 3.14086
12.6006 -6.50916 5.65303
11.1496 -4.82071 6.30602
9.30919 -4.25625 5.88768
14.9642 0.392099 3.13177
12.4839 -0.879535 4.18598
10.3705 -0.619716 5.58908
7.36374 5.30291 8.75843
7.91515 3.91871 6.98013
8.18619 2.48909 5.65212
7.96303 2.34433 1.05858
6.05353 3.51309 1.66701
6.32911 4.71983 3.19957
9.3081 11.3667 6.71295
7.81964 9.10936 5.46023
5.57709 8.00921 4.94728
-1.10893 10.5297 6.92993
0.933141 9.44807 6.72408
2.35645 9.9593 5.46165
1.38266 15.0936 0.740902
0.747002 14.1574 2.76622
0.872337 13.3375 4.55307
0.0135722 16.6693 11.0697
-0.824913 17.2528 8.27023
-1.43161 15.8537 6.22649
-3.96925 17.4702 -0.788402
-4.05432 16.761 1.41889
-3.82877 16.2272 3.30173
-4.98607 10.051 7.08446
-6.52362 11.397 4.91544
-5.80814 12.9925 3.05942
-6.51557 9.43438 -4.68747
-6.13941 11.6033 -2.67883
-7.12697 12.3249 -0.441294
-12.5683 18.0788 -1.30546
-11.0362 15.5333 -1.53668
-10.5163 13.0777 -1.98601
-10.3944 11.0739 -7.9343
-11.5582 9.69239 -5.56419
-11.1651 9.48865 -3.05289
-12.6855 3.28402 -1.11561
-10.3447 4.97391 -1.85425
-8.61574 6.82935 -2.12092
-1.10626 2.60898 -2.941
-2.95639 4.88421 -2.41114
-4.832 6.54234 -1.92529
-1.10462 14.8079 -1.23959
-2.17636 12.0286 -1.15275
-2.56351 9.58768 -1.78073
3.01657 12.0244 -5.94574
2.01863 9.63106 -4.47722
0.365692 7.92859 -3.54346
3.53422 10.3419 1.02173
2.07595 7.76497 1.35841
1.96345 6.13468 -0.599137
-2.92117 4.76288 5.49404
-1.34774 3.66925 3.21178
0.616356 3.35636 1.61587
2.28283 -2.2915 6.79307
1.69768 -0.575288 4.4282
2.27125 -0.0425743 2.00132
8.76217 -1.09103 0.383155
6.308 -2.15921 -0.926978
3.77089 -1.90445 -0.952401
-2.00455 -7.33692 2.76779
0.175986 -5.80103 1.43862
2.47929 -5.13893 0.567481
4.82986 -12.1358 -3.86709
3.86555 -9.33342 -3.55548
2.81751 -7.21561 -2.59685
-4.63944 -5.33278 -5.4839
-2.54232 -7.32392 -4.76428
-0.627973 -8.49877 -3.55698
-2.6149 -12.997 -8.83466
-0.497908 -13.0036 -6.73735
-0.447238 -12.2187 -4.31168
1.25283 -14.1698 3.83076
1.06846 -14.3647 0.862853
1.46571 -14.135 -1.64552
7.67397 -17.3328 -6.56656
6.133 -17.1091 -4.02574
4.3516 -16.5192 -2.29913
9.36228 -18.3561 -0.627432
7.88743 -18.5006 1.1576
6.20259 -18.7416 0.165568
-0.671345 -20.0428 1.88684
1.46069 -19.2258 2.29825
3.15259 -18.2192 2.37115
9.20149 -12.2513 5.33598
6.98201 -14.0906 4.58018
5.18683 -15.9016 4.59161
4.29717 -21.2965 10.4098
4.87959 -19.1754 8.39929
3.58453 -17.0511 7.83988
-2.7891 -16.415 9.01228
-0.598808 -15.6715 9.19173
1.11993 -14.9335 9.80999
5.92286 -11.3381 9.95607
4.29786 -11.7788 11.5522
2.6444 -12.5236 12.3217
5.19203 -6.23385 15.3064
2.81648 -7.75159 14.3401
1.01912 -9.52897 14.0041
-3.6688 -10.5739 13.0172
-5.79567 -7.26718 16.576
-4.0258 -8.16471 15.3742
-2.75595 -9.17738 14.2594
timestep
-6.73345 10.1974 1.92181
-11.2015 11.3436 3.64022
-8.90167 11.1272 3.4247
-6.9633 11.0554 3.08051
-6.56144 12.9733 9.45651
-6.12023 11.688 7.57615
-4.99723 10.679 6.31051
-6.89853 4.98456 6.30355
-4.96507 6.21781 5.95251
-3.4625 7.3389 5.34725
-3.73061 5.1127 -1.89566
-2.68653 5.85217 0.0396667
-2.24925 6.21557 1.92582
2.07968 6.50085 -2.28153
1.90269 5.77113 -0.0864074
1.44087 5.32065 1.77495
5.9565 6.89679 7.0015
4.57586 5.35063 5.95957
3.22539 4.30894 4.97368
5.18929 -2.16115 7.52452
4.19672 -0.0884192 7.84234
3.50422 1.75455 7.7732
-0.25059 4.65266 13.3211
1.2631 3.18637 12.351
2.23453 1.79191 11.3546
1.45912 -5.21808 10.2094
0.836102 -2.99468 10.4346
0.0195907 -1.2154 10.6545
-7.30943 -0.209999 8.72124
-5.25736 -0.864671 9.58313
-3.75002 -1.68388 10.5515
-4.80586 -5.82109 14.8416
-4.51615 -5.6482 12.5463
-4.9024 -5.30371 10.6455
-10.5479 -11.903 10.9921
-8.13481 -10.3426 10.203
-6.70355 -8.40024 9.37765
-4.31073 -12.1895 3.19284
-5.70829 -10.7924 4.40827
-6.59768 -9.75974 5.83075
-10.0776 -5.68603 1.66762
-9.80748 -7.69733 2.79194
-9.87585 -9.2738 3.97133
-13.0581 -12.573 -1.77101
-11.3866 -12.2018 -0.205601
-9.90883 -11.4087 0.827933
-4.97826 -16.0928 0.0808853
-6.25991 -14.2209 -0.404685
-7.09156 -12.7139 -1.36286
-10.1316 -8.44869 -6.35509
-7.81491 -9.28002 -4.67512
-6.45706 -11.4285 -4.8821
-4.68244 -16.4495 -7.7972
-4.24194 -14.177 -7.95282
-3.86171 -12.2932 -7.51959
0.999283 -7.88996 -6.54855
-0.412662 -9.00144 -8.016
-1.5791 -9.86642 -9.34722
-1.01055 -15.2733 -14.4337
-1.54289 -12.4568 -13.6188
-0.180203 -10.4503 -12.8318
0.620255 -5.65787 -18.658
0.649165 -6.61541 -16.545
1.2751 -7.72114 -15.0395
-0.121241 -0.975401 -14.3922
0.398423 -3.03453 -13.4582
0.778765 -4.79685 -12.6642
3.97896 -5.66934 -6.29195
2.1807 -3.65503 -7.55258
0.127278 -4.17421 -8.97259
-6.85816 -2.02322 -9.52701
-4.76397 -2.90359 -9.05615
-3.44591 -3.64402 -7.79307
-6.92935 -9.97273 -11.2681
-5.67101 -8.40749 -9.06655
-4.89438 -7.0746 -7.0361
-2.10438 -13.0702 -3.61462
-2.04168 -10.1075 -3.92929
-2.97351 -7.73618 -3.82477
1.41079 -9.51109 1.8963
0.592839 -7.23904 0.150127
-1.31106 -5.92746 -0.925692
-5.26679 -5.56089 3.67328
-3.22485 -3.52303 2.9263
-1.70582 -2.70476 1.04877
-0.476047 3.97145 -4.04917
-0.49485 1.8538 -1.9526
0.348128 0.258319 -0.151151
7.70924 -0.693953 4.36824
5.35312 0.698211 3.18884
3.55472 1.41541 1.52993
5.16812 5.77541 -4.72257
6.47486 5.10475 -2.12969
6.08436 3.83025 0.0441658
13.058 3.22593 4.19839
10.6572 3.42029 2.44366
8.88768 5.23856 2.18847
11.3072 12.7561 1.58438
9.46361 10.4232 1.78264
7.64105 8.81058 2.54422
1.38953 11.3067 -0.958956
2.57795 10.6697 1.69855
4.04364 9.59287 3.4859
5.73406 12.7689 9.9227
4.23872 10.4923 8.71385
2.81343 9.17816 7.05728
-2.47563 11.2019 11.2348
-1.89867 8.9467 9.37427
-0.238352 7.31158 8.33881
-3.88563 3.67427 11.3671
-2.22541 2.75795 9.06831
-0.28623 3.57855 7.63002
1.19418 -2.78303 4.84219
0.894183 0.0855533 4.09272
-1.06449 1.6832 4.42972
-7.88137 6.2895 2.91875
-6.63189 3.5841 2.91683
-4.62435 2.02853 3.14589
-9.78445 1.9521 -3.07262
-6.88801 2.12319 -2.3931
-5.53581 1.18482 -0.445396
-7.32942 -4.93061 -0.679397
-5.37636 -3.76855 -2.60698
-3.81841 -1.88025 -1.89312
-1.33063 1.2618 -8.28457
-0.882184 -0.567352 -5.97514
-0.539919 -1.87761 -3.81444
4.56446 -6.18652 -0.31899
3.52803 -4.25829 -1.08719
2.69922 -2.73514 -2.02208
4.41993 2.42421 -6.09728
5.00893 0.960184 -4.39667
5.47979 -0.330731 -2.98503
12.5401 -3.34659 -0.333998
10.6946 -1.06105 -0.83512
8.96193 0.567071 -1.75676
13.4113 -0.589228 -6.6178
11.5171 1.60111 -5.91454
10.6051 3.10006 -4.06414
12.1192 7.29952 0.621696
11.4152 6.45888 -1.42283
10.5683 6.79313 -3.16982
6.27002 9.64929 -4.90157
8.03427 10.7308 -5.95048
9.64345 9.83436 -5.25199
15.3021 9.83265 -6.14965
14.0379 12.4329 -5.42779
11.6975 12.9557 -4.56077
9.80384 16.4407 -8.05954
7.91349 18.1904 -3.39186
8.48829 16.7115 -5.08445
9.39322 15.4377 -6.28422
timestep
6.04206 -8.03747 -18.1066
7.98882 -7.5203 -21.8621
5.88776 -7.5064 -20.8784
6.0534 -6.89336 -19.0135
7.30832 0.668139 -19.3596
6.96182 -1.51913 -18.6681
6.3475 -3.25319 -17.9635
0.963863 -0.543705 -20.0227
1.85591 -1.53654 -18.1251
2.88005 -2.38671 -16.6728
1.83285 -8.48304 -14.1455
2.42184 -6.27629 -13.7384
2.427 -4.32928 -13.4382
5.03777 -7.71721 -8.5971
4.12591 -5.72166 -9.35119
3.39386 -3.94458 -9.78378
5.91433 -2.5761 -4.98734
6.84849 -1.9682 -7.02209
5.26698 -1.2126 -7.92142
0.868615 3.76021 -6.85103
2.97186 3.23332 -7.67635
4.74222 2.54113 -8.19366
7.1287 6.35711 -12.534
6.93607 6.00544 -10.2489
6.89459 5.67071 -8.30796
6.65578 12.4582 -9.00223
7.14681 10.7262 -7.53885
6.82397 9.04561 -6.56296
1.57437 12.2373 -2.03944
3.31086 10.7778 -2.52609
4.91444 10.1086 -3.45432
11.3281 10.9863 -0.435702
9.1265 10.2757 -0.610019
7.34879 9.42677 -0.617271
9.1456 13.3829 5.69152
7.30281 11.4996 4.29939
6.34865 9.49305 3.04814
7.04885 7.16908 7.00125
4.90831 6.47792 6.43308
3.9022 7.85996 5.45401
-2.1009 11.2214 7.2046
-0.568635 9.48108 7.28114
0.71934 8.01043 7.52438
4.902 3.2817 8.71743
2.68192 3.88862 9.00941
1.08191 4.86179 9.62079
0.0995487 5.0135 17.0449
-0.0297866 4.23988 14.8616
0.230474 3.48733 13.0597
-5.54395 0.299486 17.3705
-3.9736 0.332317 14.8381
-2.15431 0.52881 13.0621
-2.11755 -6.08756 9.12131
-2.75744 -4.14712 10.2202
-3.34347 -2.44019 11.0101
-8.97404 -0.480622 12.4173
-7.94739 0.551795 10.611
-6.66779 -0.849834 10.0829
-7.01042 -7.26823 6.13045
-6.5909 -4.45218 7.01034
-6.11714 -1.99855 6.50276
-4.21638 4.26792 4.68713
-4.59968 2.09581 3.9678
-5.24538 0.274462 3.58497
-9.31669 -0.710325 -1.12051
-7.06075 -0.935708 -0.628247
-5.18864 -0.940826 -0.0150904
-6.81333 4.50261 -2.10645
-4.36991 2.88911 -2.66027
-2.65615 1.14837 -1.92864
3.63664 -1.55829 -0.107111
2.15876 0.0186928 -0.950536
1.12245 1.50039 -1.73253
1.98024 8.04051 -5.56319
3.01482 6.17533 -3.48204
3.74429 3.73636 -3.3345
7.96259 4.98023 0.924198
8.60781 5.60233 -1.91782
7.45819 4.36944 -3.83115
12.3104 -2.91067 -5.08811
10.3816 -0.643347 -5.22685
9.62786 1.77039 -5.55625
13.3985 7.52331 -9.604
12.1301 4.8274 -9.54435
10.6313 2.82016 -9.06797
12.6082 0.000202876 -16.5828
12.0693 0.0178494 -13.652
10.0945 0.923452 -12.3167
7.4606 -6.18909 -14.0176
6.81621 -3.36802 -13.3058
6.83531 -0.820353 -13.1972
3.85737 3.98135 -16.1624
2.7407 2.05994 -14.1771
3.62845 0.892288 -12.0912
-2.35091 -2.77542 -14.834
-0.733986 -2.21143 -12.3952
0.348836 -0.535043 -10.8079
-5.86462 1.04382 -6.91359
-2.97313 0.323132 -6.93022
-0.722858 -0.850937 -7.17582
4.29243 -5.95966 -5.01131
2.13098 -4.08186 -4.18524
-0.198194 -3.04604 -4.11868
-4.7362 -7.79263 -0.384656
-3.4742 -5.09957 -0.572192
-1.78658 -3.19041 -0.669521
2.07494 3.24223 3.40698
0.00741583 1.13015 3.0264
-0.992455 -1.13816 2.42848
0.1498 -7.02775 4.25281
-1.37779 -4.81758 5.54198
-1.59939 -2.31695 5.98967
-2.97438 5.23329 9.79671
-3.40189 2.42183 8.90603
-1.76643 0.501127 8.53327
6.28828 0.181475 9.62028
3.33217 -0.178935 9.51115
1.12699 -0.727733 10.6681
6.45143 1.50365 14.8537
3.73094 0.317919 15.1245
2.08834 -1.43798 14.2753
0.100247 2.6737 20.1974
-0.66472 0.478268 18.3332
-0.461551 -1.73175 17.0774
-2.4033 -9.50171 18.2696
-3.03161 -6.73414 17.3607
-3.09769 -4.37947 16.3841
-10.516 -2.86806 16.5141
-8.46083 -3.66001 15.7851
-6.68865 -4.23965 15.1492
-6.25978 -8.16201 9.46905
-7.01492 -6.58576 10.9947
-7.72369 -4.83073 11.541
-10.8762 0.376599 5.04827
-10.727 -1.66905 7.21009
-10.1858 -2.92525 9.36216
-10.8752 -8.14082 13.1093
-11.7516 -7.44723 10.3469
-11.3886 -6.301 8.09836
-9.75159 -2.0816 3.10802
-9.34323 -4.3579 3.29265
-10.5958 -5.22683 4.54023
-16.6084 -7.90922 3.85617
-14.319 -7.90985 3.48061
-12.5082 -7.95048 2.70594
-18.2848 -5.07247 0.93837
-15.3804 -5.05328 0.271549
-12.9497 -5.61358 -0.257849
-9.07467 -6.68192 -4.18655
-10.4461 -2.236 -5.57914
-10.2254 -3.99214 -4.07926
-10.169 -5.52757 -2.84629
timestep
7.43399 6.03361 -17.1177
7.24827 3.71352 -21.3933
6.85114 5.34633 -19.7937
6.79994 6.62235 -18.2937
0.615097 9.34813 -21.3325
2.11863 8.57455 -19.744
3.0922 7.43718 -18.4635
-2.46669 5.72681 -17.5322
-0.629265 4.46591 -18.1775
0.970968 4.62433 -17.0396
4.58054 0.393191 -12.2336
2.87659 1.79467 -12.9511
1.36104 2.19285 -14.1452
-2.8384 -2.92798 -14.3367
-2.15085 -0.834275 -13.6114
-1.77399 0.772674 -12.5358
-3.02712 5.4774 -8.53177
-3.59592 3.23447 -8.69941
-3.85751 1.42158 -9.42459
-4.84056 -4.37525 -5.78574
-5.41385 -2.44916 -6.94502
-6.34897 -1.05563 -7.97678
-12.974 0.612812 -7.90993
-11.8415 -1.22508 -7.06026
-9.97916 -0.591717 -6.95381
-7.33286 3.97423 -3.45333
-8.57489 2.01478 -3.47096
-9.64387 0.369753 -3.29283
-10.8535 -4.35657 2.43416
-11.1948 -2.68883 0.857897
-11.5935 -1.32271 -0.504203
-18.4812 0.649719 1.60869
-16.5813 0.955063 0.312728
-14.9027 0.540425 -0.631509
-14.4894 8.68169 -2.67982
-14.7291 5.87504 -1.70736
-13.2144 3.90958 -1.11965
-13.9639 7.38764 4.17493
-12.8434 5.70082 3.04288
-12.2084 3.90369 2.54484
-7.5997 -1.14772 3.30102
-9.15543 0.331605 4.18061
-10.5589 1.47519 4.95745
-11.6056 4.09437 12.0096
-11.2473 4.21608 9.72068
-10.6061 3.89687 7.88552
-7.79986 9.21598 5.34534
-7.70792 7.34428 6.71307
-7.48783 6.04846 8.18048
-10.669 6.17342 14.7489
-8.20393 7.03718 13.3143
-6.27752 7.03949 11.6436
0.106473 7.20576 14.9563
-1.90857 6.17575 14.4453
-3.72263 5.53559 14.0207
-7.53681 1.17448 18.1929
-5.47088 2.06582 17.6273
-4.15181 3.4565 17.1724
-1.07084 -3.30686 18.7351
-2.02224 -1.15522 16.906
-1.36161 1.1453 16.0265
4.03469 3.47772 14.7494
1.93598 3.10572 13.8332
0.140975 2.94714 13.0372
-1.72452 5.56514 6.81185
-1.10754 4.05935 8.46552
-0.952491 2.35784 9.44588
7.06323 4.28996 7.84362
4.73001 2.65364 6.97246
2.57 1.89719 8.0971
1.01914 -4.89293 7.71776
1.77221 -3.0002 8.8281
2.57958 -1.49507 9.80978
3.95336 -0.0162626 16.4969
5.12282 -0.90958 13.9052
5.9395 -0.923816 11.4903
11.6487 -4.71896 10.5311
9.93232 -3.03769 8.76821
7.87905 -1.60216 8.2932
2.23662 -5.4429 4.23411
4.89319 -4.10151 4.08016
5.60607 -1.96145 5.2696
2.34447 4.52115 2.48476
1.97068 1.56603 2.57375
2.39427 -0.100085 4.45716
-2.75193 -2.2983 11.0869
-2.11984 -1.47001 8.29499
-0.90204 -1.04191 6.09584
-6.45612 2.13187 8.95517
-5.00652 2.10754 6.35162
-4.04588 0.501954 4.61927
-5.85237 7.36627 3.00633
-5.17525 4.7104 1.83662
-5.13051 2.19892 1.39733
-6.13145 -4.63213 -2.06927
-5.53214 -1.75706 -2.57446
-4.33651 0.371549 -1.83863
-0.894878 5.80186 -5.66106
-1.23373 2.85649 -5.3605
-2.35339 0.583562 -5.07304
-0.500558 -5.44746 -11.4149
-0.997567 -3.28595 -9.42457
-0.522979 -1.4856 -7.68213
6.38764 3.62973 -6.52332
4.84356 1.45481 -7.85221
3.00926 -0.248053 -8.33992
5.09938 -1.64991 -14.7048
4.61696 -3.4097 -12.3487
4.58697 -3.38131 -9.79935
10.7617 -2.40532 -8.83542
9.08899 -3.8539 -6.8394
6.6989 -4.73483 -6.94491
3.63481 -12.186 -5.66512
4.69528 -9.62437 -4.57305
5.18307 -7.12775 -4.40958
6.41469 -9.91425 2.71415
5.06598 -8.30546 0.599166
4.36058 -6.28993 -0.794025
7.05468 1.09912 2.73061
5.43062 -0.628607 0.925672
4.03834 -2.63398 0.18922
-2.95432 -2.39835 1.92378
-0.897683 -1.65804 -0.101697
1.13374 -0.687967 -1.29951
-1.25361 7.243 -0.851033
-0.244542 4.44281 -0.99628
1.68787 3.02767 -1.87129
4.91119 8.71251 0.726484
4.54185 6.90643 -0.682077
4.79987 5.19399 -1.62115
10.1563 2.60493 0.789115
8.94824 2.56653 -1.19115
7.33315 2.44734 -2.31284
2.08222 -3.24821 -4.62078
4.56153 -1.6242 -4.31098
6.77382 -1.22646 -3.10683
10.2872 -2.59512 2.74795
8.71346 -4.29497 0.873312
8.58106 -4.24586 -1.67274
11.7232 -9.93629 -5.62654
10.149 -8.68427 -4.4703
9.05646 -7.71565 -3.14791
7.1221 -13.4018 -3.71462
7.93366 -11.9669 -2.08222
8.64976 -10.6659 -0.787741
14.3042 -12.1055 -5.17824
13.1866 -12.725 -2.48608
12.0127 -12.3523 -0.253213
15.3767 -10.1741 2.51973
12.4295 -9.22493 6.66244
12.8153 -10.3951 4.69666
13.5241 -11.0089 2.96408
timestep
0.804651 6.45341 -14.5147
2.56951 6.34203 -17.5421
3.3065 6.73164 -15.3771
2.0754 5.85863 -14.1109
0.594365 0.596918 -17.328
1.34441 1.59662 -15.3734
1.85964 2.10758 -13.5419
5.74241 -0.332239 -12.7777
4.24047 -1.27328 -11.2807
3.24928 0.254792 -10.5296
6.59501 6.18415 -11.0971
5.53748 4.50545 -9.89458
4.35539 3.42393 -8.74752
2.20705 2.34696 -2.5405
2.98421 3.68026 -4.27276
3.15791 5.14409 -5.58001
3.54398 11.3958 -5.86028
2.63417 9.27278 -5.64246
2.91922 8.51755 -3.84552
-1.42341 12.9014 -1.31005
0.461151 11.5668 -1.08717
1.84745 10.2426 -0.633599
5.0627 8.46912 5.31768
3.38777 9.49662 4.0843
1.87085 10.3534 3.16468
-1.10225 16.2553 5.1435
-0.597103 13.9929 5.23688
-0.452002 12.0691 5.63472
-3.00907 10.6455 12.655
-2.77864 10.4785 10.3526
-2.54041 10.5044 8.39729
-6.73085 10.035 3.10986
-6.26039 9.96048 5.38044
-6.06407 9.59326 7.30567
-7.57966 11.2781 15.2308
-6.87097 10.395 12.4743
-6.9851 8.46217 10.8151
-10.8852 2.74636 13.9762
-9.25478 3.80243 12.7078
-7.87206 4.91624 11.8546
-2.65991 0.391842 10.075
-4.87469 0.912301 9.62091
-6.56095 1.81048 10.1014
-12.8592 2.77705 7.94176
-10.9805 1.4401 8.19702
-9.46046 0.188435 8.25693
-8.43903 -5.86499 10.3397
-8.93155 -4.49871 8.53057
-8.95878 -3.33987 6.93772
-15.9599 -5.92734 4.81656
-13.4365 -4.49 4.148
-10.9764 -3.93377 3.77295
-5.68624 -5.74513 0.864513
-7.02336 -3.89002 1.25574
-8.42295 -2.50668 1.34713
-10.077 -3.19061 -5.66128
-9.09628 -2.17857 -3.81837
-8.52507 -1.18702 -2.2148
-13.8192 -1.88373 -6.52839
-13.1616 -0.339694 -4.06591
-11.591 1.026 -2.59264
-13.1558 7.55891 -3.03759
-12.725 5.49813 -2.06291
-12.7585 4.09524 -0.680281
-19.8751 3.89422 -1.13866
-17.6119 3.47954 -0.841994
-16.1051 2.33935 -0.284412
-21.2522 -4.03077 -1.9316
-18.7989 -3.1102 -0.512217
-17.6996 -1.02737 0.465495
-13.8931 -6.49514 -0.532901
-13.9481 -4.20891 -0.142305
-14.1476 -2.37487 0.548646
-15.4327 2.11437 5.33204
-13.0919 1.20538 3.72749
-11.8725 0.477959 1.60946
-7.18817 6.45616 -2.8654
-8.34453 4.52875 -0.908799
-8.89431 2.67948 0.758881
-4.18361 -2.23357 6.37643
-6.23844 -0.365145 5.29612
-7.63426 1.40987 4.11139
-11.5937 6.32782 8.3165
-8.93839 5.09951 7.74993
-6.88025 4.27719 6.48846
-2.86101 6.17283 13.526
-3.3896 5.71164 10.6297
-3.78556 5.77225 8.11145
3.49359 5.23891 10.5219
1.83423 6.81436 8.61271
-0.305712 7.02154 7.24079
-4.43438 10.1954 0.155586
-2.63349 9.2817 2.347
-1.04248 7.71441 3.57772
4.67839 3.12815 1.20343
2.0568 4.5152 0.913976
0.244565 6.21247 0.333064
-2.7815 11.5232 -5.49065
-2.38683 8.77139 -4.41721
-1.42969 6.86918 -3.01436
-0.727129 5.9214 -10.437
-1.04602 4.63899 -7.76599
-1.88182 3.98533 -5.44723
-4.20318 -3.17645 -3.79078
-3.20342 -0.653284 -5.02143
-0.864629 0.327459 -5.28726
6.11177 1.29236 -5.3764
4.17452 -0.94124 -5.74859
1.935 -2.09337 -6.14803
1.27629 -7.01977 -11.6479
2.92886 -7.03521 -9.1681
2.95359 -5.64703 -7.02937
0.724222 -9.7201 -1.04061
3.05108 -9.07233 -2.78578
4.16719 -8.64759 -5.03909
8.36166 -10.937 -10.0393
7.54491 -12.2837 -7.50951
5.68741 -12.0507 -5.77793
4.3738 -19.9119 -5.70946
4.58043 -16.9399 -5.63845
4.99668 -15.2217 -3.80085
5.44562 -16.7647 4.02905
5.57531 -16.3313 1.08359
7.20159 -15.5655 -0.725043
9.12347 -22.9648 -0.691568
9.8354 -20.0803 -0.921185
10.2447 -17.6605 -1.61363
11.1922 -15.671 -8.22729
11.5165 -15.6892 -5.93014
11.7299 -15.1485 -4.04789
8.51107 -10.895 0.0574172
10.4692 -11.5282 -1.01362
12.0398 -11.8695 -2.15274
18.3185 -8.49735 -7.13345
16.6338 -9.07125 -4.74333
14.9137 -9.50156 -2.91081
14.9939 -5.39762 4.85823
14.8777 -5.90537 1.9241
15.3959 -6.63454 -0.4638
22.4465 -4.57268 -2.38742
20.5537 -5.26699 -1.23958
19.0638 -5.7388 -0.0400502
19.6533 -7.05838 7.49558
19.5003 -6.25382 5.32495
19.1339 -5.17539 3.71798
19.3678 0.774605 -0.772666
18.586 0.695387 2.10188
19.3347 -1.39829 3.35001
20.2647 1.9243 6.7903
24.2098 -0.387766 9.12174
22.6207 -0.20779 7.44106
20.8674 -0.0526422 6.55621
timestep
20.4869 -7.53869 -1.00002
24.3888 -4.11972 0.21161
22.5125 -5.35888 -0.359754
20.7445 -6.11817 -0.782446
17.1476 0.0948218 1.69463
17.6558 -1.88255 0.592752
17.9536 -3.57132 -0.376927
12.6384 -5.69241 -5.35362
13.7067 -4.52435 -3.65749
14.7161 -3.43648 -2.36189
13.7568 2.30971 -2.91414
14.2574 1.84803 -0.696338
14.0438 -0.10986 -0.652599
10.3668 -3.37621 4.55149
11.0171 -1.4672 3.40466
11.4999 -0.0111887 2.16868
10.3367 6.05525 0.573548
9.83352 4.43033 2.15114
9.53132 2.97732 3.44665
11.4256 1.69737 8.88944
9.45818 2.43347 7.90465
7.82757 2.70085 6.83203
7.59569 8.05747 7.67088
6.09995 6.97714 9.07731
5.46367 5.40118 8.08111
3.12825 -0.269381 5.55577
2.99246 1.95667 6.19505
2.47979 3.85549 6.30705
-0.834647 8.52351 7.17674
-1.08998 7.22276 5.27273
-0.834532 5.27631 5.1085
-4.88095 -0.702606 5.95098
-3.48722 0.799656 4.86327
-2.12208 1.89208 3.95557
-8.30928 -0.428222 3.04744
-6.80251 2.06132 2.40538
-4.67604 3.02544 1.38016
-1.13266 3.31508 -4.36411
-2.65839 4.24005 -2.88123
-3.58424 5.27326 -1.4826
-7.88338 5.99979 -6.64523
-7.00039 6.94143 -4.71753
-5.98083 7.67173 -3.1983
-5.73203 13.4977 1.66257
-6.3817 11.5347 0.610536
-6.96726 9.86538 -0.256369
-11.5057 8.42768 -4.97443
-11.0466 9.23398 -2.84803
-10.6904 9.86696 -1.01682
-8.80985 15.129 4.08885
-10.308 12.814 2.95889
-11.5825 10.6353 2.59619
-14.6728 6.374 6.15093
-15.1623 8.15172 4.7429
-14.943 10.0519 4.2714
-15.4103 12.5531 9.81323
-17.3435 11.6251 8.92787
-17.0851 11.6461 6.97501
-14.1143 16.6607 1.86702
-15.8484 15.2836 3.86124
-17.1751 15.3278 6.03844
-16.3959 21.3858 9.65243
-17.842 19.978 8.50818
-18.6829 18.36 7.76262
-19.702 23.6562 4.20921
-19.7211 21.3523 4.48108
-20.1254 19.4254 4.41239
-19.7833 19.1822 -1.88289
-19.0068 17.245 0.244266
-19.5868 16.1906 2.49247
-21.8429 10.2809 5.70479
-20.4488 11.3934 4.22113
-19.1997 12.4662 3.1396
-13.028 13.1319 -3.20327
-14.7371 12.41 -0.871313
-16.5888 11.4281 0.581146
-19.3995 4.71096 1.79238
-17.1463 6.39629 0.81094
-15.1111 7.93194 0.763111
-11.5477 1.47954 -1.50302
-11.2139 4.28652 -0.559711
-12.0166 5.80026 1.32885
-11.7575 8.11217 8.0406
-10.4146 5.97489 6.45656
-9.43394 5.73069 4.11541
-4.57471 2.44659 8.69471
-5.7991 4.51957 6.93856
-5.67086 5.56661 4.61709
-0.926517 11.0974 -0.238771
-2.70852 8.84301 0.550325
-3.37984 6.73582 1.81967
-0.492566 -0.491537 -0.356765
0.291985 2.37685 -0.163847
-0.37665 4.617 0.854531
6.40381 8.66429 4.5695
4.42214 6.96668 3.13024
3.29033 5.24344 1.62959
2.76486 3.5255 -5.99684
3.20837 2.42382 -3.26371
4.13846 2.52987 -0.891755
5.67474 -2.99661 3.96909
6.44197 -1.40815 1.56731
6.6155 -0.348143 -0.745427
9.86598 2.62726 -6.3755
9.63931 -0.108502 -5.21592
8.55719 -1.8172 -3.66291
5.27476 -8.7044 -7.25248
6.7838 -6.70628 -5.63672
8.33264 -5.60049 -3.93943
8.90444 -8.65758 2.74019
10.1972 -8.84055 0.0614223
10.1037 -8.62825 -2.47801
5.16305 -13.3704 -1.34407
7.78754 -12.9661 -2.69649
8.60372 -11.4301 -4.5612
13.205 -11.6323 -8.25889
10.4059 -12.643 -8.41291
8.05952 -11.6492 -8.31564
2.78033 -16.7599 -10.2314
4.15765 -14.2329 -11.0044
5.13455 -11.8935 -10.7291
2.95199 -11.8304 -17.1397
1.87765 -10.4792 -14.7107
1.97985 -10.3375 -12.1667
-4.90982 -14.4257 -11.0414
-2.82438 -12.427 -10.3091
-0.700708 -11.1982 -9.61446
1.14653 -9.55145 -2.97295
1.13732 -11.0955 -4.7045
0.468218 -12.2488 -6.15471
1.39498 -19.0916 -5.63807
0.93247 -16.932 -4.92769
0.653332 -15.2872 -3.8801
-2.63007 -17.7229 3.12102
-0.0825771 -16.7154 1.94811
1.14105 -16.3004 -0.2503
1.86951 -23.4065 -2.04644
2.86394 -21.1015 -0.440697
3.98041 -18.8247 -0.172043
8.65233 -14.7484 2.94014
8.00407 -15.8582 1.00871
7.29889 -16.9926 -0.439306
8.88017 -19.0381 -6.19572
9.84822 -17.6996 -4.56673
10.1275 -16.612 -2.94808
15.8094 -16.4904 0.53379
14.5077 -14.7456 -1.5013
13.2298 -14.5501 -3.69932
17.1176 -14.0313 -7.54321
18.0076 -17.4184 -3.4658
16.876 -16.3625 -5.19402
15.8348 -15.1936 -6.39006
timestep
-6.79603 -7.58508 -6.14464
-5.27892 -5.60433 -10.1924
-5.55809 -6.332 -8.00719
-5.6485 -6.68542 -6.07126
0.474044 -7.80566 -5.34614
-1.44356 -7.35674 -4.1199
-3.01832 -6.46886 -3.33716
1.44428 -2.01603 -2.42238
-0.623969 -2.58249 -1.53701
-2.38343 -3.39815 -1.19064
-6.72011 0.524552 2.46724
-5.2583 0.204211 0.69442
-4.30719 -0.126802 -0.998711
-9.42721 3.2633 -3.48297
-7.16977 3.32704 -2.95166
-5.22645 3.00411 -2.94644
-5.43534 9.14789 -0.753056
-4.67417 7.78007 -2.46539
-3.84663 6.46789 -3.67957
-1.70056 8.90347 -9.09396
-2.64557 9.04674 -6.98001
-1.28082 7.98395 -6.03723
3.35032 4.64907 -8.12969
3.15605 6.54207 -6.80258
2.50618 8.28025 -6.14131
4.51263 9.59455 -11.3574
4.15631 11.0446 -9.58187
4.95855 10.6426 -7.8281
5.09257 17.8181 -5.13301
5.75778 15.6914 -5.77871
6.00985 13.741 -5.89567
9.13195 8.62485 -3.72281
8.58714 10.8222 -3.21586
7.44279 12.3308 -2.67084
2.77189 18.8187 -2.05158
4.0808 16.5603 -0.614018
5.79833 14.7181 -0.214527
10.2065 14.0816 5.0599
8.05586 14.5882 4.35235
6.37869 15.1887 3.51107
8.43918 20.4927 6.68871
6.70663 18.9602 6.5091
5.20712 17.7718 6.04
0.166425 14.9658 1.43056
0.835088 16.2001 3.27762
1.67919 16.9491 4.89235
0.98001 9.96794 7.88853
0.933898 12.2846 7.77198
1.06218 14.2272 7.47127
1.4241 20.3097 8.95543
2.2398 18.0215 10.6814
3.24892 15.7317 10.1906
9.73824 15.5074 11.6026
7.60031 14.8664 12.2356
5.83931 13.9921 12.3594
2.13292 10.0301 16.5225
4.04415 10.9744 15.6072
5.90482 11.4956 15.2236
12.7576 12.9639 18.1824
10.0221 11.8433 17.8058
8.48215 9.83862 17.4712
11.0508 7.8478 22.9355
9.54463 7.23824 21.2795
8.24282 6.88096 19.8449
2.11317 3.4109 21.5297
4.20106 3.85411 20.6204
5.83859 3.95464 19.5303
-0.151556 2.80959 14.9211
2.4074 4.30107 15.2492
4.77855 4.86741 15.9971
10.3463 6.50384 11.6516
8.09846 6.60673 12.2164
6.27987 6.61248 12.9738
1.93705 12.4042 12.0998
3.3794 10.253 10.6255
4.29338 7.95023 10.0234
0.620527 3.09152 4.49687
1.77304 5.63474 5.53811
3.63395 7.1706 6.36285
10.0394 10.4739 5.90898
8.03639 9.47959 3.93923
5.64622 8.69463 3.52296
6.83476 5.15926 -2.95704
5.46983 7.45914 -1.64254
4.26908 9.002 -0.00549149
1.63929 13.0144 -1.38355
0.118874 10.5507 -2.08975
0.568875 8.46997 -0.686593
-6.40714 4.21237 2.4134
-3.89808 4.59623 0.852088
-1.75203 5.50244 -0.184278
4.24019 0.70172 -3.21578
1.78568 2.29406 -3.7817
-0.374412 3.44557 -3.0675
-0.942913 4.59849 -9.69611
-1.95972 2.37528 -7.99204
-2.81208 2.02702 -5.61408
-0.990782 -3.39919 -8.98626
-1.94863 -2.97154 -6.19699
-3.7825 -1.60608 -5.06874
-11.8316 0.196288 -5.19091
-9.60659 -1.28956 -3.87874
-7.20654 -2.05192 -3.47979
-2.94401 -5.11018 3.42268
-5.2301 -4.94173 1.51852
-6.2233 -4.5588 -0.798673
-13.9854 -7.29391 1.37573
-11.3352 -7.4812 0.026034
-8.82822 -7.29645 -0.402779
-12.2043 -11.0187 -5.98021
-10.027 -10.9127 -3.94826
-8.23158 -10.6109 -2.16307
0.571079 -11.7796 -0.196369
-2.32928 -11.7954 -0.87687
-4.53255 -11.479 -2.12259
-6.07358 -11.2118 -9.077
-4.26413 -12.5306 -7.11044
-4.07642 -13.9316 -4.98801
-7.21838 -20.9942 -5.46501
-5.21507 -18.9582 -4.61517
-3.66179 -17.3525 -3.38581
-0.31856 -21.3738 -9.1449
-0.233354 -19.6422 -6.72113
-0.640041 -19.5051 -4.2075
1.00496 -23.7013 0.95197
2.31183 -21.7585 -0.891404
2.71313 -19.7726 -2.43985
2.86275 -23.0698 -5.54501
4.40706 -21.6945 -6.59678
4.18685 -19.8498 -5.94162
7.6557 -20.1762 -9.53031
6.66321 -18.1078 -9.18517
4.80393 -17.5291 -8.88673
-0.986482 -17.4786 -15.5559
0.702576 -16.2352 -13.439
1.9668 -16.6924 -11.2724
1.40486 -13.8285 -4.65894
0.220283 -14.0825 -7.38156
-0.894362 -15.7504 -8.95583
-3.63495 -21.5319 -9.87389
-3.97348 -19.4089 -9.00174
-4.26026 -17.4895 -8.66234
-8.98478 -13.1073 -10.4205
-8.38087 -14.6905 -8.83587
-7.59079 -16.0037 -7.59781
-6.57402 -15.4209 -0.809051
-8.8389 -15.5105 -2.74366
-10.223 -15.8312 -4.86123
-13.1652 -16.2828 -8.91428
-16.5291 -12.6303 -7.31993
-14.9468 -14.3187 -7.15326
-13.3163 -15.4174 -7.02886
timestep
1.81912 -10.4614 -11.2863
1.20647 -10.4541 -6.47477
1.94164 -9.9947 -8.62672
2.83658 -9.93582 -10.3807
9.3233 -9.84287 -13.7976
7.47042 -8.73713 -12.9452
6.445 -9.66196 -11.5402
6.72912 -14.7729 -7.34251
7.32732 -12.5698 -7.75562
7.9597 -10.7666 -8.23485
12.5761 -14.8126 -9.33607
11.8491 -12.8762 -8.28532
11.5245 -11.3655 -7.06283
16.0277 -8.05892 -10.6713
14.4335 -8.01934 -8.98616
12.9651 -7.90447 -7.67772
8.3582 -6.60146 -2.3497
9.60513 -5.7871 -4.12857
10.9229 -5.49573 -5.5636
11.5222 -2.07098 -11.1476
12.1891 -2.70962 -9.01933
12.9361 -2.7171 -7.19644
18.3779 0.275872 -7.52706
16.2334 0.504323 -6.67192
14.3256 0.680437 -6.21359
16.0378 4.99195 -9.73925
14.4152 5.09791 -8.08445
13.2302 4.28091 -6.73941
8.73755 5.49924 -10.8536
9.00511 5.30035 -8.55768
9.54007 5.18559 -6.6652
7.02143 5.38902 -0.353019
7.05635 5.98646 -2.5945
6.49509 5.78078 -4.47154
0.66017 9.03589 -10.066
1.81664 7.32749 -7.91558
3.03477 6.64982 -5.78043
-1.13244 9.64908 -1.59981
-0.652512 7.76631 -2.86759
-0.3168 6.22064 -4.04193
-4.33492 1.74092 -7.00056
-4.02854 3.91457 -6.24971
-3.75701 5.74938 -5.58576
-7.28827 8.05857 -7.03886
-6.69419 9.72765 -5.54099
-5.78119 8.63961 -4.17584
-8.31097 3.14217 -4.36234
-7.69025 4.8289 -2.89535
-6.99671 6.13277 -1.59158
-11.2714 9.00511 2.10415
-9.16294 7.0048 2.76247
-7.00711 5.76869 2.19089
-0.26018 3.92777 5.13689
-2.54632 4.04853 4.76086
-4.43516 3.85842 4.23477
-10.0527 -0.246306 3.62249
-8.08938 0.246131 4.75625
-6.54073 1.04306 5.67683
-4.30989 4.18455 11.9067
-5.04505 1.5509 10.7219
-5.00396 -0.239753 8.90684
-0.101581 -5.91917 7.41303
-2.05185 -4.66657 7.51225
-3.69921 -3.67664 7.94485
-8.13073 -4.82872 12.2885
-7.26266 -5.48424 10.2394
-6.51142 -6.16009 8.54828
-13.67 -5.94728 7.30471
-11.0621 -5.10251 6.13619
-8.68447 -5.72963 5.46081
-6.87908 -3.96175 -1.42632
-6.97913 -3.94391 0.891455
-6.71139 -3.81341 2.83881
0.972507 -3.33587 5.39986
-1.10111 -2.04261 3.69438
-3.54165 -1.7258 3.02768
-9.90411 2.15478 -0.208163
-7.12967 1.66858 0.764719
-5.24666 0.0656906 0.142477
-3.38675 7.72871 1.13668
-3.30345 4.9077 0.179926
-2.84869 2.74353 -1.08976
2.04547 6.21062 3.03486
1.44096 3.93189 1.21212
0.949452 2.84828 -1.04307
0.955062 1.93529 -8.01802
2.63385 2.12468 -5.56318
3.33336 1.0225 -3.37291
5.74324 -4.16728 2.51586
5.65478 -3.51765 -0.391126
5.70896 -1.68633 -2.16457
13.028 0.31666 -1.28704
10.6343 0.137896 -3.05294
8.62132 -0.679346 -4.3881
8.86108 2.32506 -11.8688
8.74223 0.96131 -9.2218
8.23308 -1.28129 -8.11998
12.358 -7.67589 -12.3774
10.3803 -6.44983 -10.5157
8.72102 -4.75836 -9.57323
5.48064 -8.39855 -3.30349
5.32602 -7.87673 -6.23337
5.60648 -6.6106 -8.42897
3.57393 -4.29602 -14.7025
2.42711 -5.32125 -12.1502
2.10797 -5.78889 -9.66382
-2.82975 -9.85224 -11.1118
-2.30859 -7.79105 -9.02363
-0.535666 -7.15937 -7.30309
-1.52223 -11.5336 0.112842
-1.3903 -9.17742 -1.7069
-0.999974 -7.45153 -3.54329
4.08132 -2.87248 -7.08278
2.54356 -4.14528 -4.87016
1.78044 -5.03642 -2.60611
-3.57442 -1.19636 -3.35245
-1.36302 -1.78101 -1.44239
0.991369 -1.98441 -0.484305
7.71399 2.00517 1.85702
4.93647 0.968645 1.5547
2.85836 -0.276448 2.35072
4.34737 5.9373 7.83399
3.57772 3.1571 7.08667
2.62993 1.12249 5.87646
-0.991987 -2.94318 12.5036
-0.577651 -0.793038 10.4823
-0.00909476 0.823881 8.59423
1.48981 7.09218 9.97798
-0.0936329 5.58622 9.19874
-1.54227 4.28875 8.88421
-5.77871 8.58858 5.10974
-5.53831 7.03917 6.81969
-5.01621 5.53869 7.98453
-10.4152 0.482209 11.6484
-9.1413 2.82645 10.321
-8.596 4.30862 8.3189
-15.837 8.77101 7.66996
-14.0472 6.44948 7.13363
-11.7058 6.4855 8.14298
-12.6244 12.0572 12.302
-12.7109 9.78004 11.8669
-12.4918 7.8398 11.6054
-11.4576 2.90303 16.1681
-12.0637 4.92386 15.2031
-13.1222 6.58417 15.1363
-19.8855 9.0388 17.9498
-17.1925 7.76892 18.0762
-14.818 6.95004 18.5164
-13.5879 7.01874 22.8879
-8.60522 6.73259 19.7947
-10.6593 6.52786 20.8535
-12.4972 6.06801 21.3936
timestep
-0.906866 -9.88739 -2.36668
-2.3673 -8.36197 -6.74178
-1.4378 -9.56276 -4.98777
-0.576793 -10.6345 -3.57681
-3.37636 -15.9301 -5.38458
-1.31571 -14.9172 -5.05249
0.320645 -14.2809 -4.15903
3.65067 -13.5258 -10.8682
3.40037 -13.3034 -8.57249
3.11829 -13.6812 -6.65974
5.76618 -8.61664 -9.14914
5.14827 -9.66102 -7.17181
4.83463 -10.5225 -5.42815
1.51381 -5.07925 -4.96492
2.72549 -6.8874 -4.16191
3.30098 -8.21628 -2.82633
7.56527 -9.08039 2.79292
5.66897 -8.80313 1.48543
3.8602 -9.18577 0.805107
0.134942 -13.7105 1.66561
0.195613 -11.4144 1.9922
0.566589 -9.59679 2.6553
-3.01947 -4.01507 3.34619
-1.84552 -5.43604 4.75513
-0.711348 -7.00438 5.12234
-4.98725 -9.44257 8.58918
-2.87432 -8.58751 9.02137
-1.26275 -7.46699 8.85355
5.2361 -11.5428 9.38828
3.67952 -9.85707 9.045
2.37818 -8.41729 9.38327
7.70866 -4.36536 9.18462
5.43229 -4.53834 9.59767
3.51894 -4.83844 9.95814
-0.0717166 -4.88298 16.4041
0.575187 -3.7521 13.724
0.227388 -3.41935 11.2198
-3.62321 2.38916 14.2383
-2.25021 1.21509 12.7827
-1.24634 0.0691461 11.5337
-2.19094 3.72463 5.13206
-1.45611 3.13079 7.25096
-0.782264 2.94425 9.09271
4.24828 6.50637 6.68141
2.88473 6.03431 8.49807
1.70777 5.6567 10.032
4.96171 11.8844 10.9339
3.18679 10.5758 11.6548
1.80187 9.19596 11.4122
2.09262 14.8611 9.30376
0.0142754 13.0827 10.4862
-1.27007 11.3819 11.8864
-2.77302 11.0962 18.1152
-3.65145 11.396 15.9889
-4.32532 11.2615 14.1427
-5.74293 15.6944 16.2074
-7.5766 14.3601 15.7178
-7.3503 13.552 13.9355
-14.4143 13.6074 13.388
-12.1469 14.1069 11.5198
-9.71799 14.837 11.2554
-6.50234 18.5907 6.89774
-8.53345 17.7758 7.66774
-10.2409 17.521 8.61679
-13.5357 23.1092 10.6121
-13.2648 21.5344 8.93023
-13.3712 19.6575 8.34061
-14.0214 20.4177 1.04467
-15.3336 20.4831 3.7194
-16.2441 19.4439 5.86265
-17.2987 11.9136 4.72975
-17.4085 14.0477 5.63289
-17.4316 15.8711 6.37816
-20.2518 15.7592 13.3395
-18.0352 15.0707 11.4704
-16.3276 14.3951 9.70119
-11.6248 13.2513 2.95888
-12.687 13.2846 5.74296
-13.3912 12.5959 8.09496
-13.496 7.22867 12.7636
-11.5725 8.11665 10.6679
-10.7654 10.2155 9.46584
-5.45941 15.8072 9.61215
-6.07531 12.9059 9.9008
-6.98092 10.5609 9.47317
-1.21648 9.00553 6.82784
-3.40931 7.23285 7.79195
-4.69913 7.56242 9.9668
-7.13721 7.24316 15.9344
-4.71876 6.12547 14.5994
-2.81443 6.06038 12.9048
2.44643 8.88802 16.7913
1.66931 6.25392 15.6346
0.738147 4.94082 13.6569
5.10512 -0.724072 15.7111
3.21696 0.103324 13.5592
2.70607 2.10607 12.0658
5.22091 2.41503 3.63933
4.207 1.51404 6.29274
2.84419 1.09191 8.40628
-4.24211 -2.52595 9.16244
-1.8971 -1.8471 7.45349
0.630905 -1.72634 7.14186
7.31765 -6.99803 5.26655
5.72728 -4.48792 5.49125
3.32699 -3.65289 5.28188
-0.0495362 -0.431692 0.943765
1.39346 -3.02458 0.669743
3.25923 -4.50575 1.57944
8.34171 -7.97588 -3.76994
7.63137 -5.68157 -2.00586
6.26303 -3.98059 -0.68797
11.0924 0.0661612 1.45613
9.31341 -0.108592 -0.928202
7.57063 -0.958365 -2.58443
2.32762 2.77862 -6.55309
4.67281 0.940139 -6.53131
7.06372 0.120828 -6.19254
10.812 -4.667 -9.68474
10.7583 -1.69649 -9.45319
9.139 0.271713 -9.37223
12.9527 3.94594 -13.9597
10.0271 3.38212 -13.8998
8.71812 1.39777 -12.9771
13.3661 -1.93983 -18.5309
11.0624 -0.244142 -17.6956
8.9378 -0.435393 -16.2984
2.00226 -2.67079 -16.7347
4.26281 -3.17314 -16.5934
6.22447 -3.05983 -16.7346
10.0466 -6.52469 -22.0179
8.12319 -5.51406 -21.2046
6.70221 -5.10059 -19.9043
-0.799244 -6.114 -23.3559
1.80891 -5.67331 -21.9835
3.83565 -7.10321 -21.3917
10.4595 -8.07614 -27.2513
7.97263 -8.42091 -25.646
5.72465 -7.80074 -24.6143
3.26513 -12.5415 -29.9211
3.71873 -11.5037 -27.8964
4.01907 -10.8765 -26.0532
4.29406 -14.8884 -20.5869
4.32109 -14.423 -22.8596
4.8775 -14.3404 -24.7475
9.06068 -15.9952 -30.8365
8.37165 -16.9739 -28.1074
6.59413 -17.3454 -26.3172
7.13151 -22.6883 -25.3349
1.93106 -22.2002 -25.9648
4.10193 -21.561 -25.4538
5.97363 -20.9604 -25.3241
timestep
10.7696 -25.419 -9.29281
10.3354 -24.1402 -4.78651
9.82647 -25.1095 -6.83194
9.49121 -25.7436 -8.66674
1.97102 -24.4487 -7.07323
4.11028 -24.5454 -7.96576
5.85458 -24.661 -8.87402
5.78031 -24.1398 -15.9415
5.76979 -23.4637 -13.7222
5.95022 -22.5122 -12.0067
9.74221 -17.0371 -11.0675
7.59896 -17.9108 -11.2275
5.83103 -18.7631 -11.3986
1.08877 -19.4858 -7.85003
1.78315 -18.2743 -9.70271
2.40455 -17.1347 -11.1846
-1.13832 -10.9477 -8.19804
0.128675 -12.5336 -9.32146
1.25959 -13.5652 -10.5615
3.01436 -13.2235 -16.6823
2.86513 -12.2407 -14.5861
2.82197 -11.0916 -12.9865
4.87087 -5.44784 -15.7123
4.14296 -6.66223 -13.8745
3.42462 -7.42203 -12.2049
-0.825858 -5.84176 -7.45478
1.20745 -5.46428 -8.50625
3.09421 -5.32249 -9.05482
8.46349 -0.189688 -7.69404
6.56099 -1.47738 -7.37037
5.60967 -3.19034 -7.16632
6.07768 -5.16451 -0.886405
5.24065 -3.66467 -2.44598
4.2707 -2.47665 -3.68238
9.0302 1.29587 -1.33071
6.71698 1.62366 -3.18055
4.40849 1.28413 -4.20919
-1.57586 4.80741 -7.3422
0.600025 4.06046 -7.0422
2.38193 3.2814 -6.72792
6.37423 3.02173 -12.1796
4.94501 3.99225 -10.6311
3.83989 5.27079 -9.61871
-2.38082 8.08183 -11.6435
-0.249471 8.03373 -10.7284
1.50948 8.2617 -9.87103
0.0101928 9.70912 -3.26984
-0.215368 10.8469 -5.27908
1.03698 9.92039 -6.48495
8.72105 8.25443 -7.16885
6.20517 8.57306 -5.60385
3.88046 8.23224 -4.61284
3.73695 3.09707 -0.84682
2.9132 4.90429 -2.04588
4.21745 6.23178 -1.39966
5.65385 9.82285 2.09025
7.25374 8.153 1.9049
6.64148 6.31941 1.52548
9.47517 8.05535 8.27668
8.33063 6.24198 6.20736
6.78183 4.66053 4.94138
6.80618 -2.10719 3.92926
6.22526 -0.186239 5.09326
5.56463 1.29315 6.21391
3.97804 -0.967182 13.4097
4.41935 -1.09915 11.1359
4.97287 -0.907182 9.25496
4.19039 -8.81847 10.6601
4.35337 -6.81695 8.45832
3.88169 -4.34362 8.05493
-3.32369 -3.99237 8.69011
-1.52123 -4.70582 7.41553
0.33994 -5.10191 6.90556
1.40312 -9.98551 1.28847
0.25347 -7.42806 2.29752
-0.0759576 -5.04001 3.1289
0.813752 -0.688598 7.71919
-0.317959 -0.911197 4.97145
-1.41495 -1.50426 2.74711
-3.50307 1.99809 -5.20538
-2.9838 0.367279 -2.76587
-3.21862 -0.836333 -0.530053
-10.6244 -4.52123 0.495079
-8.24393 -2.87194 -0.20743
-6.43612 -2.30888 -1.91542
-12.3774 -1.1342 -5.99812
-9.49565 -1.69231 -6.51218
-7.20214 -2.38184 -5.63672
-1.86394 -0.923886 -12.2448
-2.87479 -2.34897 -9.83073
-3.96229 -2.82242 -7.57348
2.05901 -0.917117 -9.10073
0.857163 -1.0935 -6.37955
-0.878682 -2.65805 -5.35899
2.89488 -0.489338 0.236423
0.698852 -2.20533 -0.818679
-0.646956 -4.10778 -1.85406
-2.35373 -11.2644 -1.68093
-2.21518 -8.37011 -0.985118
-3.58667 -6.23585 -0.727376
-3.01505 -9.48078 5.94225
-3.78727 -6.9558 4.56075
-4.57636 -5.27461 2.81333
-9.3983 -3.62123 6.72344
-6.77699 -2.43087 5.95391
-5.3725 -1.73473 3.94262
-5.87481 5.00946 7.1267
-4.03766 3.2004 5.63251
-3.68228 1.65483 3.63565
-2.21434 6.82157 -1.18643
-1.21064 4.24825 -0.0679333
-0.685525 2.20531 1.36496
2.38883 8.69837 1.26073
2.43323 6.15524 2.81345
1.97643 3.76709 3.58193
3.95995 7.96528 9.84583
3.30783 5.2769 8.73779
1.48802 4.18038 7.32764
-4.87399 0.495848 12.1203
-3.23743 2.6708 10.9072
-1.5945 4.06832 9.5469
-5.37131 7.9306 14.4317
-2.92503 8.3847 12.7916
-2.33808 7.69401 10.4082
-1.8819 15.4794 9.07919
-1.12535 12.6654 9.70332
-1.27187 10.6041 8.2094
-1.12935 6.07095 3.55834
-1.01765 8.36358 3.89559
-0.854072 10.2471 4.44935
-5.92355 8.90175 0.879618
-4.51241 10.6703 1.39285
-3.23496 12.009 2.06879
1.20725 16.7448 3.39421
-1.68796 16.6976 4.09844
-3.76839 15.2251 4.02123
-11.1287 10.4282 5.08668
-8.78833 12.1848 5.6503
-7.17359 14.1274 5.30175
-9.98382 19.3824 9.97089
-9.06522 17.5321 8.91499
-8.237 15.7816 8.55333
-8.29383 9.92991 12.8999
-8.65019 12.1437 12.3044
-9.25992 13.9177 11.7029
-11.719 20.4963 12.6562
-11.894 17.7246 13.7367
-11.2439 15.4079 14.5809
-12.3354 13.0176 18.0427
-6.49131 11.5295 16.9066
-8.72288 12.076 17.229
-10.625 12.5181 16.9696
timestep
13.7958 -7.22469 -3.79778
16.8015 -5.3858 -7.12968
15.9547 -6.5064 -5.28316
14.3901 -5.95926 -4.21854
12.8639 -1.86183 -8.14747
12.8317 -1.86466 -5.8277
12.7445 -2.54239 -3.98
10.5815 1.57433 -4.88571
8.60154 0.672348 -4.08039
9.42345 -0.876557 -3.18248
9.06396 -4.99238 0.921815
7.9337 -2.97306 1.08678
7.14694 -1.79439 -0.281666
4.72813 1.48248 -5.10485
4.55249 0.861984 -2.87628
4.35824 0.706265 -0.922071
0.0915005 0.494084 -1.84641
0.432861 -1.40159 -0.553233
1.32501 -0.556987 0.986776
1.66318 3.57917 6.08231
1.1125 1.45359 5.33327
0.480585 -0.295152 4.6825
-0.719668 -7.05403 3.41774
-1.3366 -5.0408 4.39176
-1.69279 -3.34467 5.32833
-0.949745 -8.0298 9.94789
-2.72862 -6.92935 8.94439
-2.45009 -4.99936 8.66414
0.0192344 -0.208697 12.2077
-1.11739 -2.22994 12.1367
-2.26308 -3.82664 12.2739
-6.42024 -2.03958 17.8612
-5.58794 -3.44323 16.2121
-4.90566 -4.70317 14.8601
-11.6299 -2.72365 14.1734
-10.1002 -4.27735 12.1421
-7.84172 -5.38984 12.5475
-5.13497 -5.7015 5.33904
-6.44154 -6.00715 7.23162
-7.60666 -6.08157 8.81838
-14.1226 -5.45261 9.32761
-12.3657 -5.82995 7.86016
-10.8766 -6.81418 7.02656
-8.10365 -10.892 2.8589
-8.36635 -8.67786 3.50006
-8.87643 -6.79813 3.79563
-10.3836 -2.18466 -1.88706
-10.1362 -4.05018 -0.530201
-10.8059 -4.99278 1.06477
-14.218 -11.5402 2.25289
-14.6105 -8.99674 0.750576
-12.9857 -7.6014 -0.633418
-12.7339 -4.82384 -6.76293
-13.8838 -6.03622 -5.15352
-14.7569 -7.36187 -3.98682
-21.2591 -7.46265 -3.9728
-19.4815 -8.6615 -4.85901
-17.7033 -9.45207 -5.16568
-21.4857 -9.91168 -10.8271
-18.8033 -10.1815 -9.55732
-16.6421 -10.9921 -8.47357
-13.3752 -17.0382 -8.86443
-13.8063 -14.7952 -9.27122
-13.798 -12.9761 -10.0275
-11.3645 -9.53596 -10.8226
-11.556 -10.2442 -13.0236
-11.7341 -12.2034 -13.1232
-10.8147 -19.8185 -13.7369
-10.6498 -17.167 -15.0871
-10.0906 -14.7075 -15.4618
-7.35059 -9.97706 -20.1076
-7.60937 -12.2073 -19.5233
-8.20433 -13.8714 -18.6527
-8.66951 -14.1487 -24.8657
-6.97339 -15.8705 -23.1223
-6.39544 -16.4977 -20.7194
-3.46073 -9.77018 -21.643
-2.98267 -12.4568 -20.4455
-3.36485 -14.7006 -19.2959
-5.48187 -20.3676 -17.6507
-4.94212 -17.8472 -16.155
-4.91423 -15.312 -15.8804
-8.98469 -8.35437 -17.2777
-7.46178 -10.4411 -15.7922
-6.32591 -12.1633 -14.2932
-9.62525 -16.3996 -9.86276
-8.77229 -13.5456 -9.77786
-7.28182 -11.6688 -10.6471
-6.10387 -3.93484 -9.58597
-6.18057 -6.75122 -8.61511
-5.72153 -9.22318 -8.19125
1.63579 -11.4066 -6.49711
-1.0215 -10.4263 -5.57076
-3.51507 -10.0359 -5.20685
-1.86424 -12.3025 1.82683
-3.47458 -10.8736 -0.233578
-3.54231 -8.74332 -1.63338
-2.30951 -1.16001 -3.0909
-2.58975 -3.94571 -2.07023
-1.20785 -5.81006 -1.01355
6.80795 -7.35036 -0.976499
4.57762 -5.51594 -0.24101
2.18777 -5.37669 0.637116
2.24547 -6.02739 7.93577
3.1133 -4.27196 5.68949
3.41392 -3.11761 3.43569
3.12144 4.88875 3.00354
4.664 2.35304 3.27012
5.5194 0.0197886 3.84163
12.1915 -0.750538 0.662047
10.5068 0.548698 2.7487
9.0757 0.928304 4.82488
9.49887 1.1522 11.3433
10.7185 2.81212 9.18983
10.6201 3.76512 6.82639
14.5029 5.82985 1.09999
12.738 6.76258 3.31255
12.2067 7.058 5.78912
15.4647 11.5259 10.1519
12.9513 10.5195 8.90677
11.6096 10.6873 6.74488
7.91892 15.3796 0.365551
8.81786 14.1393 2.92165
9.95534 13.722 5.16543
3.46738 17.6852 5.56331
6.20644 17.0853 6.57233
8.68683 16.7584 7.06552
14.7123 19.1586 8.13756
12.5472 18.9694 8.94927
10.6188 19.1327 9.31736
6.70963 20.0601 14.2096
7.91579 21.8121 13.2832
8.549 21.5072 11.4429
16.0472 24.4496 9.88297
13.1569 24.0409 10.4827
10.6952 24.5885 10.8604
12.8344 20.9527 4.77612
11.009 22.7416 6.30838
9.59372 24.6551 7.2241
4.74899 20.9379 5.86858
5.31173 23.1885 5.88446
6.02313 25.0233 5.97752
3.83395 26.054 12.2795
4.95654 26.9164 10.4414
5.78664 27.5768 8.78148
8.12882 28.7626 15.3822
9.19901 28.889 12.6038
9.03297 29.0788 10.0665
13.3766 28.4129 8.63388
11.6408 26.7701 4.513
11.3717 28.4336 6.10754
11.9272 29.5311 7.64629
timestep
2.27869 -21.0011 14.3808
6.34834 -23.3622 13.9881
4.89194 -21.6439 14.5435
3.52363 -20.2387 14.3588
5.68099 -17.0124 17.9337
4.88593 -16.0122 15.9973
3.5705 -16.4464 14.5965
8.12168 -16.7507 8.44515
6.28456 -16.5269 9.84419
4.84665 -15.9354 11.0539
2.78036 -20.1716 7.59098
2.52137 -17.8926 7.93987
2.1612 -16.0033 8.36617
-1.46438 -11.7511 4.33817
-0.829079 -11.9164 6.56336
-0.66286 -13.8102 7.07989
-5.37357 -17.582 8.36186
-4.82124 -16.1153 6.65125
-3.85078 -14.9751 5.371
-4.86716 -17.2593 -0.549358
-5.55955 -15.9771 1.25588
-6.25221 -14.5745 2.45336
-8.53976 -10.2629 6.47285
-9.03954 -10.8957 4.29747
-9.10457 -12.0783 2.72329
-13.3059 -9.33281 -0.491611
-11.0575 -9.90387 -0.457429
-9.0922 -10.0376 -0.482216
-8.33666 -5.98807 3.8928
-7.67647 -6.35397 1.69902
-6.98481 -6.90354 -0.0617989
-2.44694 -4.24023 3.4414
-2.82953 -5.55419 1.56803
-3.18918 -6.76448 0.0558204
-2.33206 -8.42356 -6.66316
-0.782245 -7.93441 -4.16531
-0.222344 -8.34923 -1.71236
3.42965 -11.4377 3.87853
3.27051 -10.2669 1.88194
2.92068 -9.38393 0.155976
8.42036 -11.2241 -3.9747
7.42964 -9.94016 -2.31565
6.53232 -8.88478 -0.914968
4.88602 -7.56032 -6.42675
5.96449 -6.58793 -4.6174
6.53891 -5.68439 -2.96375
5.96427 0.661762 -0.0612006
5.6529 -1.0186 -1.63022
5.26752 -2.11275 -3.22246
0.850767 1.78712 -9.68225
2.28293 1.3124 -7.11244
3.68028 0.825409 -5.03572
7.98359 5.46046 -0.710216
6.09334 4.36788 -1.49483
4.64285 3.40528 -2.417
-0.806504 4.17977 -6.27152
0.53945 4.89866 -4.52394
1.71008 5.70465 -3.1598
7.20603 10.5906 -0.758124
4.5574 9.40342 -0.0830484
2.24861 8.44086 -0.578486
4.36742 11.5264 -5.7343
2.71148 11.2011 -4.14231
1.00349 10.877 -3.21565
1.49603 7.31656 -8.55753
-0.0965447 8.12796 -7.07844
-1.18882 9.02272 -5.70467
-0.899259 6.55125 1.10164
-2.4579 6.3783 -1.43235
-3.13516 6.31013 -3.88983
-7.70666 7.71519 -9.42978
-6.46025 6.54899 -7.85852
-5.43556 5.29347 -6.73843
-6.9724 0.00674783 -11.5254
-5.20961 0.701243 -9.22525
-4.4878 1.62016 -6.95873
-0.156777 1.87329 0.708423
-1.37211 1.6587 -2.00402
-1.67469 1.06433 -4.46525
1.7004 -4.8774 0.0136648
1.08205 -3.96209 -2.75405
0.393358 -2.12248 -4.38011
7.06798 -1.05063 -8.55569
5.35758 -3.28918 -7.58418
2.87969 -3.3381 -6.98411
4.84993 -4.55557 -12.7615
2.52188 -5.21385 -11.0216
1.79236 -6.43208 -8.90359
5.5092 -11.4741 -12.6411
4.31333 -10.8828 -9.97637
2.75087 -10.0313 -8.14989
4.1571 -13.7529 -1.14061
2.58254 -12.1617 -3.10765
1.11163 -11.6462 -5.12587
-2.56489 -17.9043 -4.67629
-2.30212 -15.1547 -3.55767
-2.37931 -12.6456 -4.00581
-4.46382 -10.3069 3.13527
-4.10471 -10.8058 0.219364
-5.01895 -10.6341 -2.15491
-10.188 -9.14536 -5.59719
-8.182 -7.21224 -4.53908
-5.71093 -7.34249 -3.92317
-1.38302 -3.25984 -8.25927
-3.50943 -3.22252 -6.17183
-4.22308 -3.84787 -3.80495
-5.36916 -1.82451 4.06747
-4.83922 -0.948424 1.26889
-4.64355 -1.04685 -1.27168
-9.37971 2.93305 -4.54297
-6.74327 3.52777 -3.28763
-5.33565 2.68908 -1.33374
-6.18814 4.54157 6.43768
-5.57376 5.68706 3.75612
-5.75211 5.47061 1.22159
-9.85576 11.9138 1.66096
-7.31013 10.391 1.94612
-5.7241 9.17252 0.364244
-4.42893 12.7987 -4.88078
-3.1266 11.7574 -2.41096
-2.60981 11.327 0.048745
3.59465 10.0517 4.60361
1.52632 11.7804 3.33304
0.428217 13.1198 1.46155
0.529963 16.404 -3.96558
1.43784 17.4329 -1.32028
2.50246 16.1957 0.638891
6.50598 11.7671 3.54015
6.033 13.9305 2.84869
5.78099 15.8582 2.53028
9.17555 18.3333 -3.0619
9.00264 17.7709 -0.817764
8.90339 17.5128 1.13273
11.866 25.4698 1.1919
10.1049 23.3455 2.31702
9.76259 20.8524 2.72918
6.27892 20.2186 9.82205
7.46113 21.0774 7.22489
6.67763 20.3868 4.89858
-0.365687 22.5833 2.68844
1.44158 21.6002 3.76067
2.91971 20.9507 4.88943
3.13807 13.5515 6.78354
2.53208 15.5967 5.87138
2.13417 17.233 4.84894
-2.18734 12.8211 6.66796
-2.55572 14.8763 4.54169
-1.26561 16.6579 3.25176
-4.34316 18.0926 -0.160451
-6.50053 19.3322 4.48559
-5.03193 19.2009 2.6944
-3.51385 19.129 1.44094
timestep
5.42408 -2.3506 4.71234
6.59739 -7.17944 2.57949
6.27486 -4.96928 3.20685
5.94142 -3.05724 3.54417
12.8125 -1.41585 0.648277
10.5354 -1.7659 0.92156
8.63531 -2.28323 0.978369
4.19299 -7.79876 -2.13597
5.71231 -6.09492 -1.72244
6.751 -4.4327 -1.52592
11.3037 -0.97924 -3.74359
9.22087 -1.82433 -4.31826
7.51582 -2.68059 -4.80957
1.14258 -3.11853 -6.41789
3.22698 -3.81547 -7.16081
5.14453 -4.22958 -7.34222
3.83936 -8.49473 -13.2583
4.64339 -6.61131 -12.168
5.43682 -5.24378 -10.9927
6.36517 1.17241 -15.2374
5.50831 -0.691505 -14.1539
4.89241 -2.44771 -13.5079
3.35603 -7.99307 -17.6416
3.52102 -5.82359 -16.8363
2.97175 -3.98137 -16.406
-0.256451 0.556475 -21.4358
0.16519 -0.384346 -19.3575
0.331478 -1.68384 -17.8863
-6.24728 -1.06012 -20.7858
-4.75945 -1.64656 -19.1051
-3.44921 -2.00457 -17.6782
-4.71885 -3.3837 -10.8925
-5.22526 -3.16209 -13.1457
-5.96111 -2.7497 -14.9259
-12.6896 -5.88699 -17.3841
-11.5441 -3.44499 -16.1173
-9.72631 -2.25788 -14.7798
-15.9226 -2.36548 -10.884
-13.7375 -1.78592 -11.4053
-11.9734 -1.09461 -11.9447
-8.78679 4.68842 -10.2107
-9.43042 2.49762 -10.6211
-10.2596 1.17251 -9.42217
-9.39783 -3.68339 -4.55576
-10.2421 -1.67358 -5.34966
-10.8303 0.150021 -5.80718
-14.53 4.81493 -3.31451
-12.5541 3.60663 -3.17873
-10.771 2.77728 -3.06221
-9.7227 -2.734 1.19033
-8.94257 0.0659046 0.53279
-8.83127 2.59166 0.200112
-8.5816 6.9148 6.14615
-7.85849 6.04674 4.11983
-7.13449 4.93636 2.66252
-1.39871 8.75116 2.50071
-2.52588 6.78122 2.98157
-3.44305 5.13064 3.54308
-7.44833 6.50298 10.4325
-4.96782 5.90831 8.89177
-3.64952 4.44234 7.27452
-0.498899 0.941398 3.61673
-1.83864 0.67853 5.49247
-2.86244 0.726121 7.17471
-7.72865 -1.51479 9.84129
-6.13871 -0.450719 11.1537
-4.38632 -0.775968 10.3155
-9.85494 -7.05922 9.80439
-7.63633 -5.5274 8.53487
-5.63868 -3.94564 8.63484
-0.600106 -6.36915 3.5848
-2.15122 -4.91388 4.51143
-3.58533 -3.93062 5.43739
-7.24388 1.57867 5.96253
-5.40779 0.351605 3.96156
-4.80647 -1.71829 2.59934
-2.22757 -7.66259 0.379262
-4.27335 -5.71396 -0.568368
-5.00168 -3.28686 -0.856497
-4.71892 5.28185 -2.08856
-5.21489 2.41471 -2.73193
-5.592 -0.105031 -2.84645
-8.77739 -3.82883 -9.02484
-6.7997 -1.96116 -7.80788
-5.77756 0.0611513 -6.63839
-3.49821 7.95702 -8.056
-4.4545 5.13594 -8.14227
-5.08578 2.86307 -9.11083
-7.68856 7.02632 -12.7383
-5.76773 4.86535 -13.4602
-5.07645 2.47772 -12.8909
1.2179 6.06377 -15.1511
-0.499639 3.63776 -15.363
-1.85639 1.58312 -14.6996
-1.27217 -5.38048 -15.6144
-0.070047 -3.47244 -13.6664
-0.941953 -1.3785 -12.5012
6.91984 0.21861 -9.83377
3.96427 -0.0714692 -9.58708
1.47375 -0.61273 -9.66964
-2.36359 -2.27486 -5.44917
-1.25929 0.491021 -5.55337
0.956577 1.36334 -6.46528
2.08428 8.87919 -4.25679
2.03263 5.89979 -4.22674
3.22667 3.65883 -4.46108
10.5704 2.82992 -2.42822
7.90316 1.63278 -1.85103
5.35833 1.7574 -1.95485
1.76232 -4.6419 1.76074
2.76307 -1.96258 0.923988
3.57368 0.446097 1.13276
0.766967 6.80898 5.11015
2.37824 4.30395 5.0308
2.85665 1.83709 4.59567
7.89778 -2.11933 8.81793
5.27527 -0.712155 8.66733
2.94512 -0.364494 7.69165
-1.77369 -6.52965 9.70065
-1.19986 -3.65711 9.15324
-0.192247 -1.35625 9.5927
2.79162 3.60106 14.587
0.598762 1.68199 13.9634
-0.67826 -0.402917 13.2389
-3.85669 -6.41438 15.8177
-4.00099 -3.46359 16.2081
-3.00132 -1.11821 16.1598
0.412453 -4.95153 19.3342
-0.429656 -2.78976 19.3333
-1.25434 -1.01184 19.5328
-0.724383 2.64465 21.001
0.664549 3.26165 19.2481
1.33634 1.56842 18.4981
3.69495 -3.47871 12.7259
3.22934 -2.11733 15.3356
4.19902 -0.29511 16.833
7.90944 2.46374 23.0785
7.567 2.08147 20.143
6.94926 2.18938 17.6712
8.22109 8.48977 14.0643
8.60027 6.32756 14.8149
8.99951 4.51413 15.4731
13.1295 -0.116226 15.2403
12.9231 2.14898 14.7835
12.5855 4.03186 14.3125
14.4705 10.7769 11.3752
15.1473 7.87547 11.4366
15.0976 5.34973 11.7842
17.7125 5.03675 7.76059
21.7178 4.42668 9.26351
19.6593 3.35809 9.31796
18.2185 4.63439 9.73757
timestep
-8.60399 -10.4172 -9.68958
-8.2042 -14.1734 -6.47595
-8.44488 -12.1446 -7.57536
-8.30162 -10.3051 -8.26564
-8.61606 -6.75071 -2.16184
-8.41587 -6.77753 -4.47303
-7.83587 -7.0663 -6.33347
-7.29346 -3.80926 -12.937
-6.50586 -4.58276 -10.8965
-6.09981 -5.0109 -9.0169
-5.64807 -0.13508 -9.4433
-3.46361 -0.915578 -9.40628
-3.14981 -2.66159 -8.54957
0.976702 -7.99945 -9.35358
0.28885 -6.32877 -7.89821
-0.406753 -4.74853 -6.94958
6.08134 -1.70406 -8.67229
4.13853 -2.08725 -7.46355
2.33404 -2.13083 -6.67437
1.48034 -2.15756 0.0248364
1.5529 -0.996412 -1.98237
2.14058 0.0324364 -3.55622
4.16414 4.57806 -6.82575
3.33543 5.3676 -4.80776
3.16658 3.68316 -3.80027
6.68571 3.95803 0.382339
4.46547 3.31854 0.592136
3.5879 4.88428 -0.219791
0.720381 11.4535 0.311532
2.15827 9.64965 0.558719
3.78022 8.55019 0.762089
9.10258 11.4708 -0.508913
7.46269 11.1152 1.09318
6.26646 10.7473 2.61454
4.9827 16.7209 2.16036
2.77868 14.795 2.72031
3.62265 12.9349 4.24685
-1.67466 13.7345 4.22856
-0.559477 11.801 4.86135
0.69866 11.7718 6.37698
1.61571 5.00759 10.0799
1.15901 7.13903 9.2857
0.289904 8.81826 8.73275
5.90089 10.0661 10.7658
3.65921 10.2749 11.3259
1.80175 10.8985 11.5304
-2.29464 16.1063 15.2249
-0.795986 15.0704 13.7885
0.0803914 14.2093 12.2486
3.67985 20.335 8.22262
2.86942 18.0279 9.92578
3.29121 16.1251 11.5702
9.09352 15.0283 10.2702
7.79657 15.924 11.9726
6.58646 16.4546 13.4337
4.36596 22.3372 12.6992
5.65296 21.016 14.1065
6.34653 19.6992 15.3972
3.31472 19.6332 23.0243
4.68856 19.0995 20.4343
6.07194 17.8412 18.7007
9.33009 10.811 19.263
7.92253 12.6504 19.397
6.75853 14.222 19.6333
1.73788 15.3495 24.0566
3.49062 14.1732 23.0941
4.7974 12.7989 22.5606
9.24998 7.14026 23.2475
6.9713 8.70776 24.357
4.7608 9.83703 24.9409
3.75522 8.98849 31.0686
2.72184 8.98263 28.9915
1.8137 9.22303 27.2599
-4.45904 14.7789 23.5717
-2.21374 13.1918 24.7207
-0.557998 11.2974 25.1357
1.95241 4.99498 21.826
1.24288 7.84385 22.3368
-0.170437 9.84997 21.6436
3.66009 14.274 16.5632
1.48311 12.5183 17.5921
-0.710316 11.3703 18.2031
-7.34506 14.7448 15.6293
-5.47592 12.424 15.6101
-3.31005 11.0882 15.4458
0.565712 5.63433 14.1175
-1.76635 6.79527 12.6704
-2.94643 9.02149 12.2779
-2.25447 15.327 9.10726
-3.35414 12.5912 8.6755
-3.55639 10.0492 8.67077
-7.64547 4.26449 4.70018
-5.47193 6.26057 5.11463
-3.43837 7.68382 5.69902
4.7287 6.21992 5.04498
1.84749 6.79427 4.54587
-0.400892 7.29021 3.44983
-3.67924 6.85751 -4.65957
-2.34547 7.12878 -2.00856
-1.87493 5.96146 0.209204
-3.62752 0.748835 3.53993
-2.00811 1.19609 1.07865
-1.90675 2.41617 -1.15825
1.92918 1.98391 -8.5819
-0.274415 1.8864 -6.57815
-1.93567 1.21571 -4.76349
-9.45737 -1.69185 -4.6344
-6.49707 -2.0332 -4.6119
-3.95441 -1.98574 -4.42442
-0.493947 -7.27461 0.564446
-2.24378 -6.51809 -1.726
-3.08832 -5.65788 -3.97302
-3.89963 -9.28683 -11.9966
-3.42504 -8.76319 -9.10159
-3.76859 -8.30111 -6.61758
-8.00679 -10.7254 -1.41411
-6.51157 -11.6609 -3.8161
-4.73473 -11.8426 -5.6361
-7.87666 -18.0825 -6.69723
-5.535 -16.9404 -8.14381
-3.94798 -15.2962 -7.01216
-0.114752 -19.8436 -1.83695
-0.300773 -18.6234 -4.54933
-1.17259 -17.8854 -6.82919
3.20343 -18.8728 -13.7937
1.6935 -19.4283 -11.2854
-0.670886 -19.2085 -10.3559
-5.92676 -19.1499 -14.8317
-4.10074 -20.0878 -13.7508
-2.43858 -20.9944 -13.2065
0.589461 -26.9568 -17.1273
-0.498485 -25.0062 -16.4997
-1.30123 -23.2697 -16.0295
-7.05837 -19.2334 -18.6423
-5.33544 -21.4921 -19.5422
-3.22028 -22.8935 -19.2877
2.28546 -27.5908 -19.9727
1.32365 -24.9268 -20.8993
-0.377671 -23.2463 -21.7847
-0.43685 -17.3613 -24.8939
-0.181899 -19.6671 -24.9166
0.108428 -21.5985 -25.1742
5.66853 -24.3013 -28.2593
3.80243 -22.9232 -28.2887
2.40288 -21.5394 -28.2027
-0.742266 -14.4871 -27.9409
0.834005 -16.279 -29.7254
1.04284 -18.7355 -30.3771
4.53641 -17.5661 -33.6434
-0.162912 -19.2131 -36.9302
1.4727 -18.6008 -35.403
2.60556 -18.32 -33.8159
timestep
-2.47294 -13.1677 15.9417
2.15535 -13.3959 14.3022
-0.00627513 -12.7283 14.8162
-1.84079 -12.1028 15.1685
0.206385 -6.13139 16.635
-1.41752 -7.59859 15.8652
-2.95108 -8.47294 14.9908
-0.285764 -8.59623 9.53275
-1.49409 -6.77122 10.3019
-3.06405 -7.1998 11.4121
-6.28293 -8.08143 10.3074
-5.87367 -10.345 10.6089
-4.05116 -10.537 9.88573
-5.62642 -11.1586 2.99575
-4.30954 -11.3045 4.9002
-3.11151 -11.7337 6.40415
0.370339 -17.1635 6.2366
0.0646173 -14.999 5.45934
0.0124914 -13.1538 4.77153
-4.26338 -12.9767 -1.73388
-2.98192 -12.774 0.189448
-1.3695 -12.5117 1.29046
4.30458 -12.6206 -1.62747
2.6229 -11.2755 -0.764391
1.27099 -10.0852 0.0334961
3.13745 -2.6507 0.948186
2.35418 -4.79541 0.536966
1.67261 -6.3411 -0.476557
-0.766562 -5.32505 -7.74827
0.352184 -5.81049 -5.77466
1.51858 -6.32684 -4.27338
7.21308 -1.65965 -5.8674
6.06588 -3.34868 -4.7658
5.08276 -5.01438 -4.39186
6.22308 -10.441 -3.84789
7.69508 -8.42106 -2.22514
7.52544 -5.9463 -1.63417
11.263 -1.11253 -2.48512
10.4676 -2.41718 -0.739383
9.93553 -3.88622 0.460492
10.5843 2.50227 2.59721
9.87822 0.318054 2.93352
8.93092 -1.39574 3.14901
6.28626 -5.87476 6.34408
6.52555 -3.56791 6.28433
6.57725 -1.60506 6.125
4.76929 5.52685 7.23697
5.21461 3.37632 7.98484
5.42843 1.42223 8.11395
5.34987 -0.409945 14.2682
3.08551 -0.133552 12.3507
2.2663 0.829192 10.1361
-2.58365 6.02046 10.4993
-2.26127 3.92815 9.55027
-1.01876 2.7093 10.473
-1.14313 1.26385 16.5329
-2.54733 1.96122 14.8228
-3.61413 2.43086 13.2347
-10.2653 7.44688 12.5307
-7.85323 6.20679 11.296
-6.29949 4.18716 11.199
-7.51427 -1.13713 5.94545
-6.8826 0.862253 6.93836
-6.73592 2.65091 7.75071
-8.13072 8.84689 5.18883
-7.87605 6.56091 4.88759
-7.42978 4.66289 4.60281
-6.60476 5.16576 -4.33079
-7.24868 4.75551 -1.45025
-6.45106 4.37808 0.942271
0.901163 5.21933 0.69576
-1.3107 5.91571 0.767209
-3.22497 6.38041 0.788909
-4.71337 15.1281 1.45771
-3.68487 12.3338 1.33909
-3.28157 10.1231 0.133796
-6.53998 13.8011 -4.93527
-4.55444 11.6355 -4.43724
-2.28722 11.0955 -3.40252
3.15856 15.4866 -0.346553
1.7089 13.5867 -2.12684
0.846475 12.9741 -4.44705
7.87383 12.1889 -6.41852
5.38675 10.6345 -5.89058
2.90147 10.4739 -6.43827
-1.85613 9.61637 -11.8916
-0.291096 8.12562 -9.84007
2.0216 7.68278 -8.8623
8.14089 1.56353 -6.87638
5.99892 2.9829 -8.38559
3.9122 4.38588 -8.80691
1.63581 0.405221 -13.1741
0.324734 1.8027 -10.8918
1.16711 1.77819 -8.48511
5.08811 -3.74683 -10.9753
3.50972 -2.87618 -8.60228
1.29871 -1.94527 -7.73779
4.99367 -0.815156 -0.8955
2.4632 -0.258862 -2.36779
0.808517 -1.25377 -4.03353
-4.42587 -3.60204 -7.69636
-4.02175 -3.10419 -4.78616
-2.84106 -1.65326 -3.05317
-2.78572 -8.81508 -3.61404
-2.4578 -6.76544 -1.47585
-3.15784 -4.49485 -0.550176
1.13947 -8.46139 5.27146
-0.473219 -6.08051 4.48976
-2.37759 -5.07634 3.12328
-9.06582 -6.38752 7.66177
-6.55567 -5.72548 6.19848
-4.72682 -3.97359 5.89919
-4.13739 -3.2456 13.2756
-2.75151 -2.29373 10.8152
-3.01557 -1.64257 8.36372
4.0835 1.80286 4.42879
1.41602 1.16046 5.59167
-1.00076 0.875253 6.3538
-3.22551 8.17655 5.40846
-3.10733 5.22042 5.05105
-2.48443 3.15141 3.69709
-6.84103 -2.20422 1.27097
-4.40085 -0.540121 0.875235
-3.48805 1.7708 0.301714
2.6104 4.73335 -2.89446
-0.0290132 3.46161 -3.43908
-2.54119 3.19649 -3.09093
-3.98779 -0.53493 -9.62918
-3.57861 1.13036 -8.06656
-3.36537 2.579 -6.74853
-4.53425 6.76803 -12.0172
-5.1851 6.71719 -9.79094
-5.12187 4.81958 -9.26561
-8.02857 -0.975782 -13.7258
-6.16272 1.15143 -12.7909
-4.22496 2.7396 -12.3167
-6.02423 6.61885 -18.6343
-3.88128 5.92877 -16.6819
-2.40771 4.84772 -14.9038
2.46329 8.84782 -15.5902
2.01385 7.782 -13.5792
1.07747 6.12573 -14.0893
5.65894 0.542961 -13.879
4.96368 2.72355 -13.4995
4.19711 4.39202 -12.7856
4.45632 11.2005 -10.7286
5.69327 8.49192 -10.6101
6.91843 6.27703 -10.9197
11.0119 4.62152 -7.58655
13.0195 8.16457 -9.27186
11.3245 6.61477 -9.59997
10.1891 5.01128 -9.45672
timestep
-9.24267 -11.7129 12.9881
-13.146 -11.3415 16.1137
-11.8553 -11.8468 14.2532
-10.4907 -12.4704 12.9766
-11.4592 -19.7808 11.5015
-11.428 -17.4624 11.419
-11.5413 -15.5409 10.9996
-17.8733 -13.7622 8.97122
-15.5689 -13.6011 8.75692
-13.6307 -13.2512 8.80182
-13.5707 -6.46225 8.83449
-13.2545 -8.50635 7.78373
-12.6466 -10.1365 6.85945
-11.7985 -8.83066 0.327938
-10.8851 -8.84127 2.46053
-10.1187 -8.97823 4.27031
-6.08365 -11.3146 8.21063
-6.34636 -9.75411 6.51411
-6.53203 -8.23055 5.27912
-7.83413 -3.0471 2.73083
-6.01524 -4.45048 3.05428
-4.46093 -5.4196 3.77941
-2.22171 -1.41166 7.39323
-1.40272 -3.42793 6.58929
-1.28339 -5.25278 5.85677
-0.661766 -11.3574 7.28831
0.376809 -9.36656 6.70482
1.49978 -7.80593 6.27552
3.45418 -13.7482 4.32442
3.71203 -11.4486 4.15915
3.88515 -9.50953 3.85731
4.81488 -2.98162 2.58583
5.07357 -5.16338 1.84059
4.99299 -7.02573 1.20336
3.8753 -8.81667 -6.5077
5.56262 -7.15639 -4.69749
6.39398 -6.76286 -2.31916
11.5235 -9.47152 -5.83295
10.5077 -7.69046 -4.74743
9.83519 -6.10513 -3.79071
9.08513 0.269351 -5.10522
9.82362 -1.38763 -6.55141
9.34557 -3.28001 -6.2845
7.75822 -4.11319 -13.7038
8.89244 -3.76728 -11.7097
9.87669 -3.84278 -10.0049
8.74628 3.15269 -12.1248
10.0671 1.50832 -11.1584
10.8096 -0.191988 -10.4962
18.1187 -2.2501 -10.1494
16.0567 -0.29273 -9.2566
13.9211 0.958065 -8.64257
11.0962 5.00152 -2.85332
12.4571 4.48927 -4.6611
13.6337 3.70517 -6.03279
19.9419 2.02937 -5.33095
18.0837 3.2844 -4.73566
16.6438 4.22151 -3.77161
20.473 10.0558 -2.99052
17.6874 9.26051 -3.68912
15.9011 7.77267 -2.64126
14.8547 9.77854 3.129
14.1021 9.80755 0.934657
13.3228 9.93062 -0.870466
7.69035 11.7619 -4.32403
8.99224 11.7952 -2.40404
10.2222 12.1273 -0.901436
8.59686 18.515 0.79915
8.93646 15.9555 2.28721
9.90964 13.6169 2.58044
2.80247 13.2984 3.00666
4.95519 12.6376 3.56484
6.7413 11.8107 3.64785
8.8406 7.98568 -3.47172
7.12934 8.02988 -1.03245
6.35752 8.89808 1.23757
13.7322 4.52922 1.99338
11.4145 6.20952 2.82124
9.02097 7.01083 3.18295
9.38272 10.3774 9.99398
7.14479 9.17395 8.43711
7.00573 7.76761 6.3146
0.28307 11.137 5.7637
1.97991 8.92582 4.7093
3.56994 6.94303 4.91612
6.69385 2.21635 -0.651318
4.38172 3.65248 0.561927
3.48216 5.93629 1.25297
2.33059 12.1297 -1.84942
1.99567 9.23384 -2.46787
1.00832 7.16087 -1.35861
-2.76437 9.14156 -7.12365
-2.07161 7.04816 -5.11911
-1.37289 5.16582 -3.54715
-6.96149 0.370021 -0.33666
-4.69733 1.21407 -2.08067
-2.54381 1.55357 -3.40338
1.193 -1.10288 -10.0169
-0.121921 -1.6126 -7.3917
-1.68495 -1.57792 -5.37725
-9.26186 -5.50848 -2.29012
-6.79806 -4.66598 -3.73936
-4.42434 -3.74519 -3.88096
-0.413874 -1.72819 1.78551
-0.853734 -4.07132 -0.0024222
-2.62035 -5.56507 -1.07491
-6.66724 -13.2132 -0.558338
-4.70846 -11.1084 -1.3416
-3.89693 -9.01701 -0.129191
0.481951 -14.9173 3.2669
-0.563704 -12.1973 2.6436
-0.770412 -9.7682 1.89578
4.68528 -13.3076 -1.76504
2.61148 -11.1676 -1.76447
1.43 -9.00557 -1.10699
-2.05178 -6.67637 -6.55703
0.525264 -5.7946 -5.34802
1.47837 -5.70223 -2.98464
7.90063 -2.59791 -1.74214
5.01487 -2.10894 -2.30222
2.47816 -2.15807 -2.04689
4.14345 2.48339 -5.94862
2.34561 2.91073 -3.61076
1.38124 1.46743 -1.74278
0.67782 1.31715 5.71418
-0.510171 2.2976 3.16314
-1.21182 2.70262 0.745259
-4.28557 9.48461 2.28532
-4.15778 7.37092 1.33748
-3.59094 5.6589 0.544669
-7.60314 4.30899 -5.75507
-6.18409 5.24599 -4.17686
-5.45137 6.3257 -2.70097
-7.47172 13.9637 -2.33959
-7.63561 11.0124 -2.71773
-7.10512 9.26041 -0.942401
-12.8106 12.905 4.38011
-11.1128 10.912 2.95669
-10.214 9.25157 1.24274
-17.5897 9.37475 -0.766952
-15.4887 8.61634 -0.140107
-13.6442 8.0053 0.18406
-12.2533 1.0596 -2.5114
-12.8397 3.2906 -2.26398
-13.4358 5.16695 -2.33394
-19.0263 9.63856 -4.16923
-18.0709 6.81952 -4.02558
-17.1344 4.66045 -3.04385
-16.9368 0.544166 -3.54365
-17.3132 -0.408403 -0.0565889
-18.7914 1.27168 -0.668762
-18.6836 1.21476 -2.63498
timestep
-10.1794 -9.57234 1.0705
-10.3046 -14.5461 -1.18373
-9.9965 -12.5011 -0.132389
-9.53737 -10.6354 0.302863
-4.50261 -14.6133 0.313998
-5.48861 -12.5144 0.384685
-5.74882 -10.5977 0.0113352
-4.67079 -6.15978 -3.55309
-4.71608 -6.1153 -1.23395
-3.52915 -7.59895 -0.711795
1.56047 -11.3734 -2.38051
0.826695 -9.63627 -1.02907
0.187395 -8.04381 -0.0610539
6.15013 -8.03321 -2.68084
4.81128 -6.86717 -1.18745
3.37308 -5.97587 -0.178152
5.0909 -2.66315 5.2697
4.51759 -2.36116 3.04202
3.78586 -2.46503 1.21587
7.808 -3.80587 -4.35062
6.93318 -2.56058 -2.59952
6.38077 -1.22033 -1.26554
2.77777 -0.112547 -6.18681
4.13568 0.90548 -4.60501
5.61369 1.69979 -3.57285
11.7205 5.918 -4.10964
9.55575 5.21945 -3.65318
7.61767 4.92657 -3.45572
3.16709 8.30157 -7.09473
3.48862 7.12113 -5.12354
4.08358 6.32208 -3.42393
4.8404 6.86248 2.72234
2.92822 6.51441 1.45553
2.23963 5.6427 -0.171395
-1.68235 1.6396 -4.16391
-1.78171 3.42871 -1.78281
-1.54379 5.30335 -0.070594
-0.465417 5.78971 6.80074
-1.4806 6.59975 4.87834
-2.37051 7.07696 3.18682
1.13985 11.2638 6.21875
-0.690919 10.9579 4.82695
-2.45146 10.7971 3.95773
-7.89454 12.5876 2.16617
-5.70017 13.2687 1.84478
-3.78119 13.7092 1.91055
-6.22188 17.723 6.45666
-4.77414 17.5018 4.65736
-4.08418 17.3874 2.81568
0.0593141 23.2482 -2.09627
-1.89568 21.862 -0.325141
-3.11479 20.8851 1.69029
-2.79329 25.6265 6.36867
-3.51121 25.7275 4.16486
-4.23111 24.2299 3.10672
-7.60445 27.1507 -2.6332
-7.61367 25.7696 -0.769115
-7.11749 24.4959 0.649488
-8.05826 20.436 5.30128
-9.19696 21.1841 2.65098
-9.75671 21.793 0.238874
-15.8378 21.9034 -4.69793
-14.0714 21.5077 -3.24689
-12.4235 20.9382 -2.32974
-11.9276 19.4058 -9.06105
-11.5462 18.976 -6.81332
-11.5916 18.3209 -4.95605
-15.5022 11.8732 -3.7617
-13.1893 13.6373 -4.40895
-10.8403 14.6277 -4.47033
-8.48418 16.5659 -10.8394
-8.54696 15.6928 -8.69088
-8.00501 14.8602 -6.98972
-1.61101 12.8745 -8.4476
-2.72432 15.37 -7.25866
-4.64616 16.1649 -5.78317
-0.624399 21.4213 -9.88309
-2.69744 20.2778 -8.07328
-4.3294 19.9347 -6.14316
-10.8359 24.8792 -4.97567
-8.80059 23.0695 -3.76616
-7.01869 21.2448 -3.80286
-10.3155 15.5152 1.47553
-7.99615 17.2007 0.663048
-6.76928 18.6364 -1.05025
1.04585 18.574 -0.934266
-1.55351 17.117 -0.906517
-3.83047 16.3288 -1.74127
-6.71911 10.9976 -7.66713
-5.47399 11.8981 -5.11386
-4.07627 12.8258 -3.19337
1.86069 10.2877 0.811052
-0.785433 9.48884 -0.30264
-2.63928 9.49774 -2.05354
-4.06164 6.78336 -9.01873
-3.86683 6.47805 -6.06082
-4.37277 6.47103 -3.56152
-11.4222 6.24439 -1.67315
-8.73951 5.66954 -0.509832
-6.41683 4.69126 -0.897998
-9.06941 -0.134499 4.23152
-6.81519 0.246598 2.32007
-5.13486 1.71344 1.08417
2.68205 2.78879 3.19666
-0.0738588 2.02077 2.36269
-1.60673 0.312086 1.25218
-0.53278 -4.71513 -3.76788
0.21525 -3.45956 -1.17089
-0.289739 -3.25182 1.32009
-0.651084 -1.53609 6.78782
-0.247604 -4.47394 6.49347
0.627203 -5.42855 4.29659
-1.38602 -11.8107 8.80101
0.114328 -10.8586 6.40897
1.43298 -9.02349 5.22697
7.77794 -5.35513 3.89693
7.1323 -8.26419 3.86655
5.01894 -9.66377 4.14513
0.564919 -15.9461 0.847197
2.37887 -13.7064 1.60461
4.19358 -13.286 3.34604
4.60332 -20.0055 8.10172
4.29015 -17.7506 6.17871
5.95205 -16.2293 4.98445
14.0774 -14.8849 3.48355
11.1555 -14.3051 3.56533
9.01151 -15.4893 2.8556
10.0784 -17.5413 -3.28768
9.55368 -18.1067 -1.09968
9.24286 -18.6552 0.766722
7.25969 -21.5282 3.08428
9.16306 -22.6867 3.73035
10.4913 -21.7082 2.65372
14.5102 -19.3829 -2.50806
14.6443 -21.7946 -0.762787
13.3066 -23.3774 0.723012
7.54648 -25.7625 0.439947
10.1051 -26.5152 1.76925
12.6179 -26.9422 1.84468
18.0622 -30.8319 3.35928
16.7107 -28.9673 3.07828
15.0504 -29.803 2.42653
13.4299 -36.9074 0.185434
13.7179 -35.0122 1.4922
13.5596 -33.2987 2.45011
7.94947 -30.0972 6.92085
10.0802 -32.1469 6.54798
11.4617 -34.0346 5.53369
9.23952 -38.6141 4.54085
5.73287 -35.9347 7.01355
7.23201 -36.4358 5.31533
8.91631 -36.5732 4.30284
timestep
14.811 6.55252 -1.04305
19.0954 7.18441 -3.05848
16.8578 7.46273 -2.51241
15.3004 7.88551 -1.38257
15.3175 13.1833 -6.69711
14.4369 11.4612 -5.41596
13.8557 10.1171 -4.09805
7.27161 11.59 -2.87557
9.12626 10.2218 -3.14162
10.3966 8.7317 -3.35922
12.1348 3.00614 -2.60933
11.0071 4.57292 -3.89613
9.62984 5.40559 -5.03274
6.66254 7.45735 -9.9773
7.10265 5.5173 -8.7836
7.22932 3.95265 -7.59312
6.5977 -3.11841 -6.21701
5.93182 -1.13268 -7.21494
5.49177 0.602086 -8.03825
1.05616 4.46232 -12.624
1.65466 2.5697 -11.4231
2.51327 1.17619 -10.3268
3.89409 -5.3238 -13.4336
2.66187 -3.64923 -12.4041
1.52999 -2.28828 -11.5395
0.0577521 -6.5562 -6.36901
-0.315483 -6.60337 -8.6583
-0.47294 -5.03015 -9.83349
-5.92699 -1.8433 -12.7894
-5.0483 -3.40051 -11.3111
-4.24975 -4.81007 -10.1902
-5.52658 -11.2056 -10.6947
-5.3323 -9.16728 -9.6039
-5.28033 -7.84319 -8.14616
0.241513 -11.9813 -6.96304
-2.16538 -10.7842 -5.67685
-4.45948 -9.87154 -5.03943
-10.2212 -12.1469 -2.55124
-8.20785 -10.9957 -2.49044
-6.48518 -10.2856 -1.85093
-2.97496 -5.14987 1.06577
-3.95736 -7.24648 1.21249
-5.05 -8.87777 1.3736
-10.8766 -7.93532 4.01462
-8.82205 -7.08442 4.67588
-7.05385 -7.92536 4.45864
-9.81167 -12.298 9.85888
-8.09951 -11.3717 8.59674
-6.93929 -10.2731 7.44443
-7.54767 -15.4515 2.44067
-5.73184 -13.6071 3.9176
-4.38336 -12.5639 5.81375
2.36951 -10.7716 7.62572
0.507258 -10.6171 6.25074
-1.1084 -11.2244 7.20019
-5.10658 -9.27929 13.1599
-4.03034 -8.88376 11.143
-2.90743 -8.81716 9.52577
1.2575 -5.99692 2.61757
-0.53406 -5.86386 4.99517
-1.59947 -6.0236 7.30647
0.277734 -1.94733 12.3933
-1.31738 -2.72626 10.8996
-2.71768 -3.20798 9.60025
-2.86039 2.09178 9.60614
-4.11025 1.08429 7.93117
-5.08433 -0.614075 8.14766
-12.9954 -4.48836 9.451
-10.7491 -2.88389 8.32839
-8.48073 -2.15492 7.4196
-13.1671 -1.87532 1.83163
-11.1001 -2.1791 2.84042
-9.44769 -2.68957 3.78368
-9.93643 -7.42895 -1.14139
-8.33584 -5.02743 -0.39879
-6.99942 -3.32342 0.947479
-7.06978 -4.70647 -5.47592
-6.45318 -2.26145 -3.88781
-5.3459 -1.29112 -1.80518
-1.79062 2.75472 4.31227
-1.84027 2.20692 1.38348
-3.25664 1.6713 -0.66866
-0.483393 9.88696 -2.68877
-1.16308 7.01321 -2.28879
-1.96127 4.62327 -2.68113
-4.39304 1.46387 -8.47891
-2.27656 3.21623 -7.32558
-0.346282 4.35639 -6.11029
1.74795 8.29993 -12.119
2.432 6.82513 -9.62155
2.76363 6.27435 -7.1539
7.56957 10.5589 -9.1348
6.50089 9.3791 -6.61559
5.47327 7.75541 -4.93925
6.90023 10.1922 2.11072
5.84967 7.85362 0.591576
6.32857 6.44217 -1.47741
11.8906 0.0442975 -0.308683
9.08273 1.00037 -0.59512
7.41206 2.92571 -0.528815
5.27629 0.80879 6.98209
4.18729 1.25959 4.24507
5.27169 1.0004 1.95178
5.84199 -6.72223 -1.75493
4.78822 -4.00037 -1.15374
3.88728 -1.82032 -0.185013
-1.40094 -3.15829 -4.20818
-0.53261 -1.77477 -1.71574
0.208452 -1.48882 0.707534
1.30506 -0.169156 9.15553
0.257617 -1.34347 6.62487
-0.840946 -1.70454 4.35162
-6.2514 -5.16956 8.67598
-5.35254 -4.51027 5.91305
-4.48286 -2.7876 4.24595
-8.58931 2.27437 8.57093
-7.93882 2.12726 5.66652
-6.78889 0.227791 4.41255
-11.6449 -0.214308 -3.01456
-9.92756 0.0352727 -0.591963
-7.97157 0.810734 0.8486
-14.0808 4.6837 0.819893
-11.1533 4.99746 1.27956
-8.72473 4.53045 0.657725
-7.12014 7.45063 -4.70814
-5.77759 7.79271 -2.06977
-5.3811 6.13226 -0.175521
-2.63803 8.92058 5.6059
-2.26234 7.05633 4.27706
-3.23161 7.53054 2.62888
-4.6833 12.9571 -0.285863
-2.85684 11.942 0.722077
-1.52771 10.7554 1.56249
-0.275794 13.485 8.42864
0.763912 12.1393 5.98148
0.917417 10.14 4.40561
2.07094 3.62855 -1.2917
1.81716 4.98812 1.34792
2.20373 6.82041 3.0792
5.00668 4.85043 7.97897
5.16562 5.51775 5.76271
5.72893 5.64816 3.87944
11.6587 7.62907 2.74027
10.3866 5.70939 3.02149
9.1537 4.17707 3.14219
12.1879 -2.51136 6.65537
10.5388 -0.475792 5.23509
8.91342 0.400209 3.47604
6.40678 -3.40847 5.14064
7.14824 -6.73197 1.5123
7.11339 -4.54535 2.28683
6.90854 -2.81745 3.21053
timestep
6.72373 -8.23154 -10.5507
1.89022 -8.96646 -10.7993
4.17661 -9.24419 -11.078
6.10157 -9.53319 -10.7748
7.71113 -16.8162 -11.0059
7.88494 -14.5042 -10.923
8.30931 -12.5986 -11.1861
8.80326 -13.223 -15.5749
9.34493 -10.98 -15.334
10.6253 -11.1963 -13.8526
13.6163 -4.22201 -15.4984
13.1247 -6.17771 -14.3513
12.6758 -7.99869 -13.7484
14.5057 -10.3353 -10.6344
12.9302 -9.35381 -9.24273
12.396 -7.60643 -9.97912
15.2513 -2.00351 -11.1752
15.6852 -4.21288 -10.6158
14.6387 -4.69347 -9.01741
8.09387 -4.02982 -7.92459
10.2663 -3.51767 -7.29172
12.0886 -2.949 -6.80519
14.0818 -0.394258 -0.73977
12.7589 -1.93883 -1.85626
11.6023 -3.01091 -3.03693
7.68758 -8.48087 0.409025
8.84186 -6.48041 0.189443
9.61318 -4.73378 -0.295647
10.7359 0.541013 3.0148
10.2775 -1.73293 3.05364
10.1549 -3.68161 3.3154
10.7315 -4.80001 9.66684
9.41679 -4.12226 7.87949
8.05975 -3.82724 6.48224
9.4399 3.02317 8.73177
7.59364 1.13225 7.35476
5.91211 -0.711776 6.83082
1.98106 -4.40397 4.32562
2.27318 -2.12105 4.61775
2.78084 -0.221171 4.73451
4.55427 4.41401 0.342222
3.2736 3.9577 2.22214
2.04109 3.33828 3.6286
-3.02658 3.36547 -0.956354
-1.53451 4.38097 0.501351
-0.642246 5.41669 1.91982
-3.6336 11.6236 3.54653
-3.70852 9.3136 3.34426
-3.57283 7.34854 3.37572
-1.54457 0.523269 2.39617
-3.5696 2.17453 3.829
-5.34368 3.99846 3.66043
-10.2486 6.57124 0.894085
-9.47706 4.89084 2.29532
-9.04372 3.22983 3.26183
-10.9899 -3.41877 4.42455
-11.1583 -1.17171 4.9766
-10.3579 -0.333632 3.38354
-18.137 0.0647878 3.22995
-15.4205 -0.371779 2.08509
-13.3075 0.803104 1.27449
-11.5989 5.21767 -3.76294
-11.1956 3.55419 -2.19686
-12.873 3.67871 -1.17133
-18.6995 5.36782 -4.36126
-17.0785 3.86642 -3.65375
-15.9668 2.39331 -2.96474
-16.0779 0.564851 -9.84006
-14.98 1.0321 -7.10935
-13.8963 -0.014377 -5.05193
-8.59394 -0.117749 -9.08825
-9.67915 -0.667694 -7.11283
-10.3555 -1.35086 -5.39335
-9.6999 -5.83125 2.0104
-9.36684 -4.49117 -0.630374
-8.49118 -3.12624 -2.59826
-6.04223 -10.8119 -4.58572
-6.60016 -7.88684 -4.70077
-5.9366 -5.49529 -4.11538
-0.261346 -6.90654 -9.62824
-0.786296 -5.52529 -7.04039
-2.22682 -5.55319 -4.93644
1.72334 -10.2206 -4.14016
1.90347 -7.47219 -3.00241
0.855644 -5.16126 -2.7491
3.73119 0.316818 -8.93668
3.64792 -0.807932 -6.17834
3.12456 -2.71489 -4.56875
8.7467 -8.18983 -5.88747
8.14896 -5.93622 -4.03157
6.69397 -3.84514 -3.91903
13.1775 0.80594 -6.11684
10.2322 0.85736 -5.66614
8.46251 -0.525377 -4.45825
10.2866 3.47526 0.937423
7.9413 1.70343 0.446973
7.15832 2.02253 -1.95877
9.81816 8.31553 -4.57317
7.64498 6.33737 -5.06776
5.80647 4.89203 -4.05124
-0.106577 5.03407 -8.5933
1.19044 3.9485 -6.1398
2.12186 4.00724 -3.76672
4.24352 -1.55445 1.00071
2.93737 0.273229 -0.95734
1.0614 0.528313 -2.6656
-2.37069 -1.31462 -8.88194
-1.87964 -1.33607 -5.94276
-2.26256 -1.14752 -3.42884
-2.05243 -6.66123 3.44071
-2.51967 -5.7096 0.655658
-3.19573 -3.72894 -0.801493
-7.26024 2.50489 -1.35703
-6.89634 -0.0891054 0.0633411
-5.38103 -1.59314 1.45776
-9.28696 -4.84171 7.65112
-7.25176 -3.16949 6.25755
-5.72838 -1.39752 5.23689
1.54443 -4.1966 8.82471
-0.482653 -2.17294 8.00245
-2.7671 -1.11335 7.60118
2.11603 5.32207 7.79609
-0.148786 3.47865 7.20211
-2.27388 2.58989 8.296
-9.98379 6.55713 6.44864
-7.35488 5.85613 7.6643
-4.87487 5.26786 7.58663
-7.45199 11.1415 8.78379
-5.5642 9.88856 8.28511
-3.87933 8.91375 7.98207
2.05488 10.5874 4.16541
0.575455 10.4881 5.94974
-0.256646 10.0185 7.67251
4.01806 16.3137 7.80465
1.60281 15.4099 9.29806
0.650624 13.0836 9.72719
-4.77965 15.7018 9.28065
-4.28609 13.5698 11.3033
-2.29146 12.1079 11.9254
1.58972 7.16705 13.5256
-0.508316 7.57544 12.6235
-2.23103 8.30946 12.0115
-9.64739 7.83812 11.8695
-7.50777 6.95074 11.7393
-5.59277 6.53957 11.9504
-1.64636 1.20265 13.859
-4.39975 1.79468 12.885
-6.17154 2.82795 11.37
-9.25438 -1.01438 10.0447
-11.5573 2.24136 6.42785
-10.3289 1.52598 8.26132
-8.9097 0.965197 9.50723
timestep
-10.7043 0.299238 -9.01594
-8.22342 2.32345 -12.9649
-9.04429 1.63306 -10.9078
-9.38524 0.918796 -9.10374
-4.63101 5.34216 -9.13136
-6.09171 4.19245 -7.74323
-7.09535 2.82322 -6.74383
-5.87551 8.4031 -2.7742
-7.01123 6.45911 -3.33406
-8.02346 4.79524 -3.63064
-13.0465 8.35955 -1.00277
-11.8203 6.39553 -0.856446
-10.6165 4.83599 -0.853649
-16.4829 3.7832 1.54451
-14.6276 2.96504 0.417043
-12.8397 2.21743 0.771277
-12.0742 -4.87475 -0.330048
-12.7347 -2.65285 -0.426334
-11.5787 -1.35704 0.503974
-7.52447 -2.23829 5.7503
-7.85674 -2.62227 3.48655
-8.09044 -2.45461 1.53766
-3.9901 -4.06505 -3.95772
-4.91225 -3.78059 -1.84796
-4.70881 -3.37518 0.0691792
-0.370124 -3.57897 5.41708
-0.724356 -2.86855 3.23712
-1.48136 -2.07719 1.59953
0.558517 4.22522 0.435253
0.97712 1.94613 0.321662
1.27559 0.0194784 0.038236
7.0062 -4.17087 -2.24269
5.59861 -2.73092 -1.09046
4.82627 -1.33408 0.0642512
5.71886 3.05094 7.64728
6.19853 1.99627 4.90174
6.19572 1.28474 2.45303
10.5408 7.43786 0.508445
9.74038 5.29396 0.889869
9.08215 3.49357 1.34387
11.4151 -1.07611 6.26719
11.1747 0.991218 5.24214
11.1311 2.80253 4.46876
18.3395 2.49984 1.65638
16.1716 2.76772 2.43806
14.5763 3.69039 3.13421
13.7029 10.5199 4.27603
14.7799 8.48718 3.97507
15.7356 7.28765 2.73872
21.4778 10.7161 2.88475
20.4638 8.1324 1.80007
18.8211 6.56267 0.642556
16.6671 6.09244 -5.19209
18.3489 5.29041 -3.80988
19.4146 4.39057 -2.41864
23.5277 1.99623 -0.868438
23.8694 2.46004 -3.11578
22.6222 3.48588 -4.24404
20.7643 6.94139 -11.3302
21.8467 5.12336 -9.23169
23.4059 3.55545 -7.96172
30.2747 1.90354 -10.5939
28.0393 1.84795 -9.97576
26.1357 1.49215 -9.61416
27.3901 -6.02168 -9.68161
26.45 -3.95731 -10.1695
25.8627 -2.1467 -10.6754
22.318 -8.42011 -8.41956
22.2539 -5.48546 -8.93347
22.2839 -3.09414 -9.81849
16.8067 1.21113 -12.0313
18.4752 0.126687 -10.8386
19.4601 -0.605398 -9.29755
20.0181 0.114125 -0.427669
19.1232 -0.508313 -3.2011
18.5379 -0.0891175 -5.64733
13.3915 1.46694 -11.1013
13.8854 1.27132 -8.16908
15.2797 1.81332 -6.10371
11.951 8.47582 -2.98775
13.4487 6.00577 -2.25552
13.8056 3.62978 -3.11127
13.2791 -1.8493 3.4503
12.3654 -0.351253 1.04168
12.2074 0.714536 -1.26927
6.28291 4.65874 -3.22975
6.99049 1.9258 -2.27542
8.80889 0.252954 -2.90652
6.66544 -5.81019 -8.30148
7.34832 -3.56733 -6.46201
7.73654 -1.05135 -6.30926
7.75646 5.44293 -10.8573
7.03318 3.58378 -8.64356
5.71504 2.07636 -7.0647
0.517085 6.55143 -6.62607
1.44323 3.89393 -5.64608
2.3782 1.54313 -5.32656
1.04745 -4.40517 -1.90303
-0.184451 -2.5591 -3.89171
-0.678369 -0.701782 -5.56769
-2.54465 2.95341 -10.5743
-3.38897 0.437106 -9.21938
-4.10879 -0.924723 -7.18713
-8.21997 -7.87293 -6.2759
-8.1146 -5.0412 -5.35362
-7.20387 -2.72715 -5.91799
-13.7241 -0.466926 -5.73639
-11.3557 -0.780355 -3.95511
-8.94134 -0.809949 -3.13469
-2.93655 1.23409 -2.56029
-5.35213 1.71848 -0.883765
-7.64968 0.991342 -0.04826
-8.07681 7.33133 3.37567
-8.66283 4.42818 3.04504
-9.73538 2.1172 2.92017
-12.0475 -5.62878 4.04457
-11.7965 -2.72524 4.66659
-12.1257 -0.197519 4.75229
-18.582 4.78129 4.34817
-16.5499 2.86864 5.39343
-15.3257 0.911778 6.47715
-23.3736 0.823816 7.61584
-20.9671 -0.757819 6.84937
-18.4748 -1.04743 7.30459
-15.2871 -8.21575 8.71003
-17.8851 -7.05056 7.8307
-19.0199 -4.80667 7.40655
-20.4711 -1.3118 12.4211
-21.3669 -3.04211 11.1617
-21.8174 -4.54031 9.96451
-27.607 -8.85398 8.36369
-26.158 -7.78247 9.82467
-25.1264 -6.29581 10.6036
-25.1569 -13.4727 10.8987
-23.6812 -11.0689 11.8603
-23.0924 -8.7324 12.6928
-18.9686 -3.50355 18.7331
-20.159 -5.38056 16.748
-20.7648 -6.29033 14.4448
-14.3018 -7.25259 12.2492
-15.876 -7.00862 13.9358
-17.2211 -5.7908 13.1685
-16.0792 -0.0428081 11.1488
-15.5405 -2.24709 10.6657
-15.3463 -4.17064 10.2876
-9.4113 0.646671 8.27345
-10.802 -1.9137 8.89862
-11.7905 -4.26364 8.94944
-10.2697 -8.49585 9.27356
-6.16208 -8.21462 5.50796
-8.09134 -7.76484 6.71546
-9.60119 -7.15955 7.82659
timestep
-17.3806 0.205798 -14.3609
-20.0208 1.68404 -18.643
-18.8431 0.515343 -17.0214
-17.6187 -0.298549 -15.7101
-18.0178 -7.21254 -15.9074
-16.677 -5.32035 -15.9719
-15.7539 -3.60903 -15.6553
-8.64352 -4.5668 -18.5293
-10.6219 -4.13606 -17.3967
-12.0639 -3.17931 -16.4554
-13.3357 1.99322 -13.1178
-11.7501 0.931298 -14.4371
-10.2932 0.00981409 -15.3906
-7.32177 -2.87461 -11.1688
-7.3815 -0.91245 -12.4052
-7.38062 0.920756 -13.1265
-7.52422 7.51249 -11.6284
-6.15826 6.02675 -12.7726
-5.47098 4.20574 -13.0766
-0.799598 1.18894 -16.4514
-1.23838 2.93753 -14.9911
-1.70125 4.20448 -13.5553
-1.3691 7.72162 -18.4763
-0.656161 7.44439 -16.286
0.444975 7.13062 -14.6829
-1.91405 12.8069 -13.1904
0.0506446 11.6235 -12.8411
1.11836 10.0456 -12.34
6.5514 6.56217 -8.66585
4.67622 7.92768 -8.70426
3.25018 9.13471 -9.32907
-1.12149 13.4457 -5.91674
0.766403 12.7084 -7.04573
2.65538 12.4285 -7.52981
8.87229 16.6732 -6.74213
7.60799 13.9842 -6.96892
6.33036 11.7831 -6.81014
7.31172 10.7927 -0.891466
8.0695 9.83194 -2.86253
6.40449 9.42303 -3.83281
0.533066 7.40573 -2.45644
2.57507 6.32157 -2.64937
3.92113 7.44209 -1.74744
1.20128 3.87156 1.97335
3.50462 4.14872 1.98861
3.99247 6.04661 1.78634
6.71929 10.1013 6.67075
6.40767 8.31393 5.22484
6.74065 6.57726 4.35653
13.8333 2.70779 2.48969
11.5122 3.13068 4.31004
9.23003 3.83417 5.20417
7.94532 -0.510874 9.1332
8.59538 1.68546 9.50189
9.42674 3.39139 8.97315
14.7195 4.99999 14.2388
13.1938 3.98421 12.8164
12.1241 2.86569 11.5977
11.395 -3.89135 6.18203
12.0841 -2.55114 8.75289
12.1494 -0.803203 10.6084
11.0406 -3.31342 17.4611
11.7008 -3.55763 15.2504
12.4945 -3.281 13.4687
17.4031 -6.80412 15.0154
15.7323 -6.53886 13.4278
14.1646 -6.46435 12.2371
14.1204 -11.9189 15.4204
11.7604 -10.4658 14.3254
11.401 -9.07246 12.2202
9.24159 -11.9073 6.48805
8.81609 -10.3236 8.12912
8.49104 -9.31224 9.78817
6.887 -4.58753 15.1
5.35751 -5.91749 12.9155
5.31348 -7.9242 11.3427
3.09912 -13.0772 14.3409
1.93044 -11.5479 12.0659
1.90676 -9.4459 10.6225
-5.02426 -9.73066 12.9897
-3.01055 -8.62561 11.0912
-1.16725 -7.33485 9.89178
1.6285 -7.82549 4.71171
0.150009 -5.43973 5.71302
-0.61358 -4.20482 7.80932
0.835381 4.48459 9.03727
-0.510293 1.91192 8.36577
-1.31559 -0.507402 8.33449
-7.18542 0.591897 13.259
-6.31032 0.0992461 10.4533
-5.0395 0.244553 8.24737
-8.67106 7.78738 5.65986
-7.57799 5.0626 6.17088
-6.90507 2.61426 5.93566
-9.4345 -4.20127 5.35439
-8.40962 -2.10859 3.49679
-6.94426 -0.0404994 3.21708
-1.60041 6.06672 0.0296461
-2.91123 3.46783 0.668346
-4.33265 1.35747 0.836913
-6.59304 -1.3451 -6.33924
-5.79302 -1.12491 -3.47709
-3.61736 -0.843302 -2.17721
4.42164 -3.44702 -0.574251
1.58341 -2.68051 -1.06138
0.053548 -1.60621 -2.79571
3.87859 -3.60838 -9.96727
1.94376 -2.08804 -8.28637
1.84878 -0.850927 -6.05858
7.94561 4.09085 -4.80406
5.31409 2.83032 -5.40952
2.84113 2.81712 -6.03132
6.22982 5.00595 -11.9781
3.52144 4.59453 -10.8053
1.49407 4.16216 -9.32022
-3.11338 9.84893 -8.75457
-2.88932 7.00613 -9.61984
-2.26236 4.53801 -9.75338
-3.48982 -1.92048 -15.619
-3.38955 -0.519097 -12.991
-2.8089 0.999636 -11.0266
-2.49721 4.33948 -4.58904
-2.12899 1.67114 -5.86372
-2.39434 -0.287199 -7.47524
-0.675721 -6.95831 -10.3595
-1.16171 -5.60034 -7.75183
-2.53803 -3.93006 -6.40336
-1.57386 -8.5593 -1.30152
-2.63912 -6.73997 -2.26986
-3.6768 -5.24536 -3.02502
-9.1397 -5.19694 0.425364
-6.87682 -4.70229 0.556174
-5.06255 -3.98548 0.281397
-0.612187 0.666179 3.89434
-2.60665 -1.5409 4.0713
-3.50878 -3.90401 3.74826
-4.68623 -11.1345 6.41556
-4.36561 -8.17376 6.52456
-4.75632 -5.67751 6.86891
-10.0409 -4.17599 10.9255
-7.73355 -4.17607 10.6831
-5.83289 -4.12776 10.1673
-5.6866 -5.866 16.0054
-4.1971 -4.91722 14.5009
-3.20103 -4.34809 12.8994
4.55152 -2.49404 9.50806
2.27111 -2.55495 11.4255
0.514915 -4.27324 12.1078
1.15472 -3.66556 17.2798
-1.28769 -7.96726 16.7042
0.325834 -6.36547 16.2425
1.57557 -4.94464 15.6945
timestep
13.0221 1.83887 -2.05494
14.1513 2.92127 1.35398
13.1637 3.93904 -0.482107
12.0584 2.44824 -1.14301
9.73333 7.04654 -4.74079
9.01477 4.91123 -4.18713
8.80931 3.55369 -2.77441
12.9824 -0.365235 -7.09722
11.0628 0.397025 -6.04046
9.2573 0.819839 -5.37552
8.92996 -6.07282 -3.96266
8.071 -3.91907 -3.88565
7.5282 -2.04974 -3.58231
4.39335 2.6301 -1.12195
4.77355 0.364457 -0.798385
5.0108 -1.59106 -0.773103
5.20356 -7.49123 3.54453
4.07515 -6.0218 2.14815
3.52282 -4.73017 0.767011
2.34142 -10.251 -0.444918
0.969021 -8.38368 -0.553834
0.360285 -6.52226 -0.340624
-2.81166 -8.21759 4.45412
-4.13199 -7.38462 2.73794
-2.76813 -6.31109 1.8061
-5.05883 -3.93428 7.14469
-4.82003 -3.28516 4.93019
-4.29314 -3.05868 3.04552
-4.83076 4.43424 2.87967
-4.37318 2.31841 2.04523
-4.44858 0.420052 1.52424
-2.02259 -0.393634 -5.7441
-2.72767 0.45347 -3.70262
-2.89744 1.14899 -1.86732
-6.90972 7.26192 2.01725
-5.3012 6.4738 -0.364328
-5.04656 4.27376 -1.62824
-11.7144 5.25738 -4.07373
-9.41374 4.97842 -4.18143
-7.51407 4.56774 -4.50313
-7.19106 5.7477 -10.635
-6.80941 6.42929 -8.45049
-6.41883 7.40342 -6.78334
-10.2913 12.6684 -7.73338
-8.5206 11.9345 -6.42628
-6.83201 11.0736 -5.88931
-9.84449 13.4992 0.517214
-8.88864 12.836 -1.48999
-7.32178 13.0294 -2.66831
-4.58154 16.6657 -7.1399
-3.56016 15.8109 -4.4741
-4.14035 15.0328 -2.11605
-1.50363 20.816 1.89844
-2.35035 18.7403 1.30101
-2.58077 16.8385 0.841479
1.71326 15.1663 1.80322
0.351718 13.5362 2.73676
-1.09134 14.6124 3.53699
-3.87776 14.2106 11.463
-2.47445 13.1028 9.07889
-0.836147 13.5525 7.17725
3.55024 14.7726 11.8584
3.40526 12.9057 10.4888
2.21193 12.276 9.05338
0.272877 7.41475 11.9338
1.52411 7.67338 9.99733
2.31058 8.53243 8.4085
7.06163 6.51683 3.06531
4.56969 8.04172 3.65295
2.21882 8.04636 4.64083
-4.17843 10.3494 5.24551
-2.03717 9.59844 5.72862
-1.48372 8.68564 4.07291
-7.18668 14.8679 2.52179
-5.80117 12.3106 1.87282
-3.7776 10.759 1.86397
-2.45365 5.77717 -5.18712
-2.50918 7.99858 -3.20152
-2.04699 9.68257 -1.34327
0.646303 14.4242 -6.54764
1.01672 11.8397 -5.11117
1.29572 10.5663 -2.91957
4.24162 4.82687 -3.91781
5.33965 7.44207 -3.00376
4.69546 9.48075 -1.61411
4.92318 15.2983 3.57702
5.67081 12.8561 2.04176
7.14403 11.3273 0.629453
14.4448 11.3573 -0.116941
12.3614 11.0538 1.99202
10.0521 10.5531 2.9504
8.6166 14.6219 8.85959
9.45311 11.9252 7.90641
9.16204 9.77779 6.56236
7.68152 10.8774 12.8958
6.63481 9.21912 10.652
6.72357 7.69984 8.60589
0.209495 2.63487 10.047
2.04974 3.98759 8.13284
4.41162 4.8319 7.67328
6.57946 -2.40201 4.07125
5.90095 0.487474 3.80498
4.55998 2.45909 4.70887
0.476068 7.05828 0.507245
0.593342 4.29764 1.62327
1.37219 2.10703 2.67072
0.195675 -6.26567 5.10188
0.31354 -3.89686 3.29765
0.85081 -1.63374 2.2526
2.86567 0.145569 -4.65165
1.14423 -1.3566 -2.73839
-0.610353 -2.35481 -1.18034
-7.35694 -0.505578 -3.3032
-5.70091 -2.56603 -1.9276
-3.88816 -4.26854 -1.36335
-5.36544 -8.85893 -7.21599
-5.27929 -8.46923 -4.26284
-4.20638 -8.00155 -1.99727
-0.766605 -12.506 -5.72144
-2.1097 -12.1921 -3.07985
-2.57511 -11.2082 -0.773795
-6.16141 -13.3195 6.06115
-4.08446 -12.7654 3.99727
-1.99958 -12.9704 2.5434
4.56844 -15.5831 7.2581
2.30303 -15.1382 5.37388
0.346311 -15.6699 3.82759
-0.334913 -23.2296 5.12628
-0.423924 -21.1949 4.01536
-0.491497 -19.3445 3.3426
-6.10855 -16.6847 5.81901
-4.83147 -17.511 4.06724
-3.93968 -18.0572 2.39772
2.73895 -14.5313 -0.33003
-0.213073 -14.9198 -0.452598
-2.50045 -16.0464 -0.487658
-7.78233 -20.1073 0.134175
-6.33286 -18.7173 -2.06749
-4.20526 -17.9918 -3.27137
-0.0222869 -21.5167 -8.59678
-1.54878 -20.0674 -7.62111
-2.83124 -18.8907 -6.69833
-2.15833 -15.2934 -9.73489
-3.27714 -16.6866 -11.2147
-4.31636 -17.8877 -10.0492
-2.54312 -20.8721 -16.4871
-3.51476 -21.3817 -13.7164
-4.63974 -21.4138 -11.4282
-7.47541 -25.5785 -11.3209
-6.37824 -24.6452 -6.45607
-5.96532 -25.0391 -8.70478
-5.59541 -25.0061 -10.6395
timestep
19.9717 1.27053 -1.83749
22.7453 5.49264 -1.79534
21.6617 3.52938 -1.20039
20.7757 1.82753 -0.753601
24.3931 0.562547 4.63482
22.3467 0.746854 3.55751
20.4948 0.770623 2.88581
18.5933 4.77883 6.88631
17.227 3.91082 5.22431
17.9367 2.07886 5.37189
15.6612 0.829018 10.6438
15.1088 0.355489 8.44083
14.9368 0.0402742 6.50427
9.90533 2.42626 6.62137
10.7234 0.773505 5.21371
11.7793 -0.746679 4.53914
11.0925 -6.64139 1.30821
11.1436 -4.36023 1.72784
11.2384 -2.46613 1.19457
5.50241 -5.20347 -0.665899
7.14072 -3.66592 -0.0876904
7.88974 -1.89297 -0.507817
7.69865 1.38383 -5.43994
6.53706 0.806477 -3.51646
5.42591 0.644165 -1.89789
-1.28458 2.72792 0.239853
0.431876 1.42353 -0.617332
1.63448 0.406836 -1.80091
-0.270009 -0.396229 -7.93947
-0.2332 -1.10565 -5.73091
-1.07009 0.142496 -4.45708
-3.95512 -4.5293 -7.57687
-4.15704 -3.11232 -5.751
-4.50121 -1.46939 -4.7199
-6.58408 5.18531 -3.90732
-7.59578 2.42319 -3.43032
-7.72724 -0.115986 -3.23626
-10.8415 -2.4738 2.32269
-10.6237 -2.09825 0.0436699
-10.6916 -2.09942 -1.92514
-15.2164 0.938409 1.76263
-14.7186 -0.625726 0.123097
-14.4331 -1.51382 -1.61204
-16.4856 2.02743 -5.82628
-14.2565 1.38864 -5.75083
-14.5049 -0.506956 -5.27551
-18.6385 -4.83117 -6.13594
-16.8004 -3.98979 -7.2743
-14.9565 -3.42146 -7.67171
-17.4483 -1.78415 -14.8683
-15.2907 -1.54077 -12.8272
-13.6413 -1.9816 -10.9331
-8.02624 -4.87186 -11.5697
-8.78407 -2.68654 -11.7501
-9.95784 -1.15245 -11.3632
-8.34999 3.98271 -15.8315
-8.85804 3.27482 -13.6813
-8.87839 2.45253 -11.8913
-14.8169 6.40666 -6.92829
-13.5969 4.69619 -9.04164
-12.4211 3.19422 -10.734
-16.8423 3.33317 -15.1399
-14.8722 4.4673 -14.6767
-13.0417 4.88491 -14.0801
-13.9841 9.52473 -8.54355
-13.1046 8.86239 -10.5856
-12.8686 8.32014 -12.4648
-7.74944 9.54017 -17.0164
-8.42712 8.71906 -14.2331
-9.16521 7.55786 -12.0863
-10.2716 9.08546 -5.12477
-9.35718 7.98491 -6.95098
-9.25504 6.65098 -8.39698
-11.8401 5.57447 -1.18937
-11.3088 4.51112 -3.92232
-10.4256 3.78019 -6.19942
-4.80662 -2.15731 -10.0949
-6.53202 -0.50143 -8.31688
-8.61167 0.673796 -7.42548
-12.2635 -6.75851 -9.12316
-11.0938 -4.13333 -8.33547
-10.5681 -2.44807 -6.49533
-7.14552 -8.63245 -9.09838
-7.28471 -6.4232 -7.10333
-8.25686 -5.13663 -5.12799
-9.09608 -7.23374 3.0482
-7.35558 -6.4603 0.756283
-7.13995 -5.29065 -1.49931
-5.02041 1.71057 1.00782
-4.20218 -0.714864 -0.518006
-3.99901 -3.21392 -0.981567
2.42592 -4.68877 -5.35933
1.16431 -3.8925 -2.77966
-0.295678 -4.0137 -0.692508
1.6378 -9.35606 3.1624
2.69496 -6.72546 2.24438
2.24382 -4.21843 2.12687
-0.0854938 2.97561 4.41096
2.38363 1.31071 4.30185
3.41194 -0.801421 3.30989
6.79048 2.19599 8.04467
6.22287 2.15389 5.11953
6.7133 1.03132 2.88308
9.02077 5.52969 -2.45451
9.60853 3.10809 -0.820259
10.0053 1.38628 1.01833
16.0224 5.78526 -0.828914
15.0238 3.52944 0.842744
13.7721 1.413 1.5184
17.0035 -5.11925 -0.658663
17.4078 -2.61996 0.913134
16.1212 -1.33131 2.69822
19.4082 0.966548 9.52229
19.2873 -1.53712 7.91034
17.9054 -2.30398 5.90914
17.7264 -10.4448 8.8648
17.007 -7.67491 8.03367
16.6661 -5.14845 8.10174
15.2326 -7.0782 15.7292
15.0302 -4.79994 13.819
14.719 -4.51864 11.3037
11.652 -7.24191 6.23476
11.8243 -4.31013 6.74001
12.0368 -3.13625 8.99375
8.18882 -0.711585 13.9555
7.47866 -0.891485 11.067
8.3579 -2.18684 9.05414
3.16802 -6.87491 6.26111
4.53045 -5.02732 6.59665
5.36053 -3.28519 6.9927
1.60378 1.12107 10.3528
3.20431 0.534627 8.77901
2.42335 -1.07035 7.94531
-3.04377 -7.64387 6.58225
-1.42421 -5.24356 5.87801
-0.0512972 -3.09478 5.89149
-8.30127 -1.83762 5.26865
-5.33285 -1.78045 5.01249
-3.01054 -0.777379 5.33395
-5.17799 6.16403 5.45274
-4.38085 4.11298 6.18769
-3.90906 2.44873 7.13025
-2.81398 1.17775 14.0387
-4.10243 2.05055 12.3181
-5.16894 2.46861 10.7151
-12.7689 0.962907 9.65105
-10.1734 2.32364 10.1916
-8.48214 4.23085 10.1209
-10.4079 6.91454 13.0761
-10.2226 11.2796 11.9519
-9.29014 9.16712 12.1764
-8.53315 7.3518 12.2883
timestep
-19.9266 7.5839 -0.273674
-21.4783 11.4558 -2.94025
-21.1993 9.70036 -1.44925
-21.3138 7.96961 -0.515291
-26.6488 7.24476 2.53355
-25.5132 6.773 0.566236
-24.5009 5.93668 -0.902141
-28.1914 6.11599 -4.56518
-26.1565 6.18995 -5.67713
-25.1306 4.96739 -4.52233
-21.035 5.83724 -10.8204
-21.6416 5.27849 -8.65191
-22.0444 5.04287 -6.73794
-20.4135 0.238745 -1.41747
-20.0277 2.18363 -2.62202
-19.9777 3.74143 -3.82698
-16.5415 8.26813 -5.09978
-16.461 5.95401 -4.95568
-16.4038 3.98973 -5.09421
-14.5765 -2.69361 -7.30828
-14.7863 -0.811395 -5.96826
-14.5163 0.710062 -4.74632
-14.2778 6.05928 0.152605
-13.6559 3.94356 -0.568136
-13.1471 2.34522 -1.60122
-8.80956 -1.68654 -0.265798
-9.91321 0.134282 0.655585
-10.7242 1.81818 1.27831
-11.0759 4.08473 7.51023
-10.3147 2.56589 5.93033
-9.31709 3.3843 4.44174
-4.46257 9.14978 3.48628
-5.02796 7.06011 4.32056
-6.16442 5.49211 4.68215
-5.75933 0.0401755 10.1246
-5.57309 2.70199 8.79782
-4.35663 4.77527 7.94681
-1.13455 10.5166 8.05644
-1.45906 8.43308 9.02394
-1.27681 6.49959 9.3545
0.840547 8.67212 15.0589
0.897133 7.23009 13.2424
1.55925 6.01828 11.8374
2.96567 -0.95946 14.9373
2.51026 0.833293 13.5369
2.3932 2.336 12.2685
-2.67336 -2.18904 8.60823
-0.811533 -0.853693 8.97271
0.484575 0.521699 9.52886
4.448 6.76844 7.72601
2.5944 4.6897 6.66611
0.437123 3.3776 7.02255
0.876078 2.18532 0.917955
0.55947 1.13283 2.9611
-0.239473 0.492296 4.64404
-2.40333 -6.39001 5.63898
-1.56505 -4.2646 5.23613
0.111227 -3.23237 5.31029
-1.17663 -9.63612 3.31173
1.28168 -8.04681 3.8696
2.54819 -6.12861 4.97375
6.33929 -1.98073 6.19731
7.48712 -3.54823 4.9293
6.11763 -4.90541 4.52468
7.97856 -8.71314 -0.441015
8.68765 -8.36779 1.7409
8.67402 -7.53347 3.52521
17.4138 -7.63708 5.50834
14.5608 -7.46904 4.66438
12.3547 -6.60888 3.7177
12.0476 -4.979 -2.79794
12.3845 -6.53971 -1.11477
12.2128 -8.00791 0.187454
18.3858 -13.3076 -3.49837
16.3983 -11.1487 -2.97924
14.752 -10.5028 -1.14221
11.7934 -12.1193 6.19068
12.664 -11.8122 3.35729
14.7939 -12.4609 2.11422
19.6213 -14.9629 5.42663
17.96 -15.9128 3.14231
15.5789 -16.1758 2.26831
14.8212 -22.6238 6.23614
14.1483 -19.9023 5.2258
12.839 -17.9725 4.19322
9.6995 -16.1194 10.0243
8.68544 -16.9262 7.34082
9.42835 -16.4763 4.94331
8.97866 -12.4337 -2.40038
7.73986 -13.2237 0.192252
8.14913 -13.7214 2.65944
6.55054 -8.99881 8.99575
6.02844 -10.5495 6.50517
5.72138 -11.1472 4.04531
1.77674 -14.6767 -1.30957
2.45067 -12.2077 0.216933
3.53205 -10.0851 1.12663
6.9742 -5.45247 -4.20594
5.00647 -6.2478 -2.11407
3.47738 -6.48462 -0.0871907
5.40328 -0.348441 2.84544
3.12498 -2.26413 2.70445
1.41651 -3.69409 1.46395
-5.24596 -6.18604 -0.355369
-3.77557 -3.74756 0.523352
-1.92217 -2.01458 0.776725
-0.799816 4.81999 2.29386
-3.00776 2.82285 2.42355
-4.12506 1.07764 0.937496
-9.57657 1.59273 -4.78005
-7.78497 2.07104 -2.44728
-5.91559 3.46535 -1.41504
-8.78352 10.2736 0.976584
-6.8765 8.72442 -0.709248
-4.96751 7.14252 -1.30805
2.27936 11.2739 -0.739481
0.926176 8.73466 -1.51504
-1.35246 7.84875 -2.24086
-3.39538 5.25883 -9.44269
-1.65248 5.52947 -7.04072
0.123608 6.36169 -5.41119
2.29121 4.293 -12.6549
2.75242 5.68764 -10.0621
3.2222 6.17018 -7.60267
8.25614 11.1035 -12.3977
7.53459 9.60489 -9.92505
6.53556 7.88104 -8.33357
9.7323 11.7059 -2.9671
9.27188 9.83824 -4.26407
9.25476 8.56766 -5.76947
14.5744 8.05212 -5.59161
13.9039 5.90586 -5.02025
11.9394 5.94807 -5.16076
13.0694 6.32441 2.0395
10.97 5.26105 0.211288
10.6798 4.14401 -2.06256
5.062 8.10966 -3.60796
5.88381 5.25031 -3.77867
7.29113 3.14726 -3.46396
3.88452 0.359788 -3.67911
4.72947 -0.44692 -5.68353
6.06112 0.885842 -6.25914
0.693084 1.75249 -10.5517
2.9862 1.76588 -10.1998
4.89427 1.9039 -9.72932
12.3929 3.67549 -10.8385
9.4223 3.90144 -10.7678
7.03274 4.7097 -11.1411
4.08804 6.64728 -14.1549
9.42661 5.87722 -15.1882
7.26292 5.89887 -16.0251
5.89197 5.72281 -14.6214
timestep
-17.8227 1.63165 -3.89225
-18.5253 2.33171 0.875833
-17.6211 2.73726 -1.22186
-17.1751 2.7026 -3.1404
-12.8985 8.11059 -2.73474
-13.1216 5.81845 -3.01533
-13.5707 3.9058 -3.16024
-11.1879 -2.00145 -3.72166
-11.0683 -0.0285627 -2.50684
-11.2059 1.55295 -1.34032
-5.16591 0.990901 -4.38828
-6.38809 1.64826 -2.52909
-7.43882 1.69933 -0.863518
-4.94137 -2.18149 3.09784
-5.30141 0.00139501 2.39941
-5.57655 1.95168 2.43936
-7.92518 7.20532 6.04802
-6.22111 5.72623 5.50873
-4.72448 4.50518 5.12138
-3.10759 2.70099 10.8283
-2.55105 2.33803 8.60544
-2.03448 2.33767 6.70437
2.92678 -1.72377 8.91163
1.57843 -0.874275 7.2256
0.444831 -0.360699 5.69848
-0.963304 1.72941 0.391131
0.45791 0.14296 1.31076
1.61028 -1.19781 2.17982
5.85703 -7.03877 2.31429
5.27196 -4.82611 1.93452
4.65657 -3.17286 1.05762
7.81562 -2.37839 -5.73241
7.59867 -2.21411 -3.42842
7.36034 -2.33123 -1.4764
13.5994 2.63747 -4.73847
11.6993 1.64464 -2.66869
10.6844 -0.512221 -1.76292
14.1947 -6.08788 -0.53008
14.3087 -3.78604 -0.79646
13.9478 -1.89247 -0.390122
14.4854 3.92736 1.46061
15.599 1.89238 1.49448
16.6731 0.284519 1.1177
19.4686 -2.53037 -0.92208
20.5961 -2.94321 1.06302
19.3277 -2.14388 2.34094
23.7215 -4.00779 4.58394
22.7597 -3.08002 6.48042
21.4933 -1.96962 5.45861
19.4195 6.30281 3.39431
19.6869 3.69491 4.81125
20.7033 1.70231 6.03558
24.8388 -0.596078 10.8648
23.6172 0.155119 9.04107
22.3226 1.57638 9.47099
25.6383 7.48671 11.5053
23.8396 6.02214 11.4595
22.2316 4.89199 11.3253
18.8732 12.2317 9.71092
18.6173 9.26633 9.85798
19.1069 7.02543 10.9721
16.7899 6.47395 17.0252
16.9041 5.43945 14.9517
16.9107 4.76899 13.0993
10.9585 5.78007 15.5044
12.5284 5.10187 13.9366
13.2608 3.82064 12.6316
7.82024 7.3426 11.0481
10.7117 7.58854 10.3704
12.8869 6.36906 9.83773
16.3316 7.6597 4.56415
16.0847 6.0652 6.23118
15.6672 4.8598 7.73238
13.4255 -1.3697 13.2811
14.5235 0.181172 10.9855
16.0712 1.48716 9.43592
22.5607 -2.55876 12.5127
20.3476 -1.53466 10.7999
18.5454 -1.36448 9.00394
18.7651 -7.42742 4.37505
16.9781 -5.36786 5.5771
16.2631 -3.10694 6.51472
10.2223 3.40629 7.07988
11.9807 1.19297 6.13674
13.0578 -1.11708 6.05992
11.5038 -7.75002 2.60838
11.1698 -4.86249 3.26486
10.877 -2.33029 3.19427
8.74616 5.09591 -0.690092
10.2989 3.26426 1.07473
9.55871 1.08275 2.16831
6.16812 -1.70219 7.33071
5.74936 -0.176074 4.80564
5.80341 0.532987 2.3568
1.95937 -2.63189 -2.72105
3.57634 -0.136115 -2.52893
4.2451 1.71072 -0.902747
3.6518 5.68719 -7.85078
3.54805 5.10712 -4.92963
2.16329 4.02559 -3.08159
-2.14284 6.08322 1.39025
-1.98691 5.88427 -1.57901
-1.47787 4.80962 -3.83477
-4.80485 1.43843 -11.5111
-3.54831 2.88906 -9.23141
-3.54999 3.87669 -6.88045
-8.58969 6.76389 -2.81681
-8.85977 5.29125 -5.3934
-7.32484 3.60675 -6.53748
-11.06 -3.85335 -6.2857
-10.3931 -1.25414 -7.58176
-9.98124 1.2446 -7.88043
-16.4894 6.4012 -7.13164
-15.1731 4.22678 -8.68713
-13.6221 2.23366 -8.33424
-17.9709 0.382974 -14.0044
-17.4801 0.339795 -11.0654
-16.644 -0.0431392 -8.68698
-16.3208 -8.45664 -8.71891
-16.3904 -5.67 -7.66524
-17.6968 -3.48815 -7.47726
-25.1606 -4.83351 -7.96592
-22.6271 -4.01627 -6.62657
-20.6041 -3.95579 -5.07535
-19.6236 -4.85359 3.71074
-20.094 -3.90845 0.924022
-20.2301 -4.91136 -1.41653
-22.5581 -9.54618 1.5621
-21.377 -9.27108 -0.415723
-20.1578 -8.68606 -1.8483
-20.5467 -12.804 -3.11413
-18.8276 -12.3435 -4.60244
-18.6914 -10.4017 -4.90545
-24.6646 -9.25352 -3.16438
-23.3386 -8.30589 -5.65918
-21.3204 -8.804 -7.1361
-24.016 -11.7015 -12.454
-23.0748 -8.92089 -11.9414
-21.3445 -7.51029 -10.709
-22.9214 -2.56384 -12.9704
-20.9529 -3.74204 -12.625
-19.2961 -4.55313 -11.9335
-14.1175 -7.73737 -13.7509
-14.8949 -5.88495 -12.5904
-15.5164 -4.24719 -11.6891
-9.82409 -4.11925 -15.4772
-11.1525 -2.21943 -13.6046
-13.4771 -1.33803 -13.0375
-15.8291 2.96067 -15.0003
-13.5867 5.69211 -12.0092
-13.7745 3.65835 -13.1096
-14.0035 2.17541 -14.3861
timestep
15.55 8.4353 9.01083
18.9529 5.6551 10.6968
17.4043 6.42779 9.15171
16.3025 7.63354 8.05032
13.2016 1.07201 5.10495
13.7877 3.08101 6.10632
13.9873 4.77919 7.08466
9.285 9.68204 8.88567
10.4155 7.66082 9.02358
11.1041 5.83924 9.32192
13.0353 -0.353009 10.5606
11.5437 1.21279 9.72034
9.96914 2.22011 9.09836
8.81008 -1.75301 14.6485
8.26948 -0.464312 12.7966
7.43921 0.291343 11.1779
3.19929 1.41758 15.8575
3.72801 1.61762 13.6075
4.09113 2.00747 11.7109
2.65715 4.86928 5.7508
2.48581 4.12676 7.94208
1.73141 4.25593 9.75732
-2.59787 8.06005 8.55659
-3.26416 6.37881 10.0098
-1.9978 4.94887 9.52763
-6.43826 -0.402837 8.15447
-5.51217 1.51566 9.07324
-4.77436 2.92221 7.90784
-8.96811 4.04869 1.58314
-8.04946 3.59984 3.66569
-7.75596 3.16542 5.56466
-13.5847 4.11944 8.58664
-12.6624 2.60914 7.08639
-11.2505 1.74366 6.01945
-14.9243 3.90359 0.0192587
-12.7181 2.74533 1.65378
-11.3822 0.694505 2.36951
-11.5833 -5.36788 -1.23721
-10.4283 -3.44335 -0.650112
-9.76958 -1.65769 -0.141371
-4.02797 2.82389 0.287996
-5.77492 1.60738 -0.634327
-6.65365 0.0587647 -1.4773
0.111999 -2.82941 -2.33589
-1.9852 -2.28335 -3.16411
-3.7577 -1.46047 -3.41281
-7.16147 -1.58982 -9.02967
-5.23415 -2.17614 -7.87898
-3.5301 -2.65355 -7.01342
4.2383 -5.15186 -8.06204
2.58882 -2.80251 -7.26191
0.184898 -1.96715 -7.42269
-0.650781 4.60395 -8.74688
0.102585 2.47403 -9.27441
0.590551 0.735807 -10.0627
0.172777 1.40267 -16.3594
1.77675 0.656602 -14.8584
2.41963 -0.264194 -13.2399
8.88449 5.11591 -14.9062
7.42286 3.002 -13.3977
5.66136 1.49801 -12.3311
6.59608 -2.19097 -6.28325
5.96582 -0.388651 -7.60114
5.07227 1.05276 -8.60352
2.74346 4.29788 -5.35628
3.29422 5.28757 -7.38101
5.14075 4.77393 -7.83665
8.69078 -0.506086 -3.12169
8.18726 2.0955 -4.485
8.02764 4.47654 -5.38368
13.7324 6.49212 -10.3003
11.895 6.31314 -8.89511
10.6089 6.39754 -7.40526
12.0622 10.6509 -12.3833
9.69715 9.69827 -10.8399
8.63348 9.43986 -8.5378
2.55474 12.3587 -11.2633
3.56534 11.6439 -8.55259
5.65626 11.3351 -7.12672
7.57512 17.3412 -5.40738
6.49479 15.1643 -3.68275
4.91402 13.1743 -3.88656
-3.37489 13.1265 -2.8088
-0.593688 12.578 -1.88985
1.59815 11.6591 -2.8138
5.89603 8.53468 -2.21695
3.07241 7.58598 -2.12996
0.610742 7.99206 -2.65907
-7.94619 5.81515 -3.2243
-5.02522 6.36694 -3.43383
-2.55137 5.91638 -3.00716
2.53705 0.635038 -3.34187
-0.301793 1.40936 -3.81282
-2.54968 2.41236 -4.47871
-4.0554 4.34755 -11.3222
-4.99892 2.69006 -9.0325
-5.60336 1.90528 -6.68278
-12.8763 3.71793 -7.68911
-11.0281 1.82374 -6.31924
-8.9827 0.367981 -5.87264
-8.16565 -4.94035 -9.83858
-9.26072 -4.70163 -7.07738
-8.87419 -3.32136 -4.96838
-3.82532 -7.54889 -6.85684
-4.66501 -6.58256 -4.16583
-6.42801 -5.30301 -2.84027
-10.431 -7.63732 2.2809
-7.65773 -6.8131 1.5666
-6.13152 -4.87339 0.923872
-2.3481 2.31246 4.72742
-3.38261 -0.0256346 3.19657
-3.64185 -2.45735 2.47413
-0.260977 -8.40155 3.52009
0.031606 -5.49853 4.12975
-0.991091 -3.34992 5.04612
0.149511 -0.0313602 12.8403
0.957218 -1.66518 10.4826
1.12114 -2.24673 8.00468
6.89901 3.78993 5.20194
5.63622 1.18323 5.90259
4.48924 -0.842532 6.94327
11.1153 -2.84121 9.92929
8.53132 -3.69543 8.71537
6.12101 -4.10981 7.99346
7.57912 -9.25294 11.3871
4.79354 -8.56928 10.5787
3.75762 -6.93956 8.91338
-2.90572 -4.17558 11.6411
-1.2437 -5.26774 10.4464
0.0433207 -6.47152 9.56588
-3.15861 -12.8224 7.97327
-2.55857 -10.6236 7.5402
-2.14745 -8.7017 7.40564
-6.10728 -3.90582 7.6589
-5.16777 -5.25502 5.17347
-4.68749 -7.72389 4.75391
-7.11018 -15.1994 4.02444
-6.51853 -12.3549 3.36164
-5.13378 -10.5341 2.23507
-2.50443 -9.81217 -5.08869
-3.26277 -10.2942 -2.94977
-4.61815 -10.2666 -1.52065
-10.9059 -10.8365 -1.36389
-9.04686 -11.4065 -2.62938
-7.3687 -12.1053 -3.38949
-2.52493 -17.7329 -8.30843
-4.51803 -15.7013 -7.42486
-5.88562 -13.7757 -6.46257
-10.0545 -12.8648 -6.97009
-9.34423 -10.1125 -11.1868
-9.00355 -12.0885 -10.0198
-8.98707 -13.4949 -8.64041
timestep
-4.29748 -25.3242 -7.67591
-1.90364 -27.7129 -11.3397
-2.58149 -26.2169 -9.70118
-3.09043 -24.8678 -8.35883
0.307028 -19.8923 -8.76591
-1.6494 -20.6128 -7.7483
-3.43102 -21.2608 -7.21281
-9.00044 -17.9684 -2.84788
-7.18978 -18.367 -4.24251
-5.87247 -18.8112 -5.63828
-4.52488 -12.6731 -10.1975
-4.67493 -14.1506 -8.41522
-5.04589 -15.3119 -6.86774
-4.12827 -11.6483 -0.394234
-5.13183 -12.0677 -2.44345
-5.59503 -12.5744 -4.28994
-8.35744 -9.04908 -9.20464
-7.6975 -9.16262 -6.98338
-6.59659 -9.06622 -5.35256
-10.6772 -6.73061 0.581304
-8.89137 -6.97389 -0.87949
-7.33862 -7.44873 -1.99501
-0.434995 -7.79937 0.0971138
-2.71196 -7.36227 0.179361
-4.58137 -6.8666 0.554236
-9.07383 -6.54593 5.2051
-7.18003 -5.70832 4.15899
-5.49324 -4.8364 3.63429
-1.06467 -5.20492 8.75566
-2.015 -3.7004 7.26714
-3.12666 -2.87303 5.86695
2.90577 0.486762 5.26371
0.601864 0.5327 5.53263
-1.36635 0.471742 5.47461
-7.71292 -1.43768 7.02478
-5.91677 0.862369 6.42145
-4.53981 2.51997 5.05806
-4.7588 7.75917 7.17711
-4.5187 6.88466 5.0417
-3.94701 5.90306 3.43218
1.68714 10.8418 1.76875
-0.248871 9.61396 1.41283
-1.54778 8.13597 1.50925
-2.8371 7.68587 -5.97802
-2.19986 7.38146 -3.76812
-1.10935 7.17379 -2.14068
5.05062 6.1851 -6.62356
3.69084 7.20598 -5.0452
2.15521 7.8203 -3.97499
-0.906998 9.73377 -10.2459
0.293898 11.2142 -7.95532
0.467826 10.8981 -5.43097
0.873988 15.1601 -0.706928
-0.464689 13.4796 -1.58235
-1.61896 12.1972 -2.53311
-7.73155 10.6939 -4.0622
-6.45355 9.96719 -2.2675
-5.17323 11.281 -1.54942
-7.86408 17.3947 2.01015
-7.22099 14.7999 0.693253
-7.48366 12.332 1.27855
-14.8455 10.6253 2.71892
-12.5268 10.5557 2.69053
-10.5729 10.7604 2.83643
-7.63229 12.1208 6.88394
-8.20474 9.88356 7.10603
-8.75014 8.81433 5.54392
-17.0053 6.45042 5.48051
-14.0457 6.23856 5.75648
-11.6067 6.4818 6.4599
-9.54956 1.33942 11.3452
-9.78279 2.70631 9.48517
-9.64045 3.46455 7.67253
-9.38511 7.04951 1.19579
-9.02845 4.88515 3.21291
-8.68335 2.52586 4.11686
-11.338 -3.72485 3.21274
-9.06028 -2.27461 1.9521
-7.29198 -0.456557 2.21702
-4.18674 -3.70285 -4.14158
-3.70733 -1.94757 -1.78159
-4.18059 -2.04528 0.722189
3.1388 -2.1716 1.35678
0.411696 -1.03646 1.75015
-0.820191 -3.25231 2.02301
1.86197 -10.0691 1.49914
0.688375 -8.13056 3.43434
-1.16241 -6.47357 4.01005
-0.506672 -8.89195 12.0168
-1.58758 -9.25526 9.26365
-2.46745 -7.9431 7.26185
-8.60384 -11.2656 8.0701
-7.03443 -8.83327 8.77803
-5.65844 -6.68993 8.90141
-8.23108 -3.20992 15.3544
-6.24618 -3.43702 13.1432
-4.94369 -3.5737 10.9553
2.53861 -1.61081 11.1948
-0.0639484 -0.28335 10.6075
-2.59142 -0.616804 10.5509
-6.73263 2.63739 13.7057
-4.82291 3.73457 11.6983
-3.44203 2.98526 9.68982
-1.27322 9.58295 7.29828
-0.263302 6.81714 7.75732
-1.22631 4.56786 7.03912
4.46815 7.50819 2.23058
2.33975 5.43209 2.43092
0.402366 4.27493 3.61838
-5.68515 3.15353 0.136408
-2.72053 2.95633 -0.0927257
-0.294634 2.35545 0.413722
0.0284653 4.9077 -7.25772
0.925834 3.11483 -5.05301
1.82182 3.04225 -2.66669
8.73902 2.78078 1.16021
5.83404 2.35412 0.65088
5.21163 3.96958 -1.2214
7.34259 11.7231 -0.663426
8.15039 9.14413 -1.91907
7.58075 6.70285 -2.38617
14.1579 8.79275 -1.28015
12.7296 6.42449 -2.38993
10.8432 5.04588 -3.41137
6.38999 2.25678 -9.63855
8.5454 2.65491 -7.61961
9.56616 2.04616 -5.36352
6.123 -3.66114 -2.58127
7.63235 -2.65599 -4.02831
8.94256 -1.69583 -5.14293
9.15405 -5.74222 -10.7359
10.0791 -4.23125 -9.23801
10.9561 -2.83767 -8.15651
13.0147 -2.7063 -15.5068
11.9167 -1.66129 -12.9411
12.442 -0.482274 -10.7419
14.3528 7.27554 -10.3007
13.3122 4.6391 -9.38049
13.733 2.28893 -8.48492
16.6348 -2.04412 -5.82904
15.8571 -0.0330812 -4.97276
15.0777 1.77619 -4.968
15.2852 0.852068 1.41081
15.6391 2.47257 -0.211265
16.2263 3.50337 -1.78403
21.804 -0.920052 -4.11014
21.0035 1.53699 -2.62604
19.9096 3.10499 -0.938658
22.7485 6.50813 -1.66073
20.9016 10.2244 -3.78719
20.7399 8.02495 -3.06714
21.1444 6.10246 -2.92117
timestep
10.9291 11.9306 5.62885
11.9737 8.74831 8.90579
10.7763 9.81278 7.2278
9.94429 10.864 5.78434
9.74985 7.00834 1.30028
8.46343 8.61979 2.36366
7.45912 10.1952 2.98853
5.45099 9.93233 8.52258
4.095 9.36488 6.72767
4.33806 10.4984 5.13492
1.47947 16.653 3.91428
1.23282 14.4157 4.47649
1.44326 12.8925 5.70799
-2.84975 8.92268 9.01564
-1.93251 9.9158 7.13022
-1.80578 10.9386 5.45132
-7.27586 10.7356 8.51678
-6.44808 11.0175 6.36789
-5.4736 11.6789 4.7887
-6.00516 18.4204 3.59144
-4.51222 16.7559 2.97249
-5.4527 15.025 2.98781
-2.64718 10.0906 0.206225
-1.97335 12.2287 0.803464
-3.3196 13.5411 0.215101
-0.261119 15.3025 -5.9434
-1.8868 14.5327 -4.47812
-3.15825 13.3287 -3.57553
-7.1876 8.80862 -2.72706
-6.14263 9.68873 -4.60212
-4.88586 10.712 -5.72212
-0.942189 8.78367 -11.9253
-2.58712 9.78136 -10.6287
-3.96167 10.4763 -9.40049
-7.5271 16.8103 -8.80918
-7.76398 13.9326 -9.54619
-7.26872 11.7514 -10.7708
-6.20336 13.0397 -17.1641
-7.49309 12.2346 -15.4117
-8.82825 11.4121 -14.2193
-6.94986 5.40125 -17.9881
-8.38113 6.59985 -16.6107
-9.47185 7.98804 -15.7365
-14.1589 7.69478 -11.5595
-12.3112 6.50342 -12.3006
-10.4925 5.88652 -12.7395
-5.62785 2.41291 -9.66168
-7.84898 2.52326 -10.3226
-9.41565 2.45422 -11.5149
-12.2014 0.561124 -17.753
-11.9741 -0.167963 -14.8726
-12.2444 0.0571912 -12.3469
-8.79453 -5.23197 -14.3972
-9.73436 -4.16533 -12.5637
-10.4282 -3.04023 -11.103
-12.6884 -2.83332 -4.72751
-11.0953 -2.82944 -6.414
-9.42564 -3.04223 -7.43769
-6.0976 -9.26485 -9.80453
-6.50111 -7.12465 -7.77054
-8.05982 -6.25979 -5.9471
-10.2256 -10.6858 -1.14411
-9.37938 -8.68655 -1.96229
-8.57085 -6.91147 -2.23844
-5.93189 -8.85376 3.48039
-6.20014 -8.69799 1.18122
-5.87801 -6.9003 0.442699
-0.599887 -11.2606 -5.26336
-1.95941 -8.97949 -3.91113
-3.11038 -7.684 -2.04044
2.38174 -3.67881 -3.64442
0.231338 -4.09938 -2.88199
-1.56113 -4.2143 -2.07281
-0.1911 -2.07294 -8.6354
-2.41625 -2.74659 -6.77118
-3.41502 -2.00347 -4.54571
-10.6826 -3.43094 0.387153
-8.63369 -2.06037 -1.28735
-6.38077 -1.36381 -2.25765
-5.59546 6.2379 -0.348511
-4.46222 3.49575 -0.625672
-4.47436 1.02417 0.00157802
-7.94701 3.7149 6.86194
-6.1789 1.58112 5.76597
-4.77921 0.800313 3.7826
0.967259 -5.41148 1.20879
-0.300824 -3.00871 2.43316
-2.33018 -2.10366 3.6841
-6.01423 -7.18695 8.45105
-3.85661 -5.44816 7.35483
-1.64488 -4.40887 6.62644
-1.08014 -10.9082 3.50711
0.341277 -8.59952 4.74402
1.27592 -6.24466 5.03316
6.11332 -8.83813 4.2629
6.50191 -5.96756 4.96234
4.56616 -4.88749 3.70186
9.63954 -4.92443 -2.10752
7.10404 -3.76041 -1.06029
5.5849 -2.75665 0.724973
2.85671 3.23667 6.11707
2.74568 1.1819 3.96162
3.09203 -0.0889954 1.77819
0.151325 1.03402 -5.24074
-0.172572 0.589777 -2.3119
0.641073 1.93499 -0.304185
-1.80655 5.98527 7.20714
-1.45904 4.31544 4.76351
-0.427893 4.34593 2.43144
2.21877 11.2377 0.524577
2.41132 8.35399 1.2507
2.93719 6.10862 2.33864
8.17367 6.54546 9.21875
7.31653 6.25443 6.37956
6.10838 5.39155 4.30652
11.772 2.05368 1.0253
9.1221 1.89955 2.37985
7.24887 1.77244 4.10537
2.94856 -4.34612 9.23858
4.35714 -2.54805 7.32462
6.2293 -1.10375 6.36984
10.4553 -0.667857 13.1625
9.60475 -2.63533 11.0922
8.7394 -2.75489 8.69648
11.6268 -7.70358 3.80739
10.4267 -7.10107 6.4677
8.98697 -6.54155 8.49666
3.98813 -7.08113 12.7915
6.23955 -6.52236 12.7555
6.93349 -7.80697 11.4329
2.40327 -12.4891 7.03108
3.55521 -11.1054 8.49419
5.22608 -10.4588 9.31332
8.7585 -11.6909 14.6399
8.79235 -13.0262 11.976
8.27985 -12.7128 9.49779
6.03925 -19.4975 9.12707
5.76482 -17.0679 7.42339
7.25192 -15.1134 6.73727
11.6384 -16.1722 0.59701
10.1548 -15.3838 2.19691
8.51257 -14.8779 3.16025
3.22502 -12.2652 0.173288
5.12274 -13.5991 0.214471
6.79771 -14.5433 -0.214275
10.2828 -21.3383 -0.254363
9.02979 -18.8934 -1.40895
9.29118 -16.5166 -2.29487
9.77662 -12.7221 -5.6749
14.505 -12.0813 -2.54795
12.6406 -13.0604 -3.52147
10.9396 -13.7176 -4.2668
timestep
14.4374 -9.39996 1.61098
18.1369 -10.4219 -2.06731
16.2111 -10.3461 -0.775798
14.5964 -10.049 0.312905
9.93614 -10.6828 -4.65263
10.6692 -10.5831 -2.45375
10.9028 -10.4058 -0.505689
5.35133 -9.07079 4.4267
7.00112 -10.2837 3.3361
8.31829 -11.1733 2.17216
9.02779 -15.1793 -2.64385
7.33738 -14.0397 -1.5365
6.14921 -13.1542 -0.238412
2.96843 -17.8603 -3.28208
3.0647 -16.2938 -1.57343
3.00252 -15.2575 0.100786
0.0776148 -19.8578 3.6243
0.462392 -17.6101 3.19774
0.483954 -15.6602 2.9176
0.70224 -13.1721 9.95445
-0.0904488 -13.3029 7.778
-0.729393 -13.7464 5.96803
-6.47397 -14.5324 7.53909
-5.07323 -12.7591 7.01382
-3.7754 -11.4915 6.24598
-0.914647 -4.70655 8.30018
-2.26565 -6.56104 7.95658
-3.4891 -8.10505 7.94603
-5.1013 -7.46747 14.2662
-5.55858 -6.77766 12.0989
-5.93172 -6.29494 10.2257
-12.4524 -3.84321 7.94281
-10.3351 -3.56036 8.84799
-8.40821 -3.58029 9.25739
-3.81895 -0.0167707 13.429
-6.21188 0.431909 11.7106
-8.44929 -0.0151405 10.5719
-14.0363 1.98867 13.2263
-12.548 2.63154 11.5667
-11.1654 2.61086 10.1635
-10.1837 7.56118 11.5426
-11.6371 7.58594 9.73449
-11.3849 6.03966 8.54021
-14.6349 5.82773 3.12805
-12.4349 5.84262 3.86416
-10.7198 5.66704 4.81746
-11.4493 8.82561 0.553151
-10.2506 9.42796 2.44594
-8.74397 8.20866 2.79853
-1.97182 8.45036 6.44703
-4.13821 7.53361 4.61762
-4.97371 8.29579 2.33212
-3.79485 9.11275 -3.44755
-5.88262 8.43283 -2.69835
-5.16391 7.23275 -1.3112
-6.39226 1.03466 -2.75156
-4.80126 2.71854 -2.62623
-3.46538 3.86009 -1.73563
1.2167 0.4989 1.50479
0.306723 1.80397 -1.01496
0.130039 3.49931 -2.91156
-0.433165 -3.01995 -4.09311
0.298014 -0.866647 -4.55253
0.899936 0.779713 -5.45144
5.9428 2.94451 -8.26141
3.66905 3.34674 -8.03596
2.613 1.81446 -8.68177
-2.12872 -4.80757 -10.1993
-0.502914 -2.43532 -10.98
1.30448 -0.657489 -11.2542
5.71799 0.00644163 -17.8069
4.44204 -0.168826 -15.8773
3.3309 0.305403 -14.3212
-3.52356 3.72246 -16.087
-0.654582 4.22356 -16.7181
1.19621 3.31949 -15.2149
2.55408 8.85206 -11.778
1.5949 6.04966 -11.451
0.166868 3.94311 -11.6105
-3.70202 -1.71249 -5.9259
-2.58464 0.0481451 -8.05475
-2.47629 1.85876 -9.84704
-10.2304 0.684698 -12.7476
-7.80487 1.51824 -11.2303
-6.21884 2.35859 -9.41902
-4.26362 7.95921 -7.06009
-6.10963 5.87165 -6.00427
-7.30243 3.61773 -6.00132
-10.7563 -4.27915 -6.07329
-9.2398 -1.81884 -5.34705
-9.54582 0.6971 -5.06557
-14.6904 4.93626 -3.27264
-13.9574 2.12628 -2.60399
-11.8771 0.753537 -2.06512
-16.5761 -5.92862 0.908446
-14.2378 -4.26742 0.100194
-12.5957 -2.31702 0.0550624
-8.51385 -6.44751 4.82659
-9.0162 -3.61486 4.0493
-10.6449 -1.81132 3.2766
-15.7235 2.36793 5.0814
-12.8881 1.91924 5.88105
-10.4687 1.44244 5.23166
-7.33124 5.7865 11.2308
-6.80314 4.05404 8.86432
-7.4625 3.39646 6.49045
-9.40496 3.82101 0.0588854
-7.04166 4.23863 1.82546
-5.16488 3.76983 3.48688
-1.02379 8.56443 -0.676805
-0.964023 6.32193 1.28483
-1.48687 4.2339 2.65202
1.66299 1.30534 9.26461
1.80271 2.06915 6.3876
1.84175 3.65564 4.39158
4.89613 10.2096 0.917572
4.77715 7.24651 1.21177
3.90083 4.8622 1.43448
6.0744 6.34519 -5.01508
5.12403 4.06772 -3.34465
4.85564 2.47966 -1.36765
6.98044 -3.25241 0.456
8.21968 -1.54927 -1.65208
8.21507 0.932209 -2.23921
10.975 8.46215 -6.26199
10.3654 5.77865 -5.11847
10.0439 3.30838 -4.57359
12.4962 3.48522 -10.8356
12.6852 2.95251 -8.5855
12.8353 2.06576 -6.83278
18.3053 4.43272 -9.65111
17.1417 3.8443 -7.73222
16.4704 2.91933 -6.12764
16.9642 8.84803 -0.0774879
17.1707 6.27192 -1.56122
16.2617 4.09021 -2.51855
15.1799 -3.47405 -2.89131
14.8599 -0.938023 -1.35945
14.0868 1.4431 -0.874674
10.7229 2.0222 4.86886
10.4638 0.533081 3.10881
11.0814 1.39848 1.45033
9.36687 7.10019 -0.27509
8.95108 4.82319 -0.432606
8.61229 4.28693 1.43247
6.88691 3.53874 9.57122
7.15746 4.33288 6.71175
6.81633 5.58784 4.51831
5.08314 10.3521 4.1178
2.15544 10.4275 8.18037
3.50836 9.59632 6.4889
4.98385 8.77704 5.47272
timestep
-3.61222 24.1064 9.64394
-7.07706 25.3604 12.6349
-5.28636 24.2015 11.7223
-3.49772 23.7245 11.0484
-1.81186 20.3817 16.7756
-2.35497 20.4475 14.5211
-2.60545 20.3583 12.5691
-2.86735 14.9038 9.05417
-4.45119 15.9079 10.4201
-3.34452 16.7022 11.8432
1.88007 14.642 15.6633
0.00264099 14.1615 14.3879
-1.50811 13.674 13.2205
-7.71523 11.9474 13.5261
-5.58117 11.7985 12.6284
-3.96285 11.2314 11.6585
-3.53331 13.1034 4.38949
-3.36389 11.7665 6.27796
-3.52445 10.6933 7.92213
-7.0542 7.26808 6.97574
-5.27033 6.8606 8.40199
-3.31042 6.95622 8.5766
-1.9645 0.679498 7.78501
-1.07426 2.73337 7.17551
-0.613613 4.64824 7.21996
2.80194 7.2321 2.18782
2.6848 5.64907 3.87977
2.85535 4.8827 5.68656
7.60421 5.0791 10.3333
6.96631 3.3148 8.96851
6.1862 4.12856 7.35292
6.75558 4.30084 0.89021
7.02367 2.9999 2.79233
6.84728 1.85165 4.38333
4.72603 -5.10008 8.38717
5.8809 -3.89696 5.91752
7.0067 -1.92692 4.75394
11.7231 -2.12131 2.03553
10.7458 -4.14415 2.61477
8.83286 -4.01991 2.16079
7.1739 -10.9157 0.54298
7.07339 -8.59966 0.452399
6.90647 -6.65169 0.210685
1.51846 -9.27013 -0.738536
2.0566 -7.63667 -2.29565
3.916 -7.01421 -2.10568
7.37308 -5.71077 -6.67714
6.62343 -4.07015 -5.2181
4.7483 -4.59062 -4.91165
-1.24155 -3.37544 -1.45479
-0.023443 -3.84693 -4.13328
1.29775 -3.83813 -6.31429
1.07298 3.15342 -8.54948
1.03399 0.867249 -8.94227
0.851165 -1.09389 -8.90459
0.503858 1.9883 -14.1051
1.85456 0.177308 -13.5776
0.736659 -1.18802 -12.7017
-5.1907 -5.76543 -14.4015
-2.61704 -4.6946 -15.4551
-0.188957 -4.03075 -15.0474
3.59986 -10.0454 -14.7376
2.63086 -8.21114 -15.7764
2.16466 -6.52557 -16.6831
0.210908 -2.16207 -21.3796
1.93092 -3.71899 -21.4033
1.87613 -5.33643 -20.2811
1.84745 -4.83015 -26.8101
3.28196 -6.33178 -24.6729
3.00256 -7.99053 -22.7564
0.619753 -14.0022 -20.594
1.12477 -12.0034 -19.5301
2.49284 -11.0837 -20.6088
0.863677 -16.9726 -24.6317
3.5629 -15.903 -23.9605
4.19182 -13.8717 -22.5531
3.0016 -11.418 -28.3958
5.43756 -12.0839 -26.8137
6.58102 -11.708 -24.5657
8.03464 -5.05432 -26.9985
7.4261 -6.82153 -24.6775
7.5509 -8.5048 -22.766
7.86469 -12.3543 -17.013
8.23953 -9.44897 -17.5598
7.57399 -7.5244 -19.0947
2.92444 -1.09105 -17.5258
5.05146 -3.17291 -17.6743
6.74507 -4.76194 -16.6206
10.2881 -8.74282 -12.192
8.48038 -6.45125 -11.591
6.78585 -5.00238 -12.8291
0.368424 -6.24687 -10.7693
2.95821 -5.06463 -9.88852
4.93538 -3.45427 -9.89288
4.15921 4.80747 -9.71542
5.78989 2.41476 -9.01097
5.69668 -0.0534309 -8.37775
3.59314 4.98926 -3.47095
3.69223 2.02261 -3.73472
5.00891 0.0360691 -4.64166
10.6387 0.246396 -0.667674
8.31638 -1.57504 -1.07975
5.87316 -2.08098 -1.60659
3.47353 -7.89961 3.58502
3.16078 -5.2658 2.22648
3.60366 -2.92288 1.32231
2.75275 0.847406 9.26573
2.28554 0.0678213 6.42771
1.89938 -1.18183 4.23875
-6.11058 -2.54389 4.18028
-3.48705 -1.29781 3.51336
-1.45962 0.197791 3.1197
-5.3095 3.69382 -1.57065
-3.30738 4.55977 0.459643
-1.45524 3.84763 2.06105
-6.58373 9.5051 3.47131
-4.36777 7.51275 3.49339
-1.92048 7.05542 4.04471
2.93075 12.7183 5.20853
1.40368 10.1685 5.42458
0.246475 8.40604 6.85887
3.22542 11.0759 13.6826
1.22791 10.2881 11.6163
0.075261 8.22851 10.6509
-6.56331 5.74131 13.6863
-3.76865 6.77469 13.6369
-1.58869 5.66781 12.9123
1.34494 0.421573 12.5075
0.0599521 1.18444 14.2821
-1.69779 2.03576 14.0242
-8.53333 -0.19306 16.3636
-6.23443 -0.150432 16.0544
-4.40088 -0.2847 15.3466
-0.941171 -3.37471 18.7544
-1.89033 -4.70874 16.2645
-4.02749 -4.05365 15.0373
-7.87493 -3.76462 20.9051
-8.70633 -4.69799 18.1999
-7.4878 -5.26756 16.0335
-9.14642 -8.05735 10.0366
-9.69191 -6.83246 11.9299
-10.2852 -5.84285 13.5266
-17.2013 -2.26227 13.4878
-15.3275 -3.62613 13.3816
-14.0041 -5.08527 13.3447
-16.1031 -5.38592 5.80599
-14.869 -5.87453 8.47406
-14.6721 -7.46423 10.4581
-15.7702 -11.7784 11.2145
-18.1541 -11.9065 15.5763
-16.4265 -11.143 14.2291
-15.3559 -10.4256 12.7392
timestep
-14.5681 9.7825 3.67801
-16.7549 6.43351 6.3971
-15.6388 7.37182 4.59253
-14.574 8.3789 3.2762
-9.26522 8.26395 0.740718
-11.0368 6.81369 1.11581
-12.5548 5.64525 1.57584
-16.3613 0.448402 -1.31574
-14.5687 1.34602 -0.148185
-12.9312 1.95267 0.763736
-10.2001 1.28926 6.53926
-10.1401 0.640331 4.31267
-10.1127 0.0307732 2.4395
-11.6731 -4.76267 6.51184
-10.818 -4.2451 4.41818
-9.79415 -3.73624 2.81376
-13.4344 -8.94958 0.964418
-11.5123 -7.66104 0.798828
-9.7328 -6.83625 0.61649
-2.89332 -7.75666 0.879815
-4.72015 -6.72584 -0.111396
-6.38026 -6.75724 -1.17156
-10.3663 -4.68181 -5.66424
-8.50195 -6.04272 -5.43047
-7.00928 -7.21003 -4.89174
-5.56113 -4.87639 -11.8503
-5.06451 -6.04773 -9.91029
-5.12456 -6.99554 -8.18426
0.0561072 -10.5871 -6.07715
-0.588278 -8.88568 -7.51671
-1.48869 -7.82657 -8.91256
0.45446 -6.71327 -16.0043
0.495219 -7.54793 -13.84
0.763844 -8.0804 -11.9625
2.68276 -13.8531 -8.66862
3.62129 -11.8243 -10.6394
4.04838 -9.31403 -10.5032
5.94886 -3.56466 -7.86475
6.40441 -5.73153 -8.55726
7.10887 -7.42471 -9.27682
12.9083 -8.68595 -12.2461
11.632 -8.47899 -10.3198
10.7633 -8.19425 -8.57466
16.9638 -5.83235 -4.82807
15.1256 -7.06861 -5.51745
13.2954 -7.75004 -5.77633
7.74215 -8.68463 -3.39667
9.92586 -8.76751 -2.6176
11.6852 -7.92614 -2.33885
17.546 -4.85659 0.804223
14.8306 -6.07322 0.640063
12.6478 -7.23073 1.27084
9.66441 -11.064 5.95447
10.8324 -9.14157 5.38658
11.1055 -7.29977 4.7431
8.704 -1.17515 8.63913
9.609 -3.22878 8.05094
10.3529 -5.01597 7.68551
12.2975 -9.15915 13.4602
9.69361 -8.32489 12.2752
8.78301 -7.57584 10.0142
2.68325 -8.18128 5.67166
4.02189 -7.23077 7.31085
5.2808 -6.79624 8.76249
1.03919 -1.98023 12.3745
1.83615 -2.78105 10.3482
2.54896 -4.61505 10.2523
1.10758 -12.1058 9.78049
0.62154 -9.1673 9.8785
-0.129445 -6.94039 8.88888
-6.15981 -5.77902 9.67667
-4.16511 -5.09351 8.71042
-2.72801 -4.55521 7.47516
2.97378 -0.124261 3.76285
0.130398 -1.01069 3.66306
-1.86496 -1.73965 5.07352
-8.12733 -3.87975 7.15983
-6.53804 -1.59931 6.08551
-5.23036 -0.0615196 4.52748
-8.83259 5.42716 6.83695
-7.03023 4.474 4.66361
-5.94442 3.21101 2.73274
-10.1699 5.34533 -3.45714
-7.73197 5.03874 -1.77106
-5.61603 5.35854 -0.384683
-5.82187 11.2108 -3.50387
-3.8248 9.45406 -2.16001
-2.55712 7.3844 -1.37713
2.91286 5.99125 3.78242
2.37459 6.69028 0.93602
1.03108 6.15418 -1.16417
7.53815 6.58575 -3.13642
5.70011 4.26001 -2.83156
3.27465 3.48757 -2.67992
8.16955 -3.04986 -1.59944
5.91589 -1.22677 -2.29062
3.94622 -0.159814 -3.50875
-1.20092 -7.13621 -3.99676
0.147886 -4.64973 -4.93407
1.86866 -2.80054 -5.28326
-0.868783 0.338054 -13.0275
0.451845 -0.946679 -10.6854
-0.0227148 -1.26704 -8.20045
-6.07014 -1.20336 -11.3077
-5.38604 -1.49758 -8.42221
-3.5134 -1.32855 -6.6997
-10.4713 -2.36793 -3.31367
-7.50062 -2.14737 -3.39469
-5.01936 -1.58567 -3.2206
-4.47882 -5.87476 3.98365
-4.907 -3.50802 2.22422
-4.61695 -1.59986 0.557703
-0.861949 1.8773 -3.81212
-1.41065 2.43614 -0.936956
-2.21009 1.27347 1.18695
-1.65867 0.644652 7.88475
-1.53471 2.85576 5.89075
-2.02152 4.10049 3.7191
-6.8591 9.95741 3.639
-4.10001 8.89822 3.257
-1.88753 7.88611 4.02058
0.604155 14.9222 2.16993
1.10623 12.1661 3.18579
0.764262 10.4205 5.01296
0.302091 7.79754 13.0049
0.93169 9.1918 10.4475
1.60892 10.9066 8.68586
7.2364 10.4064 12.9397
6.21708 10.6244 10.867
5.38021 11.0402 9.13274
10.3694 9.15645 5.73112
8.35654 10.3095 5.76492
6.67425 11.316 5.57055
6.39326 14.2956 7.07832
5.14709 13.4219 4.51627
5.64312 12.6117 2.15056
12.476 8.83887 0.747419
9.65958 9.40895 -0.0419376
7.31829 10.3508 -0.405177
0.380202 11.7387 -1.67396
2.31102 10.5049 -2.03753
4.03932 9.56743 -2.15908
5.71758 5.75613 -8.25613
4.52985 6.83903 -6.5831
3.24828 7.46437 -5.22381
-4.94244 7.54438 -7.44289
-2.13567 6.55158 -7.31328
0.170352 5.72057 -6.60936
2.06222 2.4222 -9.60893
3.6013 3.24723 -13.1195
2.63567 4.5296 -11.4445
1.3683 4.35374 -9.94663
timestep
2.81297 7.78375 -3.98797
0.108058 11.509 -6.10723
0.933515 9.9091 -4.64395
1.65156 8.50027 -3.46899
-4.80249 8.38483 -4.04994
-2.89489 7.59529 -2.99159
-1.39913 6.75759 -2.0211
-4.29976 3.25608 -1.8407
-2.80661 2.31282 -0.336316
-1.64967 3.76923 0.312759
2.42596 8.29366 2.15762
1.25854 6.38285 2.76452
0.714659 4.5371 3.18682
-4.67331 5.31158 3.53058
-3.44223 4.01789 5.01153
-1.74471 3.73721 5.97099
-5.64458 -0.0974331 9.00323
-3.57886 0.0946027 7.96481
-1.65054 0.320134 7.63071
-3.17545 -5.41522 6.42903
-1.361 -3.96974 6.40131
0.225953 -2.8197 6.60106
5.87005 -3.99459 2.57972
4.5825 -3.0922 4.28569
3.92619 -2.25645 5.94451
6.73775 -1.04361 11.938
6.24284 -0.625422 9.71032
6.29252 0.024812 7.85138
12.2788 1.06972 4.74634
9.96511 1.22479 4.81884
8.01821 1.52561 4.81665
9.99401 6.20797 0.0297477
8.38446 4.7515 0.848559
7.22154 3.33524 1.57155
12.2855 -2.89004 0.447817
9.9889 -0.997628 0.291026
8.13298 0.436271 -0.709987
3.83505 0.984148 -5.73429
5.68576 -0.151961 -4.91788
7.15183 -1.12535 -4.0324
9.4942 -5.57938 -0.26282
9.30585 -4.83727 -2.45284
8.98937 -4.43583 -4.35539
4.69642 -9.75671 -7.77922
6.28848 -8.1095 -7.41255
7.63186 -6.70667 -7.08257
11.34 -3.70799 -11.0455
9.53357 -5.15924 -11.1595
8.02519 -6.38774 -10.8489
3.38407 -11.6053 -10.9448
4.97291 -9.86496 -12.7688
6.58218 -8.21127 -13.8543
10.3535 -9.07326 -20.1013
8.48288 -8.58951 -18.8172
7.08236 -7.91101 -17.6091
0.597687 -11.6247 -16.4038
2.11019 -10.0785 -17.2428
3.40014 -8.77819 -17.9682
2.74371 -7.48124 -25.2664
2.44766 -6.5875 -22.439
2.74539 -5.68309 -20.0734
3.63226 0.536198 -17.3927
2.06902 -1.17485 -17.2877
1.27759 -2.62487 -18.361
-3.34927 -4.55893 -21.4998
-2.66043 -4.03924 -19.3463
-2.33832 -2.09659 -19.4031
-0.0414692 5.26949 -21.0761
-2.07035 3.3604 -20.0181
-3.70102 1.44527 -19.5989
-7.26863 6.79937 -19.4702
-8.07065 4.7648 -20.2446
-7.11234 3.11091 -19.768
-8.31654 2.17919 -25.3299
-9.43868 0.433875 -23.191
-8.97191 -0.0593551 -20.7331
-8.30532 -5.52763 -22.712
-6.9105 -4.17692 -20.4513
-7.05583 -2.49809 -18.5372
-10.5472 1.01564 -12.9336
-8.42718 -0.878938 -13.8262
-6.29419 -1.79549 -14.8816
1.1098 -0.839192 -11.6541
-0.97951 -1.47226 -13.6825
-2.63784 -2.80921 -15.0844
-2.43461 -10.043 -18.3076
-1.54283 -8.02176 -16.3077
-0.555229 -5.98751 -15.1289
5.89223 -2.83059 -17.0914
4.47654 -4.66649 -15.2191
2.90539 -5.81265 -13.5697
6.76068 -0.476973 -10.1755
5.54556 -3.09355 -9.42892
3.49982 -4.47815 -10.0616
-4.34518 -5.66575 -9.2344
-1.74039 -5.87692 -7.80232
0.487138 -4.6368 -7.75107
-3.4674 -5.43566 -1.67485
-1.4678 -3.59173 -2.89219
-0.0978415 -2.43824 -4.70746
0.984773 4.10116 -7.63827
0.320475 3.21987 -4.87015
0.47302 1.10389 -3.45517
4.27674 -3.90513 -1.64529
3.2371 -1.59312 -0.07871
1.10052 -0.207597 0.0554478
-5.62 -0.800028 3.28277
-2.67686 -0.464491 3.60802
-0.238776 0.282393 3.57789
5.83957 6.23736 6.14051
4.20897 3.75532 5.89351
2.44036 1.92692 5.71158
1.98116 -2.66314 12.7483
2.10787 -0.125871 11.1907
1.7983 1.71258 9.45107
-0.719457 7.81005 7.04129
-0.0349479 6.45902 9.60772
0.301867 4.63789 11.3605
-4.76188 0.0776163 14.4665
-3.266 2.57571 15.1008
-1.06157 3.82472 14.813
1.0074 8.49548 19.0402
1.70253 5.60669 18.812
0.0137429 3.72945 18.4564
-0.313975 -1.25912 23.9812
-1.20732 1.45557 23.1369
-2.11916 3.2431 21.5635
-7.79859 7.80902 20.4936
-5.89347 6.98112 21.5268
-4.59858 5.93668 22.5819
-2.37386 9.40353 25.7151
-4.2791 8.96107 26.9628
-4.96805 7.33081 26.0976
-12.3472 11.2257 26.4717
-9.99642 9.66173 27.4248
-8.31345 7.79154 27.84
-11.1205 6.48684 20.3594
-10.6074 5.82413 23.2191
-9.55105 5.12487 25.4322
-4.19621 1.65686 27.5483
-5.67868 2.22594 25.8569
-6.82916 2.71158 24.3333
-6.72654 4.04827 17.3814
-6.33113 2.76757 19.2751
-6.2468 1.49837 20.7795
-7.52583 -6.06672 21.7238
-6.13549 -3.99834 20.09
-4.88259 -1.8375 19.5762
-1.96021 -5.114 17.0197
0.597357 0.0672288 16.5081
-1.17358 -1.3719 16.9265
-2.15527 -3.05345 17.2258
timestep
-21.0101 -5.34513 -0.164268
-24.5433 -1.54921 -1.38547
-23.4902 -3.41974 -0.505348
-22.4258 -5.07384 -0.396282
-27.1217 -4.51891 -6.1759
-25.3357 -5.04924 -4.79344
-23.5876 -5.47679 -3.99186
-18.0986 -8.8011 -2.94112
-19.4571 -7.25829 -4.0166
-20.2907 -6.45291 -5.60972
-20.4875 -5.89378 -12.9463
-19.2963 -6.49522 -11.0484
-18.8586 -6.42328 -9.12877
-11.5726 -7.91772 -8.84517
-13.3621 -6.54378 -9.38604
-15.1315 -5.69001 -9.24104
-17.6311 0.027399 -8.45734
-15.6518 -0.946886 -9.17556
-14.1232 -2.05896 -9.72988
-9.81156 -2.787 -14.0389
-10.0298 -1.71756 -11.9917
-10.4841 -1.06563 -10.189
-11.9869 5.99036 -12.9134
-10.9521 4.22086 -11.8269
-10.0647 2.55738 -11.2558
-3.97084 1.48747 -9.58331
-5.88418 2.6928 -9.06492
-7.61887 3.41894 -8.47804
-11.9707 5.8081 -4.90672
-9.8538 6.75492 -4.97453
-8.51755 6.46603 -6.39293
-4.29871 10.7437 -7.71372
-4.84404 8.74124 -6.67678
-4.92821 7.23472 -5.41019
-4.24586 13.1505 -2.19627
-5.0969 10.5245 -1.07362
-5.13746 8.05432 -1.7055
-7.78139 2.31832 0.809316
-6.73012 4.36087 1.13371
-5.84007 6.08624 1.4682
-1.65275 8.80887 6.3352
-3.01256 7.02824 5.73297
-4.20109 5.71144 4.87606
-9.80818 2.99228 7.01264
-7.54673 2.67406 6.60402
-5.60851 2.48464 6.30679
-5.93522 -3.41203 3.68235
-4.86081 -2.068 5.2385
-3.77516 -0.843704 6.33549
1.37632 -2.43743 13.431
-0.0581932 -1.5719 10.9666
-0.707191 -0.975011 8.57387
4.36112 2.45641 5.52074
3.55962 0.467277 6.40581
2.88859 -1.12385 7.35393
7.2877 0.435727 11.3793
7.76117 -1.19284 9.79624
6.12112 -2.05183 9.12299
3.18745 -10.3956 9.2544
5.02689 -8.06636 9.52161
5.4458 -5.63877 10.1802
4.18064 -4.91059 17.0833
5.42377 -5.3273 15.1693
6.71252 -5.80783 13.7589
3.27554 -11.0022 16.1229
4.7728 -9.98541 14.6714
6.39025 -9.59152 13.618
8.9063 -14.8548 16.3138
9.33228 -13.6634 13.6158
7.89893 -12.5739 11.81
6.63076 -17.4999 9.62547
6.54066 -16.1385 7.74903
7.04452 -14.441 8.61251
9.92818 -8.18731 8.40546
7.99746 -9.93909 6.96184
5.98442 -11.4438 6.53083
-2.49568 -11.7464 5.77679
0.309319 -11.5101 4.79876
2.81785 -11.2236 4.44174
2.02001 -10.1403 -3.82752
2.42869 -10.0629 -0.87669
3.31292 -9.11512 1.31925
1.9363 -5.66341 7.35277
1.81479 -5.53564 4.37799
1.21105 -6.01217 1.94675
-5.8879 -1.66448 0.0376571
-2.958 -2.13192 0.316161
-0.553916 -2.87505 0.728806
4.27075 4.55337 -0.0607968
3.10676 1.9666 0.85253
1.1319 0.458814 1.42558
-1.94025 3.58438 8.07077
-0.23676 4.18775 5.70128
-0.674789 3.14461 3.41601
-0.0804321 11.1725 1.76736
-1.73717 8.70013 1.61532
-1.56625 6.17504 1.30369
-6.17514 2.37694 -3.86207
-3.4139 3.35395 -3.31302
-1.72055 4.96647 -2.2957
-1.61224 6.38137 -8.91006
0.391217 6.53956 -6.7097
0.992921 6.77854 -4.24323
3.22524 13.9961 -4.89332
2.77562 11.1253 -4.23249
3.87369 9.04658 -3.24469
8.38643 11.6388 2.09041
7.55285 9.30361 0.437365
7.03518 7.7924 -1.55019
11.6617 3.13005 -6.38447
10.027 3.11803 -3.89285
8.28169 4.32458 -2.47854
9.99824 2.66511 5.22219
8.21197 1.99893 2.93187
8.19017 1.83115 0.387497
11.6565 -4.28031 -3.16483
9.26363 -3.1518 -1.79336
7.62539 -1.85783 -0.32907
2.12865 -2.40478 -2.49462
3.37326 -3.19052 0.0965118
5.27385 -4.30462 1.38064
8.72247 -12.4046 2.26755
7.7927 -9.58547 2.00616
7.49415 -7.12853 2.61999
13.7411 -9.80809 0.393874
12.3458 -7.3285 1.28003
10.7458 -5.38866 1.70383
12.6971 0.283769 5.30231
11.9242 -0.943131 3.49132
10.8832 -1.59932 1.95293
12.9601 0.0566782 -5.07948
12.6303 0.0329897 -2.78316
12.6017 0.327248 -0.835471
14.978 5.45778 4.23094
13.0794 4.94993 1.99085
12.757 4.09803 -0.3909
17.9064 8.47869 -3.29999
15.0189 8.65266 -2.58408
13.0129 7.08475 -2.72592
9.22306 5.90746 -8.91367
9.89275 7.151 -7.07314
10.8156 8.14038 -5.64135
8.60903 14.0744 -2.99558
8.25638 12.1025 -4.16579
7.9761 10.6602 -5.4783
6.69678 4.01985 -8.06193
5.76889 6.79831 -7.51459
5.35283 9.29013 -7.8615
2.30439 12.7408 -8.0116
4.9113 14.3521 -11.6173
3.66673 12.6425 -10.6629
2.65708 11.3762 -9.54129
timestep
-4.20873 -0.605331 -12.0357
-6.78664 -1.21426 -15.9139
-5.77893 -0.168905 -14.1044
-5.00211 0.550592 -12.4431
-8.50986 5.88696 -10.4651
-9.00969 3.62208 -10.5188
-7.30455 2.66432 -10.2819
-9.39841 -2.05996 -4.72354
-7.90378 -1.05652 -6.18695
-7.03903 -0.0703769 -7.65686
-4.61416 -5.08231 -8.35446
-3.32299 -3.15503 -8.32558
-3.48157 -1.19223 -8.38206
-2.6161 5.179 -9.36057
-1.74542 3.02947 -9.29886
-1.07557 1.29551 -9.95123
4.05331 -2.72952 -10.3584
2.19763 -1.55156 -11.1008
2.42576 -0.16328 -9.72188
8.82859 1.63816 -13.4693
7.23523 1.88137 -11.8007
5.75444 1.46106 -10.5712
7.08936 6.30189 -4.90092
6.81788 4.92103 -6.74535
6.85448 4.57014 -8.6835
11.7554 10.2141 -9.63558
10.8211 8.0907 -9.61405
10.1088 6.25548 -9.68811
14.2493 7.86048 -4.71645
13.5823 6.42263 -6.41058
12.7314 4.8864 -7.30332
9.82918 -0.501473 -9.23169
10.0242 0.964493 -7.44414
10.3765 2.21997 -5.96747
11.2755 7.30167 -0.846431
10.0031 4.67178 -1.43386
9.54033 2.30467 -2.26158
7.69655 -3.49842 -1.84386
7.83642 -1.46553 -0.734728
7.86392 0.154699 0.385544
7.07669 -2.78986 6.14291
7.6156 -0.823663 5.03563
7.73815 0.909744 4.10765
7.54196 8.43526 4.95991
7.46341 6.16996 5.45452
7.67858 4.26215 5.89592
3.31503 2.27077 11.7867
3.94461 3.38633 9.85235
4.80591 4.37327 8.38096
1.7636 11.7769 4.49805
2.71294 9.12 5.45711
4.02843 7.92875 7.28821
6.51586 11.2747 13.2069
4.92642 10.1738 11.9247
3.56097 9.31094 10.7969
-1.9564 14.0558 9.23407
-0.772094 12.7733 10.7621
0.552365 11.5204 11.5086
-4.67164 13.9411 16.131
-3.51773 11.47 14.9298
-2.34196 9.86685 13.333
-6.88818 13.4216 10.7836
-5.49005 11.5708 10.7403
-4.4412 10.0043 10.1684
-2.76219 10.4877 3.12077
-2.48356 9.35407 5.12551
-2.50253 8.98984 7.06174
0.997199 3.92859 13.5472
0.663229 5.59739 11.101
-0.176954 6.63465 8.92831
0.306782 6.58603 1.6132
0.615439 5.37303 3.5666
0.205038 5.09846 5.47372
2.56225 -1.7048 9.85354
2.31698 -0.35148 7.20991
2.01078 1.77456 5.83561
4.84565 4.87867 0.0844569
4.39759 2.12394 1.12902
2.83354 0.518366 2.34489
-3.58391 -2.84145 1.2172
-0.992699 -2.77701 -0.253128
1.46337 -2.38176 0.307203
4.97245 -9.65758 -1.18003
4.30577 -6.89548 -0.281828
3.36011 -4.99541 -1.69535
5.34666 0.293721 -6.22848
4.18821 -2.45175 -6.20014
2.93246 -4.53807 -5.4434
3.8279 -5.1941 -12.314
2.98469 -6.70755 -9.88939
1.25999 -6.78363 -8.01269
-4.43403 -13.4707 -8.00186
-1.97144 -11.7967 -8.11828
-1.49435 -9.35885 -7.54206
-6.11055 -10.642 0.137923
-4.44152 -10.0179 -2.25063
-3.88734 -9.18282 -4.59537
-10.7198 -8.80617 -6.78911
-8.61042 -7.11888 -5.53056
-6.32535 -6.27376 -4.77785
-3.04556 1.41264 -5.3825
-3.45462 -1.16855 -3.95053
-5.37433 -2.8014 -3.562
-8.94663 -3.12343 3.36886
-8.92084 -1.77665 0.710682
-7.87156 -0.883219 -1.43483
-13.1868 5.62355 -2.90903
-10.6579 4.56528 -1.74066
-8.83434 2.78967 -1.58361
-2.66266 8.26614 0.340037
-4.51042 6.0934 -0.523304
-6.11332 4.40637 0.519335
-7.077 -0.163316 7.68096
-6.79809 1.79923 5.45589
-6.7285 4.04601 4.2519
-8.5603 10.9271 6.80066
-6.9248 8.44774 7.04235
-5.85239 6.14794 7.29398
-7.96986 5.07692 14.6552
-5.78096 4.98064 12.6353
-4.39089 4.74802 10.5102
-1.66544 -2.01784 14.8721
-1.64838 -0.128 12.5681
-2.50754 1.45742 10.7651
-2.74043 2.38826 2.71233
-2.20809 0.544347 4.99202
-2.65548 -0.249971 7.37349
-6.6137 -5.79448 8.97912
-4.47871 -5.00087 8.53817
-2.8423 -3.94409 8.24448
-6.42697 -7.76568 4.20399
-4.27798 -6.97775 4.58272
-2.60593 -6.0794 5.11006
3.46748 -10.3778 4.30881
1.58492 -8.12009 3.82005
0.377858 -6.14093 2.75777
-1.81185 -4.89926 -5.2887
-0.502061 -6.33057 -3.02679
-0.0145178 -7.44985 -0.788038
-2.19791 -13.3872 0.547576
-0.780806 -12.0219 -0.681286
0.530462 -11.0711 -1.80268
6.15063 -10.3456 -4.40101
4.03946 -11.1812 -4.87753
2.30342 -12.1042 -5.00103
4.96508 -16.7615 -0.540374
3.99506 -16.5758 -3.35195
1.78831 -15.8176 -4.38051
-2.89861 -16.1292 -4.35779
-1.71893 -21.8099 -5.54239
-1.63895 -19.5641 -4.96566
-1.52021 -17.6867 -4.38066
timestep
-7.27218 -13.1733 -10.2865
-5.84337 -14.5686 -15.0546
-6.30725 -13.5984 -12.999
-7.26689 -12.573 -11.6174
-3.74921 -7.30347 -13.5111
-4.99612 -8.47697 -11.9457
-6.39195 -9.00167 -10.6584
-10.3441 -9.52527 -5.79801
-9.45913 -7.77546 -7.03794
-8.29446 -6.75496 -8.25571
-5.69517 -0.454042 -10.3331
-6.63388 -1.99118 -8.87072
-7.01234 -3.27541 -7.42559
-6.13719 -7.7589 -3.26073
-6.88641 -5.58933 -3.59839
-8.00657 -3.98503 -3.82727
-4.19806 -1.69403 1.19126
-5.82948 -1.19904 -0.382224
-7.17902 -0.890031 -1.78371
-12.5656 1.36016 -4.5833
-10.7773 1.8113 -3.17582
-9.04723 2.35932 -2.40942
-10.4947 6.68791 1.53932
-8.61783 6.03897 0.339888
-7.20138 4.74023 -0.0933982
-0.344057 1.66348 0.144802
-2.09552 3.03838 0.796298
-3.87997 3.63181 1.38313
-2.66118 10.9568 2.04555
-3.02988 8.77817 2.75267
-3.03021 6.85955 3.19962
1.80376 5.86752 8.11456
-0.232928 6.85358 7.6027
-1.99219 7.28797 6.82991
-9.15934 10.7448 8.98846
-6.64983 9.22132 8.47696
-4.19972 9.29969 9.17932
-1.66735 12.0883 15.1644
-2.92585 10.4133 14.168
-4.27443 9.63032 12.9642
-11.6138 11.2227 12.8564
-9.55467 10.3276 13.4406
-7.91865 9.39209 14.0143
-12.0545 5.00655 18.4793
-10.3989 5.60033 16.9664
-9.0876 6.14254 15.5999
-9.57232 5.29655 11.1251
-8.36734 3.41076 11.7368
-8.91113 2.93527 13.5696
-12.4233 1.34791 19.7036
-10.2621 0.668182 17.7678
-8.67423 -0.0515445 15.9068
-7.14677 -6.18575 11.5822
-7.2364 -4.68624 13.3502
-7.19087 -3.37754 14.822
-2.98978 -6.36936 20.4571
-3.53662 -5.39097 18.4258
-4.16862 -4.74596 16.675
-4.59889 -0.947342 10.3817
-2.8547 -2.62505 12.1205
-1.83824 -4.35004 13.6996
2.62924 -9.67443 14.2768
2.13686 -7.56294 13.4512
1.55524 -5.7997 12.7927
8.0555 -6.60632 10.0957
5.93181 -5.68517 10.2508
4.15851 -4.82888 10.2002
2.8602 2.17612 8.70707
3.6866 -0.432016 7.52593
4.19326 -2.86337 6.94836
5.01529 -8.97997 2.56163
5.19224 -6.81261 3.37011
5.28443 -4.9335 3.95388
7.34044 1.50401 4.07306
6.6265 -0.673838 2.16842
6.21689 -2.85496 0.912515
4.67376 -7.78323 -6.29651
5.45985 -5.59188 -4.43629
5.85882 -3.69895 -2.77512
2.42078 -2.95699 -8.42854
3.98736 -0.919231 -6.92063
5.62961 -0.620999 -4.9931
2.65577 7.50939 -4.77998
4.50964 5.24027 -4.23711
5.46347 2.94135 -3.68201
11.1969 6.49299 -1.17376
8.36022 5.66414 -0.791015
6.18617 4.43956 -0.265325
4.55296 9.17398 4.28732
3.06763 7.08006 2.77414
3.50038 4.59236 2.41855
1.75476 -3.3818 4.05467
2.15609 -0.478666 3.51509
1.34094 1.89006 3.99168
-5.89854 3.54883 6.17834
-3.08341 2.60153 6.41935
-0.864437 1.52339 7.06445
1.9656 -1.72886 14.6226
1.36484 -1.31846 11.7328
0.351609 -1.22082 9.39474
-4.68077 -7.78092 8.40043
-2.63701 -5.71122 9.04836
-0.291797 -4.86194 8.51813
4.11939 -11.8333 7.3017
3.44378 -9.08411 6.37118
1.56619 -7.35899 6.33806
-4.30557 -6.66961 2.23228
-1.51361 -7.66693 1.93105
0.939923 -7.78966 2.61486
5.36894 -10.0866 -1.14908
3.77066 -7.58266 -1.38646
2.45199 -5.74505 -0.208837
-2.93573 -8.06692 -6.17689
-1.41895 -5.95535 -4.72052
0.557462 -5.00567 -3.41882
1.98927 3.19838 -1.39152
1.76472 0.827874 -3.18335
0.258349 -1.21747 -3.40676
-3.8879 5.34263 -3.80942
-3.0637 2.48516 -3.999
-2.46955 0.469977 -5.44418
-5.49651 5.66539 -11.08
-4.18561 3.69213 -9.27216
-2.45304 1.84291 -8.98745
5.04645 1.14455 -12.361
2.24719 1.37089 -11.3644
0.188443 2.86753 -11.5198
-1.96063 7.78106 -15.4026
-0.36376 6.10549 -15.2449
0.853258 4.61326 -14.8289
4.66097 10.6439 -13.9657
3.88399 8.57477 -14.671
3.8148 6.85543 -15.6301
7.81901 9.07396 -10.9109
7.8941 6.6327 -12.6182
7.40224 5.78817 -14.9735
9.88224 7.47865 -21.0485
9.41563 4.81289 -19.801
9.23708 3.66131 -17.5328
8.09323 -0.953647 -12.4741
9.66619 0.144313 -13.779
10.6864 1.52631 -14.7434
14.2785 6.04467 -13.4334
15.2282 4.42234 -14.793
14.3023 2.69035 -14.6389
15.1368 -4.13213 -16.9246
15.7464 -1.78006 -15.1993
15.9108 -0.377337 -13.0761
19.0453 -2.47226 -8.96381
14.9057 -2.03982 -6.54178
16.0156 -1.6217 -8.53573
17.5238 -1.29949 -9.76139
timestep
16.0709 1.54166 12.4188
12.5645 2.52809 16.1179
13.8912 2.37645 14.2207
14.8947 2.40003 12.5256
8.33 1.06531 13.2271
10.317 1.18735 12.0358
11.7251 1.41247 10.6768
16.559 2.08507 5.51065
14.449 2.45593 6.40122
12.6099 2.26944 7.08172
7.54728 4.94918 8.42073
8.44297 3.46744 6.87651
9.06448 1.97931 5.74538
4.4386 -2.51481 1.72339
5.83036 -0.713246 2.17034
6.97712 0.752371 2.81608
7.89033 7.55444 1.75482
7.56742 5.31429 1.24507
6.39394 3.83781 0.676031
0.471651 0.353549 0.0786247
2.37392 1.25824 -0.893645
3.96837 2.10578 -1.68124
3.97941 -0.408035 -4.2439
5.27934 0.887781 -5.66286
5.12676 2.80411 -5.23237
2.24944 3.10497 -11.9655
2.98519 2.44269 -9.86725
3.19092 3.71102 -8.37396
1.90055 10.3031 -8.53981
1.09732 8.14004 -8.78105
0.500519 6.29172 -9.1103
-2.21644 5.08946 -15.4881
-2.05436 4.64447 -13.217
-1.98067 4.38401 -11.2656
-4.68202 1.82691 -3.19502
-4.03829 2.41487 -6.04463
-3.74381 2.35895 -8.57705
-6.91554 -2.12939 -12.4207
-6.99849 -0.0177529 -11.4634
-6.90273 1.75018 -10.5996
-10.0689 7.60438 -11.8341
-9.90692 5.31483 -11.4963
-10.2616 3.38828 -11.2881
-13.0348 -1.32329 -16.03
-13.2482 -0.297942 -13.9598
-12.8518 0.840347 -12.4016
-12.2291 -4.60605 -11.1152
-12.0409 -2.96622 -9.48488
-13.6384 -1.87836 -9.86594
-13.9185 5.11727 -5.07474
-14.5526 2.27113 -5.68942
-14.6557 -0.0769953 -6.67845
-21.5 -3.2854 -6.00609
-19.7131 -2.12089 -6.91889
-18.3211 -0.802198 -7.3708
-22.759 2.96799 -11.8884
-21.4217 2.76666 -10.0033
-20.4319 2.1844 -8.40268
-22.5391 -1.12991 -0.797842
-21.8329 0.336119 -3.29435
-22.5922 1.69321 -5.31533
-27.0159 4.5985 -1.64854
-25.2244 5.11992 -3.02728
-23.5458 5.15003 -4.0579
-22.6627 4.93308 2.46465
-21.7341 5.50698 0.417534
-21.0449 6.05653 -1.34426
-16.7033 1.17619 -0.0737777
-17.5999 2.81806 -2.39341
-18.4498 4.76629 -3.80196
-19.3062 10.0224 -9.00607
-18.5786 8.00322 -8.12524
-18.1201 6.29 -7.26801
-17.0823 -0.824144 -11.7416
-16.5928 2.06222 -11.1845
-16.2721 4.2193 -9.86321
-15.3878 9.56986 -14.5021
-14.303 7.51101 -12.6407
-13.6466 6.9402 -10.2431
-10.999 11.7035 -3.41853
-10.9624 9.98175 -5.85055
-11.222 8.10805 -7.56082
-9.46659 0.186938 -6.08616
-8.52739 3.01446 -6.14469
-9.15346 5.46021 -5.78564
-5.9033 7.381 2.31753
-6.4206 6.14463 -0.34409
-6.83689 6.17523 -2.86018
-5.10276 8.94237 -9.73855
-4.07318 8.01364 -7.10079
-3.71402 6.6627 -4.96779
0.837744 0.10108 -5.1534
0.504655 3.03932 -4.78436
-0.242209 5.38091 -4.10473
1.70511 7.9083 1.76206
2.44935 7.86539 -1.12319
3.11478 7.03324 -3.4399
10.8208 6.85657 -0.653296
9.0825 6.2087 -2.98543
6.79749 6.37453 -4.10513
5.19033 7.01804 -10.9515
7.71866 6.8103 -9.38787
8.47872 5.43412 -7.38038
15.3528 2.11178 -7.96316
12.4402 2.54228 -7.5026
10.584 2.71475 -5.76275
6.96117 -3.22694 -3.68301
8.71196 -0.816002 -3.73325
9.96144 0.988533 -2.43537
12.3541 6.29394 4.26053
11.6651 3.76089 2.85008
11.3103 2.11719 0.932898
16.3788 -2.25836 0.67644
13.8773 -1.93952 2.26276
11.9369 -0.719981 3.38194
5.84018 -1.19227 9.84717
8.08041 -1.34836 7.88825
10.3775 -1.38966 6.78172
16.6758 -5.032 11.5805
13.9469 -4.30397 10.63
11.9457 -3.97395 9.08446
7.25102 -8.14866 5.19818
8.34053 -7.22469 7.81346
8.8462 -5.98116 9.9815
5.72817 -3.62204 17.7715
6.4394 -4.96615 15.2087
7.89025 -6.35772 13.64
3.3395 -10.1696 16.5838
5.52703 -9.93316 15.8482
7.44432 -9.63875 15.5043
10.3723 -12.8823 19.5876
11.695 -12.5004 17.7202
10.3378 -11.9289 16.4116
8.74733 -15.0982 8.91304
10.4895 -15.135 11.3304
11.248 -14.3632 13.6394
15.6676 -20.5055 14.2848
15.5313 -17.6677 15.1841
14.8113 -15.2994 14.5717
18.4778 -15.2623 7.96385
17.7565 -15.2306 10.1686
16.8114 -14.1794 11.5407
11.7341 -15.0195 6.79848
13.1975 -13.6139 7.92323
13.9732 -12.7043 9.48932
11.2417 -7.76295 16.3222
11.3994 -8.8077 13.5358
11.8494 -10.7812 11.9843
8.15913 -12.2874 9.43814
4.24505 -12.1104 11.847
6.39889 -11.3216 11.4988
8.20627 -10.812 10.9035
timestep
-1.33204 4.6097 -13.0702
0.107547 8.84679 -13.5455
-1.49662 7.18569 -13.7686
-0.461067 5.76568 -12.8786
1.27591 11.9077 -8.61668
0.753114 9.77203 -9.35698
0.188649 7.94618 -9.83506
-3.43137 11.57 -12.3132
-3.5527 9.8076 -10.8094
-3.47882 8.69797 -9.18355
-9.00471 3.46019 -9.45032
-7.74217 5.31814 -8.87029
-6.22949 6.31242 -8.0935
-3.53772 6.74626 -1.16685
-4.52096 5.77565 -3.0306
-5.06281 4.95983 -4.74008
-4.06412 -2.45849 -4.84966
-4.71976 -0.421911 -3.95251
-5.11328 1.41716 -3.3661
-6.9796 1.97503 3.4613
-5.44516 1.71474 1.7408
-4.14381 1.91083 0.274869
0.959178 1.40012 4.75029
-0.435467 0.634907 3.06156
-1.71813 -0.437167 2.01929
-2.59361 -2.65056 8.1912
-2.12078 -3.00252 5.94733
-1.62486 -3.59271 4.13443
-4.71375 -9.20552 3.97012
-2.73195 -8.13315 3.41796
-1.30935 -7.05051 2.59033
1.33421 -6.80826 -3.32671
1.1303 -8.74872 -2.07155
0.429062 -8.90111 -0.236907
-3.62434 -14.591 0.726545
-0.867245 -13.6018 0.178444
1.40464 -12.495 0.519348
8.65844 -12.8185 1.33064
6.55723 -13.0229 0.368592
4.88099 -13.7399 -0.377798
6.74381 -18.2163 -5.93708
5.84817 -17.7918 -3.83946
5.18015 -17.1046 -2.11826
9.07338 -22.1764 -2.42532
7.10177 -21.3584 -1.51649
5.66889 -20.496 -0.475278
9.76442 -22.4601 3.36117
7.50198 -21.9596 3.47639
5.6578 -21.3097 3.23657
9.81819 -21.4065 8.52805
7.23355 -20.0552 7.91651
5.26184 -19.3438 6.46433
0.151983 -17.9225 10.8077
1.78306 -17.5274 9.20587
3.12135 -16.6417 8.06334
2.19507 -13.7974 13.7922
3.73071 -13.7292 12.0545
4.5041 -13.8562 10.2471
10.003 -11.1346 3.95114
8.58226 -11.9037 6.45518
7.69089 -12.3797 8.79642
12.3658 -10.5452 14.5379
11.1497 -10.5121 12.5625
10.3915 -10.549 10.7446
11.3476 -6.02451 10.6105
12.1167 -6.66645 8.51797
12.2243 -8.57972 8.06085
14.853 -4.94243 11.4803
16.1171 -7.46511 10.522
15.472 -9.76753 9.63603
12.65 -15.5677 13.6855
13.5254 -14.4524 11.8492
14.046 -13.2017 10.4189
15.3497 -17.5686 3.52764
14.0588 -16.3672 5.92992
12.5609 -14.8593 7.33864
9.21852 -15.2196 12.9646
9.33726 -16.2715 10.179
9.03941 -16.254 7.64638
8.73317 -17.7345 0.267436
6.93543 -17.1658 2.57506
6.51847 -16.017 4.81318
-0.765833 -18.6821 5.29733
0.627595 -16.5331 3.7741
2.8469 -15.3257 4.12078
5.88461 -9.01948 2.03689
3.57108 -10.3319 3.38062
2.0401 -11.6946 4.89709
-0.511863 -12.1083 12.0094
0.501969 -10.3938 9.7928
-0.305179 -10.0535 7.39823
-0.0983638 -3.69771 10.9977
1.33112 -5.38116 8.99693
1.55028 -6.77875 6.87532
4.08645 -6.23144 -1.53912
3.12775 -5.58585 1.2076
3.14178 -5.3279 3.74448
8.14855 0.121347 5.83623
5.2982 -0.682081 5.50399
3.78257 -1.58323 3.66196
-1.72443 -3.9893 -2.37704
0.791787 -2.90424 -1.20583
2.42507 -1.45833 0.114776
7.52096 3.63506 -3.25025
5.33983 1.63855 -2.88006
3.1618 1.86535 -1.57343
-1.44592 7.18462 2.17214
0.203302 5.33344 0.518774
0.587029 4.64041 -1.90513
-0.181217 1.40327 -8.02447
-0.819113 3.93365 -6.58549
-0.674707 6.06569 -5.19383
3.09321 12.4607 -3.44299
0.597099 11.0784 -4.3037
-1.12015 9.80601 -5.69439
-1.05253 16.0126 -11.6654
-2.49376 14.129 -9.86112
-2.66058 12.4443 -7.95416
-9.76104 12.1072 -4.12419
-8.31947 11.8315 -6.71769
-6.40743 11.9915 -8.39727
-8.10467 9.91944 -15.7054
-8.54098 11.3251 -13.1143
-8.45297 13.183 -11.3698
-9.1548 21.4013 -12.2324
-10.4108 18.7531 -11.694
-10.0701 16.5151 -10.5202
-11.9851 14.5829 -4.61879
-12.5613 15.5922 -6.62671
-13.1188 16.5554 -8.25225
-20.5992 18.1698 -7.52757
-18.2939 18.2569 -7.77378
-16.4597 18.3508 -8.48623
-17.5808 17.5454 -2.61596
-17.1721 19.8698 -4.43549
-15.4296 20.9724 -5.93555
-13.7453 26.9765 -10.9307
-13.6806 25.2706 -8.48808
-13.0472 23.8897 -6.44002
-6.24046 24.3226 -4.50439
-8.53497 24.5809 -4.27877
-10.4411 24.6901 -3.7931
-11.8127 24.702 2.89126
-10.9841 25.79 1.01723
-10.0464 26.5843 -0.52252
-8.36194 20.6083 -0.68679
-6.6583 23.0033 -0.194874
-6.47775 25.5123 0.223264
-2.95801 28.2918 1.04327
-3.43141 30.3477 -4.32651
-3.44934 28.8161 -2.58394
-3.76354 27.9485 -0.843432
timestep
-18.6802 -5.1169 3.57992
-16.2204 -2.4944 0.375608
-17.1262 -4.30549 1.50784
-18.2914 -5.6863 2.29297
-13.4913 -9.92017 -1.85715
-14.5954 -9.25607 0.0722048
-15.4942 -8.09186 1.38279
-13.9704 -7.83858 8.46772
-13.219 -8.28989 6.31968
-13.1681 -8.49334 4.36102
-9.19802 -11.5852 8.09901
-9.41475 -11.1099 5.8386
-9.95114 -10.4911 4.04692
-5.32892 -7.05242 -0.00147588
-6.24878 -8.86239 1.12113
-7.01471 -10.6025 1.63709
-7.30671 -12.7541 -3.98514
-5.93487 -12.9831 -2.12827
-5.05632 -13.1633 -0.374265
1.15817 -14.793 -2.79906
-0.613704 -14.8068 -1.3015
-1.80101 -15.0196 0.256031
-2.00802 -19.0535 4.19827
-0.490753 -17.3002 4.1176
0.518918 -15.9309 3.12438
3.64387 -14.175 8.81481
3.61471 -14.6794 6.55047
3.9085 -15.174 4.66637
6.7436 -14.5871 -0.577377
7.28492 -15.115 1.61596
7.35631 -16.0652 3.34018
13.0143 -19.6416 4.4218
11.7444 -17.7731 4.94979
10.5311 -16.2927 5.41587
11.8068 -13.1848 -1.1642
11.2829 -12.883 1.75383
11.9623 -12.9857 4.20948
16.9522 -8.11118 4.26764
15.2897 -9.42733 5.20918
13.6852 -10.164 6.08303
9.35215 -5.8873 4.29294
9.83055 -6.77324 6.38307
11.7973 -6.87586 6.3357
15.3816 -0.646404 4.57259
13.6625 -1.75941 5.66267
12.7817 -3.21903 6.64988
6.47192 -2.17841 7.40272
8.61193 -2.16618 8.2986
9.82404 -0.937741 7.34853
9.35381 3.22127 1.48762
9.2694 3.41625 4.46003
8.8903 2.71614 6.88256
7.07112 8.16999 11.3071
6.70099 6.38469 9.87252
6.38702 5.1653 8.35747
-0.0555971 7.8151 9.48721
1.90576 7.2806 8.36927
3.1434 6.60164 6.99517
9.09445 8.56013 5.41558
6.83013 9.89018 6.8242
4.32116 10.1761 6.46964
1.56593 16.1757 2.93515
2.03351 14.0278 3.67682
2.64503 12.1551 3.69223
7.8288 11.9426 -1.45382
5.91214 11.5279 -0.214034
3.99275 11.7641 0.160767
2.72158 11.5872 -7.86919
3.35995 10.9855 -5.02126
2.8271 9.75954 -2.8497
7.33782 3.79288 -4.24784
5.4574 5.15092 -4.29443
3.90767 6.35953 -4.15798
-0.263373 4.79811 -9.01709
0.130954 4.56256 -6.0723
1.03038 3.90633 -3.77912
-2.54269 4.43638 1.47301
-0.263607 2.54607 1.13701
0.870175 1.46206 -0.873221
5.25422 -3.32638 2.46723
3.69377 -2.58743 0.0383625
1.64228 -2.21649 -1.43053
-2.12654 -3.39939 -8.043
-1.37329 -4.59937 -5.42135
-0.739474 -4.75306 -2.956
0.365786 -12.4629 -5.89671
-1.06593 -10.6937 -3.97304
-1.14818 -8.51867 -2.64458
3.62577 -13.2188 0.0351248
1.65489 -11.2152 1.02573
-0.708893 -10.3279 0.667769
-6.10818 -16.1326 4.4084
-4.23937 -13.9293 3.6781
-3.2061 -11.6452 3.21088
-1.62867 -15.0002 9.38756
-0.348739 -13.4464 7.19028
-0.213842 -11.4998 5.54865
7.04663 -11.9952 6.67736
4.71754 -10.3047 5.90421
2.73161 -9.25489 4.69798
3.74645 -8.46477 -2.5773
2.22071 -6.75155 -0.675356
1.85201 -6.90536 1.84287
-2.81044 -3.41349 6.75638
-1.44556 -3.10939 4.12483
-0.851471 -4.23621 1.9158
-7.07442 -4.33031 -1.64821
-4.4458 -2.96831 -1.98833
-2.53789 -1.96793 -0.62387
-9.37995 1.25902 1.30537
-6.42658 1.12255 1.67871
-4.0523 0.268972 2.04848
-8.46049 0.0916412 6.71066
-5.54527 0.641196 6.98456
-3.64395 1.6036 5.58282
0.96266 0.306321 10.4798
1.16189 1.96198 8.01011
-0.494075 3.40247 6.71171
-5.03555 9.24963 2.14894
-3.34821 8.08606 4.31213
-1.54617 6.28944 4.47547
5.34404 6.47078 1.42536
2.4759 7.11654 1.91236
0.657276 8.76148 2.61185
-2.00937 16.6208 2.02903
-0.909285 14.0672 0.956939
-0.628628 11.5895 0.423521
-3.14811 8.55768 -4.80341
-1.87029 10.2407 -3.84573
-0.849695 11.8544 -3.3608
2.51619 17.5837 -5.68011
2.04443 15.7315 -4.36523
0.309196 15.0695 -5.02222
-6.5776 16.9085 -4.41463
-4.38038 16.7608 -6.42232
-2.01012 16.9997 -7.33225
1.22197 16.9681 -14.7962
0.556801 18.6056 -12.3969
-1.26766 18.7515 -10.6212
-7.43333 22.6376 -12.6337
-5.65539 21.1725 -12.9075
-4.12894 19.9296 -12.8264
-1.98444 15.8373 -18.419
-3.36361 17.444 -17.4709
-4.52731 18.5748 -16.354
-8.22424 23.2039 -21.5193
-6.94225 20.6244 -20.7558
-7.38373 19.0226 -18.8217
-9.54474 16.5088 -22.544
-9.263 12.8146 -18.3515
-9.10735 14.8864 -19.384
-9.63784 16.4441 -20.4671
timestep
-0.647188 -14.9007 -14.5184
3.44642 -15.1581 -16.1756
1.90931 -14.4228 -14.6011
0.270715 -14.3825 -13.5083
2.44808 -18.4318 -7.57949
1.62462 -16.5687 -8.69004
0.864839 -15.1579 -9.83598
7.24664 -15.3579 -10.4021
5.35159 -14.1342 -9.85993
3.87924 -12.8612 -9.55569
7.30202 -11.6229 -15.4211
5.47064 -11.4144 -14.0122
3.85314 -11.1121 -12.9291
1.89078 -10.6409 -18.8083
1.96942 -9.32181 -16.9014
1.80163 -8.70656 -15.0375
2.44136 -3.87568 -16.474
0.601544 -4.63487 -15.2819
-0.504658 -5.81696 -14.1594
-2.99894 -7.07176 -16.7458
-4.69499 -7.01159 -15.1639
-4.20606 -6.24779 -13.4151
-5.66416 -12.0291 -10.47
-6.05691 -9.74644 -10.602
-5.89342 -7.79555 -10.3824
-8.39962 -2.47933 -7.02671
-7.13765 -4.42178 -6.89743
-6.36833 -6.23458 -6.95052
-8.76465 -7.0878 -0.586821
-7.54344 -8.42104 -2.04061
-6.65625 -7.17226 -3.2793
-1.45044 -5.54607 1.04898
-3.43201 -4.60447 0.294528
-4.61804 -6.07417 -0.266017
-9.73114 -12.284 2.96186
-7.66323 -10.1384 2.98111
-6.46429 -7.94465 2.47857
-0.667542 -7.90116 5.47754
-2.84513 -7.10291 5.4199
-4.67702 -6.37868 5.44394
-8.87766 -1.78435 7.52433
-6.87753 -2.70696 8.25281
-5.2415 -3.8019 8.17918
-0.581931 -6.71739 10.8835
-1.447 -4.95258 9.65081
-2.68134 -4.1581 10.9646
-4.02542 -3.68272 16.839
-2.95078 -2.49567 15.1602
-1.85958 -1.68783 13.7327
2.80054 -5.59881 15.8502
2.67293 -3.24145 14.0317
1.84846 -0.871439 13.578
5.14275 4.00262 16.3957
4.25277 3.39951 14.3399
3.5067 2.45352 12.7812
6.99559 3.48818 10.6614
5.38208 5.02724 10.0209
3.76012 4.1157 9.37345
-2.41458 2.84017 5.3657
0.310593 4.02701 5.57847
2.84508 3.77435 5.7011
8.55515 2.97825 1.69484
6.33956 3.65696 1.80864
4.48811 4.12471 2.29262
0.209353 8.53854 -0.523457
1.52036 6.64369 -0.794009
2.48093 4.92419 -0.833406
10.5997 5.39413 -1.95138
7.6949 4.89986 -2.39693
5.42332 3.92278 -3.01959
8.00856 -2.20108 -6.45154
6.55367 -0.46517 -5.94922
5.25393 0.746196 -5.09824
-1.81568 2.08846 -5.02386
0.0604848 -0.0233253 -5.97295
2.1772 -1.41119 -5.66338
6.47169 -9.50625 -5.93976
5.03087 -6.95127 -5.41391
3.8456 -4.79816 -6.09341
7.5817 -7.63665 -12.7143
4.94799 -6.86667 -11.5519
3.55734 -5.6702 -9.78075
-1.89266 -9.96997 -14.0768
-1.07071 -9.26156 -11.3014
0.253267 -7.53783 -9.96786
-1.5035 -9.56899 -4.17365
-3.12613 -9.34045 -6.66267
-2.71335 -7.0255 -7.64908
-3.24405 0.385696 -11.4253
-3.46006 -1.54077 -9.16206
-2.89721 -3.2419 -7.34773
1.29719 -4.2343 -0.634169
-0.80908 -3.21664 -2.48036
-2.9735 -2.4991 -3.62182
-10.4024 -3.63153 -2.62926
-7.58474 -2.70127 -2.35417
-5.89228 -0.872522 -1.81214
-8.84838 -2.89446 4.19927
-6.7238 -1.1404 3.06356
-4.79271 -0.120854 1.74678
4.08808 0.0520513 0.959863
1.19218 0.435358 1.54914
-1.05279 -0.523482 2.28616
4.92201 -5.48718 5.63413
2.25909 -4.15807 5.48332
0.0148506 -3.14273 4.82381
5.08815 -0.457287 9.02526
2.19486 0.110104 8.59242
-0.0656033 -0.693328 7.72796
-7.25516 0.547462 12.7121
-4.82583 0.061171 11.0561
-2.65387 0.89498 10.0121
-2.1743 4.21535 17.5198
-2.43467 4.27814 14.5519
-1.7787 3.93949 12.1111
3.25258 7.77836 16.0204
1.48067 7.07031 13.7314
0.689814 6.72145 11.3324
-2.91684 8.9871 4.96624
-0.343723 8.51668 6.39388
1.60051 7.563 7.74034
9.13279 4.65476 5.80845
7.02603 6.70623 6.29158
4.88978 8.04214 5.89881
2.70463 12.4106 -0.7128
4.72175 11.5721 1.31416
6.05829 10.2961 3.07142
12.4437 8.28057 1.59493
10.7898 9.90691 1.6397
9.46607 11.3601 1.7695
6.01495 16.2842 -2.8818
6.87855 15.1331 -1.06207
7.65666 14.503 0.634541
6.69392 17.8649 7.80812
5.8728 16.4034 5.34431
5.05616 16.0077 2.96124
0.898326 20.2171 -2.08751
0.517072 18.1767 0.0506651
1.55283 17.2642 2.19476
-1.65571 14.6396 7.80299
-1.14093 14.7725 5.54473
-1.17725 15.0197 3.59065
-5.08592 9.34002 0.466642
-4.69471 11.4204 1.416
-4.14867 13.191 2.08506
-6.37005 19.9563 0.622689
-7.57884 17.3876 1.52858
-7.10694 15.3812 3.02994
-11.2541 13.0325 3.10535
-9.53715 12.8005 8.39556
-9.90488 13.7387 6.30582
-10.448 14.3382 4.50955
timestep
-15.9269 6.11919 1.87529
-14.0051 1.59042 2.02415
-14.593 3.79344 2.45254
-15.4146 5.47079 3.07891
-20.2715 2.86055 7.39714
-18.4506 4.26987 7.11349
-16.7471 5.12808 6.62108
-13.9749 8.07495 11.6166
-14.4147 6.02259 10.6283
-14.7682 4.29225 9.75562
-16.7035 -2.07621 9.15024
-15.2037 -0.495315 9.94637
-14.1659 0.768258 11.0452
-12.45 -5.71937 10.2694
-11.8426 -3.60101 10.9947
-11.3926 -1.77295 11.5757
-4.80776 -4.04539 14.383
-6.48668 -2.99209 13.1771
-7.66966 -1.6632 12.3313
-5.77676 5.65425 11.1979
-5.76338 3.34598 11.4304
-5.72331 1.39196 11.1832
-1.13636 -1.91521 10.553
-1.21699 -0.322922 8.86766
-2.28782 1.1721 9.57415
0.733724 4.94839 12.7279
0.566427 4.23873 10.5254
0.35909 3.73112 8.63327
6.00267 0.98709 5.74088
3.79352 1.69145 5.66356
1.84288 1.96256 5.61486
-3.44715 2.16955 1.9563
-1.7441 0.822619 2.77347
-0.258061 -0.305678 3.40556
2.10609 -1.45386 -3.72674
1.87551 -1.29369 -0.759995
1.13363 -2.93693 1.04336
-0.288438 -8.2376 -2.34786
0.805073 -7.34595 -0.50623
1.91753 -6.65424 0.965141
2.96447 -9.11607 6.86871
3.54092 -9.1955 4.62288
4.18103 -9.12228 2.76121
1.75452 -15.9533 0.525646
3.22517 -14.1694 0.718839
4.29399 -12.5885 1.20789
9.76785 -10.955 -0.638643
8.72634 -13.0196 -0.825394
6.94181 -12.5533 -1.51745
6.39389 -19.6821 -3.4244
6.35561 -16.9578 -4.63141
6.39337 -14.4128 -4.78558
7.38186 -8.37837 -6.4455
7.16527 -10.0682 -8.0203
6.12275 -11.5768 -7.30068
1.96911 -15.9593 -11.5283
3.53274 -14.4381 -10.7387
4.94412 -13.0719 -10.5893
12.4439 -12.3406 -10.7571
9.79546 -11.3774 -11.7259
7.39671 -10.6149 -12.1345
4.55747 -5.44591 -11.8566
3.95736 -7.43364 -12.8915
5.69391 -7.65163 -13.7958
6.3265 -6.959 -20.3145
6.24439 -5.69313 -18.3722
6.36868 -5.07465 -16.5057
10.3405 -3.35606 -11.7049
8.88407 -2.09658 -13.9793
6.65869 -1.55596 -15.1007
1.44337 -1.45993 -18.112
2.47239 -0.150283 -16.497
3.74253 0.864016 -15.3842
-1.68949 4.69127 -10.7841
1.16643 4.18317 -11.4665
3.30574 3.48122 -12.6636
8.56902 8.75264 -13.5867
7.03596 6.86132 -11.8682
5.27028 5.79032 -10.3725
2.87706 10.625 -4.67494
3.90278 7.96408 -5.53972
4.74236 5.80735 -6.60988
8.55507 -1.84421 -7.34419
7.11575 0.325517 -5.8947
5.50822 2.26061 -5.47917
-1.40741 3.81026 -0.456211
1.31298 2.86873 -1.22653
3.65847 2.53893 -2.17103
10.3239 0.307901 3.02261
7.90279 0.960167 1.41223
6.2103 0.353744 -0.396356
6.17914 -7.78192 -2.70791
6.18697 -5.69588 -0.579814
5.65813 -3.34781 0.262533
8.70403 -7.3121 6.88442
7.29525 -4.90818 5.82758
5.69666 -4.24444 3.95508
4.29937 -2.4513 11.5269
3.47219 -2.45505 8.66396
2.88482 -3.35027 6.34963
-0.54741 -9.82155 5.14416
-0.973443 -7.09252 4.02554
-0.0939185 -4.73502 4.43938
-5.48805 -3.86357 -0.7414
-4.3203 -2.78497 1.77919
-3.61777 -3.33908 4.16706
-3.42635 -4.99794 11.3591
-4.90876 -3.21158 9.4905
-5.94114 -3.0784 7.16264
-9.65983 0.909977 1.71828
-9.10478 0.055702 4.51874
-8.36174 -0.157001 6.94871
-9.89955 3.09578 14.8987
-10.445 2.58187 12.0147
-10.3731 1.55008 9.68378
-15.996 -0.7343 5.77602
-14.0244 1.49111 5.97835
-12.2859 3.15605 6.81975
-13.9967 10.0502 8.16613
-12.4739 8.08982 6.51733
-10.6018 6.45148 5.95729
-7.57644 5.49839 -0.736041
-7.13877 5.51719 2.21159
-7.32343 7.14539 4.16539
-3.65878 9.35831 9.70849
-3.74688 9.41829 6.73039
-4.44234 9.62022 4.28541
-5.98942 15.0584 -0.732885
-4.69532 13.4353 0.303122
-3.84195 12.0854 1.45672
-0.226949 14.5583 -3.42235
0.369096 14.0686 -1.23436
-0.689923 12.5253 -0.619849
4.75342 5.98108 1.67661
3.16123 8.27717 0.640615
2.55859 10.588 -0.253363
6.88401 16.1448 -2.73277
7.47265 13.2755 -2.18403
5.85207 11.3149 -2.00367
7.14043 4.5747 -2.0326
7.54115 6.76409 -2.68712
7.75204 8.46758 -3.65385
10.9164 10.637 -8.32581
11.0351 8.58647 -7.24706
9.14473 8.03835 -7.16332
11.8094 3.27771 -2.23
10.5015 3.5887 -4.88954
9.96331 4.32918 -7.26955
10.253 0.859778 -10.7893
9.32268 3.45146 -14.8139
9.29414 2.97993 -12.5425
9.2227 2.65677 -10.6005
timestep
-9.6607 -2.31321 8.03949
-10.6755 -4.78158 4.03304
-9.50527 -3.46016 5.53861
-8.67213 -2.39061 6.96789
-5.31666 -8.86572 8.95275
-5.59647 -6.59731 8.55473
-5.90928 -4.68209 8.21525
-2.24035 -0.275352 11.4228
-2.99448 -1.12706 9.40089
-3.1807 -2.08982 7.69205
2.50645 -2.00105 9.90658
1.38269 -2.46014 7.92951
0.30773 -2.63318 6.28829
-0.551325 -3.82449 -0.991543
0.636688 -3.64361 0.992975
1.4838 -3.377 2.75097
8.07283 -6.095 1.14584
5.81553 -5.57129 1.2585
5.08142 -3.77432 1.59414
1.1705 -1.76892 -4.81967
2.80012 -2.18962 -3.22287
4.16235 -2.35659 -1.8096
7.33321 0.0204733 -3.73618
6.88642 1.65983 -2.15654
5.32571 1.18113 -1.05385
3.18755 5.48859 -5.67607
3.21333 4.82577 -3.45292
3.23708 4.31665 -1.54999
-3.0525 3.25728 -3.53589
-1.62298 4.19227 -1.96596
-0.394115 4.94442 -0.622444
3.70136 8.69324 2.03214
1.58495 7.75181 2.16209
-0.0553139 6.79202 2.6808
-3.75062 10.5524 -1.44215
-3.13415 10.0494 1.42967
-3.41923 8.41991 3.37013
-8.56852 6.85258 8.32007
-6.41634 6.64091 7.47998
-6.23291 7.67509 5.81344
-10.4117 11.8845 2.82525
-9.98564 10.3779 4.5373
-9.58882 9.41316 6.20844
-14.0049 12.0071 10.9314
-13.5101 10.6772 9.09594
-13.1741 9.65804 7.44387
-18.2427 13.6056 3.39915
-17.1061 11.7505 4.20471
-15.9628 10.3307 4.95178
-17.1532 4.18028 2.71451
-14.9629 6.20095 2.70765
-14.2672 8.56338 2.04633
-15.1086 6.70006 -5.07506
-15.0255 8.25769 -3.35772
-14.8275 9.22561 -1.65337
-15.0697 14.7557 -5.73639
-15.6596 13.4252 -3.9297
-16.2938 12.6856 -2.21744
-22.9338 14.4524 -6.26622
-20.8142 12.6235 -5.24499
-19.8104 11.5835 -3.1442
-22.6886 5.57658 0.290627
-21.7812 7.09447 -1.21103
-21.2165 8.06734 -2.82832
-19.4075 5.72458 -8.53877
-21.4319 5.83509 -7.4109
-22.5977 6.2884 -5.889
-27.6381 3.69331 -10.0675
-27.2827 4.10893 -7.1381
-25.5154 3.92393 -5.30916
-20.8193 0.122875 -8.41918
-22.1475 0.50514 -6.55581
-23.0778 1.03721 -4.90286
-24.0637 0.35356 2.49064
-22.6231 -1.01634 0.270638
-21.3248 -0.224232 -1.77624
-17.2494 3.50849 -6.17737
-17.2894 1.79819 -3.73736
-17.5703 0.349012 -1.65806
-14.8565 -5.74796 1.81846
-15.031 -2.7851 1.55131
-15.4447 -0.271862 1.42998
-13.3836 4.40641 8.69869
-13.4494 2.88242 6.13871
-13.6012 2.15659 3.69925
-8.25333 8.80034 1.90278
-9.4864 6.22957 2.76944
-10.2913 3.81078 2.83659
-7.03842 -2.38488 0.707005
-6.94614 -0.25415 2.78832
-7.66201 1.57006 4.41995
-6.98995 3.15276 11.9055
-6.73296 1.38588 9.51961
-5.41658 2.0677 7.44481
-2.13609 8.20484 7.78026
-1.47438 5.33246 7.34208
-2.05586 3.19643 6.07655
-0.681655 -0.434206 -0.726129
0.557109 1.33401 1.32796
0.680006 1.81782 3.82864
5.80326 -2.29803 9.12643
5.37743 -0.967214 6.49432
4.10216 0.556926 4.89656
9.40175 5.59097 2.21773
8.53004 2.75197 2.46385
7.14284 0.617871 2.6185
8.12147 -3.24053 -4.19431
8.92257 -2.72205 -1.37122
9.56088 -1.75907 0.901955
17.499 -1.26648 3.66475
15.4085 -1.55029 1.56006
13.2831 -1.61798 0.152589
10.7278 -0.774157 -7.77594
12.8109 -1.63159 -5.82501
13.4388 -2.54644 -3.52911
11.1647 -7.18099 0.614505
13.1284 -7.49804 -1.60439
14.7122 -6.09089 -3.02379
18.7885 -2.40003 -3.80703
19.5478 -5.27609 -3.98612
17.9486 -7.11845 -4.72934
15.0466 -9.57595 -11.2608
16.3327 -10.2373 -8.65517
18.1111 -10.2812 -6.82816
20.5704 -17.3212 -3.68707
21.5062 -14.8298 -5.02773
20.6635 -13.0936 -6.69446
17.7271 -12.388 -12.7243
19.7202 -12.8584 -11.6342
21.2847 -12.8783 -10.4371
21.9223 -5.99211 -9.37373
22.7806 -8.10854 -9.78189
23.5057 -9.92544 -9.54968
29.0334 -6.14909 -9.35184
27.8132 -8.01726 -7.37664
26.4401 -10.1535 -7.14599
24.3227 -12.3651 -1.27275
22.7712 -10.5076 -3.01144
24.3491 -8.91391 -4.22508
24.7892 -2.59137 -4.22819
25.0117 -4.34917 -2.7305
24.7369 -6.0441 -1.76475
20.3978 -2.61146 1.95496
21.032 -4.57923 0.902341
21.6004 -6.3837 0.353261
22.5924 -9.30284 5.40606
20.5573 -10.0521 3.36227
20.4631 -9.98027 0.81504
19.0947 -14.4768 -0.84835
16.5787 -14.91 -2.76411
17.5261 -12.8012 -2.95879
18.6906 -12.5114 -1.39646
timestep
9.28707 -4.61079 -6.16028
7.02619 -6.78603 -10.5712
7.84925 -5.94715 -8.57088
8.54234 -5.72459 -6.74031
4.04093 -11.0937 -6.40843
5.21564 -9.2545 -5.62116
6.08796 -7.76255 -4.67564
5.55522 -4.93277 -2.39028
6.579 -5.89678 -0.545025
6.09217 -7.77693 -0.875646
7.19632 -11.9239 4.08891
5.84697 -10.4647 2.89208
4.45199 -9.24509 2.22241
-1.6808 -8.56154 4.69936
0.617389 -8.26235 4.80523
2.52084 -8.04441 5.26481
6.63996 -7.76471 10.471
4.40829 -7.56019 9.87084
2.63286 -7.47708 9.02127
-1.85673 -8.09009 14.3531
-0.631933 -6.77356 12.8871
0.138843 -5.80821 11.3526
4.49922 -2.50828 15.456
2.60878 -2.48664 14.1113
0.885021 -2.54977 13.1597
5.60177 0.972935 11.4476
3.46204 0.426163 10.737
1.67763 -0.246697 10.243
4.48203 1.89011 5.03545
2.76572 0.698682 6.044
1.00243 -0.0467746 6.50876
1.27016 -1.71825 1.99802
-1.04314 -1.82259 2.14008
-1.41755 -0.5888 3.62955
-5.74299 -6.39912 2.99426
-5.1205 -3.53294 3.52143
-5.13177 -1.0913 4.25533
-7.08849 4.70377 8.76382
-6.4862 3.44596 6.90975
-5.96271 2.4736 5.27876
-5.85164 7.71575 -0.0339397
-5.166 6.76047 1.966
-5.20721 5.8521 3.71384
-9.01348 9.46566 8.55442
-7.37847 9.21738 6.92731
-6.31001 9.13708 5.27422
-3.23775 10.4506 10.4804
-2.96525 10.1229 8.19991
-2.70162 9.77882 6.2782
-2.72168 9.36466 -0.850461
-0.595109 9.13479 1.22445
-0.0313042 8.95001 3.70447
6.79081 8.77261 7.25727
5.28686 8.70453 5.49208
3.70278 9.10246 4.39034
4.30314 12.6871 -1.79391
4.91466 11.4533 0.0731708
5.66119 10.0944 1.28852
11.612 6.95199 4.4017
11.1473 7.95501 1.63432
9.27514 9.24389 0.478321
12.3374 13.4027 -4.75258
11.4352 11.4242 -3.94389
10.799 9.84679 -2.94992
8.61523 4.59302 -0.653746
10.1501 5.29943 -2.24367
11.6074 6.14677 -3.26274
17.3837 1.88866 -4.084
15.3942 3.61319 -5.47985
13.2972 4.7586 -6.37039
7.47146 5.21546 -11.4354
8.91265 4.90117 -9.64469
9.90272 4.35771 -8.03057
7.75812 0.820139 -1.6111
7.38572 1.54385 -4.47793
8.08075 1.21702 -6.90919
9.40168 3.00724 -13.7377
8.29128 0.84622 -12.0122
6.61183 0.117998 -10.2373
-0.681645 2.56685 -12.1189
1.76889 1.03657 -11.3884
2.96289 -0.94111 -10.3091
1.83938 -8.93555 -9.02263
0.958469 -6.57314 -10.6112
0.803459 -4.03271 -10.7716
-5.76752 -7.24724 -12.7453
-4.00685 -5.09276 -11.6783
-2.87985 -3.60987 -9.93631
-6.77165 -2.09477 -2.29927
-5.06879 -2.84224 -4.62779
-3.8295 -1.93244 -6.66264
1.11204 -4.29959 -0.763974
-0.0783995 -2.25978 -2.58123
-1.053 -0.722548 -4.36717
4.66625 -3.53874 -7.3647
3.51267 -1.28784 -5.78891
2.33747 0.851557 -5.05119
4.32781 7.97145 -10.0658
4.28257 5.87951 -7.94393
3.68791 4.25352 -6.07173
6.37128 10.507 -4.43156
5.12402 8.28735 -2.88304
4.9839 5.74185 -2.82447
6.38549 4.77042 5.02594
5.30242 5.06998 2.26593
3.50511 4.6591 0.504288
-1.63738 3.02131 -6.09207
-1.01395 3.21677 -3.18457
0.0898706 3.96615 -1.01153
-6.87226 2.2642 0.471488
-4.15226 2.46388 1.67239
-1.88492 3.5039 2.20185
1.48058 7.82516 8.16635
1.0297 5.1826 6.86461
-0.838942 3.7789 5.84462
-2.55947 6.21662 11.9699
-2.84735 3.3907 11.069
-2.33061 2.11876 8.92009
1.57093 -3.82424 7.87012
-1.26959 -2.94999 8.08802
-3.21883 -1.35915 7.673
-6.80866 -2.65574 14.3746
-6.4834 -3.23135 11.4689
-5.5392 -3.94602 9.21053
-10.4472 1.34643 10.3407
-9.48388 -0.54206 8.24639
-8.76873 -2.87831 7.51644
-11.8435 -8.28345 5.37247
-9.75569 -7.68836 6.19071
-9.44611 -5.9307 5.35671
-7.16396 -0.775063 0.64968
-8.64526 -2.37111 1.45013
-9.7001 -3.86878 2.17483
-16.5636 -9.46667 2.39478
-14.4023 -7.58597 1.57489
-12.2557 -6.38082 0.910175
-14.7505 -5.87308 -7.07214
-12.5623 -5.57016 -5.07208
-11.5064 -6.04337 -2.79962
-7.04031 -11.0451 -4.31379
-7.51215 -8.77362 -4.33344
-8.08449 -6.89214 -4.21763
-5.93229 -9.16468 -9.63274
-6.75877 -7.4103 -8.35936
-6.65312 -5.63758 -7.5066
-7.09611 2.91242 -9.29969
-6.80482 -0.0532781 -9.28597
-7.65156 -2.45814 -9.3326
-8.8782 -0.771051 -13.9514
-13.1455 -4.43456 -11.8767
-11.2172 -3.15517 -12.0423
-9.61058 -2.14663 -12.5738
timestep
-16.8831 11.2616 -2.24721
-15.8829 8.57358 -6.26276
-15.6866 9.59351 -4.18825
-15.6311 10.5422 -2.46264
-13.7337 3.93094 0.532434
-14.156 6.19802 0.278581
-14.6081 8.11543 0.276744
-9.9127 11.5741 4.14364
-10.8212 10.641 2.22363
-11.1022 9.54188 0.613108
-9.66773 10.2932 -4.48663
-8.34786 9.44616 -2.77696
-7.73717 8.83718 -1.00578
-3.96354 13.5593 0.515179
-4.13347 11.3089 -0.0227221
-4.02209 9.38322 -0.422907
0.928952 9.37741 2.3315
-1.05841 8.60445 3.24545
-1.64719 7.41096 1.79293
-1.69803 0.502636 -0.044836
-2.4171 2.24664 1.30564
-2.95078 3.87466 2.27808
-2.84221 7.94961 6.78366
-2.87478 5.66444 6.38446
-3.11308 3.73412 6.07198
-1.93812 -2.95163 6.78918
-3.05843 -1.0908 5.97395
-3.57763 0.194278 7.37387
-7.66709 -4.08866 10.6226
-5.66962 -2.91023 10.6845
-4.19736 -1.60143 10.6649
-3.35034 -6.43127 16.4841
-2.98777 -4.5208 15.2187
-2.89579 -3.02665 13.9378
0.894603 -8.71339 13.0728
1.16369 -5.85695 12.2674
0.747732 -3.43187 12.937
7.85783 -1.36539 14.3935
5.82652 -1.51195 13.2823
4.10334 -1.74579 12.3567
0.808274 1.51938 7.34641
1.05332 -0.736581 7.8291
2.5428 -1.44741 8.90479
5.21029 2.08064 4.36855
4.84576 -0.112702 5.03096
4.67886 -1.91969 5.79766
11.6179 -1.50001 7.5795
9.69468 -2.48111 6.73035
8.08839 -3.5276 6.27691
5.11789 -9.26299 4.63955
7.76573 -8.52535 5.79074
9.43541 -7.0102 6.98195
13.213 -10.1618 2.86597
13.1926 -9.45934 5.07698
12.7305 -8.90161 6.90899
17.3002 -4.739 5.50938
16.8684 -6.42144 7.04734
16.1902 -7.91775 8.13457
17.4884 -2.39442 12.0731
15.4687 -4.5855 12.0523
15.3229 -7.11279 11.7456
11.3232 -6.86697 14.7638
11.3065 -9.00467 13.8625
12.5067 -9.57645 12.4087
15.8629 -14.4115 9.40225
13.943 -13.3002 10.0815
12.0746 -12.8285 10.4911
12.1958 -18.599 13.9196
10.5084 -16.1428 13.9131
9.55859 -13.9118 13.1246
5.58853 -8.45719 16.7963
6.59844 -9.91675 15.3023
7.26471 -10.9501 13.7632
8.63048 -13.5667 7.43476
6.99682 -11.5281 8.86909
6.12696 -9.66259 10.3734
0.0194406 -5.6972 5.82544
1.75273 -6.01957 8.22798
4.01164 -6.74833 9.15899
10.7384 -4.87951 12.1486
8.61855 -3.94974 10.2718
6.11507 -3.66656 9.87829
8.60151 3.33162 6.43674
7.68758 1.07346 8.15309
5.84639 0.116211 9.63532
5.36206 3.08861 16.0099
4.4047 3.25262 13.1927
3.17278 2.35128 11.1499
0.745975 8.70841 8.50273
-0.0505945 6.17598 9.85649
-0.306515 3.70925 10.4502
-4.77471 3.35443 15.4631
-4.40933 2.71447 12.5756
-4.01408 2.96798 10.0692
-9.25702 -2.07086 8.0878
-8.16556 0.667987 7.65442
-6.6211 2.66933 7.32059
-6.06921 9.40315 5.05001
-6.94049 6.90356 3.68132
-7.37531 4.41535 4.03096
-11.1751 1.92179 -2.94418
-9.06762 2.98089 -1.12282
-7.05347 3.3668 0.39269
-2.39331 0.0998308 -4.9396
-3.10807 2.61547 -3.51093
-4.6006 4.32436 -2.34709
-2.90669 11.3054 -4.07853
-4.22073 8.66806 -4.52358
-5.07913 6.4558 -5.45629
-10.3441 5.1139 -10.422
-7.86665 4.27164 -8.99607
-5.44349 3.93553 -8.27752
0.946944 -2.10453 -8.97526
-1.43385 -0.420121 -9.58665
-3.15379 1.42188 -9.97495
-5.66636 -3.73736 -13.7874
-5.98279 -0.808616 -14.2377
-4.096 0.78403 -13.6004
-7.18668 6.57737 -15.5339
-5.97463 4.43659 -17.2157
-4.21044 2.61822 -16.9265
2.63461 7.68496 -17.7995
0.291223 5.96578 -17.1412
-0.611316 3.62748 -17.6105
2.93735 0.593091 -23.5884
2.57294 0.517234 -20.6317
2.22719 1.16858 -18.1907
5.58688 6.40431 -15.9485
5.26048 4.18983 -16.5583
5.43361 2.23047 -16.4496
6.29674 4.01392 -10.3829
5.25331 2.34784 -11.6149
4.17768 1.39427 -12.962
-1.29411 5.62998 -10.5266
-0.441123 4.11372 -12.9461
0.511367 1.91387 -13.816
-1.29958 -6.59637 -15.7082
-0.246602 -3.92017 -14.9274
-0.515442 -1.41617 -15.3295
-6.88682 -4.3 -17.2696
-5.02654 -2.9324 -17.4965
-3.42099 -1.81825 -17.7452
-2.58517 1.99694 -24.3337
-3.46031 0.728894 -22.5992
-4.29173 -0.0204048 -20.9785
-12.353 -1.30015 -19.1147
-9.62724 -1.42801 -20.3122
-7.80519 -1.00222 -22.0444
-10.3278 -1.10897 -27.0146
-5.77442 -0.890983 -27.8937
-7.53908 -1.36585 -26.4644
-9.16232 -1.8923 -25.4801
timestep
8.72968 -5.20556 -12.7958
8.47035 -8.73579 -13.4499
8.8153 -6.92208 -14.8549
8.14123 -5.218 -14.1319
5.70619 -0.0193911 -15.0841
5.07027 -2.24667 -14.9528
4.57254 -4.15153 -14.885
1.72542 -7.62466 -20.0657
1.86208 -7.08406 -17.8137
1.73313 -6.43813 -15.957
0.544216 -11.2497 -15.6641
-1.15653 -10.1131 -14.5696
-0.848913 -8.29467 -13.877
0.82854 -10.1364 -7.62965
0.0344678 -8.40556 -8.95485
-0.818298 -7.18342 -10.2433
-5.58009 -2.97496 -7.42135
-3.40177 -3.28625 -8.15649
-1.59402 -3.76506 -8.7759
0.0897647 2.45299 -9.5112
0.242977 0.741047 -7.95294
0.196765 -0.954204 -6.95049
-4.38998 -3.44334 -2.38815
-2.8779 -1.81554 -3.05619
-1.50797 -0.502136 -3.58456
-0.256883 5.95419 -0.943124
-0.54098 3.65514 -0.816334
-1.04543 1.76663 -0.571464
-2.62515 -1.70356 5.68103
-1.77048 -0.151287 4.18356
-1.40893 1.51863 3.20297
-3.88883 5.70294 7.91092
-2.14698 4.66123 6.787
-0.507971 3.81939 6.08997
3.76284 2.79055 13.0691
2.44433 2.89055 10.3985
2.79257 3.48302 7.94288
9.85535 4.36391 8.60695
7.73767 4.00898 7.72838
6.39451 2.80108 6.94238
10.0684 -1.62687 2.29759
8.6239 -0.71335 3.86648
7.47255 -0.524897 5.45386
6.68663 -7.11695 5.98958
6.5543 -4.9697 6.85803
6.6715 -3.30963 7.91223
8.99124 -8.86988 10.4472
8.21456 -6.734 10.9132
7.96024 -4.79653 11.1631
15.1201 -2.34254 12.3296
12.6943 -3.79011 13.2785
10.3046 -4.16371 14.086
11.0139 -0.271183 19.188
9.60909 -1.97157 18.4686
8.99973 -3.63987 17.6163
7.25607 -8.11473 22.1658
6.87022 -6.96392 20.1887
6.14268 -5.89908 18.6995
2.78627 -4.89618 25.4154
2.75328 -4.29855 22.4961
2.91678 -4.32877 19.9515
0.130726 -3.60715 13.8402
0.171289 -2.92153 16.0562
0.411022 -2.32272 17.9176
-5.91269 -2.36582 19.742
-3.76436 -1.5963 20.1602
-2.10396 -0.536399 20.1366
-4.55749 -4.54019 24.3345
-1.88595 -3.2218 24.2627
-0.279967 -1.47102 23.3365
5.46034 2.43662 26.0099
3.88226 1.70174 24.4763
2.8347 0.697541 23.144
9.95794 -3.8848 23.7201
7.57053 -2.64929 22.4339
5.76529 -1.09657 21.5215
3.05923 4.66447 18.1368
3.99236 1.83958 18.309
4.9177 -0.494973 17.8664
1.55733 -6.46736 14.8318
3.85409 -4.56891 14.7973
4.69306 -2.18335 14.4694
9.77443 1.77971 11.2036
7.34348 0.123401 10.7266
5.09448 -1.0713 10.8579
0.290227 -4.91993 7.74142
1.40899 -2.17692 7.41789
3.52713 -0.757084 7.4107
3.59648 6.44996 4.17717
3.21387 3.58694 3.4443
3.02801 1.14647 4.15989
6.68717 3.62313 -1.82844
5.70921 1.29838 -0.241151
3.64126 0.0486929 0.57393
-4.06526 -4.75919 0.998785
-1.7065 -2.95004 0.789879
0.793482 -2.466 0.65504
1.12078 -8.29658 4.25521
0.824533 -7.80875 1.33037
1.09913 -6.0689 -0.513525
-4.16732 -6.49179 -4.17425
-1.43247 -5.87205 -5.18267
0.95003 -6.12683 -4.31018
8.34556 -7.10859 -6.00051
5.45158 -7.42484 -6.63714
3.32334 -6.17465 -7.27753
4.72453 -10.5692 -12.4944
3.50888 -7.92681 -11.8459
2.90832 -5.59385 -11.0099
5.58909 1.98826 -11.3292
3.71342 -0.327402 -11.3311
2.01705 -2.06627 -12.1064
-5.45627 -3.45119 -15.602
-2.95471 -2.3621 -14.4034
-1.08748 -0.720803 -13.8361
0.30731 7.3425 -15.38
0.19433 4.37421 -15.1415
-1.60416 3.04306 -13.9184
-5.86696 1.79575 -8.20504
-5.3844 2.77228 -10.9788
-4.69495 4.71809 -12.4758
-6.36694 8.72812 -18.0407
-6.20094 8.74973 -15.0654
-6.31996 8.15125 -12.5895
-11.7426 12.6869 -13.7437
-10.7187 11.2192 -11.3608
-8.64887 10.1371 -10.3373
-5.76777 12.526 -3.63416
-7.40923 11.9524 -5.17005
-8.31224 11.0322 -6.65962
-11.3459 15.9206 -8.10641
-11.7708 13.7783 -7.32392
-12.0109 11.8678 -6.90742
-17.6746 11.5579 -3.00322
-16.852 9.91221 -5.34746
-14.8767 9.3727 -6.86726
-18.5557 12.958 -13.2609
-16.203 11.4004 -12.3024
-15.0458 9.85984 -10.632
-10.9774 3.42569 -9.7396
-11.8371 5.38724 -10.6315
-12.5788 7.06183 -11.3571
-9.94939 9.55956 -18.1929
-10.5824 8.58035 -16.1872
-10.8446 7.27938 -14.7313
-12.2026 1.07325 -12.2876
-10.1966 2.71883 -13.7534
-8.37767 4.42228 -14.294
-5.61696 2.18594 -17.9509
-2.2959 6.32839 -17.9094
-3.9051 4.76544 -17.3177
-5.42536 3.74633 -16.589
timestep
-21.7759 -9.8763 22.4243
-21.846 -9.15033 17.2046
-21.543 -9.96765 19.3546
-20.9951 -10.1967 21.233
-18.2546 -16.1927 22.9954
-17.986 -14.0004 22.2854
-17.798 -12.2425 21.4163
-14.4398 -14.8861 17.8054
-14.4476 -12.6494 18.4214
-14.9749 -10.9344 19.2348
-12.6289 -5.23972 20.997
-13.6643 -5.59613 18.9517
-13.5207 -7.50461 18.4848
-12.7559 -8.56479 13.227
-10.9245 -7.36004 13.9866
-10.7444 -7.07079 15.9269
-4.39215 -7.26895 18.7626
-5.9841 -6.15889 17.4914
-7.28664 -5.51224 16.1624
-7.74097 -0.294569 12.0617
-6.40272 -1.55789 13.4743
-5.23234 -2.8699 14.363
-1.59182 -2.95044 20.0372
-1.63162 -2.93553 17.7175
-1.70086 -2.73194 15.7593
-1.62132 -8.98778 14.8748
-0.406419 -7.03286 14.5838
0.582119 -5.36351 14.2418
3.67168 0.48215 13.7734
2.64842 -1.19394 12.538
2.18246 -2.9515 11.7799
4.45124 -7.43028 8.12058
4.70854 -5.16116 8.52957
4.81478 -3.26616 9.0574
5.22743 -2.59252 0.358915
5.1721 -2.33372 3.32714
5.26736 -1.48667 5.73045
5.30033 5.89157 7.60587
5.36252 3.85437 6.49756
5.17877 2.28952 5.31503
7.5834 7.24677 1.31939
6.56209 5.19774 1.69462
5.38078 3.62267 1.7623
0.889676 -0.866336 0.352215
2.88642 -0.182647 -0.611107
3.78941 1.52879 -0.980539
7.80837 1.8333 -6.13005
5.93134 2.62966 -5.02327
4.28719 3.39448 -4.25337
6.23612 10.033 -4.60564
3.80624 8.47479 -5.34604
2.83223 6.29218 -6.23488
-1.61955 6.14125 -11.3972
0.395532 6.67186 -10.3772
2.22231 7.20886 -9.87187
7.56238 6.72353 -14.8948
5.92536 7.94797 -13.7978
4.51113 8.57703 -12.5792
-2.47882 11.8178 -12.4639
-0.0177994 10.4802 -13.4811
1.84085 9.69549 -15.0406
4.0241 8.05934 -22.179
3.0853 9.17199 -20.3726
2.01821 9.78764 -18.8353
-2.97773 10.3684 -24.5585
-1.69427 10.8568 -22.6886
-0.941273 11.0201 -20.8756
-6.68783 16.8176 -17.7861
-4.60635 14.7464 -18.2942
-3.33859 12.5345 -18.3458
-9.02492 7.83639 -17.8922
-6.7595 8.33109 -17.8177
-4.96461 9.14293 -17.8042
2.43931 6.22899 -17.3504
-0.46433 5.65685 -17.0012
-2.91416 5.9475 -17.6465
-10.0364 2.51376 -20.8457
-7.21292 2.49893 -19.8928
-5.02451 2.95649 -18.6664
-8.09566 -2.61029 -14.0933
-6.01466 -1.65333 -15.9996
-4.18928 -0.51652 -17.3701
-4.01326 -4.7464 -22.7731
-2.4401 -3.08117 -20.8672
-1.16179 -2.31532 -18.7979
1.36474 2.99865 -23.0772
1.51968 1.80765 -20.35
1.59073 0.261252 -18.3236
-3.67813 3.55629 -13.4647
-1.68349 2.0641 -15.1003
0.834561 1.71736 -14.8961
2.62914 -5.43295 -12.2191
2.36058 -2.62799 -11.2494
1.66947 -0.222343 -11.7369
7.65255 3.89688 -10.2778
4.68901 4.01773 -9.98938
2.55745 2.71038 -9.48956
4.18572 -1.57684 -5.02353
1.787 0.183473 -5.19032
0.63808 2.19822 -6.25017
-4.65047 6.08363 -8.76801
-3.95062 4.70775 -6.21898
-2.08594 4.22783 -4.54711
2.17469 9.03399 1.32099
0.876546 6.74682 -0.0804666
-1.00294 5.34253 -1.07947
-4.44909 -0.331583 1.13022
-3.41467 2.36126 1.87785
-3.1428 4.89227 2.02831
-8.34646 9.70192 6.02578
-5.45554 9.30251 5.42292
-3.85832 8.18996 3.77559
3.70169 8.67179 7.75263
1.07753 8.279 6.39621
-1.32691 7.43711 6.50783
-4.19928 12.0448 12.921
-2.83025 9.61395 11.8736
-1.66365 8.03609 10.2451
-2.71507 2.40336 16.2461
-0.878817 4.36741 14.9611
-0.225768 5.76171 12.9284
7.5105 4.87171 14.308
4.7905 5.88523 13.6336
3.28397 4.64731 11.9903
0.398786 1.67891 5.26806
1.8972 1.60637 7.84292
3.83347 1.84331 9.48524
10.5869 -1.10992 11.2238
8.80949 0.0168936 10.2474
7.41205 0.655039 9.0142
9.78908 1.13938 1.74144
9.45604 0.650604 3.98478
8.84598 -0.26666 5.61799
8.91327 -4.25534 11.2594
9.0092 -4.21013 8.28127
9.60432 -3.98514 5.81194
10.8244 -5.57953 -1.93077
10.6975 -5.89623 1.02964
9.93019 -6.80479 3.28534
6.32918 -13.1854 2.86895
8.32261 -11.9994 2.82365
9.47216 -10.4648 2.3716
15.2209 -12.9404 0.620682
12.9944 -12.7196 0.00735313
11.1386 -12.3035 -0.506238
8.7859 -20.4347 -3.58887
9.40973 -17.5312 -3.3416
10.3491 -15.221 -2.80941
10.3533 -15.2633 -7.6449
11.6642 -10.4158 -8.64763
10.7394 -12.169 -7.44209
10.26 -13.6908 -6.28659
timestep
10.606 -12.7318 1.77697
14.616 -10.7501 0.601737
12.5969 -10.9928 1.71841
10.9516 -11.5918 2.62115
9.32645 -6.23344 6.71186
9.72953 -7.26453 4.67304
9.26657 -8.20767 3.0066
5.71155 -6.30307 -2.29334
6.97304 -5.57586 -0.487183
8.22901 -5.16887 0.974951
10.1058 -0.0253615 4.05953
9.21533 -0.621416 2.00183
7.98319 -1.38932 0.670481
8.06415 5.33452 -0.68834
7.42331 3.28032 -1.55549
6.92543 1.38068 -1.70774
3.53844 -2.70447 -5.76934
4.6026 -0.668543 -5.44538
5.71071 0.952086 -5.28232
8.69532 0.0289208 -10.3454
7.02779 1.40679 -9.50679
5.80317 2.69529 -8.65768
-0.798635 2.80185 -11.6876
1.32619 3.69597 -11.4266
2.93948 4.36514 -10.5154
4.56651 10.1561 -10.9404
2.48825 9.19669 -10.5626
1.17453 7.7303 -10.4938
-5.34988 6.86003 -11.9502
-3.82058 8.42941 -11.1881
-2.18996 9.46821 -10.8101
-0.681152 16.541 -10.1055
-2.10233 14.7085 -10.1751
-3.12467 13.0433 -9.92436
-9.20167 12.4446 -12.3636
-8.45368 13.6651 -9.74998
-6.3337 14.8129 -8.91887
-10.2425 20.3551 -9.01707
-8.60051 18.9869 -8.11457
-7.07407 18.1271 -7.21368
-7.40024 23.0505 -3.91879
-5.84626 21.4589 -4.57774
-6.0911 19.6375 -3.86816
-10.5737 21.5551 1.52136
-8.93597 20.5204 0.244798
-7.61249 19.217 -0.411472
-1.45541 15.0792 0.733196
-3.67953 15.477 0.206432
-5.55229 16.0497 -0.00741562
-12.1845 17.0975 3.9132
-9.48245 15.846 3.79791
-6.98798 15.4405 3.45778
-0.69711 15.4769 7.51902
-2.28147 15.962 5.89517
-3.88606 14.8646 5.57596
-7.78926 11.8884 10.0976
-5.99792 11.7088 8.63435
-4.64719 11.5207 7.21271
-9.6876 10.3914 2.93847
-6.9899 9.12536 2.93327
-4.82135 9.11683 4.27485
0.647589 7.57544 7.49188
-0.639292 7.21881 5.59474
-1.60735 7.12797 3.88139
-2.92959 1.08645 1.09717
-1.8068 2.98245 1.82305
-3.09895 4.45663 1.62779
-11.6351 6.36756 0.496971
-8.76578 5.56441 0.448541
-6.50389 4.50186 -0.0587501
-6.25327 4.32686 -4.58674
-6.25042 6.62574 -4.27442
-5.4482 7.16319 -2.55731
-1.31059 11.7952 2.78914
-2.72939 10.7444 0.388447
-4.86593 10.5772 -0.993359
-9.54372 17.0468 -4.11397
-7.63624 14.7574 -4.1393
-5.63162 13.3063 -3.52437
-2.91657 20.563 -7.14712
-2.46526 17.8424 -6.01785
-3.2457 15.4601 -5.55107
4.66211 15.1952 -8.50723
2.44908 14.0123 -6.89986
-0.0322832 13.6396 -6.44564
-6.39302 10.1561 -6.72775
-3.46375 9.87942 -6.25524
-1.16366 10.2284 -5.21096
3.48315 11.2633 0.645873
2.18101 9.2565 -1.1311
1.22226 8.07896 -3.17972
7.6286 7.03941 -5.41843
4.8655 5.95982 -5.13529
2.98501 4.78522 -3.87569
-3.50185 1.9276 -2.78384
-0.63678 1.14371 -2.54453
1.7292 1.81288 -1.86865
6.43151 4.44527 3.34192
5.15958 2.0229 2.16094
3.48436 0.370942 1.17766
-2.64316 -4.44023 0.554789
0.205127 -4.04853 1.33853
2.49453 -3.18975 2.06202
8.1815 -3.34862 6.28123
5.98572 -5.1162 5.3145
4.57231 -6.06829 3.4176
4.09102 -10.2506 -2.11601
5.30102 -10.3031 0.606769
4.74347 -9.84672 3.05283
2.89443 -12.2755 10.0495
3.69299 -12.831 7.23278
4.61211 -13.1766 4.87944
9.59489 -19.2913 1.69002
7.74026 -17.3006 2.90553
5.50645 -16.1028 2.62635
2.87918 -18.5972 -4.05901
3.36273 -19.0394 -1.15194
3.21387 -18.869 1.388
3.97081 -25.7673 0.929755
2.36151 -23.6921 2.33843
0.969438 -21.6015 2.77945
-1.91298 -22.4784 9.77334
-2.11529 -22.2788 6.80691
-2.12658 -20.7124 4.79474
-6.9082 -14.5045 8.6175
-5.69881 -16.8799 7.28521
-4.72793 -17.9713 5.19504
-8.18098 -17.8912 0.305467
-7.79925 -15.7859 1.20244
-6.1645 -16.001 2.28047
-8.16755 -10.4015 0.727336
-6.25457 -11.6767 0.415947
-4.71799 -12.8863 0.653742
0.160031 -8.62668 5.71296
0.261495 -10.7233 3.59767
-1.56404 -12.2454 2.67412
-2.65149 -19.1883 0.404311
-1.02154 -17.2672 1.99586
-0.690373 -15.7041 3.98328
-0.123566 -16.2761 10.2011
0.975124 -17.0689 8.31785
1.59751 -17.4242 6.48278
6.49816 -21.846 3.98376
5.08445 -21.1413 5.68296
4.22972 -20.0909 7.11377
8.35871 -12.4488 6.89399
7.36139 -15.0677 7.90732
6.6778 -17.4775 8.38518
4.57211 -15.2921 10.81
2.03269 -20.5747 10.7057
3.24884 -18.6994 11.3275
4.55966 -17.243 11.5314
timestep
9.06366 -5.34664 0.0177855
6.66068 -9.17188 2.67186
7.60911 -7.63858 1.21177
7.85908 -6.16657 -0.0733805
1.66129 -8.91224 -2.01773
3.22924 -7.27258 -1.53251
4.30191 -5.63661 -1.30041
3.24293 0.815953 -0.172
2.23987 -1.27587 -0.149017
1.60437 -3.12761 -0.368601
-2.91633 -8.87368 0.85082
-2.17039 -6.83018 0.0445233
-1.63047 -5.09234 -0.710118
-3.22328 -2.57405 -6.1076
-4.2541 -3.15612 -4.11235
-4.83854 -4.0243 -2.44326
-9.84105 -8.53181 -2.40988
-8.36537 -7.12825 -1.29867
-7.01704 -6.19267 -0.208897
-4.42645 -3.81508 4.71806
-5.52435 -5.77055 4.12379
-6.69069 -7.20323 3.4397
-7.54547 -13.6169 6.47111
-7.61065 -11.3063 6.66985
-7.906 -9.39475 6.29632
-4.23208 -7.65822 11.5247
-5.93574 -7.017 10.0863
-7.0775 -6.47028 8.5769
-9.66551 -1.78209 4.77733
-8.33149 -2.22877 6.62212
-7.25173 -2.69272 8.20319
-6.48388 1.33971 14.5061
-6.55462 0.878223 12.2335
-7.2333 0.367387 10.4561
-10.594 1.55368 3.95453
-9.57231 2.28046 6.65791
-8.62839 3.44632 8.72001
-14.4686 2.00702 10.6119
-12.9903 3.70023 10.0372
-11.9467 5.20273 9.30621
-7.73849 8.64121 12.4692
-9.85182 8.73846 11.517
-11.708 8.66162 10.8615
-16.1222 13.3592 9.22666
-15.2075 11.4656 8.24685
-14.0171 9.90185 8.11023
-13.8119 12.5656 3.84391
-13.082 10.4056 3.41471
-14.3058 9.20558 4.38574
-17.0484 3.74233 7.82097
-17.1374 5.23798 5.24502
-16.1952 6.18182 3.07155
-21.9488 3.18534 0.729986
-19.7609 3.84281 0.326367
-17.9561 4.59929 0.0992046
-22.0717 5.67577 -4.22348
-19.8256 6.11075 -3.83833
-17.9006 5.98167 -3.44
-16.499 12.9879 -4.70291
-15.6145 10.7547 -2.9392
-14.9762 8.29634 -2.71172
-9.58425 3.45666 -1.52248
-10.4616 5.55926 -1.08459
-11.6694 7.10476 -1.2678
-7.19847 10.7686 3.51298
-8.63935 10.1627 1.79861
-9.63689 10.0063 0.107064
-2.42608 10.6681 0.0756496
-4.77881 9.30344 -1.14206
-6.98057 8.58274 -2.20757
-4.31433 5.20932 -6.51431
-6.5432 5.55486 -5.97102
-6.35305 5.30569 -4.02612
2.12018 3.93673 -3.44328
-0.653104 4.35148 -2.43467
-3.18694 4.36259 -2.14826
-4.83763 1.24468 5.2167
-4.4738 3.02466 2.85456
-4.16817 5.12598 1.44263
-8.70346 8.52108 6.73917
-6.08019 7.64729 5.6277
-3.87444 7.55316 4.35166
-2.14967 13.9684 7.54725
-1.24577 11.757 5.76593
-0.763782 9.25335 5.72027
4.49454 13.3685 10.8369
3.13937 10.9018 9.85751
1.9983 9.20878 8.32961
1.28568 6.46024 10.5083
3.90839 5.24565 11.2339
2.31161 5.53989 9.26763
-2.95238 -1.48172 9.72954
-1.69188 1.19265 9.35634
0.391095 2.36117 8.46284
4.40486 -3.5069 3.38785
2.26792 -1.69587 4.40473
1.07355 0.372738 5.2973
0.614542 7.23054 2.07065
0.0867144 4.30035 1.94513
-0.533028 1.83807 2.18096
-7.22766 1.14448 -1.02158
-4.28862 0.734763 -1.29461
-1.79823 0.253247 -1.0327
-0.257485 1.63718 -9.50078
0.0553733 0.339876 -6.83628
-0.391354 -0.518943 -4.47718
-1.84545 -7.59725 -4.62181
0.198731 -5.49342 -5.14681
1.81303 -3.61349 -4.54477
6.85445 1.21455 -1.83407
5.91441 -1.4338 -2.8255
5.60446 -3.37915 -4.44481
6.65861 -9.64907 -3.42513
8.17174 -7.69768 -5.09332
8.46827 -5.33303 -6.00061
7.6088 -0.652155 -10.2396
9.28914 -3.11318 -10.2243
10.9494 -4.27788 -8.67841
13.0415 3.39411 -9.06382
13.0204 0.452249 -8.58906
13.9348 -1.92811 -8.60327
19.8881 -2.25346 -12.9167
18.5596 -3.12324 -10.3951
16.9547 -4.22998 -8.75131
16.1565 -12.0817 -4.65185
16.829 -9.46943 -5.91839
17.4616 -7.01751 -6.21899
22.2766 -3.12929 -4.69576
21.2894 -5.16764 -4.19279
20.8539 -7.06301 -4.50721
22.1628 -4.39038 1.15705
20.9849 -6.13001 0.172942
19.9156 -7.43532 -0.843759
14.7164 -3.75183 3.03303
16.1502 -5.36345 0.976996
16.2718 -6.4672 -1.31854
16.2762 -0.483799 -3.34829
15.1221 -2.97753 -4.50143
14.3332 -5.40063 -4.40796
10.6079 -10.8327 -8.06733
11.8395 -8.91153 -7.64945
13.4464 -7.89519 -7.13388
19.5648 -10.0054 -10.7913
17.5318 -9.05277 -10.2069
15.8681 -8.00807 -10.0601
17.8312 -9.7199 -17.2189
15.9679 -8.94717 -15.0253
14.7353 -7.22721 -13.6023
10.458 -6.85457 -14.5796
12.5774 -1.49371 -12.3181
11.9979 -3.43281 -13.4523
11.634 -5.15669 -14.3337
timestep
-16.0805 -8.38364 -2.57495
-16.0233 -8.17288 1.01361
-14.2219 -8.15638 -0.448308
-14.6731 -8.65706 -2.29943
-9.13464 -12.0464 -5.81048
-10.9854 -11.9016 -4.41906
-12.4299 -11.6149 -3.11053
-10.3721 -17.4361 -0.320364
-12.3725 -16.2622 -0.372288
-11.546 -14.5386 -0.848961
-9.26601 -9.29088 1.55642
-8.60725 -11.2273 0.461485
-8.13234 -13.063 -0.071687
-5.6037 -17.11 -3.0082
-4.10965 -16.5585 -1.32115
-5.22986 -15.5171 -0.0800835
-2.74105 -17.5346 5.65666
-4.05045 -16.0677 4.42546
-2.9343 -15.4002 2.94571
0.802458 -19.6582 -1.14258
0.33419 -17.9136 0.313246
0.249723 -16.0617 0.979886
1.79382 -12.1027 -5.11879
2.31183 -13.0186 -3.05114
2.36491 -13.8371 -1.26003
7.25314 -14.7007 3.70203
6.17073 -13.5433 2.00753
5.27849 -12.3771 0.694264
8.1371 -8.69554 -5.08768
7.58824 -8.94263 -2.84712
6.77234 -9.38448 -1.10934
8.16619 -4.91625 3.93287
7.42445 -5.60279 1.8446
6.86525 -5.73941 -0.039424
7.46079 -5.69598 -6.69229
7.71022 -4.15141 -4.15605
8.16229 -2.78708 -2.04978
10.3959 3.69069 1.50617
9.3017 1.99 0.369126
8.09242 0.600224 -0.328593
2.82135 -0.876861 2.43643
3.88315 0.406726 0.821696
4.42115 1.49505 -0.729744
-0.456201 4.14717 -3.86585
1.82696 4.50711 -3.66579
2.01433 4.264 -1.71986
-0.834118 7.48952 3.66837
-1.20413 6.9471 1.44323
-0.688928 6.6005 -0.42635
2.98001 9.4224 -5.53899
0.185652 9.58295 -4.51615
-1.77558 8.16368 -3.71505
-4.09285 5.2971 -10.6135
-3.81564 6.36736 -8.57383
-3.647 7.46707 -6.94806
-6.02418 13.1414 -6.63029
-6.58355 10.9524 -6.10293
-7.03256 9.03888 -6.23559
-7.42498 4.85947 -12.0274
-8.68074 5.24277 -9.35223
-8.88999 5.78494 -6.8694
-13.3532 6.25627 -3.45798
-11.3272 6.08754 -2.34034
-9.94525 5.05569 -3.29231
-14.8759 1.48258 -0.79338
-12.6666 1.38213 -1.49431
-10.7326 1.69809 -1.6966
-10.6096 0.880648 -8.77953
-9.38646 0.582994 -6.07846
-8.17488 -0.0231825 -3.91811
-3.33738 1.78527 1.53281
-4.09258 0.999893 -0.515426
-4.81019 0.199167 -2.16611
-1.67083 0.487879 -7.7622
-1.39127 -1.70089 -5.75932
-2.50431 -2.46191 -3.59495
1.44514 -7.8195 -6.53713
0.264965 -7.03202 -3.91655
-1.087 -5.70436 -2.21009
3.80252 -1.24083 -3.70424
3.46239 -3.43879 -1.7209
1.97879 -4.79921 -0.155295
-1.13547 -6.862 8.03828
0.0655876 -6.03767 5.4386
1.7125 -5.47764 3.57376
7.65197 -7.66109 6.66051
5.2199 -8.87461 5.43871
3.69473 -8.7152 3.40097
4.63675 -14.5529 6.71618
2.48757 -13.0267 5.32609
1.20411 -11.57 3.67266
-7.04856 -12.2937 6.14047
-4.67985 -10.9001 4.98829
-2.48989 -10.6778 3.70089
-5.59258 -12.0278 -3.19057
-4.14561 -10.2286 -1.30648
-3.56795 -8.69257 0.645262
-0.615508 -0.601282 3.01103
-1.93779 -3.10046 2.06971
-3.55559 -5.0025 1.55254
-6.35267 -6.16527 -4.20706
-7.50037 -4.6533 -1.90986
-6.43017 -3.17349 -0.130168
-11.9509 -6.6567 4.50016
-10.3494 -4.30573 3.61218
-9.69381 -2.68665 1.75441
-4.18778 3.12386 4.73458
-6.70137 1.52711 4.62216
-8.57947 0.680148 3.11958
-14.4065 6.16657 1.2196
-12.0315 4.51654 1.93875
-9.72778 3.73536 1.17357
-5.38179 4.15498 -4.39846
-5.20155 5.53416 -1.76301
-6.31494 5.27128 0.516046
-2.12649 10.3034 5.51493
-4.40796 10.0571 3.6137
-5.14913 8.73271 1.56448
-7.9111 13.8428 -3.44036
-5.69256 12.521 -1.95331
-3.7583 11.1457 -1.02077
-1.42935 16.333 -5.50827
-1.30918 15.5246 -2.64252
-0.757226 13.4661 -1.24244
4.18193 6.94264 1.31127
2.49653 9.12539 0.181913
2.34988 11.6646 -0.00122305
4.68347 17.003 3.36189
5.27753 15.2388 1.97725
5.36493 13.9185 0.517813
9.44472 11.5055 -3.86709
8.67731 10.9706 -1.74403
7.83502 11.0716 0.0339641
13.8161 7.02227 4.85361
11.6307 8.94653 4.21962
9.95328 10.5371 3.14319
7.80328 16.3069 5.5808
10.0646 15.2108 3.97915
11.819 13.8245 2.75338
19.2351 13.6396 1.18863
17.3026 13.6536 2.47213
15.5596 13.6071 3.38876
16.6028 12.1609 10.9065
16.8794 12.9474 8.74149
17.146 13.3531 6.83223
24.3132 15.3613 3.80719
21.4843 15.8951 4.57743
20.5651 13.5974 5.19203
22.0026 12.4807 10.2922
22.1779 7.85542 8.07683
22.4389 10.1606 8.09968
22.2483 12.1148 8.25944
timestep
6.51121 -1.9123 13.9122
7.12487 2.88789 15.0466
6.46995 0.692361 14.6817
5.73376 -1.12567 14.8653
2.24968 1.69623 18.05
2.14219 -0.404252 17.0708
2.31358 -2.14718 16.1687
0.604933 -8.68853 17.0903
0.329583 -6.42072 16.6858
-0.486061 -4.71624 16.1287
-1.70203 -2.17698 21.7097
-2.72567 -2.15473 19.6279
-3.05038 -2.39298 17.6995
-0.584048 3.17529 13.1078
-1.88315 1.76184 14.4105
-3.14571 0.483243 15.218
-5.18285 -4.61184 11.7713
-4.99836 -2.2994 11.7399
-4.38575 -0.427074 11.7433
-8.66062 -1.12962 15.6865
-7.77249 0.694637 14.5615
-7.88165 0.793561 12.597
-6.26895 8.02691 11.596
-7.6574 6.1683 11.5825
-8.52545 4.39986 11.5869
-13.7856 2.83154 7.75571
-11.7408 2.92004 8.84806
-10.6453 4.50436 8.43489
-14.0497 9.90235 7.06305
-12.9338 8.1047 6.11141
-11.5747 6.79446 5.54848
-9.06069 12.2835 2.88326
-9.37058 9.98539 2.95503
-9.51368 8.05046 2.61321
-3.53951 2.31731 2.763
-5.65175 4.40097 2.48516
-6.89378 5.92681 0.86264
-10.0788 10.3774 -2.88159
-8.82179 8.43034 -2.98779
-7.26581 7.26324 -2.67477
-1.36526 9.14351 -6.99893
-2.73783 7.72756 -5.77682
-4.10644 6.77371 -4.72908
-0.309915 2.30889 0.0151786
-1.63345 3.05231 -1.73924
-2.66939 3.54107 -3.34205
-5.77893 1.63072 -8.66622
-4.71201 1.18844 -6.65414
-3.80725 0.373212 -5.10569
0.575926 -7.30525 -3.95078
-1.32993 -5.02691 -3.71153
-2.73025 -3.26577 -4.91155
-6.51123 -6.24724 -10.5387
-5.92646 -5.76266 -8.34648
-5.28561 -5.59262 -6.49141
-2.63809 -11.8455 -6.02977
-3.56142 -9.9501 -6.99791
-3.90472 -8.94081 -5.34129
-4.50148 -10.9539 3.23043
-3.59922 -9.93385 0.579815
-2.94767 -10.1676 -1.87444
-1.93914 -15.7361 1.4176
-2.48829 -14.8467 -0.653563
-3.33362 -13.9354 -2.18192
-7.7084 -15.7508 3.01784
-7.33259 -14.833 0.920463
-6.86628 -13.9584 -0.781972
-12.3745 -12.3498 3.6094
-10.2383 -11.2334 1.85716
-8.84898 -10.7642 -0.228994
-8.8066 -10.4439 -6.94299
-8.0498 -9.52339 -4.95245
-7.38801 -8.90424 -3.20332
-2.61511 -5.95208 2.43588
-3.69931 -5.06651 -0.194833
-5.60493 -5.92744 -1.65422
-6.95441 0.755629 -0.172539
-8.12566 -1.85586 -1.00242
-8.34421 -3.58712 -2.86197
-10.2082 -5.84242 -10.8117
-9.861 -3.87555 -8.60004
-9.74023 -2.77647 -6.30225
-18.1083 -1.35178 -4.5628
-15.3376 -0.588185 -5.35033
-12.8119 -0.622181 -5.70178
-12.5133 7.96078 -3.87283
-11.6687 5.10439 -3.78291
-11.7758 2.55913 -3.90035
-12.4632 -4.25508 -1.41602
-12.5374 -1.30698 -0.987486
-12.0289 1.12018 -0.393297
-16.8613 5.12337 3.22305
-14.0319 4.18934 3.17517
-12.0331 2.60743 3.10389
-11.2795 -4.24249 6.59783
-10.7949 -1.30979 6.38604
-9.62706 0.704871 5.34705
-2.07281 -2.9878 7.7187
-4.35279 -1.28853 6.82732
-6.21114 0.449857 6.99196
-1.83801 6.63799 11.856
-3.42085 4.7619 10.1663
-5.12777 3.72824 8.57859
-8.97298 9.28593 8.8341
-7.58628 7.46216 6.9285
-5.30098 6.64372 6.14744
-0.0551634 12.2561 5.88691
-1.76548 9.94043 5.11706
-2.67565 7.98847 3.75177
-4.64456 10.2826 -1.98326
-2.33998 8.60273 -1.11873
-1.36189 6.7958 0.39151
3.6591 11.7443 -3.72617
2.99552 9.05188 -2.63485
1.84899 7.00793 -1.62977
3.77488 2.74502 4.11531
4.63495 3.80825 1.46763
4.77899 4.69523 -0.918818
0.405984 0.00443937 -3.05745
2.72388 1.72415 -3.7993
5.1309 2.53509 -4.02529
9.37466 7.60433 -6.82412
9.17345 4.67206 -6.33249
8.01352 2.40718 -6.49801
9.03858 -3.59232 -11.822
8.51843 -1.65676 -9.61667
10.1315 -0.0127666 -8.52229
15.0741 -1.11085 -13.4087
14.0912 -0.73329 -11.3413
13.7954 -0.0169256 -9.53021
13.8266 3.06728 -4.28027
15.2909 2.80158 -6.06006
16.3313 1.96192 -7.50695
23.1348 2.02701 -4.25586
21.4755 0.910007 -6.46477
19.9065 1.10231 -8.46573
18.995 3.41275 -13.9367
21.3385 1.86705 -12.9371
22.0973 0.00407193 -11.3699
23.3272 -6.02636 -12.1556
24.4918 -4.01986 -12.1673
25.0759 -2.1465 -12.3407
32.5452 -0.782324 -12.4215
30.3102 -0.611879 -13.0199
28.368 -0.532349 -13.3395
29.257 -7.30085 -15.9905
29.2485 -4.65348 -17.3586
28.364 -2.36327 -16.6693
25.0166 -0.373935 -19.687
28.5147 3.70539 -17.8364
27.582 1.8073 -18.7901
26.3028 0.409084 -18.2521
timestep
-8.31353 19.7418 4.2648
-6.68647 21.6109 8.46239
-7.22667 20.1695 6.72657
-7.37821 19.0273 5.12867
-3.34452 16.405 3.84328
-5.23159 15.2801 3.09763
-6.46931 15.3718 4.62753
-11.7554 10.9421 5.28092
-9.62552 11.7492 5.72215
-7.71122 12.0758 6.05344
-3.3578 10.994 2.18042
-4.60534 9.58706 3.53925
-5.59785 9.04844 5.1535
-1.60983 12.4117 7.58468
-2.06676 10.1401 7.70195
-2.86276 8.3381 7.69374
-5.07854 6.35628 13.6197
-3.81764 5.93417 11.7186
-2.44544 5.63927 10.3362
-3.80658 -0.88287 9.46418
-2.61502 1.05193 8.99606
-1.4842 2.53627 8.3645
1.66853 6.856 8.01953
1.53003 4.93875 6.72054
1.15832 3.27392 5.73534
0.905427 -0.721092 -0.350969
2.07739 0.559526 1.18816
2.757 1.46952 2.79773
10.5909 1.00649 1.77279
8.27231 1.08563 1.75487
6.3166 0.919002 1.58686
3.73866 -2.90175 -4.53563
4.52374 -2.50073 -2.38965
5.4572 -1.95825 -0.741844
11.7943 -6.66575 1.9733
8.93208 -6.17051 1.30805
6.84146 -5.40385 0.0654573
3.66045 -11.3469 -1.74042
4.4691 -9.18565 -1.50067
4.46501 -8.36067 0.288263
-0.593507 -8.86612 3.85183
1.71299 -9.07546 3.98836
3.57334 -9.67435 3.74069
1.04559 -14.773 6.08107
2.29305 -14.1031 4.24327
3.67609 -13.1502 5.27289
7.53119 -12.6876 10.2051
7.33083 -13.784 8.17035
6.8785 -14.768 6.52475
6.58384 -17.4418 -0.0752094
7.87641 -17.8485 2.5789
8.40018 -17.933 5.07308
11.7431 -24.0578 7.37765
11.5359 -21.7527 7.21602
10.9856 -19.8662 7.07772
16.3858 -17.1421 9.50234
14.5305 -18.502 9.20077
14.6117 -18.7425 7.24719
15.9889 -24.1414 8.88026
15.8776 -24.1292 5.90237
16.0005 -21.6656 5.25558
14.0399 -22.8674 0.34121
15.9647 -21.58 0.483792
16.2792 -20.1372 1.78766
11.7503 -15.9523 -0.522513
11.8445 -17.9011 0.732788
13.4509 -17.5997 1.83286
16.7958 -13.7138 8.18231
14.663 -13.7506 6.10145
13.1035 -14.7995 4.37798
12.1339 -10.0962 8.4929
11.147 -11.679 7.11336
10.2706 -12.5788 5.59575
7.21793 -11.9624 -1.10717
7.30341 -10.8835 1.66938
8.19877 -9.91355 3.85104
12.535 -3.70356 8.43331
10.2642 -5.14653 7.152
8.74518 -6.91926 6.12615
1.91451 -8.40688 8.91507
3.16854 -6.22169 7.32361
5.1253 -5.8308 5.73594
-0.0485703 -5.34837 0.0227447
2.35245 -4.51029 1.57617
3.74183 -3.2559 3.3078
-3.43166 -4.49656 5.62064
-0.679894 -3.3528 5.61714
1.38569 -1.89784 5.96186
-2.97688 -4.6328 10.8935
-0.163603 -3.65093 10.8506
1.36848 -1.92763 9.76194
7.00576 -7.13635 10.8073
6.28759 -4.29175 10.2849
5.13024 -2.23454 9.3201
11.624 -1.70042 3.56515
9.91062 -1.18686 5.94867
7.74056 -0.553991 7.12871
4.17706 3.5397 11.8103
4.11881 2.56304 8.99547
5.18784 2.22881 6.70461
3.67346 5.71329 -1.17647
4.04739 4.98386 1.68858
5.33135 4.76789 3.88118
9.64108 10.2807 2.57634
7.80631 9.38661 4.74766
5.47761 8.38688 5.03088
3.59922 15.4957 5.77888
2.76685 12.7549 4.95683
2.18196 10.277 5.09841
-2.10835 3.64036 2.22101
-1.05279 6.25224 3.19275
0.161433 8.38358 2.49631
1.11931 9.1553 -6.34297
-0.0575234 8.66464 -3.64945
-0.623203 8.94744 -1.17957
-7.11773 15.0813 -1.14725
-5.19261 12.84 -1.53601
-3.96357 10.6289 -1.85537
-10.6737 8.3313 -0.425527
-8.46566 8.29099 -2.42641
-6.6032 8.9723 -4.03026
-3.11864 7.94991 -11.8511
-5.04493 8.80276 -9.74303
-6.26882 9.77475 -7.72812
-10.3037 17.319 -10.1662
-8.44621 15.0954 -9.46895
-8.26835 12.5532 -9.37874
-13.053 7.58833 -8.45195
-11.5833 8.85944 -9.71952
-10.4329 9.86258 -10.9648
-6.71363 9.04634 -15.7072
-8.35882 10.6437 -16.0593
-9.70001 10.6166 -14.6166
-13.2492 16.4377 -18.1298
-12.9766 13.4852 -17.8322
-12.6208 11.1017 -16.9987
-15.2161 5.0594 -14.1145
-15.54 6.61465 -16.6358
-14.5906 8.17669 -18.4137
-13.1051 9.52595 -24.1917
-15.0224 9.279 -22.9089
-16.4232 8.5697 -21.7193
-18.6987 3.97215 -18.7458
-18.9733 5.12389 -20.741
-19.0618 5.95605 -22.5241
-21.4701 3.26843 -30.2278
-21.8828 4.20221 -27.4282
-21.6455 5.55982 -25.2829
-24.4184 2.09147 -24.0085
-23.9191 3.4083 -19.1158
-24.0302 3.95413 -21.3679
-24.4944 4.03848 -23.2806
timestep
3.14402 -1.48259 20.4718
3.46716 3.05827 19.6667
2.44292 0.993642 19.4009
1.95325 -0.842409 19.9206
-1.90912 -3.84469 15.0783
0.0258643 -2.77346 15.7788
1.78811 -2.09114 16.3354
6.50945 0.837982 12.5491
4.2743 0.272209 12.8068
2.52683 -0.631964 12.9054
0.310747 2.8676 8.07304
0.273383 0.676051 8.83337
0.246314 -0.988608 9.8866
-2.4832 -7.12216 7.46814
-1.04456 -5.3503 7.05194
0.00216871 -3.69033 7.22619
4.12249 -6.23944 1.82514
2.56839 -4.74537 2.68241
1.17292 -3.71027 3.61094
-3.82067 -1.47677 1.71501
-1.73859 -1.02018 0.799112
-0.176944 -2.15825 0.415772
1.44601 -5.30975 -5.35543
1.45638 -3.44586 -3.97405
1.90877 -1.96606 -2.75485
1.73437 -1.99578 -8.56789
2.45091 -0.731791 -6.75922
3.14592 0.48908 -5.37816
9.12593 3.8476 -4.5763
6.80618 3.83116 -4.6061
4.91288 3.60543 -4.1108
3.85882 3.17227 -9.47654
3.43499 5.41437 -9.05734
3.57693 5.53962 -7.09646
-1.52541 7.51499 -1.8557
-0.916796 6.17258 -4.44567
-0.0123153 6.74159 -6.76097
3.4783 12.6168 -7.07057
1.93189 11.1402 -7.97084
0.431507 10.0333 -8.60694
3.30935 14.0833 -12.5423
1.77281 12.3626 -12.2959
0.374304 10.9751 -12.2879
1.67615 4.51828 -12.9433
0.418336 6.22878 -13.8784
-0.31161 7.95391 -14.4883
-3.86957 3.26702 -13.0717
-3.82037 5.50201 -13.692
-4.03711 7.44432 -13.9397
-3.83307 12.7073 -16.5343
-6.22705 11.3428 -15.3996
-6.94577 9.84341 -13.4663
-8.56033 8.60523 -7.38777
-9.46533 8.96364 -9.49369
-10.0513 9.42911 -11.316
-13.7752 16.2232 -10.6225
-12.8229 14.2549 -11.3978
-12.1144 12.5353 -12.0475
-17.3755 10.6001 -15.6948
-14.4351 10.1414 -15.8494
-12.2696 11.479 -15.6945
-6.37766 13.6588 -19.1708
-8.62863 13.2041 -18.8409
-10.5842 12.9841 -18.7496
-8.10935 9.95206 -24.6033
-9.90363 10.3442 -23.1859
-11.265 11.0583 -21.954
-19.4755 11.506 -22.8329
-16.6777 10.5439 -22.4761
-14.7923 10.2682 -20.7815
-12.2201 4.81508 -21.1494
-14.0416 5.93731 -20.2522
-15.4984 6.84661 -19.2869
-13.7191 0.805353 -15.4253
-14.9332 3.51573 -15.1795
-16.3708 5.51696 -15.8357
-24.6867 5.03266 -12.8411
-22.0657 6.15214 -13.7113
-19.5689 6.53883 -14.0558
-20.0865 8.66327 -6.27127
-19.5765 7.53653 -8.98251
-18.0027 8.02513 -10.9284
-14.5856 11.4947 -7.99274
-13.806 8.73553 -8.8048
-14.2332 8.3437 -11.288
-9.24132 3.77709 -16.4382
-10.38 4.49527 -13.7796
-12.074 5.31304 -12.058
-14.1625 -1.37922 -7.58637
-12.848 0.783654 -9.15938
-11.3528 2.8469 -9.25828
-7.45158 -3.64124 -11.2021
-7.61107 -1.04139 -9.75444
-7.82123 1.44432 -9.22569
-5.45947 8.16428 -6.8243
-4.62206 5.81108 -8.4496
-4.55708 3.38981 -9.2469
0.613256 0.658887 -12.7922
-0.19895 1.64308 -10.0992
-1.29691 2.0438 -7.83287
-5.17881 -0.0763602 -1.25455
-3.07312 0.982717 -3.07796
-1.01347 2.13428 -4.04452
3.47478 8.28753 -2.17453
2.33636 5.68018 -1.28788
1.42531 3.30004 -1.37368
5.50797 -4.20578 -0.876157
4.37893 -1.73534 0.349652
2.97474 0.387119 0.511359
-2.65711 1.97921 4.27978
-0.260807 0.219532 4.48391
2.27603 0.319362 4.24594
5.55081 4.29224 9.41789
5.61554 1.65374 8.03427
4.58361 -0.504267 7.15085
6.35997 -7.21932 10.6144
6.64937 -5.10842 8.53097
4.85947 -3.53114 9.43149
-1.1802 -5.82609 11.3907
1.55028 -5.79035 12.5838
3.89004 -4.81851 12.8728
8.32867 -0.0542905 16.2532
6.81486 -2.61713 16.1096
6.75077 -5.05453 15.3629
13.4734 -9.19224 12.8659
11.0116 -8.28955 14.2818
8.84084 -8.21783 15.618
5.69645 -13.3808 18.4923
7.72091 -12.2621 18.3123
9.25858 -11.0455 18.122
15.1861 -8.36959 21.7083
13.941 -9.76913 20.3396
12.9148 -10.9617 19.154
14.8077 -16.8293 13.9713
15.6264 -15.1003 16.2562
15.6351 -13.4313 18.1841
18.0522 -12.2698 25.3591
18.4803 -12.6174 22.4305
18.7566 -13.9662 20.2843
21.1011 -19.5734 24.7346
20.4252 -18.1583 23.025
19.894 -17.4578 21.262
21.5515 -20.6953 16.0561
20.1274 -20.8317 17.8825
18.8899 -20.6142 19.3997
22.4745 -26.1006 20.0202
22.2875 -23.6665 21.7292
20.1055 -22.5512 22.4346
15.9433 -21.8399 25.0354
19.9427 -22.8787 29.1519
19.058 -22.1883 27.1213
17.9684 -21.8928 25.5069
timestep
-2.82418 9.36831 11.4424
-1.86558 14.3833 11.7826
-2.617 12.2328 11.3436
-3.17672 10.5005 10.5906
-6.00121 13.4616 5.71488
-4.30379 12.0852 6.49375
-2.70351 10.9938 6.85262
2.86442 14.4078 4.51736
1.39237 12.627 4.72731
0.488314 10.8779 4.7938
3.50343 5.77949 9.4007
2.17465 6.65977 7.71492
1.04674 7.43273 6.2967
-2.23814 7.48607 0.762087
-1.71576 6.4613 2.77688
-1.53586 5.3784 4.41269
-4.81348 0.81813 9.48587
-3.64566 1.6108 7.64461
-2.62179 2.1211 6.04079
-0.137995 -2.61755 6.97069
-0.477966 -1.87524 4.7991
-2.372 -1.37884 4.582
-7.84824 -3.68142 8.37312
-6.55561 -3.41855 6.46461
-5.51492 -3.50418 4.79413
-11.4282 -1.64485 5.20664
-9.58076 -1.64256 3.80334
-8.07363 -1.81806 2.54689
-8.91053 -4.24966 0.0494668
-7.59996 -3.12409 -1.49905
-6.80112 -1.39151 -1.00821
-2.31719 1.30418 -3.31147
-4.1665 2.70482 -3.33748
-5.67511 1.43926 -3.27952
-8.34156 7.54458 -5.29623
-7.80298 4.79084 -6.29983
-6.37571 2.73364 -6.78291
-2.90256 -1.91755 -10.2675
-3.84061 0.20401 -10.3052
-4.86613 1.88011 -10.1641
-3.80505 7.2253 -13.8049
-4.24659 4.9601 -14.0422
-4.72078 3.06735 -13.771
1.88595 1.70146 -17.2544
-0.400536 1.85145 -16.8912
-1.92577 1.39713 -15.7301
-5.6323 -3.70382 -14.1331
-3.48959 -2.87493 -14.4559
-1.66675 -2.13498 -14.3528
5.62901 -4.33838 -11.1842
2.75165 -3.66391 -11.5668
0.948395 -4.59603 -13.1101
1.89734 -7.72179 -7.32158
1.10086 -7.76571 -9.50013
0.410828 -7.91495 -11.3393
-5.4377 -10.9268 -13.7417
-4.02362 -10.563 -11.9389
-2.98471 -9.48073 -10.662
-0.192404 -7.52312 -2.82299
-1.97732 -7.39677 -5.20595
-2.80131 -9.13252 -6.88246
-3.27088 -12.4976 -0.910638
-4.31259 -11.6286 -2.79268
-4.96985 -11.2778 -4.61638
-9.42768 -10.8498 0.490651
-9.11032 -10.8968 -1.80706
-8.65686 -11.1076 -3.71254
-11.5272 -6.86612 0.829713
-10.7929 -6.96674 -2.05666
-10.6272 -7.9341 -4.41022
-9.35307 -2.44672 -6.20235
-10.374 -4.24544 -7.2534
-10.9479 -6.07423 -7.7084
-13.7189 -10.6199 -13.6848
-11.2472 -9.19871 -12.818
-11.0119 -7.11892 -11.3614
-10.8643 1.09536 -10.7723
-10.6989 -1.83513 -11.2874
-11.1702 -3.68407 -12.9791
-7.57916 1.15173 -16.6235
-8.27982 -1.74366 -16.7023
-9.80217 -3.78148 -16.5229
-14.0282 -3.77636 -21.7898
-12.4099 -5.82316 -20.3503
-11.0645 -6.8186 -18.4263
-4.97726 -9.43803 -20.8661
-7.23741 -9.53358 -18.9263
-9.31741 -10.079 -17.5552
-8.38395 -17.6433 -15.2943
-7.81936 -14.7173 -15.3035
-9.04856 -12.5669 -14.6967
-4.55691 -15.5776 -7.86095
-6.12286 -13.6298 -9.48402
-7.82551 -12.6323 -11.0991
-14.0595 -13.9992 -7.97205
-12.2516 -11.6336 -8.09665
-9.81182 -10.9333 -8.34084
-6.45854 -4.71916 -11.0512
-6.41261 -6.75824 -8.87855
-7.22669 -8.42546 -7.12922
-5.27815 -8.89759 1.48945
-6.00349 -8.10727 -1.29078
-6.08815 -7.26264 -3.69534
-0.271855 -0.946603 -6.07764
-2.28918 -2.53183 -4.56177
-3.60311 -4.40025 -3.42816
-0.153567 -7.80476 2.47246
-0.950539 -5.08873 1.54059
-2.35865 -3.56048 0.0626898
-6.30088 2.46784 1.71176
-3.85948 0.794061 1.36765
-1.50189 0.0860491 0.702076
5.14863 3.2575 -1.28301
3.32344 3.38023 1.06943
1.62631 1.75829 2.06519
0.61228 0.108881 9.32997
1.60109 1.63367 6.96826
2.64541 3.32683 5.37293
4.95378 10.1764 3.66013
5.77173 7.62489 4.9644
6.00378 5.09629 5.19849
12.7463 -0.956516 5.98925
10.5984 1.02554 5.4075
8.81684 2.70951 6.10953
4.64669 4.59049 12.9146
7.34843 3.93114 11.844
8.69166 4.00994 9.6779
11.2277 10.7151 10.7843
11.6192 8.42847 10.7622
11.2207 6.51493 11.008
15.1626 2.15945 13.8848
15.0898 4.21519 12.812
14.1468 5.86135 13.3427
11.2048 10.0554 18.1196
13.9702 9.13077 17.505
15.5 8.66791 15.518
15.8496 3.81946 20.6008
17.8302 5.64457 19.3255
18.0749 7.92566 18.2123
20.191 14.018 16.4849
20.9385 11.9148 17.1176
21.0694 10.2649 18.1861
24.9412 7.57006 23.3617
24.2513 9.10209 21.7619
23.555 10.7858 21.0128
21.0127 16.6518 18.9661
23.2518 15.4721 20.5393
25.309 14.1478 21.2581
26.5945 12.9759 26.1456
31.1491 12.4008 22.6807
29.1523 13.1964 23.5539
27.4298 13.6829 24.3767
timestep
-21.9437 -15.6149 2.81418
-21.8308 -17.8422 -1.57195
-21.4779 -16.3738 0.189161
-21.3555 -15.0218 1.61673
-14.8494 -12.8718 3.37725
-17.1639 -12.8533 3.21883
-19.1001 -12.5427 3.40746
-22.7819 -7.20884 3.48716
-20.65 -8.12327 3.5203
-18.7973 -8.75605 3.29337
-12.8137 -8.74782 -0.311896
-13.9307 -8.50651 1.70713
-15.0289 -8.28107 3.32807
-10.3366 -6.04651 9.20094
-11.6827 -6.60312 7.39523
-12.7967 -6.42629 5.77918
-15.8216 -2.60153 3.1767
-13.5773 -2.59363 3.76449
-11.8878 -2.88723 4.73413
-8.15771 -0.11184 1.65122
-8.08302 -0.673436 3.90098
-8.65159 -1.15873 5.72365
-6.52876 -3.02529 11.365
-7.12575 -1.18298 10.0875
-7.62686 0.403503 9.03262
-1.50134 3.77769 12.3644
-3.42759 3.3003 11.1627
-5.09694 3.00557 10.1591
-6.46099 9.42165 8.65489
-4.52229 8.17611 8.38566
-5.14138 6.30883 8.2812
-1.92405 1.17815 6.92847
-2.51299 3.23359 6.02809
-2.75849 5.13274 5.56465
-1.53575 13.3322 3.56216
-1.2954 10.4724 2.75952
-2.18464 8.15116 3.32979
-6.90775 5.94365 -2.13035
-5.02691 6.49049 -0.887047
-3.30263 7.0842 -0.141916
3.8965 8.08877 -2.20485
1.63597 7.72934 -2.58323
-0.322533 7.56255 -2.45038
2.71048 3.59334 -6.70267
1.43732 5.47727 -6.24191
-0.133996 6.6607 -6.13702
-4.67467 11.2444 -7.99118
-3.48283 9.25846 -8.12501
-2.85618 7.46976 -8.66227
0.115987 11.9145 -13.7234
-0.860795 9.35664 -12.5472
-1.6803 6.96168 -12.2398
-3.39197 0.662669 -16.2555
-2.13874 2.35561 -15.283
-1.24144 3.73839 -14.2045
4.64931 5.24552 -15.8843
3.32173 3.39582 -15.4388
2.12605 2.0378 -14.6596
9.73376 3.27628 -13.294
7.41589 1.40537 -13.2071
5.18005 0.188572 -13.3583
3.80223 -7.21266 -12.3933
3.33582 -4.94004 -12.4012
3.85871 -3.09116 -11.9663
9.71175 -2.11672 -12.1702
8.21669 -2.93263 -10.5949
6.70062 -3.51405 -9.47943
11.7692 0.459375 -7.93315
9.10439 -0.0276883 -6.69131
7.19235 -1.64406 -6.20825
3.59654 -6.1739 -5.07931
4.43691 -4.2869 -4.02317
5.19581 -2.69269 -3.14938
5.31134 -8.28148 1.9587
4.99761 -5.38877 1.3147
5.57195 -3.00389 0.618966
11.4601 2.24478 4.67694
9.41918 0.134087 4.16709
7.32351 -1.10171 3.40381
2.44217 -3.56717 8.21137
3.70465 -1.01029 7.34599
4.42138 0.398153 5.34466
0.0362856 2.4294 9.29087
1.72555 4.31209 7.71533
2.38833 3.60856 5.35552
5.39993 9.20503 4.35278
3.04118 7.92698 3.05537
1.76869 5.83584 2.33979
3.60929 2.97048 -3.71133
1.17524 3.10973 -1.99774
0.0759593 3.11146 0.303263
-7.59769 3.45414 1.99562
-4.8723 2.4622 2.68028
-2.51949 1.4871 2.55398
-3.48004 -3.20429 9.49808
-3.23009 -3.13131 6.52948
-2.62975 -1.8164 4.42878
-8.23997 -5.35132 0.849185
-5.28883 -4.99728 1.06326
-2.88807 -4.539 1.79048
0.124756 -9.02146 -2.29706
0.37148 -6.06573 -2.00859
-0.503544 -3.85451 -1.088
-5.70078 2.31453 -2.69826
-2.94936 1.18818 -2.90177
-1.34047 -0.774584 -3.15025
1.48641 -6.95827 -8.1517
0.622829 -4.41395 -6.86287
0.784731 -2.00187 -6.05175
-4.23643 1.1768 -10.5701
-1.37364 0.455364 -10.1648
0.858134 -0.641201 -9.59951
2.85072 6.55922 -12.103
2.29847 3.82548 -11.0527
3.66205 1.85659 -10.1768
6.8683 8.89035 -9.13806
7.13815 5.93323 -8.88699
6.55355 3.50994 -8.34883
9.88106 8.06341 -1.8332
8.9984 5.57421 -3.21349
8.11562 3.88183 -4.90436
12.0238 -1.4525 0.61468
9.70744 -0.1353 -0.719495
8.15173 1.41809 -2.01149
1.05082 -1.00164 2.56788
3.10946 0.659959 1.1962
5.38597 1.63311 0.585459
8.552 7.09067 1.23575
7.91757 5.18778 2.40147
7.17791 3.59818 3.29978
4.53721 8.71714 8.20765
5.38354 6.68654 7.47092
6.18617 5.08371 6.65383
4.09489 0.179949 13.7331
4.37609 1.7679 11.2271
6.08436 3.12843 9.91059
11.9013 3.16383 14.0888
10.9322 1.9186 11.5608
9.40274 1.30047 9.6163
6.77127 -3.0755 13.3051
7.77299 -2.54964 11.2797
8.48917 -2.38445 9.45194
4.29409 -6.09148 8.52525
5.84544 -6.53121 6.85721
7.20636 -5.14268 7.17444
13.9539 -5.5952 7.81889
12.0332 -5.79368 5.54906
10.0446 -4.40792 4.7569
11.9152 -4.31807 0.454181
8.00531 -7.36469 -1.98509
9.19382 -6.13583 -0.416729
10.1018 -5.15714 1.03193
timestep
3.37979 -0.709039 -10.709
4.08563 3.30124 -12.8903
3.15796 1.19889 -12.571
3.796 0.688652 -10.7784
-0.0573619 6.97229 -7.94807
1.01506 4.93199 -8.21168
1.76117 3.19945 -8.77958
-1.6285 -1.92078 -11.6616
-1.54672 0.348352 -11.1854
-1.24726 2.27579 -10.9093
-6.6758 0.231191 -14.1062
-5.65213 1.9796 -12.9759
-4.53391 3.48862 -12.3816
-4.1831 8.85851 -14.8909
-5.91607 7.38467 -14.436
-5.60738 7.13169 -12.5068
-10.3948 3.57784 -8.73242
-9.02351 5.25164 -9.56928
-8.09788 6.98923 -9.64022
-6.05271 14.0245 -8.60613
-6.71627 11.948 -7.81241
-7.04722 10.0177 -7.59958
-9.10025 7.05782 -1.1428
-9.51562 8.65027 -2.77802
-9.08313 9.66458 -4.41051
-9.9186 15.4858 -6.62302
-10.4261 14.0525 -4.87069
-10.6077 12.9465 -3.25031
-14.2613 6.9719 -1.90248
-13.7099 9.12048 -1.22282
-13.1455 11.0079 -1.19205
-14.7025 11.3832 6.25929
-13.9216 10.9906 4.11025
-13.3532 11.9468 2.48433
-11.7774 20.6358 1.14915
-11.6713 17.8332 2.15652
-11.8004 15.3922 2.88256
-9.54256 10.6155 7.73829
-9.4399 12.7456 6.82493
-9.76067 14.4852 5.95775
-9.28612 19.4254 10.6165
-8.18027 18.1761 9.00446
-7.39944 16.7784 7.85654
-6.66473 14.0521 14.2875
-6.69541 13.9001 11.9727
-6.32357 13.8588 10.0384
-1.71858 13.0805 4.5909
-3.53147 12.776 6.0062
-5.08159 12.0169 6.95605
-8.28691 7.29073 10.2458
-5.86853 7.87323 8.60486
-3.63916 8.55552 7.57199
3.59192 7.77521 5.23
1.34629 7.51939 5.75353
-0.468307 6.93302 6.24768
-3.45069 1.31864 3.91597
-1.6717 2.35093 4.98925
-0.0432709 3.19585 5.70706
5.1703 0.402834 10.6534
4.57367 0.828774 7.76498
2.74721 0.632696 5.99635
4.50035 -4.54508 7.74253
2.56944 -4.53488 6.4565
2.64747 -3.06885 5.14288
-2.23972 -6.90772 1.05645
-0.158648 -6.10685 1.6975
1.49093 -5.14277 2.17599
0.271371 3.11809 0.102841
0.86599 0.236459 0.575076
1.74393 -2.07424 -0.0512922
4.72267 2.16422 0.832871
5.28237 0.0706433 0.00458137
5.43503 -1.6889 -0.868096
12.9192 -3.17392 1.35656
10.9234 -2.90899 -0.840452
8.62645 -3.56013 -1.73626
9.31799 -9.23637 1.4732
9.30766 -8.2195 -1.32792
7.92338 -7.03243 -3.11048
1.45562 -11.2462 -2.71126
3.66071 -10.0341 -4.30773
5.3443 -8.51515 -5.47438
3.8669 -9.29506 -13.6006
3.88121 -7.80746 -11.0185
3.55428 -7.20727 -8.56191
-4.04535 -3.27795 -9.90825
-1.45548 -3.99616 -8.62094
1.01921 -4.40617 -8.15969
-2.984 1.04146 -3.73827
-0.414433 -0.216391 -4.57227
1.41838 -1.35606 -5.93142
5.35324 5.63163 -5.74174
5.00403 2.70009 -6.1473
4.90419 0.154571 -6.03408
8.91924 3.79317 -2.38185
8.4131 0.882388 -2.77117
8.33591 -0.784546 -4.69934
16.3513 -2.75168 -6.89677
13.6367 -3.30368 -5.79819
11.1011 -3.25427 -5.53211
13.8703 -8.48272 -0.945348
12.9195 -7.89046 -3.70678
11.2211 -7.05048 -5.41334
9.0956 -7.34018 -12.4606
8.57324 -8.36181 -9.71036
8.6617 -9.14482 -7.28517
7.82122 -14.3084 -0.126034
7.7995 -12.539 -2.52376
7.50546 -11.9397 -4.98485
4.62855 -17.8372 -3.11821
4.99555 -16.116 -5.52309
4.96759 -13.9909 -6.93213
-2.63883 -16.3511 -5.82972
-0.530198 -14.4892 -6.81268
1.36143 -12.8175 -7.17345
-5.65636 -9.34972 -8.92894
-3.00952 -9.04646 -7.59377
-0.583784 -9.55818 -6.99638
-3.81638 -3.78443 -3.94888
-1.69278 -5.84306 -4.31325
0.656563 -6.6668 -4.86505
6.94818 -3.94783 -7.52302
5.08285 -4.09343 -5.20359
3.87757 -5.34849 -3.33956
7.67306 -3.31436 3.55514
6.07537 -5.11986 1.80358
4.9578 -6.62317 0.0733717
4.33238 -13.5005 -0.299981
3.86515 -11.3829 0.52475
3.25206 -9.73963 1.42164
6.77783 -8.3617 5.7986
4.52596 -8.81371 5.47124
2.59979 -8.95027 5.08121
-5.48372 -7.28271 8.42695
-2.69432 -8.29347 8.1476
-0.212608 -8.47621 7.59274
5.41179 -6.56567 13.8756
3.15403 -8.14401 12.739
1.19921 -8.11385 11.1019
-4.62176 -6.38035 15.4899
-2.54547 -6.11 14.4907
-0.844098 -5.99418 13.5043
0.751047 -2.0588 11.8518
2.28476 -2.40377 13.558
1.17957 -3.15077 15.0077
-1.85627 -3.84479 23.2066
0.0781078 -3.23734 21.0227
0.964361 -2.50591 18.7462
2.48336 0.525765 21.4226
1.41325 5.08002 18.001
1.76482 2.90839 18.7378
1.79008 1.11474 19.5521
timestep
2.33026 -5.97853 18.164
-2.6379 -6.71449 17.6896
-0.358632 -6.74571 17.2578
1.5526 -6.35277 16.9863
2.33725 -9.51225 11.1298
1.82611 -7.48258 12.1306
1.29002 -5.9305 13.219
-2.52607 -0.830216 13.3705
-1.23091 -2.24345 12.0637
-0.482969 -3.57604 10.8204
-1.5838 -7.11276 5.28529
-0.846544 -5.11814 6.21282
-0.770846 -3.33159 7.03947
-5.89482 -0.576874 6.38311
-3.85874 -0.699256 5.27775
-2.33213 -1.33536 4.2074
3.16941 2.58221 5.92002
1.75354 1.75218 4.28027
0.299076 1.167 3.08738
5.0252 -2.08895 2.49534
4.58367 -0.860736 0.57728
2.72178 -0.220667 0.509607
-2.25223 -0.592465 -3.84878
-0.0728643 -0.827843 -3.08892
1.77583 -1.49284 -2.94391
7.46826 -3.51873 -7.63958
6.03375 -2.55571 -6.09131
5.13179 -1.45861 -4.72611
5.52906 3.14525 -6.38754
7.47281 3.34982 -5.13757
7.18401 1.68312 -4.12781
12.9968 0.979926 -0.839901
10.9597 2.08406 -0.95622
9.04481 2.54585 -0.928882
9.1625 1.7006 6.16426
8.62732 3.76591 4.08376
8.46207 5.03804 1.87993
12.3441 10.4685 -1.80783
11.4927 9.03536 -0.194266
10.6549 8.09015 1.31754
14.1001 8.80734 7.36531
12.5293 9.51123 5.80984
11.3854 10.2263 4.3742
12.9545 17.56 3.71407
11.9417 15.4834 3.50339
10.78 13.9519 3.93485
5.38332 11.9721 5.88068
6.45123 12.9876 4.08883
7.31938 13.5587 2.4152
6.1492 20.809 2.30745
5.88693 18.1452 0.997624
5.04561 15.8196 0.375992
-1.85846 17.0339 -1.21828
0.141084 15.9714 -1.72346
1.93011 15.1471 -1.69318
0.464608 8.63368 -5.31877
0.880596 10.9022 -5.06776
1.26106 12.7737 -4.58443
3.51978 18.7285 -3.72704
2.03958 17.502 -6.00414
0.53089 15.669 -6.93487
4.08666 17.6958 -11.2415
1.89404 16.951 -11.0996
0.0747506 16.3465 -10.6461
-6.07477 17.8063 -13.2815
-4.1853 16.4646 -13.1709
-2.90504 15.0692 -12.6283
-0.0379802 17.7777 -18.5067
-0.881735 15.2041 -17.2635
-0.939595 13.4272 -15.4356
5.55108 12.9459 -15.3581
3.3944 12.5774 -14.5865
2.00274 12.561 -13.1923
-3.39728 12.7373 -9.08092
-0.560233 11.892 -8.73873
1.87715 12.2272 -9.40904
8.89019 14.088 -11.0623
7.07582 13.1482 -8.89314
5.14619 12.2763 -7.47227
9.98107 13.3237 -1.07099
7.37039 12.5963 -2.31022
5.61323 11.4834 -3.7854
4.1173 4.7079 1.59822
3.62744 7.27249 0.161809
4.04984 9.54501 -0.91513
1.37425 16.372 4.01039
1.70145 13.6712 2.79424
2.52537 11.3774 2.04431
-3.32571 12.8923 -3.11883
-1.73191 11.6682 -0.918425
-0.847226 10.0795 0.869234
-0.392978 5.09683 7.78209
-0.563363 5.62323 4.8539
-0.434566 6.6928 2.54265
2.72719 3.56405 -3.84464
0.834574 3.35083 -1.55272
-0.888149 3.65721 0.302238
-7.33699 1.8864 1.32495
-4.97457 0.690554 -0.042296
-2.48456 0.209693 0.224284
3.18667 -3.76668 4.16641
0.951374 -3.96943 2.20612
-0.671192 -3.12337 0.430191
1.50399 -8.96975 -5.41862
0.726743 -8.08764 -2.68034
-0.768727 -6.27382 -1.69237
-7.59794 -4.88225 -3.98805
-6.03827 -5.96217 -1.68988
-4.24076 -7.54709 -0.818381
0.124765 -9.72281 3.89055
-2.30316 -11.0998 2.84672
-3.94466 -10.9213 0.903652
-8.01953 -14.8131 -6.00411
-6.89106 -13.8 -3.43891
-6.63607 -12.5368 -1.23861
-5.75901 -7.74097 4.33531
-7.65581 -9.76315 3.24291
-8.48336 -11.8344 2.00702
-8.86485 -19.5658 4.44491
-9.85754 -17.329 2.74437
-10.5753 -15.0066 1.97369
-17.1072 -17.1354 -0.864115
-15.4374 -14.873 0.122597
-13.9605 -13.3394 1.52586
-18.0873 -13.3025 7.15119
-16.0367 -11.4838 5.98186
-13.9056 -11.1401 4.62426
-11.4092 -17.9076 7.58583
-12.1714 -15.8252 6.90394
-12.0012 -13.9454 6.33994
-7.80041 -15.2402 9.22215
-8.04636 -13.0207 8.59326
-8.27109 -13.2921 6.65503
-1.71602 -14.477 7.85318
-3.89679 -15.2431 5.97227
-5.8716 -15.1428 4.36213
-0.512024 -13.8137 -0.961212
-2.79939 -15.5329 -0.128881
-5.10909 -16.129 0.772427
-10.6016 -18.1237 -2.15768
-8.29178 -18.3307 -2.09388
-6.34959 -18.5678 -1.86453
-7.46778 -18.3086 -7.71651
-5.59557 -18.5293 -6.36428
-4.21424 -18.8447 -4.9956
1.3721 -13.6238 -6.93289
0.436968 -16.2212 -5.81067
-0.553054 -18.0601 -4.34747
1.70319 -20.1629 -0.760136
4.37653 -16.8611 -1.14006
2.479 -17.058 0.180167
1.48894 -18.1297 -1.14351
timestep
3.76732 -7.84041 -0.294115
7.2396 -6.45144 2.31797
6.18918 -7.15355 0.372189
4.8906 -7.36169 -1.09453
10.0197 -9.64927 -1.17512
8.26139 -9.57593 -2.68683
6.56043 -9.58981 -3.68045
3.46028 -15.4467 -1.44924
3.79101 -13.7987 -3.04835
4.15211 -12.4342 -4.42234
-1.04912 -8.09896 -6.34945
0.719769 -9.54473 -6.75337
2.4343 -10.4276 -7.15383
3.48164 -14.207 -11.6019
3.34731 -11.9481 -11.09
3.4174 -10.0006 -10.8011
1.12859 -3.33021 -13.2864
2.34027 -5.22462 -12.7159
3.69878 -6.64228 -12.5555
9.09799 -7.73677 -17.26
8.40948 -7.54258 -15.0531
7.36171 -7.14604 -13.4326
8.86919 -5.8639 -7.24523
9.05023 -5.28769 -9.48523
8.67314 -4.37357 -11.1891
8.76769 -0.717742 -15.5999
9.40438 -0.887643 -13.3755
10.1554 -0.893722 -11.5543
16.3874 1.95178 -8.88436
14.1406 1.37656 -8.9426
12.2056 1.00889 -8.98201
10.376 8.10827 -9.99506
9.94871 5.8498 -9.68027
9.81392 3.95696 -9.15124
5.94988 1.1613 -4.26399
5.49113 2.30245 -6.97834
6.19013 4.46851 -8.1282
3.72393 8.91116 -12.0056
4.0052 8.2777 -9.7915
4.50559 7.8689 -7.93047
6.93269 9.57275 -4.16214
5.15361 11.0616 -4.13661
3.64081 10.187 -5.04624
-3.39371 9.72098 -5.92735
-1.15033 9.13549 -5.84463
-0.138466 10.3784 -4.69916
-1.28888 3.75189 -1.6424
-0.905879 6.03814 -1.54869
-0.280408 7.88397 -1.83604
-0.560655 13.9732 3.03647
1.27089 12.3478 1.33826
1.89031 10.0595 0.398903
7.01783 6.52763 4.3357
5.04437 7.5997 3.75386
3.17181 8.08633 3.38292
-2.57547 9.07164 7.55628
-0.693675 10.1693 6.75849
0.111532 8.90254 5.48258
-5.27425 5.84152 0.00594313
-3.86326 8.25738 1.03215
-2.95061 9.13729 3.24469
-5.72504 12.2004 9.08145
-5.52212 10.8224 7.22609
-5.73248 9.46672 5.81231
-9.21204 5.09527 3.26789
-8.95375 5.81987 5.45664
-9.12792 7.77954 5.55846
-11.1846 12.8854 10.5278
-11.4512 11.1077 8.15098
-12.3082 9.77205 6.15496
-15.6883 13.9922 3.99372
-15.4573 11.7678 3.37662
-15.2135 9.84098 3.70666
-15.9672 7.21494 -4.94475
-15.315 8.27029 -2.23524
-15.2241 8.13793 0.309649
-10.4293 12.3888 2.9872
-10.6369 9.58881 1.98856
-11.434 8.15622 0.035398
-8.78954 5.797 -6.26872
-8.70444 5.43846 -3.31159
-9.36862 5.09865 -0.873117
-10.1374 -1.91011 -1.04968
-9.65794 0.415716 0.750608
-7.95409 2.25572 1.2141
-5.08721 2.50952 8.42635
-4.57227 1.22987 5.78481
-4.83695 2.01542 3.37325
0.132847 4.8311 5.92407
0.321307 3.16345 3.46159
-1.36871 2.17629 1.82716
-1.88255 1.16338 -3.68268
0.487023 -0.310508 -2.63714
0.950661 -0.103184 -0.138222
4.84543 -4.74362 4.57891
4.20168 -2.47998 2.75082
4.15701 -0.0761389 1.90113
12.6795 -1.36283 0.835699
9.86954 -0.491635 1.31059
7.771 0.956682 1.3427
7.64826 8.74401 0.926606
7.61543 6.05019 -0.347237
8.09344 3.71438 -1.25169
10.3571 9.82783 -4.21758
10.0125 6.98822 -5.05321
10.1727 4.55105 -4.3204
17.1798 4.64643 -5.59935
14.8904 2.9187 -4.79061
12.6384 1.7433 -5.01024
12.8393 -5.59322 -7.66257
11.7361 -2.89243 -7.055
10.3117 -0.839568 -6.54616
4.39221 0.276366 -11.4158
5.07225 -1.74465 -9.33428
6.65928 -1.50954 -7.35218
5.86598 -7.69677 -8.24836
4.17062 -6.14346 -6.35274
4.57759 -3.88545 -5.23997
8.44025 -3.87076 -2.16168
6.21815 -2.16992 -1.13707
3.91306 -3.17188 -1.56716
-1.12975 -9.34882 -0.456452
-0.548467 -6.47213 -0.973299
0.508075 -4.25841 -0.276426
-6.55627 -2.54385 2.63052
-3.61647 -2.0566 2.65488
-1.37639 -3.25631 2.86751
2.53107 -2.78987 7.53948
0.438048 -3.52996 6.86574
-1.18022 -4.56524 6.42957
-5.94791 -6.86102 5.19576
-5.48533 -7.46851 7.38651
-4.18815 -6.17215 8.10599
-0.0838266 -6.71846 15.6523
-2.5969 -6.60377 14.0549
-3.474 -7.11796 11.7164
-5.80798 -14.5256 11.5542
-6.59164 -11.6831 11.1224
-6.5494 -9.32105 12.083
-10.1259 -2.67407 11.7568
-9.41531 -4.77032 12.4519
-9.13057 -6.66288 12.9208
-9.61548 -9.33125 19.1558
-10.6365 -8.47935 17.2547
-11.4948 -8.10582 15.5217
-14.3282 -13.0027 11.5765
-15.3753 -10.6587 13.0898
-15.0696 -9.37536 15.2717
-16.5888 -13.7392 17.3929
-15.8034 -9.21684 20.9543
-16.8462 -10.5849 19.3977
-16.7285 -11.6999 17.7778
timestep
-0.475876 18.1309 0.489866
-1.06122 17.6998 -4.10525
-1.49643 18.4828 -1.9652
0.0503281 17.9628 -0.861592
2.24701 11.9856 -2.95654
2.06498 14.1763 -3.69803
2.4181 15.2555 -2.08814
5.95081 17.7591 3.39571
5.6751 16.3628 1.56355
5.52929 15.0683 0.0856262
9.48655 12.1739 3.76566
8.2604 11.849 1.82314
7.3179 11.7151 0.0981702
10.3049 6.28445 -4.26224
9.22707 7.48803 -2.59729
7.88253 8.26302 -1.38305
1.62987 4.93675 -0.593334
3.90301 5.21602 -0.222865
5.86666 5.2015 -0.379693
10.5434 2.64577 2.67951
10.1923 2.03926 0.467889
8.27985 2.3014 0.0745128
2.95856 -0.95227 -1.85607
4.93662 -1.13253 -0.65723
6.64999 -1.12289 0.314958
8.91171 -7.03058 3.99119
8.9564 -5.52244 2.22882
8.38266 -4.48789 0.653567
9.17866 -1.92492 -4.73943
8.17865 -3.88 -3.99105
7.45652 -5.37065 -2.92456
10.6389 -7.94668 -7.78855
8.52936 -8.22002 -6.86262
7.07169 -8.09737 -5.54313
11.5676 -9.2189 -0.288592
8.88636 -10.094 -1.25065
7.07386 -10.8191 -2.89128
2.54423 -13.0067 2.41024
3.21488 -12.8967 0.19202
3.87212 -12.4063 -1.59922
2.79495 -15.6205 -7.6021
2.11164 -15.0425 -5.46169
1.40935 -14.3227 -3.76772
-2.58646 -12.5441 1.73092
-1.6301 -14.2234 0.447338
-0.932846 -15.3955 -0.9743
-7.90099 -13.4826 -2.22915
-5.9548 -14.7343 -2.39635
-4.12052 -15.0908 -3.02024
-0.224627 -15.7375 -10.5521
-2.44293 -15.1241 -8.6591
-3.86667 -14.2727 -6.72245
-6.81245 -9.61336 -3.41111
-6.91536 -11.0104 -5.26044
-7.21337 -12.4826 -6.5351
-13.0794 -16.0478 -7.86496
-11.62 -14.2473 -7.96835
-10.5558 -12.6309 -8.33679
-10.138 -8.33325 -3.65641
-11.322 -7.98462 -6.3688
-12.1737 -9.19427 -8.44579
-12.4332 -4.0897 -10.7034
-13.9465 -5.82704 -10.9751
-14.732 -7.62256 -10.7749
-20.8938 -5.89072 -11.9802
-19.1314 -7.234 -12.6672
-17.6119 -8.39967 -13.1291
-15.0385 -3.49923 -19.3173
-16.1663 -5.28969 -17.219
-15.5518 -7.54795 -16.2065
-8.19275 -7.88043 -18.3244
-10.226 -8.51663 -17.4059
-12.0139 -8.86065 -16.6536
-14.9936 -14.9594 -12.7473
-12.8856 -12.8565 -12.6265
-11.3088 -11.1838 -13.7303
-2.83918 -11.1951 -16.4055
-5.66055 -11.4129 -15.4713
-7.69658 -12.2677 -14.1959
-6.83481 -18.4859 -8.74938
-6.61978 -15.6719 -9.70626
-6.09082 -13.5352 -10.9936
-8.2859 -6.61751 -10.8313
-6.57271 -8.71121 -9.58163
-4.58229 -10.3017 -9.68625
-3.82792 -10.2497 -1.5699
-3.10939 -10.5378 -4.4476
-2.12248 -10.3332 -6.78996
3.87581 -12.1177 -11.1552
2.67238 -10.6083 -8.88501
1.67024 -10.2646 -6.56551
2.97436 -3.21732 -7.40843
3.52719 -5.68771 -5.83618
3.15436 -7.64598 -4.246
6.11043 -9.76492 2.84161
4.97957 -7.76879 0.939757
3.61957 -6.36565 -0.698558
-2.93842 -1.76002 -0.975616
-0.60088 -3.37373 -0.0743781
1.70258 -3.56057 1.00343
7.90288 1.54523 4.92742
5.38572 0.0554991 4.35731
3.31875 -1.0162 3.3173
-2.38096 0.0435726 7.91025
-0.0772569 1.4988 6.70373
1.43135 1.97624 4.70406
-1.09443 7.31151 -0.488527
0.00585521 7.19567 2.27849
1.25555 5.68868 3.91243
-2.90465 4.74656 10.9912
-1.22757 5.86954 8.79877
0.621742 6.97219 7.4325
1.06053 5.30596 14.3808
2.41033 6.76875 12.163
3.05758 8.13299 10.1082
6.51613 14.596 6.97749
6.57986 12.4316 9.02489
6.35073 9.95127 9.57065
10.3368 5.86337 15.0884
10.5339 8.40813 13.5503
9.01583 10.0146 12.2786
9.26941 18.9365 10.1611
9.32227 16.0241 10.7904
9.77154 13.6989 11.7359
13.4598 18.4297 16.047
11.4574 16.2313 15.8524
9.15402 15.5492 14.997
6.71179 20.9259 12.2723
6.22377 18.9552 13.395
5.82927 17.1649 14.1163
4.14841 16.9581 9.29437
2.40186 15.9265 10.4203
3.35604 15.2149 11.9901
6.25792 10.7404 18.2403
4.46346 11.3929 15.9524
3.29351 11.8376 13.7307
-0.925685 11.9291 6.17303
0.342741 11.2265 8.77644
0.543911 10.8687 11.2932
0.782634 9.76533 17.5036
-0.606084 9.21652 15.728
-1.40412 8.96685 13.9443
-7.29645 11.9526 13.1758
-5.56926 10.5747 12.4684
-4.53325 9.04268 11.7895
-8.3584 12.0623 7.09757
-6.87943 9.4887 6.83348
-5.29685 8.03484 8.20623
-5.53279 3.2493 7.20029
-1.91244 2.78709 3.61872
-3.26357 4.08397 4.988
-4.31985 4.78517 6.49581
timestep
-7.82475 18.5745 -3.6708
-4.96106 21.1246 -2.44062
-6.99063 21.3021 -3.55046
-7.11883 19.5675 -4.4754
-1.05904 21.7713 -8.20065
-2.90569 20.5064 -7.5905
-4.13431 19.1869 -6.79657
1.16289 18.1024 -5.51824
0.0930842 16.1301 -6.10814
-1.6503 16.3189 -7.00585
-5.43833 10.7979 -7.44376
-3.88116 12.0954 -8.57256
-2.58004 12.6393 -7.19697
0.621471 9.59526 -1.06397
-0.189131 10.0756 -3.18401
-0.67737 10.1116 -5.09224
4.57648 7.36231 -6.64572
2.31773 6.88115 -6.42459
0.419484 6.58544 -5.98854
4.67275 0.841345 -4.7961
2.66773 2.00821 -4.76959
0.998257 3.05258 -4.71423
-5.0709 3.35904 -2.29929
-3.15887 2.04544 -2.33092
-1.38109 1.1997 -2.40218
5.07715 -1.40759 -0.181064
2.81854 -1.49437 -0.704084
0.912622 -1.57918 -1.19518
1.63681 -9.18311 -0.804012
0.720932 -7.05159 -0.817104
0.0278282 -5.22299 -0.578931
5.22379 -6.06187 3.0397
3.03029 -5.31189 3.13161
1.09936 -4.92908 3.055
1.56685 0.710032 1.99442
-0.767008 -0.267762 3.56841
-0.41543 -2.18875 5.20814
-6.67934 0.604769 8.38658
-5.13335 -0.843495 7.44062
-3.72852 -2.17365 7.06911
-7.66252 -7.80392 8.70489
-5.65652 -7.05009 7.816
-6.04435 -5.17176 7.36617
-12.9105 -2.68731 5.34435
-11.1509 -4.12686 5.80695
-9.7194 -5.33656 6.41385
-6.7639 -11.0593 3.64301
-7.84064 -9.01251 3.45949
-9.13531 -7.53058 3.3667
-15.0715 -5.20245 -0.680672
-12.4636 -6.62528 -0.914345
-10.5262 -8.084 -0.126012
-10.7956 -14.0395 -2.32477
-9.80657 -11.9609 -2.61352
-9.06672 -10.1663 -2.94979
-4.15041 -7.64358 -6.71992
-5.66435 -9.06382 -5.6839
-7.55307 -8.70588 -6.11459
-12.7201 -14.3832 -8.86556
-11.0575 -11.9414 -8.47316
-9.75178 -9.81734 -9.00774
-13.5491 -7.92417 -12.6503
-11.7867 -6.45324 -12.3149
-10.1008 -7.38802 -11.9089
-7.2251 -5.42008 -18.5479
-7.63679 -5.22262 -16.2733
-8.03733 -5.32996 -14.3474
-7.78936 0.215356 -8.35241
-6.15494 -0.912367 -10.5744
-7.43156 -2.10413 -12.4325
-12.4888 1.41498 -9.99509
-10.8692 1.01885 -11.6083
-9.68191 0.86701 -13.173
-11.2441 6.82891 -10.5595
-9.25968 5.60604 -12.4161
-8.86696 4.30427 -14.5733
-2.65821 9.15177 -13.4514
-4.52381 6.83258 -13.5973
-5.19303 5.00511 -15.245
-3.07706 7.36662 -20.9448
-2.6384 4.74946 -19.5889
-2.53577 3.39355 -17.4317
4.23078 3.53329 -19.1919
2.91642 3.55573 -16.5175
0.82547 2.13483 -16.1836
4.83387 4.1651 -9.16331
2.94704 3.94776 -11.4596
1.03011 2.56275 -12.4134
-2.45058 -2.13554 -14.349
-3.02718 0.397443 -12.8888
[truncated: 98,524 more chars]
