# Supplementary material for: Investigating Intrinsically Disordered Proteins With Brownian Dynamics
Source: Front Mol Biosci. 2022 Jun 8;9:898838. doi: 10.3389/fmolb.2022.898838 (PMC9213797; doi:10.3389/fmolb.2022.898838)
Supplement: Supplementary file 1 [file Presentation1.zip › Browndye_IDP_paper/trajectories/glu_lys_sv30.vtf]

a 0 t NN res GLU r 3.430000
a 1 t OG res GLU r 3.430000
a 2 t CB res GLU r 3.430000
a 3 t CA res GLU r 3.430000
a 4 t OG res GLU r 3.430000
a 5 t CB res GLU r 3.430000
a 6 t CA res GLU r 3.430000
a 7 t OG res GLU r 3.430000
a 8 t CB res GLU r 3.430000
a 9 t CA res GLU r 3.430000
a 10 t OG res GLU r 3.430000
a 11 t CB res GLU r 3.430000
a 12 t CA res GLU r 3.430000
a 13 t OG res GLU r 3.430000
a 14 t CB res GLU r 3.430000
a 15 t CA res GLU r 3.430000
a 16 t OG res GLU r 3.430000
a 17 t CB res GLU r 3.430000
a 18 t CA res GLU r 3.430000
a 19 t OG res GLU r 3.430000
a 20 t CB res GLU r 3.430000
a 21 t CA res GLU r 3.430000
a 22 t OG res GLU r 3.430000
a 23 t CB res GLU r 3.430000
a 24 t CA res GLU r 3.430000
a 25 t OG res GLU r 3.430000
a 26 t CB res GLU r 3.430000
a 27 t CA res GLU r 3.430000
a 28 t OG res GLU r 3.430000
a 29 t CB res GLU r 3.430000
a 30 t CA res GLU r 3.430000
a 31 t OG res GLU r 3.430000
a 32 t CB res GLU r 3.430000
a 33 t CA res GLU r 3.430000
a 34 t OG res GLU r 3.430000
a 35 t CB res GLU r 3.430000
a 36 t CA res GLU r 3.430000
a 37 t OG res GLU r 3.430000
a 38 t CB res GLU r 3.430000
a 39 t CA res GLU r 3.430000
a 40 t OG res GLU r 3.430000
a 41 t CB res GLU r 3.430000
a 42 t CA res GLU r 3.430000
a 43 t OG res GLU r 3.430000
a 44 t CB res GLU r 3.430000
a 45 t CA res GLU r 3.430000
a 46 t OG res GLU r 3.430000
a 47 t CB res GLU r 3.430000
a 48 t CA res GLU r 3.430000
a 49 t OG res GLU r 3.430000
a 50 t CB res GLU r 3.430000
a 51 t CA res GLU r 3.430000
a 52 t OG res GLU r 3.430000
a 53 t CB res GLU r 3.430000
a 54 t CA res GLU r 3.430000
a 55 t OG res GLU r 3.430000
a 56 t CB res GLU r 3.430000
a 57 t CA res GLU r 3.430000
a 58 t OG res GLU r 3.430000
a 59 t CB res GLU r 3.430000
a 60 t CA res GLU r 3.430000
a 61 t OG res GLU r 3.430000
a 62 t CB res GLU r 3.430000
a 63 t CA res GLU r 3.430000
a 64 t OG res GLU r 3.430000
a 65 t CB res GLU r 3.430000
a 66 t CA res GLU r 3.430000
a 67 t OG res GLU r 3.430000
a 68 t CB res GLU r 3.430000
a 69 t CA res GLU r 3.430000
a 70 t OG res GLU r 3.430000
a 71 t CB res GLU r 3.430000
a 72 t CA res GLU r 3.430000
a 73 t OG res GLU r 3.430000
a 74 t CB res GLU r 3.430000
a 75 t CA res GLU r 3.430000
a 76 t NG res LYS r 3.430000
a 77 t CB res LYS r 3.430000
a 78 t CA res LYS r 3.430000
a 79 t NG res LYS r 3.430000
a 80 t CB res LYS r 3.430000
a 81 t CA res LYS r 3.430000
a 82 t NG res LYS r 3.430000
a 83 t CB res LYS r 3.430000
a 84 t CA res LYS r 3.430000
a 85 t NG res LYS r 3.430000
a 86 t CB res LYS r 3.430000
a 87 t CA res LYS r 3.430000
a 88 t NG res LYS r 3.430000
a 89 t CB res LYS r 3.430000
a 90 t CA res LYS r 3.430000
a 91 t NG res LYS r 3.430000
a 92 t CB res LYS r 3.430000
a 93 t CA res LYS r 3.430000
a 94 t NG res LYS r 3.430000
a 95 t CB res LYS r 3.430000
a 96 t CA res LYS r 3.430000
a 97 t NG res LYS r 3.430000
a 98 t CB res LYS r 3.430000
a 99 t CA res LYS r 3.430000
a 100 t NG res LYS r 3.430000
a 101 t CB res LYS r 3.430000
a 102 t CA res LYS r 3.430000
a 103 t NG res LYS r 3.430000
a 104 t CB res LYS r 3.430000
a 105 t CA res LYS r 3.430000
a 106 t NG res LYS r 3.430000
a 107 t CB res LYS r 3.430000
a 108 t CA res LYS r 3.430000
a 109 t NG res LYS r 3.430000
a 110 t CB res LYS r 3.430000
a 111 t CA res LYS r 3.430000
a 112 t NG res LYS r 3.430000
a 113 t CB res LYS r 3.430000
a 114 t CA res LYS r 3.430000
a 115 t NG res LYS r 3.430000
a 116 t CB res LYS r 3.430000
a 117 t CA res LYS r 3.430000
a 118 t NG res LYS r 3.430000
a 119 t CB res LYS r 3.430000
a 120 t CA res LYS r 3.430000
a 121 t NG res LYS r 3.430000
a 122 t CB res LYS r 3.430000
a 123 t CA res LYS r 3.430000
a 124 t NG res LYS r 3.430000
a 125 t CB res LYS r 3.430000
a 126 t CA res LYS r 3.430000
a 127 t NG res LYS r 3.430000
a 128 t CB res LYS r 3.430000
a 129 t CA res LYS r 3.430000
a 130 t NG res LYS r 3.430000
a 131 t CB res LYS r 3.430000
a 132 t CA res LYS r 3.430000
a 133 t NG res LYS r 3.430000
a 134 t CB res LYS r 3.430000
a 135 t CA res LYS r 3.430000
a 136 t NG res LYS r 3.430000
a 137 t CB res LYS r 3.430000
a 138 t CA res LYS r 3.430000
a 139 t NG res LYS r 3.430000
a 140 t CB res LYS r 3.430000
a 141 t CA res LYS r 3.430000
a 142 t NG res LYS r 3.430000
a 143 t CB res LYS r 3.430000
a 144 t CA res LYS r 3.430000
a 145 t NG res LYS r 3.430000
a 146 t CB res LYS r 3.430000
a 147 t CA res LYS r 3.430000
a 148 t OC res LYS r 3.430000
a 149 t NG res LYS r 3.430000
a 150 t CB res LYS r 3.430000
a 151 t CA res LYS r 3.430000
b 3:6
b 2:1
b 3:0
b 3:2
b 6:9
b 5:4
b 6:5
b 9:12
b 8:7
b 9:8
b 12:15
b 11:10
b 12:11
b 15:18
b 14:13
b 15:14
b 18:21
b 17:16
b 18:17
b 21:24
b 20:19
b 21:20
b 24:27
b 23:22
b 24:23
b 27:30
b 26:25
b 27:26
b 30:33
b 29:28
b 30:29
b 33:36
b 32:31
b 33:32
b 36:39
b 35:34
b 36:35
b 39:42
b 38:37
b 39:38
b 42:45
b 41:40
b 42:41
b 45:48
b 44:43
b 45:44
b 48:51
b 47:46
b 48:47
b 51:54
b 50:49
b 51:50
b 54:57
b 53:52
b 54:53
b 57:60
b 56:55
b 57:56
b 60:63
b 59:58
b 60:59
b 63:66
b 62:61
b 63:62
b 66:69
b 65:64
b 66:65
b 69:72
b 68:67
b 69:68
b 72:75
b 71:70
b 72:71
b 75:78
b 74:73
b 75:74
b 78:81
b 77:76
b 78:77
b 81:84
b 80:79
b 81:80
b 84:87
b 83:82
b 84:83
b 87:90
b 86:85
b 87:86
b 90:93
b 89:88
b 90:89
b 93:96
b 92:91
b 93:92
b 96:99
b 95:94
b 96:95
b 99:102
b 98:97
b 99:98
b 102:105
b 101:100
b 102:101
b 105:108
b 104:103
b 105:104
b 108:111
b 107:106
b 108:107
b 111:114
b 110:109
b 111:110
b 114:117
b 113:112
b 114:113
b 117:120
b 116:115
b 117:116
b 120:123
b 119:118
b 120:119
b 123:126
b 122:121
b 123:122
b 126:129
b 125:124
b 126:125
b 129:132
b 128:127
b 129:128
b 132:135
b 131:130
b 132:131
b 135:138
b 134:133
b 135:134
b 138:141
b 137:136
b 138:137
b 141:144
b 140:139
b 141:140
b 144:147
b 143:142
b 144:143
b 147:151
b 146:145
b 147:146
b 150:149
b 151:148
b 151:150
timestep
27.1482 10.8969 22.2573
25.914 14.8736 24.6673
26.3153 13.1864 23.1263
26.1536 11.8192 21.7173
29.099 16.0086 16.9062
27.7917 14.2265 17.6121
26.624 12.702 18.0512
30.7194 7.31436 16.7269
28.6116 8.20747 17.1045
26.8395 9.05998 16.9878
24.2943 7.30812 23.0143
24.1412 8.14183 20.8547
23.6895 8.21599 18.9387
22.5736 15.0343 18.8789
22.1958 12.8582 18.1687
21.7813 11.1048 17.3721
26.5832 11.3834 12.4666
24.5691 10.536 13.2465
22.88 9.82339 13.9675
24.5395 3.44822 16.4855
23.2108 5.15597 15.6478
21.8236 6.26945 14.8011
17.6781 8.65273 20.1371
18.2867 7.92987 18.0178
18.4622 7.46358 16.1117
18.9548 13.6996 13.1185
18.3791 11.4534 13.0271
17.892 9.54487 12.9832
22.7597 5.59459 9.6997
20.6081 6.29045 10.2204
18.7213 6.66575 10.6449
17.4488 2.13789 15.9888
16.9506 3.43398 14.1297
16.3188 4.41267 12.541
12.9681 10.1007 15.1681
13.3248 8.40507 13.6248
13.5279 6.97906 12.2808
17.3667 9.47991 7.30775
15.3341 8.49527 7.83945
13.9217 7.2992 8.51453
17.4459 1.09335 8.51814
15.643 2.52025 8.20509
13.9593 3.52933 8.03565
10.9263 2.80969 14.2262
10.8084 3.03461 11.9196
10.6971 3.33493 9.97565
9.75346 10.1286 9.00384
9.51897 7.89483 8.42137
9.14407 6.05536 7.8237
13.7582 4.9488 2.94449
11.9067 4.36574 4.21521
9.98163 4.21539 4.60579
10.8693 -1.7022 8.06533
9.55739 -0.347224 6.71379
8.45776 0.894811 5.65129
4.44991 4.87612 10.3245
5.09262 3.6475 8.46393
5.3196 2.75005 6.72503
7.06308 8.08838 2.74112
5.97856 6.04874 2.95974
5.12694 4.29784 3.25943
9.69277 -0.0705668 0.838944
7.44949 0.46122 1.10074
5.58294 1.01878 1.39329
3.71181 -2.11689 7.34539
3.40121 -1.20285 5.23555
2.83683 -0.632049 3.43672
0.126107 5.86903 4.61639
0.311357 3.88067 3.43508
0.463522 2.17267 2.46574
4.19024 4.25481 -2.95593
2.7382 2.8455 -1.82061
1.24821 1.70397 -1.22293
3.85227 -4.47506 0.572292
2.19103 -3.13102 -0.331986
0.681693 -2.04632 -0.984739
-1.70453 -1.92047 6.26242
-2.40077 -1.21162 3.45252
-2.54158 -1.36885 0.911156
-2.23686 6.01227 -0.561438
-2.82635 3.30314 -1.65493
-3.60801 0.893703 -1.95016
2.60821 -1.90511 -6.42378
-0.179459 -1.98303 -5.3722
-2.59445 -1.55812 -4.67137
-1.6297 -7.5411 0.198057
-3.45845 -5.70891 -1.27979
-4.65911 -4.29429 -3.02966
-9.76888 0.556455 1.70283
-8.43796 -0.662861 -0.670016
-7.68155 -2.01273 -2.69782
-5.41085 3.58426 -8.47263
-6.14153 0.963647 -7.25377
-7.42703 -1.05334 -6.36754
-2.34026 -7.05921 -8.47312
-4.93636 -5.96726 -7.4968
-7.14625 -4.69628 -7.41612
-9.38199 -7.87647 -0.333836
-9.91394 -6.47742 -2.9116
-10.161 -5.68718 -5.32407
-12.8362 2.02626 -4.70028
-12.0811 -0.448177 -6.18011
-12.1691 -2.8856 -6.92556
-6.87988 -2.11343 -13.0279
-9.18457 -2.84918 -11.2876
-11.428 -3.80265 -10.5384
-8.27156 -10.847 -8.17562
-10.521 -8.9896 -8.78541
-12.2451 -7.45269 -9.86652
-16.0028 -5.02716 -3.23914
-16.0078 -5.71521 -6.13888
-15.6665 -6.4371 -8.56084
-15.3275 1.09522 -11.4154
-15.3192 -1.88307 -11.5248
-16.3342 -4.22207 -11.5758
-10.4369 -8.28672 -15.9644
-13.0564 -7.69715 -14.6703
-15.4025 -7.11679 -13.8555
-15.3178 -12.755 -8.31162
-16.8385 -10.7694 -9.93323
-17.7194 -9.41397 -11.906
-21.6137 -3.43905 -7.99889
-20.8061 -5.12616 -10.3198
-20.5415 -6.87986 -12.1528
-16.7632 -2.28661 -17.6644
-18.4435 -4.59617 -16.8114
-20.0528 -6.34408 -15.8839
-15.0021 -12.333 -16.6622
-17.7406 -11.2705 -16.1561
-19.9975 -10.1087 -16.4041
-22.6945 -12.2802 -9.2422
-23.1682 -11.0644 -11.9223
-23.2089 -10.5747 -14.425
-24.7986 -2.63285 -14.5858
-24.7766 -5.38332 -15.7347
-24.8906 -7.82987 -16.4463
-18.9372 -7.99336 -22.026
-21.5225 -8.86498 -20.8253
-23.8065 -9.30299 -19.7783
-21.6597 -16.1462 -16.3209
-23.7231 -14.252 -17.3407
-25.2156 -12.6456 -18.6433
-29.0791 -9.82609 -12.2377
-28.8427 -10.2102 -15.1846
-28.4744 -11.002 -17.5813
-27.1034 -4.17837 -21.6354
-27.8052 -7.06881 -21.4319
-28.6935 -9.42714 -21.0345
-30.0419 -13.7721 -22.1081
-23.478 -14.0861 -24.9467
-26.0821 -13.6655 -23.5584
-28.3492 -12.7776 -22.7974
timestep
9.48598 5.40915 -3.80223
7.7384 6.37947 -5.93705
8.39775 4.15514 -5.93068
9.19725 4.01733 -4.13549
12.8475 -1.57046 -2.64935
12.6057 0.710775 -2.9956
12.5246 2.67587 -2.88289
14.4304 5.76341 -8.4793
13.8888 4.6802 -6.5005
14.3465 5.44361 -4.74313
12.9356 12.5054 -3.28416
13.058 10.2676 -2.68469
13.599 8.38691 -2.45851
16.2176 4.6455 3.07723
14.7451 5.87214 1.76975
13.1917 6.76973 0.955917
14.5156 8.27186 7.19147
12.963 7.95825 5.49629
11.4835 7.68681 4.22413
8.6283 13.2985 2.70365
8.42378 11.2539 3.78074
8.40911 9.7572 5.06161
6.99733 10.2982 11.132
6.36521 9.96357 8.925
5.35514 9.4764 7.30534
1.29917 9.76559 2.99089
1.54703 9.22994 5.23456
1.68472 8.52155 7.06762
-3.798 8.06886 12.0875
-2.35893 7.33673 10.4215
-1.0992 6.8058 9.00306
-2.29047 -0.847202 9.25663
-2.43492 1.458 9.03852
-2.77189 3.39494 8.91343
-10.116 5.37259 7.44569
-8.05103 4.49552 8.03658
-6.56941 3.53218 8.90702
-8.14076 -0.992157 14.2481
-6.83476 0.682671 13.3144
-6.92263 0.640385 11.3468
-13.3913 1.61883 9.27368
-11.4688 0.376398 9.65171
-10 -0.931428 9.76596
-8.94176 -6.70056 7.53315
-10.6171 -5.12961 7.86139
-10.571 -3.39465 6.92934
-9.68382 -1.05859 0.960438
-10.6631 -2.83834 2.08111
-11.4884 -4.13228 3.31624
-17.1138 -7.15352 -0.610557
-14.9948 -6.97236 0.316571
-13.1631 -6.53438 0.894476
-11.8694 -12.7684 -0.48971
-11.4236 -10.6112 -1.21776
-11.4083 -8.69854 -1.68948
-13.43 -10.3084 -7.76106
-12.1761 -9.19036 -6.161
-10.3929 -9.13073 -5.32572
-10.5987 -3.14059 -9.64674
-9.4835 -4.47956 -8.1151
-9.01503 -5.95963 -6.90231
-2.13953 -6.41581 -4.19833
-4.17843 -5.47354 -4.77922
-5.77505 -4.56422 -5.48975
-4.44451 2.85277 -4.13338
-4.33365 0.649351 -4.85104
-4.10614 -1.15258 -5.61406
0.202032 0.763787 -9.94991
-0.0755084 -0.492638 -8.01943
-0.345137 -1.02101 -6.14086
3.29196 -0.738637 -0.590166
2.32148 -1.7384 -2.44517
2.62697 -0.398258 -3.8564
3.09201 5.43806 -6.93345
4.08831 3.94203 -5.46659
4.93562 2.58462 -4.31751
9.41092 -2.46284 -1.30785
8.27399 0.28271 -1.08481
6.72001 2.30149 -0.974479
9.33682 9.25885 -0.850456
8.58544 6.97141 0.905513
8.89924 4.46613 1.26271
13.8982 0.671677 4.13639
12.0527 2.86606 4.94831
9.65854 3.74306 4.91524
11.4013 9.2123 10.0404
10.0735 6.65428 9.28269
8.2933 5.23865 8.13032
1.9856 9.69475 11.6694
3.30014 7.2388 10.6108
4.69643 5.53874 9.32207
0.85753 -0.745028 11.3495
1.52836 1.5966 9.63274
2.18793 3.16673 7.73481
-4.95376 4.45706 3.77836
-2.13961 3.8574 4.55385
0.331016 3.24045 4.42023
-1.9913 9.46686 0.941423
0.0265286 7.30853 0.553619
1.15729 5.12374 1.22485
4.76345 9.84171 2.51795
5.24794 7.10731 3.59902
4.84216 5.04851 2.15016
7.39499 -1.48593 7.5983
6.13922 0.585053 5.86207
5.63729 1.62166 3.58699
2.53536 -5.46753 5.33766
2.81032 -2.63926 4.44004
2.57986 -0.554465 2.98987
0.543739 3.2715 -3.04837
-0.807445 1.08406 -1.54178
-0.449333 0.250929 0.84152
-6.84739 3.80383 -1.03103
-5.06188 1.58716 -0.148547
-4.17527 -0.208616 1.42993
-1.97734 -7.10407 2.19872
-3.29503 -5.05444 0.483167
-4.50289 -3.23916 -0.839084
-12.8065 -3.70332 -3.29204
-10.167 -4.78384 -2.42835
-7.90769 -4.8759 -1.24951
-10.1425 -8.95624 5.45839
-9.22966 -7.62451 2.95367
-7.78769 -8.01592 0.887271
-9.65415 -15.5226 -0.04637
-7.66553 -13.3063 -0.162378
-6.37008 -11.1725 -0.68323
0.253681 -15.0456 -2.45161
-2.46958 -13.8374 -2.38375
-3.93428 -12.0515 -3.46428
-7.66295 -17.0482 -8.29447
-7.18572 -14.2118 -7.51527
-5.89973 -12.1605 -6.71468
-11.05 -8.26097 -11.3591
-9.42071 -10.0614 -9.63166
-6.94022 -9.57404 -9.29688
0.760194 -8.66558 -11.6279
-1.80833 -8.41837 -10.1373
-4.04589 -7.20641 -9.97313
-7.89681 -0.968482 -9.46344
-5.30612 -2.38018 -9.88275
-3.22716 -3.57729 -10.7471
2.20217 -1.58807 -17.0077
1.41311 -2.1579 -14.1911
0.29113 -3.06795 -12.0899
3.46972 -6.63273 -6.97561
3.13358 -3.71446 -7.4767
3.24668 -2.57183 -9.75355
8.14059 -0.820378 -10.4933
5.19274 4.59712 -9.50949
6.25187 1.81968 -9.72033
6.49506 -0.670864 -9.22987
timestep
2.0465 -11.8011 26.1066
0.419953 -15.2759 23.5366
1.83445 -13.9551 24.816
2.81957 -13.0313 26.2503
8.93332 -13.9467 26.382
7.25827 -12.475 25.7412
5.92871 -11.1571 25.1279
3.53284 -6.04687 24.7104
5.25399 -7.20276 23.6692
6.69635 -8.23927 22.8174
11.2842 -10.6139 17.848
9.90109 -9.02801 18.8249
8.84056 -7.64085 19.7373
8.99665 -0.0225509 18.8293
8.88963 -2.27165 18.2703
8.70179 -4.22402 18.0823
4.45902 -6.3038 12.6389
6.34145 -5.23653 13.4754
7.70461 -4.16948 14.4157
12.5916 0.316401 12.857
10.6101 -0.838884 12.5086
8.80019 -1.43773 12.0121
12.2192 -0.346378 5.93671
10.7193 -1.34066 7.40098
9.00361 -1.82771 8.23763
10.456 -3.37059 2.32695
8.70666 -3.52349 3.84308
7.26882 -3.21259 5.15337
0.128478 -4.59826 6.65887
2.03884 -4.79816 5.35774
3.83488 -4.72455 4.55167
5.81119 -9.32002 0.300072
4.23212 -7.82777 1.11378
2.76742 -6.53927 1.38824
-1.49309 -11.3001 0.570877
-1.35624 -9.03549 0.0858665
-0.653194 -7.20745 -0.126008
-5.54168 -4.98703 3.30108
-4.90463 -5.28189 1.08983
-4.03911 -5.56618 -0.656872
-5.08555 -0.0607921 0.0480412
-4.82058 -1.50279 -1.74996
-6.19934 -2.84018 -2.18735
-11.4102 -5.4345 -6.34052
-9.36507 -4.35572 -6.15077
-7.59239 -3.67829 -5.62202
-7.55363 3.63778 -6.79069
-7.63064 1.33984 -7.10046
-7.66881 -0.52345 -7.73889
-6.86814 -3.32862 -13.685
-6.15109 -1.60407 -12.3087
-5.59116 -0.32963 -10.9147
-0.28546 2.80516 -9.42424
-1.91357 2.35489 -11.0145
-3.366 2.3987 -12.3447
-0.0773448 5.14665 -18.4562
-1.70976 4.55539 -16.9174
-2.97927 4.60838 -15.4119
-9.99777 5.71773 -14.7355
-7.87195 6.23413 -15.5079
-6.0264 6.83825 -15.8393
-2.25564 10.0971 -21.4007
-3.13313 10.0126 -19.2548
-4.16828 9.63262 -17.6223
0.0920627 14.3058 -16.177
-2.14134 13.7287 -16.4245
-4.05396 13.2647 -16.511
-2.13516 19.3197 -16.832
-3.77988 17.7877 -17.4066
-5.31427 16.6134 -17.7908
-8.43655 19.4578 -23.1198
-8.48541 17.9342 -21.3709
-8.44153 16.5713 -19.9491
-10.8283 9.97929 -17.1874
-11.16 12.2293 -17.6454
-9.79007 13.2935 -18.579
-4.59891 16.1385 -22.2263
-5.40562 13.4005 -21.3701
-7.08044 11.6175 -20.6501
-12.0376 6.29084 -18.9977
-9.48215 6.78166 -20.45
-7.15954 7.81837 -20.6322
0.157006 6.63499 -21.8313
-2.76594 6.07533 -21.9849
-5.0484 4.93946 -21.934
-4.85761 -1.97219 -22.9771
-5.93517 -0.0894981 -20.9339
-5.38901 1.9897 -19.5622
-10.098 1.51029 -14.7478
-7.12825 1.55484 -14.9912
-4.84115 0.956657 -15.9472
3.93745 1.33772 -15.8826
0.968517 1.11115 -15.7623
-1.24033 -0.0841432 -15.3211
1.72548 0.520953 -8.14368
0.363771 -1.48426 -9.87725
-0.674778 -2.07036 -12.1312
1.45394 -9.1075 -12.0257
-0.749882 -7.16098 -12.5101
-2.3213 -5.43367 -11.4856
-7.64528 -10.5349 -12.229
-6.74916 -8.04531 -10.8581
-5.70975 -5.94895 -9.84442
-6.52529 -10.5559 -4.18482
-5.03841 -8.24289 -5.33349
-4.41513 -5.9552 -6.27185
-3.18205 1.0695 -7.06471
-2.77606 -1.83979 -6.56312
-1.67041 -3.60622 -5.09334
5.35865 -7.8147 -2.77768
3.2458 -5.75589 -2.35629
1.04239 -4.4925 -2.58501
-2.97914 -2.52635 5.00544
-1.6135 -2.51421 2.35683
0.0999589 -2.43797 0.469892
0.493237 0.799136 7.02136
2.23939 -0.0389724 4.75665
2.44058 -0.00562896 2.21481
3.86659 6.76556 -2.11241
4.1838 4.57037 -0.122204
4.97023 2.72581 1.45312
11.7644 -0.739864 0.481746
10.0812 0.85707 2.35179
8.2934 2.42565 3.27149
2.75722 6.5013 7.97282
5.37614 5.12856 7.6024
7.49618 4.18856 6.54205
14.4114 3.71466 9.75016
11.4686 4.1839 9.73115
9.17046 3.07957 9.76803
9.70311 2.16736 16.3831
7.59685 3.1515 14.5188
6.50033 2.33354 12.3669
5.17549 -4.57024 9.06029
4.48075 -1.98023 10.3601
3.56945 0.0249871 11.6453
-2.73688 5.11859 15.7454
-0.863583 3.15627 14.5123
1.19021 1.70644 14.0846
5.26063 3.78479 20.8512
3.30564 2.52486 18.9881
1.91707 0.813159 17.7058
3.36862 -5.89708 19.1659
1.22317 -3.90013 18.6277
-0.113105 -1.88794 19.4443
-7.11651 2.89321 20.9516
-5.03218 0.807251 21.3814
-2.99126 -0.701769 21.6244
-4.28405 -4.84306 24.7184
-1.05641 -2.60422 28.158
-3.61002 -2.30656 26.6511
-4.58269 -2.81785 24.35
timestep
-10.8235 4.5698 33.6463
-11.5582 9.02575 33.642
-10.365 7.09208 33.1734
-10.0473 5.23345 32.6029
-8.70364 -0.212776 30.6104
-7.66362 1.74808 31.2855
-6.88624 3.55785 31.3222
-0.6303 7.7966 31.6571
-2.12556 6.25058 30.7874
-3.49987 4.93273 30.282
-5.1963 1.18847 25.32
-3.7357 2.3355 26.7104
-1.99699 2.89817 27.4461
4.08604 4.06121 29.2825
2.62717 3.66508 27.5226
1.51006 3.10864 25.9983
7.9679 1.33815 23.816
5.73792 1.90741 23.5236
3.98316 2.71649 23.14
0.810775 7.19135 19.602
1.88949 5.13757 19.6294
2.88559 3.43884 19.5744
2.33984 -1.28751 13.384
2.59998 0.3588 14.9978
3.11173 1.90604 16.1046
8.82743 5.18582 13.655
6.71313 4.26199 13.4128
4.89053 3.5522 13.1778
4.95429 -2.84404 8.89775
4.38127 -0.916103 10.0541
3.90533 0.904796 10.6361
0.532253 5.89708 8.63194
1.02081 3.63654 8.44836
0.958444 1.66942 8.36204
-5.02221 -2.30429 7.09329
-2.79557 -1.66499 6.96769
-1.06686 -0.894222 6.42145
0.607868 -5.43584 3.14339
0.229327 -3.16922 2.8247
0.0639828 -1.20625 2.80706
-2.47884 -5.19119 -0.385769
-2.38038 -2.89001 -0.663803
-1.97243 -0.981787 -0.393345
-4.1499 5.14442 -0.666356
-2.21575 4.12481 -1.44214
-2.82228 2.34334 -2.0247
-6.40193 -1.30083 -6.26099
-6.05229 -0.0175517 -4.36011
-4.4281 0.809116 -5.10813
-7.1331 3.73468 -9.96827
-4.95572 4.06439 -9.23839
-4.95326 2.19875 -8.60571
-7.79165 -3.58966 -11.0746
-6.00624 -2.21282 -10.5278
-4.43152 -1.02919 -10.5417
2.41905 -3.80685 -11.56
0.198045 -3.34951 -12.0503
-1.64821 -2.78483 -12.442
-6.71346 -2.90853 -17.6527
-5.08275 -3.63652 -16.1718
-3.6302 -4.52274 -15.179
-1.48829 -11.6815 -15.4698
-1.8955 -9.41733 -15.7697
-1.95508 -7.62765 -16.5909
-4.24151 -10.7562 -23.3109
-3.26875 -9.5342 -21.5954
-2.38462 -8.34435 -20.2979
3.94102 -5.41281 -18.9907
1.90469 -5.93129 -19.9741
0.161199 -5.57149 -20.8177
2.62314 -7.11108 -27.8825
1.39667 -6.41013 -26.0422
0.161711 -5.8687 -24.606
-4.38707 -2.3288 -29.3018
-3.64151 -4.04614 -27.9316
-2.91323 -5.48977 -26.8063
-9.49877 -9.60077 -25.4442
-6.87185 -9.06143 -26.7437
-5.03022 -8.26119 -28.3155
-6.25372 -2.44277 -32.8239
-4.90468 -5.04321 -32.2778
-3.28216 -6.77499 -31.3446
2.59823 -7.03921 -35.0777
1.13609 -6.53929 -32.5296
-0.15484 -4.61927 -31.4575
5.78296 0.149467 -33.7174
3.049 0.32567 -32.5449
1.42399 -1.168 -31.2678
-3.96544 3.16782 -30.9282
-2.68623 1.15551 -29.1409
-0.636608 -0.0831682 -28.265
4.60434 -2.80385 -21.7334
2.16196 -2.22092 -23.3382
0.302585 -1.20726 -24.7587
-5.12393 -5.59455 -22.958
-3.43157 -3.14598 -22.8139
-2.41933 -0.909554 -22.1238
-4.7721 6.27085 -20.8067
-3.45956 3.64948 -20.2718
-2.31112 1.60269 -19.2748
3.28797 -3.71138 -14.6395
1.21645 -1.99488 -15.9212
-0.800067 -0.562869 -16.5422
-2.37122 6.27998 -15.4568
-1.10535 3.8544 -14.2759
-0.851832 1.49324 -13.3469
-1.01777 -3.15833 -6.64402
-0.291807 -1.21784 -8.78595
-0.947963 1.11938 -9.56655
-0.800652 8.15877 -5.7546
-1.1063 5.38046 -6.78803
-0.0380329 3.09025 -6.44768
3.95389 -3.58324 -5.81291
3.34005 -0.835027 -4.83783
2.18514 1.26411 -3.96489
0.933936 5.27637 3.1706
1.26784 3.84482 0.578384
3.15999 2.53365 -0.518438
11.5954 1.02093 2.45569
8.79298 1.52682 1.57775
6.24761 1.66976 1.5212
3.11034 -3.24466 5.98194
3.73858 -0.417834 5.27854
4.71826 1.91883 4.99093
5.12724 8.07923 8.22634
5.79668 5.22896 8.78152
6.72712 2.97383 8.03911
14.3719 1.66715 11.7205
11.4003 1.85719 11.6036
8.98262 1.68317 10.8116
3.92616 -4.65168 12.3198
6.16425 -2.80004 12.9852
7.28433 -0.54352 13.3802
9.72369 4.39352 17.2506
7.64175 2.26887 17.4291
6.56175 -0.0135129 17.0731
4.3242 -5.48608 23.5249
3.987 -3.33152 21.494
4.21725 -1.74064 19.5144
-2.85361 -3.07949 16.2165
-0.779551 -2.03896 18.0863
0.602017 -0.578467 19.6549
-0.0735414 -1.34151 26.8749
-1.13337 0.110544 24.4982
-0.528973 1.62451 22.5373
-3.51613 6.37364 19.0584
-2.60987 6.40077 21.8971
-0.671206 5.36524 23.1901
1.46874 9.38465 24.009
7.1385 8.33604 25.8379
4.44765 7.48389 24.8821
1.89923 7.56513 24.9203
timestep
17.9166 -14.0113 8.39883
19.2805 -14.7548 12.9421
18.5879 -14.9716 10.7385
17.8047 -15.3499 8.97093
20.697 -21.3313 7.20777
18.9539 -19.8891 6.69418
17.5176 -18.5701 6.974
12.263 -16.1601 5.42432
13.1077 -17.5945 7.04024
13.8931 -19.1517 7.95636
15.5397 -22.3899 12.9778
14.0069 -22.3835 11.2363
12.915 -22.4366 9.59744
9.08474 -27.5998 11.3171
9.46186 -25.488 10.4336
9.4704 -23.9814 9.16431
4.33879 -25.0773 12.8528
5.28224 -23.8591 11.1183
5.87861 -22.8067 9.56342
-0.145636 -20.7606 10.9159
1.81562 -20.2421 9.7903
3.39638 -20.0868 8.62498
6.0483 -19.6498 2.51849
5.37461 -18.5038 4.41989
4.51972 -17.6218 5.96003
0.412196 -12.9858 9.87411
1.03127 -14.1434 7.96122
1.92077 -14.8792 6.3649
0.109594 -14.3899 -0.35934
0.65123 -13.4363 1.68509
0.848468 -12.6498 3.48049
4.16621 -7.07543 4.38144
2.15728 -7.87027 3.53598
0.485797 -8.87396 3.25375
-5.16326 -9.5818 4.85823
-3.95154 -9.13389 2.93119
-2.82634 -8.56831 1.41629
-4.70457 -9.42153 -5.02855
-4.00191 -8.2295 -3.16637
-3.23457 -6.87385 -1.96043
-7.36558 -4.36004 -6.52774
-6.55699 -4.14004 -4.36436
-5.40547 -3.86719 -2.78942
-4.23494 3.46833 -1.57252
-5.36949 1.44692 -1.66769
-6.29109 -0.276261 -1.91713
-11.0347 -1.96872 0.598257
-10.2333 0.0707685 -0.16376
-9.54472 1.5677 -1.24354
-12.4317 6.08359 -5.59254
-10.7956 5.562 -4.03254
-9.61963 5.15093 -2.50641
-7.17492 8.69206 2.89044
-8.60598 8.81383 1.06846
-9.64621 8.41178 -0.555479
-14.7036 12.4027 -2.97853
-12.4024 12.2239 -2.74487
-10.5857 11.719 -2.17409
-12.0167 16.5207 -2.57618
-9.78572 17.0353 -2.95044
-9.13655 15.1933 -2.69242
-4.83974 11.1764 -2.40957
-5.17704 13.4513 -2.71579
-5.35197 15.3974 -2.9668
-0.205646 19.0733 -7.53595
-1.40411 18.2203 -5.74195
-2.57634 17.6432 -4.2676
-3.37578 21.1341 1.12635
-3.59844 21.0242 -1.18033
-3.6203 21.1212 -3.14782
-2.93561 22.1004 -9.92262
-2.34726 22.6311 -7.74211
-1.92181 23.1356 -5.88593
2.7966 25.0248 -9.22156
1.39226 25.8365 -7.56286
-0.0962056 26.4261 -6.4149
-2.77781 32.0433 -12.3219
-1.3766 31.212 -9.82669
-0.913132 29.9146 -7.68089
-1.99302 33.2006 -2.55242
-3.47602 33.0526 -5.13296
-4.31147 30.9735 -6.3504
-4.25441 24.3196 -11.6303
-4.75212 26.4517 -9.60872
-5.97445 28.5003 -8.70785
-14.2402 24.9555 -8.919
-11.5658 26.2331 -9.22812
-9.16847 26.4662 -8.39087
-4.09003 27.245 -3.91656
-5.59635 24.892 -4.95329
-6.93898 23.8123 -6.83316
-8.2341 17.4229 -13.092
-7.94614 19.5761 -11.0522
-8.26658 20.9189 -8.90818
-15.421 17.114 -4.78522
-13.2147 17.8198 -6.65983
-10.929 18.8123 -7.20118
-3.72035 14.2322 -7.54298
-5.88879 16.2466 -7.19639
-8.42214 15.9566 -7.21843
-11.8522 8.33926 -7.63166
-11.206 11.2359 -7.36257
-8.86656 12.1883 -7.01242
-5.28027 7.29948 -2.45078
-6.73154 8.16357 -4.90589
-5.91301 9.82339 -6.66017
1.02655 8.7754 -11.9624
-1.53486 8.42355 -10.4805
-3.42383 7.94858 -8.83468
2.08135 3.30298 -10.929
-0.328235 3.79683 -9.24661
-2.6654 4.25843 -8.33726
-8.96201 -1.31763 -5.6123
-6.49279 -0.083674 -6.73508
-4.36368 1.31598 -6.63466
1.0491 -0.256346 -0.657582
-1.18159 -0.113796 -2.62839
-1.70691 -0.861036 -5.00918
-0.435014 -3.48841 -11.5115
0.300288 -3.64531 -8.62787
0.215989 -3.95251 -6.09784
7.15255 -7.97028 -5.28893
4.60509 -6.44653 -5.02618
2.21335 -6.52928 -4.14571
-1.08459 -12.5599 -3.79164
1.01824 -11.0098 -2.35784
2.7159 -9.27775 -1.57019
9.59326 -6.3893 2.92867
7.16095 -8.00812 2.34241
5.28438 -9.32845 1.22989
6.48874 -16.6249 0.844045
6.58125 -14.4585 2.88818
5.93548 -12.1326 3.71034
1.51202 -8.04317 9.57335
4.12322 -8.98978 8.49354
5.69802 -10.4328 7.10063
3.24362 -15.2577 11.7173
5.87181 -14.2033 10.7892
7.50959 -12.6592 9.5909
14.5326 -11.8133 11.0693
12.4212 -13.4186 9.71069
10.4988 -14.9223 8.9719
8.68836 -22.4319 4.47381
9.26126 -20.2483 6.41904
8.91066 -18.2052 7.90406
12.0169 -21.1851 15.1367
10.244 -20.0078 13.0507
8.37921 -19.7637 11.3285
4.17192 -18.1583 12.011
5.49712 -16.4556 18.5671
5.12704 -17.777 15.9218
5.66281 -18.1785 13.4613
timestep
15.9738 -9.92685 -11.8458
19.2321 -8.95338 -12.8441
18.6288 -10.8229 -11.6099
16.8854 -10.3875 -10.8025
17.1401 -14.7496 -10.2874
16.9784 -13.8287 -8.16415
15.6451 -12.4156 -7.838
14.6172 -6.95165 -7.27353
13.9244 -8.87285 -6.17285
13.1797 -10.6 -5.58734
12.05 -12.8882 0.5871
11.3365 -12.0854 -1.46931
10.4628 -11.2064 -3.00063
5.53474 -10.5396 2.67969
6.35802 -10.2791 0.526373
7.35018 -10.0407 -1.15875
7.6525 -4.54814 -5.13975
6.662 -5.51493 -3.27786
5.98009 -6.54474 -1.74313
2.55971 -3.42406 3.47323
3.00993 -3.86875 1.2412
3.27501 -4.08891 -0.698433
-0.77345 -4.37129 -5.83851
0.548453 -2.97433 -4.54102
2.10918 -2.09817 -3.718
-3.70343 1.69169 -2.82391
-1.4077 1.65733 -3.15687
0.520789 1.28135 -3.01378
6.95827 2.62349 -1.90232
4.78691 3.11551 -1.25001
2.87007 3.35354 -0.862763
1.80693 6.00364 5.41464
2.39768 6.16807 3.17715
2.12883 6.42863 1.24305
3.30342 10.9055 -3.42843
3.41003 10.0335 -1.28122
3.52653 9.91741 0.681901
8.10976 13.9596 2.66515
6.13014 12.8408 3.12534
4.2142 12.4774 3.40467
4.17433 18.3837 1.83121
2.88873 16.9405 3.11453
1.85734 15.4264 3.83885
-4.30744 15.8148 1.32787
-2.73768 15.2917 2.95408
-1.81222 14.8413 4.63383
-4.25784 14.1704 11.1092
-4.19878 13.3227 8.9504
-4.25163 13.1283 6.99073
-5.64194 8.00572 3.02876
-6.04894 10.1637 3.77709
-6.86439 11.7597 4.59483
-11.0751 14.2061 0.410017
-10.6139 13.3398 2.5122
-10.5733 12.5364 4.3105
-12.3204 6.52967 2.09779
-12.8211 8.53399 3.15345
-13.4325 10.0337 4.27502
-20.3711 8.92959 7.19868
-18.0546 9.03845 7.1339
-16.1683 8.81262 6.61265
-14.741 3.31143 11.3842
-14.4368 4.63217 9.50128
-15.1268 5.35805 7.80482
-15.9879 5.28155 1.21113
-15.8959 4.35314 3.33527
-16.3834 3.25749 4.8982
-18.3199 -0.862402 2.97971
-18.9884 -0.601733 5.18595
-17.4178 -0.129107 6.27703
-14.0706 -4.33154 2.52143
-14.2111 -3.01808 4.42865
-14.0121 -1.78291 5.95038
-8.90961 -1.55608 11.6222
-10.0069 -1.6734 9.58142
-10.7001 -1.35905 7.7644
-9.69397 1.15388 0.606897
-8.88938 -0.467414 2.97427
-8.6386 -2.31136 4.71755
-8.84761 -10.6834 5.61552
-7.28439 -8.14673 5.66167
-7.21635 -5.61376 5.94738
-3.28934 -8.63599 12.0137
-3.99241 -6.69462 9.86492
-3.94682 -5.15891 7.82973
-2.4625 -8.43643 1.87536
-1.33585 -6.65877 3.9851
-1.26985 -4.43521 5.23166
-1.26786 -3.66329 -0.926384
-0.849971 -1.65567 1.23585
-1.45891 -0.997661 3.62304
-1.89181 4.33435 10.6865
-2.03754 3.02493 8.01354
-2.76452 1.09502 6.51374
-6.86129 0.962349 12.9156
-6.00289 0.875715 10.0633
-6.39473 1.39189 7.59698
-12.2794 2.43841 5.14914
-10.7342 4.01116 7.15393
-8.28598 4.68173 7.39655
-7.81103 10.6931 12.2058
-7.11846 9.6854 9.4882
-6.32127 7.90286 7.84827
-0.782583 3.92954 3.03604
-2.16252 5.97647 4.70525
-3.01141 8.01245 5.98451
4.20141 10.8572 7.62095
1.50122 10.9979 6.36811
-0.272181 10.2974 4.67495
0.975762 14.4434 -0.995954
-0.753097 12.334 0.204931
-0.537958 9.89177 0.905952
-4.52973 4.64389 -3.59728
-2.5514 6.48116 -2.33609
-0.212684 7.42935 -1.96997
7.25363 8.28148 -4.3708
4.9752 6.44524 -4.93414
2.51555 7.01923 -4.58301
-1.50492 11.3604 -9.31131
0.380622 9.05316 -9.27026
1.07016 6.89759 -8.0953
5.88936 2.87506 -13.4962
4.00345 4.10921 -11.5467
2.36554 3.67675 -9.64068
-3.33544 -0.813372 -7.76918
-0.461939 -0.208601 -8.27679
1.97407 0.375395 -7.80009
8.33325 -0.349363 -2.56457
6.19541 -0.707483 -4.60951
4.95529 -1.665 -6.62141
6.4605 -3.42596 -13.0919
5.53356 -4.4273 -10.4427
5.23853 -5.18463 -8.02569
2.61904 -11.1062 -1.68818
3.73992 -9.93368 -4.18802
4.69867 -8.25027 -5.84615
11.49 -5.55624 -7.07647
9.52752 -7.74805 -6.60206
8.07846 -9.84521 -6.53396
4.64955 -14.6261 -8.83232
7.59674 -14.7054 -8.39858
9.16412 -13.4767 -6.80614
13.8071 -17.7764 -1.00131
13.3559 -16.572 -3.68948
11.994 -15.7503 -5.68256
13.6433 -15.0981 -11.33
13.6077 -17.741 -9.95356
12.4641 -18.7814 -7.92574
12.4025 -22.8314 -8.86332
6.59378 -23.1759 -10.3903
9.19991 -22.6152 -9.05834
11.0741 -22.2731 -7.36337
timestep
1.77903 5.71536 15.0349
-0.655682 1.45914 14.797
-0.216328 3.71064 14.4504
0.452785 5.56351 14.4436
-5.73389 5.36064 13.6938
-3.8418 6.68748 13.4891
-2.28371 7.82362 13.0857
-4.50812 14.8733 12.2496
-3.15335 13.0034 12.0252
-1.91374 11.4739 12.0972
1.84531 13.6742 15.6478
2.09526 12.7924 13.5165
1.86007 11.8228 11.8176
7.61307 7.6849 12.2485
6.26935 9.00936 10.8985
4.85742 10.1723 10.1664
9.30982 11.6771 5.05488
7.33083 10.6774 5.73795
5.56847 10.1378 6.43349
0.0871743 8.4041 3.19804
2.30879 7.91823 3.65712
4.25955 7.70223 3.82681
1.88812 6.09147 -1.66846
3.66186 6.35386 -0.196247
5.36773 5.8926 0.674478
11.6108 4.75634 2.63378
9.83098 4.59287 1.15468
8.66172 4.33932 -0.410393
10.7479 -1.47266 -3.51644
9.73948 0.592527 -3.83332
8.7429 2.2758 -3.60027
8.6104 7.06085 -8.12241
7.73736 5.14961 -7.13888
6.55055 3.8269 -6.2887
5.58502 3.04633 -12.9869
5.30306 2.39512 -10.7781
5.2212 1.53122 -9.00949
6.2405 -3.86634 -5.83417
5.61511 -2.68903 -7.73292
5.19075 -2.22262 -9.59927
5.80845 -3.67311 -16.0813
4.3049 -3.55781 -14.3182
3.28109 -3.47296 -12.6373
2.48782 -9.52007 -15.0363
1.2447 -7.78155 -14.1337
0.605467 -6.03477 -13.4848
-5.91466 -6.02981 -14.3873
-4.15104 -5.59602 -12.9437
-2.66521 -5.35882 -11.6722
-5.79123 -11.0163 -8.82903
-4.74369 -8.94851 -8.73298
-3.71394 -7.27756 -8.56431
-1.28367 -9.21163 -1.75056
-2.51082 -7.94818 -3.26059
-3.25762 -6.9777 -4.80376
-6.74697 -2.59872 -7.88931
-5.59433 -3.16314 -5.95663
-4.82934 -3.57318 -4.18814
-1.82984 0.946358 -0.12653
-3.55762 -0.497394 -0.685775
-5.23122 -1.47149 -1.04786
-9.9786 2.94295 -1.72938
-8.62199 1.24933 -2.55016
-8.73543 -0.00169503 -1.03261
-10.403 -6.95552 -1.40526
-9.82949 -5.10826 -0.124199
-9.69442 -3.28797 0.616856
-11.8653 0.809063 4.96198
-10.385 -0.936854 4.58379
-9.26567 -2.53583 4.31692
-6.9742 -7.82598 4.95669
-7.6417 -6.11471 6.37386
-7.84777 -4.39497 7.31245
-9.78782 -2.19648 13.5239
-8.16992 -2.97462 12.0544
-6.74628 -3.65035 10.8723
-8.01802 -7.22162 17.7307
-7.21541 -6.95904 14.8729
-5.56093 -6.59035 12.9678
-5.95283 -12.1542 6.69368
-4.7031 -10.3639 8.72182
-4.07042 -8.16481 9.84705
0.42961 -2.07057 10.4549
-0.951717 -4.03879 8.69463
-1.67906 -6.23135 7.61477
-1.89853 -12.8914 2.01044
-1.30502 -10.1806 3.09655
-0.58027 -8.23742 4.58021
1.95659 -10.3378 -1.47341
2.20764 -8.01432 0.375613
2.63066 -7.28832 2.7832
10.9384 -6.16694 0.732858
8.09162 -6.3463 1.59534
6.0267 -5.5864 2.88422
11.9502 -0.452599 1.79787
9.84052 -1.35845 3.69767
7.50115 -2.2964 4.08505
4.47337 2.55492 -2.89789
5.07661 1.38002 -0.226538
5.93215 0.460445 1.99268
-1.59079 3.44762 3.13297
1.2271 2.6374 3.66537
3.68747 2.46493 4.31292
9.95912 5.23133 8.69622
7.21071 4.47965 7.82352
4.69785 4.45131 7.39081
0.552354 11.5839 7.02203
1.27148 8.76021 7.64637
1.62285 6.38535 8.50607
-5.84004 7.97541 7.48924
-3.24665 6.66806 8.15674
-1.79056 4.92521 9.31638
-6.29502 0.341895 14.9845
-4.57099 0.960092 12.6337
-3.6976 1.82151 10.3982
-10.8881 0.533757 8.56798
-7.99677 1.1753 8.23743
-5.866 -0.209999 8.02945
-7.28492 3.42383 1.94228
-6.22831 0.970318 3.26298
-4.92581 -0.896583 4.41218
-5.31437 -7.25459 1.78916
-3.39216 -5.06262 2.40622
-2.03506 -3.14408 3.39616
4.15761 -1.73137 7.00723
2.50589 -1.98268 4.53962
1.41838 -2.06492 2.23462
6.73847 -5.12401 -2.5779
4.25678 -4.12687 -1.26362
2.35882 -2.43189 -1.42884
-2.37392 3.27493 -3.25044
-1.01096 0.848994 -4.31701
0.235129 -1.37436 -4.39727
2.67834 -7.63122 -7.8768
1.11229 -5.09881 -7.99841
0.402745 -2.64967 -7.97292
1.25285 4.62912 -11.5726
0.807036 1.69636 -11.2888
-0.0881478 -0.689324 -11.1911
-5.41348 -3.74767 -17.3975
-3.25941 -2.18807 -16.0529
-1.19591 -1.46036 -14.7434
6.06702 -0.725145 -17.1896
3.22168 -1.09951 -17.9923
0.85241 -0.206879 -17.6884
-4.72596 3.21895 -23.2236
-2.04464 2.51851 -22.128
-0.00317332 1.54559 -20.9497
3.04178 2.82513 -25.2943
7.16972 3.92325 -20.1789
5.0204 2.85095 -21.9427
2.83204 2.63415 -23.2337
timestep
2.82506 -9.99382 -4.31263
1.41292 -4.86123 -5.20903
2.10532 -6.86444 -4.26557
2.15776 -8.78616 -3.83529
2.41766 -4.04913 1.37364
2.53741 -6.30884 0.862012
2.60523 -8.00109 -0.144281
-1.15886 -13.3038 -1.62408
-0.731587 -11.2452 -0.643123
-0.742453 -9.66607 0.53463
-2.81067 -10.4898 7.98847
-2.72722 -10.2948 5.67819
-2.71089 -10.3612 3.70897
-8.26915 -8.86034 -0.260711
-6.88262 -8.25702 1.49882
-5.37547 -7.84727 2.69954
-4.35798 -4.98823 5.46144
-6.54161 -4.40495 5.98483
-7.43575 -6.03225 5.32656
-12.7691 -8.12295 9.64491
-11.6931 -7.33653 7.74595
-11.1304 -6.60571 6.0052
-10.9319 -1.26661 8.65403
-11.7369 -2.32575 6.75335
-12.1847 -3.09692 4.99671
-10.6348 2.51016 2.40181
-11.6014 0.47566 1.84601
-12.2773 -1.36066 1.61788
-16.1094 -2.93819 -4.35278
-14.1308 -2.52498 -3.21409
-12.5624 -2.10949 -2.09667
-6.72979 -1.89268 -5.02499
-8.84558 -1.88059 -5.97665
-9.84921 -1.01249 -4.52063
-13.0633 4.15816 -2.01153
-11.3193 2.62893 -2.06119
-9.96407 2.64349 -3.4909
-5.24362 4.5163 -7.28721
-6.85541 5.96339 -6.45626
-7.6199 5.35894 -4.74418
-7.18629 9.96283 0.405803
-6.41022 8.96163 -1.53783
-5.79662 8.37058 -3.31405
-2.30787 10.6335 -9.07199
-2.2013 9.9597 -6.85454
-2.57229 9.50661 -4.97363
1.53063 10.844 0.536781
1.17028 11.048 -1.74597
0.827771 10.5202 -3.61277
1.13433 7.04598 -9.85075
1.9858 7.92067 -7.87786
2.8324 8.69963 -6.27867
7.04687 12.5184 -8.14161
6.93957 10.201 -8.12078
6.40563 8.3972 -7.53587
12.8307 10.4129 -6.27915
11.0181 8.96937 -6.16606
9.72335 7.5066 -5.9112
11.9851 1.01037 -5.46076
11.1974 2.99657 -4.55692
10.2857 4.49602 -3.66173
15.5044 1.78068 -2.15782
13.8061 3.22386 -1.51346
12.4544 4.28331 -0.548648
9.5375 3.95334 4.35185
9.94085 6.18598 3.86723
11.3458 6.27928 2.48924
16.5352 10.583 1.54963
15.4589 9.09918 2.97173
14.315 7.99059 4.13072
15.1004 5.92579 10.2132
14.0076 7.41796 8.81265
12.858 8.47005 7.60746
17.256 10.6971 11.5398
15.8665 11.3394 9.79623
14.3715 11.8104 8.60356
18.7424 12.9196 2.76814
16.2956 13.8538 4.18967
14.0417 12.9807 5.00308
6.24692 9.85363 4.80987
9.01493 10.7771 4.20517
11.2191 11.3453 3.05503
15.5007 7.20008 -2.58635
13.0617 8.45384 -1.4202
11.1936 9.89964 -0.458776
8.46095 14.8986 -4.96218
8.52693 12.0903 -3.96738
8.08489 9.95641 -2.64329
1.89053 6.0784 1.41203
3.52071 7.36656 -0.724216
5.4354 7.24271 -2.40378
8.83481 1.02247 -7.8404
7.38077 3.2721 -6.53452
5.74346 4.75158 -5.2567
1.08691 3.86555 -11.8631
2.09809 2.59707 -9.36336
2.9645 2.81094 -6.97461
3.80736 -3.15065 -10.3667
3.43478 -2.42832 -7.49971
2.00923 -0.779362 -6.1764
-3.73536 -3.7811 -4.85122
-2.69715 -1.11948 -4.00367
-0.380392 -0.365598 -3.25085
-2.59898 -4.6426 2.78757
-1.20361 -2.24654 1.69566
-0.469188 -0.0961525 0.538533
4.00715 -1.16792 7.04013
3.12918 -1.03198 4.19565
1.95188 1.02098 3.24601
9.21221 -0.135924 2.71341
6.61486 1.27352 2.32914
4.80403 2.91091 1.59273
3.46664 -2.23006 -2.57754
4.00445 0.6893 -2.83898
3.43924 3.01241 -1.9523
-1.65814 5.41189 -7.48594
-1.18749 4.34761 -4.74255
-0.0623291 4.4004 -2.45482
-3.77218 10.5144 1.42149
-2.78852 8.03924 0.0848759
-3.00284 5.53249 -0.330754
-10.5002 5.74604 0.0955364
-8.09368 4.00045 -0.109199
-5.77276 2.97395 0.140046
-2.45397 0.797198 5.16756
-4.66429 -0.597474 3.73587
-6.06737 -0.518583 1.60806
-8.58983 -6.84246 -3.63676
-8.0885 -4.57827 -1.76525
-8.18962 -3.48255 0.535094
-16.1294 -5.97041 1.25135
-13.3298 -5.68926 2.23297
-10.7926 -5.8222 2.01522
-14.4667 -11.4323 -0.407294
-12.5289 -10.7121 1.73908
-10.6411 -9.50167 2.95235
-5.80767 -8.87562 9.93585
-6.5358 -9.55836 7.12799
-7.62045 -10.5108 5.02609
-1.17976 -14.3753 1.90189
-3.89709 -14.3961 3.12504
-6.0839 -13.9192 4.34695
-11.864 -18.0521 8.07226
-9.17419 -17.4526 6.93827
-6.79625 -17.2452 6.04104
-6.70697 -19.8827 -1.88132
-6.5984 -18.9017 0.930467
-5.11966 -18.7986 3.00538
-0.748683 -19.2537 3.05133
-1.92454 -23.9287 7.49386
-1.35123 -21.4264 5.98047
-1.81381 -19.1946 4.83695
timestep
13.4969 1.10798 6.85967
13.0156 5.42271 5.17894
12.7908 3.58975 6.58326
12.5385 1.92218 7.60133
8.22838 2.74375 12.9981
9.06486 1.69221 11.1068
9.73402 0.469702 9.71447
4.01825 2.8554 7.53692
5.46249 1.04917 7.35227
6.95974 -0.223394 7.21191
11.4283 -5.02897 7.10288
9.65782 -4.12243 5.90874
8.33157 -2.98803 4.99489
7.55029 -2.89456 -0.934826
6.34132 -3.31225 1.00072
5.83983 -4.45177 2.52746
0.291806 -6.04746 5.89811
2.32412 -6.47974 4.866
3.4299 -7.24838 3.42817
-1.74546 -11.828 0.994144
0.374289 -11.2849 1.76495
2.15745 -10.6504 2.31139
4.74233 -16.3518 2.24621
4.30768 -14.5726 0.822187
4.06731 -12.8594 -0.120219
3.04065 -18.29 -4.43207
3.37562 -16.0736 -3.83394
3.46903 -14.1138 -3.65698
0.412069 -14.9939 -8.7213
1.45647 -13.4018 -7.39593
2.05457 -11.8407 -6.35364
5.53787 -6.35266 -8.25826
3.64947 -7.3103 -7.30996
1.87647 -8.09305 -6.95674
-3.53157 -6.11074 -11.099
-2.19447 -6.05493 -9.20393
-1.32301 -6.1002 -7.4377
0.806678 -2.03857 -4.02744
-1.06796 -3.39382 -4.2047
-2.6135 -4.61525 -4.18668
-6.14266 -8.63649 0.55552
-6.21178 -6.9639 -1.05074
-5.79215 -5.50168 -2.30243
-12.0079 -1.95204 -0.00878993
-10.3212 -2.76682 -1.37749
-8.77991 -3.16543 -2.5379
-11.0277 -2.33622 -8.98182
-10.0289 -1.5334 -7.04786
-9.68048 -0.708353 -5.2932
-15.6957 3.07851 -7.23828
-14.1344 1.98542 -5.91545
-12.3707 1.96335 -5.03827
-17.114 1.66962 -1.06519
-15.3866 3.05697 -1.75355
-13.76 4.07439 -2.20042
-10.2475 2.50349 4.51155
-11.0202 3.46007 2.54425
-11.3363 4.1477 0.725425
-7.58037 6.47148 -4.86799
-9.20509 7.20025 -3.38086
-9.20645 6.05044 -1.78122
-3.69375 3.25663 0.513296
-4.84668 4.41838 -1.13094
-5.51862 6.2542 -0.887704
-6.66809 11.5944 -4.73881
-4.76507 10.8643 -3.6307
-4.91575 9.85359 -1.94652
-8.80484 12.9578 2.48891
-6.82734 11.803 2.1172
-5.18823 10.7817 1.7283
-2.72424 9.3975 8.27984
-2.69357 11.0502 6.65191
-3.94216 10.3601 5.29336
-9.3441 11.8547 8.98529
-7.96541 10.3946 7.82347
-7.1968 8.98047 6.68766
-11.3496 10.8693 1.8528
-9.85293 8.45008 2.74044
-8.23638 6.77179 3.77557
-4.29107 3.71569 7.56579
-5.93003 2.86068 5.22845
-7.00208 3.27294 2.95181
-9.07952 -3.94091 4.45769
-7.58562 -2.23039 2.52824
-6.99152 -0.115726 1.23291
-1.40525 1.25665 -2.64742
-4.2943 0.590618 -2.94771
-6.09848 -1.10071 -2.32615
-5.95299 -0.773451 -10.1181
-5.01457 -2.39188 -7.79856
-6.0666 -3.07018 -5.57746
-12.7454 -5.94043 -4.26833
-10.1672 -6.30669 -5.71706
-7.62743 -6.52925 -5.76874
-2.43461 -10.4878 -10.6861
-3.68597 -10.4681 -7.98167
-4.73003 -8.94575 -6.2225
-1.92353 -14.4409 -2.37279
-1.17665 -11.6753 -3.19396
-1.68685 -9.30208 -3.97489
0.564035 -4.45598 1.22768
1.79835 -5.25971 -1.36286
1.33326 -7.38679 -2.69015
7.75567 -10.8098 -5.94151
6.42413 -9.14619 -3.8583
4.90354 -8.44621 -1.93467
12.6065 -5.84525 0.271547
9.77134 -6.69549 -0.07391
7.72316 -8.0646 0.584091
8.98653 -13.7114 2.12491
7.48759 -11.6017 3.60224
7.2964 -9.13159 4.20616
10.9198 -11.3693 9.32391
8.44939 -9.84434 8.65144
7.18468 -7.81372 7.76856
5.60301 -2.9288 12.7808
5.94771 -3.69691 9.92225
5.52098 -4.40698 7.51057
-0.879701 -2.62223 5.75888
1.70052 -1.2892 5.09112
4.10668 -2.09695 4.84535
10.1138 1.94724 0.743056
7.2551 2.05409 1.57781
5.70085 0.983151 3.29241
1.74241 5.34401 7.46728
1.81654 4.5368 4.59965
3.48432 4.02011 2.74115
-2.30584 8.03665 1.12303
0.614087 7.72376 0.61655
2.67835 6.40994 -0.10123
8.01008 6.84473 -5.97573
5.43582 7.03011 -4.48602
3.60574 8.31221 -3.25739
-2.27321 10.5263 -8.26266
0.355695 11.1508 -7.00596
1.76144 11.2119 -4.8793
-1.76015 18.4728 -2.42533
0.673419 16.9495 -3.22407
1.94467 14.7607 -3.53337
1.95359 15.8559 3.96761
3.4598 15.638 1.40553
4.38824 14.4339 -0.641603
9.73122 13.1058 -7.38434
7.75438 12.8985 -5.16408
6.61838 12.3874 -2.93904
14.7954 9.96043 -2.55256
11.864 9.96114 -2.0165
9.31621 9.91284 -1.92072
11.5797 6.86771 0.695453
5.59552 7.40901 4.16005
7.4796 7.27046 1.8554
9.52414 6.89446 0.378576
timestep
-6.17946 -7.48005 -11.2088
-6.29823 -5.20371 -15.5987
-5.88357 -5.8332 -13.4045
-5.48558 -6.23299 -11.517
0.255326 -3.41636 -10.598
-1.89147 -3.75977 -9.78826
-3.64828 -4.10011 -8.96457
-9.60848 -5.37176 -5.38119
-7.80848 -4.07708 -6.064
-6.11034 -3.09596 -6.24964
-2.20431 0.0910794 -1.33027
-4.09634 -0.992879 -2.12253
-5.77859 -1.8581 -2.6723
-11.9174 -4.9581 0.334627
-10.2855 -3.45705 -0.347989
-8.8252 -2.1366 -0.418213
-8.18686 -3.97522 6.0403
-9.68841 -2.494 5.07398
-8.96516 -1.82849 3.36667
-5.74722 2.7137 0.907722
-6.3018 2.04015 3.05741
-6.52825 0.819563 4.58705
-11.3143 2.35536 9.56286
-9.14577 2.2692 8.74276
-7.32136 2.29062 7.99981
-6.9542 2.45992 12.6706
-4.73089 2.48384 12.0083
-4.90792 3.7757 10.5316
-5.08112 9.94106 8.25593
-3.85688 8.309 9.36045
-2.75544 6.88527 10.1609
3.98384 7.48782 13.9292
2.05825 7.86715 12.692
0.450171 8.29407 11.6372
5.03094 12.3457 12.9161
3.36128 11.7499 11.4196
2.01402 11.3644 10.0349
7.15333 11.5986 8.57995
5.79527 12.7231 7.07212
4.22763 11.5362 6.95105
1.03452 9.74607 1.70327
2.89763 9.62741 3.08063
4.60276 9.20608 3.97279
6.31662 7.86178 -1.52018
6.94125 7.52007 0.687868
7.21668 6.85957 2.52328
9.58628 4.94012 8.97955
9.44267 4.8936 6.66447
9.25914 4.54079 4.73503
11.7666 -2.69747 3.98245
11.1831 -0.467761 3.71709
10.7789 1.39851 3.23286
14.9492 2.33356 -2.78553
13.2407 1.58012 -1.40859
11.9291 0.61213 -0.302454
8.54863 -5.146 1.35467
10.4611 -4.15454 0.493357
12.1042 -3.16873 0.035817
17.2127 -4.70823 -4.06157
15.073 -3.93017 -3.61573
13.1667 -3.43325 -3.60301
7.1756 -3.41538 -7.89992
8.94685 -4.43985 -6.80651
10.3851 -5.06404 -5.6137
13.8486 -11.1606 -5.60739
12.816 -9.41111 -6.72784
11.6518 -8.06438 -7.57161
10.575 -4.52174 -12.7419
9.65103 -6.04772 -11.2586
9.02877 -7.64573 -10.289
11.0186 -12.9188 -14.0418
9.52867 -11.7812 -12.6748
8.44449 -11.3123 -11.0983
11.064 -14.537 -5.76115
9.20694 -13.4183 -6.58709
7.91349 -12.2034 -7.44262
1.80254 -10.1525 -9.78962
3.06125 -10.6283 -7.13072
5.1967 -10.0759 -5.85124
11.4014 -10.2885 -0.527113
9.62344 -8.41978 -2.01955
7.28936 -8.64138 -3.02221
1.61162 -9.3929 0.0421398
2.99469 -7.20236 -1.43064
5.17924 -5.88761 -1.4717
9.06056 1.07267 -4.71422
7.48564 -0.892427 -3.12098
6.16298 -2.21806 -1.39013
8.53652 -4.15508 4.59633
6.79656 -1.9833 3.53035
5.58165 -0.431029 1.91264
3.86121 4.97928 -2.47433
3.24998 3.33694 -0.0640297
3.96065 2.97687 2.35833
6.73825 8.15726 9.00833
5.33598 6.73474 6.79689
3.82652 5.18256 5.44976
-1.9992 11.5053 7.3725
-0.976648 8.75299 6.86315
0.577744 6.74224 6.6551
-6.29734 7.79957 5.10266
-4.39223 5.64811 5.89144
-2.39584 4.38437 6.85055
-6.45551 -2.62466 9.61721
-4.10722 -1.03857 8.69511
-2.45266 0.734796 7.90763
4.36181 0.765472 6.59848
1.82962 -0.681573 5.98655
-0.550772 -1.35073 5.36336
-6.70059 -5.58967 1.01862
-5.00029 -3.30199 1.88803
-3.04568 -3.53624 3.50885
-6.1027 -9.14228 7.29027
-4.11813 -8.00134 5.38236
-2.73438 -7.3202 3.35164
-4.07082 -14.1395 -1.66047
-4.43443 -11.6864 -0.00800487
-3.43229 -9.35243 0.217484
-7.0443 -8.70053 -6.68331
-5.37177 -8.10543 -4.2898
-3.52311 -7.10559 -2.84576
0.8702 -3.28787 1.37171
-0.000851804 -3.65669 -1.45418
-1.76802 -3.76451 -3.28939
2.60206 -1.03152 -8.08774
0.723447 -0.118287 -5.96237
-1.72174 -0.669462 -5.4936
-2.67353 0.266605 -14.0624
-3.42056 0.100092 -11.1823
-3.3822 0.574659 -8.67716
-8.50718 -2.6592 -11.3799
-7.99584 -0.262579 -9.68424
-6.94426 1.89115 -8.81354
-11.1324 9.17354 -7.50701
-10.5075 6.29239 -7.07248
-8.47027 4.7731 -6.86273
-2.17367 3.16818 -3.78875
-4.92602 4.10886 -3.1406
-7.45331 4.43986 -3.21653
-12.5293 0.188706 -0.842084
-10.7526 2.30177 0.279765
-9.68858 4.57959 -0.146674
-7.50418 11.9782 -0.511177
-9.0294 9.65082 0.555403
-10.1704 7.7751 1.8524
-14.6003 6.38546 8.34152
-12.77 7.94295 6.57959
-12.5591 9.26127 4.40705
-14.5596 13.2904 7.1228
-17.2246 14.772 2.92118
-14.3484 14.3991 3.6059
-13.4916 12.8074 5.40448
timestep
21.8625 -7.04654 -5.05527
20.6198 -11.1604 -4.58399
19.6383 -9.17242 -3.90044
20.58 -7.69866 -4.8072
13.8295 -8.05211 -6.22491
15.8766 -7.17531 -5.57456
17.3593 -5.88289 -5.68479
16.862 -2.17921 -10.0877
17.6688 -1.83449 -7.94003
17.9947 -2.1517 -6.02324
15.6412 2.53862 -6.46226
16.9136 2.97124 -4.57113
17.6419 1.17471 -4.22037
19.2093 -1.75168 2.63063
18.1187 -0.483697 1.02278
17.6933 0.761612 -0.443226
16.8164 7.78312 1.14463
17.123 5.50501 1.4586
17.4715 3.64848 2.01783
14.8716 -1.15333 5.88317
14.8045 0.632867 4.40419
14.2867 2.38108 3.65813
11.6916 1.91367 9.04733
11.6755 3.48195 7.33776
11.552 4.24482 5.52567
8.07509 10.7627 3.09763
9.0217 8.76827 3.81088
9.07537 6.99809 4.67372
5.58838 4.18157 9.61659
5.81937 4.91385 7.42734
5.61978 5.76384 5.66139
2.77851 11.0093 7.1992
1.98283 8.99532 6.36662
3.06426 8.44564 4.81444
3.48179 10.3539 -2.48204
2.76407 10.5638 -0.285852
2.31576 10.3665 1.6223
-1.81058 13.3964 5.74403
-0.370277 13.4474 3.92598
-0.926728 11.8143 2.97522
-4.66235 13.6921 -3.17465
-3.906 13.2538 -1.02564
-3.95881 12.7097 0.866985
-7.68072 8.05494 -3.53613
-6.79605 8.90111 -1.5654
-6.41634 9.92115 0.0766196
-7.83149 10.7653 5.82713
-8.67857 9.46766 4.10058
-8.57978 8.14335 2.64546
-13.8762 6.14186 -1.3828
-12.0327 5.58219 -0.0902352
-10.54 5.25082 1.15187
-9.52783 1.91504 6.58053
-9.04408 2.22965 4.33344
-8.21364 2.61178 2.58838
-12.6747 -0.537304 3.19544
-10.7638 -0.915968 1.93554
-9.04225 -0.736889 0.994699
-12.9519 -0.452428 -3.46656
-11.2279 -1.83782 -2.76575
-9.64614 -2.82152 -2.12454
-7.05084 -9.93403 -2.49678
-7.35026 -7.64293 -2.70566
-7.33026 -5.69823 -3.0197
-1.33732 -6.41846 -3.11042
-3.155 -6.60529 -4.53993
-4.70837 -6.28204 -5.70761
-7.4292 -12.7813 -8.61804
-7.29323 -10.6171 -7.79328
-7.08541 -8.69096 -7.43584
-11.8242 -5.24225 -10.272
-9.74734 -6.25171 -10.4954
-10.0971 -7.99442 -9.64597
-9.63688 -15.2784 -12.389
-10.1132 -13.0693 -11.8645
-10.856 -11.4642 -10.9969
-12.5395 -16.6524 -4.23003
-12.8364 -14.2378 -5.95098
-12.7258 -12.5744 -7.88057
-19.0578 -10.1238 -11.6131
-16.7768 -10.5482 -9.74302
-15.0815 -9.60004 -8.09094
-19.2363 -5.11705 -2.95753
-16.523 -6.09441 -3.70789
-14.9988 -6.67343 -5.66854
-9.92807 -3.08237 -7.17231
-10.3913 -5.533 -5.5413
-11.7432 -6.68045 -3.70863
-11.1972 -12.3271 1.37724
-9.8537 -9.79336 0.567662
-10.9598 -7.59637 -0.104992
-14.9661 -2.73584 5.2909
-12.6701 -4.57196 4.80343
-11.0494 -5.53851 3.08838
-7.07057 -6.97646 9.85618
-6.63277 -5.89249 7.11506
-7.88259 -4.94666 5.10363
-3.44968 -3.37633 0.4633
-5.14402 -1.77929 2.32317
-5.96496 -1.68672 4.73563
-5.46681 -0.00223154 11.7478
-4.93484 0.996654 8.9911
-5.48827 1.60306 6.57687
-10.7703 5.23524 7.82816
-8.08637 5.31502 6.53567
-6.21221 4.91187 4.85416
-4.18362 11.2435 7.32959
-3.61643 8.7611 5.78153
-3.23954 7.07916 3.90229
-2.3176 9.87143 -2.71425
-0.929024 8.42478 -0.509832
-0.595171 6.58051 1.21925
6.52248 9.75639 -0.747499
5.4693 7.29705 0.565082
3.14518 6.25016 0.635613
1.30582 -1.41808 2.02888
3.63759 0.437182 2.06375
4.37006 2.87219 1.87216
8.13694 0.305105 8.38113
8.03146 1.03929 5.49491
7.84234 1.98097 3.13272
13.7186 -3.76375 4.20081
11.6358 -2.50241 2.48281
10.4248 -0.403531 1.68871
8.71725 -5.44026 -4.0951
10.7151 -3.62567 -2.83167
11.0508 -1.25217 -1.96203
5.11809 0.376789 -7.38938
7.95261 1.04605 -6.75856
9.32278 0.846328 -4.61723
11.5921 5.75313 0.689771
9.27801 4.79471 -0.924777
7.72317 3.07641 -1.98893
3.36314 -3.93398 -3.53262
3.47943 -1.1261 -2.54131
4.41663 1.23679 -2.33902
0.92912 3.35226 -7.7474
0.318827 2.47342 -4.9661
0.929576 2.73782 -2.50448
-6.34553 3.17357 -2.15276
-4.07698 1.95104 -0.656261
-1.65305 1.80355 0.121767
0.918543 4.99913 5.941
-0.876008 2.84738 4.92613
-1.62906 0.708213 3.76033
-2.80486 -7.90325 4.50441
-2.49557 -4.94036 4.58205
-2.36014 -2.57589 5.52712
0.488896 -1.36139 8.74391
2.5384 -7.09084 4.93166
2.04943 -4.78942 6.76053
0.40266 -3.31306 8.02978
timestep
-12.4344 -5.45469 -16.2581
-16.3997 -6.52451 -14.741
-14.2344 -5.86601 -14.2311
-12.5593 -5.04374 -14.8627
-11.8083 -1.88836 -9.39827
-10.9341 -2.34051 -11.4992
-9.8578 -3.4658 -12.7059
-6.5485 -5.23381 -7.27312
-7.14782 -5.73753 -9.45703
-7.35216 -6.0057 -11.398
-9.30178 -11.7772 -13.022
-9.12714 -10.7226 -10.963
-7.39599 -9.79506 -11.1173
-3.67194 -13.8797 -16.3268
-4.30902 -12.4541 -14.611
-4.52018 -11.0178 -13.2793
-5.00286 -6.83083 -19.4998
-4.36146 -7.46071 -17.361
-3.94992 -7.99477 -15.51
1.35018 -7.39862 -11.8492
-0.663924 -6.59816 -12.6769
-1.98756 -5.41345 -13.5286
-3.34254 -0.16388 -17.2113
-2.3041 -1.24712 -15.442
-1.49855 -1.64848 -13.6896
3.83002 -0.021508 -9.79429
1.72862 0.36255 -10.6993
0.139196 1.08142 -11.6146
-3.2705 6.75284 -8.20978
-1.98417 5.31523 -9.4986
-0.427579 4.67703 -10.5236
4.94004 9.49277 -11.4087
3.43331 8.30885 -10.1008
2.3039 6.96618 -9.20496
3.02353 5.00528 -3.25287
3.97677 5.87522 -5.18081
3.38578 7.69838 -5.63656
6.07844 13.3812 -1.11169
5.55054 11.526 -2.40082
5.46353 9.7178 -3.17793
10.9077 6.8712 -5.24983
9.30191 6.89745 -3.57556
8.06824 7.18393 -2.06663
12.7893 9.53951 0.371826
10.5981 9.02333 0.932531
8.94339 8.12354 1.50986
3.83513 8.75471 6.14377
5.77341 9.67582 5.26229
7.49268 10.1118 4.40504
10.2302 16.6657 6.97533
9.44326 14.4852 7.06795
9.02917 12.5703 6.86172
5.71406 16.5172 10.6357
6.47782 14.3343 10.451
7.07266 12.486 10.1182
1.61462 13.3099 9.43398
3.04635 11.5531 9.93023
4.15143 10.1358 10.7369
7.11862 5.29169 13.6879
5.02116 5.92993 12.9291
3.35319 6.76075 12.29
-3.76107 7.07797 11.265
-1.79964 6.1833 12.1222
-0.132468 5.30152 12.6912
-0.0107097 0.0892235 18.3946
-0.598331 1.24825 16.4728
-0.802284 2.17673 14.7472
-5.97132 2.34908 10.3544
-4.80545 1.38365 12.1125
-3.54782 0.182114 13.0375
-5.50261 -5.91037 15.9889
-4.14279 -4.61288 14.6288
-2.7528 -3.43836 13.8743
-3.32526 -5.87354 6.75468
-2.496 -4.99053 8.73332
-1.59873 -4.57865 10.4381
2.87509 -10.0656 10.4672
2.69194 -7.09238 10.3853
1.89492 -5.08392 9.03125
4.25372 -10.5888 5.12914
3.96924 -7.6246 5.2419
2.66083 -5.43749 5.32607
2.17006 0.313199 0.160825
1.56271 -2.35259 1.34619
0.460058 -4.39075 2.4104
-6.57163 -4.84731 4.53114
-4.67429 -5.77325 2.42801
-2.51494 -6.45311 1.25406
-0.234557 -13.0923 -1.30392
-2.3725 -11.0338 -1.57263
-2.64028 -8.52303 -1.9296
-4.04968 -12.2081 -7.58834
-4.31459 -9.43072 -6.54116
-3.22155 -7.37318 -5.50469
1.88421 -5.40228 -8.93957
-0.378812 -4.12024 -7.48509
-2.90988 -3.98874 -7.20424
-6.04664 -3.62471 -15.1377
-5.30579 -2.41307 -12.5179
-4.30575 -2.10207 -10.1929
-10.1776 1.63655 -12.9126
-8.43012 1.1668 -10.5449
-6.43462 0.81 -8.99796
-12.7506 0.985308 -5.08009
-9.80799 0.796406 -4.64906
-7.62796 1.78757 -5.52516
-4.50821 7.1261 -0.919556
-4.9567 4.37206 -1.96576
-5.56741 1.92401 -2.33525
-8.40438 -5.18482 -2.11133
-5.92806 -3.63911 -1.51214
-4.78928 -1.4683 -0.809844
-2.81833 1.64898 -7.24605
-1.86013 0.0619751 -4.91288
-1.74193 -1.69511 -3.06865
1.70443 -7.63223 -1.08502
2.27223 -5.01744 -2.39686
1.95949 -2.54472 -2.93566
5.49644 1.9052 -7.76798
4.96533 1.55548 -4.85662
5.1547 -0.547321 -3.42663
12.0792 -2.93712 0.395886
9.98164 -0.828162 0.213976
7.68764 -0.100902 -0.629321
4.10577 6.75016 -0.346188
5.60608 4.55786 1.00412
7.41283 2.89506 1.69204
14.5383 3.52438 3.64184
11.8039 4.60346 4.13068
9.35923 4.15652 4.70206
9.56167 9.45236 9.41715
7.61684 7.32035 8.67383
6.98668 5.14566 7.50075
-0.355086 8.47745 8.51191
0.998357 5.8589 8.07401
3.29078 4.76472 8.29773
7.28399 -0.552847 7.30763
4.30706 -0.512856 7.17841
2.56748 1.32369 6.8568
-4.51047 0.697017 7.0991
-1.81961 -0.20967 8.00331
0.215075 -0.00872172 9.52715
6.06541 0.529026 12.6267
3.62738 -1.0127 13.3747
1.63852 -2.18841 12.2955
2.31804 -5.26647 19.2283
0.741286 -5.43219 16.7051
0.64821 -5.34885 14.1581
-0.201302 -9.94119 12.7629
-6.52523 -10.374 13.219
-3.81156 -9.14282 13.1941
-1.39237 -8.52306 13.7098
timestep
-5.23043 2.35499 -11.6542
-7.50974 1.45852 -10.3599
-5.68556 0.0374947 -10.1716
-4.43831 1.33053 -10.9799
-1.94339 -4.73841 -11.1854
-1.38477 -2.4875 -11.2465
-1.15044 -0.535176 -11.3667
2.84082 0.349183 -17.1173
2.08611 0.811255 -14.9727
1.59372 1.39039 -13.1554
3.34801 2.198 -8.85514
1.96332 4.02061 -9.23352
2.18105 4.54552 -11.1197
3.24166 9.42184 -15.5009
3.44791 8.55148 -13.3602
4.09654 7.78137 -11.667
4.7725 14.033 -8.65669
5.32599 11.7839 -8.7899
6.14657 10.1438 -9.50927
11.3701 6.63135 -10.5272
9.92477 7.45893 -8.91215
8.81008 8.30012 -7.52263
10.8353 13.2468 -3.02527
10.4375 11.0396 -3.61876
10.4148 9.15296 -4.18534
9.05469 8.84006 2.30779
9.84098 9.56013 0.247293
9.47255 7.88859 -0.727949
10.7596 2.04665 1.90099
9.14924 3.37467 0.888385
7.79504 4.58911 0.131952
1.90772 8.05818 0.905678
3.98999 7.48518 0.058197
4.71854 6.3534 1.49666
5.92451 7.08945 7.2979
4.24648 6.4055 5.84916
2.99185 5.37191 4.73629
-3.03803 9.37928 4.64397
-1.67024 7.50568 4.60926
-0.783743 5.7703 4.89818
-2.09658 0.245304 8.60768
-2.05741 1.33082 6.55767
-1.87095 2.1315 4.76741
-4.78578 0.607263 -1.28876
-4.99048 1.04879 0.979623
-5.11288 1.45921 2.9025
-9.9965 1.25769 7.69062
-9.62094 1.96613 5.51359
-7.90508 1.00116 5.43901
-7.86021 -2.38272 0.761423
-9.7181 -1.75055 1.99875
-9.10194 -2.21701 3.81084
-12.2976 -5.10803 7.50212
-10.0179 -5.16992 7.07638
-8.18502 -4.62022 6.60795
-2.09342 -5.96586 7.43981
-4.19938 -6.76139 6.87902
-5.80729 -7.52926 6.03884
-9.31974 -12.7202 6.52494
-7.22522 -12.179 5.68682
-5.47169 -11.287 5.58449
-4.87624 -12.7806 -0.956805
-4.14025 -12.9718 1.23504
-3.18901 -12.8032 2.9519
2.75587 -16.1686 4.47025
1.37063 -14.8659 3.14111
0.352715 -13.7085 1.91426
0.493106 -10.2622 -4.63088
1.13606 -11.5306 -2.79779
1.99537 -12.3986 -1.2521
8.86555 -15.0008 -0.655635
7.13315 -13.6673 -1.43215
5.64484 -12.6864 -2.27107
3.59395 -12.0318 -9.4443
4.79246 -11.6233 -7.50031
5.45725 -11.103 -5.72036
0.505711 -9.11636 -9.2104
1.98403 -7.69948 -7.04535
4.24123 -7.50613 -5.87482
10.2144 -3.9555 -7.22886
8.2661 -4.0739 -4.9771
5.8428 -4.45188 -4.27904
4.98745 2.61722 -4.70541
3.57978 0.0889395 -3.99361
3.60349 -1.96363 -2.48067
0.769983 -2.55759 6.12276
1.78212 -1.88017 3.40301
2.09328 -2.5372 0.958808
-5.74492 -2.74728 -1.84556
-2.8318 -3.21492 -1.42669
-1.67974 -2.97154 0.835188
-5.06949 -2.02159 8.18019
-4.14231 -2.69693 5.4298
-4.43504 -3.98437 3.24821
-12.5083 -6.60376 1.92094
-9.55573 -6.63482 1.51889
-7.04636 -6.39566 1.90409
-6.34311 -8.55749 -6.4083
-6.08015 -8.85251 -3.45462
-6.0366 -8.74439 -0.90729
0.586111 -7.89828 3.25728
-1.87795 -8.46105 1.67865
-2.45891 -7.49864 -0.610186
4.83268 -8.0986 -0.0107472
2.55876 -6.96148 -1.56529
0.421208 -6.10072 -2.6573
-0.861457 0.927397 -6.26762
-1.02986 -2.02217 -6.65762
0.517222 -3.79654 -5.67752
3.6123 -5.01898 -12.9903
3.07452 -4.1592 -10.1881
3.57778 -3.24524 -7.86132
6.12469 0.352599 -12.7285
7.30455 -0.279772 -10.0661
6.59181 -0.936191 -7.70735
11.2789 4.43206 -4.03209
9.30209 2.24205 -3.61191
8.09893 0.131331 -4.38639
7.34974 -4.96952 2.97638
7.65801 -2.87758 0.876581
7.0524 -1.28126 -1.01749
0.171929 3.70801 1.1065
2.26061 1.60469 0.800164
4.72493 0.971466 0.969486
10.4459 3.8804 5.17454
7.57688 3.10207 4.96653
5.35517 1.9058 4.59851
6.46021 -1.45546 10.3274
4.19212 -0.276224 8.79592
3.12457 1.74791 7.67088
6.5655 7.43477 10.8111
4.24474 5.57541 11.0041
2.12154 4.46888 10.1265
1.06086 11.8921 8.0548
0.0442016 9.0992 8.2708
-0.692255 6.78756 9.05589
-2.20279 2.71303 13.7915
-3.96483 4.25647 11.9493
-4.17366 5.39757 9.67857
-7.06241 5.16494 2.3953
-6.54178 6.69662 4.89796
-6.51732 7.30494 7.37416
-6.77386 14.3877 9.62695
-8.6595 12.0802 9.62881
-9.11056 9.75658 8.68016
-16.3227 5.67379 10.6231
-14.6705 8.04325 9.89082
-12.899 9.60489 8.9283
-16.7197 12.2371 9.18602
-14.3274 14.3277 14.1788
-14.5531 13.2259 11.4192
-14.7729 12.9107 8.89832
timestep
-7.92363 -2.38659 -20.0796
-12.7874 -1.09791 -20.9502
-10.7302 -1.40035 -19.9213
-8.94726 -1.82831 -19.2009
-10.4934 4.10624 -19.3753
-9.2343 2.4697 -18.3175
-7.88668 1.35284 -17.4133
-2.56245 -1.32992 -15.9002
-4.39869 -0.4042 -14.8261
-5.9327 0.675964 -14.2253
-5.33806 6.67726 -15.3785
-6.01524 5.1847 -13.7365
-6.70174 3.91607 -12.3947
-10.8159 4.36457 -11.7453
-9.98116 5.95759 -10.2797
-8.8627 4.62785 -9.35141
-13.4889 3.40882 -4.84419
-11.3669 2.94168 -5.65726
-9.47283 2.69269 -6.13839
-3.30651 2.62078 -4.76335
-5.31575 1.57299 -4.26589
-7.00892 0.570317 -4.1725
-9.37765 -5.09802 -1.97851
-7.65158 -3.56217 -1.76809
-6.11423 -2.33686 -1.89481
-3.83527 -3.51015 4.44369
-3.64155 -3.76394 2.14577
-3.30229 -3.79356 0.205425
-4.47827 -10.4117 1.39101
-3.29257 -8.50322 0.812945
-1.78577 -7.25985 0.559033
4.47622 -4.89146 0.925775
3.09111 -6.68315 0.42206
1.8597 -8.14997 -0.0394321
3.23379 -15.2441 -2.28845
3.07265 -13.4279 -0.854005
2.62115 -11.8615 0.252065
8.65171 -13.9691 -0.578249
7.36098 -12.4022 0.54471
6.14142 -11.2034 1.52273
8.89803 -6.41903 -1.92254
8.18082 -7.17938 0.148662
8.1008 -7.97551 1.94885
12.0136 -5.87384 1.78155
11.6214 -5.81467 4.06739
9.76865 -5.97672 4.71708
5.09339 -7.43591 9.39207
6.1743 -6.10653 7.82785
7.30491 -4.5966 7.25977
8.97852 1.95127 6.25698
8.79279 0.139799 7.6945
8.35024 -1.34053 8.91666
10.9871 3.60258 13.2009
9.43742 1.98143 12.6071
7.97897 0.781301 12.0471
5.65871 6.29047 14.1912
5.1666 4.1774 13.3695
4.60878 2.40693 12.7098
-2.38814 -0.175071 11.3897
-0.536048 1.09232 11.9778
0.864346 2.47508 12.066
2.13497 9.33511 10.4437
1.76531 7.05993 10.7069
0.242506 6.19603 11.61
-5.17205 10.3727 15.1815
-4.23176 8.90781 13.6478
-3.11419 7.69924 12.5654
-5.12763 5.33222 5.95299
-5.34673 6.47371 7.96083
-5.45286 7.60248 9.57189
-8.13706 13.6558 9.96752
-8.26629 11.4046 9.42204
-8.60726 9.57093 8.78773
-8.9736 14.1853 4.3004
-9.57183 11.9563 4.53794
-9.69616 10.1 5.18574
-3.69356 12.3361 5.13057
-4.77612 9.62526 4.5309
-6.74954 8.33227 3.56329
-9.91831 7.7109 -3.27112
-9.3198 6.41692 -0.654293
-7.68693 5.58003 1.11654
-10.6573 -0.372779 2.8563
-8.22235 0.624796 1.45767
-6.24648 2.08111 0.766627
0.256019 -0.96408 3.26641
-1.04168 0.214633 0.85664
-3.10248 0.462327 -0.624659
-0.47836 1.61149 -6.91432
-0.881841 -0.892119 -5.34922
-2.27405 -1.91302 -3.47248
-6.70777 -8.2011 -2.15804
-4.27799 -6.62369 -2.85685
-2.09908 -5.69478 -3.8013
1.32498 -13.1573 -4.8478
1.63152 -10.203 -4.60537
0.977217 -7.73994 -4.69222
1.87585 -12.5172 -10.1689
1.85633 -9.61019 -9.51372
2.26773 -7.4321 -8.25309
8.69532 -3.90329 -10.465
5.91797 -3.41816 -9.49999
3.55261 -4.27077 -9.92494
-2.33847 -6.62011 -8.85547
-1.54544 -4.57002 -10.8676
0.449447 -3.39418 -11.9354
4.15128 1.24776 -15.1635
1.65462 1.57216 -13.5692
0.117827 0.391243 -11.912
-6.36299 0.24981 -9.48056
-4.46955 2.55003 -9.54575
-2.39084 3.07047 -10.928
-2.55659 9.2165 -14.5029
-3.14673 7.91897 -11.886
-2.19371 6.70995 -9.85312
-4.84714 6.5781 -3.5105
-2.38414 7.83934 -4.61653
-0.88226 6.63313 -6.28744
6.63106 8.19096 -5.13035
4.21656 6.495 -4.71287
1.98298 5.42701 -4.1021
5.18404 -1.05525 -3.35212
3.68271 1.20822 -2.1261
2.04823 2.94567 -1.22483
0.280572 9.37514 1.5733
-0.388676 6.50642 2.02381
0.902725 4.31025 2.13161
-4.64885 1.95644 7.80153
-1.85944 1.84702 6.75864
0.0451031 3.11813 5.63637
6.55328 5.2058 8.786
4.896 2.7292 8.76944
2.97209 1.60517 7.52944
2.30074 -6.48932 6.18557
2.86525 -3.80978 7.36106
3.32296 -1.89083 8.9768
2.77568 -0.789229 16.386
3.82951 -2.31573 14.0537
5.22758 -3.05323 12.0527
6.8515 -9.4715 14.439
8.29972 -7.3506 12.9274
8.48178 -5.01149 11.9285
13.075 -8.82734 7.39637
12.5155 -6.1533 8.58666
11.3648 -4.12451 9.61744
16.8186 2.47357 9.31615
14.957 0.460264 8.14935
13.1005 -1.25766 7.82599
12.7677 0.827597 3.66355
7.4732 -2.62031 1.78462
9.91858 -1.3288 2.89483
12.12 -1.08594 4.15873
timestep
10.3666 -19.2509 5.35351
9.94762 -22.3872 1.72678
10.6376 -21.3375 3.67726
11.486 -19.8258 4.61316
11.7437 -18.3892 -2.21266
12.1658 -17.9519 0.0263008
12.4817 -17.3765 1.88374
6.21015 -14.4975 2.11296
8.05807 -15.6515 1.31542
9.43572 -15.2422 2.66281
10.8338 -12.1043 4.8811
9.70271 -12.8999 6.74393
8.44092 -14.3161 6.21157
2.48721 -18.4113 7.94561
3.97849 -16.646 8.15156
5.44438 -15.3396 8.31188
9.78313 -13.3516 13.6835
8.04339 -13.0601 12.1766
6.90579 -12.6907 10.6113
9.61348 -7.54172 5.91063
8.16661 -8.83444 7.18258
6.74822 -9.79612 8.1543
2.73618 -12.1921 2.30809
3.43086 -10.7275 3.96781
4.19614 -9.5502 5.34959
-2.39053 -8.94193 7.32655
-0.163465 -8.3485 7.06116
1.59194 -7.46027 7.16353
5.40252 -3.78758 10.1488
3.12289 -3.89079 9.7304
1.26174 -4.27757 9.21327
-2.16309 -1.09788 13.3504
-2.23586 -2.02896 11.2266
-2.17109 -2.65455 9.35972
-7.8485 -0.246956 7.14635
-5.60314 0.284982 7.38678
-3.64623 0.371165 7.59648
-0.649238 3.93774 11.2753
-2.03132 4.35567 9.45941
-3.19269 4.13305 7.88379
-5.46844 3.74187 2.10826
-4.55188 5.25623 3.60794
-3.34882 6.30073 4.76662
1.61678 10.3249 4.23942
-0.626825 9.93093 3.79963
-2.5543 9.7669 3.42706
-6.40387 14.6125 5.09508
-5.7577 13.2173 3.35774
-4.91119 12.2899 1.83974
-3.0165 18.1093 0.786452
-4.3764 17.0628 -0.774932
-4.33835 15.0967 -0.657022
-4.01241 9.87983 -4.73503
-2.55116 11.0294 -3.34739
-3.15631 12.8962 -3.52067
0.329437 15.6034 -9.06251
-1.62138 14.6041 -8.30218
-3.0307 13.7524 -7.22083
-9.73125 11.3451 -6.65947
-7.65103 11.0834 -7.65275
-5.72448 11.2025 -8.04657
-1.83958 6.45375 -10.7308
-3.49612 8.07658 -10.7992
-4.57518 9.64192 -11.3152
-4.23294 14.2488 -15.616
-4.84554 12.0164 -15.4616
-6.05839 10.6916 -14.6526
-2.33262 4.80318 -16.5385
-4.35171 5.93533 -16.3837
-5.79423 7.01932 -15.5932
-6.75313 0.697672 -12.7528
-7.371 2.8364 -13.4058
-8.20265 4.46436 -14.14
-15.173 2.10585 -14.4896
-13.4762 3.26714 -13.415
-11.8719 4.38043 -13.1552
-14.4825 0.457829 -6.4824
-12.3469 1.97455 -7.90342
-11.1483 3.53995 -9.52063
-9.87723 8.89055 -13.1971
-8.53193 8.0145 -10.6865
-8.10456 5.81444 -9.47016
-10.8646 7.88844 -2.61354
-8.46176 7.50694 -4.33439
-7.17495 5.85163 -5.78582
-2.1921 6.45955 -0.184518
-3.52383 5.09162 -2.47268
-4.89911 3.47477 -3.88573
-6.75079 -4.22406 -4.33014
-6.02789 -1.77062 -2.80094
-5.75186 0.501819 -1.67752
-9.58094 1.07675 4.60255
-7.49332 -0.468437 3.1415
-5.2218 -0.141458 2.02986
-4.74706 -5.92838 7.63558
-3.29743 -4.18344 5.70318
-2.83863 -2.24084 4.11627
4.95915 -4.23012 3.11432
2.35713 -3.98303 4.54569
0.783218 -2.10756 5.25837
1.04366 1.23857 12.5926
1.57009 0.160071 9.86498
2.50893 0.421956 7.50861
7.38265 -1.36554 12.3218
7.05848 0.145583 9.77385
6.00331 1.78121 8.12648
13.1675 3.32511 9.19685
10.3862 3.67728 8.18661
8.34959 4.50451 6.89419
11.6409 9.76124 0.92382
9.59237 8.06185 2.26391
8.08014 6.72478 3.82208
2.24107 9.96974 0.457538
3.62987 7.41457 1.10769
5.59299 5.78709 1.10642
6.64908 -1.53145 -1.34518
7.42515 1.31372 -1.77314
6.38337 3.63625 -1.92494
10.2075 3.08931 -6.54429
7.83311 4.88915 -6.59977
5.58403 4.23569 -5.59124
6.48599 -2.02733 -9.76986
4.9371 0.223322 -8.57993
3.37638 1.48618 -7.00772
-0.166428 7.40314 -7.50966
-0.416937 4.72771 -6.22134
-0.175609 2.21358 -5.87007
-6.41024 -0.651469 -9.21865
-3.96703 -1.2505 -7.62106
-2.31557 -0.922287 -5.706
0.703959 -7.64324 -6.05026
-0.618791 -5.57714 -4.35853
-2.26125 -3.90567 -3.35303
-9.08164 -4.02923 0.956738
-6.17897 -4.68519 1.11365
-3.87636 -4.54011 0.027632
-5.25894 -10.8248 3.30363
-4.01315 -8.11802 3.26454
-2.0077 -6.74283 2.49668
1.24151 -11.5342 -0.829998
1.76089 -8.61827 -0.501381
1.24379 -6.36149 0.567356
2.56296 -2.28687 -5.62836
1.57984 -2.53606 -2.82625
2.23978 -2.81872 -0.379382
8.20139 1.7878 3.01739
5.47575 0.584398 3.07306
3.30814 0.0855785 1.826
-0.423928 4.15671 1.17528
3.14084 5.34694 6.54418
1.75562 4.77277 3.96893
0.979196 3.0584 2.2483
timestep
-13.6827 10.2369 -17.2651
-12.5345 5.88774 -18.6817
-13.321 7.59268 -17.319
-14.1942 9.13386 -16.4569
-18.0732 8.29758 -19.2704
-18.1621 6.88474 -17.4323
-17.6993 7.8364 -15.7707
-19.7648 8.58262 -9.2504
-18.9928 7.43538 -11.1132
-18.1378 6.18756 -12.3753
-22.5006 1.29552 -13.9471
-20.7883 2.22793 -12.6897
-19.2387 2.64591 -11.5474
-15.1327 -0.0835483 -15.9549
-15.9471 -0.0454022 -13.7829
-16.3787 0.165121 -11.8723
-10.2382 1.64192 -12.816
-11.9266 1.26883 -11.2692
-13.1078 0.40156 -9.95255
-15.3341 -2.8447 -4.73716
-13.6048 -1.57118 -5.61468
-12.2413 -0.341112 -6.32795
-7.62716 3.06723 -3.85989
-8.68081 1.04924 -4.307
-9.01936 -0.889713 -4.38941
-8.10814 -7.12314 -3.73332
-7.01395 -5.26215 -4.58296
-7.29035 -4.01225 -3.08554
-1.56773 -0.847473 -2.79695
-3.4363 -1.82239 -1.8272
-4.6839 -2.75619 -0.622049
-6.45709 1.41112 3.94826
-5.49947 -0.675502 3.61456
-4.97626 -2.51937 3.15927
-8.30436 -3.2778 8.16107
-6.63593 -4.43735 7.04116
-4.91859 -4.84314 6.16541
-5.50795 -10.8401 10.3275
-4.31771 -9.26723 9.10615
-3.49647 -7.81738 8.05524
0.567807 -10.6909 11.5091
0.30047 -9.44937 9.56755
0.275804 -8.27079 7.98919
2.59413 -9.43811 1.73469
1.64858 -9.89283 3.80388
2.7279 -9.64744 5.43346
8.97943 -13.0605 8.21947
7.62676 -11.4479 7.24372
6.34709 -10.1655 6.46996
9.23165 -3.57855 4.24266
8.95184 -5.76977 4.95165
9.01952 -7.68897 5.39098
15.3266 -9.44902 5.71874
14.5053 -7.28123 5.62649
12.6904 -7.51271 6.35702
13.6099 -9.13236 13.6054
13.4093 -8.00745 11.5863
13.5419 -6.84678 10.0001
18.4101 -6.31422 11.7448
18.4514 -4.89539 9.9097
16.6306 -4.79733 9.16387
20.6033 -2.43956 3.80245
19.2628 -2.20656 5.68158
17.5553 -2.09477 6.65758
12.1348 1.65506 8.54598
13.7844 0.749406 7.18899
15.0458 0.587739 5.68462
13.9684 0.185854 -1.08428
15.127 0.948189 0.775552
16.0366 1.88266 2.25216
20.0903 7.47516 2.47655
18.3159 6.34525 1.49822
16.636 5.42996 1.02827
16.0084 11.0964 -2.07485
16.0592 9.00263 -3.07275
15.3859 7.82192 -1.6467
10.2657 1.46398 -1.90127
10.8102 4.38175 -1.63558
11.8162 6.65505 -1.06754
9.71397 3.7111 6.72633
11.4543 4.47125 4.42983
12.0119 6.26714 2.70751
15.1065 12.3877 1.02843
15.6572 10.0704 2.81935
14.9925 8.05915 4.23931
17.2985 11.6018 11.0764
16.3923 9.80195 8.88098
16.7631 7.64307 7.57492
20.2933 2.75356 3.06054
19.5259 3.42679 5.86022
18.2008 4.14272 7.91803
22.5557 -2.1107 8.56042
20.8046 -0.127961 9.93258
18.4992 0.961122 9.9746
17.9951 1.48251 17.0733
17.0908 -0.646661 15.1947
16.8264 -1.09424 12.6986
14.5445 -7.2241 16.3441
13.505 -5.05292 14.5875
13.7498 -3.32345 12.7299
12.792 -2.78158 3.95162
12.1812 -3.12698 6.84781
11.9583 -3.07534 9.38732
5.2318 0.400096 11.868
7.16727 -1.67098 10.9488
8.219 -3.65323 9.73755
4.73538 -10.4705 10.8837
4.56332 -7.77428 9.62628
5.60663 -5.94105 8.19328
4.77403 -7.57898 0.00889401
4.47881 -5.73986 2.33503
3.93699 -5.47228 4.81251
-2.00086 -0.945888 6.97726
-0.876131 -2.68628 4.83556
0.179846 -4.98558 4.51824
-5.03051 -11.8075 4.65451
-4.01628 -9.04278 4.19818
-2.63916 -7.15374 3.17952
-5.07969 -11.2961 -3.08847
-5.21282 -9.08392 -1.09621
-4.99891 -6.90527 0.211488
-11.0562 -6.22647 5.59692
-9.18682 -5.24372 3.49456
-8.00903 -4.84076 1.26905
-8.90523 3.94719 -0.697653
-8.68507 1.01511 -0.213029
-9.28943 -1.42876 0.192979
-13.0481 -6.44961 -0.688555
-13.3188 -3.48369 -0.586374
-12.668 -1.20692 -1.53214
-16.5101 4.89972 -0.128924
-14.9388 3.41914 -2.18294
-13.0634 2.12127 -3.32359
-7.33136 1.5275 -9.4933
-9.37016 2.96399 -7.8623
-10.9508 3.75718 -6.02554
-18.3271 2.40816 -7.71166
-15.6806 3.66837 -7.17493
-13.7041 4.55585 -8.51973
-12.6591 3.1559 -15.5997
-14.075 4.93184 -13.6706
-13.845 6.57613 -11.7351
-10.1929 11.3879 -9.80653
-12.8378 11.4807 -11.1763
-14.6224 10.2183 -12.4893
-22.5903 11.457 -12.9694
-19.7052 11.374 -13.7109
-17.3465 12.0723 -14.3826
-14.8539 16.0707 -16.5822
-14.5016 12.8593 -21.1649
-16.2817 14.0663 -19.1022
-16.6069 14.9619 -16.7369
timestep
-15.9491 -2.88094 -14.1226
-18.9091 -4.75035 -10.5752
-17.2272 -4.04938 -12.0112
-15.5683 -3.31892 -12.7829
-12.1764 0.0705144 -7.1311
-12.3039 -1.62554 -8.70894
-12.6961 -2.4764 -10.4419
-6.91875 -2.50942 -14.4189
-8.17513 -3.6189 -12.8149
-9.44293 -4.18174 -11.416
-2.9302 -5.64575 -10.6489
-5.06776 -5.91595 -9.78852
-6.97023 -6.2345 -9.38798
-8.38807 -12.1327 -7.89054
-7.87347 -10.0159 -7.09257
-7.20798 -8.364 -6.25037
-7.82174 -4.29638 -0.69511
-6.69218 -6.02573 -1.75145
-5.83586 -7.43374 -2.83087
-0.976109 -11.5911 -2.30258
-2.62414 -10.5557 -1.03996
-3.90739 -9.34075 -0.169217
-9.1293 -7.8377 3.59474
-6.81245 -7.77025 3.49442
-4.88297 -8.11224 3.29185
1.79612 -5.75928 2.92251
-0.103922 -6.50845 4.02295
-1.61658 -7.26014 5.03673
-3.53822 -9.34014 10.3774
-1.92203 -7.96591 9.43837
-0.347697 -7.11414 8.61565
6.26274 -7.22938 6.83944
4.65661 -6.50442 8.34848
3.15754 -5.93931 9.49491
8.95832 -5.85467 11.5629
7.11206 -4.45241 11.649
5.32863 -3.61858 11.5783
10.7609 0.626853 11.9031
8.44486 0.57743 11.7778
6.57298 -0.0297224 11.6866
0.788884 0.380719 14.3884
1.943 1.31694 12.6069
3.31502 1.89055 11.3148
1.44786 5.74994 11.9581
2.60191 6.60925 10.1382
3.2288 5.01881 9.1592
2.1222 5.19062 1.86024
3.25269 5.33413 3.88109
4.2802 5.55568 5.54723
3.60722 11.7752 8.07318
4.92482 10.1128 7.13348
6.14199 8.76409 6.37172
11.0656 8.18827 10.2991
10.1662 9.12688 8.37746
9.78044 9.83995 6.58202
11.4152 15.3846 2.86591
11.2552 13.0964 3.21391
11.9341 11.3576 3.84366
16.5895 7.65232 4.80567
15.964 8.10498 2.61791
15.2987 9.95271 2.77335
19.2572 14.9259 4.32403
18.7447 13.4276 2.62853
18.3528 11.8406 1.52909
20.5276 5.66813 2.45961
20.2579 7.50619 1.06991
20.4958 9.11994 -0.0346473
21.5115 3.02088 -4.27118
21.165 5.26118 -3.77782
20.7812 7.12099 -3.25378
22.0197 9.72275 -8.8521
20.5393 9.85044 -7.07039
19.4219 9.90907 -5.44901
12.6046 6.8289 -7.21577
14.2192 8.32874 -6.49049
15.668 9.52409 -5.89633
17.4423 14.6504 -2.03285
15.9314 12.0841 -1.92344
15.2182 9.64432 -2.12503
17.8398 2.54359 -2.84311
15.8758 4.16357 -1.29425
14.4815 6.20796 -0.678906
8.44211 8.9154 -1.95361
9.81957 7.15584 0.0179198
11.4462 5.98764 1.59643
15.8894 5.67035 7.54477
13.0629 5.27233 6.68869
11.0385 4.84512 5.198
7.77051 6.21202 12.5234
7.56641 5.19182 9.73094
8.39363 3.83958 7.73322
8.35455 -2.72393 5.73257
6.66122 -0.922424 7.39619
5.52498 1.34966 7.61775
-1.04962 4.84707 3.95352
0.457995 2.85685 5.58033
1.7461 1.71928 7.46425
-3.83853 4.16049 13.4921
-2.74439 2.2885 11.4478
-1.08779 1.09746 9.91827
1.01839 -4.32612 13.922
0.453346 -3.38084 11.153
-1.25572 -2.66357 9.40168
-7.52359 -7.67462 9.22206
-5.74135 -5.32672 8.78458
-4.37141 -3.63576 7.45553
-9.36219 0.130527 4.8172
-6.38419 0.106881 4.71052
-4.53673 -1.59116 4.25677
1.40509 -2.72047 5.02164
0.396301 -1.99614 2.31275
-1.99585 -1.84519 1.44255
2.23903 -7.63365 -0.517148
-0.455477 -6.5101 -1.1149
-1.75807 -4.33851 -1.41518
-2.73164 3.13486 -1.79003
-2.71327 0.72012 -3.5362
-3.36916 -1.74035 -3.67207
-10.0799 -3.83351 -5.13505
-7.60691 -3.18607 -6.66661
-5.70548 -1.48695 -6.6583
-3.46896 -0.587858 -13.4473
-5.54166 0.204206 -11.4581
-6.77801 0.960558 -9.36004
-11.1994 -0.178297 -15.8434
-10.95 0.533277 -12.9604
-10.1748 1.76058 -10.8639
-17.0031 6.98713 -11.5185
-15.427 4.64559 -10.5628
-13.5872 3.05221 -9.80208
-20.1701 -0.23501 -11.4479
-17.7246 -0.0862044 -9.7515
-15.9726 0.663621 -8.05717
-14.7293 3.47754 -0.417776
-15.1993 1.35241 -2.45331
-15.2403 -0.244767 -4.44073
-19.1959 -4.97299 0.603629
-16.785 -4.57013 -1.10097
-15.16 -3.70105 -2.86353
-18.241 -7.83351 -8.71616
-16.9151 -7.81962 -6.04738
-14.9949 -7.11446 -4.52497
-9.00953 -10.3955 -0.487996
-10.3621 -9.43657 -2.96414
-12.1183 -9.58165 -4.80701
-13.8579 -17.2262 -7.38352
-13.6466 -14.3076 -7.94699
-12.7587 -11.9275 -7.72771
-13.6674 -8.06091 -11.5609
-7.40682 -9.76763 -11.9411
-10.1047 -8.79114 -11.136
-12.4993 -9.53023 -10.6646
timestep
-12.2998 11.8098 16.2683
-14.0332 11.1287 21.2427
-13.3585 12.0522 19.2242
-12.5383 12.5503 17.5037
-16.0593 16.0521 19.3347
-15.4312 17.0942 17.3593
-14.3548 15.7174 16.4502
-12.4029 12.1739 10.5703
-12.7323 14.1123 11.8017
-12.8696 15.7054 12.9525
-9.99536 21.5489 13.6027
-10.9644 20.002 12.1707
-12.0267 18.8438 10.9828
-6.40647 19.3379 11.026
-7.81941 18.7668 9.27684
-9.4538 18.5185 8.20536
-8.30957 21.0399 2.69399
-8.54892 18.9979 3.76886
-9.0539 17.2989 4.62868
-3.66469 16.7344 0.881273
-5.47221 15.7371 1.93984
-7.00671 14.7534 2.6872
-2.14223 10.477 2.92078
-4.46139 10.5311 2.88918
-6.37176 11.012 2.88546
-12.7064 9.31311 2.42982
-10.5618 8.68503 3.05297
-8.79542 8.23114 3.79792
-12.1581 3.26715 1.78594
-10.3659 3.94324 3.09494
-8.6439 4.43597 3.91519
-3.19908 0.176938 7.3076
-4.62243 1.05846 5.70155
-5.98507 1.77944 4.47505
-6.40938 2.13631 -2.44225
-6.10453 1.03427 -0.423593
-5.63472 -0.0417022 1.15833
-5.29959 -4.71 5.16246
-5.02055 -4.04655 2.95693
-4.32116 -3.60744 1.16837
-4.61532 -5.91965 -6.1682
-4.2282 -5.52357 -3.91527
-3.58759 -5.48529 -2.05274
-0.971962 -10.3913 0.825656
-1.00954 -9.29429 -1.21824
-0.963654 -8.12875 -2.80579
-0.582858 -2.86228 -6.05749
-0.447205 -5.14748 -6.43412
-0.60072 -7.11143 -6.44905
1.84965 -6.0108 -11.125
0.900825 -7.95944 -10.2974
0.237113 -9.50804 -9.27647
4.95645 -12.8434 -14.0353
3.97923 -12.4035 -11.9776
2.758 -12.0918 -10.4636
1.59188 -18.1772 -10.1106
3.15014 -16.5369 -9.5971
4.36102 -15.155 -8.88645
6.32608 -14.8799 -2.51703
6.92106 -15.0946 -4.74914
7.37214 -15.5724 -6.60633
10.041 -17.5612 -11.7031
10.6295 -17.3617 -9.46784
10.6208 -17.3305 -7.49811
14.173 -13.7457 -10.9518
13.9558 -14.5787 -8.7974
13.5142 -14.9381 -6.91145
16.0234 -16.0394 -1.35869
15.546 -14.3749 -2.90269
15.233 -12.9175 -4.19059
21.104 -11.3071 -4.56646
18.966 -10.4329 -4.7832
17.1383 -9.7067 -4.89817
15.3969 -6.38722 -10.6151
14.6989 -7.47027 -8.68579
14.2623 -8.54326 -7.09238
10.604 -15.0234 -3.01101
10.7418 -12.4387 -4.48761
11.2955 -10.8033 -6.3642
7.90045 -12.1397 -12.833
7.85605 -10.9975 -10.081
7.70049 -10.5668 -7.57246
0.55355 -12.8103 -7.67243
2.63512 -11.3512 -6.11726
4.38549 -9.49799 -6.05266
4.84165 -4.58208 -9.87168
3.76163 -4.81641 -7.10418
3.46944 -6.00568 -4.8673
-1.64781 -1.55431 -2.49615
-0.0702907 -3.87497 -1.49299
2.02643 -5.32454 -1.41908
-2.61135 -8.21151 2.40152
0.0261648 -6.96892 3.01787
2.38877 -6.51973 2.17003
4.9373 -10.9763 8.49119
4.92259 -10.2415 5.60323
5.10574 -8.82482 3.49092
8.66461 -15.6135 2.39365
8.69967 -12.7647 1.51989
8.18098 -10.2839 1.80159
10.5625 -7.22747 -6.25819
10.6587 -8.049 -3.39528
10.284 -9.30607 -1.20851
15.1696 -15.5692 1.70188
13.6012 -13.1429 0.971636
13.4848 -10.6838 0.307143
21.2123 -8.80608 -1.0114
18.6885 -7.99833 0.35184
16.1447 -7.97906 0.528207
15.8904 -2.21658 -4.86369
14.8434 -3.57638 -2.42748
13.987 -5.03021 -0.515569
8.52761 -6.38184 5.39909
10.6378 -5.69284 3.41095
10.4946 -4.93875 0.979206
4.50139 -9.00907 -1.61008
6.02199 -6.50985 -1.04254
6.86151 -4.35452 0.0308929
9.17668 1.91442 1.09856
6.49868 0.608004 1.05411
4.86974 -1.34648 1.22445
0.366617 -2.32376 6.61667
0.660579 -1.28088 3.84063
1.34146 -0.0277771 1.72672
-1.01467 6.50921 -3.65099
-0.929803 3.88282 -2.24555
-0.469459 2.85801 0.0436354
-0.53472 6.29572 6.41289
-1.89785 6.13625 3.76774
-2.86945 5.40365 1.52681
-9.98092 3.8562 -2.69649
-8.04788 5.64562 -1.30304
-5.82592 6.625 -0.524438
-2.29769 13.9011 -1.99112
-4.46969 11.9382 -1.43469
-6.39397 10.2651 -1.45571
-14.4557 12.6192 -0.641478
-11.6907 13.0889 -1.6487
-9.17459 12.8068 -1.9526
-5.19347 20.0331 -3.99761
-7.1695 18.5116 -2.36648
-8.43714 16.5 -1.44514
-11.7074 12.0567 4.33349
-11.6187 14.6085 2.79709
-11.377 16.359 0.958547
-11.5331 23.2069 0.0550355
-13.2687 20.8196 0.465811
-14.3769 18.6698 1.27378
-18.8441 16.2661 0.707853
-21.171 13.9729 4.82647
-19.3292 15.9899 3.63497
-17.8686 17.4352 2.12492
timestep
5.41268 8.27378 1.13234
4.37363 3.17095 1.39089
5.39734 5.24502 1.57152
6.04743 6.97952 0.900836
10.9783 2.08205 -0.656235
9.78729 4.0728 -0.686468
9.15512 5.91084 -1.0071
8.58234 4.32267 -7.90328
7.94252 5.28747 -5.89276
7.36965 6.34589 -4.33317
1.96746 10.7956 -3.67303
3.24983 9.2276 -4.80403
4.16399 7.78299 -5.78328
1.01085 5.38113 -12.282
1.41882 6.12394 -10.1224
1.89619 7.523 -8.81934
-0.230852 13.0372 -12.3829
-0.722959 11.2833 -10.9462
-1.05749 9.68133 -9.84955
-7.50895 9.95605 -13.5476
-6.03173 9.88709 -11.76
-4.83927 9.61662 -10.2154
-8.23815 8.79908 -3.25102
-6.88592 8.60134 -5.1258
-6.14242 8.25308 -6.91656
-11.9828 9.20953 -9.22178
-10.4496 7.61126 -8.53105
-9.16716 6.21781 -7.9883
-10.5327 4.27433 -14.1342
-10.3422 3.69313 -11.8963
-9.6585 3.12357 -10.1387
-5.63231 1.51496 -14.0939
-6.58096 0.803285 -12.0999
-7.43495 0.0617626 -10.4869
-10.3284 -2.70014 -6.05273
-8.26941 -3.06281 -7.05837
-6.71759 -2.93692 -8.26571
-0.238274 -2.52426 -10.4771
-1.65169 -3.94631 -9.30989
-3.38442 -4.69613 -8.74691
-7.36326 -9.63585 -7.25525
-5.22112 -8.75921 -7.09663
-3.5397 -7.84635 -6.62668
1.57578 -8.98173 -1.43298
-0.417951 -9.22942 -2.59318
-1.80674 -9.80134 -3.86839
-1.6072 -15.9349 -4.72667
-2.32483 -14.1206 -3.47136
-3.07963 -12.9182 -2.10558
-2.48583 -16.6412 4.78325
-3.24532 -15.5898 2.85968
-3.76302 -14.6915 1.18395
-8.18953 -14.2835 1.12048
-8.05479 -12.098 1.88731
-6.21674 -12.1549 2.59377
-0.360133 -9.22295 5.75474
-2.42491 -10.2515 5.50715
-4.21983 -11.0535 5.63326
-9.06102 -13.4994 8.65926
-7.92686 -11.7422 7.65506
-7.51593 -9.89022 7.12408
-5.61897 -8.065 11.6989
-7.03473 -6.55613 10.6495
-6.52719 -6.59923 8.74655
-6.96926 0.302491 6.55701
-5.58761 -1.55674 6.68984
-5.20812 -3.18137 7.73628
-1.78185 -2.02344 14.3018
-2.48004 -1.56072 12.1383
-3.73973 -1.24424 10.6571
-4.60152 4.84699 11.907
-4.15357 3.49914 10.0726
-3.78074 2.05972 8.78028
0.876784 5.94423 11.5351
-0.0231354 4.35956 10.0989
-0.0665968 2.86214 8.82043
4.2137 -1.61422 12.2189
2.0095 -1.30697 10.2372
0.693472 -0.794071 8.11389
0.958841 -5.99443 1.23447
-0.0161121 -3.68072 2.83965
-0.277798 -3.18761 5.32801
-2.47015 -6.36522 11.6667
-2.03084 -6.68956 8.73717
-2.54022 -6.07706 6.31461
-9.52158 -5.09131 5.37821
-7.16726 -5.58343 3.61884
-4.9439 -6.82263 3.46809
0.294343 -12.2758 1.04385
-1.98564 -10.5649 1.91264
-3.76287 -9.17407 0.725488
-6.37097 -13.6303 -4.54066
-7.09273 -11.2522 -2.89633
-6.07359 -8.99581 -2.28578
-12.3451 -7.5953 -4.11129
-9.60662 -6.48071 -4.48394
-7.20554 -5.78708 -3.97774
0.483583 -5.70798 -3.88964
-1.97437 -4.02938 -4.03521
-4.36068 -3.31573 -3.48865
-0.605256 0.786976 -9.08316
-2.86862 -0.0888364 -7.35384
-3.68166 0.127131 -4.94659
-8.94486 5.33969 -1.14127
-7.77183 4.01644 -3.5399
-6.02111 3.11404 -5.15952
-5.07777 5.45471 -12.5784
-4.32699 5.89458 -9.72825
-3.5786 4.6616 -7.62538
-1.18358 12.3627 -5.68818
-1.72083 9.43907 -5.47852
-1.67225 6.90259 -5.22073
3.96441 4.06286 -5.11925
1.87625 3.83201 -3.00591
-0.670915 3.91942 -3.0904
-3.09959 -0.417838 0.925266
-4.54258 1.64062 -0.675025
-4.06507 4.04241 -1.38631
-6.41664 3.8493 6.16618
-4.93772 4.33176 3.62444
-4.22396 6.02196 1.85349
-3.55403 12.3865 -0.309929
-2.49742 10.493 1.73432
-1.40962 8.41691 2.73874
1.56541 1.62909 3.37861
1.88997 4.54306 3.91134
1.79355 7.06546 4.27271
3.24214 10.4623 11.0189
3.4367 9.93868 8.09175
4.36959 9.42031 5.77583
7.81805 7.94606 11.5052
8.52335 8.40791 8.64696
7.98091 8.3012 6.15761
12.8171 8.76689 -0.0323255
11.6041 8.09043 2.60422
10.8238 6.47613 4.41743
8.2593 -0.951041 5.42575
10.3126 1.20365 5.57358
12.0777 3.03911 5.44231
20.7198 4.04751 7.21292
17.9209 3.24044 6.58413
15.826 2.41225 5.38973
18.459 2.10501 -1.30084
17.5743 0.476241 1.03258
17.7443 -0.248593 3.47148
17.0421 -7.11015 4.81624
18.7026 -4.85623 5.83749
20.0227 -2.78689 5.1463
24.9004 -4.32546 4.48205
23.8429 0.287091 9.85748
24.3525 -1.87977 7.87624
23.7211 -3.29845 5.85358
timestep
1.01531 18.5274 -3.42415
-1.44479 17.2991 -7.1043
-1.13691 18.1138 -4.95395
-0.365406 18.1461 -3.1416
-2.20564 23.4241 -4.96263
-2.6917 22.0285 -3.17427
-2.87705 20.6508 -1.77842
-8.79231 19.2998 -2.32963
-6.84772 18.4695 -1.37486
-5.22852 18.0348 -0.340449
-3.08176 14.4706 5.41244
-4.58638 14.9783 3.72105
-5.65364 15.1295 2.07207
-7.40032 9.57326 -1.09622
-7.66698 10.9737 0.734094
-7.95664 12.1172 2.31202
-14.1487 10.4856 6.50492
-11.9613 10.6671 5.75344
-10.0967 10.7098 5.11937
-9.72439 3.92204 8.17162
-9.22168 5.8818 7.03626
-8.41722 7.60852 6.53408
-1.17299 8.56351 8.01807
-3.0467 7.26386 7.59083
-4.70457 6.80427 6.63108
-6.20963 0.525706 4.40707
-6.13992 2.82848 4.68054
-4.79069 3.04256 6.09991
0.24751 5.13871 10.0672
-0.632388 3.8176 8.3752
-1.10035 2.60589 6.89409
-2.92398 -1.21258 11.1885
-2.13083 -1.23486 9.00838
-1.30379 -1.17451 7.22141
-1.45458 -7.24548 5.88915
-2.0127 -5.35768 4.66152
-0.734139 -3.86045 4.59439
-3.53419 -6.36215 -0.75294
-1.86093 -5.10733 0.25107
-0.215272 -4.20216 0.845525
5.73233 -5.30283 -1.27115
4.01035 -3.76696 -1.51263
2.32908 -2.7418 -1.56976
5.03056 -5.89573 -6.7222
3.76171 -4.04564 -6.13097
2.49954 -2.74081 -5.36594
-2.95738 -0.0498676 -9.88504
-0.94425 -0.956286 -9.17223
0.416164 -2.21241 -8.49968
6.79927 -0.514485 -10.3997
5.08554 -2.07782 -10.4385
3.417 -3.10266 -10.6543
1.12633 -4.52401 -14.8196
3.04978 -5.78831 -14.5292
2.63693 -6.23714 -12.6559
7.88105 -9.32407 -12.1128
5.96493 -10.6297 -12.0345
4.35749 -9.62419 -12.5693
-2.49485 -12.4894 -10.7358
-0.2755 -11.8803 -10.4427
1.63587 -11.4477 -10.6437
6.97298 -12.9929 -6.80298
5.24116 -13.7613 -8.14192
3.56952 -14.2967 -9.03626
3.8001 -19.3533 -12.5418
3.10046 -18.6277 -10.4522
2.39942 -17.9015 -8.76039
5.78953 -22.0109 -3.11594
4.53231 -20.6552 -4.5173
3.16495 -19.5742 -5.43533
2.08996 -17.9058 1.075
1.36571 -18.0548 -1.12401
0.638077 -18.2067 -2.9484
-2.45517 -20.5761 -6.05056
-3.32258 -18.5889 -5.22533
-1.89843 -17.2876 -5.62447
-7.50897 -13.2318 -4.42137
-4.84548 -12.7784 -5.6786
-2.41358 -13.5247 -5.50136
4.33322 -14.9494 -2.63749
2.33118 -13.0111 -3.6935
0.837009 -11.582 -5.18592
-1.36959 -6.69864 -12.2734
-0.0555078 -7.58244 -9.74905
0.507224 -8.55552 -7.4602
-1.59224 -9.10335 -1.21892
0.216336 -7.32273 -2.78061
-0.572996 -6.03153 -4.83296
-6.79503 -0.645236 -6.5579
-4.52027 -2.31472 -5.59942
-2.06529 -2.53862 -4.94722
1.93489 3.68303 -7.26484
-0.66124 2.62971 -6.24945
-1.11979 1.08027 -4.27676
-6.80974 6.2931 -3.19006
-4.73489 4.83382 -1.62613
-2.73 3.25817 -1.61143
-4.33753 -1.34656 2.85178
-2.23642 0.7561 2.6406
-1.4571 3.0882 1.965
2.66889 -1.30424 5.85816
2.96006 0.652155 3.62923
2.11437 3.02958 3.26158
10.5395 3.89854 3.82066
7.77144 4.76182 3.13281
5.27359 5.12876 3.49141
7.70343 12.9345 6.80044
6.19918 10.7544 5.43482
4.90276 8.78175 4.47024
5.64519 14.9031 -0.145113
3.99262 12.8796 1.28835
2.64188 11.3506 2.8181
-3.81282 12.6604 -1.98212
-2.55788 13.0444 0.693336
-1.05347 12.2012 2.57174
-7.07654 11.2853 8.69658
-6.01963 10.6983 5.97283
-3.96533 10.6567 4.46265
-9.37592 6.32829 0.919715
-6.65981 6.70363 2.08689
-4.27267 7.25752 2.79206
2.10824 5.30649 7.32917
1.01963 6.45984 4.80626
-0.485437 6.94663 2.80618
0.532814 11.1132 -2.32714
2.15911 9.07853 -0.879516
1.89907 6.65264 -0.137913
9.55892 7.62285 -1.28931
6.80034 6.62461 -0.765745
5.14319 4.70585 -0.492424
8.80824 1.82172 -4.75079
7.81406 0.880789 -2.10378
5.87967 0.978197 -0.44513
7.56485 -0.285607 7.67078
7.25786 0.332437 4.77179
6.65277 -1.01758 2.69481
8.32346 -7.44636 0.607104
6.72183 -5.99789 2.66066
4.99875 -4.33392 3.53513
7.40847 -8.40094 9.81922
5.32716 -7.36236 7.95645
3.64985 -5.8821 6.73254
-4.39366 -4.87748 10.0788
-1.49302 -5.39464 9.63244
1.01665 -5.04856 9.34228
3.85111 1.1737 13.8703
3.17537 -1.72826 13.9189
1.87149 -3.57506 12.7394
1.2961 -3.58148 16.9703
-4.16396 -7.74431 17.3536
-1.80324 -6.002 16.8323
-0.291968 -4.22989 15.7939
timestep
12.2611 7.22243 5.35265
15.9095 3.77182 6.06903
14.4941 5.40634 5.22793
13.1302 6.55375 4.38876
14.0717 10.186 -0.77193
13.1835 8.18039 -0.016187
12.4339 6.48618 0.653695
14.2855 3.89402 -4.56612
13.8964 3.3768 -2.33824
12.9923 2.95668 -0.639007
14.7881 -2.35149 -0.417179
13.1657 -1.24566 0.818748
11.7393 -0.00818054 1.38029
10.3105 3.93889 7.59416
10.1766 2.18387 6.08275
9.8947 0.974062 4.55354
4.96812 -4.05821 3.34005
5.71209 -2.26717 4.61326
6.43642 -0.502107 5.10385
4.84828 4.29376 9.43179
4.60853 2.03382 8.96534
4.50906 0.179731 8.30703
2.4372 -5.99428 7.46273
3.79583 -4.84168 8.94867
3.09202 -3.11101 9.57316
1.40689 3.08723 12.7382
1.0452 0.836667 12.3063
1.00741 -1.11562 12.0458
0.845831 -3.36762 15.4035
-1.41561 -2.91003 15.6461
-2.09316 -2.28707 13.9044
-6.19289 -1.47665 16.4222
-6.57709 -0.467154 14.369
-5.82067 -1.9143 13.267
-8.85792 -8.03327 10.2048
-8.1582 -5.82137 10.222
-7.81759 -3.95754 10.7614
-7.37189 1.10647 6.24058
-8.7698 -0.458623 7.22989
-9.54343 -2.13974 7.90532
-15.8534 -3.35294 8.5603
-13.9806 -4.0216 7.36541
-12.2866 -4.29398 6.39732
-11.1006 0.909073 3.99828
-11.199 -1.23537 3.11846
-11.5043 -3.16354 2.85469
-14.5925 -7.68487 -0.708799
-12.5579 -6.90373 0.0866056
-10.8315 -6.30178 0.820046
-8.68372 -12.1583 -0.0432448
-8.12928 -9.90551 -0.033079
-7.57889 -8.01689 -0.13833
-5.36918 -8.66436 -7.46583
-5.80561 -8.0668 -5.267
-5.96409 -7.23519 -3.48818
-0.424491 -4.45398 -1.92655
-2.35118 -4.0125 -3.1412
-4.00012 -4.06495 -4.21784
-6.03879 -3.25332 -10.1263
-4.14908 -3.23384 -8.78059
-2.58137 -3.06815 -7.59919
-3.72814 2.9805 -10.703
-2.452 1.84379 -9.13404
-1.4836 0.546373 -8.01163
4.33292 3.1667 -6.66734
3.19985 1.80873 -5.16583
1.318 1.75318 -5.7456
-2.71325 7.14474 -6.19407
-0.596324 6.35646 -5.66526
1.20017 5.55134 -5.73798
2.95829 11.2885 -8.6147
3.05053 9.71524 -6.91211
3.54974 8.52162 -5.42653
-0.611895 10.0615 -0.359591
1.51311 9.57168 -1.15136
3.29292 8.89266 -1.65341
9.31722 11.7873 1.83464
7.23151 9.66767 2.02824
5.74156 7.8411 1.05555
1.49959 12.9178 5.86903
2.18825 10.8565 3.83009
2.89055 8.42763 3.49846
1.20307 8.57352 9.64419
-0.407398 7.30247 7.48289
0.247456 6.31361 5.22555
-6.9454 7.0658 3.60011
-4.94366 4.9127 4.08757
-2.52497 4.19172 3.72283
-6.97278 -0.429644 2.80632
-3.99968 -0.556232 2.96457
-2.49445 1.01707 1.63707
2.18695 -1.88551 -1.98644
-0.52312 -0.67422 -2.24858
-2.74603 0.569467 -2.12846
-5.62019 5.38095 -7.44301
-5.05074 2.84507 -5.98511
-5.52113 0.680404 -4.72201
-10.8726 -6.56896 -4.35412
-9.59471 -4.00744 -5.18235
-8.43018 -1.74304 -5.04496
-11.8112 2.5951 -0.351093
-10.6195 -0.0879893 -0.862371
-8.78754 -1.81606 -1.26249
-2.30042 -7.09319 0.0872536
-4.15767 -4.93944 0.977428
-6.43288 -3.78792 0.975148
-9.20253 -8.81056 6.55793
-8.25525 -6.13029 5.66394
-6.94384 -4.15635 4.72252
-2.92013 -6.40762 11.8226
-3.24762 -4.56602 9.50278
-4.42212 -3.52345 7.49369
-3.98983 3.49176 10.8968
-3.26295 0.706604 10.1261
-2.23541 -0.478569 8.11617
0.069358 -6.0976 4.32328
0.0885432 -3.11863 4.39948
0.22137 -0.709853 5.22509
5.33822 5.61768 6.41384
4.08977 3.51124 4.71541
2.41233 1.9411 3.60945
-2.07831 6.61079 -0.31455
0.477932 5.09476 -0.0963572
2.42336 3.46135 0.126786
8.07694 8.36253 -2.92666
6.29216 6.1234 -3.75205
5.23351 4.33165 -2.27847
8.10866 -2.68752 1.28735
7.36124 -0.201806 -0.176542
8.0544 1.98635 -1.28739
11.0053 4.73198 -7.5907
8.90171 2.91446 -6.51741
7.71983 1.24146 -4.99861
2.60673 -4.57793 -8.3701
4.86601 -3.70991 -6.63154
6.41991 -1.72062 -6.99267
10.2598 -4.46595 -13.9279
8.38082 -2.72947 -12.3999
6.48524 -2.31474 -10.7455
2.75833 3.10255 -11.7686
2.66314 0.253862 -12.6383
3.06053 -2.25296 -12.3908
-3.45157 -6.68458 -11.7312
-1.11246 -4.92052 -12.2762
0.846919 -4.94315 -13.9086
2.48359 -11.3831 -19.7984
1.62705 -9.22615 -17.9291
0.650016 -7.02976 -17.0769
-2.50374 -9.0129 -19.8992
-6.44141 -3.43891 -18.7709
-4.70222 -5.74766 -19.4956
-2.63913 -7.15361 -18.9766
timestep
0.88289 16.6902 -4.34598
-1.70068 17.4887 -8.82011
-1.33301 16.9433 -6.59531
-0.493968 16.8024 -4.8185
-7.09524 16.7555 -0.990374
-4.85245 16.4394 -1.49273
-3.20906 15.787 -2.36141
-6.62313 11.978 -7.02716
-5.04704 12.435 -5.3872
-3.48125 12.4683 -4.19219
0.568799 7.91094 -2.60395
-0.107184 9.19189 -4.4163
-1.06312 10.0802 -5.89208
1.44873 12.1163 -11.2145
0.189123 10.4643 -10.1818
-1.1456 9.14844 -9.57521
-6.84865 4.1825 -9.54175
-4.83927 5.1407 -10.195
-3.25651 6.19725 -10.7043
-5.066 6.94112 -16.8858
-3.97593 5.54195 -15.3904
-3.21444 4.34604 -14.0226
-0.950473 3.49534 -19.8097
-0.34851 3.41189 -17.5707
-0.476604 2.45229 -15.855
6.74148 3.16165 -13.5961
4.43373 2.92532 -13.6251
2.8139 1.88423 -14.0412
0.198043 -4.26191 -12.9808
1.20378 -2.30708 -12.2395
2.25093 -0.83725 -11.4496
2.74526 2.87007 -6.36842
3.16702 0.752793 -7.21793
3.74243 -0.980104 -7.95744
5.65534 -7.46046 -7.30963
5.25348 -5.43539 -6.25131
4.89123 -3.64769 -5.50712
2.0253 -0.821126 -3.28069
3.82232 0.621235 -3.01102
5.34127 -0.60501 -3.27564
11.0226 -4.92568 -1.64237
9.07391 -3.69288 -1.3872
7.68531 -2.39189 -0.877198
6.1732 0.846514 5.83859
6.87641 -0.611057 4.17625
7.63406 -1.89656 2.89003
13.4566 -5.58127 5.18517
11.1805 -5.24896 4.88313
9.28476 -4.94863 4.43925
10.0354 -11.4054 6.33783
8.63117 -9.56954 6.53781
7.76332 -7.80416 6.43202
8.66526 -8.22132 12.6448
7.00697 -8.00753 11.0364
5.66644 -7.85782 9.60066
-0.263438 -6.43982 13.1684
0.915944 -6.94034 11.2342
1.88266 -7.50737 9.61407
-1.40206 -9.10045 4.15487
-1.28434 -7.75017 6.03776
-1.24851 -6.62122 7.65179
-4.39458 -11.5681 7.81048
-4.87554 -9.30387 7.96586
-4.92524 -7.35774 8.26754
-9.85671 -7.00779 13.0318
-7.67438 -7.1774 12.263
-7.5246 -6.00504 10.687
-6.7119 0.105633 12.8711
-6.91001 -1.34601 11.0722
-7.08954 -2.4405 9.44408
-7.73286 -4.90553 3.14708
-7.41622 -3.29639 4.78805
-6.89799 -1.64718 5.73275
-3.41505 4.70991 3.23804
-4.89563 3.04773 3.89181
-6.32416 1.9683 4.71341
-10.2541 4.15687 -1.16859
-9.19692 4.54473 1.59047
-9.73132 3.37765 3.79388
-17.1725 0.000939248 2.55395
-15.3073 1.35944 4.43962
-13.0611 2.25997 5.24363
-13.6392 -2.36505 10.8925
-11.4534 -1.02527 9.37342
-10.79 1.04242 8.03662
-7.02168 6.84961 11.0648
-6.72821 3.9661 10.3722
-7.22979 2.27564 8.53003
-1.51132 -2.23935 11.3615
-2.66905 -0.131243 9.60198
-3.90589 0.722197 7.54173
-3.51933 -6.77024 2.77247
-2.90623 -4.13115 4.01334
-2.95591 -1.69607 4.76859
-5.44112 -2.20413 -2.14017
-3.24518 -0.89617 -0.608029
-2.37037 0.194313 1.52459
2.16429 4.69392 -3.69573
0.406295 3.227 -1.78838
-1.5132 3.50465 -0.132804
-6.01492 10.253 0.0884414
-4.18144 8.22499 -1.09728
-3.21594 6.16379 -2.24694
-8.37117 7.7156 -6.8562
-5.52555 6.8436 -6.70633
-3.29358 5.81247 -6.02989
-2.28985 0.344553 -11.7351
-1.27512 2.19634 -9.63232
-0.590797 4.10008 -8.07992
-0.16905 7.80433 -14.3236
1.51004 6.57213 -12.1922
2.29536 5.76972 -9.90268
8.80289 11.1547 -7.38854
6.47215 9.34291 -7.79527
5.62854 7.09126 -8.64431
6.67104 -1.00067 -10.4669
7.25386 1.78519 -9.58387
6.64171 3.52265 -7.82063
11.6511 0.0204492 -5.608
10.0564 2.21486 -4.37431
7.68201 3.12573 -4.18742
2.74996 9.12367 0.382323
4.43164 6.81238 -0.460459
6.33645 5.53428 -1.5743
10.8005 1.15486 0.588293
7.89542 1.52054 0.034321
5.56611 2.44661 0.502437
-0.932147 3.13511 6.14314
0.285674 2.3305 3.54508
2.63716 1.68389 2.80021
2.09878 -5.5289 -1.10595
2.53911 -3.52296 1.05338
1.6686 -1.98936 2.89534
7.26763 -2.99929 9.53529
5.07033 -3.12035 7.52591
3.90571 -3.81431 5.36615
7.77308 -8.34108 0.591131
5.55224 -6.83365 1.88571
3.53579 -7.06291 3.42968
6.3301 -14.4734 5.7868
4.7971 -11.918 5.77028
2.8699 -10.5229 4.85261
-2.20437 -13.9109 0.90361
-1.75562 -13.1946 3.76123
-0.126912 -12.7142 5.6636
1.25553 -19.8132 7.67206
-0.301562 -17.4028 8.47568
-0.000172172 -14.8887 8.77726
3.04162 -15.8766 12.4959
-0.575032 -10.4652 14.5556
1.22451 -12.6096 13.534
1.2189 -14.8817 12.3764
timestep
-4.06153 15.4348 11.5074
-1.70062 18.6585 14.0602
-2.17109 16.8503 12.6848
-2.60383 15.3636 11.4669
-2.7461 14.1728 5.20804
-1.77433 13.6648 7.25252
-0.476741 13.8106 8.72762
6.7721 14.6008 8.46134
4.76085 13.4846 8.76355
3.07642 12.4634 8.73561
2.57757 6.20344 12.8547
3.57175 7.95974 11.7104
4.31881 9.58194 10.8789
10.9648 11.5027 13.3737
9.58667 10.1621 12.0752
8.10438 9.32354 11.085
5.86553 7.43749 6.21518
7.22958 6.47222 7.82453
8.33028 5.94039 9.36937
7.47825 3.10906 13.5191
8.73418 2.11463 11.841
9.69177 2.48166 10.159
15.8805 0.337355 6.4626
13.702 0.607551 7.21307
11.8123 0.45021 7.74721
5.80306 -1.83997 5.36313
7.78852 -2.43309 6.40647
9.40971 -2.48543 7.52446
10.3076 -5.21311 10.6668
9.95907 -6.98342 9.2084
10.2563 -6.18874 7.43047
5.57098 -10.8741 7.13025
7.12691 -9.46376 6.14409
8.49819 -8.57021 5.0477
3.15914 -9.84756 1.79866
5.26798 -8.9103 1.56046
7.10407 -8.19694 1.53243
13.7009 -6.98412 -0.744008
11.4162 -6.58094 -0.753994
9.45949 -6.59358 -0.981782
4.86853 -2.2483 -2.17142
6.7086 -3.47453 -2.87347
8.03233 -4.55516 -3.85372
10.7966 -6.02599 -9.09356
9.73682 -4.29264 -7.9734
8.92124 -2.74197 -7.07276
4.98817 1.27678 -12.2942
5.84531 0.517861 -10.2763
6.92011 0.0532807 -8.69204
8.23963 5.60041 -4.21775
6.91565 4.19913 -5.50844
5.77298 2.91109 -6.46561
1.14829 -0.314553 -8.81216
1.73214 1.72939 -7.88273
1.99087 3.23569 -6.63974
1.09824 8.88118 -4.75626
-0.131769 6.93559 -5.04635
-0.887836 5.11661 -5.0226
-7.79368 7.8933 -6.93647
-6.06976 6.60697 -6.06707
-4.66005 5.42534 -5.36183
-6.78239 0.760565 -1.74673
-6.54799 1.4223 -3.95796
-6.65193 2.2137 -5.75901
-6.53446 0.159971 -11.6787
-7.96653 0.265629 -9.85648
-8.93042 0.320928 -8.13934
-15.3433 -1.99194 -5.11656
-13.6789 -1.61242 -6.68752
-12.2576 -1.51254 -8.04799
-13.5157 -5.53805 -14.4141
-13.6595 -4.5223 -12.3332
-14.013 -3.77688 -10.5443
-20.5722 -6.57348 -9.05408
-18.2748 -6.40159 -9.32738
-16.3239 -6.60898 -9.50551
-16.0011 -13.4981 -12.8369
-15.0787 -10.7339 -12.2135
-13.7954 -9.22126 -10.6112
-8.04854 -6.28122 -13.8058
-9.46236 -6.63347 -11.2063
-10.7337 -7.49251 -9.16958
-11.812 -9.81406 -0.770963
-10.8677 -8.32222 -3.17159
-10.6133 -7.09484 -5.39214
-12.4929 0.303191 -1.70556
-10.6257 -1.76344 -2.76513
-9.62883 -3.62619 -4.19322
-3.45928 -2.50594 -8.50373
-4.80772 -2.23033 -5.8606
-5.92838 -2.93135 -3.67996
-8.8139 -4.75529 3.86287
-6.6841 -4.09074 1.88734
-5.20545 -3.12984 0.0453965
2.08363 0.262738 -0.92135
-0.182416 -0.690781 0.76276
-2.07156 -1.9964 1.87134
-2.06968 -0.435325 10.4298
-1.58129 -1.60844 7.73433
-1.89064 -0.614456 5.40651
-2.34105 6.51162 1.61677
-1.03811 3.90926 2.25745
0.104712 2.07773 3.61463
8.16862 2.59464 4.92268
5.3038 3.13444 5.54058
2.94377 4.04004 5.20493
4.15028 12.5662 4.5267
2.55427 10.0933 4.99344
1.94916 7.68783 5.58501
-0.480189 8.45429 11.5277
-1.5558 7.26351 9.01665
-1.71168 7.95702 6.56772
-7.25069 9.95648 9.03464
-6.25828 10.8081 6.3569
-4.61109 9.65247 4.79042
-4.45266 16.2574 1.37831
-5.77804 13.5895 1.3028
-5.63766 11.0455 1.40728
-2.1134 11.4446 -5.37887
-3.55817 9.68818 -3.45321
-5.17524 8.85754 -1.66502
-11.4125 7.01936 -2.27003
-8.79482 5.65352 -1.86685
-6.35394 5.27052 -1.23604
-5.72719 0.882257 5.44817
-4.77555 1.85077 2.79548
-4.67705 2.21271 0.273218
-2.32844 1.89299 -7.56587
-1.9934 1.53879 -4.62603
-3.04356 0.367308 -2.61922
-4.64181 -7.71333 -4.58617
-3.12917 -5.55975 -3.18817
-2.06877 -3.30545 -2.64394
1.49737 -5.87452 3.3325
1.84885 -5.12535 0.469708
1.42721 -4.64813 -1.9995
4.8014 -5.07888 -8.30811
3.43129 -6.01018 -5.83104
3.05762 -7.54987 -3.83299
-1.42132 -13.054 -3.67058
1.48635 -12.453 -3.41619
3.39136 -11.0687 -2.43788
5.30956 -14.6991 3.88665
6.54874 -14.1779 1.2271
6.41512 -12.7854 -0.904916
9.53308 -12.8126 -8.21605
9.03264 -13.1546 -5.29835
9.53273 -13.7252 -2.86383
14.5055 -13.916 -1.56747
13.9952 -16.1937 3.96273
13.5203 -15.9208 1.0335
12.7203 -14.9042 -1.16402
timestep
0.418839 -2.04894 -16.7121
3.01756 -5.39253 -19.6701
2.08088 -4.07566 -18.0055
1.21039 -3.2463 -16.4449
4.08955 -8.58731 -12.6901
3.53365 -6.38025 -13.1398
2.69695 -4.5985 -13.2198
8.07136 -1.08825 -10.967
5.7773 -0.892921 -11.2526
3.90631 -1.34621 -11.6709
-2.096 0.147289 -11.0156
-0.0615477 1.22021 -10.7119
1.84629 1.71041 -10.7467
6.14554 5.41016 -13.3487
4.7138 5.12897 -11.545
3.78352 4.84836 -9.83128
-1.40655 8.31183 -11.3884
0.293172 7.91174 -9.86087
1.72003 7.75378 -8.51185
6.19407 10.8695 -4.04201
4.41675 9.43787 -4.45897
2.58174 9.00124 -5.02731
-3.72906 11.2578 -3.28588
-1.41203 11.1941 -3.18722
0.502097 11.1916 -2.72134
4.99863 14.961 0.247143
2.99559 13.8298 0.548375
1.19622 13.0279 0.532238
-3.39403 8.43301 0.934728
-2.61652 10.4187 1.84847
-1.88507 12.1056 2.55577
-2.00405 15.8222 8.12889
-2.04285 13.8296 6.94121
-2.11835 11.9534 6.34556
-7.81059 13.6763 8.56766
-6.19299 12.0275 8.35034
-4.81032 10.6684 8.69977
-7.26923 3.51595 9.18287
-6.70822 5.7335 8.79538
-5.40975 7.01213 9.5437
-3.92228 4.28891 15.7396
-3.22807 5.40157 13.8259
-2.82191 6.56722 12.2905
2.67728 9.82071 14.6775
1.573 8.1612 13.4905
0.972074 6.5651 12.5044
3.87264 3.78093 16.4483
4.66496 3.29676 14.3222
3.92689 4.18613 12.7268
6.78185 1.11477 7.0088
5.05329 1.24897 8.55037
3.93341 1.3787 10.1659
-1.60146 -2.3678 11.7101
0.310052 -2.23195 10.4024
2.02448 -1.84167 9.51398
3.29008 -3.80839 3.24033
2.93492 -4.14348 5.50837
1.96273 -4.7763 7.10062
6.18201 -9.78522 8.43853
4.50113 -8.91626 7.09615
2.66877 -8.46623 6.52978
0.45322 -10.4836 10.0526
-0.832321 -11.0088 8.19413
-0.164225 -10.9918 6.34097
-3.86521 -10.2411 5.18415
-3.86022 -11.7391 3.4126
-1.92657 -11.6676 3.04283
3.12351 -12.6322 0.312504
1.13873 -11.5459 -0.200325
-0.514317 -10.4771 -0.278046
-3.57483 -13.7645 -2.93375
-3.43881 -11.7731 -4.11633
-3.46847 -10.4381 -2.66792
-10.4433 -11.5761 -0.820017
-8.8966 -10.3668 -2.05595
-7.1873 -9.6596 -2.73341
-10.4101 -4.65293 0.559483
-7.62462 -5.09419 -0.403144
-6.32455 -5.97274 -2.41296
-4.69927 -3.0028 -8.90794
-3.48978 -4.42274 -6.58387
-3.32249 -6.17061 -4.73482
2.57843 -11.9385 -4.48126
0.982436 -9.51406 -5.15613
0.34286 -7.1405 -4.47835
8.24447 -5.77833 -7.14699
5.90465 -5.26426 -5.3746
3.68195 -5.36075 -4.12832
9.82084 -2.10593 -1.47629
6.86566 -1.76216 -1.64696
4.43409 -2.09396 -2.34023
0.612345 -1.90862 3.59361
0.581204 -0.778369 0.836444
1.41077 0.0240194 -1.43742
-1.48949 3.96526 -8.61336
0.16009 3.46693 -6.18211
0.889248 2.96106 -3.79158
-3.89962 7.40303 -4.58958
-1.71468 6.81234 -2.65115
0.61194 6.1925 -1.81133
7.71817 11.2673 0.435619
5.23671 9.65939 0.0648722
3.19852 8.13159 0.185596
-2.55606 6.83947 6.81778
-0.256768 7.46566 5.02849
1.60086 8.49167 3.61468
2.65773 15.9114 6.21454
2.00427 13.2056 5.15057
3.26457 11.0947 5.82738
-2.00513 12.8666 12.4998
0.271052 11.5813 11.0688
1.70148 10.5207 9.24379
7.17524 7.15436 11.9564
4.94286 7.07415 9.98409
2.59248 6.83354 9.02499
0.286389 1.40929 12.7182
-0.656623 2.78734 10.2499
0.345622 3.88725 8.1792
3.12495 4.25556 1.04055
0.996129 3.27335 2.88006
-0.827703 3.09443 4.65324
-8.36458 1.22666 2.26279
-6.00246 0.566566 3.9554
-3.47651 0.397918 4.26146
-4.43129 -6.01195 8.93438
-3.66591 -5.14647 6.18747
-2.96677 -3.35963 4.50791
-6.27532 -8.57773 2.91922
-4.17781 -7.13092 1.37404
-2.19342 -5.53357 1.48865
4.47264 -8.66797 0.854218
2.68362 -6.37455 0.206131
0.815106 -4.92802 -0.752377
-4.14196 0.366559 -5.32947
-1.96248 -1.33089 -4.21191
-0.0728578 -3.01713 -3.91469
5.72248 1.16886 -5.87145
3.54391 -0.665638 -6.74829
1.83409 -2.51143 -7.16234
4.97375 -9.63079 -9.59669
2.93627 -7.53728 -9.00821
1.10989 -5.75784 -9.00033
-4.04151 -7.59894 -15.5908
-2.87521 -8.08177 -12.8914
-1.83139 -7.52546 -10.6323
-8.32304 -6.61867 -7.43953
-6.24903 -8.70652 -7.90833
-3.96771 -9.73537 -8.39756
-6.25184 -13.6698 -6.39729
-1.56093 -17.3672 -5.16757
-3.20367 -15.3764 -6.65699
-4.53933 -13.3941 -7.54521
timestep
-3.70453 -9.06145 -7.2216
-5.15743 -11.003 -5.07223
-5.08732 -8.69328 -4.86617
-3.62726 -8.15942 -6.07618
-2.41336 -8.84399 0.493097
-1.73211 -8.57384 -1.70811
-0.91374 -8.03982 -3.41866
4.81583 -5.23887 -4.63781
3.68678 -7.21808 -4.20147
2.79186 -8.86358 -3.59129
4.55191 -14.1848 -0.210289
3.68209 -12.0341 -0.191401
3.67622 -10.0665 -0.0966237
1.76253 -6.42984 5.45165
3.4191 -7.17009 4.0059
4.66365 -7.48539 2.51176
8.26731 -12.2343 -0.115679
7.90848 -10.9181 1.76079
7.73389 -9.6088 3.22235
13.1114 -11.2837 0.205046
12.0657 -9.65229 1.48075
11.334 -8.44857 2.8579
16.6105 -4.23594 6.18649
14.8022 -4.78413 4.84037
13.4922 -5.38716 3.49832
12.4788 -4.16448 -2.34492
14.1199 -4.20508 -0.7055
15.6166 -4.21128 0.575326
21.9406 -2.06603 0.484595
19.7605 -2.21608 1.26373
18.0573 -1.75426 2.13938
16.3126 2.51107 -2.59786
16.9386 2.31146 -0.372861
17.3852 1.93216 1.50799
17.3617 6.37973 6.9243
16.6732 5.20568 5.04548
15.5486 4.54236 3.5703
8.99223 2.4055 2.70184
10.6445 4.02085 2.90948
11.9017 5.51991 3.1399
11.8161 12.2424 4.47244
10.8307 10.1423 4.44776
9.81876 8.45427 4.36085
5.58723 4.53212 5.4815
5.9132 6.26508 3.97387
6.32464 7.90942 2.97023
5.98538 13.0291 0.07295
4.10998 11.7532 -0.414124
4.2167 10.3708 0.985171
-2.31758 9.43142 4.48157
-0.938841 9.88771 2.67234
0.481523 9.75459 1.31375
-2.42359 6.47985 -4.88127
-1.92779 8.03091 -3.22875
-1.84853 9.1839 -1.63339
-5.13602 15.2357 -0.69036
-5.05051 12.9626 -1.14643
-5.16642 11.0332 -1.52726
-7.82933 5.78482 -6.54374
-7.37833 7.50809 -5.05736
-7.47054 8.9289 -3.69586
-13.0143 7.84571 0.255596
-12.1172 8.16044 -1.86066
-10.2554 8.19286 -1.21741
-6.21699 4.08304 3.82064
-7.84397 4.66009 2.27081
-9.28043 5.35714 1.11658
-15.3174 4.79365 -1.7714
-14.0759 4.3721 0.142639
-12.8551 4.1973 1.6788
-14.482 3.4405 8.78264
-13.7714 2.9997 6.61858
-13.3131 2.19863 4.87817
-18.1151 -2.57157 5.35589
-16.0135 -1.77516 5.93194
-14.0832 -1.40994 5.78654
-17.8003 -4.99909 1.74452
-14.8268 -5.07477 1.92535
-13.0605 -4.35896 3.61949
-9.14758 -8.59847 6.06656
-9.62421 -7.35865 3.39897
-10.2826 -5.81848 1.47641
-8.34598 -10.9352 -4.45988
-9.3768 -8.22904 -3.75675
-9.33683 -6.22369 -2.18293
-12.5215 0.213985 -3.41272
-10.1156 -1.22274 -4.42647
-8.44421 -3.13592 -4.20734
-4.67489 3.57312 -5.34851
-5.1395 0.635716 -5.15832
-4.9087 -1.88156 -4.82454
2.48183 -3.72235 -7.55819
0.124494 -4.42642 -5.87663
-1.71437 -3.8444 -4.20857
-0.711487 -6.99228 2.64513
0.346947 -5.27706 0.450105
0.757457 -3.50985 -1.34171
6.73127 1.42671 0.504252
4.9644 -0.937731 0.09441
4.52705 -3.21651 -0.963132
7.56 -8.98341 -3.76142
7.26717 -6.90528 -1.64576
7.55998 -5.18197 0.210734
10.5657 -3.81682 7.34669
8.7532 -3.10113 5.09214
8.78782 -2.50558 2.61294
15.4844 -0.0891739 5.73247
13.7223 -0.24912 3.33462
11.6754 -0.167779 1.81603
13.3859 -1.3168 -4.50194
11.4312 0.111842 -2.76456
10.2172 1.68387 -1.165
11.8671 9.24316 -0.511484
9.71075 7.18754 -0.564547
8.46288 4.96849 -0.411445
2.57801 10.4442 -3.79601
3.77522 7.89352 -2.8259
5.04033 6.44195 -1.15349
2.02393 6.28499 5.69457
1.76694 5.2905 2.89719
2.1679 4.56867 0.484631
-4.50034 7.59199 2.43967
-2.40858 6.11576 0.914654
-1.34342 4.74986 -0.956776
2.41215 6.02949 -8.1198
1.21467 4.01653 -6.2774
-0.414144 3.44191 -4.40141
6.86714 2.17978 -4.51195
4.15115 2.04824 -3.29272
1.91917 1.25499 -2.34896
-1.36974 1.56657 5.82841
-0.998618 1.51575 2.87211
-0.343389 0.524637 0.615815
-4.94008 -5.62426 -1.21264
-4.01117 -2.89656 -0.452916
-3.83679 -0.356453 -0.592814
-9.99631 4.66357 -3.74714
-7.92232 2.88161 -2.5624
-7.40843 0.790354 -1.19674
-8.10641 1.7352 5.56837
-9.10821 -0.0502308 3.40295
-10.1653 -0.433393 1.11458
-17.8279 0.549838 3.15521
-15.3148 0.307919 1.57201
-13.7758 -1.19211 0.20093
-15.179 -9.24984 -3.584
-14.9064 -6.49235 -2.48748
-14.2062 -4.05091 -2.26721
-14.5643 -0.98966 -6.11476
-20.6335 -4.44036 -5.75939
-17.8925 -3.29816 -6.0093
-15.4093 -2.83515 -5.66022
timestep
-11.3134 2.70618 -12.8406
-9.32653 7.20842 -13.8479
-9.79461 4.93745 -13.9256
-10.4879 3.0943 -13.9806
-10.1529 -1.08291 -18.3575
-8.67019 -0.461714 -16.6848
-7.85111 0.717037 -15.3355
-1.60188 1.99842 -18.9045
-3.00023 1.75243 -17.0697
-4.08345 1.17234 -15.5298
-5.55115 6.4799 -10.5576
-4.388 4.65112 -11.3853
-3.68121 3.01965 -12.2336
-6.95171 -2.18712 -7.86171
-5.18559 -0.86638 -8.58203
-3.97912 0.14491 -9.76633
2.65433 0.75978 -10.7216
0.767127 -0.587416 -10.6446
-0.779731 -1.79054 -10.443
-0.207541 -9.41227 -11.7766
0.0065017 -7.1083 -11.6083
0.0849652 -5.49059 -10.4868
0.183595 -6.8294 -4.01041
1.41053 -6.99277 -5.97263
2.24405 -7.01666 -7.75745
7.52857 -9.61134 -10.8751
6.57394 -9.38472 -8.77276
5.18904 -9.38694 -7.37171
5.93725 -14.2721 -3.64326
4.57113 -12.4056 -3.46335
5.71773 -10.8679 -3.91233
10.0883 -5.10013 -1.55284
9.16527 -7.2211 -1.73168
8.52987 -9.04465 -2.12129
9.67152 -14.8284 0.210105
10.69 -13.0618 -0.896454
9.98263 -11.629 0.255798
14.6988 -5.74724 1.94604
13.0084 -7.32956 1.8004
11.6615 -8.74194 2.06855
14.3264 -8.94225 8.57913
12.7266 -8.32126 7.0179
11.4401 -7.63038 5.69559
10.4599 -2.0404 5.65317
9.0074 -3.72126 6.32208
9.81453 -4.85373 7.71741
10.8733 -3.99284 13.8168
9.56086 -2.51674 12.5999
8.73773 -3.48606 11.0953
7.61851 2.33438 10.0331
6.36177 0.570709 10.8652
5.68558 -1.23059 11.2883
2.11022 3.71345 9.11655
1.92557 1.47607 9.70171
2.10964 -0.385449 10.3196
-1.33555 -5.89474 8.19635
0.09759 -4.14308 7.68625
0.751579 -2.31694 7.34217
-5.83726 -2.53288 7.61073
-3.84303 -1.34749 7.62822
-2.33695 -0.103347 7.37378
-1.8691 6.31221 8.37189
-2.3047 4.28491 9.41243
-2.56909 2.47841 10.1524
-6.33566 3.22648 15.5238
-6.28633 2.51188 13.3171
-5.99768 1.65307 11.5679
-11.3287 -1.25918 8.45904
-9.5515 0.227177 8.58081
-8.22268 1.67854 8.48747
-11.7478 6.81557 10.0705
-10.5087 5.73089 8.43633
-9.4424 4.94555 6.97786
-8.18374 3.78599 0.792879
-9.06631 5.36197 2.24881
-9.24679 6.74722 3.63784
-9.44695 12.8427 5.94554
-8.92554 11.5297 3.32167
-9.73231 9.88406 1.54869
-15.6631 13.2921 -1.84236
-13.2813 11.5343 -2.18505
-10.8971 10.652 -1.9859
-10.8598 16.7282 -5.66722
-8.89548 14.6455 -4.84024
-8.45464 12.1604 -4.47573
-2.4487 11.7702 -10.3129
-4.34041 11.6155 -8.01556
-5.35468 10.5261 -5.94506
0.268078 10.1285 -1.16001
-0.875465 9.25626 -3.76996
-2.9177 7.95529 -4.56952
0.147299 3.58701 -8.98662
-2.11726 3.87888 -7.07168
-3.05412 4.16059 -4.7168
-9.02987 0.776526 -1.04085
-6.23125 1.21983 -1.96368
-3.70804 1.58679 -1.99873
-2.4267 -4.94619 -3.87257
-1.83348 -3.02819 -1.67035
-0.89691 -0.758791 -0.980997
5.49293 3.32934 2.39556
3.6461 1.66179 0.75577
2.80998 0.0739618 -1.05595
4.44442 -1.70486 -9.52531
3.64824 -1.66563 -6.65391
3.24616 -2.06337 -4.1674
7.97093 -4.95035 -8.2518
6.92296 -5.30758 -5.48512
5.22422 -5.25516 -3.58396
0.333514 -10.7648 0.451944
2.96815 -9.4644 -0.0462116
4.64112 -7.652 -0.693729
10.1744 -4.03389 2.37362
7.96634 -5.9248 3.02897
6.46289 -7.94509 2.62829
7.65509 -15.2941 3.59519
7.30026 -12.4135 4.27058
6.26919 -10.4297 5.49697
12.3591 -8.13067 11.5131
9.7428 -8.92322 10.3268
7.73037 -9.21686 8.78845
1.76859 -6.29909 13.4711
3.4939 -5.93695 11.0684
4.90578 -6.6921 9.08379
-0.19548 -6.86482 3.55889
2.70728 -7.23237 4.12392
4.30238 -5.75099 5.45197
7.71008 -0.550993 -1.18828
6.27716 -2.05675 0.947097
5.09743 -2.93132 3.03177
6.86517 2.3348 6.38826
4.37584 0.698822 6.30325
2.83532 -0.260787 4.51203
-5.71427 -1.66951 3.34393
-2.79266 -1.08262 3.35611
-0.626586 0.22053 3.02087
-5.00513 5.14787 6.46544
-4.42749 4.4765 3.62009
-2.57101 3.39267 2.24847
1.84989 3.87958 -3.56982
0.0181707 5.30766 -1.70279
-1.15239 6.33969 0.313903
0.416888 13.1238 4.85646
-1.19454 10.8298 3.84601
-2.45136 9.4061 2.14425
-8.2247 7.61895 -3.24587
-6.4824 8.81266 -1.14353
-5.32538 10.7462 0.0503733
-7.96692 14.7735 1.33303
-2.81463 16.3272 -2.61052
-5.60956 15.5521 -1.92631
-7.05518 14.0981 -0.410246
timestep
-16.8769 -15.3579 11.8227
-14.9427 -18.2665 14.9869
-15.3997 -16.3557 13.753
-15.9239 -14.7466 12.7445
-11.7988 -8.7985 12.7201
-12.2772 -11.0112 13.2277
-13.916 -11.5542 12.2788
-19.1283 -8.16535 9.73803
-17.3079 -9.54874 9.34467
-15.6811 -10.6189 9.04629
-17.1478 -6.11624 4.64281
-15.7642 -7.95889 4.91261
-14.8022 -9.57466 5.49978
-11.5959 -14.5731 3.20607
-11.9443 -12.2795 3.18886
-12.2234 -10.364 2.82291
-13.1804 -4.5583 0.627059
-12.2122 -6.61713 0.172974
-11.1167 -8.22826 -0.118898
-9.84997 -9.10469 -6.65975
-8.84646 -9.3996 -4.58891
-8.49829 -9.3085 -2.65206
-2.67034 -13.4132 -1.1633
-3.76056 -11.5685 -2.0528
-4.80607 -10.1577 -2.94578
-1.34645 -7.361 -8.6601
-1.7465 -8.32538 -6.58831
-1.64583 -9.22744 -4.83986
5.61422 -10.3679 -3.80511
3.48938 -9.43974 -3.72735
1.84404 -8.36272 -3.60985
5.77549 -4.88246 0.212435
3.84623 -4.74982 -1.06927
2.31997 -4.82282 -2.31269
-3.23113 -5.94362 -4.07939
-1.79027 -4.12779 -4.17473
-0.427212 -2.73212 -3.90075
-5.12467 -0.175711 1.48539
-3.57341 -0.217856 -0.239201
-2.1112 -0.258419 -1.55874
-2.74997 5.03378 -4.67682
-1.19502 3.84705 -3.42935
-0.0108844 2.83849 -2.22041
3.81479 5.95273 -2.83186
4.00548 5.14656 -0.664798
2.17577 4.96801 0.0431495
-2.47092 3.80698 4.5132
-1.06468 5.33381 3.47702
-0.000298241 6.74268 2.60347
1.32767 10.8267 7.96543
1.31148 10.4545 5.67553
1.59828 9.98134 3.78484
6.40689 13.3396 6.33543
5.1535 12.9665 4.41911
4.03882 12.727 2.81257
0.455034 14.8119 -1.76806
2.67132 14.3842 -1.23184
4.5433 14.2458 -0.633972
6.93224 18.827 0.144084
7.23814 17.9969 -2.00062
7.26771 16.0988 -2.52711
10.1225 14.4675 -9.13117
10.4949 15.055 -6.91788
9.96725 15.1342 -5.0215
12.4262 10.4065 -0.271758
13.0418 11.8803 -1.95439
12.787 13.1155 -3.46782
18.7028 15.2931 -6.33541
17.0629 13.7381 -5.81105
15.9134 12.1872 -5.41816
18.1624 7.09371 -1.45047
16.6846 7.97262 -3.00811
15.4964 8.52915 -4.47755
11.5463 4.9728 -8.71691
12.4859 5.25789 -6.61494
12.9156 5.75408 -4.7575
15.0078 0.235409 -6.01568
14.0597 1.31505 -3.40495
13.2598 3.23667 -1.93187
17.4467 3.488 5.43919
15.1761 3.99701 3.57748
13.3331 3.75988 1.83122
11.1462 10.155 4.79373
10.1719 7.4369 4.05674
10.2321 4.91258 3.70081
7.16456 -0.879994 6.53798
6.34507 1.88688 5.79419
6.65867 3.65059 3.97931
4.28081 9.56266 8.60207
5.0055 8.90641 5.78701
5.02484 7.08113 4.00635
-0.281046 8.40924 -1.86529
1.91659 9.8378 -0.447533
3.89124 8.92564 0.883351
11.6375 6.80862 -0.650964
8.66382 6.7304 -0.4731
7.42756 8.96042 -0.507056
10.7303 16.5706 0.938836
9.70693 13.9341 -0.000260305
8.33001 12.4899 -1.58796
4.44689 16.8247 -6.56809
4.8649 13.8966 -6.20466
6.20739 12.3034 -4.73432
13.6173 9.34925 -8.47711
11.3647 10.1781 -6.71104
8.85022 10.5787 -6.85115
1.81573 8.34527 -7.98476
4.74501 8.1279 -7.48231
6.94343 7.31278 -6.47985
9.5142 -0.188423 -8.36487
8.36329 2.29409 -7.18464
7.79683 3.82791 -5.22789
11.1893 0.0911598 2.25302
9.88514 1.34279 -0.116163
8.19088 2.23167 -1.8019
2.51874 -0.265432 -4.76789
3.72009 -0.684845 -2.07321
5.16014 0.481555 -0.321563
1.59886 3.15317 6.40297
2.04552 1.41443 4.02439
3.57659 -0.364519 3.02755
-4.54941 -2.31305 4.50954
-1.62448 -2.86448 4.36424
0.921517 -2.79906 4.23733
5.43203 -9.15192 1.52287
2.83031 -8.00166 2.41075
0.989697 -6.25405 2.65669
-0.190344 -13.7625 1.31039
-0.605763 -10.8195 1.52628
-1.72429 -8.5395 1.29618
-8.23857 -4.26369 -2.65631
-6.63925 -5.51432 -0.474911
-5.22166 -7.09836 0.933544
-8.33752 -9.64152 7.39056
-8.60113 -9.37081 4.43461
-7.60676 -9.80519 2.12701
-6.73792 -17.6915 0.480667
-8.24758 -15.1522 0.0886758
-9.05855 -12.7369 0.193783
-13.1585 -11.6408 -6.94372
-12.5303 -11.7114 -4.03156
-12.3371 -11.8135 -1.49094
-17.0331 -5.20613 0.745133
-16.6834 -7.99168 -0.254265
-15.7347 -10.3215 -0.672213
-19.0054 -17.1543 -0.498775
-19.4602 -14.2124 -0.635871
-19.2873 -11.6695 -0.715683
-23.3039 -7.84712 -0.701238
-22.2413 -10.1573 -6.97869
-22.058 -9.33287 -4.12085
-22.188 -9.36988 -1.57444
timestep
7.48687 -4.67509 9.97555
11.2047 -1.63803 9.77616
9.41071 -2.96771 10.4054
7.91879 -3.98792 11.1892
10.5149 -4.605 17.0704
8.80982 -5.18184 15.6067
7.12276 -5.42017 14.6178
4.04877 -1.63415 18.4351
3.19993 -3.78512 18.2474
4.50953 -4.93927 17.334
2.08548 -8.38621 21.0252
1.72568 -8.15156 18.7453
1.89528 -7.65296 16.8473
-4.54271 -7.68598 18.29
-2.95565 -7.99086 16.6255
-1.55256 -7.81696 15.254
-8.00302 -5.72504 11.6252
-5.85701 -6.39095 12.2028
-4.01444 -7.03579 12.4682
-0.778671 -1.19251 9.89816
-1.64118 -3.34509 9.96792
-2.04719 -5.25983 9.7447
-0.272201 -9.98599 5.06942
0.202485 -7.91281 5.99623
0.0206043 -6.06712 6.66048
3.35205 -0.13593 6.49719
2.01041 -1.74969 5.50815
1.35575 -3.2781 4.45162
2.06051 -5.16248 -0.73458
1.14115 -3.0412 -0.541287
2.31009 -2.3589 0.890124
2.92045 4.71617 3.91024
2.73066 2.92705 2.44551
2.39392 1.42627 1.21457
3.68487 -0.525046 -4.19423
4.56019 1.11014 -2.80054
4.95731 2.43895 -1.40145
8.58822 5.8356 2.2349
8.08116 5.8166 -0.0289268
7.43266 5.2925 -1.81377
13.2741 5.38383 -4.91043
10.9945 5.41473 -5.34059
9.04562 5.68132 -5.23245
9.36286 3.59848 -11.9664
8.60066 4.74564 -10.0995
7.6143 5.78934 -8.75086
5.16369 10.7996 -7.30213
4.95386 9.3744 -9.12072
4.3322 7.54658 -9.51251
5.27512 9.93719 -14.2806
3.13092 9.68699 -13.4308
2.3439 8.02908 -12.7147
0.422375 1.94002 -14.5903
0.194622 4.24843 -14.5481
-0.229279 6.15682 -14.7916
-5.60023 8.96447 -19.6791
-4.29471 8.26911 -17.8917
-3.48463 7.33618 -16.3574
-8.0334 3.37147 -18.6954
-6.99417 4.18231 -16.7862
-6.47961 5.28371 -15.2361
-4.64852 8.14319 -9.73529
-6.15538 6.46166 -10.2684
-6.81605 5.03788 -11.4589
-11.5161 8.4965 -13.8493
-10.8561 6.79362 -12.4185
-10.5433 5.54884 -10.924
-14.4163 2.87644 -15.3422
-13.3939 2.78808 -13.2615
-12.4983 2.35327 -11.5616
-15.3478 -2.93059 -7.68685
-13.5986 -1.73448 -8.63145
-12.0883 -0.806571 -9.49101
-11.8513 -6.53281 -11.2907
-11.9098 -4.98177 -13.015
-11.2448 -3.3017 -12.2301
-10.4372 1.08172 -18.5127
-9.65177 0.29544 -15.7477
-8.63509 -1.05738 -13.8402
-2.75451 -3.75268 -12.6867
-4.33137 -1.3743 -11.8281
-6.38051 -0.161891 -10.9152
-11.7345 3.28095 -6.92812
-9.05485 2.0554 -7.37308
-6.53485 1.79663 -7.66258
-1.44855 7.97477 -7.73441
-2.88518 5.55713 -6.74877
-3.70457 3.38838 -5.68758
-4.67363 8.23493 0.358221
-3.88234 5.58945 -0.762352
-3.67663 3.31079 -1.88809
-9.08782 -3.7659 -1.72593
-7.29064 -1.40362 -1.46104
-6.23064 0.775788 -0.667753
-11.2001 2.63452 4.90918
-8.67914 1.21465 4.19551
-6.61999 0.216241 3.07075
-7.089 -6.05433 8.15849
-5.68966 -3.50023 7.52697
-4.9638 -1.63618 5.94553
-3.669 -7.77498 1.15108
-2.16246 -5.63346 2.57396
-2.71007 -3.26974 3.35845
-0.310778 2.59186 6.01914
-1.82242 1.56959 3.66323
-1.69764 -0.01856 1.67206
-3.57098 -1.76156 -5.30194
-1.2671 -0.366389 -4.02679
-0.398986 0.620404 -1.8416
1.72084 7.50537 0.798558
0.892785 6.18823 -1.74307
0.948729 3.97575 -3.00973
6.94837 9.30004 -4.35268
4.82175 7.3241 -5.02564
3.95449 4.92837 -5.13056
2.32196 3.20712 -11.3451
4.49578 2.19482 -9.57585
5.58468 2.24447 -7.27058
11.062 0.234216 -11.0934
10.223 0.673594 -8.26792
8.96435 0.986636 -6.07241
13.5567 3.5992 0.329844
11.026 2.49028 -0.786489
9.57736 1.06081 -2.32291
7.19154 -2.54569 -3.84455
6.61395 -2.8045 -0.932543
7.38479 -0.679234 0.247082
6.6253 4.84364 5.28201
6.45859 1.92869 4.68566
6.92946 -0.485964 4.01474
12.5886 -4.0776 7.41554
10.0439 -3.98932 5.8673
7.50404 -3.84807 5.69001
6.43163 -10.0958 3.03296
4.66676 -8.28636 4.61141
4.93179 -6.53982 6.45036
8.67844 -11.6293 10.2673
6.10097 -10.1392 10.1384
4.15758 -8.59645 9.55045
-2.9616 -10.2866 9.47744
-0.482264 -9.95327 11.0967
1.1007 -8.06153 11.7435
5.0632 -1.9647 13.6319
2.2776 -3.00251 13.4227
0.58826 -4.88257 13.7602
-4.39391 -3.06627 19.0412
-3.88313 -3.12929 16.106
-2.38379 -2.5413 14.1293
-3.60681 1.63324 10.7617
-2.77256 4.21866 16.8507
-2.70741 2.70726 14.2832
-2.77814 0.874211 12.512
timestep
-7.17626 -6.87566 2.25111
-3.64993 -8.84696 -0.213352
-5.74985 -8.18427 0.517094
-7.5339 -7.93783 1.31544
-6.86342 -7.02633 -5.07185
-7.42322 -5.81495 -3.17407
-8.79861 -6.19616 -1.81619
-15.2968 -7.25982 0.494029
-13.4369 -5.96685 0.995395
-12.413 -5.88279 -0.685483
-13.0526 1.33357 -2.08899
-13.5843 -0.913931 -2.30903
-13.6334 -2.85651 -2.63285
-17.4247 -7.45165 -5.60914
-15.6488 -5.96157 -5.70053
-14.4201 -4.44955 -5.99193
-18.8965 -1.49141 -7.64762
-17.3435 -2.79832 -8.77133
-15.7068 -3.63949 -9.47448
-10.47 -0.363175 -11.006
-12.4585 -0.738217 -12.1407
-12.6705 -2.59052 -11.5044
-11.7374 -8.795 -13.981
-11.0022 -6.93614 -12.8034
-10.1258 -5.37067 -11.9897
-6.43871 -9.18091 -16.2636
-6.45745 -7.31458 -14.8856
-6.76789 -5.75167 -13.7273
-3.76979 -3.87834 -18.6804
-3.72201 -3.62419 -16.3749
-3.71265 -3.59619 -14.4051
-1.46161 -3.86902 -8.51901
-1.62394 -2.58937 -10.4474
-1.79928 -1.37431 -11.988
0.544104 5.29275 -14.8453
0.207232 3.49698 -13.4156
0.342926 1.70031 -12.6191
6.05174 -1.98334 -10.4161
4.36886 -0.457904 -9.94348
2.84994 0.796158 -9.91037
1.96036 6.84905 -5.44947
2.35659 4.6625 -6.1161
2.96612 2.89865 -6.74714
5.44433 -2.20082 -2.31003
4.46789 -0.222844 -3.02876
3.02652 1.06137 -3.42137
0.0327817 7.80865 -1.21689
1.11505 5.77292 -1.4755
2.57247 4.56219 -2.01492
9.54163 6.57631 -3.06214
7.81508 6.01442 -1.61794
6.14061 5.25737 -0.908072
8.4275 2.60907 4.82964
6.78908 3.80349 3.7021
5.21939 4.41562 2.68119
1.03431 9.18794 6.76132
2.83073 8.06313 5.81787
4.47354 7.28334 5.06024
11.1161 8.53016 4.58221
8.87227 7.97089 4.3951
8.07394 7.74991 6.18248
7.22702 10.1646 11.9541
8.8216 9.16973 10.5939
9.94424 7.99381 9.48134
15.8594 6.034 7.75267
14.7055 7.24169 9.36273
13.2095 6.11233 9.96906
18.0059 6.27627 14.7189
15.9103 5.68553 13.9178
14.2256 4.81044 13.3914
14.1812 2.13401 20.2879
14.3238 3.23324 18.2498
13.2408 3.05391 16.614
11.6571 6.75418 20.6034
11.7323 7.2447 18.3371
10.7989 5.89609 17.2458
12.9358 11.9882 13.6552
12.3299 9.10682 13.1961
10.9402 7.01013 13.6155
7.12539 0.949146 16.1996
8.09405 2.58256 13.9031
9.35562 3.89745 12.119
14.1351 3.28955 5.72345
11.4613 3.81707 6.92884
9.32418 3.85598 8.3198
4.69384 6.4671 12.8913
4.85521 5.5545 10.0591
5.52535 3.78771 8.34717
1.00643 -2.55232 10.4341
1.62395 -0.168924 8.75522
2.70767 1.51874 7.1809
-4.31082 5.47165 4.64904
-1.87153 3.79981 5.01676
0.0558484 2.198 4.5457
5.38411 -0.140089 0.824523
2.54572 0.750133 0.64717
0.326859 2.00166 0.760453
-3.02188 7.70693 -3.9405
-3.29307 4.83071 -3.20958
-1.66247 3.10223 -2.2844
1.80729 -3.35974 -6.35143
-0.0182819 -1.01888 -6.09063
-0.858933 1.32622 -5.54629
1.2503 7.29394 -10.2856
-0.862241 5.57586 -9.07489
-2.23513 3.57981 -8.27901
-3.98153 5.22771 -15.7694
-4.0498 3.7588 -13.1774
-4.92572 3.0127 -10.9018
-7.07514 -0.861027 -16.9483
-6.83668 -0.61167 -13.9884
-7.05967 -0.072958 -11.5059
-3.35272 -7.12709 -8.25967
-5.47166 -5.05452 -8.56743
-7.07352 -3.32936 -9.54748
-11.2435 -9.42642 -7.99191
-10.7956 -6.51831 -7.51997
-10.2849 -4.02279 -7.63807
-15.6946 2.17064 -6.82668
-12.9564 1.05069 -6.46828
-11.1552 -0.697307 -6.01812
-10.7266 -2.6626 2.11564
-9.22094 -2.48911 -0.450128
-9.32146 -1.4475 -2.77552
-7.03174 2.47112 -5.97092
-4.93291 0.618061 -4.95037
-5.55894 -1.13088 -3.20344
-0.278965 -7.33237 -2.21172
-2.25868 -5.57993 -0.836923
-3.35971 -3.28401 -0.974652
-7.00115 2.35772 2.19368
-4.90926 0.235824 2.14965
-2.64952 -0.922506 1.91654
-4.89951 -4.83847 7.79531
-3.77199 -2.41839 6.47156
-1.57756 -1.54716 5.50829
6.79419 -0.575643 6.51912
4.42769 -1.38299 4.89792
2.06371 -2.32785 4.75205
-0.373511 -9.31222 2.38983
1.28665 -7.41711 3.98132
3.17442 -5.9595 4.88365
10.8297 -8.20637 3.50174
8.51709 -7.7578 5.32682
6.26006 -7.49496 6.48406
5.81642 -11.8105 11.9745
6.50561 -8.94069 11.5624
7.37472 -7.04923 10.0894
10.4906 -3.51143 10.9999
13.8362 -5.93943 15.8654
12.2959 -5.63287 13.3328
10.592 -5.54227 11.4379
timestep
10.1784 10.9683 5.82938
7.37501 10.9096 9.75414
8.48648 9.81962 8.03399
9.68615 9.75366 6.47279
14.3757 3.52317 5.76204
12.7428 5.13614 6.10025
11.2448 6.36527 5.74515
12.6683 5.64106 -0.205847
11.0711 5.15091 1.4039
9.82722 4.47069 2.77174
11.2026 -1.68633 -0.236077
10.2315 -0.161054 1.2175
9.34396 0.701544 2.75025
13.0771 -2.87006 8.2045
11.4372 -1.899 6.88151
9.84081 -1.52401 5.78964
5.30648 -4.14583 4.25634
6.08522 -3.30925 6.27528
7.00113 -2.8285 7.95185
9.80957 -7.68408 11.3911
9.25022 -6.05532 9.83658
7.51368 -5.51282 10.5922
10.0836 -4.41938 17.4533
8.41593 -4.71127 15.8671
7.23517 -5.20522 14.3695
0.870115 -2.51976 17.82
2.56525 -3.60583 16.667
3.60863 -4.6356 15.351
0.76858 -10.7403 13.3357
1.38583 -8.53343 12.9736
1.35187 -6.56374 12.9783
-2.31514 -0.779666 9.49871
-1.93646 -2.60987 10.8732
-1.40323 -4.39506 11.5133
-7.19215 -7.60522 14.3649
-5.3418 -7.31382 12.9961
-3.64147 -7.42589 12.0076
-9.45273 -8.07584 9.62564
-7.22242 -8.40645 9.079
-5.29172 -8.30768 8.70013
-4.23135 -11.7926 4.45646
-3.20584 -9.7503 4.85593
-4.55044 -8.31532 4.97314
-9.46943 -4.03668 5.22095
-7.9668 -4.99903 3.73826
-6.84482 -6.27174 2.73712
-4.528 -9.43785 -2.19382
-5.67776 -7.65643 -1.25202
-6.08177 -5.75226 -0.949046
-11.9864 -3.0408 -0.299935
-10.5042 -4.78512 -0.677902
-9.32435 -4.15796 -2.12545
-10.566 -2.75003 -8.44568
-9.93346 -2.13045 -6.30129
-9.66983 -1.25688 -4.55535
-7.8985 5.2466 -2.65727
-9.20487 3.33885 -2.84778
-9.96159 2.5311 -4.47745
-14.1285 4.65515 -6.76194
-12.4236 5.54779 -8.05775
-10.7469 4.66196 -7.5242
-9.79115 9.23455 -12.0287
-9.92317 8.25153 -9.93139
-8.7531 6.67187 -10.059
-2.99165 9.70724 -11.4054
-3.96726 7.70477 -10.7576
-5.04751 6.06116 -10.6387
-2.0599 -0.268776 -9.36966
-1.98845 2.01867 -9.75031
-1.96834 3.987 -9.82876
2.7157 6.55012 -5.76272
2.03627 5.47203 -7.70141
1.74594 4.71782 -9.49792
0.670133 3.9592 -16.2005
1.99622 3.72479 -14.3113
3.21233 3.48564 -12.7802
8.93542 8.03875 -14.389
7.40168 6.15655 -12.6612
6.62697 4.17158 -11.2603
9.92636 -0.923286 -12.6906
8.38206 -0.399989 -10.1962
7.18465 1.34884 -8.77833
13.6609 2.56092 -3.34393
10.9283 2.70948 -4.52339
8.55341 2.33511 -5.37337
3.87063 -0.0848982 -5.29607
4.36295 1.53071 -2.84091
5.86785 3.58371 -2.99244
9.10519 10.2788 -2.46295
8.67252 7.61356 -1.20219
7.12711 5.84454 -0.209872
3.73603 -1.33738 2.10572
4.75914 1.45455 1.9087
5.65047 3.74404 2.5915
5.78919 9.38227 2.80735
5.46624 7.71383 5.25529
6.51388 5.47031 5.86483
4.92638 6.93338 13.3605
6.87838 5.88733 11.3665
7.70392 4.55444 9.35548
11.9742 1.85215 13.8243
10.8697 0.0373966 11.7345
8.78109 1.30198 10.9991
5.40792 1.20439 17.2826
5.54081 -0.587022 14.9049
6.40244 -1.20147 12.5849
3.53084 0.658929 6.70116
2.85618 -1.30029 8.84282
3.35944 -2.72693 10.8956
5.87297 -11.0885 10.5666
4.85923 -8.40957 9.74447
3.54102 -6.24418 9.46885
-1.97512 -11.6424 10.4526
-0.221817 -9.53573 9.28308
0.359405 -7.52187 7.83038
-6.11432 -3.47477 8.58236
-4.16104 -4.5739 6.61844
-1.89988 -5.32411 5.70872
-0.567451 -7.33107 -1.76943
-1.73961 -5.64524 0.390299
-2.07993 -3.87963 2.19838
0.404597 4.03944 -0.81951
-1.25288 1.90732 0.44029
-2.35704 -0.366531 0.776343
-10.3763 -0.046729 1.74418
-7.96034 -0.898383 0.221647
-5.68409 -1.0873 -0.912137
-7.50446 -6.0788 -6.54587
-5.78996 -3.99253 -5.28556
-5.50254 -1.53181 -4.68169
-3.22422 6.85577 -6.32253
-4.84051 4.35226 -6.34238
-5.60094 1.91939 -6.26907
-12.8028 1.65745 -11.0401
-9.89322 2.22426 -10.7344
-7.80473 1.7265 -9.35881
-7.05308 -4.211 -12.2488
-5.64711 -1.61577 -11.8384
-5.5559 0.889308 -12.3053
-0.488963 7.16836 -14.5758
-3.07401 5.6994 -14.776
-4.99165 4.10081 -14.2572
-7.11522 0.779934 -20.7287
-6.0792 1.76561 -18.1143
-7.53733 3.55126 -17.0244
-11.4864 8.20274 -14.7992
-12.326 5.5045 -15.7452
-11.149 3.24657 -15.8826
-14.6185 -0.905948 -15.176
-11.2913 -5.32481 -16.921
-12.37 -2.56699 -16.5877
-12.8776 -0.134874 -16.0135
timestep
-0.947354 -12.388 5.7866
-4.34188 -14.1566 8.64765
-3.03409 -12.6585 7.4528
-2.12672 -11.5781 6.07789
-6.83044 -5.8382 4.96515
-4.84529 -7.00381 5.25319
-3.15639 -7.94895 5.62086
3.80806 -6.82675 6.44783
1.9173 -7.92108 5.66688
0.408056 -6.95269 6.48255
-2.8267 -6.09993 12.1997
-1.34728 -5.45869 10.5316
-0.0249448 -4.54638 9.39143
3.86058 -2.60139 13.3452
3.19867 -0.824587 12.0083
2.25663 -1.73052 10.5343
3.35233 1.04177 3.92375
3.49243 0.588847 6.19479
3.93737 0.667119 8.11229
9.60118 0.945946 10.8451
7.44665 1.80078 10.7468
5.70804 2.72684 10.7698
8.84859 7.89181 8.37269
6.94027 7.2877 9.54562
5.43835 6.51126 10.5567
1.19608 9.36276 14.4675
1.57767 8.34438 12.4182
1.78076 7.53906 10.6318
1.20425 13.6443 8.45815
0.253279 11.553 8.78128
-0.701037 9.83328 8.89476
-6.8311 10.9513 7.14615
-4.81388 10.0087 6.49451
-2.98652 9.6258 5.86598
-3.56127 14.9567 0.79712
-3.31736 12.7626 1.51047
-2.76394 11.0733 2.35952
-3.45305 11.2185 -2.52792
-1.58474 9.85628 -2.33738
-0.680898 10.6833 -0.794655
2.1786 12.4732 2.43078
3.22767 13.2563 0.515405
2.23538 13.0892 -1.17821
8.0721 12.5042 -1.81665
6.0093 11.9211 -2.70392
4.46259 11.6279 -3.88825
-0.400177 12.3516 -7.87524
1.50289 11.0771 -7.50593
3.04531 9.96273 -6.99606
5.04054 3.55197 -7.87405
3.91105 5.35699 -8.79522
3.4511 7.13667 -9.50378
4.74938 9.18828 -15.2784
3.54312 7.44533 -14.3353
2.27671 6.6092 -13.0791
2.23859 4.61224 -19.4926
1.36621 4.28997 -17.3672
0.94057 3.97487 -15.4697
4.46243 -2.80604 -14.1774
2.88458 -1.14205 -14.5294
1.60696 0.35742 -14.5157
-3.67528 0.750561 -9.30166
-1.81185 -0.0608482 -10.4204
-0.390494 -0.864249 -11.5228
1.15252 -6.78752 -13.8184
-0.311759 -5.43609 -12.6302
-1.85941 -4.30955 -12.1648
-8.40046 -5.32205 -11.0942
-6.25804 -6.20547 -11.2037
-4.43262 -6.94569 -11.2325
-3.47963 -14.2699 -10.4297
-4.96428 -12.5856 -11.014
-4.41412 -10.7138 -10.7412
0.438706 -7.29403 -8.42141
-0.456558 -9.4203 -8.6662
-1.05249 -11.2573 -9.05483
3.29729 -15.2638 -13.0601
1.55639 -15.4706 -10.6504
0.952529 -14.4196 -8.40698
6.88031 -17.1042 -7.11218
4.7519 -15.8518 -5.44428
2.33728 -15.1951 -4.95404
-4.12067 -17.3757 -2.21548
-1.45553 -16.2204 -1.55018
0.728547 -14.9046 -1.52362
6.05781 -9.85766 2.39641
3.5235 -11.4144 2.58128
1.63685 -12.3645 1.15284
-5.86311 -11.4859 3.38598
-3.42589 -10.3042 2.14339
-1.08937 -9.72196 1.30408
-4.48638 -3.9071 -1.91716
-2.66549 -5.33198 -0.0371361
-0.447477 -5.98598 1.03767
5.06015 -3.7814 5.93747
2.44352 -3.42179 4.5575
-0.0183051 -3.52453 3.90072
-6.07807 -3.64815 8.44638
-3.77528 -2.11938 7.33263
-1.84162 -1.01228 6.09255
0.721624 3.67306 13.3336
-0.0784662 2.42151 10.7502
-0.87209 1.85112 8.39491
0.624922 8.73973 3.06039
-0.359797 6.55551 4.83238
0.555636 4.68154 6.29958
8.32138 3.04336 6.0377
5.81986 4.65644 6.18197
3.95452 6.3739 6.45277
6.14528 14.945 7.86561
5.21013 12.1963 7.19434
4.59438 10.0803 5.91145
10.6937 12.7385 2.61914
8.05612 11.3812 2.33388
5.72959 10.3381 2.29411
7.20012 6.74306 -4.43392
5.42592 7.39706 -2.13069
3.87918 8.26699 -0.299489
1.9388 2.52834 -3.19508
0.829891 5.25599 -2.73615
0.437121 6.70062 -0.67187
-6.44837 10.0337 -0.406296
-4.82441 7.75547 0.619681
-2.70938 6.6027 1.45651
-4.42379 6.34906 9.93849
-4.0972 5.48481 7.10533
-4.16542 5.03399 4.59642
-9.95009 5.82504 7.15132
-8.32238 3.49731 6.24989
-6.48156 2.08176 5.19626
-11.3415 -1.61222 1.014
-8.66022 -0.321989 0.851272
-6.40269 0.0814862 1.9663
1.03484 3.02222 1.48515
-1.01933 0.986419 2.20369
-2.89205 0.448117 0.558803
-6.32955 3.02713 -4.48006
-3.74038 1.60515 -4.08693
-2.13229 -0.12194 -3.12058
3.65347 -6.50316 -1.82742
1.56625 -4.43926 -2.34141
0.0942321 -3.09295 -3.9299
-5.06178 -2.17892 -8.03185
-3.60912 -4.41605 -6.70316
-2.59873 -5.65571 -4.71707
-8.79321 -9.59849 -0.395817
-6.03057 -9.03255 -1.35912
-4.10899 -8.69101 -3.00014
-4.42609 -14.034 -2.81791
1.08199 -10.5537 -4.87474
-1.12927 -12.5392 -4.6542
-3.45989 -12.3815 -3.63153
timestep
-4.77423 -13.7219 4.14716
-8.63694 -15.8529 6.36327
-7.16275 -14.4591 5.23793
-6.15919 -13.2769 4.02298
-10.9488 -16.6154 0.989053
-9.56524 -14.7537 1.03653
-8.28838 -13.2622 0.875546
-13.0055 -13.5644 -2.55516
-11.8543 -11.696 -1.80267
-10.6207 -10.6796 -0.651134
-13.9794 -8.35183 3.30533
-12.8569 -7.10943 1.69949
-11.7648 -7.12634 0.0599796
-11.1529 -1.81645 3.76696
-10.7207 -2.9957 1.81632
-10.5415 -3.53119 -0.0710292
-7.31865 -2.64386 -5.72218
-8.49747 -1.68581 -3.96863
-9.19322 -0.805209 -2.34957
-8.55978 4.74963 1.38728
-9.0844 3.729 -0.629025
-8.92692 2.98422 -2.446
-12.1844 6.89901 -5.63574
-10.0156 6.85677 -4.81293
-8.23595 6.29147 -4.18516
-9.18799 11.9302 -4.32081
-8.90473 10.5171 -2.50273
-7.15851 9.71488 -2.93641
-3.24418 9.95255 -5.57785
-2.63855 11.5625 -4.02105
-3.67142 11.1269 -2.40108
-0.644085 12.8312 3.67782
-1.57837 13.2698 1.60003
-2.5909 13.8541 0.0144028
-3.8627 19.7231 -1.1891
-2.2578 18.0901 -1.56335
-0.786805 16.7804 -1.60492
6.56854 17.8109 -0.676379
4.58917 17.7785 -1.88611
2.85231 17.2012 -2.61475
4.08076 18.2502 -8.63498
4.67737 16.8577 -6.8779
4.74872 15.5116 -5.44126
8.64261 12.9496 -9.70089
7.90676 12.8267 -7.50412
7.10891 12.547 -5.72476
8.96347 8.9642 -0.076414
7.68771 10.1048 -1.64286
8.65815 10.0126 -3.35477
11.9712 4.11896 -5.46827
10.5202 5.1752 -3.99809
9.5592 6.36916 -2.76044
8.11251 5.91427 3.89752
9.03546 4.8624 2.04708
9.72905 4.17383 0.336613
12.6772 0.740489 3.37278
12.5907 -0.00407906 1.1772
10.7502 0.534413 0.726282
4.32342 -3.65201 0.534111
6.32786 -2.76638 1.29587
7.93508 -1.76381 1.8368
10.2647 -0.474568 8.03471
9.36832 -2.00887 6.54314
8.50357 -3.25457 5.28563
6.98263 -9.52977 3.24307
6.63185 -7.96831 4.92271
6.53813 -6.40021 6.11149
3.0093 -5.42921 11.8825
4.76117 -6.47289 10.7761
6.2184 -7.34545 9.77813
9.80352 -12.8387 9.61388
7.85699 -11.9285 10.4886
6.14889 -11.0016 10.8113
-0.334732 -12.6759 11.6816
1.91265 -13.0168 12.1457
3.79254 -13.5858 12.2978
-0.876179 -18.5308 11.784
1.21464 -17.4838 9.93667
3.43982 -16.2752 9.63641
8.69587 -17.8502 5.01253
5.73928 -17.5008 5.14277
3.42499 -16.7067 5.86102
2.09794 -11.4611 4.65118
0.914106 -13.9138 3.44162
0.269254 -16.3586 3.77291
-5.30215 -18.7862 5.04063
-3.49885 -20.3116 3.22361
-1.65074 -19.091 1.95982
-7.57359 -19.6682 -1.76688
-6.10923 -17.5437 -0.276139
-3.75245 -16.6085 -0.00489526
0.900199 -15.1359 -3.91777
-1.01652 -13.7457 -2.1084
-3.05644 -12.9577 -0.796785
-9.54555 -10.2639 3.47728
-7.24675 -9.49676 1.74309
-5.51629 -10.1719 -0.00396145
-11.3925 -7.3817 -4.25105
-8.60632 -7.25903 -3.20112
-6.36432 -7.05393 -2.00369
-0.405061 -5.4064 -6.14137
-2.73733 -4.48236 -4.53294
-4.27622 -3.931 -2.57583
-7.56088 0.929775 3.27648
-5.53342 0.575204 1.12147
-4.68935 -0.479146 -1.04147
-5.16448 4.26364 -7.04554
-3.66475 3.41143 -4.61553
-2.50081 2.1112 -2.7562
2.67435 -0.334899 -5.13855
1.91881 2.15865 -3.69226
0.825063 3.83147 -2.10863
-0.940051 9.08958 4.65551
0.415591 8.06156 2.20892
1.00591 7.01371 -0.0396394
0.13473 8.61618 -7.13455
2.21005 8.20615 -5.03567
3.0167 8.83564 -2.69996
7.23313 14.4883 -1.09895
4.67224 13.2888 -2.03882
2.54113 12.5671 -3.23882
-3.06359 16.8828 -5.83024
-0.472215 15.4194 -5.67598
1.30896 13.8451 -6.59865
6.65249 15.5891 -12.086
4.9976 13.6518 -10.5404
3.81988 12.1238 -8.87294
10.3894 8.92033 -8.22153
7.48587 8.66957 -8.84371
5.01405 8.57508 -8.22426
1.93105 2.94769 -11.5875
3.42349 3.68665 -9.11631
4.4836 4.96058 -7.17833
5.7753 6.99716 1.31132
5.89825 5.67618 -1.35707
5.51731 4.44601 -3.558
10.4927 0.523443 -4.53574
8.03956 -0.13165 -2.97583
6.1066 1.09928 -1.85749
6.27308 3.8579 5.6894
5.41262 2.92756 2.99228
3.96237 1.86204 1.18573
-1.72826 -3.83356 1.76645
-1.31623 -1.11623 0.614609
0.317652 0.799783 1.01661
-5.4468 6.21074 0.299901
-3.57679 5.15305 2.36502
-2.13739 3.09211 2.79334
-5.85833 0.571926 5.63836
-1.03269 3.17866 9.51917
-3.52459 2.59172 7.99393
-4.4083 2.063 5.66112
timestep
0.488887 39.3179 7.47185
-1.43558 41.412 2.93069
-0.716946 40.2736 4.82015
-0.35995 39.0427 6.31627
-3.86536 35.23 8.55762
-2.12653 34.8735 7.06372
-0.477225 35.2535 6.05547
6.2448 33.3713 4.26722
3.96508 33.4997 3.85644
1.99787 33.3939 3.85212
-2.57678 30.287 -0.347571
-1.00097 30.5318 1.33745
-0.054467 30.2981 3.04935
5.96389 25.9519 2.91246
3.78998 26.7252 3.15427
1.86208 27.0373 3.41299
-4.078 24.9023 5.4624
-2.41176 24.8226 3.85005
-0.588661 24.2999 4.38306
-1.64596 16.9827 2.71726
-0.634371 19.0022 3.24703
0.307649 20.6686 3.71251
5.72038 18.738 0.697185
5.52549 19.6107 2.83793
3.75321 19.0784 3.51369
0.782241 15.3092 9.16541
2.12698 15.7126 7.31843
3.45392 16.1644 5.93422
9.84678 14.8137 6.13562
7.82871 13.8955 5.45245
5.95635 13.4511 5.03095
4.42247 5.87745 5.05631
4.83644 8.1279 5.43911
5.59801 9.82139 6.09712
11.9423 10.6758 8.19558
10.3068 9.24851 7.37685
9.30688 9.10376 5.68567
7.47932 1.5995 4.9751
8.15586 3.79213 4.63289
8.58471 5.67102 4.22457
9.50454 8.21844 -2.1386
8.74562 6.67187 -0.584709
7.6505 5.48714 0.545788
11.2195 2.65162 -2.97727
9.80379 1.41854 -1.61434
8.11435 2.43059 -1.66382
3.55413 -1.20306 1.86106
5.00482 0.341532 0.916531
5.52044 -0.237685 -0.894421
-2.00967 0.0458715 -2.17011
0.243807 -0.505432 -2.18784
2.01829 -1.31265 -1.90406
-0.210469 -2.58925 -8.59751
0.636328 -3.22053 -6.53188
1.88069 -3.47479 -5.02596
7.39064 -8.39824 -3.75284
5.73119 -7.19815 -4.84298
4.297 -6.29129 -5.84377
2.04281 -8.4849 -11.1175
1.19689 -8.24108 -8.97104
0.964398 -7.59128 -7.12588
1.345 -13.6289 -9.19937
0.707661 -12.5391 -7.25299
0.167182 -11.1284 -5.98858
-2.93791 -12.7398 1.04716
-1.86279 -12.743 -1.00862
-0.809031 -12.7072 -2.67285
1.13373 -17.7539 -6.4839
-0.423479 -16.8391 -5.02765
-1.88644 -16.1338 -3.91268
-1.22923 -23.1713 -3.34463
-2.0693 -21.1436 -2.59285
-2.91624 -19.3965 -2.25915
-7.579 -18.321 2.89349
-7.07732 -17.7103 0.712257
-5.47016 -18.8291 0.49685
2.18986 -18.7698 2.67729
-0.606683 -19.7801 2.87514
-2.96478 -20.7211 2.6377
-4.6045 -16.3417 9.18472
-4.838 -18.4794 7.12166
-5.09502 -20.6346 5.78328
-13.2838 -21.1546 7.41262
-11.0375 -20.9825 5.46201
-8.64547 -21.7051 4.95357
-11.632 -28.2119 5.74771
-9.65104 -26.7836 4.04003
-9.28016 -24.6698 2.66279
-13.5675 -22.2155 -3.12837
-12.7354 -24.7144 -1.73431
-10.5178 -25.5737 -0.814415
-3.36722 -24.47 -0.915788
-5.99527 -23.3652 -1.78364
-8.40707 -22.5411 -1.70209
-12.2112 -16.1484 1.87327
-11.354 -17.2892 -0.74287
-10.4363 -19.338 -1.95218
-12.9216 -18.4702 -9.7555
-11.3788 -19.1023 -7.28558
-9.45053 -19.1764 -5.61854
-1.93337 -21.8265 -8.47303
-3.71802 -20.3037 -6.63552
-5.65326 -19.0585 -5.53697
-1.97687 -15.5362 -10.9121
-4.09306 -15.0753 -8.86521
-4.99252 -15.4445 -6.50783
-8.32264 -13.8288 -2.0435
-6.3065 -11.7046 -2.59407
-5.51367 -11.9955 -5.00016
-3.73954 -6.45597 -10.7255
-4.42739 -7.07243 -7.89225
-4.09054 -8.57944 -5.86294
-5.08098 -2.1832 -2.96934
-3.14124 -4.39252 -3.45446
-1.77505 -6.53719 -3.64751
5.46678 -11.4419 -3.14662
3.07497 -9.89005 -2.2798
1.39114 -7.9815 -2.12171
0.150437 -4.09811 3.84745
1.74087 -4.12739 1.32751
3.30318 -5.1972 -0.380452
10.1269 -3.93533 3.30082
8.75959 -5.22253 0.986952
7.01093 -4.42407 -0.688504
12.0572 -4.40602 -6.82417
9.35038 -3.8459 -5.71073
7.52485 -2.96916 -4.16113
3.07611 -3.15183 -10.5634
5.39039 -2.12172 -8.99391
5.16701 -1.26192 -6.60365
-0.917303 1.01044 -8.16411
0.814131 1.52164 -5.7932
3.25534 1.63995 -5.06589
8.52623 5.84831 -5.41362
6.21372 5.23441 -3.63716
4.08584 4.35547 -2.54077
1.52111 1.6127 3.40767
1.57181 4.24678 2.01502
1.40447 5.58847 -0.147001
-5.09317 11.3698 -1.59235
-2.80849 9.95294 -0.306553
-0.68542 8.71817 0.379377
3.76618 14.5428 0.380375
1.51115 13.2231 1.81344
0.072701 11.4352 2.92555
-2.53921 15.4987 8.67478
-2.48637 12.8173 7.37554
-1.69419 10.6937 6.20711
-2.79942 8.22693 10.2283
-4.8752 2.59373 8.50426
-3.73044 5.30248 8.02203
-2.81467 7.67385 8.22321
timestep
-7.85522 -15.1427 14.6768
-11.4401 -12.9887 17.389
-9.59375 -13.4058 16.0475
-8.25689 -13.7396 14.6396
-13.4822 -12.9668 11.0709
-11.2839 -12.3041 11.4035
-9.46497 -11.62 11.7263
-9.76732 -5.18417 9.10195
-8.59936 -7.16868 9.38477
-7.65321 -8.81321 9.91477
-2.75111 -9.24755 5.48563
-3.60331 -8.10896 7.3186
-4.21187 -7.44161 9.06937
-6.74495 -1.71659 10.9518
-5.91452 -3.09857 9.28362
-5.47993 -4.14261 7.67062
-9.51803 -5.0112 3.10363
-7.62304 -3.83382 3.74018
-6.00088 -2.79627 4.15603
-9.20767 1.0526 0.810939
-7.08577 0.857255 1.72843
-5.4133 0.687073 2.75546
-0.214593 4.73947 3.31103
-2.46923 5.00448 3.78932
-4.24056 4.14273 3.81526
-6.29049 8.80885 8.48092
-6.10302 7.99327 6.3171
-5.88179 7.51651 4.41851
-4.14701 14.7979 4.10873
-4.02346 12.5462 3.564
-4.41482 10.7089 2.97056
-3.85977 5.39958 0.197942
-3.63746 7.68664 -0.121978
-3.52253 9.60512 -0.554404
-2.92145 14.9551 -3.64023
-1.8974 13.037 -4.44925
-3.13457 11.6983 -3.70218
-7.48511 11.4637 -5.5094
-6.6435 9.44022 -6.27082
-4.70393 9.16623 -6.06134
-5.58339 7.04113 -12.4467
-4.52625 7.4236 -10.4173
-3.07625 7.5473 -9.08948
2.79726 6.65886 -6.26694
1.58054 6.9378 -8.2225
0.57646 6.90479 -9.91705
3.95609 9.69925 -14.5455
2.88989 7.80818 -13.7273
2.31473 6.00687 -13.1748
7.18998 1.82164 -16.5462
5.2797 2.41601 -15.3715
3.54692 2.65154 -14.4644
-0.428815 0.472977 -15.9356
1.16762 -1.20911 -15.8695
2.47208 -0.992899 -14.4092
8.24777 -1.82201 -11.9461
6.17396 -2.74671 -12.4222
4.44821 -3.68168 -12.5911
0.741817 -8.98673 -12.3385
2.52055 -7.98593 -11.2353
3.72764 -6.68598 -10.3786
7.76518 -11.7632 -8.19845
6.47539 -9.96165 -7.51053
5.33318 -8.36273 -7.37019
4.05883 -7.76681 -0.627141
3.78623 -7.925 -2.92562
5.14763 -6.86908 -3.88098
10.8475 -2.52666 -4.04199
9.02908 -3.88318 -3.55658
7.78977 -4.67951 -2.24858
8.75703 -7.48198 3.32414
8.68573 -5.36917 2.36846
7.99162 -3.77787 1.43739
4.06228 -0.335564 4.94141
6.31277 -0.644695 4.46999
8.10587 -1.46017 4.44657
9.98929 -4.91581 11.742
9.36276 -2.98622 9.55921
8.91465 -0.928504 8.12132
16.7162 -1.35344 4.51744
14.787 -0.937884 6.75033
12.5994 -0.0838153 7.74483
17.0034 5.96023 9.89164
14.1978 5.34575 9.09686
12.6862 3.71472 7.84982
12.4089 10.425 3.89771
11.77 7.55667 3.40324
11.0965 5.72774 5.04764
4.06069 5.54606 7.40733
5.93363 4.92653 5.1738
7.86879 4.29691 3.63793
11.8622 -2.14101 -0.199642
10.4561 0.485426 -0.12774
8.77506 2.27998 0.547586
7.23981 6.10458 -6.57145
6.56493 4.21245 -4.37037
6.81157 2.29666 -2.706
3.11552 -4.0157 0.155336
4.13571 -2.4648 -2.17582
5.57668 -1.12652 -3.79913
9.74618 -5.61871 -9.27225
7.63253 -4.17059 -7.75045
5.41777 -3.14004 -7.01818
1.32033 -8.39737 -6.77257
1.37495 -5.42012 -6.65676
1.6295 -2.95073 -7.23974
-1.15656 0.863609 -12.7046
-0.0658023 1.01114 -9.93529
-0.300108 0.313596 -7.49359
-0.459176 7.68252 -4.9478
-1.93375 5.17399 -5.59071
-2.54776 2.69896 -5.57131
-8.58713 -0.905072 -2.10068
-6.42753 1.12733 -2.39567
-5.64611 3.30981 -3.45811
-7.73779 11.6168 -1.26104
-7.7663 8.63703 -1.24282
-7.04854 6.19659 -1.42416
-13.605 3.08617 0.932051
-11.0227 4.49231 1.41652
-8.61763 5.19568 1.88916
-11.1276 8.04033 7.56223
-9.86158 5.41618 6.93653
-8.01485 4.34372 5.543
-11.3548 -1.17841 6.59474
-8.58589 -0.0793621 6.52119
-6.47093 1.23063 7.08082
-0.00206651 4.17209 11.0843
-2.49394 3.23669 9.74418
-2.85075 1.21175 8.23597
-2.81892 -6.32963 3.81803
-1.78938 -4.13364 5.54952
-1.52809 -2.19056 7.18006
-0.545905 -6.34961 12.6301
1.24237 -5.44875 10.4231
1.63207 -3.86784 8.46078
5.69468 -8.02066 4.88287
4.66876 -5.22283 4.89211
2.36181 -4.14712 4.74174
-0.808248 1.06686 4.76425
-0.751798 -0.898299 2.52475
-0.175956 -3.33318 2.03269
-3.9197 -9.09576 -1.09195
-3.70673 -6.22751 -1.87178
-2.18914 -4.3634 -1.02047
1.15556 2.08798 -4.0405
0.103916 -0.699452 -3.97229
-1.83778 -2.33428 -4.21511
-2.36084 -3.82067 -8.61606
-7.0945 1.7331 -7.85759
-5.00536 -0.36316 -8.20628
-3.31921 -2.21115 -7.71197
timestep
-6.41877 -10.1079 8.0767
-1.951 -10.2326 9.96461
-4.26391 -10.1748 9.79272
-6.1885 -9.87367 9.49928
-9.32815 -9.22451 14.3758
-8.55472 -7.78981 12.7248
-7.13511 -6.90949 11.6805
-1.48222 -2.64756 14.2336
-3.65343 -3.34473 13.8067
-5.46902 -3.8839 13.2647
-7.93404 -0.0310675 17.1862
-8.70084 0.0526517 14.9982
-7.06867 -0.530404 14.0618
-3.52963 2.04835 9.66028
-4.12389 1.75513 11.8836
-4.49126 2.24524 13.756
-2.73184 3.26972 20.1503
-3.02227 4.14507 18.0215
-3.56344 4.91837 16.2924
2.45224 8.3377 19.358
0.611607 7.99442 17.9881
-0.933896 7.60864 16.829
-2.81066 13.4842 14.1597
-1.26741 11.7534 14.2333
-0.0838464 10.1802 14.1635
5.68847 8.68925 11.572
3.8203 10.0617 11.4791
2.09661 10.9569 11.1498
0.116756 16.0184 7.03146
0.789052 13.8164 7.31715
0.753866 11.8881 7.71911
0.808609 6.74695 1.78337
0.846791 8.5383 3.25714
0.376364 10.0694 4.40407
-1.69805 15.1145 1.50398
-1.67394 12.7953 1.56089
-2.09798 10.8729 1.63423
-6.47106 9.89068 -4.51546
-5.5 9.51688 -2.44188
-4.31893 9.13431 -0.912302
-6.67197 3.08534 2.34114
-5.80253 3.95146 0.372304
-4.95852 5.39657 -0.66702
-2.3078 8.49475 -5.6022
-2.98802 6.44798 -4.74756
-3.78422 4.72556 -4.21818
-4.15085 2.82757 -8.99012
-4.28202 1.07458 -7.47612
-2.78535 1.78824 -6.41236
3.76565 -0.474765 -3.87475
2.30753 0.556771 -5.35537
0.967204 1.23133 -6.63184
3.18284 5.36927 -11.4235
3.63425 3.53865 -10.0717
3.74969 1.79763 -9.15714
7.50428 4.84531 -5.03112
7.22857 2.72697 -5.93611
6.54541 1.04296 -6.69657
9.01249 -0.245306 -1.3173
8.41984 -1.07205 -3.40241
8.05305 -2.04551 -5.07535
8.52291 -4.78498 -10.2275
9.53492 -5.09106 -8.16239
7.9651 -5.32371 -6.99516
4.45197 -8.90598 -3.00507
4.90478 -8.65675 -5.26674
5.81447 -8.45656 -7.00266
6.06859 -14.2837 -11.3838
5.17671 -12.5962 -10.0649
4.2077 -11.3106 -8.92951
0.574214 -15.6358 -6.14534
0.318111 -15.0978 -8.38751
1.0721 -13.4458 -9.15115
-3.8385 -11.9742 -5.6677
-2.99091 -11.8993 -7.82602
-2.10488 -11.3921 -9.51083
-3.07024 -6.41612 -15.6055
-1.7373 -7.76796 -13.3085
-0.148264 -9.08733 -11.813
8.70567 -7.53142 -11.8106
5.74136 -7.7617 -11.6101
3.27669 -7.67896 -10.9611
6.5759 -1.50014 -10.2625
4.13126 -2.72796 -9.08071
3.46688 -5.03964 -8.23383
4.38014 -6.31702 -0.617085
2.33996 -4.98829 -2.33538
1.79539 -4.88889 -4.82454
-5.22303 -3.58465 -9.25674
-3.71973 -4.17592 -6.75257
-1.84656 -3.82906 -5.05755
-6.75789 -2.83265 1.38783
-4.64124 -3.04841 -0.698703
-3.12407 -1.66275 -2.20889
1.54314 5.64235 -3.78322
-0.0938826 3.2848 -2.98166
-1.14457 1.50093 -1.49291
4.0492 0.993028 4.41389
1.48089 1.58967 3.0253
-0.510538 2.82005 2.01393
-5.58449 9.10128 4.47805
-3.59812 7.03306 3.6674
-1.55845 5.65019 4.32307
4.34934 9.38148 6.21138
2.18906 7.65758 7.32572
-0.351961 7.47204 7.43199
-4.13156 14.0479 10.9343
-3.20379 11.554 9.59283
-1.62599 9.66555 10.2614
-8.88345 6.50243 12.2427
-6.10329 7.32242 11.5508
-3.62867 6.98839 12.0673
2.30206 3.82527 16.5213
0.50286 4.00131 14.1523
-0.484315 4.85686 11.9624
6.19735 4.93044 10.3042
3.60221 3.5399 9.84373
1.21761 3.03445 9.09493
-5.08966 2.90939 6.04325
-2.65275 1.20567 6.24123
-0.207974 0.565903 6.5822
-0.165052 -6.91355 7.36163
0.554484 -4.78801 5.40083
0.106168 -2.50247 4.36265
4.44029 -0.423172 -0.60122
1.70728 -1.47583 -0.0507938
0.02161 -3.26017 0.639923
-5.33202 -9.20132 2.93597
-3.50868 -7.9263 0.953515
-1.81086 -6.46414 -0.263848
-7.04919 -8.26941 -6.47794
-4.94095 -7.52111 -4.50924
-2.48933 -7.63014 -3.81633
0.921848 -12.48 -4.55476
0.524916 -10.0411 -6.22043
-0.486894 -7.84815 -7.03851
-0.945373 0.408229 -9.79975
-0.403357 -2.43805 -9.1031
-0.332024 -4.9561 -9.49882
0.219743 0.53221 -15.5209
0.398218 -2.35022 -14.786
0.771403 -4.18208 -13.0518
3.59793 -8.79093 -16.6606
4.69527 -6.14816 -15.8288
4.39775 -4.22011 -14.1866
9.90209 0.0238498 -19.8248
7.7376 -0.725598 -17.9186
6.65173 -1.61416 -15.7893
6.48909 1.0969 -12.7388
5.89039 5.14375 -18.1207
6.19627 3.72833 -15.5162
5.30351 1.63833 -14.3598
timestep
-5.06717 2.78114 15.9183
-5.73689 4.2427 20.1458
-6.10578 4.21444 17.8555
-6.01398 3.8925 15.9142
-8.61981 10.6396 13.9078
-7.27774 8.75 13.8053
-6.50504 6.94097 13.6993
-2.23905 11.0769 15.7774
-2.76471 9.41008 14.2517
-2.87485 7.85533 13.0469
4.51371 5.94447 11.7969
2.27743 6.48097 12.1029
0.3461 6.30652 11.7559
-0.105413 3.97864 5.02347
0.182107 3.49082 7.27331
0.899484 3.64399 9.1016
5.01196 -1.5045 10.2563
4.52805 0.485921 9.16703
4.3717 2.2824 8.37386
10.4869 5.99609 7.79479
9.02394 4.45278 6.86717
7.40133 3.44075 6.39407
5.24551 0.753691 -0.0536283
6.7635 1.73445 1.40109
7.99252 2.04715 2.90862
12.7529 -1.94308 1.40627
12.0355 0.260511 1.29696
11.2842 2.05887 1.01001
11.5872 7.15402 -4.31884
11.3526 5.00269 -3.48268
11.4206 3.24386 -2.59793
12.8608 -2.8069 -5.88212
11.1251 -1.4616 -5.13376
11.9619 0.31288 -4.95512
15.4242 4.77492 -5.65139
13.9412 3.46941 -6.86743
12.3382 2.80437 -7.79957
12.0024 5.59369 -12.7937
11.6204 3.32709 -12.4791
10.3264 3.12785 -11.0071
3.63987 3.70671 -10.9571
5.8866 4.09511 -11.3857
6.62707 2.27952 -11.1953
4.7314 -5.03396 -10.61
5.14227 -2.92642 -11.4885
5.65341 -1.2164 -12.3225
5.13934 -0.458575 -18.5491
4.00839 -0.447241 -16.5235
2.96401 -0.331716 -14.8571
0.713632 -4.70649 -19.164
0.243646 -3.18837 -17.4738
-0.266034 -1.96162 -16.0191
-5.34988 0.812659 -12.8732
-5.20055 -0.984253 -14.3331
-3.57878 -2.08944 -14.1618
-2.26936 -7.5872 -12.5291
-4.26554 -6.43579 -12.261
-5.42067 -4.84038 -12.2964
-10.0074 -4.47134 -13.4485
-9.58946 -2.46869 -12.3544
-8.51202 -3.16257 -10.8582
-13.853 -5.07079 -8.11308
-11.8374 -4.10983 -7.48378
-10.0221 -3.35213 -7.37628
-10.5427 -8.78453 -6.43405
-9.2593 -7.22179 -5.29692
-8.39432 -5.54402 -4.73318
-7.67396 -1.27384 0.287788
-6.58701 -2.71191 -1.17265
-5.89407 -4.25894 -2.17636
-7.08722 -8.45477 2.45699
-5.43081 -7.51731 1.13038
-3.99683 -6.53987 0.198065
1.64581 -7.78568 4.00211
0.414436 -7.52917 2.05267
-0.226077 -7.00565 0.264776
-0.783847 -14.1942 3.03061
-0.53715 -12.4014 0.663009
-1.09066 -10.5022 -0.94614
1.65801 -13.943 -7.44439
0.35224 -11.6727 -6.02283
-1.28315 -10.2046 -4.72954
-6.801 -11.4975 -1.21431
-5.98037 -9.57364 -3.33696
-4.83699 -9.16063 -5.57847
-10.0852 -10.036 -10.8979
-8.04484 -8.38991 -9.48085
-5.84876 -7.32202 -8.7465
-6.58627 1.01104 -7.7096
-5.97479 -1.89824 -7.91584
-4.37963 -3.88049 -8.08512
0.96063 0.828658 -11.2602
0.201328 -1.43474 -9.4767
-0.840667 -2.63445 -7.48235
1.12923 -6.9991 -3.46437
0.765993 -4.05961 -3.13598
1.46849 -2.03898 -4.52379
7.08132 -4.7358 -1.01073
6.37482 -2.92903 -3.27278
5.17402 -1.2258 -4.74232
9.73778 -3.81806 -8.46165
8.42361 -1.14412 -8.5197
7.54551 0.704455 -6.9985
9.79858 8.22806 -9.53505
8.75283 5.92735 -7.95595
7.85838 4.3903 -6.12843
3.04956 9.99311 -3.79576
3.94938 7.17075 -3.4717
6.01534 5.72665 -3.08585
9.78143 8.40075 3.51421
7.83487 7.74067 1.35653
6.20301 5.89236 0.705911
5.07607 8.50741 6.62069
3.82136 6.1637 5.27408
4.20387 4.33563 3.53785
7.09428 -2.10161 5.50807
4.37719 -1.07724 4.83838
3.1514 0.685184 3.46216
2.11366 2.33327 -2.17103
0.851842 0.369107 -0.318933
0.14556 -0.910059 1.77088
-2.94377 -7.9919 6.29648
-2.01464 -5.5486 4.86562
-2.09438 -3.6377 3.17902
-10.2076 -3.8899 1.16014
-8.15979 -3.94163 3.32445
-5.7982 -3.15477 3.87785
-5.2075 -2.64913 11.986
-6.0801 -1.73503 9.28723
-7.23201 -1.56703 7.01844
-14.1479 -3.57908 7.7591
-12.2681 -1.28797 8.07142
-10.4175 0.411113 7.63473
-14.8019 7.24762 5.62229
-12.656 5.36328 6.47352
-10.4553 4.09792 6.71495
-10.8311 10.9235 8.69918
-9.91745 8.38276 9.96022
-8.62862 6.318 9.19983
-2.94396 9.62087 8.14706
-3.86794 6.91284 8.97967
-5.17921 4.72818 9.08118
-2.61136 0.032169 6.11687
-2.20143 0.782185 8.97166
-3.26772 2.01543 10.9324
3.73761 -0.20916 13.9448
1.51698 1.75398 13.636
-0.947043 2.34429 13.9235
-3.03184 4.92352 16.5833
2.2602 8.4419 17.8441
0.358662 6.31635 16.9801
-1.15207 4.27292 17.1912
timestep
9.42561 -1.47773 -13.7508
9.05079 3.28488 -13.5735
8.69208 1.00793 -13.8366
8.3842 -0.811172 -14.5272
6.46147 -3.62478 -9.03793
5.87436 -2.7159 -11.0902
5.2421 -2.16326 -12.8722
2.28841 -4.55485 -17.9803
2.07125 -3.28051 -16.0538
1.83292 -2.03546 -14.5459
-1.81586 3.64023 -13.6987
-1.77058 1.33005 -13.4904
-1.59664 -0.617834 -13.7278
-5.00512 -4.82587 -10.6987
-5.05643 -2.82456 -11.8711
-5.27136 -1.48489 -13.2994
-12.1872 -1.16145 -16.6765
-10.4228 -1.31764 -15.1783
-8.97012 -0.876018 -13.923
-12.4873 5.10187 -11.9915
-11.4774 3.0592 -11.5558
-10.5753 1.33003 -11.2779
-11.7729 -3.45927 -6.92392
-10.656 -1.44009 -7.1642
-11.7094 0.0630637 -7.87956
-17.9809 0.520649 -5.70789
-15.7055 0.714553 -5.29923
-13.8057 0.962082 -4.8403
-10.7679 5.86029 -3.35543
-11.5385 3.79047 -2.6452
-11.845 2.05097 -1.77276
-12.3326 -3.58518 1.6448
-11.438 -1.44556 1.57959
-10.7706 0.405226 1.4795
-8.62801 5.57116 6.55905
-8.57556 3.63148 5.28733
-8.79912 1.90806 4.35959
-4.221 -3.63162 6.54947
-5.84643 -1.9949 6.79751
-7.1588 -0.525894 6.77312
-10.9629 2.43168 12.2723
-9.18721 2.23752 10.7918
-7.57162 1.79073 9.75689
-5.50109 3.53578 15.4949
-5.0666 3.23729 13.2355
-4.35995 2.95988 11.4177
1.20205 5.36545 6.84801
-0.0319175 4.36057 8.53619
-0.830107 3.49958 10.1181
-0.472432 -1.2644 14.1568
0.413733 0.80363 13.5908
1.39138 2.40936 13.0019
3.25773 3.74551 19.0359
3.78237 3.13273 16.8607
4.52744 3.08862 15.0375
7.22447 -2.10889 18.7259
7.51341 -0.622124 16.9685
7.47162 0.740707 15.5466
9.953 5.04648 11.6881
10.2414 2.88275 12.474
10.0296 0.942848 12.7438
11.6684 -4.52579 13.4101
12.8321 -2.58885 12.8844
13.4066 -0.766329 12.4056
15.8221 -3.70922 7.45763
16.5743 -3.85871 9.64721
16.1894 -1.9863 10.1235
21.1508 1.27507 10.7417
19.0279 1.21422 9.80782
17.4157 1.30778 8.67951
19.3436 2.70021 1.83723
19.1259 1.1519 3.55122
18.3422 2.11143 5.08287
11.064 1.04799 2.78295
12.9917 1.76969 3.8532
14.6037 2.60692 4.61576
14.151 6.84789 11.5382
13.6647 4.94487 9.29708
12.7829 2.98125 7.93002
12.8518 -2.6261 5.62791
10.4512 -1.21477 6.68873
9.83189 0.623134 8.34436
4.95023 5.74898 11.8953
4.75634 3.23235 10.3112
6.54362 1.42965 10.0697
7.88039 -4.64593 12.0944
5.18837 -3.37077 12.0086
4.0997 -1.37027 10.8617
4.1908 3.98299 6.15712
2.72151 1.40959 6.47208
1.64486 0.00449297 8.30759
-3.45019 -3.69102 13.2445
-3.33846 -1.87402 10.8852
-1.98416 -0.925852 8.94369
-4.88158 5.97811 7.77556
-3.69987 3.52641 6.56183
-2.98348 1.16206 5.93006
-0.100446 6.55707 3.51596
-0.363021 3.87182 2.25069
-1.48599 1.59238 2.46417
4.15998 -3.7983 1.75024
2.06706 -1.70452 1.40945
0.153619 -0.786446 -0.00418976
-2.39287 -7.4321 1.77971
-2.8165 -4.98487 0.13289
-3.03548 -2.65642 -0.883392
-8.89169 -4.47137 3.10663
-7.02027 -2.72322 1.58277
-6.14109 -0.760617 0.212534
-10.1914 6.82781 1.76625
-8.66019 4.38616 1.00848
-7.30858 2.79362 -0.454195
-4.52451 9.32519 -6.07422
-6.09689 7.22727 -4.65762
-6.93472 5.18172 -3.38635
-12.8809 5.60288 -8.33134
-10.2033 4.69665 -7.38814
-8.18881 3.40738 -6.50386
-6.83804 3.64162 -13.4882
-6.13095 2.79467 -10.7199
-5.76501 1.38956 -8.62368
-6.78685 -5.5693 -5.9145
-4.70194 -3.75081 -7.02203
-3.57376 -1.61283 -7.83369
3.41342 0.764417 -8.76569
1.29103 -1.03284 -9.83607
-0.634732 -2.69777 -9.98427
-3.63761 -5.66838 -17.0127
-2.27202 -5.43822 -14.374
-1.11572 -5.79706 -12.1297
3.07639 -7.67056 -17.3415
3.14193 -7.42274 -14.3725
2.36538 -7.30976 -11.9463
8.57733 -8.97363 -10.4469
6.0227 -8.26328 -9.0869
3.77934 -7.25106 -8.41962
8.50729 -5.95587 -2.93051
6.45412 -4.61195 -4.62131
4.12078 -4.67387 -5.64805
-0.555656 -8.61501 -7.60935
-0.49732 -6.06254 -6.0725
0.437527 -3.74166 -5.58051
0.0149726 4.19275 -8.18337
-0.484822 2.29021 -5.94485
-0.763035 -0.15049 -5.26069
-2.84198 5.9296 -1.57186
-2.94652 2.96309 -1.83508
-3.7309 0.918947 -3.14228
-7.61168 -0.437634 -5.96502
-10.4343 -4.26444 -1.63648
-8.96002 -2.03229 -2.94969
-7.15264 -0.529502 -3.93838
timestep
-4.75986 2.73231 10.9017
-6.3125 3.13105 13.3439
-4.09675 3.81581 13.4069
-3.6849 3.51544 11.504
-4.25164 10.8907 11.323
-3.61012 8.68943 10.9694
-2.70479 7.02563 10.4279
0.879026 2.26729 6.15405
0.494538 4.33758 7.12794
0.136046 6.00024 8.12202
5.9116 10.911 8.25062
3.92193 9.90225 7.61347
2.08276 9.20478 7.50423
3.88487 13.4014 2.30623
2.68341 11.685 3.30255
1.33928 10.4137 3.97948
-5.0052 12.0671 2.81238
-3.39904 10.4641 2.32968
-1.69787 9.5958 1.84698
-4.14832 3.68504 -0.697937
-2.90686 5.60474 -1.09283
-2.0775 7.387 -1.22172
3.16851 10.9994 -4.41679
1.02538 10.1433 -4.17901
-0.698211 9.19338 -4.26714
-4.31866 11.0071 -7.76643
-2.07666 11.5381 -8.0383
-1.22852 9.76071 -7.98694
3.41499 5.47473 -9.84986
1.8261 7.10611 -10.2931
0.239138 8.01449 -11.0261
-1.26065 9.98128 -17.1687
0.0304747 9.06735 -15.4716
-0.625415 7.38994 -14.6734
1.68263 3.06512 -19.4875
0.569534 3.44191 -17.4871
-0.16405 3.75667 -15.686
-4.89036 -0.0997787 -11.9517
-2.8426 0.351881 -12.9443
-1.13378 0.542545 -13.9058
-2.40691 -4.57465 -14.6932
-0.191848 -3.89054 -14.7821
0.504998 -2.82774 -13.2768
7.54655 -2.66912 -13.6627
5.58543 -3.48484 -12.7295
3.85427 -4.22586 -12.1508
8.15519 -3.21845 -7.37457
6.1471 -4.33857 -7.06586
5.03997 -4.88451 -8.60117
-0.300069 -7.92096 -11.0678
0.838242 -7.30344 -9.14284
1.95725 -6.85955 -7.58348
0.176423 -12.4523 -3.68562
0.954669 -10.2718 -3.83434
2.13568 -8.76563 -4.30081
6.99286 -5.88236 -0.188697
5.32181 -7.27832 -0.989487
4.35493 -8.97868 -1.22362
4.97928 -13.5809 4.47413
5.89152 -12.3641 2.72211
4.702 -10.9739 1.99171
-1.0467 -8.61782 6.0429
1.20873 -8.91527 5.58798
3.02733 -9.43247 5.03475
9.45144 -10.7709 8.70581
8.18568 -9.50329 7.23185
6.25579 -9.82757 6.99884
4.62612 -14.2273 12.0264
5.07063 -12.064 11.3159
5.26255 -10.2215 10.6455
7.44389 -4.63782 13.0651
6.14142 -6.55726 13.1065
5.24344 -8.15302 13.8331
6.10291 -11.1701 19.7155
4.59265 -10.1654 18.269
3.38536 -9.5007 16.8616
1.41128 -4.24229 22.04
1.33122 -5.42673 19.3067
1.95286 -5.98121 16.8967
5.12979 0.746045 16.1736
3.14582 -1.23281 15.1595
2.21388 -3.37703 14.1412
0.684275 -9.7036 13.5524
1.38585 -7.36455 11.8445
2.51307 -5.29348 10.874
6.79998 -7.474 3.55769
5.05243 -6.03487 5.49557
3.38779 -5.0918 7.18185
-1.82471 0.307971 5.4066
-1.10767 -2.5842 5.36687
0.475811 -4.50445 4.81204
-0.0330197 -11.0677 1.79019
-0.512794 -8.23571 0.996411
-0.0582403 -5.74027 1.25855
4.05734 -0.422895 -2.67323
2.35993 -2.87159 -2.61791
0.428723 -4.50657 -2.30259
-3.36012 -10.248 -8.16774
-2.41139 -8.23126 -6.18961
-1.40255 -6.09563 -5.22845
0.800203 -2.17054 -9.50164
-2.12926 -2.51187 -9.07484
-3.46287 -3.5627 -7.17235
-8.88354 -3.99169 -1.73329
-8.01947 -3.37028 -4.51675
-7.2534 -3.40978 -6.9486
-7.41503 -4.59202 -15.3884
-8.59756 -4.17833 -12.6845
-8.9488 -3.22816 -10.3443
-15.077 -1.04862 -6.873
-13.8435 -1.38489 -9.56483
-12.1164 -1.43679 -11.4402
-11.8026 2.73736 -18.3291
-11.9226 2.1478 -15.4101
-10.8212 1.69715 -13.1544
-8.90003 7.81108 -7.89505
-8.7404 4.94495 -8.69519
-8.84619 4.24527 -11.1456
-5.34942 11.3402 -14.1755
-5.72936 8.54384 -13.2182
-5.76675 6.29635 -12.0141
1.78977 2.90041 -11.6694
-0.929137 4.0938 -11.417
-3.01138 4.58901 -10.0308
-5.39543 9.36553 -3.01335
-4.54579 7.4918 -5.16919
-2.84695 6.27108 -6.62738
4.81382 7.24402 -5.42948
2.3574 5.55769 -5.37781
0.0420671 4.73723 -4.69335
-4.75507 -0.190303 -2.38649
-1.87336 0.532593 -2.15519
-0.101418 2.32364 -1.76165
3.74131 6.19747 3.81263
1.91831 4.4707 2.20786
1.66778 2.01014 1.58733
6.29086 -2.62717 0.60813
4.3813 -1.35246 2.5079
2.50361 -0.706394 4.10847
7.57122 0.0971738 8.91786
4.64481 -0.354921 8.583
2.19429 -0.48083 7.88815
-2.56827 -1.34476 14.5635
-0.869109 0.31905 12.7677
0.648174 1.20888 10.9208
6.43445 7.03302 11.1519
3.62974 6.27658 11.8165
1.87241 4.5073 12.3525
0.91866 5.58089 16.8744
-2.04904 11.413 15.0757
-0.418242 8.97684 14.5407
0.562168 6.70629 15.1619
timestep
-11.9033 11.3173 1.42813
-10.3268 10.9967 5.43377
-10.4097 12.2795 3.5025
-10.8568 12.3233 1.5844
-4.10128 11.7457 2.94857
-5.88402 11.6741 1.46563
-7.33744 12.0241 0.182694
-3.71237 8.42787 -3.19595
-5.83407 8.53745 -2.26387
-7.68043 8.68167 -1.59223
-14.5533 8.05622 -1.71128
-12.3793 7.27691 -1.93207
-10.645 6.35187 -2.06513
-10.4646 1.61989 -0.288855
-8.59535 2.07169 -1.5866
-9.356 2.95413 -3.17522
-8.91358 5.09299 -9.5088
-9.98829 3.68656 -8.00902
-10.5438 2.29958 -6.72504
-14.6265 -4.06499 -5.56092
-13.2427 -2.37373 -6.34002
-11.6154 -1.34602 -6.76033
-12.0537 -5.36435 -11.2381
-10.8604 -4.70172 -9.36207
-9.4489 -4.16787 -8.09581
-6.35933 -5.21433 -13.4784
-5.88917 -5.26022 -11.207
-5.90711 -4.88031 -9.27403
-1.1648 -5.15366 -3.43326
-2.0557 -5.02037 -5.57124
-2.56725 -4.81601 -7.46266
3.77102 -4.44313 -9.7235
2.05921 -5.78954 -8.92396
0.629359 -6.79496 -8.01535
-0.0249314 -12.6927 -9.92971
0.740027 -11.3663 -8.18678
1.32693 -10.2742 -6.65583
7.40794 -6.87323 -3.54596
5.45245 -8.07472 -3.88488
3.8656 -9.23347 -4.02676
2.4899 -13.543 1.36745
2.77478 -11.5237 0.261309
2.60601 -9.70328 -0.472508
-0.538939 -9.65815 4.4228
0.392078 -7.66867 3.6761
2.15343 -7.84628 2.8118
8.69141 -7.99616 5.36745
6.49158 -7.26376 5.28525
4.74196 -6.36609 5.16734
-0.855261 -4.3798 7.33391
1.25622 -3.63526 6.72589
3.17577 -3.21203 6.59523
7.46916 -1.89305 13.0763
6.29179 -1.95197 11.0781
5.31136 -1.75587 9.38074
6.97936 -0.944867 5.21107
7.55394 1.13495 6.06349
7.57061 0.983619 8.0276
10.4677 3.76864 13.5935
9.85615 3.93797 11.362
9.18686 4.08448 9.515
5.53353 3.95004 4.13429
6.96228 5.12367 5.5356
8.28846 6.21562 6.49986
4.77143 10.475 9.77613
6.62858 9.88538 8.51688
8.43898 9.80284 7.74455
11.6771 12.5894 11.7403
12.0512 11.7676 9.60325
12.1196 10.7292 7.93054
18.8797 10.6664 4.45026
16.7616 10.0098 5.13197
15.0755 9.39885 5.94736
16.7185 11.445 11.0673
16.4886 9.40095 9.99414
16.2306 7.65464 9.11965
13.9142 6.9981 15.5603
13.5958 6.34858 12.6694
13.5502 5.2646 10.3618
14.0751 -1.52132 8.20767
12.4051 0.886589 7.66605
12.2706 3.40711 7.3036
10.9041 7.68801 2.34307
10.8226 4.71503 2.53058
10.3459 2.75644 4.09237
9.35156 -2.44223 -2.55598
8.44779 -0.527365 -0.459102
8.14544 0.768996 1.71588
2.56376 1.46981 6.47799
2.90032 0.186532 3.8096
4.76805 -0.831594 2.40345
6.60854 -7.59528 -0.157134
4.72592 -5.42534 0.635021
2.80618 -3.81097 1.09428
-5.05238 -0.67983 0.649739
-2.89294 -2.56415 -0.166706
-0.893394 -4.08495 0.27078
-6.06053 -5.65846 3.39098
-4.11961 -7.11287 1.65953
-2.88005 -7.21415 -0.566617
-1.07339 -12.6372 -3.63423
-2.19151 -10.1738 -4.88397
-3.98574 -8.64724 -3.90784
-11.8576 -8.61364 -6.09705
-9.16927 -9.87411 -5.84312
-6.66074 -10.2786 -6.05794
-11.0595 -8.39619 -12.5602
-8.59498 -9.02754 -11.0084
-6.63059 -10.175 -9.85639
-4.09477 -15.7203 -12.5484
-4.4483 -12.9456 -13.5761
-4.22367 -10.5353 -12.7747
2.58794 -5.18 -13.395
-0.0364013 -6.46118 -13.9881
-2.37417 -7.26896 -13.368
-6.28478 -6.59335 -20.0055
-5.12773 -5.22885 -17.6223
-3.48687 -4.55939 -15.7887
-9.11609 1.34612 -15.5759
-6.97822 -0.45114 -14.5368
-4.76155 -1.5289 -13.8831
1.23023 0.80091 -9.3897
-1.2374 0.592037 -11.0473
-3.54549 -0.335689 -10.4864
-6.30581 -3.67255 -4.28818
-6.5599 -1.18951 -5.91617
-5.16583 0.543443 -7.16355
-8.32645 7.30941 -6.29402
-5.91868 5.56386 -6.48407
-4.47735 3.80229 -5.33432
0.253714 -1.76583 -4.35096
-0.870515 0.672274 -3.05784
-2.5792 2.42542 -2.34414
-8.42171 6.70616 2.23495
-5.64993 5.8856 1.51085
-3.81642 4.29891 0.72165
2.87838 2.32843 -0.684361
1.03844 3.05644 1.54387
-1.01193 3.22474 3.05046
-1.58055 -2.04397 10.0277
-1.6793 0.11108 7.97189
-1.3633 2.31129 6.72232
-4.69384 8.02399 8.30217
-2.3586 6.31864 9.02247
-0.703473 4.51815 9.74453
3.87036 8.40644 12.6663
2.91318 5.60448 13.0028
1.47621 3.5208 12.6931
-0.795101 1.91184 15.9276
-1.65407 9.39956 15.4768
-1.51667 6.42738 15.6431
-0.806169 3.97895 15.6966
timestep
-8.08624 16.4256 -15.4347
-10.499 19.9552 -17.1668
-8.91861 18.8648 -15.8646
-9.10506 16.9604 -16.3333
-7.26713 18.4311 -22.3279
-7.48999 16.7139 -20.7838
-7.85499 15.2674 -19.4973
-2.31963 12.5171 -20.1402
-4.11096 12.5079 -18.666
-5.66159 12.8838 -17.5105
-1.65651 17.7573 -15.5294
-3.68131 16.6836 -15.1692
-3.63825 14.7353 -14.8803
-7.28639 18.5542 -10.3716
-6.03845 16.6461 -10.8005
-5.44058 14.9208 -11.5401
-4.11937 9.5773 -7.64316
-4.36023 11.1993 -9.28435
-6.22324 11.7874 -9.53778
-12.0863 8.92227 -8.09554
-10.1484 10.1584 -7.78073
-8.92743 11.424 -6.89292
-5.84302 14.3824 -2.12081
-6.94059 12.4232 -2.70341
-7.62671 10.7107 -3.39444
-7.94119 11.6051 1.55975
-8.81391 9.46214 1.39123
-8.4963 8.60436 -0.353544
-12.685 3.49785 -2.90007
-11.0637 4.47981 -1.56238
-9.74923 5.02023 -0.198177
-6.63046 -1.24812 -2.08398
-7.77411 0.128703 -0.607896
-8.34126 1.5812 0.596047
-9.50282 -0.414277 7.60985
-8.26385 0.355598 5.80579
-7.27629 0.718354 4.14025
-4.10097 -3.92416 8.87831
-4.43178 -2.69966 6.93574
-4.61073 -1.77063 5.20779
0.852544 -0.972212 1.10772
-0.554722 -2.35949 2.32324
-1.69157 -3.48053 3.47724
-3.74213 -9.78197 4.90436
-2.26347 -8.02296 4.58521
-0.752324 -6.8308 5.00483
1.72216 -12.3801 3.7525
1.735 -10.6074 5.24916
1.96933 -9.05847 6.44363
3.50756 -7.11022 13.3613
3.93905 -7.28738 11.0886
4.09118 -7.4056 9.1281
8.02974 -2.65952 4.77051
7.40264 -4.59181 5.89095
7.03575 -6.08612 7.12118
8.02534 -10.2139 12.012
8.85593 -9.00684 10.2133
9.59413 -8.56678 8.44066
17.0639 -8.83572 6.70656
14.7859 -9.09697 7.0599
13.0049 -9.87168 7.39009
8.33025 -14.8716 6.97972
10.4085 -13.9442 7.43041
12.2627 -13.5533 7.96897
16.9354 -15.4464 12.1304
15.8969 -16.8174 10.5734
14.4466 -16.3524 9.32393
10.7525 -21.0997 4.64896
11.9086 -20.5044 6.57021
13.0014 -19.5742 7.91982
14.8844 -23.0021 13.4263
15.7781 -22.1354 11.4686
15.8422 -21.4301 9.6303
17.7587 -25.9724 4.84071
17.1844 -24.5125 6.54985
17.1491 -22.5661 6.24778
14.0243 -23.2574 -0.0663092
14.5552 -21.2174 2.04007
15.7081 -19.9332 3.91735
22.1294 -16.2112 6.00205
19.5539 -15.9254 4.53051
17.0541 -16.4278 4.50123
16.7162 -8.07365 1.80767
16.2577 -10.6764 3.18465
15.5159 -13.0013 3.92415
7.62612 -15.0857 0.71614
10.1486 -14.1522 1.99898
11.9325 -12.4983 2.76395
12.0673 -4.26572 1.98532
11.751 -7.20711 2.34387
10.255 -9.11005 3.146
5.33472 -12.9598 7.69046
6.03965 -10.601 6.01132
6.61983 -8.87369 4.22739
0.957322 -5.8628 -0.512468
2.03756 -7.14002 1.95374
3.95791 -6.2909 3.40072
5.47931 1.108 5.01242
3.90444 -1.41987 4.91195
2.76068 -3.5441 5.73776
-0.693897 -8.64533 10.062
-0.269586 -5.76915 9.40778
0.0792102 -3.44075 8.4283
-0.60763 3.82443 5.0314
-0.519043 1.66729 7.08549
-1.10255 0.120812 9.02725
1.53108 -2.93126 15.2326
-0.423815 -1.47712 13.5167
-2.29194 0.0178277 12.6348
2.26027 5.35658 16.9092
0.397526 4.95107 14.6188
-1.51547 3.61173 13.5945
-0.291702 10.4477 9.85688
-1.87927 8.17705 10.9542
-3.15023 5.97148 11.1047
-7.23418 0.853385 10.9759
-5.15597 1.71754 9.02277
-4.26236 3.92212 8.10417
-11.9053 6.45695 7.30203
-9.75476 5.09647 5.75137
-7.24555 4.65746 5.86813
-3.34454 0.875598 -0.382909
-4.24977 3.32797 1.04777
-4.72286 4.85652 3.03327
-5.02369 12.4019 3.22771
-3.78589 10.422 1.37611
-4.22498 7.95696 0.893329
-0.455992 11.3191 -3.21497
-1.60327 8.58802 -3.53924
-4.01254 8.05067 -2.89957
-12.1771 5.95327 -6.18157
-9.5154 6.77921 -5.12633
-6.97197 6.84404 -4.95524
-4.66463 0.851566 -10.0539
-5.75623 3.37382 -8.90187
-6.25031 5.85083 -8.55147
-11.1331 3.46259 -11.7682
-9.83695 6.14551 -11.8167
-7.70519 7.53288 -11.6328
-0.822748 10.2691 -13.7549
-3.69665 9.65204 -14.2451
-6.0905 10.3098 -13.6624
-11.4131 14.8874 -8.77401
-10.0876 13.8368 -11.2276
-9.22952 12.3864 -13.1413
-14.5782 17.0526 -18.6481
-12.9868 15.1817 -16.9607
-12.0273 13.2856 -15.552
-11.7701 11.5128 -19.6543
-8.19839 6.60032 -16.1644
-10.3678 8.33822 -17.2385
-11.7872 10.3379 -17.938
timestep
16.1083 7.88662 -7.05117
18.693 3.72167 -4.8026
17.3144 5.17849 -5.96862
16.3169 6.44255 -7.10349
16.2191 3.21819 -12.819
15.228 3.59791 -10.756
14.3222 3.83972 -9.02341
18.856 -0.978557 -7.54788
16.7849 0.0395681 -7.31042
14.8663 0.486766 -7.31939
16.2633 1.47537 -1.86463
14.4313 1.71428 -3.26786
12.9996 2.24239 -4.51384
10.8746 6.33506 -8.47012
11.6737 6.3245 -6.29211
10.6856 5.21756 -4.99627
6.75362 4.05541 -0.147033
7.00457 5.3503 -2.05561
7.19383 6.16908 -3.83737
5.12192 8.69143 -9.19546
4.85018 8.70494 -6.89147
4.93041 9.01251 -4.94728
2.93524 15.017 -0.814109
3.4723 12.913 -1.63075
2.96765 11.2848 -2.61829
-1.2994 14.939 -3.90763
-1.05279 12.7786 -3.09896
-0.808222 10.9914 -2.30717
-3.37027 5.57116 -5.46028
-3.0556 6.86254 -3.55878
-2.73172 7.7491 -1.82962
-0.622788 4.54647 4.54182
-2.03406 5.16941 2.809
-3.16179 5.54958 1.2391
-7.4581 9.66624 0.243307
-7.02998 8.082 1.88322
-6.38515 6.57236 2.97228
-9.53016 3.83808 -1.81536
-8.88427 4.01346 0.406009
-8.67262 3.60843 2.32227
-12.1537 2.98978 4.7174
-10.5961 1.46872 5.51902
-9.98289 0.437767 3.95632
-15.2875 -1.29381 3.20122
-13.4079 -2.21879 2.20415
-11.4788 -2.32546 1.81933
-5.9485 -5.88306 -0.684066
-8.03556 -4.87086 -0.72907
-9.92859 -4.38355 -0.973709
-10.494 -4.12735 -6.95907
-10.7605 -5.74685 -5.31937
-11.2095 -6.73134 -3.67316
-10.8874 -10.0462 -8.77429
-10.8749 -9.96476 -6.45576
-10.9154 -10.4196 -4.5394
-11.054 -13.9062 1.75319
-10.4034 -13.9025 -0.473732
-10.0498 -13.3988 -2.34514
-8.45347 -14.444 -9.22965
-8.53441 -15.1709 -7.02798
-8.83926 -15.6645 -5.14538
-3.57813 -17.7774 -1.84355
-5.71628 -18.2478 -2.61134
-7.65835 -18.0013 -2.39118
-4.63192 -18.5903 3.99462
-6.2632 -19.0341 2.40578
-7.82793 -19.1788 1.21774
-13.7604 -19.5498 -1.41531
-12.6031 -19.1491 0.555125
-11.4895 -18.7119 2.12027
-10.0712 -15.4273 8.16424
-11.2874 -16.6455 6.60888
-12.569 -17.7899 5.64515
-15.7752 -18.8058 11.3121
-16.1006 -18.4119 9.04903
-16.0132 -18.5037 7.08319
-21.5445 -12.2042 7.28955
-19.1392 -13.5847 6.19902
-17.4875 -15.3895 5.48071
-18.7516 -19.6422 0.0453292
-16.8749 -17.521 0.972079
-15.4943 -15.8178 2.2737
-14.9808 -12.7395 -4.89095
-14.64 -11.9497 -2.03782
-14.3992 -12.7059 0.38513
-12.7513 -11.788 8.93397
-12.7734 -11.6885 5.95571
-13.1808 -10.9757 3.54099
-16.0979 -6.01749 -0.858653
-13.9243 -6.57191 1.10317
-11.9504 -7.57972 2.36455
-6.4527 -12.0508 2.21906
-7.09098 -9.14204 2.32911
-8.29592 -7.11409 3.29758
-13.1074 -1.64297 6.37601
-10.4401 -2.97129 6.34167
-8.40024 -3.72272 5.00862
-3.47114 2.20821 8.26297
-3.68602 -0.208996 6.53342
-5.40064 -1.39046 5.06145
-9.36125 0.0637815 -1.08859
-6.83795 -0.49467 0.395155
-4.56421 -0.272718 1.52729
-1.19923 3.8446 -3.68798
-0.889562 2.49145 -1.05104
-0.980431 0.472925 0.504296
4.23558 -5.54123 -0.825417
4.0604 -2.69267 0.0321422
2.61812 -0.719566 0.759685
1.16455 -0.105794 7.40365
3.20339 0.725519 5.39556
3.94831 1.84458 3.22872
8.36376 3.40055 8.59643
7.57581 4.48021 5.93333
6.33981 4.7565 3.71974
1.6232 8.99561 0.158443
4.45628 8.60535 0.996139
6.82349 7.80634 1.50594
12.5356 3.24873 -0.209598
11.5333 6.01812 0.24458
10.5968 8.17165 1.2382
12.082 14.5834 -1.58126
13.503 12.8454 0.378422
12.8513 11.1007 2.12027
17.2617 14.7219 7.78311
14.6086 14.7601 6.42657
12.9328 13.2251 5.26975
7.2612 19.9258 4.24274
9.0524 17.5838 3.81043
9.90046 15.1971 4.1051
4.34617 10.7396 5.08106
5.67441 12.1705 2.82968
7.82478 13.0367 1.76752
6.29267 15.3623 -5.35304
7.65104 13.8075 -3.20414
7.90911 11.7018 -1.78929
9.01211 9.05318 -8.77161
9.22888 9.49562 -5.83262
10.1021 9.09346 -3.47081
15.8299 12.4175 -7.49923
14.5439 11.8319 -4.87552
13.8503 9.63211 -3.78812
21.3997 7.52257 -2.61494
18.5721 6.9028 -1.90703
16.1835 7.69582 -1.49762
19.5101 11.8487 1.38824
17.1476 10.3389 2.39797
15.923 8.10579 2.27174
15.0761 7.74507 6.44346
13.9406 0.675972 4.52686
14.6381 3.50006 5.17374
14.8513 6.03911 5.27488
timestep
20.975 -0.379137 8.9743
24.4192 2.67153 9.72897
23.421 0.78912 8.81099
22.1829 -0.610646 8.18756
27.704 -4.10631 9.1209
25.439 -3.96789 9.60366
23.4785 -3.82883 9.73831
21.1955 -0.953891 15.3373
21.1569 -2.5975 13.7004
20.6729 -3.89614 12.3003
15.9172 -0.36385 13.0398
16.7167 -2.16882 11.8211
17.3605 -3.46839 10.4876
17.1353 -9.1833 7.4728
16.3634 -6.99552 7.48765
15.778 -5.11481 7.45081
15.4588 -3.00028 1.1958
14.2622 -3.5376 3.10942
13.4351 -3.55564 4.89726
9.75277 -3.14424 1.66688
9.05509 -3.76101 3.79179
10.1696 -5.34688 4.14355
9.46234 -11.5347 7.34158
9.77493 -10.2113 5.46183
10.0615 -9.13305 3.83823
9.69025 -15.1701 -0.150971
9.08823 -13.0802 0.656735
8.31718 -11.3995 1.33609
2.71543 -11.7728 5.99928
3.97934 -11.1364 4.16082
4.96697 -10.2447 2.70814
3.50911 -4.24729 -0.391848
5.52666 -5.27705 0.109603
5.48958 -6.68408 1.48792
5.72532 -2.85297 8.06719
4.8911 -3.7067 6.07781
4.35784 -4.416 4.31901
-1.36265 -5.35407 1.11927
0.17626 -4.06971 2.28741
1.28266 -2.6083 3.00926
0.348846 4.39141 0.807891
0.407915 2.62044 2.30542
0.184185 1.00696 3.41336
-2.08699 3.10717 9.06011
-2.54916 2.60768 6.84216
-3.06142 2.20896 4.98218
-3.28272 2.10561 -2.37719
-3.79562 2.71161 -0.197259
-4.54599 3.06297 1.59003
-6.61746 6.98598 3.49848
-7.83378 6.61069 1.55886
-7.57994 5.0266 0.415575
-7.15688 7.04722 -7.10283
-7.69537 6.36773 -4.95091
-8.42135 5.81204 -3.2059
-13.1326 6.90955 -5.46384
-13.0718 4.59818 -5.6543
-11.2653 4.09498 -5.05084
-12.934 -1.78117 -4.55919
-12.0081 -0.0763766 -5.83155
-11.0638 0.971955 -7.20633
-8.42088 3.06946 -12.5495
-10.3881 2.18078 -11.6994
-12.003 1.42659 -10.8602
-14.624 -5.13757 -8.55987
-14.6158 -3.00358 -9.47004
-14.5883 -1.33776 -10.5213
-15.5934 2.47424 -16.5145
-16.3662 1.20933 -14.7298
-16.8925 0.189229 -13.1288
-22.8335 -2.8943 -11.6542
-21.2307 -1.97569 -13.0575
-20.1114 -1.27521 -14.5195
-21.5105 -4.41428 -18.5504
-22.518 -2.43698 -19.2269
-22.0717 -1.18412 -17.7736
-29.8693 1.2033 -15.5283
-26.9202 1.61447 -15.6467
-24.4335 1.27798 -16.1003
-19.3616 5.25209 -18.9618
-20.7288 5.17956 -16.315
-21.9753 3.75904 -14.6031
-22.6115 -1.33742 -8.10376
-23.9513 1.01067 -9.35754
-23.1443 2.60551 -11.1762
-22.0691 9.68064 -7.21362
-22.2896 6.88236 -8.21433
-20.9675 4.85829 -9.02528
-14.3677 5.71602 -12.4362
-16.3064 6.02988 -10.1949
-17.2371 4.42607 -8.44443
-15.9812 -3.30563 -5.04028
-16.6938 -0.413387 -5.1271
-16.8511 2.11036 -5.45635
-18.5847 4.69946 2.19963
-17.8452 3.16004 -0.242453
-15.9414 2.44817 -1.78235
-7.75636 0.277746 -2.92962
-10.146 1.27024 -1.45137
-12.5597 1.14584 -0.638541
-9.50523 -5.34692 2.14177
-10.8387 -2.76294 2.79398
-11.319 -0.261869 2.66583
-5.88976 4.96567 6.42079
-7.85628 2.94811 5.44989
-7.92203 1.07594 3.71982
-1.28494 -0.722127 -1.26004
-3.32513 -1.49254 0.77084
-4.8396 -0.91889 2.74058
-7.37705 -2.64054 7.68576
-5.31954 -4.54731 6.68013
-3.6433 -2.84381 5.79084
1.11993 -7.62035 8.24323
1.24899 -4.86263 7.12128
0.0139455 -2.65423 6.80481
1.04368 2.63821 10.8234
2.73831 0.994855 9.00456
2.78038 -0.0520322 6.67975
4.77146 3.47013 -0.257631
4.87874 2.68141 2.6141
5.65411 1.4973 4.73522
10.4418 5.19024 9.1323
10.0694 4.02002 6.4171
9.39862 2.13676 4.83412
15.8656 0.616919 -0.0542663
14.9001 1.15562 2.71308
12.9967 0.993437 4.40218
10.728 -3.20715 9.43676
13.276 -1.83548 8.72469
14.9083 -0.426664 7.36343
20.7029 -5.42856 5.81613
19.0168 -2.98511 5.55716
18.2776 -0.545185 5.61005
22.0301 6.22648 1.02181
20.2723 4.51128 2.70963
19.1818 2.94045 4.39658
17.7072 4.22627 10.7788
16.9192 4.942 7.99544
16.1087 4.83687 5.58006
11.8999 11.0443 3.66009
12.4796 8.12832 3.45685
13.3225 5.7402 3.15897
9.72941 -0.45374 -0.433728
11.3498 2.03525 -0.189348
11.4875 4.57079 0.043785
12.0693 4.45097 -6.83196
9.89141 4.92749 -4.8546
9.12584 5.89489 -2.62293
4.10939 6.27793 -1.70888
5.83949 2.07248 -6.41646
5.18385 4.83292 -5.50513
5.40188 6.15192 -3.33368
timestep
14.516 -28.3791 -0.715512
15.4561 -30.4196 3.31905
14.0226 -29.7045 1.64097
13.3683 -29.03 -0.0904717
6.27161 -29.4689 2.64173
8.14981 -28.6232 1.57418
9.83956 -27.9508 0.816945
12.9282 -24.7516 -3.59291
11.5665 -24.3954 -1.7487
10.2359 -24.3394 -0.297043
4.56926 -20.304 1.94747
6.69803 -20.7439 1.13681
8.55057 -21.0362 0.533594
11.8024 -14.5831 -0.746054
10.9843 -16.2328 0.665109
9.6517 -17.4988 1.37466
5.65909 -12.4488 0.944368
6.75109 -13.8941 2.39382
7.20012 -15.4844 3.46626
2.62793 -17.0594 8.56594
4.78452 -16.2302 8.35631
4.84375 -15.8415 6.42595
2.09719 -16.1317 0.898104
2.17444 -15.0903 2.96982
1.85481 -14.2351 4.71549
2.43923 -8.86678 9.23791
1.31065 -10.6256 8.23027
0.206714 -11.6488 6.95933
-5.78804 -10.7509 2.51036
-3.82811 -10.3328 3.67921
-2.37451 -9.78067 4.88884
0.944598 -4.20041 3.72318
-1.03569 -4.98739 4.64054
-2.60093 -6.00635 5.2671
-6.79216 -6.38373 10.664
-6.32351 -6.0109 8.42264
-6.20963 -5.95637 6.4567
-13.4278 -5.62667 4.53973
-11.3165 -4.75978 4.95587
-9.40324 -4.34452 5.175
-13.7426 -1.93989 8.34253
-12.0637 -1.24598 6.89955
-10.518 -0.762131 5.77815
-11.9005 3.2855 10.2908
-9.99117 2.8118 9.06103
-9.29922 2.52753 7.23859
-4.16191 3.66482 3.16669
-6.17015 3.86897 4.31023
-6.55288 4.83483 5.98401
-6.40726 11.8524 6.2558
-6.76876 9.56739 6.08167
-6.09233 8.37072 4.67057
-7.25369 6.37397 -0.759183
-5.40104 7.34501 0.244388
-4.18258 8.39124 1.38528
1.65775 9.44053 3.2574
0.244405 9.76423 1.44631
-1.01398 9.90904 -0.0624646
-2.17925 14.5612 -4.62697
-1.33562 12.4427 -5.05417
-0.92893 11.1018 -3.66941
-1.28418 7.13043 -6.37866
0.661226 6.62899 -5.21834
1.47682 8.34039 -4.68277
3.06655 13.7866 -5.94922
3.88303 11.7015 -6.5559
4.35774 9.79423 -6.68942
7.4232 6.35038 -2.10717
7.28086 6.42386 -4.42163
6.7292 6.85582 -6.26282
9.95928 5.99869 -10.1554
9.58498 4.06171 -8.93459
7.62431 4.13165 -8.75629
4.44674 1.12648 -14.1596
5.27101 1.06086 -11.9918
6.1311 0.959741 -10.2226
8.58389 -6.8817 -12.6326
7.27298 -4.86985 -10.8678
6.09455 -2.82636 -9.89959
11.5298 -3.59283 -3.4074
8.85065 -2.99306 -4.56627
6.88284 -2.8569 -6.18229
10.6295 1.73965 -5.13898
7.65835 1.55533 -5.00213
5.47087 0.664132 -5.96292
-1.3769 1.64451 -4.34279
0.571069 1.79385 -6.59302
2.7367 2.97608 -7.23821
-1.26758 9.33849 -10.6704
1.2738 7.9047 -10.0654
2.94883 6.10987 -9.37421
7.59378 8.36596 -15.2394
6.95355 7.12814 -12.6053
6.26194 7.76109 -10.2339
5.6833 16.4622 -9.12733
6.78957 13.8114 -9.92078
7.1846 11.3499 -9.38891
13.141 9.98469 -8.23684
11.2583 11.6416 -6.62743
8.80993 11.4053 -5.95481
9.11126 16.3862 0.773329
8.93134 13.7498 -0.604086
8.2185 11.9259 -2.23754
4.91097 6.25025 0.313999
4.59865 9.19789 0.00692893
4.56744 11.3552 -1.35239
1.79168 19.1268 -3.51194
1.36615 16.2607 -2.81601
1.87535 14.0108 -1.72927
0.00262111 14.9651 5.25124
-1.4348 13.8545 2.88884
-1.27913 13.626 0.353837
-6.13381 9.7829 -4.29893
-5.60565 12.1278 -2.53776
-4.97891 12.9708 -0.214031
-9.0614 16.477 5.63987
-8.94956 15.0232 3.04095
-7.60998 12.9151 2.52706
-15.0019 11.4601 1.90058
-12.2097 11.4197 0.860217
-10.5038 10.4524 2.49008
-9.90054 8.95517 10.2748
-10.4015 8.09615 7.46563
-10.3643 7.57609 4.9695
-8.01691 2.28023 -0.38166
-10.4959 3.73618 0.402839
-11.3335 4.79819 2.56455
-18.0558 1.71534 5.9526
-15.2992 2.26838 4.96484
-13.3677 1.69923 3.40031
-17.9455 -2.96011 0.170786
-15.0425 -2.63137 0.757696
-13.191 -1.95579 2.37577
-9.47128 -1.84284 -4.91534
-9.92146 -2.89586 -2.16418
-10.0722 -2.81012 0.379909
-4.02698 -5.70725 -1.31098
-5.32368 -4.46172 1.0655
-6.84909 -2.90601 2.39041
-6.34468 -1.11506 10.2848
-6.08493 -1.44647 7.33472
-5.82585 -0.376108 5.03478
-0.687157 -2.5362 9.74489
-1.2291 -1.14611 7.16529
-2.17454 0.557687 5.52036
-1.05221 7.50476 5.0712
0.132665 4.91956 4.18057
-0.122349 2.63097 3.08522
0.603398 0.396597 -1.13416
6.74049 -0.685962 2.24341
4.08048 -0.0709071 1.04907
1.94671 1.10055 0.289347
timestep
14.7921 1.61622 1.04885
15.1613 2.83996 5.52127
13.6685 2.72348 3.74917
14.4101 1.44424 2.44745
12.9266 -3.27309 6.75882
12.2441 -2.36496 4.73597
11.9305 -1.368 3.06605
8.12551 2.90264 7.32176
9.78912 2.1925 5.869
9.26303 0.984176 4.40473
11.9176 6.02494 1.30423
9.98426 4.74289 1.33621
8.5919 3.361 1.51677
6.78686 -0.317322 -4.83028
8.01426 0.765643 -3.18618
9.11084 1.32013 -1.64638
15.279 -1.10773 -1.69012
13.7797 0.602372 -2.14838
12.6202 1.98139 -2.94519
13.5737 -1.88341 -8.78017
12.5104 -0.201001 -7.58795
11.7976 1.34749 -6.60053
7.537 7.18797 -9.27946
8.55367 5.14733 -8.84983
9.42715 3.38372 -8.76264
9.61861 -1.71382 -12.225
8.78032 0.445407 -12.357
8.179 2.31382 -12.1886
2.54534 -0.970544 -13.4704
3.61807 0.802714 -12.4277
4.39011 2.57989 -12.072
1.90371 8.39143 -9.57423
2.31907 6.11164 -9.46276
2.10997 4.15279 -9.47071
0.909655 -0.085614 -4.75125
0.214918 1.8503 -5.82456
-0.381233 3.52662 -6.67038
-7.26057 5.21286 -6.21291
-5.03073 5.44099 -5.61445
-3.25268 5.17795 -4.80809
-0.523706 7.93158 1.56082
-2.06558 7.01218 0.0912198
-3.39052 6.2971 -1.17923
-10.0874 5.07694 2.45586
-8.01369 5.83205 1.74028
-6.25441 6.60133 1.29975
-2.65509 12.3753 3.93795
-3.17024 10.1145 3.86196
-3.99245 8.32477 3.82034
-7.59039 10.297 8.77685
-6.58716 8.3124 8.11553
-6.10171 7.02796 6.70293
-13.4093 4.79059 6.28911
-11.0973 4.68818 6.45221
-9.25225 4.93985 7.09518
-4.32508 5.24263 10.4656
-5.38348 3.86151 8.93112
-6.45116 2.52156 7.95876
-9.57608 -2.27637 3.8981
-7.94704 -1.59238 5.4017
-6.90156 -1.12935 7.0059
-3.70547 -6.05274 11.5434
-4.10352 -5.18112 9.43057
-4.89066 -4.22824 7.89652
-0.190962 -4.89396 3.98146
-1.95582 -5.96777 5.03721
-3.57745 -6.94321 5.58471
-6.50105 -10.3812 11.4329
-5.93528 -10.2168 9.18896
-5.231 -9.85224 7.38563
-11.0772 -11.6199 7.48722
-9.14008 -11.8147 6.22539
-7.51607 -11.8637 5.11135
-10.4805 -11.2839 2.07196
-8.84306 -11.1671 0.432553
-7.12052 -11.3926 1.36148
-0.457684 -12.1054 4.79547
-2.0982 -11.7754 2.32967
-3.56524 -10.0717 1.12647
-8.19503 -5.43074 3.29368
-5.79236 -5.34302 1.53304
-4.33392 -6.57794 -0.155279
0.454598 -8.43517 -5.14759
-1.86953 -6.68361 -4.5066
-2.73288 -4.7546 -3.07968
-4.24966 0.652744 -8.80416
-3.82086 -0.540918 -6.10755
-2.88349 -1.0238 -3.78575
-9.26837 3.81507 -3.2894
-6.644 2.8137 -2.29423
-4.75309 1.32318 -1.45433
-10.3628 1.35359 3.24705
-7.38502 1.40962 3.14751
-5.01793 1.83791 2.30136
0.496839 7.2246 4.75091
-1.00191 4.7025 4.22827
-2.09049 2.43531 4.64938
1.93654 -2.79227 6.9601
-0.99118 -2.39567 7.34943
-2.24932 -0.178307 7.40326
-8.48791 0.994695 11.3096
-5.82469 -0.342136 11.3324
-3.30682 -0.606785 11.0279
0.0374192 -5.26735 15.8036
0.359942 -3.5977 13.3565
0.284133 -1.55611 11.8305
7.54959 -0.314166 11.314
5.1971 0.0930553 9.53067
2.71249 0.579494 9.83497
1.02594 7.10089 11.1205
0.795478 4.74944 9.30443
1.86676 3.39558 7.42778
5.52959 -0.571005 0.828872
4.19366 1.7206 2.18686
3.57547 3.36666 4.03372
6.24207 5.92104 7.90286
6.59264 6.53145 5.00719
5.64003 6.24551 2.65916
11.5526 9.73467 1.01705
9.09145 8.98075 -0.484523
6.85085 7.76924 -0.604641
11.9703 6.10426 -5.38874
9.39252 5.11006 -4.27199
7.0074 5.16966 -3.37189
0.634091 7.13794 -2.83639
2.34194 5.01641 -4.04585
4.03304 3.23609 -4.73368
7.34484 -2.94533 -10.3386
6.28402 -0.664407 -8.74096
4.52677 0.786122 -7.59617
3.31425 -6.24206 -9.58183
1.9722 -3.59394 -9.84023
1.85677 -1.06083 -9.57099
-1.37633 3.5254 -15.0161
-1.21586 1.78306 -12.6039
-1.4968 -0.327521 -11.2007
-5.56673 -6.0644 -15.6611
-4.83905 -4.24744 -13.414
-4.32845 -2.8579 -11.3377
-3.24552 -9.3627 -10.4114
-3.01027 -6.95028 -8.67778
-4.65666 -5.05027 -8.25134
-9.48382 -1.15446 -1.8898
-8.01943 -2.82864 -3.873
-6.58055 -4.60368 -5.00495
-4.20604 -11.4404 -3.44789
-6.04185 -9.2512 -2.60073
-7.91693 -7.58737 -3.06782
-10.5238 -4.84763 -1.29389
-14.3655 -4.90495 -5.5901
-12.5509 -6.1698 -3.59317
-11.2708 -6.78051 -1.474
timestep
-21.1736 23.711 7.92626
-16.7567 21.919 5.90318
-18.7266 23.1299 6.09185
-20.384 23.9833 6.7288
-23.447 28.9327 3.97507
-22.3362 26.9222 3.6489
-22.0059 24.991 3.44344
-19.618 25.5243 -2.47995
-19.6935 24.6143 -0.347208
-19.4231 23.3837 1.1664
-20.207 18.0024 4.65041
-18.961 19.5325 3.43037
-17.5705 20.2378 2.22617
-11.367 21.5073 -0.909471
-13.1562 20.073 -0.557003
-14.7941 19.0806 -0.0949623
-17.1362 14.3569 -3.59956
-15.2033 15.271 -2.69912
-13.6428 15.7943 -1.61665
-9.0113 14.4636 -6.08756
-9.7672 13.9443 -3.95651
-10.3462 13.9602 -2.07359
-9.92461 8.42895 2.18288
-9.32219 10.5458 1.44921
-8.70904 12.3516 0.95498
-3.96335 12.1484 6.81437
-4.99101 12.1518 4.7344
-5.39863 12.3784 2.82037
0.706942 12.9801 4.08203
-0.656714 11.4418 3.0067
-1.76188 12.4439 1.72017
-1.44572 16.9723 -2.24793
-1.2016 14.8232 -3.08703
-0.634121 13.4869 -1.75537
3.04159 14.586 -6.19017
3.24171 14.3061 -3.89582
2.62523 12.4922 -3.437
2.61205 7.24374 -7.29527
3.23504 8.45798 -5.41913
4.1154 9.01021 -3.74554
6.78358 8.32816 2.05386
6.83734 7.6425 -0.161856
6.69434 6.8614 -1.96471
10.829 5.992 -4.64827
9.84176 3.92723 -4.26801
8.51959 3.64411 -2.83533
14.2331 2.73831 2.19092
12.1705 2.9154 1.14379
10.3668 2.7625 0.366287
7.98926 5.30556 6.03026
8.1119 3.40672 4.70294
8.40303 1.87672 3.49661
10.3542 -4.07323 4.2476
8.46729 -2.7427 4.02014
6.95085 -1.52941 4.35059
1.14075 -0.365565 6.93251
2.32823 -2.265 6.32883
3.86835 -3.30902 5.68155
-1.81243 -4.67441 4.27869
0.0939542 -5.91637 4.73215
1.98944 -6.4467 4.64994
3.91973 -12.8955 5.74203
3.7497 -11.1774 4.19228
3.18868 -9.67644 3.04628
4.39481 -6.68374 -3.83794
3.70384 -8.20376 -2.22764
2.95497 -9.22749 -0.719355
-3.25921 -11.3493 -3.05553
-0.944793 -11.2758 -2.91235
0.967538 -11.7291 -2.77658
4.5142 -11.4023 -8.63605
4.1478 -10.4071 -6.57259
3.64864 -11.9544 -5.46003
10.9693 -13.4676 -3.54606
8.78786 -13.6761 -4.30805
7.02535 -13.6761 -5.18778
11.3251 -20.0017 -7.69761
8.96898 -18.5237 -6.62783
6.90609 -17.4542 -5.57758
11.4159 -16.6034 -0.579376
9.19153 -18.4045 -1.40939
6.70344 -18.5561 -1.94652
4.35041 -24.339 2.73575
3.83185 -22.0045 0.957537
3.64106 -19.6387 0.025574
1.7972 -19.5145 7.39501
1.95827 -18.2242 4.71369
1.28791 -17.7156 2.30692
-1.40042 -10.2792 3.00634
-0.947921 -12.9186 1.6991
-1.14516 -15.2646 0.719748
-4.14713 -15.3156 -7.02525
-1.77593 -14.8724 -5.27556
-0.838967 -15.6785 -3.04517
3.03754 -14.959 -8.9664
2.56601 -16.6259 -6.54163
1.52753 -18.1142 -4.75021
2.59562 -25.6503 -5.85681
2.10365 -22.7833 -6.50349
2.48568 -21.7505 -4.20351
8.54017 -24.5309 -6.77272
7.49635 -23.1869 -4.32642
5.67672 -22.9864 -2.55125
13.4118 -23.275 -0.258179
10.6156 -22.2981 0.0691428
8.09694 -21.9136 0.174868
7.56976 -22.3246 7.23884
6.56994 -20.5168 5.09116
6.51517 -19.578 2.72088
8.87567 -15.2785 8.30496
8.67806 -16.2111 5.48155
7.58856 -15.9631 3.1898
3.21224 -15.6819 -2.09938
5.23019 -13.9326 -0.776622
7.37029 -13.3202 0.466795
14.0145 -7.2901 1.40982
11.6453 -9.0609 1.04689
9.33214 -10.1319 1.11736
8.95845 -6.42455 6.47966
6.75973 -7.12022 4.59231
6.56506 -7.72958 2.12387
-0.462217 -3.63064 -0.0675783
2.4795 -4.09898 0.0181825
4.90238 -4.70676 0.53079
9.48899 -1.6126 -3.48925
8.49638 -1.485 -0.682317
6.15736 -1.12963 0.26882
2.85007 2.36681 6.06427
3.05844 2.07633 3.10579
3.8505 1.86056 0.691612
3.47321 3.9924 -6.53872
2.77236 3.69423 -3.6577
2.65162 4.81781 -1.37177
4.03059 10.6908 2.75095
2.7669 9.36135 0.402304
0.910642 8.15782 -0.866395
-3.78605 6.60915 -8.16504
-3.03599 7.70133 -5.49578
-1.81369 8.64883 -3.46766
-5.83613 7.40421 1.30423
-5.9095 9.77434 -0.50063
-4.37229 11.081 -2.06016
-4.9159 17.2756 -6.24624
-5.6778 16.0482 -3.63985
-5.20808 14.745 -1.49911
-4.00484 17.7914 5.84627
-4.9455 16.9225 3.15546
-6.81548 15.9286 1.73511
-10.4814 18.1403 4.31909
-15.1202 15.3133 2.04426
-12.2078 15.8706 2.34025
-10.2278 17.4774 2.36392
timestep
-5.64926 24.5921 16.4904
-5.20978 25.3579 11.984
-6.10061 25.5969 14.1128
-6.81229 25.2651 15.9195
-14.0013 26.8573 15.8345
-12.2357 25.3531 15.7855
-10.5072 24.4161 15.6618
-9.5961 17.6556 15.8412
-9.77468 19.7206 14.799
-10.2531 21.2228 13.6174
-9.39684 26.1443 9.37667
-10.1431 24.0275 9.96397
-10.751 22.1537 9.96759
-9.01502 19.9225 3.66462
-10.4431 19.591 5.46271
-11.5581 19.8327 7.06864
-18.2756 17.2264 4.14074
-16.3237 17.45 5.37473
-14.5751 17.6706 6.25485
-13.7999 12.1065 10.6069
-13.5337 13.4156 8.71017
-13.3026 14.1478 6.89595
-13.4474 11.6044 0.48011
-13.3018 10.9541 2.70234
-13.0258 11.0968 4.64768
-9.03343 7.03832 7.94781
-9.44294 8.60391 6.2854
-9.42379 9.89546 4.79797
-6.07219 13.3644 -0.11321
-6.69758 12.6798 2.01342
-6.73477 10.7237 2.24391
-7.39459 5.6753 -1.28899
-5.92363 7.17839 -0.3095
-4.46851 8.32673 0.357447
1.89028 11.3108 1.10308
0.486309 9.76821 0.0874246
-0.763711 8.35822 -0.487261
0.122907 4.3848 -6.24079
0.563361 4.84022 -4.00898
0.970259 5.42704 -2.17296
5.05684 2.71336 2.20947
4.28598 2.92074 0.0311255
3.90917 3.03375 -1.8992
7.38268 2.86493 -6.89328
6.56191 1.52744 -5.18453
5.95027 0.383456 -3.70192
12.1821 -2.98786 -2.7421
9.92067 -2.56141 -2.44831
8.06563 -2.20218 -1.89091
9.71255 -2.29114 4.64727
8.81984 -3.50046 2.88006
8.14574 -4.35614 1.23863
3.67808 -8.21418 4.7179
5.1435 -7.83831 2.95902
6.55378 -7.78923 1.58439
10.7634 -10.7371 -2.5745
8.85464 -10.6121 -1.26171
7.00164 -10.842 -0.633669
0.772539 -10.194 -0.924997
2.43772 -11.7421 -0.463306
3.91458 -12.9849 -0.0693987
7.93453 -16.6446 3.00537
7.23525 -16.4596 0.801023
5.75152 -16.2855 -0.483174
0.965972 -22.0119 -0.304396
2.8937 -20.7767 -0.679188
4.64179 -19.8958 -0.900814
11.346 -22.0006 -4.14981
9.24099 -21.4322 -3.35725
7.43758 -20.6393 -3.36469
3.90087 -17.1102 -9.2403
4.56308 -18.6112 -7.59995
5.2319 -20.0202 -6.39648
4.56197 -27.2526 -8.82775
4.73929 -24.9402 -8.76449
5.13941 -23.0114 -8.73825
4.66116 -16.7043 -12.6386
5.84249 -19.404 -12.1952
5.68434 -21.9447 -12.3445
1.97719 -27.1574 -14.9581
4.06874 -25.3319 -16.0412
6.10057 -23.8548 -15.6031
7.02278 -19.3659 -21.6294
7.77185 -20.6797 -19.0617
8.98291 -22.0084 -17.2535
16.5861 -25.926 -17.0807
14.7103 -23.619 -16.8815
12.6672 -22.1926 -16.3402
9.21646 -15.8596 -10.8766
10.2126 -18.1454 -12.5084
11.9383 -19.691 -13.5742
18.6194 -22.1968 -8.46013
16.0818 -21.2612 -9.71144
13.6765 -20.7065 -10.3513
9.7637 -24.8631 -6.786
9.39176 -22.3579 -8.35638
10.3043 -20.0087 -8.74483
14.7386 -15.6996 -4.48735
11.9533 -16.2405 -5.39828
9.75695 -17.3175 -6.11844
2.58996 -14.7143 -7.32517
5.047 -14.7906 -5.64067
7.4881 -14.2695 -6.1622
11.8097 -8.77525 -9.77641
9.23826 -9.39013 -8.40157
8.11796 -10.5306 -6.41492
11.4027 -7.60432 -1.21814
9.41681 -6.69837 -3.24694
7.41275 -7.19091 -4.74482
10.5944 -0.261503 -6.27492
8.31401 -2.15818 -6.56268
6.40357 -3.76528 -6.0433
-0.954494 -5.97156 -2.45221
0.867431 -5.47021 -4.75645
2.65479 -4.36715 -6.20246
3.38758 0.351039 -10.8164
1.92403 -0.227822 -8.28594
1.42579 -0.788807 -5.84882
2.01288 -1.11238 1.97379
1.73652 -1.25366 -0.989998
0.143762 0.154387 -2.3982
-6.54484 3.30785 -4.93204
-4.0511 2.69954 -3.41821
-2.2021 3.06113 -1.6998
3.55275 6.34499 2.63949
0.777985 5.27163 2.46918
-1.5803 4.82675 1.60715
-8.54678 4.00763 3.75994
-5.97219 5.34426 4.44205
-3.77599 6.60615 4.14737
-2.80734 13.1135 1.38938
-2.14519 11.6157 3.87907
-3.01604 10.0093 5.65769
-1.7073 9.69294 11.7281
-2.77974 11.9687 10.1308
-4.36181 12.4918 8.20053
-11.247 15.0177 3.2629
-9.38457 14.7476 5.57347
-7.33128 14.5794 7.07624
-5.11184 22.1703 8.81145
-6.21012 19.4479 8.29916
-8.09691 17.8344 8.88151
-11.1888 13.1985 14.575
-11.5949 15.7447 13.0808
-11.1664 17.1964 11.0287
-16.3601 23.1993 7.81262
-15.6881 20.7726 9.40633
-14.2066 19.4765 11.0272
-17.8799 20.0503 13.8601
-13.6819 19.7043 19.316
-14.2968 19.6696 16.4004
-15.8997 19.7451 14.4186
timestep
0.356801 2.57911 17.5811
1.21218 -2.51104 15.7321
0.748979 -0.285468 16.1954
0.20613 1.57874 16.5285
4.85409 0.452034 11.6947
3.50218 2.02436 12.7352
1.82213 2.85908 13.3364
-2.53585 3.67405 13.95
-1.751 5.02033 12.2312
-0.584233 4.34168 10.7964
-3.12316 1.05037 6.0347
-1.7654 2.84922 6.58521
-0.691911 4.44863 6.99903
4.6211 7.52966 4.74321
2.3576 7.22594 4.33488
0.503388 6.60073 4.10546
-4.7896 5.83304 1.60957
-2.78043 6.87675 1.10327
-0.926356 7.38466 0.672768
3.92509 10.7949 -3.64703
1.87712 9.79102 -3.22223
0.204784 8.95973 -2.59522
-5.30186 11.2817 -4.49064
-3.56436 9.88443 -5.13179
-2.00725 8.81008 -5.68141
-4.55892 12.524 -10.3469
-3.0495 10.812 -9.93053
-1.99532 9.21581 -9.45967
1.20694 10.2832 -11.0905
1.72621 8.23137 -12.0407
0.520003 6.93908 -11.1712
4.85988 3.49533 -8.60687
2.99998 3.20718 -9.96339
1.19992 3.22268 -10.7637
-0.196141 -0.326732 -15.3978
-0.318175 0.032899 -13.1091
-0.68759 -0.04955 -11.1758
-1.21391 -2.83298 -5.91055
-2.66174 -2.20486 -7.61103
-2.3783 -2.95818 -9.40911
-4.39218 -9.16868 -13.3626
-4.11701 -7.79646 -11.5123
-3.90134 -6.35049 -10.1919
-9.47762 -4.73259 -6.07444
-7.31685 -5.49328 -6.44163
-5.65916 -6.48601 -6.82564
-2.64066 -12.1085 -5.92949
-3.20026 -10.0483 -5.02127
-4.08995 -8.57343 -4.06516
-7.0021 -2.92857 -1.67628
-5.79191 -4.84882 -1.19621
-4.80622 -6.53501 -0.939164
-8.12455 -6.93673 3.38268
-6.15063 -7.90843 4.11879
-4.8512 -7.24964 2.79276
-2.27924 -12.0826 1.6023
-2.38363 -11.1532 3.72543
-1.88947 -9.27343 4.04673
2.02374 -7.54559 -0.744246
2.0599 -8.10135 1.50791
1.80628 -8.71252 3.36346
4.72711 -11.0288 8.65914
5.04899 -9.59385 6.86479
4.41008 -7.93323 6.01919
9.52587 -7.89782 1.96015
9.13241 -7.84399 4.24591
7.87294 -6.6304 5.15246
12.5752 -3.57705 1.7559
10.4426 -3.40565 2.65307
8.91768 -3.20414 3.88391
8.40928 1.71161 8.05301
8.50529 0.967291 5.85775
8.10524 0.506633 3.98461
12.2421 0.892704 -2.46633
10.6141 0.905205 -0.81348
9.00716 0.979645 0.323626
7.20567 -4.96326 -5.73954
6.58406 -2.82879 -3.75509
6.74569 -1.26363 -1.74844
-0.647892 2.74144 -0.124036
1.4458 0.623183 -0.0248195
3.47832 -0.905787 0.158478
8.86191 -5.80198 -0.453128
6.25077 -5.11842 0.809848
4.56876 -3.87323 2.26687
7.58006 -2.03257 8.14696
5.03253 -3.20757 7.14202
3.14917 -4.24589 5.77191
-0.50348 -11.2046 7.64473
0.434003 -8.38691 7.39586
-0.0853009 -5.96779 6.77892
-7.50883 -3.40926 5.32708
-4.86014 -4.08444 6.51407
-2.89491 -3.78333 8.11085
-4.7721 -10.4306 11.0684
-4.70096 -7.46327 11.3333
-4.49536 -4.92176 11.3639
-7.58009 -0.832232 15.0624
-5.3 -2.64153 15.7012
-3.58673 -4.40189 15.0169
-2.56615 -8.58543 20.089
-1.691 -8.46929 17.2428
-0.853167 -7.02453 15.3158
1.79729 -12.4635 13.2088
1.81553 -9.6266 12.2965
1.72578 -7.0885 12.5257
7.15002 -3.61097 14.3855
5.05127 -3.59473 12.27
2.99913 -3.95204 10.7991
-3.29238 0.88244 11.083
-0.895291 -0.745816 10.3879
0.700803 -1.78165 8.69025
-1.21696 -4.72521 2.63261
-0.130727 -2.04739 3.36044
1.20377 -0.715845 5.07759
5.09311 3.40069 8.81843
4.36015 3.29143 5.93204
2.77839 2.58921 4.05923
9.7185 5.18761 2.0751
6.74916 5.43292 2.01861
4.59405 4.33339 1.21296
10.5634 3.95988 -4.46775
7.94618 2.78283 -3.66459
5.95366 3.46815 -2.22838
1.51707 -2.35998 -7.12066
2.37915 -0.349536 -5.09697
3.02218 1.88955 -4.0599
3.32759 8.3637 -7.93667
2.38343 5.94721 -6.47054
1.14193 5.17613 -4.38089
-6.95958 3.90974 -1.43703
-4.52585 4.83272 -2.88806
-2.55565 4.30057 -4.41698
-3.92707 2.2978 -12.505
-3.42816 4.29824 -10.3533
-3.63468 5.15256 -7.95955
-9.08272 10.1094 -4.97444
-7.3552 8.65282 -6.91725
-6.53924 7.38344 -8.97282
-6.93203 13.2999 -13.4549
-7.49597 10.4434 -12.8203
-7.38687 7.9021 -12.6406
-10.4778 1.12792 -17.3994
-8.59252 3.06284 -16.1415
-7.42734 5.15536 -15.2662
-0.578124 4.02038 -17.6401
-2.924 5.84142 -17.8873
-5.28917 6.79268 -17.9471
-6.02895 8.70701 -22.5909
-10.0449 12.7305 -19.178
-8.90243 10.4114 -20.6603
-6.81406 8.94827 -20.6799
timestep
-10.5838 -15.5748 6.19338
-11.4806 -13.6568 2.10687
-10.5418 -15.5456 3.07296
-10.3448 -14.8969 4.92262
-5.17891 -15.2192 3.5919
-5.80615 -13.304 4.74123
-7.46817 -12.6184 3.9359
-9.42521 -11.1086 -3.16254
-9.36123 -11.1581 -0.843954
-9.31359 -10.8795 1.10567
-14.8216 -11.815 4.22443
-13.181 -10.2967 3.6036
-11.8893 -8.90394 3.08144
-11.3561 -4.18388 7.90067
-12.9712 -4.70618 6.31924
-12.2047 -5.46725 4.67176
-11.2649 -5.19514 -1.71955
-11.0161 -3.97539 0.238174
-10.7498 -3.17088 2.01658
-12.9883 1.56497 -0.619812
-12.3882 0.693798 1.44497
-11.7917 0.261076 3.27195
-18.0327 0.46651 6.93777
-15.7783 0.968529 6.71876
-13.9863 1.51481 6.10958
-14.7506 -1.45231 11.167
-13.1585 -0.242828 9.99018
-11.8797 1.05344 9.2384
-4.99838 -0.550161 11.3133
-6.58551 0.738553 10.2166
-8.11806 1.58646 9.31483
-10.0919 7.19896 7.0453
-8.76071 5.3845 6.48129
-7.53068 3.8539 6.32255
-4.61196 7.66985 6.64387
-3.03214 6.54587 5.36982
-3.92253 4.80404 5.60249
1.81752 0.506573 4.35247
0.33501 1.92439 5.43615
-0.855863 2.84906 6.70411
0.208053 4.75567 13.2496
1.06208 4.01987 11.2219
1.60848 4.06289 9.32968
3.70352 6.16912 3.76239
4.12545 4.69446 5.50301
4.22836 3.15707 6.73051
10.2352 -1.20041 7.57116
8.88332 0.632664 7.12994
7.92581 2.28443 6.64441
8.19216 9.12248 6.01689
8.44345 6.9834 5.15458
8.5189 5.21213 4.29562
8.66543 3.76097 -3.06993
9.60229 4.15031 -0.983524
10.0556 4.66259 0.86391
17.3832 5.60262 2.22559
15.3494 5.67378 1.11161
13.6236 5.7683 0.16635
9.92405 6.97348 -6.10018
11.7094 6.20608 -4.83295
13.2194 5.88002 -3.61044
18.7059 1.47186 -3.6547
17.503 3.44045 -3.89998
16.8482 5.19638 -4.50733
16.4135 4.73933 -11.3462
16.59 5.77487 -9.27762
16.3132 7.03552 -7.7893
18.688 13.4848 -6.13228
16.9947 11.9481 -6.52467
15.6022 10.7183 -7.17999
13.6191 14.2068 -13.5079
13.7822 13.7968 -11.2303
14.1046 13.4844 -9.31209
7.127 12.8014 -6.43707
9.36396 13.3082 -6.78583
11.2514 13.8707 -6.8322
11.1327 15.5091 1.61209
12.3962 15.084 -1.05313
12.8681 14.2421 -3.41342
17.7172 8.49812 -1.16546
15.3772 10.3191 -1.46399
13.0912 10.5433 -2.57136
13.1943 7.85917 5.23686
12.2347 8.76543 2.56511
11.0697 9.15261 0.330138
6.41476 8.21411 -6.74982
7.45403 7.89673 -3.975
7.913 9.11955 -1.78499
4.49771 15.7318 -0.0904196
4.53145 12.9994 -1.27903
4.37778 10.4563 -1.38546
-0.342937 4.49601 1.51139
0.442157 5.98059 -0.950319
1.27261 8.28384 -1.66296
-4.98691 13.3061 -4.96878
-3.33645 10.8422 -4.67665
-2.11593 9.31526 -3.03918
-9.36712 4.12257 -3.2628
-7.13509 6.06622 -3.61019
-5.0975 7.04049 -2.42634
-7.12611 9.0289 3.27775
-6.21576 6.36597 2.29772
-5.09843 4.78863 0.634573
-6.07616 -0.995036 5.33419
-5.10704 -0.0474676 2.68027
-3.91395 1.18134 0.791073
-3.93421 -1.68567 -5.29725
-1.76109 -1.05074 -3.35952
-0.901166 0.168434 -1.29151
0.0103367 5.24102 -7.06722
1.12498 3.52461 -4.90114
1.94451 1.95667 -3.06472
5.69886 8.14138 1.87092
5.45086 5.72658 0.142433
4.64559 3.55341 -0.921208
5.41244 -2.38903 5.08939
5.44156 -0.187393 3.08131
6.61008 1.10297 1.21798
11.6509 -3.90232 1.02075
9.87977 -2.33821 -0.794983
7.48425 -1.61651 -1.28806
8.53299 -8.37488 -0.283869
6.52263 -6.65051 -1.64968
5.08599 -4.54378 -1.63367
1.58458 -2.17838 -5.95212
1.39341 -4.02525 -3.62126
1.33329 -5.02174 -1.27479
-0.669981 -4.56632 6.61651
-0.598321 -5.39246 3.75421
-0.554791 -6.69882 1.56468
-7.7539 -8.59944 5.49079
-5.96419 -8.42193 3.11469
-3.90636 -8.48905 1.61026
-2.30941 -9.12524 -3.58382
-5.27807 -9.22293 -3.34322
-5.43649 -10.5649 -1.1807
-3.9588 -17.5782 1.38072
-3.8447 -15.7276 -0.952245
-5.17342 -14.1401 -2.44118
-7.32137 -10.8872 -10.5345
-7.01287 -12.5389 -8.07342
-6.93417 -13.6292 -5.76961
-14.3715 -12.9047 -8.6841
-12.2999 -14.5165 -7.27305
-10.1517 -15.5577 -6.37661
-15.106 -20.9609 -4.26187
-12.5449 -20.4292 -5.68977
-10.8629 -19.2063 -7.16544
-12.4016 -22.6849 -10.7869
-13.4753 -17.1357 -14.1923
-12.5498 -19.5038 -12.6381
-12.3012 -20.6489 -10.3733
timestep
18.0036 -5.72785 6.67709
19.7835 -6.7429 1.97606
19.2766 -5.94001 4.09285
19.0922 -5.15531 5.89039
23.4118 -0.123852 6.82603
22.7843 -2.35684 6.87485
20.8608 -2.04052 7.15934
16.9813 0.918804 2.63951
18.6297 -0.48155 3.47864
19.072 0.585225 5.07467
19.5395 6.24037 8.742
18.0985 4.62392 7.90959
17.0953 3.30869 6.83876
13.5782 -2.12426 5.31769
13.8678 0.172791 5.16915
13.9174 2.14154 5.11478
13.9561 8.11263 3.03288
12.5465 6.29756 3.35044
11.5432 4.60582 3.46175
10.8848 7.13369 -2.25793
9.2426 5.67508 -1.511
9.49104 4.88303 0.275575
6.36082 -1.88083 -0.293401
6.10754 0.405021 0.0118071
6.93912 2.14613 -0.385567
5.69322 7.91815 -2.69229
4.83706 6.01333 -1.68182
3.93582 4.36882 -1.07828
3.20527 1.77324 -7.04134
2.1385 2.14614 -5.01517
1.56178 2.22851 -3.13328
-0.666749 -3.79656 -5.1005
-0.628727 -2.17169 -3.44497
-0.846509 -0.588321 -2.29328
-0.180642 -6.08463 0.656923
-1.02126 -3.93382 0.880092
-1.8703 -2.16101 1.01104
-2.80245 3.11542 6.30437
-2.73971 1.04123 5.26698
-2.17942 -0.684041 4.49859
-6.03329 -3.16645 9.25121
-5.44623 -3.18758 7.00681
-4.84642 -3.31511 5.13468
-10.5278 0.828484 6.31171
-8.97244 -0.610685 5.36719
-7.89017 -1.39242 3.91859
-8.37292 -1.7105 -2.83041
-8.96545 -0.762686 -0.797441
-9.30313 0.302548 0.824949
-11.046 6.67733 3.986
-11.5411 4.68761 2.90053
-11.7363 3.03967 1.83887
-15.66 7.67548 0.512238
-15.4797 5.37795 0.24532
-15.3425 3.47126 0.72131
-17.2747 -2.33229 2.06731
-17.428 -0.8798 0.264764
-17.3149 0.677865 -0.935978
-20.5852 3.71133 -6.82157
-19.8782 1.90194 -5.55329
-19.3376 0.62659 -4.15253
-20.4895 -5.57814 -3.14341
-20.8485 -4.11371 -4.90663
-20.576 -2.47494 -5.96543
-23.4146 -1.13217 -12.3522
-22.7998 -2.31846 -10.4555
-22.3229 -3.68251 -9.11669
-25.4027 -10.2377 -9.6545
-24.3408 -8.5003 -10.7665
-23.1349 -6.94697 -10.8841
-27.0559 -7.91694 -16.456
-25.2049 -7.81346 -15.0612
-23.294 -7.80538 -14.5825
-23.4119 -6.13156 -20.82
-22.0099 -6.58331 -19.0277
-20.9405 -7.25172 -17.5142
-15.4891 -2.22312 -20.643
-17.1026 -3.38597 -18.4237
-17.9749 -5.02764 -16.6784
-18.3695 -9.00536 -10.353
-16.8792 -7.03916 -12.0243
-16.137 -4.99297 -13.3526
-16.014 2.46075 -14.6831
-14.6513 0.211189 -13.2821
-13.658 -2.12067 -13.5614
-6.16371 -2.6612 -18.0685
-8.0886 -2.78339 -15.7969
-9.90232 -2.09253 -14.1432
-5.22967 2.75062 -10.4478
-7.51889 0.848993 -10.2938
-9.16422 -1.08153 -10.5555
-9.5248 -8.36553 -7.27371
-10.0442 -5.54062 -8.06777
-11.2685 -3.31766 -8.3166
-15.8323 -5.14234 -7.84923
-16.167 -2.48634 -6.54002
-13.9572 -1.21795 -6.64276
-12.602 -2.63371 1.59488
-13.2498 -1.12966 -0.894817
-13.2355 0.0740227 -3.14281
-13.1747 8.69464 -2.24196
-12.1596 5.95945 -2.84922
-11.569 3.48849 -3.06802
-5.45906 -1.32908 -2.16202
-6.11261 1.53948 -2.63595
-7.94472 3.18264 -1.96809
-6.65495 4.17149 6.33766
-6.52262 4.0527 3.36297
-6.12998 4.79746 0.955758
-5.11268 12.4685 -0.275172
-4.12934 9.71107 -0.831808
-3.51857 7.34517 -0.100649
2.06104 0.607737 1.58188
0.223974 2.92856 1.23916
-0.707848 5.29522 1.42711
2.10864 8.71406 8.64416
1.33968 7.66857 5.96161
1.76288 7.33607 3.46899
7.0327 10.5097 0.00172495
6.94233 8.85211 2.47655
5.54492 6.96624 3.47315
7.85779 -1.51405 4.80144
7.69849 1.45315 5.02675
7.19675 3.95238 5.09434
5.63053 5.00725 11.9165
7.76506 5.22383 9.84836
9.47403 4.90814 7.9823
15.1822 9.99073 6.95433
14.3587 7.28195 7.88424
13.2577 5.0227 8.31554
14.2179 -3.14429 11.3947
14.1755 -0.616722 9.81672
14.7298 1.87211 9.84742
18.7204 3.54653 17.0327
18.9054 3.19387 14.0794
17.8403 2.14599 12.0131
22.1115 2.90596 7.56077
22.2202 1.36544 10.1094
20.658 -0.289505 11.2594
19.4103 -8.74136 11.3109
20.9759 -6.20996 11.1642
21.848 -3.87255 11.6916
25.9053 -5.49555 17.7885
25.9973 -5.39374 14.8117
25.5233 -4.33301 12.5417
31.6152 -0.990132 10.6425
30.2482 -3.60131 10.2029
28.2081 -5.11346 9.96906
28.0894 -6.78551 5.20081
24.1549 -9.3318 5.19457
26.5243 -8.961 6.96336
28.6318 -7.52902 7.06614
timestep
23.2914 -7.10431 0.73019
19.1687 -8.34797 3.15633
20.8058 -7.15591 2.02449
22.2467 -6.16203 1.12065
24.9079 -1.25065 -2.08618
23.5548 -1.89416 -0.314951
22.2812 -2.36213 1.11337
17.3426 3.41368 2.42584
18.7093 1.53904 2.44159
19.6577 -0.158756 2.75667
19.2958 -4.45908 7.07024
18.8023 -4.03374 4.8436
17.5713 -2.49696 4.90626
20.1121 -0.386276 9.68121
17.9196 -0.754381 9.01796
16.2181 -1.43409 8.29436
15.4375 2.51003 7.18914
13.1912 2.17791 7.66441
12.8765 0.234459 7.59438
7.47259 -3.95304 8.23103
8.58948 -2.0952 7.40438
9.37504 -0.606459 6.38093
7.64709 3.56594 1.91674
7.21514 1.29091 2.05842
6.91663 1.02719 3.98773
3.88226 2.20768 10.6434
3.84123 1.48933 8.43781
4.16726 0.845785 6.60467
-0.232199 4.15377 6.65888
0.333545 3.68738 4.45778
1.07238 1.87162 4.65296
-0.700102 -5.10672 3.32645
0.164971 -2.95451 3.37179
0.854044 -1.29521 2.56369
4.64458 1.8705 -2.81583
2.89541 0.555611 -2.04522
1.3849 -0.210779 -1.03909
-5.10881 -0.356648 -0.83413
-3.12464 -0.82526 -1.94132
-1.61588 -1.81877 -2.72713
-2.67241 -8.14727 -4.48802
-2.36678 -5.98106 -5.26034
-2.14835 -4.08122 -5.73343
-2.34865 0.995699 -11.2166
-2.84783 -0.723347 -9.74073
-3.68645 -2.05655 -8.55743
-7.09154 -7.18667 -10.605
-6.28924 -5.08557 -11.1742
-5.82352 -3.19686 -11.4853
-12.502 -2.69368 -12.1757
-10.2832 -2.16291 -12.5969
-8.62545 -1.62788 -13.517
-5.23417 -0.583076 -18.4139
-6.0977 0.498037 -16.5517
-7.30484 1.44691 -15.3174
-9.95767 3.84193 -20.2959
-9.85288 4.18818 -18.0043
-9.84423 4.18146 -16.0344
-10.7951 8.99328 -13.5831
-12.342 7.29812 -13.9235
-13.0525 5.56848 -14.5434
-18.0647 1.02755 -14.3079
-17.5587 3.28863 -14.4259
-16.8188 5.11167 -14.3267
-18.487 11.2397 -14.3056
-19.1556 9.04685 -13.9501
-19.7393 7.2963 -13.2599
-26.3311 5.07596 -15.7972
-24.9775 6.45993 -14.5186
-23.5088 7.48683 -13.7005
-24.1417 3.49059 -8.30723
-24.3353 5.60351 -9.24558
-24.8641 7.26793 -10.1571
-22.7449 13.4124 -8.05087
-23.7233 11.3122 -8.17029
-22.5355 10.1072 -9.17928
-19.725 4.2767 -4.57555
-20.2542 6.55128 -6.42669
-19.4032 8.65255 -7.59415
-15.3627 11.8921 -12.6892
-15.6778 9.31248 -11.2309
-17.137 7.40353 -10.377
-15.1151 -0.872144 -10.2556
-14.7861 2.06985 -10.5974
-15.3555 4.21217 -9.33697
-11.7837 4.14287 -2.3107
-12.1668 4.85257 -5.17947
-11.9932 4.93792 -7.72205
-4.32486 4.57708 -11.1818
-7.06908 4.6646 -10.0234
-8.55024 3.4516 -8.33911
-7.53886 -3.78269 -4.94437
-7.84545 -1.13567 -6.27841
-6.33153 0.886765 -6.62526
-4.19878 5.17448 -1.45174
-3.10484 3.63211 -3.75495
-2.81464 1.85182 -5.55739
3.80576 2.0969 -8.75346
1.82954 -0.0399499 -8.1141
0.212282 -0.362488 -6.16912
0.239935 -7.59306 -1.30844
1.39999 -5.43302 -3.00223
1.75858 -3.18027 -4.14191
7.86945 1.21479 -4.42221
7.02534 -1.56597 -3.76247
5.5317 -3.61594 -4.02548
9.01054 -6.14958 -9.08798
7.61384 -7.00716 -6.59917
7.89398 -6.59161 -4.09872
15.6231 -3.70773 -1.98236
13.0193 -5.06651 -1.47809
10.5948 -5.85503 -1.52912
4.89317 -4.06558 4.90987
7.51686 -4.27923 3.51346
9.3015 -4.30937 1.69195
13.9311 3.11043 3.79711
12.5407 0.501304 3.42346
11.714 -1.91065 3.38506
15.4947 -8.086 6.76058
14.7986 -5.20708 6.43236
12.6919 -3.77507 6.54855
17.3873 -4.52994 12.5494
14.7967 -3.61434 11.3958
12.529 -3.20841 10.3025
16.637 2.9402 11.2068
14.3588 1.25773 12.1339
12.177 -0.0406132 12.3716
7.06399 4.84134 7.05776
8.3265 3.0189 9.04904
9.42885 2.32843 11.2423
8.38059 6.18168 17.0212
7.62829 3.65711 15.6281
6.90521 1.80254 14.0343
6.80323 -4.92532 11.8745
4.94105 -2.93713 13.0827
4.13225 -0.79075 14.1968
-0.815471 1.55082 11.7109
-1.26649 0.292695 14.3744
0.65328 -0.707128 15.7225
-0.308208 0.484919 22.1387
0.539947 -2.02119 20.7674
-0.35697 -2.99154 18.5865
-0.57425 -8.44108 13.248
-1.37278 -7.41488 15.9294
-2.46357 -6.05193 17.7888
-10.2129 -3.93452 17.9632
-7.62434 -5.21491 18.6984
-5.51995 -5.77074 20.0273
-8.64586 -8.85049 20.6889
-2.53215 -10.1076 24.9153
-4.9303 -9.56954 23.2302
-6.75071 -9.0394 21.525
timestep
3.0531 19.7072 14.1993
-0.401721 21.2634 16.3932
0.404676 20.5554 14.3363
1.72961 19.0982 14.2945
-1.62443 16.2457 18.3247
0.223968 15.8832 16.9702
1.89954 15.6837 15.9536
7.10477 13.3356 14.1032
5.98182 13.2624 16.132
4.17695 12.66 15.6217
1.59136 13.6275 21.9155
2.23826 12.0925 20.3006
2.80639 11.0079 18.7573
-3.22239 8.14657 21.38
-1.07286 8.11902 20.5075
0.65675 7.98243 19.5746
3.5301 4.10282 22.6622
2.53321 4.00111 20.5698
1.19851 4.24637 19.1417
-3.42081 0.584845 22.4424
-2.24843 1.16178 20.5254
-1.46244 1.56007 18.7634
-5.2634 -1.97062 14.0702
-3.14318 -1.49499 14.8831
-3.35348 0.271347 15.7297
-8.26594 5.30547 14.398
-6.95029 3.58551 15.2306
-6.6051 1.79458 14.486
-8.76459 -2.37512 9.98092
-9.4415 -0.217345 10.4988
-7.68406 0.433214 11.1063
-2.95953 3.69883 7.95465
-4.77506 2.26007 7.82722
-6.19716 0.909448 7.64188
-8.20885 2.19404 1.43067
-7.12054 0.868526 2.99304
-5.87067 -0.241715 4.03519
-1.26081 -5.0497 1.49838
-2.21056 -2.94053 1.32016
-3.25694 -1.279 1.47933
-5.03695 5.68066 -0.281041
-4.39402 3.50736 -0.77682
-3.95186 1.59227 -0.910697
-6.27512 -2.49808 -5.02509
-5.04274 -0.544138 -4.8112
-3.99408 1.11837 -4.68083
0.919401 5.12001 -8.23948
-1.22976 4.25133 -8.33385
-2.7785 3.38623 -7.47736
-7.39235 6.30295 -12.6027
-5.75541 4.83672 -11.8591
-4.46688 3.72704 -10.8645
2.08526 3.94195 -13.6191
-0.107511 3.20042 -13.4632
-2.01565 2.72754 -13.5908
-5.60197 -1.86087 -17.5097
-3.90073 -1.05411 -16.1542
-2.17805 -0.673712 -15.2775
-1.95153 -1.68501 -22.2104
-1.00844 -1.74967 -20.0917
-0.253202 -1.97181 -18.2858
5.45592 1.01267 -17.895
4.46809 -1.05544 -17.5351
3.41731 -2.71814 -17.6453
7.24165 -9.49652 -17.8734
6.37957 -7.37918 -17.477
5.26241 -5.92171 -16.7652
10.7112 -8.30687 -13.7833
8.66195 -7.29095 -13.395
6.79922 -6.65036 -13.3671
6.73608 -4.01588 -10.8381
4.45854 -4.02907 -10.3965
3.87012 -5.7672 -11.1131
-3.6688 -6.82038 -10.7218
-1.40566 -7.21881 -11.041
0.522464 -7.53625 -10.7911
-5.15283 -10.4563 -10.5607
-2.7914 -10.8182 -12.342
-0.372395 -11.139 -11.6015
4.31427 -17.0658 -15.4962
2.12418 -16.1675 -13.6859
1.31555 -14.5306 -11.906
1.86351 -17.2607 -3.85274
2.84388 -16.5676 -6.58019
3.31909 -15.3984 -8.79599
11.1773 -19.0099 -9.07314
8.86402 -17.1933 -8.59453
7.11875 -15.3468 -8.81174
14.7857 -11.8649 -11.1898
11.9508 -11.9865 -10.2794
9.50457 -12.6838 -10.0975
11.4537 -13.325 -17.6224
9.03391 -13.7541 -15.9369
8.27266 -12.8195 -13.6898
2.89675 -11.0572 -8.29828
4.84935 -11.4683 -10.5116
4.62453 -12.0172 -12.9917
-2.55679 -13.4657 -17.9452
-0.45777 -12.2849 -16.1902
1.89422 -11.5075 -15.585
3.24066 -6.95725 -20.7949
1.29262 -7.36983 -18.5779
1.50495 -7.75824 -16.0666
-4.99717 -5.08034 -18.4221
-3.02548 -5.12401 -16.1881
-0.788191 -4.92962 -14.9801
4.68811 0.674841 -13.3652
2.60391 -1.44508 -13.1592
0.289246 -2.27488 -12.484
-5.91541 -1.02974 -11.4301
-3.86171 -1.31216 -9.28927
-1.35516 -0.849829 -9.36804
5.76113 2.22484 -6.67824
2.93927 1.4142 -6.17099
0.716306 0.176466 -6.35327
-4.30007 -4.48283 -2.14333
-2.06637 -2.63269 -2.8274
-0.573729 -0.565196 -2.85769
-0.0412162 5.72865 -1.52434
-0.0673912 3.06948 -0.17953
0.623761 0.715076 0.514371
6.15153 -1.97674 6.36314
3.45582 -1.35644 5.25466
1.39895 -1.07924 3.77313
-4.9439 -5.2292 4.21818
-2.92612 -3.21911 5.09486
-0.977702 -2.31429 6.46867
2.35777 -6.05433 13.6872
1.33659 -4.00492 11.7799
-0.0342281 -2.61763 10.1371
-0.040047 3.49627 5.89511
0.658511 2.42982 8.58864
0.630158 1.07371 10.748
5.29639 3.54206 16.6498
2.75352 2.25198 15.7838
0.777562 2.62202 14.2151
-5.38435 4.89011 19.7654
-3.1333 5.42874 17.8884
-2.14866 4.52543 15.7166
-7.26268 10.8144 11.9767
-5.32542 8.85362 13.1094
-3.23522 7.79681 14.1179
3.72179 8.87896 12.6738
1.26169 10.1283 13.7996
-1.06854 10.8953 14.4971
-7.10217 15.3298 18.9492
-4.88142 14.6433 17.0844
-3.72651 13.5433 15.0944
-5.34716 15.5737 10.548
-2.60476 14.0274 6.45952
-2.48898 14.8451 9.3228
-3.63694 15.0178 11.5933
timestep
-5.86679 -11.403 -18.1375
-11.165 -11.4871 -18.1649
-8.97088 -10.7583 -17.9726
-7.03741 -10.5426 -18.2826
-10.5797 -6.87139 -14.235
-8.60648 -6.94856 -15.4527
-7.09748 -7.08293 -16.712
-6.76293 -3.31822 -12.3935
-4.89508 -4.18683 -13.4607
-4.7002 -4.44027 -15.4046
-0.263983 -5.14009 -20.2584
-0.51438 -4.45632 -18.0556
-1.09646 -3.6808 -16.3408
-3.05097 -0.949739 -10.1331
-1.62084 -1.33265 -11.9193
-0.298559 -1.44252 -13.3755
3.98004 -0.363266 -19.1197
3.57302 -0.484176 -16.8389
3.0525 -0.570874 -14.9409
6.01652 -2.62302 -14.0593
5.90587 -1.76331 -11.9073
5.70584 0.152842 -12.3187
9.41301 6.43617 -14.6883
8.61863 4.57303 -13.5568
8.44402 2.65401 -13.1472
8.05827 5.69005 -7.12504
9.11023 4.24752 -8.60655
10.1284 3.01756 -9.76042
15.1384 1.53131 -13.0544
13.8982 0.860961 -11.2119
12.8341 0.35236 -9.63393
15.9292 -0.0317292 -4.28052
13.9189 0.784194 -5.10225
12.8967 -0.658275 -5.97132
10.7998 0.795035 0.0587624
10.8127 -0.964217 -1.45361
10.85 -2.05791 -3.0917
7.16052 -5.41293 -6.9069
7.68589 -4.65816 -4.77695
7.72341 -4.20513 -2.86011
11.7113 -7.9744 0.946068
9.54066 -7.62759 0.204138
7.7377 -7.03067 -0.319226
5.43676 -9.61432 5.63034
5.01517 -9.04363 3.4215
4.71841 -8.22913 1.65248
-1.35975 -6.31397 -1.4416
-0.0905409 -7.28494 0.24028
0.949267 -7.7828 1.83772
-4.20584 -12.289 3.73405
-2.86862 -10.3944 3.80156
-1.68778 -8.90913 4.33119
-5.07519 -10.4091 10.7453
-3.99898 -9.2143 9.07298
-3.161 -8.04621 7.72604
-5.03025 -1.60782 7.10723
-3.8419 -3.10491 8.42212
-3.35237 -4.68608 9.49038
-1.94946 -3.36842 15.9987
-2.02929 -3.21682 13.685
-3.87611 -3.51317 13.0667
-7.20308 -5.44357 17.348
-6.95581 -3.36619 16.3451
-6.62975 -1.87005 15.1057
-1.98802 1.24308 17.9455
-3.62473 1.57368 16.3348
-5.32966 1.69192 15.3549
-1.29776 5.08801 13.7987
-2.31813 3.62001 12.3201
-4.27936 3.79843 12.3717
-7.48792 6.5066 8.56885
-7.0082 4.31228 7.98811
-5.18369 4.07143 8.691
1.14138 1.52714 9.67269
-0.555084 2.72019 8.63295
-1.6439 3.74291 7.34865
-2.6376 9.23705 2.68578
-2.33977 6.29204 3.03017
-1.29322 4.03163 3.57589
3.67381 1.54173 -1.87362
2.20338 1.95832 0.68464
2.15499 4.15209 1.98365
2.20649 12.3888 -0.900904
3.16459 9.68161 -0.104859
3.24816 7.769 1.57959
6.70624 12.5842 8.32488
5.56507 10.8142 6.21651
3.90155 9.3255 4.98406
0.77604 15.8173 7.78715
1.02592 13.1936 6.39634
1.22779 10.7983 7.24719
2.6973 5.51248 12.2232
0.740178 6.86711 10.4302
-0.899757 8.5663 9.46797
-8.02589 11.7057 6.6108
-6.69402 9.80162 8.47659
-4.63727 9.14669 9.83428
-6.42931 12.4734 16.3643
-7.04459 10.2411 14.4885
-6.33193 8.21989 13.1068
-4.8465 5.51816 18.9387
-7.00566 4.8224 17.0063
-8.01785 5.20893 14.6979
-12.7654 5.83683 9.02942
-11.6317 4.60638 11.4954
-11.1005 3.27472 13.6042
-12.9899 -2.60423 17.3658
-12.5875 -1.39591 14.6717
-10.8174 -0.478533 13.0818
-6.85401 -6.83969 11.6311
-7.56304 -3.97856 11.1934
-8.67964 -1.88016 10.2701
-10.8686 1.85355 4.0502
-9.46169 -0.464717 5.28557
-8.74874 -2.57088 6.53407
-7.02179 -11.4955 6.47603
-7.38217 -8.57601 5.99929
-7.23089 -6.04294 6.25129
-4.59712 -6.6991 -2.1749
-5.06735 -6.00805 0.685471
-4.96432 -5.72612 3.21774
0.459776 -5.7761 8.67162
-0.272613 -4.76486 5.96581
-1.80957 -3.82849 4.1593
3.30582 0.0582053 6.03775
2.37404 -1.36027 3.58824
0.581813 -1.95664 1.87512
5.20284 -7.70356 -3.31401
3.56852 -5.66323 -1.88347
3.11567 -3.63488 -0.405901
8.52836 -4.17426 3.26214
7.28921 -2.26421 1.33949
6.05669 -1.24038 -0.644238
9.33805 -1.91063 -8.38978
8.43778 -0.194356 -6.12609
6.89389 0.0653926 -4.11327
3.48985 7.3692 -7.22022
3.76123 4.49151 -6.49521
4.43455 2.04671 -6.22642
2.33553 -4.30359 -8.24863
1.65129 -1.40324 -8.23621
2.20409 0.933447 -9.09453
-3.6692 3.97541 -13.6345
-0.933084 2.79521 -13.6688
1.26849 2.54325 -12.4071
4.03045 3.75195 -19.8631
3.63381 3.81008 -16.9101
3.09237 4.96268 -14.7009
4.6245 9.19012 -16.8477
4.33062 13.5177 -12.4346
4.40706 10.7699 -13.5852
4.16625 8.60189 -14.906
timestep
-0.961829 -18.2137 1.4977
-2.80435 -22.564 1.41385
-2.65559 -20.2905 0.976185
-2.32242 -18.3489 0.985726
-8.26812 -20.0217 1.30109
-6.96637 -18.2036 1.91959
-5.53942 -16.953 2.44942
-4.10147 -19.2561 8.58938
-4.07814 -17.3947 7.20477
-4.16628 -15.9651 5.8522
0.537344 -16.1795 6.08454
-0.238264 -14.1033 5.39855
-1.72321 -13.5498 4.2283
-5.88041 -9.74003 1.17488
-3.77113 -10.7039 1.1086
-1.95842 -11.4733 1.05456
2.81739 -13.8312 -2.72611
1.68156 -11.9045 -2.10941
0.433118 -10.434 -1.7096
-0.103809 -3.9628 -0.370411
-0.308682 -5.54353 -2.05615
-0.190403 -7.0494 -3.32076
-2.42444 -10.3939 -8.62748
-1.26398 -8.50758 -7.93648
-0.518052 -6.88587 -7.10308
-3.87401 -3.15677 -12.0583
-2.18409 -4.03353 -10.7325
-0.516111 -4.09897 -9.6863
6.10146 -2.32662 -9.43287
3.90653 -1.66985 -9.79798
2.0111 -1.30685 -10.1936
-0.857928 4.56105 -11.409
-0.266398 2.90697 -12.9244
1.20587 1.83673 -12.1708
7.24585 4.59511 -15.0185
6.06648 4.00474 -13.1098
4.79293 3.06838 -11.9342
4.7653 0.712789 -6.27861
5.32122 2.71016 -7.3197
5.7606 4.25744 -8.45714
11.8014 4.34046 -6.50325
9.87626 5.59803 -6.81118
8.22187 6.66678 -6.85176
7.82844 12.5859 -9.79768
7.33293 11.0754 -8.10795
6.96032 10.2192 -6.3733
0.714129 14.1171 -4.49944
2.78891 13.1072 -4.73978
4.55583 12.3378 -4.33125
7.88263 14.0229 -0.0180152
5.84679 12.9795 -0.404133
3.95271 12.4678 -0.581673
3.95123 16.7588 3.16881
3.07299 14.8818 4.21197
2.51078 13.7759 2.68172
-4.88243 14.3073 2.57778
-2.84594 13.815 3.57414
-0.981774 13.5801 4.16622
2.58384 13.0779 10.2986
1.62465 12.0364 8.46076
0.143398 11.6297 7.22731
-4.61404 6.09282 8.70777
-2.80866 7.53454 8.91859
-1.10858 8.52425 9.02409
2.49832 7.8556 14.5506
1.86453 7.10016 12.4506
1.48079 6.29888 10.6923
5.49174 1.77924 13.1779
4.26071 2.478 11.3398
2.79162 2.78784 10.0644
1.82652 -4.48288 12.222
1.99822 -2.66799 10.787
2.09041 -0.940445 9.84472
-2.48524 -1.11583 3.63746
-1.40741 -1.58344 5.63797
-0.611975 -1.99874 7.39174
-3.38256 -5.99234 14.1405
-2.3855 -5.07735 11.4855
-1.65886 -5.25482 9.0477
-1.90524 -13.8357 10.2222
-1.93801 -11.2135 8.80684
-2.29604 -8.83745 7.95307
-6.49364 -4.32008 4.50433
-5.7999 -7.21767 4.5602
-5.37337 -9.40629 5.79736
-8.65088 -16.8346 6.18941
-8.27122 -14.1481 4.95692
-7.2298 -12.0958 3.85872
-11.9354 -16.4213 1.89455
-9.70243 -14.7556 0.836478
-7.90132 -13.0511 0.242144
-4.66417 -15.201 -5.79647
-4.74126 -12.5945 -4.3541
-6.16151 -11.3228 -2.6605
-5.61842 -2.71587 -2.65329
-5.07401 -5.58175 -3.26221
-5.37059 -7.93696 -4.19361
-7.01169 -6.28229 -12.1674
-6.93817 -6.93118 -9.25981
-5.19377 -6.17984 -7.55833
-9.49814 0.137963 -10.3641
-7.25207 -1.52932 -9.33664
-5.26084 -2.40711 -8.00742
2.4875 -4.31866 -5.79227
0.278246 -2.36089 -6.20062
-2.14267 -1.58644 -5.99638
-3.24008 0.87424 1.12846
-2.58254 1.65537 -1.67116
-1.71158 1.65906 -4.06776
2.01777 6.18518 -10.1855
0.743611 5.02101 -7.75615
1.01923 3.8875 -5.48869
2.9623 -1.39534 -1.56533
3.58047 1.51931 -1.62018
3.91924 3.6036 -3.04969
11.7296 1.22352 -5.599
9.59934 2.27789 -3.80164
7.71055 3.66808 -2.80048
12.0003 10.9048 -2.96118
10.8001 8.45782 -1.75614
9.19971 6.63968 -0.958784
11.5528 3.22875 4.23855
9.83488 5.618 3.76887
7.88396 6.77497 2.6036
7.54141 12.7761 5.71814
5.964 11.099 3.82626
5.04707 9.28344 2.28829
2.65929 8.77087 -5.93669
2.38882 8.48231 -2.98305
2.74999 8.08266 -0.490643
2.27087 2.84709 4.10824
1.09869 4.64042 2.03692
0.0890191 5.3875 -0.182303
-5.10183 5.60029 -7.44558
-3.78358 5.52536 -4.77406
-2.40805 6.45703 -2.83952
-9.02815 10.3662 0.527052
-6.09919 9.82091 0.591882
-3.98152 9.13759 -0.653563
-3.0273 15.0095 -1.3565
-0.773554 13.1568 -0.749348
-0.882395 10.9713 0.559872
4.26653 8.39429 7.39751
2.2842 8.99137 5.25409
0.363472 9.02619 3.57733
-6.63196 5.52703 2.17504
-3.78816 5.76383 3.03359
-2.15753 6.48619 4.85608
-3.73287 2.5391 7.05624
-0.581175 1.96028 12.0829
-1.74906 2.33425 9.36694
-1.84035 3.40209 7.0531
timestep
22.4535 0.178871 14.1536
19.4711 -3.38764 15.1187
20.1993 -1.2241 14.705
21.1584 0.496102 14.7483
20.2199 1.90257 10.0951
19.0644 3.5834 11.2006
18.6238 2.59204 12.845
13.2638 1.36638 17.0161
14.0459 2.27029 15.0278
14.919 3.13828 13.4898
15.7447 7.38217 9.31866
14.037 6.56944 10.6624
12.8087 5.96629 12.0796
8.11047 6.35717 17.6448
8.64201 6.23532 15.3898
9.31782 5.86272 13.5772
7.8054 9.44648 7.93836
8.52024 9.92063 10.094
7.83772 8.52156 11.3013
0.831391 6.857 13.7334
2.52134 7.44898 12.2582
4.12526 7.7252 11.1482
4.22315 13.2231 6.39871
3.2435 11.7254 7.87507
2.42676 10.4977 9.18141
-4.14709 8.24805 10.7653
-1.83991 8.49162 10.7689
-0.950936 8.76309 9.03196
0.594711 7.22803 6.89223
0.484163 8.41253 4.90045
-1.13277 9.46397 5.30158
-0.779773 13.0033 0.00117292
-2.04833 11.991 1.65899
-3.4246 11.0931 2.74551
-10.3188 11.2718 2.63912
-8.32899 10.4325 1.79139
-6.60052 10.1224 0.898548
-10.5763 12.9708 -2.02368
-8.78491 11.6361 -2.64985
-7.46784 10.1789 -2.80072
-2.84112 12.4597 -5.13641
-3.7958 10.3811 -5.52432
-5.08417 8.89198 -5.46566
-0.0384988 7.42528 -7.74882
-1.9148 6.20715 -7.13396
-3.74591 5.58125 -6.76495
-2.42865 -0.748109 -5.15465
-3.26431 1.27247 -4.3792
-4.23929 1.89764 -5.97277
-10.7429 -1.53798 -3.88481
-8.75945 -0.912913 -4.91327
-6.88761 -0.788727 -5.51469
-10.6315 -3.79013 -9.33452
-8.68634 -4.20128 -8.13885
-7.28212 -4.35513 -6.76575
-5.08944 -7.933 -1.4455
-5.05945 -7.34369 -3.68921
-5.11263 -7.27135 -5.65716
-6.76912 -12.6758 -8.72293
-5.0162 -11.4614 -7.80922
-3.50792 -10.3584 -7.18523
1.65141 -15.6555 -8.97858
0.696557 -13.5423 -8.9073
-0.28309 -11.8838 -8.49423
5.32488 -6.57596 -9.88906
3.60441 -8.12194 -10.0687
2.07305 -9.36118 -10.0832
0.996507 -12.684 -15.913
2.49986 -12.0191 -14.2758
3.63941 -11.5992 -12.7247
8.29835 -15.4915 -10.7171
7.77894 -13.837 -12.2583
7.13863 -12.6906 -13.7269
3.81596 -16.1782 -19.151
4.69109 -14.3157 -18.0797
5.73367 -12.8627 -17.2534
6.5776 -11.1485 -23.9656
5.43495 -10.737 -21.2443
4.26012 -9.90993 -19.1376
-2.8372 -11.9089 -21.5733
-0.987285 -9.96785 -20.2731
0.613582 -9.03847 -18.5192
3.39323 -3.09886 -12.871
1.69353 -5.38714 -13.7401
0.910999 -7.39244 -15.1071
-2.86377 -14.3644 -12.5014
-1.90315 -11.5616 -12.8209
-1.39434 -9.07298 -12.597
-5.07499 -4.81454 -12.2364
-4.3615 -6.1992 -9.69593
-2.10885 -7.32624 -9.29865
5.17511 -6.47318 -6.10313
2.256 -6.99046 -5.80045
-0.182406 -7.69565 -6.04408
-2.07338 -14.4216 -3.70901
-1.38287 -11.6066 -3.01666
-1.10092 -9.10114 -2.63513
-1.79778 -3.46458 -3.32546
-1.86204 -4.092 -0.412964
-1.43067 -6.54063 0.153246
-1.25313 -9.70175 4.89765
-3.2223 -7.46538 4.85973
-4.0782 -6.14849 2.85081
-7.77554 -0.865858 -0.791163
-7.42065 -2.09163 1.90178
-5.96138 -2.98513 3.79247
-8.65 -0.0308076 11.3003
-6.81826 -0.54541 9.00679
-6.70042 -0.386278 6.46448
-6.32953 5.73926 10.9017
-5.59359 4.80008 8.17099
-6.34527 3.38683 6.18601
-11.2722 6.11607 0.405331
-8.93726 4.40978 1.12419
-6.87875 3.66893 2.43421
-7.55365 4.78613 -4.10541
-5.27284 4.73623 -2.18817
-4.15082 3.58307 -0.209843
2.29766 7.22687 0.451576
1.06567 4.61569 1.18936
-0.532223 2.72656 0.572572
4.46597 -1.13069 -3.00983
2.6728 -1.4784 -0.655253
1.47293 -0.412153 1.32614
7.59475 -4.11632 3.87325
5.31702 -2.19741 3.97397
3.00251 -1.38169 4.66685
-0.314324 -1.68118 13.0541
0.73552 -1.74211 10.2658
1.48618 -0.669343 8.07765
6.77651 2.03498 11.2764
5.25301 3.40195 9.11061
2.79974 2.71295 9.20665
6.34705 3.83767 2.7752
3.76093 3.20451 4.11366
1.79604 3.67377 5.66978
-2.32763 -1.77542 5.04168
-2.36274 1.20164 4.91417
-1.84491 3.67631 4.58192
-2.75511 8.11292 -1.6944
-2.84163 7.19467 1.13928
-3.73675 6.78641 3.49187
-4.75105 13.1899 7.0781
-5.62121 10.3903 6.54389
-6.61524 8.31441 5.44613
-12.1569 11.3944 5.18107
-11.0199 8.64461 5.01916
-9.8926 6.39128 5.41186
-10.4637 2.04498 7.13451
-15.5179 0.400869 4.21142
-13.1749 2.14464 4.80307
-10.711 2.68824 5.17199
timestep
-7.44484 -0.426311 -17.7534
-3.70706 -2.41194 -20.484
-5.6464 -2.11383 -19.2461
-7.01989 -1.81863 -17.865
-9.965 -7.88425 -18.6478
-8.66972 -6.55369 -17.257
-7.91906 -5.09602 -16.1649
-8.49783 -5.46282 -8.48478
-7.89812 -5.60456 -10.7214
-7.30256 -6.06359 -12.5423
-0.769042 -9.29471 -13.0876
-2.9423 -8.88984 -12.3837
-4.82186 -8.84357 -11.7954
-10.1266 -11.0506 -10.9778
-8.17261 -10.7311 -9.76861
-6.46226 -10.5308 -8.8118
-4.13991 -17.2071 -9.22549
-4.46067 -15.2216 -8.06905
-5.01152 -13.5975 -7.09972
1.04034 -12.8864 -5.34509
-1.18904 -12.325 -5.03347
-2.96205 -11.5704 -4.62369
-8.16489 -8.34109 -1.48087
-5.89234 -8.09778 -1.87926
-4.19538 -9.0878 -2.02455
0.530412 -10.5538 1.01264
-1.28998 -9.1209 1.13638
-2.81298 -7.88259 1.30358
-5.68215 -2.06754 3.52388
-4.30573 -3.91165 3.81906
-2.92605 -5.29299 4.08229
0.631164 -6.24674 6.44752
-0.370299 -5.12649 8.21515
-2.11744 -4.38792 7.68326
-6.89977 -2.96921 12.1596
-4.84987 -2.51824 11.1712
-3.00544 -2.12345 10.6028
-1.72288 3.73468 10.1442
-1.09983 2.01937 11.5767
-0.894585 0.338531 12.5834
-0.752483 -3.72076 17.334
0.108933 -1.65358 16.728
0.556848 0.155808 16.0906
5.54488 -0.903742 20.6511
4.76777 0.380908 18.8824
3.66824 1.56519 17.7558
5.35628 7.34654 21.3659
5.40951 6.01864 19.4642
5.52961 4.87632 17.8637
9.56409 5.62765 18.5557
9.25694 7.16854 16.8488
8.01842 6.47879 15.4809
9.43908 0.860066 11.2082
9.40176 3.12737 11.6984
9.60733 4.96469 12.3788
13.2409 7.21325 6.99704
11.3511 7.2076 8.34266
9.57087 6.97315 9.15315
3.10059 6.99926 7.16829
5.36171 7.32594 6.76449
7.22549 7.71128 6.25584
9.80043 9.89691 -0.622939
8.91266 9.82026 1.51912
7.55119 9.45501 2.8953
1.15097 9.79716 4.43373
2.92038 9.39704 2.98753
4.06852 9.1523 1.40552
2.02192 5.46168 -4.87229
2.42027 7.3469 -3.58014
2.8784 8.64057 -2.16684
1.08001 14.4423 -3.74263
0.288669 12.4131 -2.94363
-0.349915 10.632 -2.39512
-7.48609 7.82244 -3.71016
-5.28335 8.27141 -3.1368
-3.45273 8.43852 -2.42842
-0.838405 4.02889 -6.50527
-1.48068 3.84591 -3.60106
-1.5758 5.27092 -1.48853
-0.660436 6.95288 5.60074
0.422787 5.30164 3.36905
1.29587 5.54245 0.985309
9.12043 6.97222 -2.27345
7.0391 5.45902 -0.770554
5.04582 4.97654 0.744862
11.9155 5.76791 3.35047
9.20452 5.18145 4.43988
6.84617 4.30557 4.02332
7.81178 -1.58055 8.78891
6.71661 1.17536 8.4957
5.90514 3.41944 7.59677
6.08348 10.5392 11.8634
5.4433 7.75518 11.015
5.73552 5.22318 10.9371
-0.159347 5.07902 16.0231
2.00837 4.76368 14.0027
3.77942 3.04532 13.36
8.16403 -2.13536 16.8218
5.78524 -1.6907 15.0828
4.22867 -0.727667 13.3074
-1.31763 -6.27572 13.4067
0.285115 -3.91452 12.5486
1.62957 -2.34436 11.0555
4.77383 -0.394459 3.10014
2.73922 -0.799763 5.23942
1.53861 -1.08701 7.47068
-6.43591 0.693726 7.29956
-3.57401 -0.133171 7.22096
-1.70538 -0.605071 5.55123
-4.77675 5.17881 2.04194
-3.1089 2.73118 1.71364
-1.34858 0.92533 2.09137
5.54814 -0.20798 -3.23985
3.64251 1.09012 -1.35202
1.27431 1.62023 -0.568991
0.144487 -4.03931 1.65284
-1.44645 -2.60338 -0.417776
-0.755508 -1.06579 -2.33113
-9.22923 1.2062 -4.26649
-6.39628 0.377846 -3.85583
-3.92817 -0.154172 -4.21346
-1.06292 -0.258309 -11.4826
-3.40273 0.272377 -9.71511
-3.92687 1.58452 -7.59236
-8.06122 9.25305 -8.08409
-7.71361 6.2934 -8.07928
-6.3249 4.27704 -8.79224
-1.45875 7.21636 -14.0308
-3.90699 6.33017 -12.5812
-5.98423 4.85192 -12.533
-3.32996 4.98411 -18.4964
-3.58644 2.68618 -16.6164
-5.03055 1.86609 -14.6814
-10.234 -1.02966 -10.751
-8.36144 -1.79983 -12.9375
-5.9097 -1.67751 -13.6278
-3.19915 -8.05927 -17.7456
-3.48916 -5.76528 -15.8657
-3.10929 -4.2355 -13.8612
4.04274 -5.72824 -15.0951
2.04529 -4.52475 -13.2398
0.0353017 -4.08624 -11.7331
-6.05143 -4.85614 -5.50727
-3.54862 -4.03116 -6.89859
-1.36504 -4.21394 -8.20278
3.83507 -11.0875 -7.49722
2.23973 -8.57317 -7.61227
0.608762 -6.9696 -6.48493
2.10854 -5.48855 -2.84015
7.78264 -5.51248 -7.39443
5.14605 -4.99216 -6.10677
3.12964 -4.88664 -4.54938
timestep
14.7506 -2.18176 -10.2351
19.4391 -0.737761 -9.92872
17.312 -1.45058 -9.33718
15.5663 -2.31071 -9.03119
16.3454 -4.24998 -2.80866
14.6943 -3.91869 -4.40441
13.6175 -3.21674 -5.89731
15.3262 2.1955 -4.12516
13.4634 1.23303 -5.11811
11.9048 0.168611 -5.68272
10.0446 5.06825 -11.2718
9.93988 3.6173 -9.46457
9.78582 2.27996 -8.0263
2.69605 1.72906 -5.50764
4.65827 1.50227 -6.72445
6.08619 1.41407 -8.07878
7.34368 -2.29652 -13.692
6.56935 -0.403915 -12.5962
5.8837 1.29479 -11.8715
1.28494 4.12496 -10.3203
1.69299 2.01644 -11.1978
2.2783 0.157707 -11.4867
-0.643223 -6.80999 -10.8616
-0.352245 -4.56808 -11.3828
-0.325584 -2.6083 -11.5814
-4.01989 1.39147 -14.2329
-4.40167 -0.239974 -12.6282
-4.00463 -1.68569 -11.3503
-9.27421 -6.13562 -13.706
-7.06522 -5.52343 -13.3482
-6.97581 -3.85146 -12.3102
-9.94398 0.391938 -7.60038
-9.01076 -1.64681 -8.1962
-8.38617 -3.41178 -8.80913
-7.09914 -9.74235 -6.18049
-8.16076 -7.68012 -6.12967
-9.20924 -6.01266 -6.16377
-10.1936 -8.23037 1.13492
-9.96919 -6.87535 -0.734834
-10.2289 -6.04706 -2.50328
-13.7457 0.0331647 -1.76648
-12.7024 -1.72275 -2.86687
-11.8893 -2.80105 -1.43263
-8.29861 -4.54502 4.2265
-10.0978 -3.74333 3.00071
-11.7034 -2.79676 2.36282
-17.1558 -0.618086 7.12881
-15.1752 -0.530139 5.92373
-13.4918 -0.609031 4.90362
-9.37178 3.92456 4.27254
-10.9377 2.91902 5.65789
-12.2196 2.28468 7.01263
-17.4264 5.42461 9.73349
-15.1842 4.85006 9.89077
-13.3247 5.11386 9.29616
-14.9347 3.88369 15.3506
-13.2856 4.40701 13.805
-11.7914 5.17032 12.7726
-10.9229 0.840408 13.5388
-8.72229 1.57477 13.5552
-8.68513 3.45715 14.135
-3.42884 -0.114758 13.3171
-4.44941 1.87607 12.7027
-5.14705 3.71705 12.7732
-6.50537 9.88877 11.3097
-5.05274 8.08344 11.1953
-3.84666 6.61225 10.6835
-1.10084 10.8588 13.0507
0.117455 8.917 12.6937
-0.526389 8.44867 10.8918
5.38208 5.59352 11.7857
3.72238 6.42183 10.3922
2.63109 7.38483 9.06458
4.44774 9.8143 2.04245
3.96089 8.37189 3.79312
3.92192 7.37286 5.49056
11.4655 6.29232 7.90196
8.7988 5.3783 6.93566
6.33089 4.74834 6.81296
7.09393 -0.82185 12.5422
5.9128 1.24726 10.7522
4.4683 2.13442 8.84724
1.30417 4.40315 14.0738
0.320427 2.90678 11.6919
0.696493 2.08635 9.3069
-1.21913 8.76459 5.61382
-1.76144 5.84274 5.83534
-2.04975 3.76777 7.28928
-9.64354 6.93862 8.32743
-7.40703 5.01641 7.89901
-5.79127 3.11111 7.38747
-10.012 -1.58809 9.57434
-9.17274 -1.00544 6.77495
-7.34084 0.21051 5.4834
-11.9471 3.06674 -1.20689
-9.70432 1.54008 0.0259317
-8.36307 0.329547 1.82542
-4.73043 -6.73732 0.211295
-6.48394 -4.40798 -0.404978
-6.98936 -1.9547 -0.882927
-6.09214 3.87276 -4.99834
-5.68874 0.920427 -5.03534
-6.05983 -1.55445 -4.54569
-5.24864 -7.24997 -8.95405
-3.9223 -4.98922 -7.53624
-2.99908 -3.49606 -5.68674
-1.8488 3.62623 -8.34908
-1.01163 0.777044 -8.10074
-0.161746 -1.42523 -7.13628
4.77698 -3.69051 -10.3934
3.98509 -3.85348 -7.5252
3.26979 -2.21446 -5.70741
9.22725 -3.74018 -4.58246
7.49676 -1.375 -4.04244
5.33516 -0.470042 -3.03691
7.0469 7.06181 -5.4257
6.93089 5.29155 -3.03131
5.7432 3.20669 -2.16802
1.26492 10.5218 -0.68652
1.87166 7.60996 -0.86928
2.86483 5.26301 -0.780014
-0.887292 -2.1389 -0.548288
0.0109461 0.669009 -0.983274
-0.0266799 2.96761 0.120141
-5.32437 4.39992 2.60415
-4.22874 1.76514 3.46319
-1.70246 2.10955 3.42098
-2.80354 -4.83329 7.36867
-1.23333 -2.59205 6.18896
0.0923811 -0.972533 4.7322
6.49772 3.97674 2.07069
4.9667 1.46832 2.56487
3.30554 -0.455414 2.77051
2.52416 -6.14324 -3.00753
4.60117 -4.72794 -1.40648
4.78888 -3.24556 0.659873
9.92724 -6.93785 4.86446
9.11696 -5.58486 2.33597
8.569 -3.57478 0.865658
14.596 2.06795 -0.86309
12.9187 -0.353531 -1.31395
11.7353 -2.58892 -0.989799
16.2077 -9.84674 -0.851198
13.8185 -8.1539 -0.297675
12.605 -6.25413 -1.48961
15.8797 -6.6339 -8.08597
13.6753 -7.693 -6.38324
11.8699 -8.21595 -4.66002
9.57232 -11.9484 -6.31754
6.62919 -14.9016 -1.75377
7.98165 -12.5104 -2.90838
9.28162 -10.9931 -4.49287
timestep
-17.8852 7.99436 -13.9436
-20.158 11.0749 -11.1648
-18.7831 9.2645 -11.628
-17.97 7.70477 -12.5151
-14.8057 5.049 -7.02525
-15.4421 5.06646 -9.25618
-15.9586 4.79011 -11.1371
-19.0347 -0.935053 -11.8647
-17.0119 0.132037 -12.2549
-15.4117 1.26494 -12.4462
-9.91235 1.80525 -15.5411
-11.6769 0.405558 -14.9848
-13.1616 -0.848497 -14.6622
-14.4118 -7.45848 -13.5713
-12.8466 -5.78052 -13.913
-11.6277 -4.23346 -13.8691
-7.32485 -0.468911 -10.2575
-7.82412 -1.82114 -12.0754
-8.0037 -3.14366 -13.5244
-2.84538 -5.5491 -17.828
-3.79953 -4.89409 -15.8173
-4.61176 -4.78166 -14.0261
-0.294735 -8.24891 -8.79457
-0.936044 -7.26476 -10.7952
-1.52065 -5.9783 -12.1679
1.62602 -0.916779 -12.361
1.61234 -3.22399 -12.6039
2.08814 -5.10004 -12.9712
5.6126 -9.67296 -16.2671
5.28156 -8.31703 -14.4139
5.24024 -7.21393 -12.7823
7.40355 -10.2443 -6.91906
7.70542 -8.90198 -8.7871
8.09715 -7.74667 -10.3339
14.5674 -8.40728 -13.2964
13.0546 -7.95531 -11.5966
11.8763 -7.41732 -10.1123
12.8482 0.0549795 -11.0916
12.8246 -1.98178 -9.98098
12.9885 -3.85531 -9.39454
8.48042 -6.96826 -5.20718
10.0172 -5.34667 -5.83271
10.9671 -3.65674 -6.18295
15.8666 -3.56807 -4.24323
14.0976 -4.30397 -2.93501
12.3811 -3.37503 -2.66712
12.731 3.14399 -4.62278
11.7879 1.43592 -3.36756
10.9118 0.100079 -2.21484
7.7748 -4.26589 2.16981
8.19602 -2.18139 1.24256
8.36781 -0.336259 0.574058
8.13075 -1.25489 6.67867
7.85187 0.422218 5.10009
7.17092 1.55911 3.64245
4.35244 6.88751 -0.0870429
5.08346 5.64833 1.73296
5.61652 5.02462 3.52398
9.15349 3.27897 8.62301
7.37529 4.49693 7.76453
5.54272 5.06932 7.323
3.0268 10.1856 6.5157
3.11878 8.70885 8.3026
3.51619 7.30818 9.62966
3.15855 1.51615 8.58898
3.22435 3.02587 10.3493
2.88281 4.27704 11.8322
7.86046 1.91458 15.7226
5.57842 2.12769 15.3631
3.65765 2.46016 15.0785
2.54717 7.79273 18.4144
2.66738 5.47631 18.3683
2.28077 3.54633 18.4496
-2.08424 8.09798 20.1158
-1.61398 5.82646 20.0772
-1.23859 3.90759 19.8366
-8.31951 5.87882 18.9932
-6.22637 3.82574 18.4602
-4.36524 2.09442 18.6633
-6.05469 -3.66777 22.9174
-5.21535 -2.97988 20.142
-4.1834 -1.67406 18.2101
-12.0294 0.155134 17.5043
-9.2831 -0.500128 16.551
-7.0907 -1.53977 15.7668
-12.389 -3.19931 9.90291
-9.85545 -2.61296 11.3581
-7.58192 -1.65331 12.0004
-0.767954 -3.76226 9.22835
-3.54847 -2.71494 9.45688
-4.76157 -0.489315 9.73518
-3.19757 8.09391 8.60902
-4.35568 5.34962 8.51931
-4.76826 2.88855 7.99452
-7.38743 1.71309 0.139571
-6.73852 2.06373 3.02685
-4.5939 2.78986 4.1998
2.9362 1.27057 2.88355
0.0489073 1.64788 2.24983
-2.1273 2.59356 1.31583
-3.31518 7.68898 -5.50145
-2.56049 5.18995 -4.06419
-2.43537 3.24956 -2.41443
-6.63018 -2.95397 -6.71219
-4.59375 -1.21475 -5.40511
-2.59495 0.164552 -4.62736
-1.58699 2.15777 -12.5048
-1.40955 1.32065 -9.65027
-0.686832 -0.357877 -7.87183
3.66421 -7.72357 -7.9467
2.46142 -5.15349 -8.85686
2.29845 -2.65785 -8.35892
9.59863 -3.34879 -13.1939
7.3615 -3.36124 -11.2254
5.9467 -2.33108 -9.3707
13.0685 2.90912 -8.62486
10.4147 1.65222 -8.11704
8.48376 0.0181741 -7.79454
6.926 -5.82788 -2.40629
7.32556 -3.00961 -3.28839
7.28051 -0.649279 -4.25241
7.53382 6.12994 -3.18481
6.80371 3.66828 -1.67234
5.70995 1.37585 -1.44666
3.39404 1.54485 -7.28277
1.78899 1.66159 -4.77466
2.04081 1.94748 -2.25328
0.192003 -5.31426 -4.87135
0.992376 -2.85687 -3.38776
0.326403 -1.34596 -1.44453
1.6203 -9.82991 0.647677
1.61124 -6.85349 0.793545
1.17084 -4.34251 0.734368
7.01429 -4.52924 5.82983
4.32047 -3.78778 4.79351
1.90272 -3.16656 4.27293
-5.59885 -2.66062 3.64915
-3.15388 -1.67272 5.03716
-0.803704 -0.791963 5.48816
-0.0846834 6.84075 4.20203
-0.62286 4.75616 6.26243
-0.638913 2.48044 7.41279
0.902439 -1.31944 15.3199
0.0554251 0.180607 12.8882
-1.2115 1.29959 10.979
0.742125 7.31149 15.184
-1.30688 5.76135 13.6743
-2.90327 3.81412 13.2714
-5.48156 6.8021 12.1456
-9.41775 2.44728 8.88216
-7.61341 3.83481 10.8056
-6.45254 5.05475 12.7204
timestep
-10.4566 -4.02014 -19.2545
-9.95608 -8.03826 -18.31
-11.7237 -6.7498 -19.0833
-11.3247 -4.91326 -18.4927
-18.4143 -7.3229 -17.4974
-16.6977 -5.76229 -17.5087
-14.9844 -4.79035 -17.4772
-15.9122 -5.31033 -9.98967
-14.8634 -4.85174 -12.0076
-14.0584 -4.65058 -13.7944
-7.58709 -3.37618 -11.9528
-9.38614 -3.47576 -13.4143
-10.502 -4.79158 -12.4632
-6.16002 -9.11297 -11.1034
-7.75646 -7.58063 -10.4065
-9.15139 -6.60852 -9.41146
-11.368 -7.673 -3.16974
-9.68968 -7.01937 -4.63207
-8.39119 -6.02869 -5.73361
-4.64819 -0.666348 -4.67958
-4.85846 -2.97625 -4.62941
-4.84957 -4.92647 -4.90774
-4.19212 -11.5717 -4.24645
-3.48136 -9.37236 -4.04637
-2.73312 -7.68116 -3.3675
-2.30471 -9.41058 2.38025
-0.98166 -9.05657 0.50765
0.0554578 -9.03096 -1.16707
5.17435 -10.198 -6.02433
4.51826 -10.202 -3.79904
3.49701 -10.3305 -2.11932
6.80727 -16.6518 -0.640787
6.66344 -14.3367 -0.595812
6.18659 -12.431 -0.447798
12 -11.9924 -3.92045
10.3498 -10.9423 -2.67284
9.03106 -10.1234 -1.45983
7.62026 -5.52682 3.37799
8.31413 -5.84917 1.18778
8.9104 -6.42406 -0.599649
9.62843 -1.45121 -6.37136
9.97925 -2.73369 -4.47017
10.2483 -3.55299 -2.69893
15.8841 -2.94188 -0.109914
13.6697 -2.39272 0.311042
11.729 -2.10294 0.486169
15.55 2.45637 1.16035
13.7177 2.16087 -0.2317
12.2758 1.62253 0.997946
8.35605 2.53393 6.10837
9.24178 3.57108 4.23162
10.1996 4.32264 2.68289
13.1359 6.96089 -2.49326
12.0775 7.50479 -0.501678
11.2129 7.69652 1.25805
9.11388 12.0437 -2.59439
8.92861 11.4363 -0.362992
9.02517 10.7944 1.49697
8.32689 13.4911 7.51652
7.25191 12.5345 5.6967
6.45535 11.5378 4.19575
1.28036 12.4533 0.303329
2.31274 12.8579 2.34118
2.92395 12.941 4.21213
-1.21046 17.3673 8.58182
-0.376998 15.5515 7.40254
0.00121611 13.8645 6.45818
-6.67968 11.8039 4.61421
-4.52661 11.8988 5.47308
-2.75643 11.2782 6.07497
-3.15096 7.07262 9.91079
-3.23079 6.93203 7.59643
-3.57184 7.57953 5.7674
-4.60658 4.01403 -0.998071
-4.94953 4.711 1.18803
-5.09071 5.45614 3.00619
-12.9561 5.06821 3.96002
-10.0016 4.76329 3.7189
-8.01611 3.16539 3.80272
-7.33387 2.32616 8.99607
-6.82312 0.103196 7.07826
-8.33175 -0.398013 5.0844
-14.534 -0.031255 6.35583
-13.0723 -2.02571 4.6927
-10.931 -2.63694 3.45021
-12.2956 -3.53428 -3.34036
-9.88356 -3.4129 -1.59464
-8.90953 -4.18689 0.631031
-6.49844 -11.5723 -0.0745982
-6.29467 -8.62921 -0.495723
-5.73769 -6.22099 0.130086
-1.36918 -5.09904 5.18602
-1.99586 -4.15074 2.43131
-2.49759 -4.2459 -0.0670322
-0.868801 -0.509745 -8.04393
-0.528104 -2.01473 -5.49455
-0.777324 -3.34509 -3.33341
3.22075 -4.15 -8.62781
2.70127 -5.63571 -6.09736
2.5271 -5.20379 -3.59026
6.39154 -0.268649 -4.29131
5.67177 -2.2596 -2.19406
4.5331 -3.92003 -0.629154
6.15375 -8.94294 5.5517
4.00533 -7.35494 4.2315
3.40922 -5.42615 2.67363
3.93489 -1.40584 8.91922
2.66495 -1.43846 6.22356
1.85989 -2.18932 3.92345
-2.36349 1.0203 -2.2444
-0.0145852 0.169679 -0.619753
2.15833 -0.519585 0.522974
1.21725 7.13062 -0.74698
3.08191 4.84382 -1.16323
3.94644 2.44805 -1.03755
7.5728 -2.08646 4.36022
7.44323 -0.365916 1.93055
7.40625 1.55835 0.257744
12.2715 5.89615 -5.47833
10.0675 4.81823 -3.7869
9.21771 4.45238 -1.41067
5.20797 10.3249 -3.33886
5.8352 8.77394 -0.872807
7.25975 7.12452 0.451047
12.4753 7.24768 6.08348
9.55373 7.42688 5.52454
7.3854 7.01492 4.24739
7.22875 10.9068 9.98365
4.9376 9.83352 8.4091
4.6928 7.8836 6.78417
0.594075 11.6896 10.922
0.457755 10.0791 8.4184
0.914507 8.27442 6.67569
-2.58417 12.3296 1.94042
-1.64713 9.53638 2.38802
-0.836393 7.35515 3.43081
4.57636 3.35116 4.21459
1.79802 2.71383 3.34567
-0.410951 3.68903 2.52597
-7.01597 -0.391497 0.92282
-4.39379 -0.779816 2.28437
-2.5887 0.682241 3.33628
-0.0490409 2.89731 10.0079
-0.879984 0.567742 8.34563
-1.93608 -1.0322 6.66416
-5.28962 -1.07621 13.3803
-5.174 -1.96384 10.5379
-4.44746 -3.24871 8.45857
-5.51108 -7.54596 4.98202
-10.7738 -5.55191 7.0965
-8.11563 -5.87097 5.78789
-5.7564 -6.32067 6.64483
timestep
-11.947 13.6788 12.9517
-7.55415 14.9937 11.1286
-9.66869 15.0741 12.0797
-11.3926 15.0271 13.0319
-10.5441 19.9476 16.6423
-11.9672 18.808 15.2076
-13.1175 18.3515 13.6749
-9.98314 23.2781 9.89508
-10.4165 21.2 10.831
-12.1234 20.2596 10.5426
-17.4489 19.5305 6.35425
-15.9404 19.0974 8.06284
-14.1576 18.2589 8.03225
-14.4838 14.3822 1.72479
-14.155 14.8031 3.98248
-13.4522 15.302 5.75448
-8.37461 10.3585 6.8725
-10.0688 11.8903 7.27943
-10.7412 12.6437 5.58792
-8.7586 14.804 -0.168936
-10.2123 13.102 0.441305
-9.83609 11.9171 1.96951
-3.61129 9.93426 -2.17585
-5.68541 10.2184 -1.17601
-7.51523 10.1304 -0.451485
-11.8644 5.9733 2.38198
-9.62915 6.19766 1.80245
-7.87556 6.64793 1.02585
-9.49776 1.84816 1.02252
-7.56667 1.92758 -0.260826
-7.67899 3.62036 -1.26222
-5.71059 5.05937 -7.111
-6.73495 3.40649 -5.84566
-7.95094 2.26185 -4.80065
-13.3357 0.976717 -7.87359
-11.3154 0.247139 -6.99684
-9.75196 -0.728884 -6.30127
-9.7996 -6.01009 -5.91481
-8.87195 -4.65017 -7.54958
-8.24519 -3.2167 -8.74676
-11.1143 -3.27419 -13.6268
-9.10811 -2.14784 -13.3286
-7.91758 -3.49456 -12.5224
-3.42828 -0.0801787 -15.5541
-3.79221 -1.89595 -14.1566
-4.13335 -3.2507 -12.7677
-5.03609 -7.48512 -8.22665
-3.42485 -6.19469 -9.28546
-2.04047 -5.17283 -10.2447
4.13009 -2.52997 -12.9228
2.81808 -3.96513 -11.6574
1.75372 -5.08573 -10.4358
3.92903 -10.682 -8.02048
4.61591 -8.47568 -8.22708
4.7438 -6.54564 -8.60055
9.31174 -2.17734 -8.28635
9.00042 -4.47532 -8.35545
8.53551 -6.38904 -8.40457
14.7435 -9.72267 -8.35709
12.6287 -9.16989 -7.57958
10.9888 -8.66918 -6.60952
15.1551 -11.0388 -3.61652
14.4388 -8.83278 -3.67163
12.5575 -8.56918 -3.14986
12.5753 -5.38204 2.91991
12.9774 -6.22683 0.796934
11.6689 -7.65292 0.429332
7.70382 -12.9655 3.42089
8.39021 -10.7595 3.20931
8.82656 -8.93768 2.59974
8.5249 -1.63125 2.40572
8.38276 -3.76689 3.30083
8.04579 -5.53525 4.101
1.16819 -5.4076 7.12195
2.78666 -5.11876 5.48503
4.25429 -5.29467 4.18271
2.40009 -7.85599 -2.45679
4.37959 -6.10091 -1.08505
4.40835 -4.1538 0.56129
4.7108 2.3519 3.98729
3.1547 0.0274552 2.95972
1.98993 -1.27282 1.10093
-5.06276 -4.01838 1.15907
-3.13112 -2.2712 -0.288869
-1.37206 -0.432863 -0.458361
-2.2583 4.89454 -7.40636
-2.59207 3.68813 -4.702
-3.04681 2.02706 -2.82145
-9.44934 -3.91671 -2.58228
-7.34768 -2.05144 -3.57437
-5.39737 -0.572673 -4.28991
-8.00214 1.70331 -11.7616
-6.56725 0.356817 -9.52363
-5.15096 -1.15521 -8.0369
0.310362 1.97232 -12.3379
-1.06093 0.47198 -10.1587
-1.41203 -1.52165 -8.60795
-0.0449638 -8.87061 -6.4067
0.0311843 -5.94754 -5.83203
0.899677 -3.63186 -6.45318
5.47652 -1.57914 -9.23978
5.76692 -1.42141 -6.27816
4.63592 -3.64742 -5.76025
10.4613 -2.30298 -2.63729
9.13919 -4.94481 -3.02865
7.13329 -6.02944 -4.16988
7.88293 -14.2305 -7.07835
8.36042 -11.5062 -5.96896
7.17638 -9.81734 -4.46954
3.24821 -11.8999 0.678643
5.90373 -11.4514 -0.597093
8.36939 -10.9934 -1.05871
16.2068 -13.6008 -1.88229
13.6766 -13.0516 -0.406863
11.6478 -11.9076 0.631352
18.2358 -9.76203 3.27546
15.429 -9.00075 3.92584
13.2939 -10.3756 3.69459
9.97997 -15.6592 7.49629
10.0971 -12.7279 6.97323
10.8955 -10.3289 6.64175
11.1362 -6.39104 14.6779
11.3488 -7.92858 12.1341
10.2099 -8.59099 9.95079
2.65328 -7.53303 12.0312
4.79964 -7.50913 9.96406
7.05094 -6.64119 9.13896
11.3583 -1.37051 7.54698
8.537 -2.30794 7.75168
6.20611 -2.98631 8.53225
1.96465 0.522087 14.3911
3.50505 -0.610153 12.1052
3.14223 -1.01588 9.61392
-0.915365 5.99641 10.5546
-0.000435525 3.28681 9.71713
0.499823 1.31106 8.1846
-2.34454 -3.78153 5.71039
-2.14821 -1.08438 4.45848
-0.555643 0.904722 4.5568
3.26379 4.07321 -2.82316
1.27666 3.56107 -0.662275
-0.0026511 3.08009 1.4905
-6.74376 4.87916 4.78257
-4.75235 4.728 2.57081
-3.27007 4.74586 0.495963
-4.71149 9.47577 4.63668
-2.71916 8.86536 2.50633
-1.29892 7.99366 0.576157
2.97403 7.48175 -2.93387
5.01131 9.76684 3.10216
3.43741 8.76515 0.778401
2.00625 8.28335 -1.27639
timestep
-5.66599 -9.1727 2.19501
-4.0152 -11.6577 3.63721
-3.74748 -11.3754 1.35007
-4.68621 -9.6481 1.22258
-0.614938 -9.69548 -0.653618
-1.83903 -9.68982 -2.6244
-3.10023 -8.32638 -1.96768
-7.01015 -12.0515 -5.12857
-5.94393 -9.99101 -5.12945
-5.44718 -8.09337 -4.94723
-7.42372 -2.2298 -8.90876
-7.65267 -3.88138 -7.29561
-7.80693 -5.27554 -5.91225
-13.0692 -7.73326 -1.69126
-12.1256 -6.31488 -3.26609
-11.2866 -4.95581 -4.41943
-13.2953 0.498044 -8.15669
-12.1261 -0.390922 -6.36082
-11.4975 -1.16957 -4.6639
-16.4584 -4.40504 -1.69467
-15.0503 -2.56223 -1.75559
-14.4333 -0.767785 -2.28483
-14.8286 -0.92817 5.04646
-14.7428 -0.0142976 2.91576
-14.1113 0.716123 1.19861
-11.8527 7.47749 0.0476546
-11.9589 5.31606 0.883918
-11.9647 3.73235 2.05555
-14.9221 8.42866 6.24186
-13.1718 7.023 5.65619
-11.7668 5.68652 5.30856
-5.55717 6.3341 7.77398
-7.7742 5.68922 8.0005
-9.48306 4.72764 8.19041
-13.7361 2.26198 14.1722
-12.1134 3.04684 12.7117
-10.6447 3.89818 11.7121
-9.20625 1.10633 16.37
-8.21008 2.7309 15.0468
-7.38435 3.86499 13.6637
-0.459598 2.10153 14.4773
-1.9666 3.74492 13.8365
-3.67219 4.64293 13.4298
-6.30512 10.185 12.079
-4.67384 8.6453 11.4867
-3.1735 7.48413 10.9561
2.16056 11.1706 9.66307
0.938107 9.23766 9.27331
-0.00431737 7.55763 8.86069
0.053158 0.352081 7.17063
0.87702 2.5125 6.98027
1.13608 4.46536 6.96931
1.74079 0.82113 1.53268
2.20422 2.48143 3.08543
3.19104 4.02813 3.80293
6.14569 9.63738 4.44869
5.98352 7.55896 3.43073
6.18711 5.89486 2.3962
10.568 1.56865 5.88235
9.93983 2.68194 3.94629
9.11352 3.4714 2.34166
11.2116 -2.31136 0.00109884
10.7378 -0.078053 -0.41155
10.2072 1.76257 -0.871403
7.38017 2.87876 -5.55823
9.59259 2.68985 -6.23047
10.1853 1.64435 -4.6695
14.5956 2.64552 -9.20978
13.3481 0.942825 -8.24705
12.3701 -0.31238 -7.0856
17.4783 -4.92678 -9.3668
15.5093 -4.47626 -8.22568
13.724 -3.64718 -8.30471
11.5184 -9.99621 -6.82737
11.4565 -8.04832 -8.08605
11.0184 -6.26787 -8.80643
9.115 0.575611 -10.6315
8.01062 -2.13122 -10.0537
7.7418 -4.34333 -8.81408
6.70336 -8.4089 -3.7357
5.59997 -5.97434 -5.05322
4.50016 -4.52433 -6.83939
-2.10574 -5.49213 -12.2313
0.11594 -4.07511 -10.8397
1.87143 -3.17079 -9.22632
-3.6171 3.25527 -9.69226
-1.653 1.12866 -8.98499
0.119971 -0.168594 -7.69031
-7.41196 1.06896 -6.51079
-4.70428 0.367407 -5.48284
-2.58115 -1.00567 -5.15196
1.62677 -7.02263 -3.62102
-0.408576 -4.93937 -4.25173
-2.66793 -4.29888 -3.25795
-5.37313 -1.59722 4.61464
-5.26919 -3.32299 2.18744
-4.68014 -4.42221 -0.0367956
-10.2925 -9.74055 -1.87391
-8.44377 -7.42898 -1.52839
-8.15097 -4.89592 -1.50953
-14.9164 -5.33977 1.08732
-12.3976 -3.80937 1.5279
-10.4536 -2.57731 0.43008
-11.8004 0.353535 7.80287
-10.5946 -0.806633 5.33703
-9.54956 -0.0637289 3.13283
-7.20015 4.37932 -2.75671
-7.35419 3.72652 0.146826
-6.95688 2.61824 2.40876
-3.94769 3.21147 8.90697
-3.50626 3.592 5.98452
-3.90622 4.51834 3.64283
-0.399288 12.1601 1.9969
-0.703344 9.2052 2.23421
-1.34592 6.75477 1.94372
0.341687 6.56329 -5.91391
0.761894 6.33443 -2.97258
1.33031 5.74525 -0.557537
5.974 0.215611 0.768726
5.5195 2.27847 -1.33328
4.96794 4.7484 -1.02071
5.96875 11.8003 1.38076
6.85037 9.47899 -0.266862
7.84847 7.22473 -0.918483
14.8876 5.52416 -5.86842
12.5674 6.52785 -4.29054
11.3777 6.37279 -2.0404
13.1942 7.04781 5.12559
13.268 6.20767 2.26742
14.0364 4.88235 0.228896
14.3062 -2.43556 4.75313
14.2278 -0.752478 2.29519
14.4795 1.12545 0.588576
18.5283 0.774029 -4.68183
16.9666 -1.11495 -2.98676
14.5023 -1.28078 -2.35245
14.5482 -7.92743 -5.11295
12.6922 -5.78921 -4.18368
11.7989 -3.41103 -3.96297
4.70447 0.822721 -7.24458
6.45716 -1.13607 -5.84043
8.19808 -2.26273 -4.35632
8.65999 -7.26591 1.31511
7.22964 -4.94256 0.116547
5.97466 -3.42278 -1.50135
-1.32212 1.65536 -0.520585
0.629575 -0.347859 -1.54937
2.46694 -2.03859 -1.03184
-1.15767 -2.8886 0.552575
1.132 -9.49407 2.01187
0.328591 -6.62576 2.09968
0.149047 -4.4999 0.702898
timestep
-3.83086 6.33215 -9.09533
-1.55456 2.90602 -5.74056
-2.80386 4.56533 -6.77418
-3.97578 5.82478 -7.73402
-6.54185 4.83958 -2.51852
-5.41408 6.62938 -3.47096
-4.56081 7.96061 -4.64598
0.96589 6.58369 -2.91169
-0.530046 8.31326 -2.52032
-2.08007 9.48779 -2.20596
2.99288 12.1496 -3.9124
1.02566 12.814 -2.87753
-0.633775 12.9815 -1.82913
-0.42826 14.4139 -7.83153
-2.1243 14.295 -6.25301
-3.06956 14.0535 -4.54155
-7.07695 11.8216 -9.89431
-6.29966 12.1974 -7.74095
-6.16598 12.2289 -5.77574
-9.22643 12.2083 -0.799662
-7.60371 10.8134 -1.69604
-8.42275 10.2921 -3.41019
-15.1067 7.10575 -5.39659
-13.5058 8.00659 -3.97952
-11.7817 8.52973 -3.18286
-15.3121 6.55929 2.33298
-13.0822 7.14436 2.07322
-12.6657 6.94896 0.157653
-9.53648 1.62041 -0.677722
-11.7739 2.23229 -0.634409
-13.4281 3.2585 -0.331917
-19.883 0.93899 1.45381
-17.5638 0.880352 1.4388
-15.6168 0.614611 1.29862
-10.1147 0.845106 4.44358
-11.6304 -0.326352 3.13489
-12.6253 -1.61363 2.02421
-12.5552 -5.10839 -3.9082
-12.4001 -5.02356 -1.59494
-12.3237 -5.02322 0.373536
-6.18431 -9.10632 -0.994494
-8.0498 -8.32951 0.14521
-9.70527 -7.70246 1.00964
-10.7858 -6.12687 7.39481
-9.48035 -6.23069 5.47974
-8.13587 -6.05116 4.05109
-4.8211 -0.249645 4.49794
-4.66463 -2.55659 4.30835
-4.69337 -4.51417 4.52729
1.26791 -7.48821 6.17078
-0.74786 -7.19774 7.28196
-1.77719 -5.62337 6.69649
-4.29208 -1.29005 9.5665
-2.14936 -1.68218 8.76812
-0.627162 -2.11472 7.59479
3.54986 -0.801966 12.5279
3.46421 -0.889651 10.2112
2.94964 -1.05394 8.31666
7.85068 2.11176 4.16096
6.25921 0.428735 4.29162
5.83302 -0.667644 5.87188
8.66359 -5.29374 8.86918
9.07947 -3.50926 7.44612
9.35414 -2.07391 6.12507
10.4736 -0.705615 -0.4656
11.1738 -1.14948 1.70126
11.9968 -1.46726 3.4626
16.2226 -5.81183 4.97065
15.6439 -3.5672 5.06646
15.2697 -1.6593 5.38389
21.3641 -2.25439 3.49097
19.9571 -0.6179 4.34232
18.3883 0.450212 4.87032
16.4541 4.83463 1.22819
17.861 4.88995 3.07207
17.0011 3.97708 4.59122
10.3645 9.39508 2.66052
12.0218 7.39197 4.11696
13.9464 6.14502 5.23139
14.8636 9.33446 12.6131
13.6995 7.25147 10.828
12.7106 6.02519 8.82286
4.86756 9.51176 9.20567
7.1796 7.7636 9.89761
9.16194 6.18336 10.1725
11.2731 0.61497 9.95298
8.63857 1.37717 8.78729
7.43983 3.51536 8.08587
5.82236 6.25905 3.07228
4.18446 4.19472 4.46376
3.82176 3.65088 6.92846
-0.740933 5.65029 14.1236
0.615283 4.59385 11.6895
0.922843 3.55119 9.3828
-6.76335 4.92983 5.5443
-4.16634 3.5892 6.12624
-1.72275 3.12533 6.68843
-2.15375 7.86804 2.56204
-0.283619 5.55891 2.78782
0.187123 3.12968 3.40335
3.83021 -4.21892 5.21017
2.17458 -2.16744 3.82066
2.05308 -0.0343207 2.42888
8.4887 2.10694 -1.48044
6.37997 0.0734617 -0.933961
4.26743 -1.25431 -0.408009
9.15575 -1.69978 -5.01354
7.30043 -3.45135 -3.474
4.97369 -4.17943 -2.72819
-2.18999 -9.34803 -4.0854
0.428724 -8.19176 -3.25728
2.8029 -7.27996 -3.07823
6.41321 -13.6777 -0.179889
6.58636 -11.8675 -2.54067
4.55256 -10.6315 -3.45671
5.78163 -14.3923 -9.57493
3.76019 -13.8538 -7.45264
2.34625 -12.1994 -6.12358
-5.59899 -16.0812 -6.20511
-3.1443 -14.3938 -6.29075
-1.27213 -12.854 -7.08228
-8.03422 -10.2872 -8.21495
-5.08454 -9.8642 -8.24479
-2.59298 -9.71392 -8.76636
-2.36114 -9.15811 -14.7724
-1.68051 -7.05086 -12.7783
-1.09019 -6.59823 -10.3392
-5.97832 -1.26931 -12.1076
-3.19018 -1.96854 -11.3217
-1.35053 -2.84715 -9.78996
-6.77188 1.24868 -6.54207
-4.18031 -0.147815 -6.07953
-1.81558 -1.00486 -6.4991
0.970856 3.17777 -2.12083
1.56021 0.475447 -3.23013
0.448509 -1.79681 -3.55177
-3.39132 1.54418 0.723094
-1.79941 -0.953378 1.05239
-0.458491 -2.84269 -0.01295
-7.97621 -3.65289 -0.0250373
-5.34442 -5.0342 -0.239646
-3.19381 -4.94447 -1.60683
-7.64575 -5.58716 -5.83102
-4.73856 -5.15978 -6.32697
-2.45637 -5.60038 -5.27691
3.6575 -0.981821 -7.37419
2.21403 -3.50085 -6.7024
1.03842 -5.76341 -6.75599
3.19168 -8.95437 -9.82152
8.21136 -6.69002 -8.54608
5.75725 -7.74471 -7.22495
3.40537 -8.55047 -7.79233
timestep
-20.9486 4.98352 17.7408
-18.8774 5.44836 22.3287
-19.7158 5.73796 20.185
-20.4908 6.18631 18.4302
-15.5998 9.59951 17.7573
-17.4956 9.24041 16.469
-17.678 7.30763 16.1344
-19.8938 2.57382 12.8334
-17.9599 3.68532 13.4716
-16.2487 4.44408 14.0856
-14.7099 10.1483 12.6918
-13.7941 8.01969 12.5788
-13.2142 6.13721 12.5478
-8.90076 5.82555 17.8026
-9.47017 5.19005 15.6452
-10.2337 4.32112 14.0505
-10.6091 2.07134 8.6438
-10.2548 1.09441 10.7181
-9.76356 0.836974 12.6084
-6.7852 -4.12652 17.4222
-7.40631 -3.11978 15.4265
-7.34228 -1.713 14.0489
-0.635292 -3.7639 11.1178
-2.93655 -3.49358 11.2343
-4.821 -2.98887 11.5081
-9.91166 -7.68501 9.13019
-8.69354 -5.74286 8.77435
-7.275 -5.53996 10.1262
-3.74246 -12.0921 8.97736
-3.83044 -9.80228 9.33961
-4.3597 -7.92953 9.64557
-2.52737 -2.37657 6.52834
-3.21481 -4.58072 6.30137
-3.43689 -6.53695 6.23249
-6.58946 -10.3626 2.06864
-4.47435 -9.54118 2.55232
-2.79387 -8.75498 3.21473
2.93362 -8.53482 4.63543
1.91992 -9.77413 2.95647
0.703583 -8.82619 1.73056
0.906146 -13.745 -1.5787
0.00357082 -11.6134 -1.73337
-0.570465 -9.72887 -1.73382
-7.02875 -8.92326 -4.16797
-4.74733 -8.62257 -3.87288
-2.88841 -8.10485 -4.2695
-2.64537 -6.95359 -10.1888
-2.03669 -6.04222 -8.14397
-1.48631 -5.29324 -6.40701
-2.94552 1.08081 -9.69459
-2.52933 -0.179475 -7.79174
-1.80484 -1.50865 -6.53106
2.56608 0.18813 -1.11508
0.825558 0.793283 -2.52461
-0.714872 0.842246 -3.75163
-7.50821 3.15733 -2.14292
-5.20274 3.4049 -2.06591
-3.3407 3.38339 -2.70874
1.21738 7.21594 0.4534
-0.531179 6.80389 -1.01464
-1.28439 5.22971 -0.100552
-3.10999 4.87345 5.87516
-2.87054 6.14606 3.95018
-2.53486 7.56419 2.62461
-1.25824 13.1977 6.23283
-1.81746 12.2461 4.19222
-2.41502 11.3613 2.53665
0.548802 13.7778 -3.331
-1.14756 13.6125 -1.75702
-2.61863 13.7021 -0.449815
-9.61573 16.7884 0.789594
-7.76459 15.4832 0.287473
-6.26776 14.7212 -0.74202
-4.89684 16.0571 -8.02026
-5.64818 14.7252 -6.27556
-5.8236 14.0101 -4.44836
-7.2518 7.92833 -0.155908
-5.62273 9.24251 -2.2771
-4.66333 10.3931 -4.34064
-1.35079 11.5059 -10.9489
-1.72377 9.7726 -8.55368
-2.7414 8.2258 -6.80021
-7.3577 2.43893 -8.225
-4.79005 3.30291 -6.98358
-2.55002 4.43956 -6.54486
3.10978 4.50115 -1.02365
2.86001 4.89796 -3.96653
1.15554 4.21024 -5.73391
4.60982 1.83773 -11.9712
4.10522 2.39565 -9.08772
3.23052 1.27606 -6.97026
-0.250769 -4.87388 -1.95273
1.56249 -3.54908 -3.91166
3.24767 -1.95694 -4.97358
8.69478 -5.77501 -1.09841
7.13433 -5.65306 -3.63426
5.84885 -4.65586 -5.59782
11.5742 -7.03652 -10.3747
9.24526 -7.66719 -8.62586
6.77424 -7.40388 -8.05383
5.00182 -15.35 -7.29019
5.24675 -12.7312 -8.69105
5.01386 -10.3753 -9.63861
-0.485678 -12.4839 -14.6603
0.16333 -11.6798 -11.8652
1.23575 -10.2688 -10.0319
-5.67439 -12.5648 -6.20672
-2.78648 -11.8383 -6.31937
-0.695475 -10.4482 -6.7641
2.43756 -4.50944 -9.39509
2.61781 -6.72869 -7.41446
2.22478 -8.36963 -5.50257
7.01962 -12.5375 -1.75872
5.89908 -9.82098 -2.25402
3.83745 -8.33259 -2.06194
0.458325 -4.03361 3.77431
2.62007 -5.0057 1.96812
4.63513 -6.2372 1.00614
8.70657 -10.6144 6.233
8.07032 -8.31402 4.44871
7.49694 -6.01898 3.4966
7.64262 -0.039906 7.45758
9.43532 -2.08898 6.246
10.3455 -3.71497 4.50524
17.8481 -3.32094 7.36717
16.1643 -3.18278 4.91235
13.9265 -2.64872 3.81258
17.3736 -3.59607 -3.79895
15.6834 -2.19273 -1.78541
14.8007 -1.22162 0.400969
12.9309 3.93154 5.12054
12.5604 3.45491 2.20234
12.4772 1.78277 0.278914
7.87194 7.88985 0.0260212
9.45569 6.13105 -1.78471
10.1358 3.68581 -2.03113
6.77799 -1.43175 -8.41417
8.42048 -0.351078 -6.1748
10.0181 1.06533 -4.78054
17.3657 3.21528 -7.1119
14.5244 2.52325 -6.53877
12.1738 2.56686 -7.52617
7.52981 8.32634 -10.4776
8.81302 5.63687 -10.4994
10.5279 3.76445 -10.735
10.0257 -2.80701 -14.6759
11.309 -0.126734 -14.453
11.7995 2.33782 -14.0196
13.3247 4.53308 -18.5816
14.4737 8.94546 -14.7766
13.2574 7.34557 -16.9769
13.1777 4.83646 -16.5291
timestep
-15.0428 -9.79999 -10.9603
-11.8687 -6.40842 -10.8029
-12.815 -8.49121 -10.4171
-13.8121 -10.1843 -10.2752
-10.389 -16.1715 -8.81816
-12.1438 -14.6572 -8.71782
-13.6485 -13.4457 -8.33194
-12.3014 -16.7392 -2.96702
-13.2107 -14.7082 -3.62316
-13.8593 -13.0975 -4.55382
-19.1345 -9.94012 -1.29187
-16.8425 -9.9969 -1.64624
-14.9868 -10.3123 -2.22755
-13.1757 -7.57116 3.47031
-12.3414 -8.01116 1.35069
-12.0399 -8.66571 -0.482783
-7.53891 -8.46313 -3.93019
-6.84057 -8.27857 -1.7255
-8.38283 -7.65095 -0.672682
-7.73421 -1.28702 -1.4083
-6.9399 -3.20589 -0.374159
-6.18556 -4.78995 0.521727
-0.661462 -8.43688 1.78656
-2.70317 -7.54167 2.42877
-4.18355 -6.52893 3.24347
-4.4932 -9.17796 9.08627
-3.90967 -7.24044 7.95139
-3.08789 -5.85371 6.81889
2.95429 -6.38088 8.18535
1.12267 -4.98095 7.92503
-0.226188 -3.55123 7.79315
4.07001 0.345038 6.49782
1.83064 0.366582 7.10372
-0.0167234 0.242958 7.77669
-5.15888 2.17581 11.6731
-4.07237 2.46813 9.64424
-2.93375 2.6631 8.04849
-5.48425 9.04203 9.39511
-4.30875 7.20493 8.60412
-2.92871 6.41433 7.44164
-4.31705 9.87573 4.57869
-2.1921 9.17268 3.96818
-1.02472 9.10699 5.55368
3.49453 9.62788 9.85436
2.4342 10.651 8.06233
1.86852 11.4391 6.34774
8.73713 11.4439 5.59906
6.64542 12.1702 4.90651
4.83036 12.5627 4.24891
3.6266 17.2619 3.14303
5.35319 16.7198 1.69132
5.22234 14.8134 1.21238
3.52686 15.8464 -2.72868
5.01115 14.447 -3.83376
6.26699 14.0673 -2.36422
12.0688 17.3383 -3.08934
10.4687 15.8549 -3.87767
9.33807 14.4012 -4.57714
12.9446 10.0412 -2.73015
11.2986 10.2778 -4.34785
9.98501 10.8314 -5.7076
6.03454 11.2615 -11.5866
7.55174 9.88708 -10.495
7.71078 9.71321 -8.53921
5.12539 5.28608 -11.7143
4.77721 6.66424 -9.88075
4.60147 7.56585 -8.13801
-0.63318 9.58302 -4.96484
0.790888 7.80971 -5.42288
2.27162 6.51394 -5.32638
-3.39807 3.96879 -3.76403
-1.11562 3.69596 -4.07767
0.77018 3.17491 -4.30826
0.367459 -2.01968 -8.25966
1.56284 -1.03175 -6.53413
2.72409 0.115236 -5.43103
7.13441 -0.672205 -10.5969
7.54946 -0.726878 -7.64644
6.29278 -1.18952 -5.47637
13.0296 2.26795 -5.01281
10.5117 1.27634 -3.76477
9.2287 -0.822137 -3.09197
11.3325 -7.05988 -0.737877
9.74449 -4.66224 0.0430734
8.74786 -2.33655 0.359901
11.0374 -4.36522 7.61157
10.6446 -2.55456 5.27756
9.57116 -0.82118 3.74602
15.4991 3.44334 3.5619
12.6253 3.55572 4.34216
10.2565 2.75301 4.83933
11.1358 6.64653 -1.42622
9.60068 5.64385 0.92295
8.07703 5.20354 2.91973
-0.124477 5.50568 -0.411095
2.33476 4.62502 1.02312
4.7921 4.05379 1.39418
3.62351 -2.75918 -2.42633
4.72396 -0.578343 -0.719477
6.3459 1.38666 -0.822157
3.47309 2.7425 -9.00342
5.10156 3.29758 -6.57024
6.17075 2.94929 -4.28156
9.26155 4.8663 -10.4589
8.93235 5.28952 -7.52756
8.2117 6.02214 -5.1938
2.88072 11.1969 -5.4992
4.70587 9.49138 -3.87425
6.74557 8.49709 -2.71086
10.7587 13.3721 0.172853
8.7768 11.3417 1.08386
7.22528 9.32141 0.967497
1.16 13.4323 1.54083
1.87656 10.5412 1.63236
3.7629 9.06857 2.51294
7.59074 5.51417 8.88881
5.39407 6.29014 7.03061
3.56209 6.4554 5.26455
-0.399597 5.41737 11.6447
0.598822 5.63372 8.84531
0.428615 4.68532 6.48436
-0.993406 -0.220441 0.122328
-0.430559 1.8744 2.16567
-1.8156 2.71447 4.13505
-7.57013 4.54099 -0.546733
-6.37888 3.01085 1.71601
-5.18381 1.26443 3.1388
-3.39753 -2.55077 9.51771
-4.59155 -1.91632 6.86211
-6.24397 -1.92046 4.91995
-12.9117 -3.86363 0.794072
-10.2838 -4.0302 2.18949
-9.07444 -4.40271 4.40333
-11.595 -10.382 9.22847
-10.4157 -9.26461 6.73027
-9.04259 -8.17263 4.87969
-11.6182 -15.2787 1.75379
-9.26349 -13.8024 2.82901
-8.19098 -11.5518 3.36448
-2.90959 -12.3203 6.83188
-3.4386 -13.0056 3.98041
-4.88352 -12.7155 1.89943
-2.15033 -9.26866 -2.21968
-3.77794 -11.7581 -2.4035
-4.38253 -14.1023 -1.60278
-8.41767 -20.792 -2.68801
-5.7255 -19.6612 -2.09327
-4.21632 -17.7177 -2.76203
-2.78134 -18.5401 -7.17507
3.54077 -20.2906 -4.94763
0.667635 -19.6931 -5.46578
-1.76013 -18.9156 -5.40237
timestep
-4.09846 -5.31616 -29.1574
-7.58984 -4.51361 -32.3968
-6.3834 -4.69143 -30.4231
-5.43861 -4.94448 -28.7131
-10.6021 -3.20112 -25.936
-8.87992 -4.73474 -25.682
-7.3081 -5.91517 -25.5506
-7.00649 -12.5234 -21.6257
-7.35264 -10.5767 -22.8393
-6.66817 -8.74818 -23.0995
-4.89555 -3.28125 -21.7249
-4.03401 -5.41698 -21.4442
-3.50392 -7.31055 -21.5634
-3.28874 -3.6703 -17.033
-2.65076 -5.88306 -17.3142
-2.50587 -7.75109 -17.9227
0.242657 -14.2408 -16.1204
-0.905729 -12.2697 -15.6981
-1.63191 -10.4615 -15.4075
-5.42363 -9.65398 -9.82363
-3.54141 -9.25116 -11.1188
-1.71561 -9.13125 -11.8488
0.22142 -11.3585 -6.04558
0.840942 -10.341 -8.03636
1.08908 -8.85046 -9.30035
4.68685 -9.5078 -14.3201
4.4527 -8.73118 -12.1466
4.51633 -7.69882 -10.4699
6.56952 -0.768158 -12.4887
5.7984 -2.47073 -11.1142
5.50835 -4.06213 -9.98989
9.63437 -6.69673 -5.67734
7.44034 -5.98455 -5.92521
5.84367 -4.8921 -6.29683
9.53508 -4.18934 -1.28434
7.7394 -3.42899 -2.54123
6.09486 -2.61873 -3.26224
3.56609 3.36817 -3.16418
4.82912 1.71137 -2.14331
5.82521 0.436683 -1.01909
10.8305 0.61521 2.52235
8.58671 1.19905 2.43865
6.62535 1.29589 2.59497
2.94773 0.800358 9.11841
3.8693 1.67873 7.17894
4.5176 2.50978 5.51466
6.18769 8.6762 3.75983
5.57316 7.27238 5.50168
4.99342 6.01493 6.90296
6.27643 11.1839 10.8049
5.08034 9.24306 10.375
4.27288 7.44634 10.3485
0.137681 7.70239 8.68201
0.312163 9.29358 10.3613
0.910848 8.25468 11.9244
0.65551 1.43343 13.2046
1.46081 3.59784 13.4264
0.394994 5.13818 14.0366
-4.98154 8.49886 15.3198
-2.96735 8.0041 16.3593
-1.22992 7.18441 16.7957
-0.33223 5.38525 23.6531
-1.19721 6.46804 21.7925
-2.04947 7.65984 20.4756
-6.71622 12.7083 20.1832
-5.64086 11.0077 21.3381
-4.3782 9.94949 22.4184
-5.67395 3.5342 24.9772
-6.1562 5.80108 25.0824
-6.57314 7.62866 24.4766
-7.60665 5.42148 29.8755
-7.45776 7.56156 28.9922
-6.98056 9.1529 27.9335
-4.7665 13.4149 31.873
-4.57259 12.7619 29.6553
-4.95533 12.3639 27.7643
-0.507128 6.01222 27.1204
-1.35103 8.62837 25.9697
-1.95717 11.0996 25.8015
2.92327 16.6452 23.4778
1.36944 14.2024 22.7718
-0.416313 12.3925 22.5775
-4.74132 11.8814 17.094
-1.94614 11.8793 18.1272
0.309214 11.1439 19.0626
3.93437 15.9992 15.0174
3.19021 13.1261 15.2859
2.50624 10.771 15.9845
4.89993 3.82915 17.152
5.38012 6.13719 15.3292
5.44985 8.64393 14.8666
13.805 10.2136 13.767
11.2371 8.70189 13.7342
8.783 8.80403 13.0489
9.27504 8.64565 4.86014
9.73003 7.37857 7.51869
9.27606 6.68821 9.931
11.6761 1.29036 14.1068
9.86856 1.19345 11.7396
10.0612 2.97031 9.92074
15.245 3.31631 5.35282
12.2751 3.52265 5.22156
10.4509 2.06764 6.25012
16.0962 -0.706952 8.50849
13.2919 -1.69814 8.32473
10.9334 -1.53147 7.36963
5.81993 -3.98362 12.0764
6.25294 -3.1835 9.2387
7.52731 -3.1824 7.02975
9.15211 -7.13334 0.0429472
7.43209 -5.94327 2.1656
6.27789 -4.1605 3.57724
2.4002 1.79217 1.52565
2.60114 -1.14751 1.96915
3.17902 -3.57811 1.45716
1.83285 -12.1803 -0.0492761
1.61169 -9.21873 -0.294932
2.42098 -6.80281 -0.404018
5.19287 -10.7452 -3.47041
4.21314 -8.37422 -4.98665
2.43912 -6.71845 -4.20324
-5.82942 -7.45856 -5.44183
-3.01301 -6.9325 -6.26126
-0.596167 -6.1336 -6.41338
0.509791 -5.13664 -14.3793
0.407995 -4.6736 -11.4372
0.0965966 -3.58989 -9.15009
-2.69061 3.02475 -4.89531
-1.75238 0.727916 -6.54598
-2.62688 -1.36747 -7.70662
-5.11848 5.65285 -9.68096
-5.39547 2.88018 -10.7373
-4.98083 0.454611 -10.0686
-6.12649 2.58011 -16.069
-6.01612 -0.131546 -14.8381
-6.86134 -1.40534 -12.7971
-13.6241 -5.45595 -10.6511
-11.1918 -4.80704 -12.2459
-8.7647 -4.68672 -13.0187
-6.47782 -11.4373 -16.8927
-6.98072 -8.64023 -15.9961
-8.80677 -6.86545 -16.1319
-10.6192 -0.988893 -21.0393
-11.101 -3.76647 -20.0732
-10.6673 -6.17972 -19.3724
-11.6312 -6.20752 -27.9399
-11.9189 -7.30841 -25.1857
-12.1413 -7.42335 -22.6486
-15.2509 -11.9314 -22.7886
-17.5491 -10.2226 -17.7289
-16.0449 -9.67897 -20.2433
-15.046 -9.87191 -22.5816
timestep
0.200335 7.54724 -19.6494
-0.625908 11.8684 -17.4842
0.238142 10.0893 -18.6969
1.0987 8.69017 -19.7845
5.85527 12.4495 -21.2193
5.23116 10.569 -20.0125
4.88854 8.69604 -19.5068
10.2437 3.91046 -19.8886
8.50696 4.94481 -18.7501
6.84117 5.76136 -18.0874
10.3904 9.22229 -15.2485
8.36784 8.21697 -14.7183
7.06727 6.76577 -14.4295
5.16132 11.8731 -12.8678
4.35473 11.2176 -14.942
4.22148 9.25784 -14.7915
1.86518 2.47169 -14.4187
1.59629 4.62477 -15.2399
1.60408 6.58331 -15.4519
-5.06882 10.361 -15.1809
-3.44517 8.70824 -15.0607
-2.13208 7.25755 -15.2892
-4.28107 5.37931 -20.3614
-4.85552 4.83143 -18.1814
-4.94783 4.87935 -16.2142
-2.75763 0.537342 -16.1786
-4.90684 -0.0312904 -15.5154
-5.74924 1.51698 -14.6355
-11.7027 3.00536 -13.1042
-9.63823 2.30046 -12.3144
-7.83333 2.19749 -11.5317
-5.92868 -2.76351 -11.8389
-7.0281 -2.30474 -9.84808
-7.12302 -0.534863 -8.98817
-1.46801 1.20168 -6.25138
-3.45136 0.0479435 -5.90846
-5.22838 -0.77726 -5.70312
-6.76277 -5.53309 -1.94677
-6.80321 -3.22226 -2.14886
-6.67466 -1.25783 -2.22213
-8.43404 5.25393 -0.976309
-8.6717 3.17621 0.0281776
-7.11583 2.04358 -0.3929
-1.75942 3.54169 3.65385
-3.47072 3.59357 2.08823
-4.63075 2.05076 2.48187
-7.81097 5.4899 6.63942
-7.57791 3.33437 5.81371
-7.19457 1.49215 5.23047
-12.3728 -1.73609 5.90564
-10.1524 -2.25828 5.48158
-9.12504 -1.33233 6.88443
-12.2782 -2.16691 11.8153
-10.0726 -2.50448 11.1797
-8.27069 -2.54102 10.3843
-9.1065 -7.92569 12.9952
-7.5716 -6.98767 11.5301
-6.37919 -5.83579 10.466
-2.41425 -5.78771 4.88377
-2.62554 -5.97814 7.18627
-3.12823 -6.93429 8.83369
-2.27519 -12.5484 11.5467
-1.02055 -10.8044 10.671
-0.299764 -9.01036 10.293
6.80716 -11.3059 8.22504
5.06416 -10.1867 9.26987
3.47796 -9.38128 10.1161
5.47856 -2.64905 10.1082
4.20716 -4.20064 11.2738
4.93087 -5.90296 10.5961
10.2927 -4.95628 9.8773
9.59836 -7.08499 9.26997
8.32576 -7.60817 10.6798
11.1642 -12.1231 14.4567
10.983 -9.81374 14.329
10.8676 -8.0443 13.4707
15.7196 -9.69374 8.39705
14.2458 -7.2988 9.38332
13.6658 -6.24668 11.6326
14.1109 0.188281 8.3501
15.1537 -1.87643 10.2289
15.3037 -2.94041 12.5415
19.5529 3.06481 15.0527
18.5801 0.361119 15.8428
16.7219 -1.3795 15.7026
13.305 5.64526 17.956
14.0781 2.77699 18.1921
14.1686 0.235278 18.0076
11.5446 -1.80041 24.6398
11.766 -2.40641 21.7305
11.6841 -2.3892 19.1819
10.7493 -2.63445 12.445
8.82524 -3.42078 14.5805
8.62902 -2.43124 16.9224
3.60263 2.88675 15.2976
4.45617 0.970411 17.414
4.98691 -1.52181 17.5123
-0.322521 -5.92 21.0312
1.74132 -3.93772 20.1996
2.91945 -4.6632 18.0576
4.89111 -10.9184 14.6684
3.2378 -8.44242 14.5397
1.58981 -6.56397 15.0477
-5.75418 -8.74827 15.4746
-3.61998 -7.58243 13.7523
-1.53936 -6.37975 12.8996
2.54752 -4.25043 6.94111
0.645517 -3.44777 9.09018
-1.23116 -3.226 10.8023
-5.4074 2.3221 10.3777
-4.95405 -0.0894643 8.68679
-4.0365 -2.44619 8.36077
-8.00977 -8.93897 3.86791
-6.97839 -6.35199 4.92816
-5.85692 -4.1296 5.48087
-0.793231 -1.99848 1.56275
-3.70831 -2.42073 1.11061
-6.08716 -2.59471 2.01241
-12.3747 1.62814 4.84282
-10.8804 0.343567 2.60735
-9.55337 -1.28783 1.16515
-16.9477 -3.1308 0.424427
-14.2198 -2.43398 -0.551953
-11.9951 -1.90463 -1.68041
-12.6843 6.85289 -2.83891
-12.9045 3.9114 -3.26258
-12.6333 1.38462 -3.47307
-12.4807 -1.63411 -8.93276
-11.137 0.943397 -8.27603
-10.0527 1.95773 -6.2029
-3.51844 4.4308 -2.6886
-5.62275 4.00781 -4.75581
-7.09811 4.26647 -6.81952
-8.15451 6.87045 -14.6727
-6.59292 6.83208 -12.135
-5.67504 5.77094 -10.0056
-2.0019 11.3308 -12.2338
-1.51508 8.86345 -10.6352
-1.93757 6.36491 -10.3501
-2.73419 -0.366704 -11.4731
-0.797949 1.57387 -10.3045
0.698445 3.63102 -10.4818
4.83171 9.02635 -10.1065
5.18398 6.09257 -10.4928
4.44724 3.72701 -11.096
3.23369 -3.54025 -10.8341
4.47896 -1.31655 -12.3785
5.78243 0.764496 -13.066
7.72873 -0.991868 -17.0359
12.0101 1.50537 -13.0875
10.329 1.32849 -15.5417
7.90508 0.910888 -16.2145
timestep
0.822444 20.4633 12.7092
-3.74564 19.2746 13.5742
-1.42964 19.2927 13.4392
0.535367 19.1838 13.351
5.50301 16.9226 17.0705
3.69078 17.9176 16.0178
3.02814 16.6385 14.6738
3.53813 9.33792 16.4213
3.48859 11.1071 14.9213
3.54355 12.9132 14.1354
3.65013 15.4171 10.3734
3.57727 13.3852 9.25609
2.84213 12.0483 10.5023
-2.2407 7.42085 9.41603
-0.236439 8.33641 8.69004
1.5844 9.06616 8.51015
-1.44813 6.58885 3.84051
0.654552 6.8454 4.78671
2.50663 7.04443 5.42782
7.30309 2.17 4.48747
6.03008 4.03594 3.9582
5.32793 5.73313 3.24586
6.59691 10.734 -1.82321
6.61502 8.62866 -0.848802
6.66097 6.7861 -0.153293
11.095 7.17712 -1.03791
10.3095 6.7558 -3.17982
8.92047 5.39303 -2.87249
14.2256 0.604585 -4.1177
12.1437 1.53318 -4.54879
10.4138 2.45191 -4.75925
7.80373 5.26755 -9.57593
7.63927 3.42055 -8.18167
7.28631 1.99486 -6.86877
9.48068 -0.477087 -9.75927
7.89535 -2.1604 -9.57065
6.87492 -1.61703 -7.97554
0.778533 -3.83993 -6.01002
3.06964 -3.72254 -5.6644
5.02962 -3.82819 -5.49647
10.3131 -7.08961 -4.1043
7.99932 -7.1739 -3.95705
6.03031 -7.13287 -3.90976
5.42706 -7.87713 2.06997
6.34997 -9.72447 1.01262
5.69121 -9.27337 -0.788342
4.11997 -15.43 1.24958
3.58904 -13.294 0.516245
2.77577 -11.6199 -0.129516
1.18187 -13.3026 5.89347
0.734427 -12.1521 3.92912
-0.0800755 -11.291 2.35562
-4.4868 -9.45683 6.25819
-3.02081 -7.95317 5.27214
-2.74713 -8.85914 3.54436
-6.31862 -10.0845 -2.51595
-5.7381 -8.7709 -0.693884
-4.56575 -7.65753 0.431685
-0.407964 -1.70105 1.31082
-2.38554 -2.91335 1.26695
-4.01976 -3.91661 0.815637
-9.73738 -4.40576 -1.98917
-7.89368 -3.04898 -1.61195
-6.3993 -1.81185 -1.26951
-6.31194 5.87725 -0.538197
-6.68254 3.6366 -1.01158
-7.39195 1.85166 -1.45021
-12.509 4.1286 0.114478
-11.2076 3.67446 -1.75168
-10.2354 3.39632 -3.44237
-13.3344 9.34687 -4.45795
-11.4797 7.99058 -4.77861
-10.1623 6.65908 -5.38893
-5.20223 11.297 -5.53028
-5.61579 9.03176 -5.81381
-6.49176 7.29717 -6.13725
-0.522352 5.00828 -10.6356
-1.34111 4.73218 -7.78366
-3.57186 4.90225 -6.56017
0.102398 9.28622 -3.9915
-1.56116 6.99728 -3.05676
-2.25981 4.54538 -3.01181
0.72592 -2.84577 -2.15334
-0.928132 -0.377102 -2.37736
-2.55956 1.20619 -1.22247
-4.30086 4.97928 4.84651
-4.52965 2.46011 3.27114
-4.28256 0.248576 2.02585
-12.0589 1.6414 2.45389
-9.39046 0.316239 2.39297
-7.52037 -0.806397 3.71377
-12.6458 -5.29549 -0.133593
-10.547 -5.06811 1.96975
-8.95151 -4.32486 3.81486
-4.30689 -4.80697 10.037
-6.16563 -5.48276 7.80795
-7.11439 -6.90419 5.91537
-9.38517 -13.5537 0.517715
-8.78231 -11.0414 2.00272
-7.24595 -10.0416 3.77546
-2.50374 -14.204 7.50444
-3.56142 -13.9641 4.7288
-4.29769 -12.2924 2.94959
-0.937504 -12.052 -4.74228
-1.22135 -11.1073 -1.93027
-3.04041 -12.3396 -0.636037
-8.88758 -14.5551 -5.65781
-5.92501 -14.2682 -5.51205
-4.17425 -14.3429 -3.65958
-2.37052 -19.2558 0.665694
-1.71109 -18.6167 -2.1693
-1.07378 -16.5339 -3.49531
0.582109 -15.7255 -10.6462
1.74372 -15.9931 -7.91492
2.08573 -15.6483 -5.41156
9.22295 -11.5462 -6.14424
6.50756 -11.763 -4.93592
4.0446 -12.4103 -5.06717
3.70314 -7.51696 -9.94716
2.08598 -8.14475 -7.52414
2.21942 -9.07854 -5.15502
2.91355 -5.77096 1.97885
1.27286 -6.96528 -0.203386
0.317027 -7.04925 -2.56597
-6.76097 -7.34762 -4.6968
-4.54003 -5.74264 -3.52555
-2.27177 -4.88948 -4.31894
-7.17201 1.34397 -6.77787
-4.47377 0.146898 -6.36926
-2.57908 -1.53444 -6.077
4.15263 0.513819 -11.4336
2.0843 0.0290233 -9.34381
0.694459 0.0305176 -7.20586
3.36201 7.39502 -9.38432
3.02055 5.24099 -7.35356
2.10353 3.32566 -5.94198
7.54979 1.51286 -0.880335
5.11392 3.0918 -1.55405
2.77889 3.85317 -2.23999
1.71114 2.44182 4.93894
1.61568 3.96456 2.37915
1.48262 5.88043 0.701178
3.79455 13.696 -2.71347
2.74612 11.7342 -0.730416
2.77259 9.4398 0.382244
9.51607 9.30653 6.0337
7.57528 9.07944 3.78377
5.21654 9.89229 3.25802
5.4416 14.0848 5.2645
0.35177 16.9267 4.18379
1.93745 14.6149 5.19461
3.77382 12.8459 5.16425
timestep
-5.84742 -0.135395 14.7625
-8.66378 1.45814 14.5799
-8.18139 -0.546857 15.6428
-6.79356 -1.18641 14.3995
-9.94176 -2.02005 8.10407
-9.7035 -2.98274 10.2014
-7.98884 -2.7225 11.1358
-1.60582 -4.05149 11.1052
-3.57787 -4.36891 9.92508
-5.33662 -4.46133 9.04218
-10.2869 -7.6851 4.15297
-8.37117 -7.08723 5.31703
-6.85768 -6.90928 6.56565
-4.65612 -5.73762 0.8994
-4.2195 -6.89473 2.86227
-3.9131 -8.0308 4.4424
-2.46367 -14.1489 4.38946
-1.5575 -12.0672 4.86687
-0.861467 -10.2283 4.98864
5.80777 -9.76287 4.69703
4.22994 -8.15348 4.14681
2.42046 -8.79987 3.71222
2.15561 -16.0738 3.76206
2.68338 -14.0543 2.74949
3.37374 -12.2405 2.41097
-0.0697407 -14.5106 -3.58228
1.46302 -13.073 -2.59919
2.5685 -12.0882 -1.29962
7.76396 -7.60628 0.927577
5.71126 -8.16082 -0.000486919
4.02177 -8.59824 -0.91438
5.98002 -3.61656 -4.72229
4.63016 -5.19197 -3.68385
2.82822 -5.71644 -3.0848
-2.7438 -10.0007 -5.42881
-0.869399 -8.66589 -5.13345
0.327957 -7.15961 -5.55567
3.71542 -4.70382 -11.109
2.49024 -4.6248 -9.14045
0.739086 -4.5072 -8.2458
-0.924071 -5.96236 -14.4075
-0.80266 -4.5058 -12.6058
-1.00471 -3.05252 -11.2921
-5.65385 0.0150781 -13.6122
-3.8447 0.308034 -12.1897
-2.47837 0.413203 -10.7748
-4.40836 6.11604 -6.29463
-2.93992 4.65447 -7.3386
-1.93974 3.33462 -8.40518
5.27326 2.96902 -8.38046
3.18602 3.71078 -7.69081
1.44553 4.2537 -6.94457
-0.867666 10.7621 -5.37502
-0.0888976 8.7461 -4.53135
0.612724 7.87605 -6.15355
1.69751 12.0859 -10.3662
2.76281 10.3125 -9.31611
3.63006 8.93507 -8.20638
4.84311 13.8162 -4.48198
5.14975 11.5235 -4.66135
5.67352 9.6731 -5.08871
10.5359 6.75761 -6.70402
9.26739 7.16566 -4.80486
8.24241 7.61984 -3.18491
11.7144 7.83726 -1.18627
10.7677 7.13721 0.812718
8.8694 7.60227 0.562802
9.00458 10.781 7.36827
8.32036 9.8117 5.37459
7.4698 8.90363 3.84721
1.02324 8.2317 2.1614
2.48332 9.23864 3.65694
3.90883 9.6247 4.96069
7.69761 6.69913 10.3809
5.98172 7.49202 9.03575
4.19162 7.75382 8.25611
7.2286 13.4554 8.84051
4.67952 12.2124 9.75578
2.8499 10.5684 10.4282
1.71501 15.4074 4.51877
1.2641 13.1569 6.41938
0.303089 11.1523 7.6689
-1.03246 4.36903 2.77853
-0.774529 5.9109 5.31555
-1.08903 7.6555 7.14883
-3.94712 4.98593 15.1168
-3.20192 4.93115 12.232
-2.17127 5.30209 9.92932
0.507121 -1.19462 12.8699
-0.926345 0.477448 10.8625
-1.62811 1.729 8.75456
-8.25137 2.57187 9.44991
-6.57125 0.25064 8.63168
-4.40924 -0.564705 7.55305
-9.09348 -2.11797 3.24849
-6.30021 -1.13485 2.91447
-4.13836 -1.92208 4.01409
0.778378 -5.74276 7.12477
-0.117669 -5.47347 4.29546
-0.929588 -3.5648 2.81213
-3.13011 -10.4285 0.209417
-1.29831 -8.09111 -0.0382147
-0.876335 -5.60162 -0.395711
-5.35057 -5.3087 -4.20687
-2.88238 -3.67941 -3.84102
-1.40521 -2.33237 -2.25802
-4.29396 5.47837 -2.00284
-2.23899 3.35226 -1.63248
-0.652478 1.36079 -1.77082
3.19953 8.18758 -1.06674
3.57759 5.52406 -2.34859
2.59849 3.31326 -1.53789
9.03027 -1.73928 0.623668
7.29023 0.65846 0.94465
5.29236 2.24284 0.91965
3.9338 0.845456 7.62362
5.73074 2.56037 5.97727
6.79183 3.8236 4.03288
12.6885 -0.016372 5.93944
11.8304 2.37247 4.37818
10.2406 3.19976 2.56433
14.2128 4.9879 -2.92865
11.4528 3.88769 -2.70079
9.46096 3.7443 -1.11507
9.51705 1.34045 -9.2481
8.8702 1.6773 -6.35872
7.78334 2.07141 -4.08585
3.64632 -2.48718 0.679873
3.95948 -0.602358 -1.607
4.403 0.342136 -3.93367
1.93792 0.989918 -12.2681
1.70619 0.310948 -9.37582
1.95863 0.210429 -6.84034
-6.18269 2.24939 -5.95136
-3.76265 0.659095 -5.24796
-1.69913 -0.544691 -6.13943
-2.78655 -8.58293 -9.19224
-3.03985 -5.62821 -8.89922
-3.49732 -3.24389 -8.11923
-9.73681 -1.06388 -12.5643
-8.45406 -1.28727 -9.88379
-7.2768 -2.89393 -8.29143
-11.2246 -9.903 -5.66323
-10.6498 -6.97942 -5.61149
-10.2023 -4.70882 -6.68154
-14.3089 2.23821 -6.9366
-13.6053 -0.0296412 -5.13599
-11.9595 -1.94043 -4.75977
-10.1231 -2.65106 -0.511739
-16.4583 -5.17014 -1.60245
-13.8287 -4.25479 -0.540585
-12.1319 -2.40569 -0.992449
timestep
18.4607 -3.36789 -19.6652
17.1003 -0.46084 -23.084
18.5682 -1.46375 -21.5934
19.5115 -2.81638 -20.5157
24.7814 0.860331 -22.1807
24.0855 -0.768334 -20.6821
23.0912 -2.01418 -19.5245
24.1951 3.07129 -16.1026
23.2214 0.965594 -16.0873
22.1583 -0.692946 -16.086
19.7658 -6.0574 -14.5858
19.4719 -3.8478 -13.9427
19.4052 -1.88804 -13.7556
12.945 1.23254 -12.1721
15.1354 0.542822 -11.8424
17.014 0.0448816 -11.5215
22.4683 2.7022 -9.29784
20.2607 2.22797 -8.76468
18.5685 1.33191 -8.30179
13.4742 5.64577 -8.74273
14.3556 3.79825 -7.65083
15.1541 2.17806 -6.86448
11.2506 -3.54692 -8.44731
12.431 -1.95559 -7.24031
13.1299 -0.846058 -5.77017
13.0964 -1.07761 1.69009
13.1754 -1.96822 -0.450698
13.36 -2.47594 -2.34518
15.2708 -8.32398 -3.67812
13.4963 -7.1008 -2.81939
12.0148 -6.02127 -2.09787
15.6863 -7.91797 1.81514
13.4257 -8.3037 1.46378
11.5126 -7.99182 1.11222
11.1142 -6.28894 7.60764
9.88381 -6.00747 5.66106
9.3434 -6.4333 3.81511
2.68575 -7.8806 2.68073
4.42224 -6.45807 3.26674
5.79069 -5.09461 3.65301
4.69416 1.976 3.58846
4.41798 -0.0474572 4.68925
4.15738 -1.96483 5.05896
3.47219 -6.96938 9.19128
2.3475 -5.27239 8.07876
1.49895 -3.84732 7.01574
-3.87629 -1.2754 9.38631
-1.73037 -0.773095 8.66165
-1.74992 -1.87636 7.02968
-3.74746 4.28136 6.42599
-3.38973 2.22801 5.40709
-3.24951 0.500011 4.47153
-2.80557 -0.798139 -2.20297
-4.49223 -0.507216 -0.63679
-3.96386 0.787937 0.750403
-4.24857 6.41864 2.50453
-5.41397 4.92434 1.16614
-6.49889 3.57094 0.232234
-5.16789 1.46052 -5.89514
-6.83797 2.16157 -4.44539
-8.14434 2.4188 -2.99345
-15.4713 4.10085 -4.12738
-13.4471 2.96795 -4.08868
-11.8118 1.89771 -3.8409
-11.0359 -3.59266 -8.88826
-12.0833 -2.18403 -7.3713
-12.9048 -1.0312 -6.00121
-16.8559 -1.14983 -10.4489
-16.691 -1.78349 -8.22318
-16.3533 -2.56388 -6.44619
-15.9817 -9.88802 -4.06043
-16.1373 -7.57574 -4.16807
-16.0399 -5.60836 -4.19369
-15.4668 -1.90116 1.56079
-14.5003 -3.31572 -0.00357745
-13.8478 -4.72208 -1.219
-8.76885 -9.01803 -3.59167
-9.60877 -7.15531 -1.42252
-10.6461 -5.83654 0.497833
-13.7914 -2.81278 8.16509
-12.2888 -4.02766 5.89649
-10.587 -4.52453 4.06341
-3.16453 -5.39755 7.86961
-5.38114 -4.2502 6.24154
-7.85367 -4.67387 6.69924
-6.31368 -9.78512 11.9332
-7.32851 -7.11753 11.0761
-7.94929 -4.71295 10.4976
-11.4408 2.27251 13.5675
-10.0678 -0.367615 13.7255
-8.11596 -1.81206 12.9471
-2.63654 -3.89085 16.4226
-3.48967 -1.13371 15.6805
-5.67437 0.0756836 15.1639
-0.431884 2.76049 12.0931
-3.05247 3.88057 12.9639
-5.26958 3.73297 14.215
-8.01173 7.75948 19.3358
-7.13816 7.78353 16.4868
-7.66222 6.68495 14.2461
-14.5894 8.56735 9.42752
-12.0408 7.25899 10.248
-9.62744 7.36217 11.065
-3.08663 12.6513 9.98377
-5.55921 11.0375 9.58062
-7.94293 10.2143 9.20281
-11.4747 15.3756 10.1504
-11.484 12.9851 8.37113
-10.3057 11.6112 6.5749
-14.4084 9.02146 0.471964
-12.5733 9.13954 2.81695
-10.2287 10.1048 3.08707
-2.25559 11.9552 3.44625
-4.83849 11.0717 2.25118
-7.07491 10.7524 1.06839
-3.16194 5.95129 -4.28392
-5.75878 6.42808 -2.90207
-7.12795 8.29092 -1.82607
-11.6854 8.00118 -7.21573
-11.6462 7.55053 -4.27026
-10.4687 6.53059 -2.25143
-7.02366 6.87446 4.4684
-9.36329 5.61693 3.11742
-10.1237 4.51123 0.949066
-9.15305 -2.02189 -3.20312
-9.77702 -0.658722 -0.627692
-10.7535 0.7752 1.24121
-6.98332 0.558566 8.63822
-8.11481 -0.308137 6.02117
-8.16348 -0.81465 3.52245
-4.80493 -5.27983 -3.11874
-5.62767 -4.67836 -0.318426
-6.00093 -3.48864 1.90593
-0.411997 -8.73591 4.99743
-1.01473 -6.1109 3.72212
-2.48313 -4.08968 3.21124
-0.162177 3.43812 1.08726
0.665044 0.66666 1.80497
0.323806 -1.85577 1.95796
3.13852 -8.1513 -1.07299
3.37138 -5.18806 -1.28602
3.48057 -3.2481 0.36538
10.038 -0.915396 4.47672
8.58808 -2.26777 2.25202
6.86134 -1.52096 0.53064
9.0828 -5.3777 -5.91165
8.53681 -3.22007 -3.93
9.18058 -1.23406 -2.46583
9.87537 3.65542 -3.63931
10.7441 1.7035 -9.70504
9.73882 2.61053 -7.0504
9.42232 1.88199 -4.62727
timestep
-9.41606 -12.7236 9.54252
-10.5843 -7.60693 9.52666
-10.6903 -9.89441 9.15432
-10.4384 -11.8411 8.98791
-16.4214 -9.86284 4.65227
-14.7624 -11.1494 5.63959
-13.4084 -12.1718 6.64053
-8.40477 -17.1205 7.0874
-9.8661 -15.607 6.10951
-11.1536 -14.7033 4.92326
-12.9365 -9.91858 1.35326
-12.2042 -12.12 1.34628
-11.395 -13.9113 1.21497
-11.7727 -18.8368 -3.44439
-10.7425 -16.9122 -2.65882
-9.95023 -15.2147 -2.04924
-10.0361 -11.9678 -8.22962
-8.99027 -13.5717 -6.91963
-8.16761 -14.2496 -5.26299
-3.05156 -17.9929 -4.98477
-3.54469 -15.7712 -5.43562
-4.45585 -14.1448 -6.07257
-5.09921 -9.46176 -9.28008
-3.39034 -10.95 -8.78271
-1.95687 -11.8311 -7.75824
2.82204 -12.7105 -10.7195
2.57941 -11.475 -8.77089
1.62685 -10.6774 -7.24211
4.31511 -10.4629 -1.29997
3.77088 -9.30418 -3.23479
3.34353 -8.26934 -4.85569
3.46608 -1.59979 -6.0624
4.33731 -3.55664 -5.17128
5.10368 -4.99564 -4.06543
11.3387 -3.64439 -3.12102
9.22888 -3.42062 -2.18236
7.38862 -3.40462 -1.47944
11.5815 0.737164 -0.469986
9.44169 0.218243 0.260897
7.57218 -0.264134 0.652198
5.03183 2.37941 6.99568
4.93776 2.02043 4.70555
5.22533 1.84991 2.76399
5.33689 7.16902 4.81468
4.7556 6.02053 2.88453
4.41599 5.18569 1.13275
-0.316454 6.93489 -3.42609
1.89372 6.78016 -2.73792
3.80533 6.44469 -2.40004
8.86663 4.85011 -7.36775
7.89256 6.10026 -5.67342
6.80901 7.31202 -4.56056
8.75966 10.8403 -6.55667
7.17967 12.0564 -5.37047
7.15091 10.9991 -3.70846
8.91298 16.5493 -2.92118
7.31716 15.2125 -1.89718
6.16957 13.7406 -1.26675
4.24349 14.0549 5.46259
3.91818 14.2017 3.17021
3.44462 14.4758 1.27771
-3.70675 13.6832 2.91838
-1.5404 14.3984 2.49676
-0.0860814 15.6498 2.04958
-1.64278 16.6602 7.77695
-1.39715 17.842 5.79562
-1.30095 18.6695 4.01051
2.24585 23.324 6.48157
2.58892 22.5154 4.33427
0.85749 21.7855 3.74241
-4.70392 24.0036 1.39266
-2.60763 23.2785 0.712843
-0.705401 22.8425 0.4439
-0.399197 29.5671 -2.96528
-0.0755068 27.3261 -2.45914
0.502866 25.504 -1.9845
5.99432 26.3011 4.2202
5.53776 25.8749 1.30638
3.88014 24.8817 -0.357319
5.52323 18.9215 3.74183
4.73347 19.6467 0.96141
4.60296 21.2151 -1.04502
4.41438 21.2853 -7.90599
4.36001 19.1265 -5.8525
3.35479 18.6514 -3.55728
-2.39442 18.0297 -0.97781
-0.62464 16.4401 -2.77265
1.67721 15.3415 -2.73956
4.46856 8.79765 -7.04888
3.2175 10.7975 -5.22793
3.05354 11.8047 -2.89052
0.851288 10.7724 3.58266
2.90862 9.85359 1.63236
4.78122 9.89098 -0.0980913
11.0595 13.5372 0.819278
9.73281 10.8688 0.817802
8.40902 8.79025 0.162562
12.0689 4.24436 3.13465
9.34423 4.13619 1.93259
8.27347 5.01092 -0.210258
8.30567 -0.673504 -6.47293
7.57093 1.09881 -4.1927
6.4175 2.58823 -2.47383
-2.08742 2.01999 -4.84176
0.566506 1.91417 -3.49052
2.86545 1.24595 -2.61208
1.89674 -3.72493 3.74086
1.36656 -3.01378 0.895941
1.74855 -2.20861 -1.49327
1.70984 -6.54908 -9.10209
0.773532 -5.39893 -6.51735
0.242168 -3.81385 -4.59257
-7.24712 -1.50579 -1.85665
-4.94204 -3.38262 -2.05391
-3.02404 -4.8172 -2.9316
-6.86726 -4.37448 -8.86222
-5.37809 -6.3554 -7.20731
-4.433 -7.55056 -5.16257
-0.175184 -14.7136 -2.01589
-1.85861 -12.4096 -2.87504
-3.82816 -10.9254 -3.52334
-11.5011 -9.26198 -2.04339
-9.07142 -10.9816 -1.90216
-6.75097 -11.8285 -1.26906
-8.75493 -19.25 1.34823
-7.65807 -16.5009 1.69399
-7.44369 -13.962 1.79814
-11.5038 -9.10043 4.84549
-8.92976 -10.5752 5.12857
-6.76675 -11.91 4.92397
1.86415 -13.3895 7.04115
-0.970587 -12.8676 6.28475
-3.21222 -11.6527 6.24308
-3.57104 -3.2696 9.75429
-3.23541 -6.03372 8.69251
-2.49309 -8.10829 7.40985
5.66409 -7.81128 10.8537
3.04021 -8.39094 9.5654
1.27748 -8.46345 7.72431
6.43391 -7.60592 1.14087
5.2748 -8.94967 3.53486
3.27438 -9.8765 4.81622
7.57614 -16.2741 1.78731
5.04054 -14.859 2.45707
3.23653 -13.0861 2.78352
-4.51838 -9.01895 1.51137
-2.33173 -11.0429 1.56153
-0.487725 -12.7091 2.13395
-2.87233 -16.5417 1.70693
-5.24029 -16.6664 8.12631
-4.01651 -16.3018 5.43376
-3.05975 -15.2428 3.32064
timestep
4.38598 -26.6347 3.34448
8.27766 -26.6686 0.654921
6.11721 -26.2448 1.38655
4.60982 -25.5206 2.42781
3.51259 -19.7247 4.91881
2.86897 -21.2762 3.31853
2.56667 -22.3946 1.72523
-2.6412 -23.4806 -2.17967
-0.982766 -21.9667 -1.59656
0.664296 -20.9499 -1.23007
-4.68388 -15.4418 -2.66623
-2.80843 -16.6964 -2.12666
-1.16221 -17.6374 -1.59261
3.58973 -13.8087 2.08492
1.74167 -14.3688 0.799067
-0.0348788 -14.3517 -0.0521169
-2.51989 -11.9948 2.82303
-3.33879 -10.6626 1.10928
-2.15194 -11.2116 -0.36411
-2.48575 -9.04552 -6.94685
-1.97473 -9.05872 -4.68387
-1.9671 -8.34235 -2.84876
-3.42619 -3.65159 1.01684
-3.29442 -4.17509 -1.23948
-3.01497 -4.69959 -3.1177
-6.52045 -2.11138 -8.60991
-4.81375 -2.23631 -7.04339
-3.12039 -2.26955 -6.03725
3.44756 1.23249 -5.04492
1.17975 1.02251 -5.48691
-0.677312 0.640972 -6.0223
-4.61997 1.49902 -10.9509
-3.34477 2.50888 -9.29669
-2.38661 3.4829 -7.8775
-5.57349 5.63586 -3.34302
-3.91784 6.44086 -4.75482
-2.67383 6.88805 -6.21543
-3.31722 11.6248 -9.67196
-1.82199 10.7939 -8.10467
-0.718741 10.1216 -6.61747
5.23102 9.92607 -4.49554
3.2553 11.1418 -4.46399
1.66179 12.2918 -4.60173
7.02211 14.3992 -7.7534
5.20633 15.2003 -6.55191
3.56414 15.4579 -5.49466
3.83733 19.8495 -9.84933
3.78776 19.7307 -7.53291
3.63552 19.2549 -5.62731
0.169753 23.2605 -1.21598
0.584135 21.9996 -3.11882
1.8949 20.6441 -2.54829
4.80306 18.1486 4.1226
3.29602 18.5405 2.40281
2.14012 19.284 0.991405
-4.09078 19.7766 -1.03365
-2.58147 20.1336 0.691742
-1.25134 20.6247 2.05939
-7.1373 17.9823 4.18668
-5.04472 18.8642 4.66184
-3.41063 19.8755 5.0952
0.870192 16.7398 8.80004
-1.02021 18.0685 8.5922
-2.12951 17.0658 7.3097
-1.8766 10.1294 4.00832
-2.57914 11.9567 5.25311
-3.18445 13.6062 6.14426
-7.36039 14.695 10.8317
-5.3363 13.6186 10.4754
-3.77988 12.6382 9.7703
1.82092 12.3551 10.151
0.283232 10.8469 9.28891
-1.34978 9.74682 9.35226
-1.24177 9.36946 15.8721
-1.93312 8.14804 14.0248
-2.42458 7.50731 12.2279
-7.52138 11.8692 15.6618
-6.41415 9.9253 13.6931
-5.92705 8.77238 11.4714
-9.80697 4.81993 8.07351
-9.38557 7.72543 7.56273
-7.52215 9.38821 8.07783
-8.26609 16.8369 7.6502
-7.91787 14.2658 6.1844
-6.87767 12.0565 5.45005
-7.44225 9.36015 -0.86244
-5.7461 11.2609 0.683703
-4.65116 12.7414 2.44779
2.57302 15.5764 5.68163
0.198648 15.7256 3.88706
-1.61672 15.0193 2.24139
-2.99031 18.2029 -3.86673
-0.744786 17.3506 -2.10272
0.71265 15.8509 -0.643527
6.61152 20.4817 -2.00783
5.36922 17.7742 -1.92793
4.50456 15.6576 -0.798656
9.70637 14.4479 6.04476
7.53125 13.809 4.11057
6.17567 13.6443 1.95703
7.99248 8.4374 -2.51856
5.94998 9.03224 -0.431763
4.26339 10.764 0.379916
-3.12288 11.6292 -3.71994
-1.43137 11.8075 -1.27303
0.478489 10.7464 0.0418668
2.81989 9.01719 5.54675
0.91221 7.52497 3.81054
0.43414 7.17197 1.33079
1.41555 6.06889 -6.22109
0.662341 4.89531 -3.58751
-0.296054 4.48924 -1.25964
-6.35685 0.725233 -3.34872
-4.50684 1.3235 -1.09042
-2.00413 1.15325 -0.632198
5.29077 -2.86664 2.33393
2.75679 -1.32254 2.05991
0.887836 -1.1129 0.337816
1.14069 -3.44392 -7.55799
0.711447 -3.60549 -4.61349
1.05622 -4.00698 -2.11901
4.08267 -8.37816 2.75803
2.81121 -8.26018 0.0654696
2.4256 -7.54404 -2.35134
7.31075 -9.72027 -7.82097
5.60098 -10.5803 -5.53682
3.30698 -10.605 -4.42351
-3.66266 -12.3857 -4.43539
-0.951475 -13.5051 -4.96157
1.49474 -13.9448 -4.39134
6.02735 -16.5913 0.275347
4.44841 -17.4366 -2.10645
3.23665 -17.3218 -4.3472
9.00516 -22.2182 -7.80345
6.12617 -21.4489 -7.80166
4.359 -19.7898 -7.00974
-2.23628 -23.7026 -8.47047
-0.390366 -22.0781 -6.78703
1.78005 -22.1033 -5.44869
7.5245 -21.682 1.1934
5.84171 -22.8929 -0.947221
3.97362 -23.37 -2.61609
2.97463 -30.4647 -4.41612
2.07637 -28.1929 -2.70956
1.99508 -26.2298 -1.08413
-1.55837 -21.7865 3.38
-1.33734 -24.6496 2.58348
-0.181337 -26.8384 1.97088
-3.70011 -30.4514 2.33492
1.7791 -32.9801 5.81417
-0.249952 -31.9188 3.9071
-1.81964 -30.0635 3.13477
timestep
-1.90525 9.69015 -2.19747
0.584014 9.92176 -6.34953
-1.05139 9.93837 -4.70406
-2.55074 9.52153 -3.49612
-6.2086 9.90255 -8.87029
-6.00946 9.78495 -6.56184
-6.18314 9.57048 -4.61122
-10.7819 12.1371 0.0344171
-9.47449 10.6147 -1.12972
-8.99619 8.98318 -2.1252
-13.1928 3.2677 -3.31886
-12.0174 4.90894 -2.17546
-10.5701 5.68434 -1.08726
-10.917 -1.54921 1.27164
-10.3234 0.616417 0.688463
-9.67379 2.47491 0.74211
-5.33531 4.01011 6.65729
-6.33881 3.13517 4.75732
-6.93954 1.92606 3.32275
-3.38172 -1.16181 9.21311
-4.58021 -0.969625 7.23597
-5.60921 -0.841741 5.56094
-6.18065 -6.16428 1.0411
-6.12727 -5.17947 3.14103
-6.42076 -4.50659 4.96913
-9.46424 -3.3806 11.6173
-7.8879 -4.14834 10.098
-6.67001 -4.89434 8.74114
-7.02274 -9.61653 10.1349
-4.7231 -9.38281 10.3336
-4.18191 -7.56896 9.78766
2.13346 -7.42454 12.3586
0.652137 -7.92944 10.6459
-0.537096 -8.44388 9.162
-0.98645 -12.1461 12.03
-1.88638 -13.0242 10.0803
-0.745795 -12.2092 8.69611
2.49603 -14.8826 3.58132
2.32437 -13.5119 5.44524
0.703598 -12.4216 5.18978
-1.46568 -8.30074 -0.925209
-0.844417 -10.0067 0.519136
-0.293453 -11.5365 1.63149
-0.873445 -15.9538 -2.61111
0.831984 -14.7407 -1.61004
1.96139 -13.3117 -0.859433
3.39101 -12.3694 -6.6345
4.2643 -12.0288 -4.5123
4.96802 -11.8667 -2.67943
9.03633 -12.5415 2.05513
8.71755 -11.1968 0.191673
8.37702 -10.5501 -1.63774
13.1225 -13.0607 -5.52125
11.9114 -11.2713 -4.67663
11.1416 -9.56852 -4.05306
12.5675 -9.12184 -10.7659
12.2241 -7.95289 -8.79159
12.3231 -7.3644 -6.91415
6.0468 -5.3019 -8.38162
7.99628 -4.9612 -7.1709
9.80872 -4.54226 -6.52247
6.02165 -7.35978 -1.9672
7.81716 -6.02332 -2.57749
9.42381 -4.89797 -2.75884
14.8358 -0.261034 -2.25068
13.6977 -2.21011 -1.71232
12.8444 -3.95651 -1.39637
13.9637 -6.49978 5.06161
13.0496 -4.9889 3.55696
11.9429 -3.95727 2.29522
14.765 2.55561 3.38536
13.1381 1.1354 2.53758
11.8096 -0.178695 1.91375
8.60374 1.8935 -3.7775
8.67779 0.913726 -1.67582
8.4737 0.132413 0.121048
5.57856 -2.55354 -4.965
5.16871 -2.88977 -2.03253
6.26032 -2.95295 0.27121
11.0068 -8.77964 4.90897
9.13341 -7.07355 3.34054
7.32301 -6.30141 1.71904
5.43035 -14.5407 1.83993
4.62058 -11.6769 1.99329
4.82019 -9.13648 2.08987
5.99614 -7.62243 8.70679
3.72786 -8.8624 7.2243
2.45966 -8.62691 5.02415
-4.76478 -9.73337 5.03142
-2.67741 -7.86986 4.00642
-0.486748 -6.58703 3.76366
0.421009 -1.72795 8.92515
0.0686075 -1.71873 5.96608
-1.13355 -2.85115 4.02314
-7.19679 -3.5744 -1.74883
-5.84637 -1.87262 0.290955
-3.73415 -1.42517 1.64729
-1.64652 0.484902 -4.64406
-2.97726 1.3145 -2.11003
-3.36536 2.10264 0.284091
-2.37624 3.15939 7.5663
-2.0563 4.49239 4.92033
-3.13666 5.04484 2.67742
2.98883 7.59943 4.15579
0.431942 8.20341 2.74941
-2.00083 8.62695 2.11319
-8.12682 15.1061 0.717204
-6.59477 12.627 1.33954
-4.46728 11.2755 0.953748
0.311556 15.1299 -4.32741
-2.49305 14.2247 -3.88559
-4.22061 13.274 -2.26877
-7.29841 20.085 -3.56502
-7.73024 17.1998 -4.17336
-7.46565 14.727 -3.60964
-7.92953 12.7097 -11.1405
-9.53417 12.7496 -8.62971
-9.37502 12.5737 -6.09068
-13.6833 9.99905 -1.56428
-12.912 8.92447 -4.23465
-10.9373 9.11889 -5.83618
-11.6577 6.04479 -13.3686
-11.3655 6.19797 -10.4069
-10.6236 5.99415 -7.97577
-2.14047 6.78991 -8.06257
-4.67394 5.2285 -7.90785
-7.11602 4.60574 -7.51923
-11.506 0.234157 -4.76771
-9.08855 1.90319 -4.26716
-7.25287 3.62308 -3.85104
-7.70795 7.13306 2.41311
-6.0939 6.85487 -0.0763978
-4.71259 5.50448 -1.741
4.10257 5.47696 -3.2906
1.35388 6.10611 -2.32659
-0.935476 5.09762 -1.83557
1.26201 -3.04864 0.457948
1.45623 -0.0770231 0.347704
0.760816 2.37155 0.196801
6.00909 1.46677 5.94355
4.45017 2.07851 3.47861
3.99068 3.77112 1.62769
10.8889 5.48033 -0.263301
8.22554 6.68167 0.322865
5.68616 6.91641 0.332381
1.45177 12.8302 2.96938
2.84265 11.5635 0.658223
3.85031 9.947 -1.03742
4.65295 12.0198 -4.87806
6.90404 6.60809 -7.79864
5.06413 8.70991 -6.7606
4.04601 10.0309 -4.83164
timestep
18.3626 -4.43349 5.10379
19.4667 0.244327 3.68092
18.9778 -1.77389 4.71541
18.4202 -3.22668 5.92349
21.0954 -2.07393 13.1982
19.9714 -2.68415 11.2625
19.4172 -3.54013 9.57696
14.885 -8.13388 8.76296
15.2697 -5.99714 9.58075
15.8566 -4.40611 10.5833
16.2289 1.75283 12.3961
14.9798 -0.189517 12.6186
14.1248 -1.94182 12.9002
9.89129 1.79872 15.1882
10.3048 -0.302729 14.2964
10.4445 -2.20628 13.8086
6.91504 -7.47238 16.353
7.98405 -6.57287 14.5009
8.62435 -5.44665 13.0168
2.14718 -6.07667 12.6114
4.05972 -5.94518 11.3048
5.79287 -5.49609 10.4829
8.04049 -5.24433 3.31703
6.80538 -4.83915 5.23868
5.70025 -4.46631 6.82631
0.0119675 -0.598564 7.67204
1.32811 -1.86961 6.24565
2.48713 -3.143 5.28854
3.08865 -5.4676 -1.95113
2.21261 -4.45729 -0.0552909
1.79764 -3.41057 1.56121
-4.69334 0.258399 2.21901
-3.10415 -1.01537 1.10797
-1.62823 -2.16404 0.489018
-1.87937 -5.88692 -4.88167
-2.64506 -3.826 -4.14093
-2.56353 -2.10068 -3.19354
-4.50285 4.90097 -3.10024
-4.82114 2.61461 -3.33179
-5.12531 0.681787 -3.56111
-10.3862 3.46099 -1.97813
-9.39726 1.98857 -3.47358
-8.73382 0.644162 -4.75159
-12.974 4.85664 -9.47582
-11.4952 3.21497 -8.76848
-10.203 1.93653 -8.00909
-7.04829 -3.3175 -9.52745
-7.49702 -1.12643 -10.1441
-7.75892 0.754502 -10.6679
-10.2686 -0.695942 -15.9741
-7.96041 -0.477345 -16.0557
-7.68521 0.652928 -14.4658
-2.0149 4.20493 -15.2744
-4.31583 4.44233 -15.0963
-6.18151 4.14198 -14.5396
-6.73174 7.64913 -19.6171
-7.37519 7.27093 -17.4204
-7.67835 7.50357 -15.4878
-5.96555 10.6239 -10.394
-7.83669 10.1505 -11.6813
-9.36674 9.3418 -12.6225
-9.63966 15.3919 -13.004
-11.0637 13.5618 -12.9297
-12.1261 11.9112 -13.0961
-17.6696 8.07619 -11.2153
-16.6655 9.87546 -12.2815
-15.8822 11.3712 -13.2964
-19.582 16.8621 -11.464
-19.0178 15.1578 -12.9336
-18.7784 13.6621 -14.1931
-13.2264 17.9592 -14.8711
-14.8873 16.3779 -15.2225
-16.0917 15.2854 -16.3347
-17.9005 9.77008 -18.6471
-16.4385 11.5367 -18.9991
-15.208 11.7711 -17.4786
-7.90017 12.836 -18.7394
-9.70668 11.0138 -17.2241
-11.9657 9.8871 -16.8636
-18.8054 7.33533 -16.2149
-16.0233 6.6947 -15.3606
-13.6436 7.28541 -14.6601
-12.9613 0.997765 -14.1054
-11.2034 3.34948 -13.5958
-10.9137 5.66625 -12.5705
-8.78138 7.79148 -5.18057
-9.08419 7.08948 -8.06083
-8.09098 5.81044 -10.0306
-1.84337 7.82742 -12.7008
-2.83484 6.13044 -10.4608
-4.55421 4.56466 -9.41458
-3.45892 -3.42737 -8.28821
-3.27103 -0.474261 -7.93568
-2.8494 1.94597 -7.25215
2.08349 5.26563 -0.583543
0.312431 4.41839 -2.8254
-0.246295 2.64896 -4.57453
3.15856 -3.89579 -5.74192
2.92349 -1.52419 -3.95288
1.48695 -0.0112475 -2.48665
-1.46719 2.95388 5.15875
0.135607 1.40949 3.17727
1.6305 0.666474 1.24964
9.33935 0.627184 -0.453748
7.09868 0.934615 1.48669
5.06583 0.070508 2.76079
5.56822 -1.04495 11.5269
6.00613 -0.792264 8.5901
6.1433 0.476038 6.38212
6.77813 7.41556 4.83868
8.54353 5.30482 5.98259
9.08766 2.87392 6.5276
12.3007 4.64518 13.1286
11.7732 2.56886 11.0571
11.6042 1.26143 8.8743
17.2654 1.87553 6.53866
15.3738 -0.178085 7.5802
13.5948 -1.90145 8.18657
8.13373 -8.74228 6.88631
10.1787 -6.66473 7.50474
11.5969 -5.05735 8.88581
14.5958 -5.07632 15.6882
13.0979 -6.84298 13.8132
11.8497 -7.58088 11.7156
7.67716 -12.0636 17.9784
9.23027 -11.585 15.4806
10.3223 -10.6361 13.3807
14.3303 -12.0631 6.76897
11.9856 -12.5866 8.53218
9.93787 -12.4082 10.0413
8.80974 -18.1207 10.1396
7.0502 -15.7503 10.5463
6.26224 -13.3379 10.2972
2.24536 -9.66811 15.4881
2.50658 -10.8319 12.7572
3.24768 -11.0245 10.3249
3.96642 -9.19729 3.08818
3.00387 -8.3199 5.76849
1.9489 -8.24023 8.08865
-2.88631 -6.11781 3.11911
-2.38766 -6.01606 6.05533
-0.89431 -5.71909 8.10085
-1.53253 -1.14514 13.4526
-3.06276 -3.44657 12.338
-3.84928 -4.70339 10.2634
-10.1321 -2.77606 6.86526
-8.47849 -5.01771 7.92395
-6.60672 -6.64609 8.51335
-5.2658 -9.82564 4.73636
-3.81338 -11.4797 10.8091
-5.10103 -11.4595 8.12173
-6.31321 -9.87577 6.5327
timestep
15.46 -13.9697 -15.0225
13.8673 -9.1581 -15.1029
15.2549 -10.9969 -14.827
16.0762 -12.7562 -14.4939
20.9865 -10.855 -10.0373
18.8419 -11.6369 -10.4513
17.2205 -12.6741 -10.8713
11.2334 -10.0295 -11.0814
13.2791 -10.6618 -10.1882
14.5601 -11.0054 -8.73192
16.8496 -8.01393 -4.80126
15.9857 -10.1479 -4.51436
14.939 -11.7377 -5.02179
11.3355 -9.2764 0.851724
12.3177 -10.8218 -0.572904
12.5393 -12.0556 -2.09245
12.787 -17.039 -5.75929
11.2055 -15.6302 -4.81226
10.0875 -14.516 -3.63352
5.41265 -19.8796 -0.960027
6.34979 -17.9326 -1.80464
7.06053 -16.103 -1.97249
4.02418 -11.0188 2.92569
4.71541 -12.6983 1.48213
4.74445 -14.4209 0.526783
0.55503 -18.5538 -2.19346
1.38748 -16.6195 -1.21992
1.20383 -14.6984 -0.824858
-3.07365 -10.7591 2.72304
-2.30236 -12.6891 1.69213
-0.686821 -11.8883 0.898713
3.78771 -6.52996 0.568463
1.81826 -7.7167 0.877244
0.348359 -8.40081 1.99621
-2.33484 -6.2064 8.41271
-2.35216 -6.45285 6.1059
-2.09741 -6.44907 4.1525
-7.46697 -3.84837 2.7019
-5.24112 -3.88511 2.04872
-3.30349 -3.80702 1.7018
0.904525 0.255534 -2.93798
-0.588763 -0.499884 -1.33117
-1.84871 -0.645436 0.176244
-4.00171 3.86156 4.37779
-3.3332 3.28768 2.23159
-2.84226 3.01861 0.342835
-5.23458 5.04075 -5.0794
-3.9429 5.74677 -3.28622
-2.95434 6.24763 -1.6575
-8.04891 11.4014 -2.84149
-6.24024 10.4692 -1.72694
-4.51827 9.67881 -1.18753
1.19726 12.0366 0.814971
-1.11734 12.1766 0.74132
-3.04919 12.3431 1.0892
-8.95376 14.7373 4.95382
-6.99379 14.6506 3.71551
-5.2417 14.8991 2.84988
-2.57309 21.3666 1.11049
-3.65376 19.8297 2.47153
-4.12129 18.4144 3.75958
0.321618 21.7079 7.97019
-1.76153 20.8349 7.44023
-3.60877 20.292 7.02329
-8.77826 22.1088 12.144
-7.02002 22.3585 10.6512
-5.45849 22.5416 9.46412
-1.83296 28.4523 10.9916
-3.21617 26.9831 9.84674
-4.42133 25.882 10.9495
-10.6363 27.4293 12.5532
-8.62859 26.4895 13.2376
-6.80039 26.1706 13.8985
-7.99944 21.1275 17.5568
-6.49489 22.702 16.756
-4.92593 23.6543 16.0421
0.877003 28.1109 12.9357
-0.0873257 25.4672 13.9164
-1.7084 23.5024 14.0254
-7.16307 19.0089 12.5416
-4.19619 19.2117 12.7335
-1.75228 19.9391 12.7049
4.7271 19.2866 14.7461
3.07559 17.9967 12.6273
1.08599 18.0451 11.0321
-0.748504 10.9133 9.81716
0.806376 13.3765 9.18808
0.838867 15.6716 8.07652
0.167452 18.6832 1.19698
-0.648362 16.4687 3.01653
-1.26227 14.9717 4.98826
-8.59836 12.8317 7.96172
-5.77837 12.0214 7.44064
-3.74475 12.2506 5.91879
0.387018 6.82999 2.01245
-2.16564 7.69086 3.28652
-4.2303 9.0079 3.9981
-11.574 11.3379 1.89874
-9.82256 8.95787 1.51383
-7.7312 8.19954 2.7603
-9.17817 1.71992 7.86899
-8.93053 3.68856 5.64559
-9.07138 4.68537 3.30274
-5.65705 1.97312 -2.87495
-8.11354 3.11715 -1.63508
-10.1107 3.23961 -0.0543506
-18.5595 3.76719 0.548388
-16.0476 2.83221 -0.754209
-13.7145 2.03502 -0.103591
-16.652 -1.88088 -5.76349
-16.0916 -1.57277 -2.85291
-14.2711 -1.59847 -1.0672
-13.4869 -2.8115 6.48632
-12.6515 -3.34749 3.67653
-11.7928 -3.2728 1.276
-8.30846 -4.99941 -5.64771
-8.75888 -4.68869 -2.71838
-9.22932 -5.54704 -0.363525
-8.96419 -8.88586 6.31187
-8.18602 -8.721 3.44
-7.05984 -8.24556 1.20269
0.446363 -6.60351 -3.35814
-2.0759 -7.17241 -1.87701
-4.35793 -8.23532 -1.47074
-5.35809 -10.3435 -9.5423
-5.75356 -11.2296 -6.72472
-4.81505 -10.5411 -4.45576
-3.13872 -16.8397 -3.44521
-1.62893 -14.3053 -3.86646
-1.25141 -11.7884 -4.02518
5.73848 -9.37067 -2.42016
3.51924 -10.4645 -4.08115
2.02628 -11.423 -5.91279
3.35374 -15.8805 -13.3688
3.91615 -14.6822 -10.6989
3.65205 -13.908 -8.28382
3.00193 -20.3256 -4.40808
4.37857 -17.971 -5.60841
6.04287 -16.2461 -6.47876
12.0362 -22.2793 -6.27967
10.2686 -20.167 -7.41737
9.32034 -17.807 -7.60139
16.9206 -17.9623 -11.3678
14.2137 -16.8582 -10.79
11.7177 -16.6481 -10.3121
8.90403 -10.3627 -13.8911
10.3417 -12.9723 -13.8298
11.1129 -15.4026 -13.852
10.5876 -16.784 -18.6928
16.1932 -15.8413 -20.0116
13.8631 -17.2707 -18.8251
11.9482 -17.0937 -17.1504
timestep
31.2599 22.8699 2.23746
33.5681 20.2291 -0.757662
32.1436 20.711 1.00896
30.763 21.4985 2.17281
25.8781 23.5197 -2.43459
26.7073 22.0335 -0.857905
27.2752 21.0298 0.73928
27.0928 16.4833 4.81853
25.8079 17.6503 3.27916
24.6996 18.4782 1.87709
21.266 18.6853 -3.44317
20.9826 18.128 -1.209
21.1381 17.8123 0.729082
18.7501 12.2398 -1.44329
18.6465 13.7092 0.349121
18.6576 15.1133 1.73074
17.2254 15.3587 8.01358
17.3618 13.9224 6.19673
17.285 12.9121 4.50731
11.5819 9.92301 7.97146
13.2947 9.87286 6.40736
14.6763 10.2012 5.04198
15.1462 6.15784 -0.573541
14.9232 7.12397 1.52389
13.309 7.89442 2.34957
8.0998 10.2698 -0.0035258
8.8927 8.34487 1.02029
9.72276 6.75125 1.82793
6.35556 4.80954 6.25522
6.85223 4.07031 4.11296
7.4232 3.75614 2.25388
7.66393 -2.27596 -0.435025
6.41205 -0.334079 -0.224596
5.37955 1.28507 0.214938
1.11004 5.18366 -2.06354
1.16557 3.14001 -0.966796
1.59039 1.47901 0.00350948
-0.710683 -3.75718 4.24258
-1.19904 -2.51533 2.34476
-0.860987 -1.30521 0.827455
-6.74405 -0.419287 3.81658
-5.4863 -0.223293 1.87698
-4.47893 -0.335129 0.18772
-6.42127 5.81292 -1.82983
-6.63587 3.50771 -1.97939
-6.6392 1.56334 -2.29612
-7.95226 2.41777 -8.35819
-6.62606 1.26227 -6.84544
-7.07598 -0.216989 -5.62468
-11.234 -3.48339 -3.1425
-9.38873 -3.71011 -4.53034
-7.89628 -3.92334 -5.79841
-3.87861 -7.20378 -9.14453
-6.06832 -7.62803 -8.50613
-7.4375 -7.46416 -7.09922
-5.40137 -12.3153 -8.11897
-7.14668 -12.599 -6.61704
-8.36268 -11.0725 -6.34842
-11.2732 -13.3363 0.0967226
-11.1838 -12.866 -2.17335
-11.1441 -12.2588 -4.04704
-13.0211 -12.8901 -9.34601
-14.095 -12.1055 -7.44507
-14.6121 -11.8913 -5.55626
-21.5645 -14.149 -5.65787
-19.562 -13.2386 -4.92117
-18.0184 -12.4646 -3.9725
-22.9201 -14.978 1.05396
-21.1376 -13.668 0.354746
-19.8911 -12.535 -0.66678
-17.8952 -15.1202 5.02701
-18.3602 -13.2734 3.70201
-18.7522 -11.5544 2.82339
-14.5684 -8.4101 6.09103
-16.0115 -8.00659 4.31984
-17.2189 -8.0779 2.76494
-13.9288 -2.41978 -1.60405
-16.2207 -4.31606 -1.78247
-17.5822 -5.43032 0.0632847
-19.6028 1.03299 2.24554
-20.1759 -1.02225 0.16517
-20.658 -3.35262 -0.751341
-25.1681 0.967824 -3.4763
-24.4939 -1.92111 -3.75902
-23.9325 -4.08609 -2.53396
-27.5919 -9.59153 -7.68401
-27.9999 -7.74941 -5.37738
-26.4716 -6.69092 -3.63146
-25.3061 -13.584 -3.89302
-25.6452 -11.6967 -1.61187
-25.1459 -9.24001 -1.14489
-21.3813 -9.05529 6.05352
-21.7076 -8.27035 3.19733
-21.9494 -8.25577 0.658838
-19.275 -7.00871 -7.84013
-19.4459 -7.35818 -4.88564
-19.89 -8.24038 -2.53472
-16.8581 -14.739 0.199809
-16.3879 -11.8838 -0.512437
-16.5563 -9.4186 -1.14247
-10.0642 -9.94179 2.68745
-11.4079 -9.00003 0.199876
-13.0333 -8.04447 -1.51691
-11.9368 -8.51903 -9.97371
-12.1213 -8.03145 -7.03966
-11.0273 -8.18341 -4.74129
-5.81018 -12.1234 1.04423
-7.16337 -10.8871 -1.30542
-7.85903 -8.9263 -2.78004
-2.91706 -12.5897 -5.21148
-3.1728 -9.63475 -5.49988
-4.39817 -7.96198 -4.01652
-5.66471 -4.84108 3.19996
-4.66617 -5.23455 0.420554
-3.53393 -4.96144 -1.8482
-2.27966 2.94391 -4.99467
-1.47769 0.121961 -4.47138
-1.44277 -2.1182 -3.25262
3.73038 -7.7202 -3.49136
2.96051 -4.91978 -2.82404
2.34004 -2.46733 -3.14415
4.11671 6.24813 -4.61017
3.60199 3.33462 -4.9661
3.61784 0.815852 -4.56855
7.56552 4.09246 -10.043
7.51335 2.65478 -7.43327
7.27996 0.922037 -5.57703
11.777 -3.35843 -2.68209
11.2216 -0.453732 -3.04899
9.69063 1.557 -2.70898
11.9428 8.15265 -4.64887
11.5085 6.48868 -2.21516
11.5634 4.31434 -0.884092
15.8618 0.332095 5.7249
14.8654 2.24061 3.66449
12.9153 3.45756 2.56324
8.25868 6.86878 8.10704
11.0115 5.76358 7.82264
12.4792 5.46588 5.75887
20.6367 6.73211 4.91948
17.7155 6.46661 5.44512
15.975 5.83949 7.20037
15.3744 4.53083 15.0403
17.4185 4.85441 12.8961
17.6586 5.94895 10.6055
20.586 12.8298 12.7442
20.4727 9.92405 12.0931
21.0269 7.62163 11.1473
25.3991 6.29454 11.4433
25.5855 8.50256 17.0366
24.5757 6.69568 14.8928
23.8714 5.62709 12.6872
timestep
13.7158 5.09061 10.0815
11.7392 6.23483 14.7243
12.2884 5.5166 12.5878
12.5802 4.61015 10.8632
8.94707 -0.721816 14.2002
10.1569 0.644314 12.7676
10.8233 1.24399 11.0134
4.87836 -1.26298 8.59725
7.17514 -0.942556 8.66442
9.1314 -1.16958 8.61509
9.66696 -6.85901 7.00141
10.2149 -4.74944 6.20646
10.2028 -2.93985 5.42789
6.80655 -5.85762 2.22115
9.02473 -5.4062 1.71292
9.02044 -3.44108 1.85152
9.24125 2.1663 -1.17533
8.51159 -0.0201458 -1.43886
7.95354 -1.90935 -1.45842
10.1856 -5.67686 -5.66538
8.27581 -4.51064 -5.05295
6.66565 -3.43459 -4.69184
3.32336 1.21313 -7.43707
3.35063 -0.985065 -6.69574
3.44936 -2.95221 -6.65725
1.96191 -6.73395 -8.3124
1.65183 -5.6578 -10.3442
1.62023 -3.74031 -9.89348
-2.4268 -7.29835 -10.758
-2.27071 -4.99033 -10.9343
-1.99707 -3.04248 -10.8252
-5.31217 -2.6837 -8.61017
-6.15908 -1.21229 -10.1913
-4.62357 -0.303683 -11.0265
-4.95519 2.98304 -15.9083
-4.8521 3.18209 -13.5992
-4.19975 3.402 -11.7534
-9.96434 7.22702 -11.5539
-7.77032 6.86812 -10.8906
-5.94701 6.43829 -10.281
-10.1398 8.39497 -4.96051
-8.33299 7.41171 -6.0334
-6.5011 7.64346 -6.71999
-2.44227 12.4556 -6.0899
-3.03447 10.2873 -5.51546
-3.68738 8.77742 -4.43153
-4.67885 12.1629 1.16261
-5.23794 10.3837 -0.217363
-5.47089 8.62771 -1.07942
-8.21346 2.77682 -2.07799
-6.83056 3.33256 -0.300026
-7.0797 5.28613 -0.251429
-12.4497 7.70625 0.770197
-11.9579 5.44735 0.575279
-10.363 4.99544 1.63955
-6.06718 3.76514 6.65435
-7.86366 3.31299 5.2577
-9.52727 2.60645 4.47404
-14.7199 0.100289 8.64935
-12.9199 -0.162749 7.20955
-11.5561 -0.321715 5.79688
-9.53498 -7.21977 4.87864
-11.0242 -5.49957 5.33212
-12.319 -4.01487 5.32939
-18.7857 -4.79025 3.48231
-16.993 -5.73338 4.61343
-15.3794 -6.2487 5.61915
-13.3273 -11.3236 9.22383
-14.1598 -10.45 7.24235
-14.4915 -9.9351 5.37
-17.9353 -13.8358 1.71697
-17.1338 -11.6676 1.91467
-16.1171 -9.98044 1.93554
-20.5064 -5.75428 -2.32507
-18.6988 -6.75294 -1.26784
-16.9162 -7.27955 -0.615262
-18.3816 -0.72304 0.120809
-16.2095 -2.59149 0.940053
-14.6416 -4.59937 0.827976
-11.3703 -11.3726 0.805469
-10.9367 -8.43869 0.514616
-11.1485 -6.02064 1.29607
-6.69277 -1.23503 7.24604
-7.79978 -2.01553 4.59165
-9.19769 -3.10631 2.75893
-13.66 1.50383 0.311583
-10.7286 0.991374 0.469074
-8.47592 -0.202466 0.416447
-6.89134 -5.26274 -3.50058
-5.8444 -2.80563 -2.17885
-5.50384 -0.288886 -1.9497
-2.01409 3.79222 1.53063
-2.34053 3.98417 -1.42521
-3.63377 2.75431 -3.2466
-9.28614 3.40668 -7.14082
-6.4206 3.00761 -7.85484
-4.12369 3.5997 -6.91883
3.05262 4.52997 -10.6482
0.375099 4.02987 -9.43938
-1.66031 5.52337 -9.08014
-2.80055 12.9126 -12.6345
-2.63535 9.93725 -12.6504
-1.52134 7.68807 -12.2002
2.30465 8.1576 -18.6628
1.87166 6.66238 -16.1217
0.495245 5.3542 -14.4198
-3.26317 -0.905281 -17.0479
-1.43938 0.154816 -14.9431
-0.606403 1.90023 -13.2811
5.56177 -2.51344 -12.577
3.08771 -0.858735 -12.4308
1.19232 -0.349505 -10.8025
-0.655627 -4.34056 -5.37699
-1.32074 -1.61023 -6.36867
-0.418611 0.505859 -7.46914
1.63856 7.23715 -3.15094
0.686625 4.76064 -4.50782
1.01768 2.23429 -4.40486
4.38573 -4.65587 -1.33943
3.37308 -1.8851 -1.76102
2.30055 0.389801 -1.34022
0.38392 3.70591 6.56646
1.99524 2.71142 4.26536
2.85627 2.29213 1.90203
6.0682 9.11658 -1.00064
5.9644 6.85069 0.932065
5.8017 4.66885 2.24185
5.42547 -3.39199 4.65532
6.12502 -0.522307 4.26045
6.76623 1.9112 4.67195
6.44777 3.89773 11.5234
8.35853 4.21096 9.2582
9.33424 2.92954 7.28121
14.3024 1.07664 0.410773
13.165 1.36392 3.15016
12.1552 1.13017 5.47998
13.893 -6.34813 6.67068
14.8598 -3.52997 6.7303
14.5619 -1.08993 7.40844
17.4405 2.19062 14.4488
16.4646 0.793011 12.0045
17.347 -0.264613 9.85847
25.0176 -1.84045 8.77198
22.5326 -2.25528 10.3636
20.0658 -2.75846 10.7684
18.4513 -10.6099 10.8155
18.11 -7.78981 11.716
19.0319 -5.72886 12.9013
19.2914 -4.05091 17.7253
25.3314 -3.48265 17.8188
22.5059 -2.96636 17.025
20.5368 -4.27901 16.0751
timestep
-2.43544 12.9388 -3.07288
-2.85335 16.2711 -1.45045
-1.20124 15.6775 -2.9672
-1.20962 13.7214 -3.20108
5.64638 14.4971 -1.15437
3.78063 13.1462 -1.43097
1.90642 12.5421 -1.37369
5.48323 11.4265 3.46459
3.38059 10.7198 2.78499
1.77792 10.3241 1.7095
-2.9231 6.29791 -0.734063
-1.80007 7.3204 1.01971
-1.15584 8.12229 2.70044
-5.40259 8.72125 8.60685
-3.55464 8.0335 7.38437
-2.19423 7.19154 6.23419
0.411423 6.88858 9.11007
1.08523 4.69192 8.78909
-0.56426 4.16304 7.85079
-5.45988 3.67515 11.0754
-4.57197 1.59592 10.555
-2.69963 1.88174 10.0132
1.77861 -1.68885 14.5487
0.333036 -1.34515 12.767
-0.629031 -1.12708 11.0618
-6.97471 -2.12113 12.5923
-4.97172 -3.1098 11.9654
-3.20513 -3.87726 11.5518
-8.50313 -5.92489 8.90709
-6.28797 -6.42493 9.38188
-4.49494 -7.05031 9.90615
1.60358 -10.7297 11.0636
-0.387458 -10.3149 9.94736
-2.09569 -9.87587 9.06977
-2.02091 -16.3943 8.0453
-2.48494 -14.3149 7.12717
-2.54761 -12.5014 6.3601
-7.87804 -12.7598 1.72481
-5.83613 -12.066 2.5802
-4.13324 -11.2499 3.14144
0.406953 -7.43612 0.251772
-1.81174 -7.92235 0.724405
-3.70338 -7.96934 1.27248
-2.42193 -7.33234 -5.09937
-3.97009 -6.55631 -3.55554
-4.72542 -6.01136 -1.81964
-8.16222 -1.90903 1.74178
-7.80799 -2.99272 -0.278747
-7.60866 -3.55873 -2.15511
-9.48273 2.20683 -1.90769
-8.49491 0.580608 -3.2351
-7.78816 -0.653617 -4.598
-8.59893 -3.62738 -10.6005
-7.23414 -2.19102 -9.39358
-6.27396 -1.11347 -8.05295
-1.55783 4.72109 -8.73621
-2.40738 2.56229 -8.75011
-3.10574 0.742128 -9.03334
-2.74114 -4.64279 -12.9408
-2.80217 -2.45467 -12.1721
-1.2737 -1.89867 -11.0606
4.10646 -2.45077 -16.7914
2.75953 -2.74332 -14.9252
1.75318 -2.64018 -13.2347
5.39002 -5.07416 -7.07957
4.56468 -3.77145 -8.81286
4.23318 -2.5925 -10.3558
5.78555 3.71684 -11.7681
6.28071 1.60573 -10.9433
6.99729 -0.0019142 -10.0584
12.0202 -3.006 -7.38397
11.022 -0.944744 -7.75457
10.1526 0.790026 -8.09459
16.1012 1.39386 -7.62436
14.1437 2.63596 -7.53509
12.5318 3.73793 -7.79565
13.1568 5.48493 -13.9163
12.5039 6.71439 -11.2814
11.6274 7.2453 -8.9459
7.11604 14.4363 -7.9851
8.13088 11.7599 -7.1558
9.44174 9.58681 -6.90335
2.46368 11.2772 -5.34095
4.93875 9.77078 -4.64448
6.87031 8.1087 -4.52667
13.172 4.60361 -2.91436
10.3535 5.33872 -2.28498
7.96182 4.80879 -2.99481
7.81139 -3.2659 -5.65781
7.99413 -0.994271 -3.73773
7.54457 1.09001 -2.33801
12.2437 -2.85383 0.296612
9.68098 -1.95752 1.52524
7.59593 -0.556457 1.08694
8.54406 3.42443 8.78022
7.62551 2.3346 6.16317
6.68772 0.543644 4.60903
3.83157 0.719107 10.1145
2.55407 -0.117967 7.55568
3.33594 -1.09377 5.33327
5.35722 -7.12696 3.20407
3.08785 -5.23569 2.81232
1.71248 -3.10464 2.54746
-6.23277 -3.47119 4.26298
-4.05121 -2.25116 2.64042
-1.7947 -2.1289 1.45877
-5.81331 4.16798 -0.256325
-4.6358 1.5627 -1.09678
-2.88242 -0.208919 -1.63505
-2.64299 -4.83707 -7.27281
-2.2757 -2.30705 -5.74164
-0.762104 -0.496123 -4.77529
2.36891 0.973492 -12.2563
2.00179 1.27924 -9.31574
1.98058 1.2204 -6.76544
5.99069 7.28179 -9.49495
5.07156 5.5649 -7.23932
4.42172 3.83482 -5.48217
-1.42821 4.65451 -3.59616
0.643272 6.79599 -3.6547
3.02642 6.26713 -2.91755
8.5375 9.70208 0.824542
6.3663 7.66499 0.695876
4.22933 6.27366 0.687086
1.74842 9.42174 7.21827
2.51656 6.92653 5.78151
2.5167 5.20009 3.90485
3.74955 -0.54139 -0.385559
1.8506 1.01528 1.30297
0.618523 1.95937 3.32611
-4.94435 3.7272 6.89942
-3.6482 1.4079 5.54989
-1.69232 -0.222245 5.40959
1.09899 -6.05804 10.6573
-0.159372 -4.46689 8.47436
-1.06078 -3.8939 6.15903
0.801488 -10.9949 4.20343
-0.785431 -8.57353 4.90977
-2.8333 -7.05846 5.02681
-6.93663 -12.2771 8.01747
-7.07497 -9.80709 6.35612
-6.55406 -7.81061 4.8575
-8.98537 -7.62656 -1.89856
-9.69727 -6.93368 0.910981
-10.024 -7.221 3.42395
-14.2386 -4.15107 9.12063
-14.0619 -5.76619 6.62252
-13.5829 -7.41599 4.73758
-18.5444 -9.94111 4.01255
-15.0676 -10.8114 -0.551189
-16.919 -11.2085 1.74986
-16.5406 -9.53195 3.63352
timestep
-10.6983 23.7305 -2.54142
-14.6159 20.9009 -1.13203
-12.503 21.6558 -1.72237
-10.77 22.2771 -2.42335
-8.27871 17.1241 -0.117775
-8.36021 18.828 -1.69018
-7.99918 19.8432 -3.3394
-6.07066 23.7988 -8.20125
-6.02953 21.6694 -7.28124
-6.01643 19.828 -6.58109
-3.12963 14.7784 -5.65354
-4.56425 15.0653 -7.45408
-4.66426 16.7844 -8.41079
-2.17129 17.6865 -15.5626
-3.44545 17.2892 -13.665
-4.62525 16.6811 -12.2093
-7.77737 11.0959 -15.7174
-6.87247 12.6275 -14.2283
-6.69204 13.5032 -12.4729
-10.835 10.8364 -6.72163
-9.27232 10.8266 -8.43633
-8.12087 10.9688 -10.0284
-9.83229 5.30003 -8.06855
-8.31614 6.47295 -9.37543
-6.85918 7.39678 -10.3266
-4.05279 7.22978 -16.1658
-3.91636 6.36356 -14.018
-4.00866 5.68852 -12.1695
2.7218 4.76708 -12.9282
0.688307 3.85361 -12.2856
-1.02313 3.47135 -11.388
-2.8243 -1.35677 -9.20704
-0.631868 -0.632006 -8.98262
0.520068 0.9661 -8.98337
4.08971 5.23545 -5.82498
4.39482 3.0646 -6.58441
3.92835 1.30503 -7.33753
5.00258 2.03178 -1.12278
5.28633 0.680945 -2.98749
5.85051 -0.397658 -4.53643
11.4496 -3.69769 -3.70058
9.24213 -3.88674 -4.389
7.30149 -3.90454 -4.72735
4.32805 -8.54854 -6.48251
5.09394 -7.75585 -4.44107
5.81708 -6.85366 -2.84608
7.07453 -12.8664 -3.55411
7.66184 -11.0703 -2.20818
8.06709 -9.4314 -1.19298
14.3562 -9.88881 -2.76103
12.6815 -10.0746 -1.16629
11.4219 -10.3838 0.316472
16.4974 -8.24778 3.78556
14.5376 -9.48824 3.83923
12.8353 -10.4798 3.8425
9.30352 -15.6712 5.36982
10.3337 -13.6482 5.84775
10.7916 -11.9313 6.69842
11.664 -6.77824 10.7848
10.6587 -8.85196 10.5174
9.60432 -10.4268 9.97969
5.77193 -14.5554 13.3439
6.27072 -12.3542 12.8072
6.69853 -10.4689 12.4281
1.35264 -6.08794 12.3459
3.02029 -7.30863 13.4
4.17315 -8.49529 14.4694
8.17414 -8.74663 19.4583
6.10771 -9.37094 18.6083
4.36201 -10.0051 17.9515
-1.21361 -12.0538 17.0622
0.10974 -11.7834 18.9485
1.67787 -11.5897 20.1251
1.83583 -18.1366 19.0389
3.39824 -16.4919 18.5531
2.91079 -15.1793 19.9389
1.88378 -20.2248 24.9335
3.63424 -17.8997 24.2929
5.08093 -17.2046 22.3114
5.70774 -23.3668 19.1819
6.82881 -20.6885 18.5109
7.29426 -18.363 19.4479
14.9003 -16.1973 20.0112
12.3399 -16.043 18.4943
9.83431 -15.9135 18.0382
12.5498 -9.65468 16.1887
11.0228 -11.8895 14.9421
9.48488 -13.92 14.822
14.9809 -15.3143 10.9823
12.0317 -15.6541 10.7232
9.65047 -14.8423 11.1392
5.29464 -9.19745 8.46078
6.29763 -11.9636 7.98859
7.03159 -14.3659 8.42737
2.28512 -20.444 4.37963
3.89835 -18.4272 5.86631
5.2821 -16.2952 5.6602
10.8994 -14.3607 0.0721219
8.24483 -14.667 1.39114
6.03998 -14.198 2.58327
0.130298 -13.8399 5.23301
1.81599 -11.5416 4.36295
3.14185 -11.7708 2.19685
4.03525 -13.5217 -4.83522
2.53565 -11.6359 -3.08153
2.78543 -9.99638 -1.14452
5.90899 -2.835 2.71583
4.15976 -4.65196 1.12861
2.60432 -6.44749 0.201654
-4.73322 -5.60099 2.98448
-2.80605 -5.3756 0.722716
-0.913816 -5.61661 -0.969537
-5.45632 -5.31685 -8.11569
-3.24789 -4.38749 -6.34381
-1.48038 -4.34712 -4.50634
3.9337 -5.53457 -8.02984
2.56486 -3.35169 -6.5326
1.14882 -1.69492 -5.20882
3.24383 5.65608 -0.850605
1.56494 3.75727 -2.41785
0.900669 1.91638 -4.05258
2.6417 7.51373 -9.79242
0.451224 5.97423 -8.48392
-0.321967 4.51537 -6.54063
-6.34664 1.24855 -9.90805
-5.5344 3.31268 -7.91806
-4.04549 5.14766 -6.95969
-11.7772 7.47321 -3.9856
-8.80606 7.5635 -4.19721
-6.73997 7.50765 -5.69075
-3.28911 10.239 -11.1358
-4.20602 10.7019 -8.33843
-5.63495 11.098 -6.26387
-6.28774 13.5642 2.12372
-6.50027 13.0737 -0.807945
-7.05844 12.995 -3.29488
-9.19734 18.5308 -9.93755
-9.12797 16.1202 -8.18696
-8.91168 15.0972 -5.86118
-14.225 16.5988 -0.100489
-12.2201 16.6727 -2.30402
-12.4067 16.1348 -4.78959
-18.1342 14.3829 -11.1836
-16.583 15.859 -9.11109
-14.924 16.9559 -7.5153
-10.3877 23.5143 -7.95165
-12.8271 21.885 -8.47641
-15.0497 20.6353 -8.45739
-20.678 20.8193 -8.77263
-20.5798 25.3412 -12.2828
-19.7964 22.7523 -11.032
-18.7082 21.2772 -9.25934
timestep
3.50382 8.99065 2.01322
4.46544 9.94777 6.76332
4.52935 9.46655 4.49468
4.80261 8.81367 2.65621
9.82329 12.0987 5.66224
9.15921 10.9597 3.75334
8.24195 10.3394 2.124
12.3447 8.23417 3.00121
11.5581 7.06011 1.16132
9.74298 7.28696 0.429957
9.71721 4.91299 6.83294
8.767 5.20442 4.73662
7.77288 5.3545 3.04244
5.09279 3.76665 8.58618
4.69607 4.29205 6.36156
4.31911 4.65103 4.46154
-0.763419 5.65853 -0.618532
0.0461812 4.30742 1.08483
1.1087 5.17709 2.49747
-0.680587 11.389 4.2612
-0.872237 9.15274 4.84851
-1.01056 7.18915 4.92653
-2.69262 2.11005 9.49996
-2.83253 3.33717 7.53603
-3.15705 4.17227 5.78156
-8.01705 6.80337 8.81112
-7.60195 5.34993 7.05112
-6.94709 4.28309 5.52996
-9.78016 7.36753 -0.693996
-9.47325 5.78759 0.976934
-9.44018 4.87947 2.72483
-13.6737 1.58951 4.55528
-12.0986 1.40586 2.86183
-10.5193 1.38759 1.68446
-14.7002 0.562487 -3.39792
-12.5746 0.40521 -2.48174
-10.688 0.248185 -1.93677
-4.16153 -1.08139 -4.44666
-6.47754 -1.06791 -4.31133
-8.41062 -1.04487 -4.69023
-6.96066 -1.43266 -8.95399
-9.27459 -1.53596 -9.08624
-9.5481 -2.96951 -7.76299
-3.91623 -8.08019 -8.48104
-6.02363 -7.11007 -8.47002
-7.81154 -6.31587 -8.23866
-11.109 -7.72878 -3.24162
-9.85234 -8.95232 -4.76021
-8.12521 -8.0091 -4.85125
-6.36436 -14.3513 -7.03651
-5.7458 -12.4057 -5.93436
-5.38688 -10.6238 -5.17482
0.329259 -12.6837 -8.73906
-0.888534 -11.616 -7.07791
-1.60022 -10.7059 -5.48223
0.278682 -11.1169 0.795977
0.266512 -9.98762 -1.23058
0.36421 -8.83224 -2.82321
1.58914 -3.08904 -5.86762
2.09307 -4.52265 -4.11456
2.7372 -5.86426 -2.8238
6.48096 -10.7798 0.374983
5.74932 -8.5948 0.105141
5.282 -6.69514 -0.126826
6.50658 -4.18087 6.35904
6.31552 -3.9214 4.06153
6.54286 -3.88988 2.10494
12.4462 -2.80957 3.48365
10.9714 -3.06808 1.71154
9.71681 -3.04736 0.192822
7.26158 -4.17612 -6.41807
8.59726 -3.4221 -4.67744
10.1642 -2.95276 -3.57957
13.5152 1.86435 -7.3267
11.7755 0.329686 -7.35137
12.0444 -0.259952 -5.49102
17.8092 -0.297226 -1.59254
15.6973 1.32285 -2.93249
14.1007 2.72284 -4.3444
9.31877 9.43002 -7.15751
11.2516 7.44476 -6.06052
13.3502 6.37345 -5.08536
11.1302 12.3208 -0.979134
12.8565 10.0477 -1.8354
14.5392 8.13423 -1.93477
21.5767 10.2668 -0.649965
19.1829 9.07272 0.663193
16.9609 7.86266 0.980852
17.5426 9.9604 7.94583
16.2698 7.85836 6.26008
15.7369 6.37424 4.25614
16.2078 0.201211 7.00251
14.2678 1.68751 5.29728
13.5027 3.38215 3.5522
9.96273 3.67466 -3.82656
10.4082 2.53588 -1.109
10.4647 2.51594 1.4403
7.73013 0.843314 7.44975
6.62233 1.10804 4.696
7.00649 1.12273 2.17515
5.1033 -0.893086 -4.876
4.56897 -1.56023 -2.02121
4.18273 -0.608886 0.312937
1.28492 -1.77341 7.31682
0.893162 -1.95226 4.3681
1.3496 -2.55548 1.93288
1.85646 -9.53161 3.92531
0.589784 -7.05542 2.85556
-0.88539 -5.58024 1.38917
-3.00442 -5.7252 -5.88467
-3.85835 -6.43995 -3.12055
-3.98391 -6.56705 -0.576807
-10.3337 -4.33919 -2.06158
-9.00332 -5.86084 0.128209
-7.46598 -7.89496 0.166145
-8.54286 -15.4536 -4.14999
-8.92249 -13.3381 -2.08577
-9.20135 -11.1112 -0.875207
-14.5684 -16.6233 2.06767
-13.2013 -14.151 1.11934
-12.8017 -11.8538 0.0869721
-11.1406 -8.4971 6.14612
-11.9805 -7.83178 3.36541
-13.5138 -8.35869 1.39725
-19.7229 -5.99368 -2.06474
-16.8923 -5.18863 -1.59558
-14.6061 -5.23267 -0.466865
-18.8128 -1.05768 1.79212
-15.8403 -1.22585 1.92004
-13.5999 -2.44365 1.90987
-12.6322 -1.76154 9.04504
-11.3894 -1.67373 6.338
-10.4495 -2.03879 3.99582
-5.47581 -7.13661 4.86467
-5.87806 -4.50554 3.52449
-6.74539 -2.13654 3.15334
-2.13414 -2.0278 -1.90376
-2.43083 -0.556164 0.670469
-4.3425 0.5485 1.94617
-5.66465 8.82124 3.9109
-4.55 6.66765 2.17885
-4.84372 4.26998 1.36223
-9.14955 6.68664 -5.49252
-7.22573 6.06725 -3.30262
-4.97923 5.54549 -2.21468
0.575583 3.36159 -4.54559
-1.21652 5.61402 -5.31717
-2.81671 7.48818 -4.66185
-0.976161 10.7058 -5.49308
-4.83572 15.4284 -4.74638
-2.99291 13.2995 -5.72229
-2.82939 10.854 -6.42582
timestep
9.84379 15.0524 8.33792
9.58798 19.0098 10.0026
8.2845 17.1941 9.38075
8.5499 15.2851 8.97296
2.84615 16.4742 7.3264
3.96045 14.4559 7.58515
5.64201 14.7188 6.59316
9.94975 16.9829 1.15946
7.9644 16.2026 2.0715
6.27595 15.9502 3.0545
0.0750766 16.5972 3.54214
1.77174 15.471 2.43058
3.15542 14.3379 1.60462
4.82573 8.03867 0.751385
3.70964 9.93502 0.0161311
2.45969 11.3253 -0.604787
-2.46564 12.749 -4.17878
-1.9649 11.4648 -2.31265
-1.16854 10.2581 -0.97448
-3.67352 7.1661 3.85032
-2.12617 6.71855 2.18065
-2.93509 7.21175 0.453426
-5.0215 8.57023 -5.88051
-5.09549 7.34508 -3.91177
-5.62613 6.61244 -2.16175
-11.4631 4.55574 0.467733
-9.92898 5.67864 -0.861888
-8.56264 4.34368 -1.34346
-5.63632 0.539981 -3.45206
-7.90453 0.161707 -3.75953
-9.15159 0.724915 -2.34231
-15.6098 -1.61816 -0.356497
-13.2899 -1.6169 -0.341092
-11.3375 -1.45932 -0.130761
-10.8258 -5.40516 6.25272
-10.6019 -4.68084 4.06008
-9.98248 -4.04583 2.30112
-7.51206 -7.38466 -3.20679
-8.45181 -7.53127 -1.09072
-9.42833 -7.4062 0.615641
-12.5808 -13.2014 0.537372
-11.3836 -11.6536 1.78382
-10.0476 -10.5271 2.69319
-5.2422 -14.9508 -0.264458
-6.33094 -13.2468 0.872791
-6.50573 -11.8198 2.21965
-5.01494 -9.42147 5.824
-2.84789 -9.97141 5.20446
-3.06787 -10.6973 3.38633
-1.05674 -12.5053 -2.62257
-0.571997 -12.3213 -0.36126
-0.0435046 -12.0356 1.51489
2.80929 -15.3987 6.75978
2.95218 -13.5208 5.40498
2.76279 -12.0783 4.07671
3.52546 -7.37505 -1.47411
4.33427 -8.62766 0.303305
4.8098 -9.91795 1.71395
10.2751 -11.6897 0.0491922
9.35131 -10.7251 1.94619
8.31028 -9.56371 3.14963
9.03363 -9.61738 9.28056
9.31356 -8.23189 7.44087
9.41717 -7.10568 5.82785
10.7617 -2.0428 2.13143
11.223 -3.21016 4.08255
11.7825 -4.13319 5.73053
17.4333 -3.25467 6.86673
15.4222 -3.06348 8.00747
13.6259 -2.77194 8.76187
16.6874 2.28817 9.56869
14.4958 1.53948 9.4314
12.6563 0.835129 9.46115
12.4147 5.91404 5.22765
11.1512 4.2539 6.24253
10.3049 2.72327 7.14904
6.67789 0.217065 11.8262
5.4381 1.39487 9.38569
6.58765 1.93475 7.17446
3.24185 -3.09505 1.53017
3.52027 -0.270598 2.43867
4.14062 1.31964 4.33312
-0.7481 6.96094 7.456
0.512038 4.77173 5.87493
0.545562 2.45191 4.81673
-3.68644 2.8861 -2.3322
-3.81938 2.26218 0.578722
-2.40222 1.57586 2.58449
-4.50648 -3.75311 6.25436
-4.12646 -2.76195 3.46983
-2.35063 -2.13155 1.75184
-4.32652 -7.32178 -4.27296
-3.16236 -4.72265 -3.39566
-1.68922 -3.44617 -1.75159
-0.649297 0.891723 -8.32065
-0.204165 0.0695188 -5.49112
0.744195 -1.95118 -4.25829
1.64612 3.9182 0.78564
0.928087 1.4062 -0.647783
2.77877 0.427452 -2.10364
10.5606 2.67006 -3.90816
8.32541 2.76884 -1.93973
6.27237 1.52133 -1.08462
7.1168 6.19706 4.92637
7.84752 3.70477 3.46523
7.4974 1.36685 2.50917
8.85787 -3.97307 9.50027
7.93446 -2.47406 7.09596
7.44888 -1.73453 4.70433
9.44201 -5.96333 -1.19091
8.30275 -5.00064 1.38895
6.36362 -4.97614 3.04468
6.93043 -11.7683 7.8106
5.32628 -9.39712 6.98313
4.74607 -7.51023 5.36904
-0.194514 -9.11349 10.1924
0.245612 -7.41455 7.78401
0.949769 -7.34617 5.33412
0.419969 -8.75735 -2.76198
-0.413183 -7.50053 -0.191637
-1.10702 -6.85766 2.17645
-8.11388 -7.95901 5.59528
-6.39238 -6.76087 3.47837
-4.82746 -6.52284 1.47915
-8.23985 0.796775 1.96009
-6.69213 -1.15036 0.318864
-6.40887 -3.59371 -0.353699
-12.7609 -5.32222 -3.68852
-9.98147 -4.2829 -3.41466
-7.5267 -3.87872 -3.97436
-6.09108 -7.77574 -10.5638
-5.7761 -5.25481 -9.00616
-5.51576 -3.49819 -7.17612
-10.9936 1.50184 -8.40105
-8.21136 1.05033 -9.36821
-6.34135 -0.670718 -9.57692
-4.20954 -0.994222 -17.3288
-5.02418 -0.260438 -14.5578
-4.50827 1.04532 -12.4291
-0.162042 5.83617 -9.74973
-2.45045 5.61688 -11.6459
-4.53179 4.81795 -12.8837
-10.9975 6.5539 -12.554
-8.52029 7.88095 -13.5454
-6.60596 7.14263 -15.0596
-4.79171 4.52461 -22.5417
-5.7123 6.80102 -20.8533
-5.71105 8.0614 -18.6365
-7.27757 12.3312 -21.4734
-2.29581 15.066 -18.3099
-4.28458 12.9249 -18.8936
-6.30518 11.6395 -19.7697
timestep
10.8662 -0.721769 0.402759
6.02301 0.471033 0.538666
8.32039 0.599309 0.835332
10.2671 0.603242 0.533435
10.2394 2.87384 6.59027
11.0815 3.33461 4.47818
11.7228 3.42752 2.61778
15.1074 0.612894 4.84879
16.0978 2.6634 4.40501
15.4848 3.84538 2.95311
21.3493 1.28793 2.71048
19.5787 2.13762 1.47554
18.2477 3.1535 0.437578
17.6633 9.07361 -3.91984
17.2923 6.85105 -3.36754
17.1751 4.99906 -2.70623
18.2314 0.56201 -7.86453
17.1241 2.18736 -6.63383
16.0251 3.73243 -6.09932
11.6368 8.61238 -9.84215
12.2972 6.57506 -8.95023
12.9376 5.05002 -7.88014
12.2025 -0.813318 -6.97302
11.0424 0.875082 -8.06203
10.3263 2.49474 -8.92505
7.87002 3.92224 -14.4806
6.71499 3.76765 -12.4745
7.02582 2.80882 -10.7819
4.72619 -2.29831 -6.23213
4.93177 0.000912493 -6.46394
5.10855 0.642171 -8.31824
-1.49576 -1.10385 -11.7357
0.118717 -0.741455 -10.1095
1.44277 -0.270739 -8.72888
-1.96792 1.37828 -2.99034
-1.25395 -0.360324 -4.35045
-0.635724 -1.53205 -5.80845
-0.368571 -7.77029 -4.10074
-1.77212 -6.07957 -4.845
-2.9118 -4.49742 -5.12574
-5.71586 -6.95721 0.483507
-5.7805 -6.35071 -1.75488
-6.15283 -5.76289 -3.5979
-9.32559 -9.06113 -7.83704
-9.58691 -7.37922 -6.26056
-9.74397 -6.06246 -4.80373
-14.7207 -8.15211 -3.9686
-13.6709 -6.15015 -3.44662
-12.6902 -4.50797 -2.97517
-16.2784 -0.923301 2.45341
-14.6725 -1.08509 0.786926
-13.4157 -1.59897 -0.640369
-10.1701 3.63329 -3.50385
-10.5241 2.37547 -1.58683
-10.7965 1.10235 -0.108363
-8.13741 6.66202 1.9486
-9.16408 4.68948 2.60998
-10.0382 2.99321 3.09937
-12.016 -3.15356 4.01663
-11.6773 -1.07936 4.99916
-11.3715 0.689262 5.81119
-5.41455 -0.44017 10.0411
-7.36943 0.489309 9.20627
-8.81227 1.60767 8.46574
-12.5806 6.43533 6.62477
-10.7699 6.22531 8.05993
-9.12088 5.38551 8.73539
-2.52718 7.28448 11.521
-4.67814 6.41514 11.5262
-6.61638 6.06315 11.5118
-12.6683 9.19372 11.8791
-10.4518 8.78535 12.4295
-8.77235 8.53648 13.4287
-5.37453 13.1436 16.498
-6.03257 10.9454 16.8408
-6.73598 9.12344 16.5828
-13.5061 8.5121 20.224
-10.8587 7.37794 19.4589
-8.93593 6.41535 18.0883
-4.45687 1.57559 13.287
-6.53342 3.21381 14.6598
-8.84193 4.25314 14.9647
-14.9615 6.52492 13.0847
-12.8603 4.46586 12.6097
-11.2953 2.45434 12.6876
-7.5706 -5.07553 9.93709
-9.61518 -3.001 10.5667
-11.0248 -0.909294 10.9396
-17.5693 1.56792 9.03333
-16.088 -1.01676 8.96012
-13.9317 -2.37769 8.98124
-10.1004 -9.54883 10.2254
-12.3159 -8.08839 8.86923
-13.5096 -6.01856 7.97851
-19.0749 -9.0107 6.36817
-16.7531 -8.64202 4.53686
-14.3602 -7.78012 4.7207
-18.1887 -3.60673 0.587523
-16.1807 -5.79991 0.783525
-13.878 -6.85829 1.0659
-10.1893 -12.16 -2.87045
-10.2205 -9.58976 -1.36275
-10.5023 -7.15668 -0.653421
-4.92378 -0.134408 -0.81057
-6.97211 -2.22602 -0.253889
-8.73474 -3.83104 -1.15917
-13.6923 -0.892939 -6.12638
-11.0215 -1.20793 -4.8426
-8.74395 -2.33913 -4.65404
-5.27101 -7.28914 -9.08376
-6.02845 -4.51992 -8.28496
-5.99388 -2.18016 -7.27164
-8.70783 1.42891 -11.2044
-6.56945 2.54426 -9.45402
-4.67754 1.20361 -8.39298
-5.15392 6.2767 -2.58907
-4.40179 5.26484 -5.28923
-2.74805 4.07706 -6.82443
1.12551 4.55721 -12.9015
0.773819 5.59147 -10.1289
0.857991 4.92834 -7.6681
5.58593 7.44521 -0.646651
3.78902 6.17562 -2.65654
3.57317 5.8582 -5.17748
8.17082 9.31009 -9.71273
7.80793 7.53446 -7.34717
7.30679 5.55692 -5.81725
7.41668 -2.07432 -3.66062
8.56187 0.658272 -3.9798
9.38567 3.06733 -3.8373
13.1422 7.58105 0.348241
13.4353 5.18509 -1.39929
12.821 2.85277 -2.22723
15.7078 -3.3453 2.54521
15.4 -0.758592 1.09793
15.5512 0.440221 -1.14762
21.8655 -2.29404 1.69095
20.1946 -1.71408 -0.707371
18.3561 -1.75364 -2.47403
12.8535 -8.22823 -1.18107
14.5985 -6.28105 -2.61076
16.5019 -4.88324 -3.57289
20.5458 -7.8327 -8.80757
18.245 -5.95575 -8.55512
16.3019 -6.512 -7.0003
17.7423 -12.4803 -1.38096
17.057 -10.5788 -3.57065
15.4806 -9.88292 -5.45036
11.4655 -13.4214 -5.31177
9.77761 -7.72392 -8.15521
10.8638 -10.4804 -7.83526
12.4023 -11.9057 -6.38471
timestep
-19.8218 -9.31179 18.4446
-20.4281 -11.968 13.9648
-19.9857 -10.2687 15.4811
-19.9013 -9.03365 17.0135
-13.3229 -7.08859 18.9798
-15.1855 -7.38276 17.6282
-16.6604 -7.16712 16.3405
-19.1829 -3.08739 11.665
-17.6642 -4.75255 12.2156
-16.5286 -6.30424 12.642
-12.3876 -11.8483 10.7507
-14.0363 -10.7865 11.9902
-13.9505 -8.87053 11.5404
-12.9141 -2.63723 10.2957
-11.945 -4.72807 10.0278
-11.2904 -6.58552 10.0776
-6.11514 -8.80304 6.74138
-6.79528 -7.13613 8.20467
-7.69299 -5.70873 9.22316
-7.00004 -1.48748 15.403
-7.41178 -2.16901 13.2239
-7.71846 -2.53463 11.3126
-1.74676 -1.34781 11.9265
-3.64705 -1.07838 10.6231
-5.02416 -0.843128 9.23425
-6.00644 2.98602 3.35969
-5.3687 1.3302 4.85433
-4.48619 -0.303934 5.51133
1.55811 -4.3582 5.27578
0.20448 -2.51834 4.86959
-1.0023 -1.1027 4.22112
-1.46157 5.84244 1.92748
-1.35734 3.53413 1.71954
-0.990475 1.60555 1.55555
-3.93436 3.98173 -3.99577
-2.12644 3.03608 -2.89142
-0.432028 2.39208 -2.11998
0.529674 7.87722 -4.06545
1.27816 7.48965 -1.90397
1.66004 5.55702 -1.90473
6.86265 3.24635 -3.62253
6.19772 4.77101 -2.00523
5.30692 6.29782 -1.13564
3.92139 9.62027 2.05885
6.04833 10.2501 1.37931
5.89452 10.0093 -0.569852
6.38856 13.0486 -5.76839
7.28854 12.7277 -3.65429
8.5048 12.2537 -2.17883
13.4241 11.5482 1.72338
12.5944 12.5478 -0.198806
12.0393 13.5895 -1.77588
13.226 19.5575 -4.32666
13.1286 17.293 -4.82173
12.742 15.3756 -5.05582
17.339 18.9207 -7.66328
16.7164 16.7802 -7.02054
16.1385 14.9245 -6.69897
20.5039 9.75617 -4.54914
19.0997 11.1053 -5.81031
18.0657 11.7191 -7.37075
17.2766 4.26257 -8.4498
17.4002 6.55159 -8.80686
17.4308 8.47288 -9.24123
16.5529 10.4953 -15.456
15.8569 9.34072 -13.5679
15.6966 7.67589 -12.5272
11.173 1.90624 -12.1304
12.5441 3.22547 -13.4578
13.8513 4.63944 -13.8738
17.2227 3.45218 -18.7372
14.9385 3.1223 -18.9739
13.814 4.00916 -17.6211
10.2024 0.818863 -21.9686
10.4779 2.91477 -21.0122
10.6548 4.37401 -19.7013
2.57532 6.82293 -17.6648
5.46942 6.21097 -17.3042
7.97177 6.26893 -17.7899
14.0629 12.5778 -18.0035
11.9805 10.6701 -17.0524
10.7991 8.47159 -16.5287
11.2007 4.70913 -9.90865
11.4416 7.40442 -11.1568
10.9248 9.27069 -12.8158
6.71949 14.9818 -8.41527
9.32184 13.6328 -8.95207
10.8033 12.3345 -10.5711
18.0487 14.8688 -11.3927
16.0549 12.8654 -10.4484
14.2469 11.6704 -9.10508
16.4219 13.9192 -2.02821
15.4005 11.5611 -3.53706
14.8112 10.2337 -5.63306
16.2837 2.43712 -3.02759
14.6263 4.90021 -3.2856
13.5064 7.10014 -3.92466
7.80011 5.57335 -6.24886
8.54846 7.64711 -4.24389
10.1834 8.00779 -2.32044
10.0277 9.91913 6.19581
9.66551 8.88241 3.42553
9.57004 7.36943 1.37507
12.3124 0.216632 2.51304
9.85856 1.90378 2.40046
8.31808 3.79234 1.65011
1.81131 6.78441 2.90326
3.26063 4.20253 2.56593
4.77379 2.42568 1.53809
6.59325 -4.14493 3.33932
4.31276 -2.73982 2.0334
3.41571 -0.952397 0.450861
1.53647 -4.4856 -6.78563
1.60894 -2.9215 -4.25063
0.743824 -1.91378 -2.07303
-5.85656 2.03457 -0.0206713
-4.59938 -0.603912 -0.602296
-2.58432 -2.12726 -0.25244
-1.49937 -6.53474 6.24759
-3.41019 -5.88118 4.05624
-3.89985 -5.13014 1.66903
-4.67098 -6.81389 -4.78777
-6.0925 -7.12728 -2.1875
-6.98126 -6.7798 0.177213
-10.9473 -2.58139 6.63479
-10.2342 -4.81997 4.80159
-9.68869 -6.30352 2.80051
-12.5289 -11.6188 -0.638435
-13.4113 -10.0765 1.75384
-12.9118 -8.21697 3.42571
-18.8624 -9.0287 8.1274
-16.2989 -10.1833 7.13934
-14.0718 -10.7335 6.02602
-7.70335 -15.9564 6.50757
-10.277 -14.4562 6.43107
-12.4597 -14.0668 5.17142
-13.0384 -21.0935 -0.319986
-12.267 -18.9282 1.57653
-13.0673 -17.4032 3.457
-15.9682 -23.4795 3.15
-14.55 -21.8468 5.2002
-15.3247 -19.4711 5.70816
-21.6876 -18.4689 3.83862
-19.8792 -16.8437 5.56162
-18.0691 -17.3648 7.28053
-18.6622 -15.1379 14.0239
-19.7821 -17.0372 12.0192
-20.724 -18.0958 9.89908
-25.062 -18.9251 11.3453
-27.0196 -24.3197 11.4008
-25.1319 -22.0953 10.7932
-24.0208 -19.9853 9.88981
timestep
2.28264 16.9453 -20.6497
0.151787 16.3661 -16.5503
1.59799 17.0445 -18.2327
1.72789 15.8816 -19.8176
7.76688 11.6654 -21.5757
5.56184 12.3714 -21.4282
3.72375 13.0802 -21.4326
0.410657 10.0176 -26.0014
0.924927 9.99096 -23.7393
1.92774 9.78985 -22.0556
7.19223 8.48568 -25.3563
5.84092 7.3524 -23.849
4.38336 6.93942 -22.5897
9.88539 5.78094 -17.4658
7.79093 6.29508 -18.321
6.05991 6.21262 -19.2579
1.30558 3.65578 -21.1327
2.06106 4.6103 -19.1577
2.7261 5.54985 -17.559
2.14906 10.568 -13.7417
2.33632 8.27183 -13.4679
2.34756 6.34162 -13.8617
-3.1409 5.34398 -11.4102
-0.899921 4.76694 -11.2446
0.90418 3.97584 -11.2618
5.4241 -1.20641 -9.77227
3.23747 -0.431665 -9.80106
1.48404 0.451118 -9.96557
-3.28488 -4.41696 -10.2914
-1.42298 -3.35686 -9.40146
-0.0636562 -2.55132 -8.22491
0.352937 -2.1281 -1.98531
-0.0513394 -3.70738 -3.63602
0.284127 -4.84077 -5.21202
-2.4261 -9.44187 -8.32651
-2.37565 -8.2267 -6.35085
-2.77198 -7.0633 -4.81127
-3.77983 -10.5771 1.23266
-2.77997 -9.22771 -0.367944
-3.68151 -7.67167 -1.17223
-10.0298 -6.34626 -1.20599
-8.11438 -5.52316 -0.188048
-6.20582 -5.04436 -0.0928411
-9.41731 -3.59125 4.03048
-7.6954 -2.05295 4.25639
-6.41687 -3.04036 3.12887
0.180816 -1.09366 6.45226
-1.82302 -2.18645 6.0365
-3.60732 -2.94413 5.68566
-8.15493 -6.73592 8.08917
-6.58316 -5.07661 8.48743
-5.39984 -3.57916 8.97559
-8.37931 -0.149906 13.4875
-6.29578 -0.90043 12.7961
-4.64156 -1.82677 12.261
1.87084 -2.87552 13.3938
-0.324887 -3.23167 14.0529
-2.18732 -3.74721 14.4356
-7.76751 -4.8036 16.5956
-5.66023 -4.13329 17.2973
-3.93681 -3.31033 17.7805
-5.65659 0.371975 22.9205
-4.09927 -1.03203 21.9275
-2.92534 -2.50637 21.3541
3.15038 -6.96703 22.7791
1.00195 -6.09266 22.7996
-0.610146 -4.98965 23.0605
-4.4867 -5.70349 29.5072
-2.78292 -5.94335 27.9509
-1.41768 -6.23067 26.5601
5.45808 -5.98898 29.0144
3.5424 -7.10964 28.3386
1.8073 -7.84229 27.7611
-1.07818 -10.7652 34.4935
-0.142288 -10.1565 32.4598
0.630792 -10.0073 30.6539
-1.16127 -17.6555 28.4021
-2.12156 -14.8554 28.7448
-1.41082 -12.4152 28.5387
3.31859 -10.7472 23.3076
0.378111 -10.5515 23.7499
-1.63154 -10.4174 25.3138
-7.27806 -3.41371 24.5367
-5.46652 -5.76342 24.2582
-4.36593 -8.05991 24.1279
-5.45913 -14.1308 21.1571
-5.01961 -11.3931 20.0652
-3.68842 -9.28351 20.5946
0.637888 -2.00027 18.2864
-0.329558 -4.81705 18.1856
-1.90795 -6.81546 18.3192
-7.32373 -7.61629 13.2354
-4.71197 -7.54167 14.6685
-2.20389 -7.99917 14.7204
4.59038 -11.5877 9.89179
1.97616 -11.0416 11.2139
0.496957 -9.34329 12.4098
4.16732 -5.00824 8.6144
1.30117 -4.82599 9.40961
-0.0539079 -6.98495 9.48151
-5.15911 -11.6625 9.39973
-4.47699 -9.19278 7.87808
-2.43361 -8.15518 6.7598
-8.64709 -7.35125 3.64489
-5.72843 -7.27115 4.24106
-3.42065 -6.48732 3.49121
3.58695 -6.34924 -1.03453
0.813181 -5.98236 -0.0088458
-1.26964 -4.79256 0.85652
-5.39195 1.87074 2.6912
-4.06414 0.304543 0.531492
-3.35341 -1.91789 -0.497301
-7.1236 -6.51357 -6.78053
-6.25712 -4.17548 -5.14869
-4.61521 -2.58461 -4.0192
-1.55827 3.76664 -4.40025
-2.35032 1.90293 -6.58649
-3.75503 -0.208057 -6.85678
-7.46202 -2.68242 -13.6834
-6.43739 -0.751257 -11.6583
-4.11633 -0.737104 -10.6024
-3.19728 -5.02456 -15.9833
-1.97001 -2.38537 -15.3438
-1.58334 -0.73926 -13.4351
-2.19868 6.53825 -17.0129
-1.11616 4.07191 -15.7379
0.17067 1.87761 -15.56
7.52994 1.24725 -18.2232
5.10574 2.26325 -16.8191
3.8479 2.0267 -14.6136
9.87439 1.4086 -12.135
7.21983 2.55605 -11.4159
5.21425 4.0981 -11.7357
12.3393 8.64438 -11.7914
9.51731 7.70882 -11.9953
7.00422 7.44901 -11.6498
4.80346 12.455 -6.38089
4.87711 11.7097 -9.26524
5.8594 11.0705 -11.53
1.42854 11.0292 -17.4461
4.24975 11.3718 -16.5496
5.90055 12.5717 -15.0206
10.1231 14.3623 -21.0472
9.7316 14.7546 -18.1192
8.08526 15.4117 -16.2861
3.54137 18.8041 -12.1557
6.00459 19.8005 -13.5048
7.22123 19.0512 -15.6169
9.26177 24.1611 -16.3336
13.4669 21.2441 -13.071
11.8053 21.8633 -15.466
9.40449 22.0863 -16.2959
timestep
-7.48229 9.49417 -14.8529
-10.7622 6.3352 -13.0559
-9.51996 8.27107 -13.3586
-8.24476 9.74722 -13.6338
-10.9588 13.913 -10.2869
-8.7672 13.4145 -10.862
-7.07128 12.733 -11.5971
-6.41446 14.8902 -5.96
-5.12352 14.4367 -7.83356
-4.1434 13.7328 -9.39075
-1.31607 10.1773 -13.3987
-1.13327 11.3009 -11.3771
-0.574652 12.5641 -9.97246
3.63308 15.7911 -5.87253
3.11151 14.2407 -7.5177
3.07635 12.924 -8.98263
8.50569 11.2286 -12.9089
7.3306 11.2198 -10.9085
6.30896 10.9439 -9.24684
6.28061 5.42511 -5.66889
7.07537 7.57368 -6.03555
8.2349 9.07981 -6.55317
14.1315 11.4538 -6.62064
12.8736 9.84097 -5.5258
11.641 8.39139 -5.01551
15.5975 3.21538 -1.15654
13.9781 4.77391 -1.73176
12.6231 6.15445 -2.10492
13.6157 11.7521 1.52208
12.8468 9.56557 1.62233
12.2558 7.70704 1.34392
7.11738 11.3036 5.25194
8.29674 9.47052 4.45732
9.49638 7.99583 3.94051
8.43181 1.95876 8.23666
8.03744 3.33824 6.4135
7.75688 4.85725 5.19089
1.17639 3.59561 1.34684
3.12792 3.36239 2.57953
4.21562 4.06061 4.06624
1.52903 4.97062 8.07844
1.36158 2.66445 7.88884
2.9837 1.98495 7.0012
-2.86114 -0.698937 7.87975
-0.721758 -0.767883 6.98494
0.983616 -1.10547 6.05831
5.40584 -5.59697 4.68842
3.43532 -4.5576 4.04099
1.59584 -3.97508 3.64367
-0.420255 -2.61301 -1.74012
-0.950469 -3.96897 0.0661615
-1.16311 -5.37036 1.43429
-6.10167 -8.53428 4.70035
-4.54422 -8.53818 2.98083
-3.05989 -8.65312 1.6907
-1.32027 -12.3623 -3.1683
-2.70331 -12.4535 -1.30785
-3.91394 -12.038 0.189697
-9.24755 -15.244 1.89824
-7.10208 -15.4537 1.04069
-5.42918 -15.5178 0.00233517
-1.89796 -20.7465 -3.51299
-3.45105 -19.5634 -2.25978
-5.18449 -18.9914 -1.51894
-12.1816 -18.8096 -0.631884
-10.0267 -19.6279 -0.368588
-8.33344 -20.6075 -0.136014
-8.76507 -27.7999 -3.12819
-8.58502 -25.811 -1.94749
-8.70317 -24.358 -0.622371
-7.12543 -28.5349 3.83502
-6.76366 -26.33 3.21054
-6.62602 -24.4765 2.55747
1.07481 -23.4272 2.42093
-1.16824 -23.2717 2.99273
-3.12574 -23.125 3.15876
-9.55246 -20.6638 4.85624
-6.70712 -19.8328 4.54988
-4.38348 -19.5591 3.53582
-0.432155 -15.4513 -2.53036
-0.404666 -16.9369 0.052788
-1.19792 -17.9211 2.26743
4.22379 -17.9699 7.83661
2.21477 -16.7455 6.00769
0.187792 -15.6153 4.95123
-6.04778 -15.3607 5.30841
-4.46701 -12.8347 5.34096
-2.01695 -12.53 4.70343
4.24853 -9.22857 0.725902
1.86954 -9.58474 2.48487
-0.000790543 -9.34815 4.20192
-2.37446 -4.01163 10.155
-0.996141 -5.06119 7.73036
-1.72282 -6.26382 5.60242
-7.64265 -4.071 7.92801
-6.09794 -4.30362 5.39026
-3.94465 -3.46361 4.31313
-0.761195 0.978142 0.0715659
-2.23375 1.04432 2.66147
-4.00275 0.335707 4.35588
-7.30259 4.82823 9.11646
-7.55439 3.12311 6.68549
-7.27765 2.26237 4.30117
-9.31118 9.30537 1.39511
-8.52221 6.43683 1.22371
-9.26181 4.02259 1.57999
-16.2038 0.997472 -1.31633
-13.5849 2.41649 -1.40801
-11.128 3.07426 -1.59136
-12.7675 -0.593749 -7.74057
-11.1203 1.62433 -6.62384
-9.7131 3.12574 -5.11781
-4.0103 7.05725 -2.40675
-6.93793 7.228 -2.936
-8.57224 6.73912 -4.83141
-13.4134 11.0475 -8.58421
-10.7841 9.65454 -8.74905
-8.4778 8.94778 -7.92216
-2.78645 7.21776 -12.474
-3.82769 8.50711 -9.99731
-4.68922 8.90606 -7.63065
-0.1817 16.3094 -5.93642
-1.17402 13.5211 -5.58827
-2.12888 11.193 -6.00143
2.92886 4.15131 -4.80039
1.06502 6.4404 -4.39226
0.110493 8.7863 -4.09544
-0.407905 13.1189 2.97678
0.241316 11.2838 0.720375
1.69097 9.84433 -0.805662
3.90751 7.79188 6.54475
3.91843 8.19395 3.59202
4.6837 8.63564 1.19999
9.83811 11.8372 -2.38075
8.99338 9.19613 -1.28921
8.11582 7.33452 0.216365
8.43801 0.575674 -2.09549
8.85015 2.27823 0.315284
9.7699 4.23573 1.66605
16.33 1.39821 2.30538
14.0763 3.15517 3.15054
12.3477 4.51165 4.44447
16.8627 9.12082 10.7396
14.8016 8.10027 8.84467
13.1986 6.73535 7.4061
10.0669 13.102 7.80514
10.3144 10.4497 9.14083
10.0086 7.91844 9.09866
5.11915 7.10492 11.5141
7.37854 2.02311 13.2741
7.45921 4.71177 11.9915
6.70799 6.48714 10.3223
timestep
-7.44069 -10.4306 -4.2711
-7.67005 -6.66239 -7.47718
-7.48985 -8.67574 -6.33861
-7.4355 -10.5474 -5.72641
-5.34451 -10.458 -10.8543
-4.99912 -12.6423 -10.1529
-5.25003 -12.414 -8.21232
-1.96998 -11.3462 -2.70502
-2.05094 -11.4646 -5.02059
-1.81493 -11.3624 -6.97371
0.915965 -7.27404 -10.9896
1.14286 -9.08861 -9.56194
1.53556 -10.8046 -8.6777
7.61974 -8.9373 -8.00051
5.97657 -10.5152 -7.56162
4.9003 -12.1652 -7.55183
7.79509 -18.1044 -7.78778
5.71807 -17.4534 -6.98491
5.51001 -15.6614 -6.19359
10.8668 -13.2962 -3.62014
9.2831 -14.9849 -3.77143
7.49827 -14.3476 -3.23374
2.79926 -12.7776 2.66287
4.36009 -12.4509 0.977805
5.78451 -12.5121 -0.381678
9.76149 -7.17788 -0.22269
8.69071 -8.8257 1.0104
7.3013 -9.89088 1.91363
9.53947 -10.5317 8.18368
8.24365 -9.42227 6.6113
6.89036 -8.57733 5.45563
7.87637 -4.63861 9.73278
7.40101 -4.82929 7.47002
6.46663 -4.81144 5.7358
1.03336 -2.13513 2.48899
3.2353 -2.02056 3.2106
5.04061 -1.7705 3.95842
8.15839 1.37613 0.0538457
6.91879 1.62703 1.9988
6.02746 1.89236 3.73547
3.14088 8.54092 2.66266
3.88749 6.78726 3.98541
4.28951 5.0747 4.87222
3.55236 5.44998 11.9886
2.92509 5.79365 9.78156
2.36016 6.2134 7.94157
-1.02253 7.05804 2.55161
-0.450855 8.04288 4.57291
0.0486939 8.76654 6.33577
-0.913246 7.15359 12.4066
-1.41596 8.77974 10.8301
-1.71428 10.1204 9.41782
1.95401 13.2861 5.52125
0.54072 13.6169 7.33111
-0.657763 13.7323 8.89035
-2.33526 20.4102 5.65768
-2.43112 18.6128 7.12136
-2.51621 16.9777 8.21685
-3.74065 18.7371 11.4872
-5.89435 18.2047 10.8085
-6.13183 16.868 9.38102
-9.89258 21.3982 8.40833
-9.25191 19.4022 7.41434
-8.78003 17.6059 6.75755
-10.1313 20.6887 1.83832
-9.72254 18.4507 2.29271
-9.2662 16.711 3.09656
-11.0027 13.5848 2.65585
-9.77437 12.3078 1.15818
-8.80491 13.9163 0.563398
-12.0953 12.3105 -4.54873
-10.0513 13.2081 -3.91724
-8.43333 14.0853 -3.21461
-10.4992 19.7226 -7.89851
-9.26906 18.1661 -6.69572
-8.09156 16.9551 -5.68195
-12.6667 21.7795 -2.21115
-10.8655 19.4696 -2.7588
-8.37387 18.9981 -2.49034
-1.66762 22.7107 -1.75851
-3.34634 20.3077 -1.22204
-5.19684 18.7469 -0.420709
-5.87519 21.5989 4.46156
-5.51681 18.6434 4.33119
-4.38479 16.9318 2.81747
-8.01675 12.2505 7.68192
-5.20395 12.4995 6.72978
-4.68373 13.5125 4.4482
-1.53514 12.4963 -1.20562
-3.45112 10.5453 -0.0211779
-5.0039 10.6239 1.99999
-10.9301 8.60016 -1.18489
-9.40516 8.12454 1.33082
-7.12275 7.48092 2.2683
-4.88163 1.51165 -1.36811
-5.20065 3.49449 0.833464
-5.04893 4.43563 3.19857
-5.27628 5.96798 9.75804
-3.28166 5.88537 7.54555
-2.21997 4.43632 5.7357
2.21755 3.72835 0.800358
1.69692 2.58251 3.50154
1.17009 2.73869 5.99164
5.04985 -2.99658 10.8073
3.93044 -1.36183 8.58132
3.62927 1.16545 8.4242
8.34037 7.81503 10.1556
7.54841 4.9651 9.79347
7.09038 2.71103 8.69263
14.4546 0.508808 10.6277
11.7273 -0.126228 9.6085
10.2125 0.757223 7.7572
11.6483 2.77601 0.170306
11.3375 1.68118 2.92441
10.3598 -0.345712 4.12375
13.0917 -7.78384 4.09083
10.6884 -6.03292 3.89389
9.46623 -3.91444 3.1721
2.07855 -7.45225 4.23534
4.06471 -5.807 2.74244
6.17695 -4.96695 1.58691
9.26578 -1.31276 -5.45748
8.03372 -3.04612 -3.36992
6.29491 -4.4827 -2.18026
9.93436 -10.5446 -5.32504
7.73332 -9.05817 -3.97363
5.48441 -7.94631 -3.51686
-1.19594 -6.48041 -5.81125
0.719226 -8.36323 -4.51991
2.42333 -10.162 -3.91747
4.7067 -17.0661 -0.271349
2.92368 -15.6455 -2.19048
2.15545 -13.9525 -3.93581
1.3094 -13.7706 -12.1497
1.57254 -15.2683 -9.58683
0.82068 -15.4614 -7.15786
-3.70988 -14.2513 -2.05729
-2.11527 -16.5008 -3.18736
-1.26837 -17.9093 -5.13707
-8.55962 -17.4091 -5.05357
-6.25989 -17.0677 -6.91774
-3.90036 -17.3921 -7.82863
2.54574 -19.7395 -11.2692
-0.23617 -18.6833 -11.4304
-2.19876 -17.0707 -11.2107
-2.27656 -9.4315 -15.5302
-2.84496 -12.3121 -15.0208
-3.08565 -14.6299 -13.9867
-5.3185 -15.6609 -18.8739
-8.65052 -18.5659 -13.6232
-7.22383 -17.066 -15.7669
-5.13753 -16.0696 -16.8425
timestep
-1.38527 11.4242 7.79374
-3.74431 14.5183 11.4388
-2.32821 13.0511 10.3323
-1.40492 11.708 9.22575
-1.6777 10.3383 16.3539
-1.29286 9.8292 14.1234
-1.09799 9.38173 12.2148
-5.51408 5.92908 10.8181
-3.21593 5.77347 11.095
-1.26384 5.84348 10.8393
2.24948 5.83625 5.70433
1.65478 4.76094 7.67219
1.39687 3.63373 9.26644
-0.74 -1.21069 12.528
1.1786 -0.363094 11.5366
2.5467 0.135154 10.2098
3.2358 -5.87825 9.18383
4.48985 -3.95072 8.8766
5.20149 -2.12263 8.69628
7.71776 -5.5136 2.77456
7.76948 -3.59824 4.08265
7.46375 -2.4609 5.66187
14.0165 1.38927 5.67014
11.8762 0.723462 5.07142
9.96732 0.283772 4.86253
6.53291 6.81372 3.09981
7.64878 4.80661 2.77012
8.91978 3.30185 2.80494
13.5471 7.92502 3.25389
12.3157 6.37347 2.04605
11.5946 5.06542 0.761578
14.2382 0.537018 -4.27189
13.6367 2.61025 -3.42203
13.3458 4.34391 -2.53286
17.1005 9.73649 -4.16663
15.342 8.30394 -4.65454
14.0773 6.91064 -5.2377
16.004 2.45415 -9.32387
14.9347 4.51186 -9.39455
14.4974 6.38697 -8.97796
11.2949 9.01741 -11.2229
10.1326 7.04267 -10.8597
10.8483 5.61566 -9.70543
10.5471 -0.102435 -6.29952
9.73623 1.51904 -7.74716
8.65246 2.59822 -8.98884
2.74162 -0.389655 -6.60917
3.90169 0.931927 -8.12246
4.94385 1.92324 -9.46863
1.42749 1.54803 -15.5957
1.48219 2.15645 -13.3576
2.1647 3.10815 -11.7735
-1.30913 8.37503 -10.4224
-0.135582 6.42108 -10.8551
-1.03658 4.70676 -10.4943
-5.78629 3.63552 -14.9141
-5.38343 3.38343 -12.6433
-4.59684 3.4235 -10.8376
-4.13961 -3.87778 -9.43702
-5.09023 -1.91091 -10.2181
-5.84445 -0.0935995 -10.1211
-12.9872 -0.525907 -10.2538
-10.858 -0.636092 -9.33902
-9.13642 -0.999842 -8.45314
-11.8475 -5.89826 -7.43556
-12.1733 -3.75363 -6.61288
-10.5585 -3.14864 -5.66031
-12.1469 -3.15836 -0.244822
-9.87405 -2.88089 -0.618626
-9.23245 -3.89808 -2.17894
-7.38261 -9.67321 -4.37278
-6.14404 -7.98067 -3.38097
-7.3699 -7.20765 -2.04657
-10.7356 -8.57639 1.57191
-9.2436 -10.1815 0.81037
-7.535 -9.26054 1.14694
-1.04262 -13.4177 -0.271235
-2.44481 -11.7209 1.7376
-4.66777 -11.1054 2.82497
-10.4182 -13.5 5.33987
-7.99982 -12.4102 6.69784
-5.85918 -11.05 6.43269
-7.46687 -15.4099 12.9573
-5.85079 -13.9396 10.9307
-4.3398 -12.3103 9.6798
-3.87809 -19.4734 9.30198
-2.18568 -17.0832 9.85241
-1.38338 -14.69 9.48895
0.644893 -17.0906 2.90022
0.223117 -14.6195 4.51159
0.140102 -12.9757 6.45932
-0.72436 -7.91817 11.6469
-0.596498 -8.07423 8.67374
-1.04262 -9.36499 6.52026
-8.77862 -6.58965 4.04144
-5.80085 -6.70042 4.07322
-3.39143 -7.52997 4.16291
0.632942 -8.98159 -2.32836
-1.49428 -7.84364 -0.578957
-2.71505 -6.03226 0.736805
-7.27708 -1.52652 4.21743
-5.51532 -2.17937 1.90433
-4.69821 -2.98655 -0.37232
-7.83332 -5.47179 -7.23492
-6.00632 -3.79848 -5.57887
-5.48198 -1.9211 -3.93481
-13.1421 -0.246593 -4.3102
-10.2553 0.409681 -3.96958
-7.84697 0.981812 -4.58204
-11.7814 4.89547 -0.866593
-9.41792 5.16133 -2.66207
-7.71773 4.77914 -4.52295
-7.67225 8.98197 -10.4453
-5.82178 8.0787 -8.29169
-5.01418 6.17332 -6.80221
-0.313535 0.254523 -8.04515
-0.832744 2.89163 -6.7581
-1.34595 5.33971 -6.26265
-2.00371 11.6327 -6.13301
0.241545 10.1459 -4.85675
1.29546 7.84602 -5.17628
5.32673 7.02974 -10.1876
5.49154 6.3629 -7.28788
4.26869 5.48022 -5.23167
10.2416 9.33945 -1.92464
8.19093 7.24027 -1.40633
6.71973 5.37338 -2.3298
10.51 -1.60947 -2.47893
9.11288 0.984173 -2.03013
7.01894 1.87412 -0.878685
-0.161486 -1.37471 0.411712
2.36898 0.146351 0.816091
4.14925 1.78995 1.61089
7.60534 2.96067 8.11026
5.15582 1.97079 6.73172
4.18471 0.273009 5.09495
4.02212 -7.63368 3.36227
3.26984 -5.13397 4.7996
2.15742 -2.92377 5.41784
-3.8599 -0.0130205 11.1212
-2.11339 -0.933563 8.88898
-0.928424 -1.07121 6.63501
-1.61159 6.70822 6.39942
-2.09888 4.00712 5.23881
-2.80978 1.61485 4.71549
-6.61654 6.82377 5.11373
-6.34744 4.58269 3.16809
-5.51134 2.39545 2.15855
-3.5162 0.756441 -2.57076
-4.28593 6.85363 -2.27828
-4.21388 3.91411 -2.76246
-5.00005 1.80708 -1.56042
timestep
18.9595 6.70413 5.59077
19.4658 3.25007 4.55947
19.7234 5.06679 3.13976
19.1595 6.66438 4.14508
13.0442 10.0916 2.42139
15.3449 9.79717 2.47401
15.9497 7.92378 2.54789
12.8319 2.65572 -0.483928
13.1449 4.10118 1.30353
13.7233 5.74033 0.376378
14.3992 11.0957 -3.25986
12.9923 9.5625 -2.23404
11.688 8.56583 -1.14485
5.32931 8.84228 -1.30239
7.25888 7.74917 -1.98376
8.75049 6.56734 -2.49293
10.6469 3.23562 -9.12949
9.51184 4.00524 -7.2582
8.41912 4.61749 -5.73766
3.0004 5.13601 -7.35191
4.13692 3.18189 -7.87355
5.3258 2.52704 -6.44575
3.02606 -0.686532 -10.5538
3.80019 -0.991839 -8.3882
4.53655 -1.18797 -6.57155
7.42238 -3.38599 -1.96667
5.85665 -4.797 -2.93618
5.474 -4.43508 -4.83447
7.62779 -8.85276 -9.88773
6.89053 -8.37848 -7.73973
5.92494 -8.00216 -6.06434
9.24488 -12.0628 -3.51216
6.9403 -11.9568 -3.75718
5.17903 -11.1116 -4.01133
0.559505 -12.8294 -7.38635
1.19976 -12.3841 -5.20136
1.6374 -12.2808 -3.28337
3.4978 -17.8311 -1.37408
1.64389 -16.4419 -1.24912
0.135046 -15.1784 -1.33739
0.928979 -18.6977 3.73059
-0.500738 -17.1077 2.83054
-1.62317 -15.7261 1.98657
-3.33894 -8.86718 4.69254
-3.59477 -10.9302 3.66249
-3.7816 -12.7301 2.88382
-6.46394 -17.3792 2.74216
-7.3565 -15.3394 2.09044
-6.80826 -13.8752 0.891832
-12.0074 -12.4323 -3.04229
-9.81831 -11.9559 -2.43957
-7.98351 -11.5332 -1.86018
-10.7631 -5.38474 -3.40049
-8.96765 -6.83411 -3.64118
-7.45699 -8.03922 -3.2584
-2.25551 -6.88182 -6.82912
-3.7373 -6.06476 -5.24195
-5.07348 -5.19696 -4.08331
-2.72467 -1.0954 -8.77259
-3.6959 -1.18866 -6.66773
-4.32498 -1.5482 -4.83582
-11.1035 0.883771 -4.04043
-8.84935 0.751128 -3.50796
-6.91615 0.655107 -3.14134
-2.89813 1.76063 2.04438
-4.96931 2.23728 1.11409
-6.71523 2.41708 0.21948
-6.462 9.05484 3.54074
-7.18647 7.48366 1.99513
-7.73782 6.03357 0.780976
-12.4303 7.30019 -3.75218
-10.2921 7.71671 -2.95405
-8.74872 8.449 -1.97289
-5.55935 15.0794 -0.544392
-7.2299 13.6174 -1.21833
-8.49975 12.2379 -1.8227
-12.3347 9.60515 -7.76208
-10.4019 11.6037 -6.68942
-9.68358 13.5382 -5.19133
-16.7072 11.2203 -5.21695
-15.1756 13.7377 -5.66131
-13.1128 15.1749 -5.23514
-14.2206 21.8892 -1.53505
-13.5751 19.2699 -2.80124
-12.3979 17.1334 -2.05816
-15.1337 17.8839 4.60877
-14.1941 15.3035 3.45162
-12.7358 15.5348 1.37253
-5.20643 15.6957 3.27757
-7.63336 13.9797 3.49129
-9.89525 13.294 2.53409
-14.678 7.49032 1.14014
-11.7329 7.8911 1.35502
-10.5983 9.57708 2.89537
-14.1895 6.3998 7.96413
-11.4553 7.51935 7.57546
-9.53594 7.50265 5.89672
-1.36167 4.70847 3.76543
-3.99248 5.36755 5.00028
-6.47961 5.27066 5.55462
-9.48545 -2.33508 5.79224
-6.9911 -0.750432 5.40819
-5.93906 1.52358 5.88209
-1.52598 0.751537 11.4747
-1.66983 -0.0821293 8.61727
-2.25357 0.675502 6.25342
2.54191 -3.91605 0.999086
1.46763 -1.72578 2.71053
1.05136 0.0611787 4.48141
5.20813 7.60828 2.18008
4.25219 4.89737 2.96591
3.21424 2.59014 2.64672
9.22912 0.395469 -2.70592
6.89697 1.53872 -1.24502
4.38547 1.51323 -0.804161
-2.04817 3.40326 -5.97888
-0.052507 1.71909 -4.54314
1.28724 0.492658 -2.75332
-0.771689 -4.36109 -8.83531
0.455797 -3.08737 -6.43712
0.406613 -3.02534 -3.88835
2.3649 -8.38142 -8.44026
1.38952 -7.69431 -5.70953
1.28681 -6.68544 -3.36984
-4.305 -8.03181 -0.350642
-1.64817 -9.31484 0.0682203
0.826081 -8.77424 -0.229029
9.48247 -10.3562 -0.529776
6.72148 -9.94959 0.515215
4.20337 -10.3516 0.509677
6.01391 -16.7064 1.63023
4.41161 -14.7666 3.22719
2.95948 -12.6706 3.25105
5.04008 -13.0828 11.3259
4.74444 -11.6326 8.73942
3.92336 -10.8625 6.45135
9.98477 -7.93295 8.38445
7.70993 -7.45664 6.51935
5.16851 -7.27248 6.4208
-2.07444 -4.03636 6.83858
0.882168 -4.31186 6.58765
3.38232 -3.92173 6.27265
10.814 -1.4118 6.43618
7.89078 -0.882756 6.20072
5.35608 -0.676545 6.38806
0.782782 6.57776 8.35289
2.77014 4.71039 7.15132
4.63517 3.04531 6.64981
6.49771 7.4694 5.52359
12.0325 7.68889 4.76402
9.77293 6.29444 6.11691
7.29573 5.74376 6.36723
timestep
-16.3178 30.2383 4.03868
-14.5954 30.427 0.435852
-14.6756 28.6572 1.9338
-15.391 29.1628 3.6983
-20.1831 23.4126 3.87238
-18.106 24.398 4.18363
-16.5831 25.6264 4.41385
-9.76615 25.3043 3.42011
-11.8057 24.2555 3.77009
-13.5922 23.5229 3.37934
-11.3331 18.7327 6.99688
-12.5153 19.0284 5.02269
-12.9378 19.7819 3.2522
-15.4034 13.6788 0.659152
-15.1349 15.9823 0.723335
-14.6669 16.4666 2.57466
-14.5207 14.4118 9.61376
-13.6361 14.5861 7.47615
-13.2375 14.5792 5.54689
-12.933 8.87827 7.1743
-11.9015 10.3045 5.66287
-10.9534 11.6853 4.62592
-7.1824 15.8003 1.56427
-7.19425 13.4858 1.72361
-7.94302 11.7599 2.30812
-1.82991 9.19897 -0.51829
-3.34401 10.182 0.938943
-5.16216 9.44997 1.13724
-8.88452 3.18465 -0.979888
-7.26899 4.8349 -0.758175
-5.7546 5.90226 -0.0886618
-1.93455 5.35206 -6.46597
-2.24914 5.05738 -4.18636
-2.92331 4.77237 -2.35738
3.40837 7.6458 -1.22567
1.54212 6.35913 -0.731732
0.0280865 5.3148 -0.0260689
-2.35724 8.96722 4.95683
-1.88807 6.91589 3.97993
-1.66539 5.0573 3.36596
-6.60012 3.12604 7.80389
-4.85774 2.63163 6.35404
-3.28059 2.18656 5.26069
-7.25798 -3.1487 4.96612
-5.16423 -2.25211 5.40738
-3.30693 -1.60465 5.5176
1.56225 -5.81292 8.56524
0.537741 -5.00527 6.64678
-0.43259 -4.07104 5.20922
-3.87281 -5.08785 0.19261
-1.96972 -3.76095 0.196433
-0.841587 -4.72912 1.48905
-1.87925 -10.4229 -0.40396
-0.555934 -8.99795 0.861265
0.812603 -7.83412 0.0528744
6.32458 -4.00324 -2.08146
5.05151 -5.92782 -1.8413
3.97203 -7.56358 -2.04113
0.866331 -11.9174 -5.29871
2.97537 -11.2036 -4.64695
4.69966 -10.8779 -3.75161
8.24052 -16.3881 -7.50209
7.91425 -14.7352 -5.9072
7.46044 -13.3553 -4.5764
9.99116 -12.4314 2.47737
10.3038 -12.6831 0.19237
9.90975 -12.7395 -1.73702
15.9181 -15.2732 -5.8291
14.1205 -15.1661 -4.36635
12.5355 -15.0638 -3.20099
10.6654 -18.586 3.23948
11.7687 -17.4423 1.54923
12.9005 -16.363 0.351315
19.6654 -16.5901 2.38959
17.5979 -16.8097 1.36031
16.5001 -17.4809 -0.13142
17.0065 -21.9484 6.31306
16.0334 -21.0865 3.63156
15.8897 -21.0284 1.08627
18.9337 -26.0255 -4.1438
16.9135 -24.7602 -2.35545
14.8193 -23.5512 -1.54617
7.04709 -21.1572 1.05035
8.80423 -22.6901 -0.80523
11.0313 -23.7969 -1.36873
9.71381 -26.7972 -9.72941
9.98508 -26.0122 -6.86747
10.4197 -24.2324 -5.09385
10.7662 -21.3927 -12.043
9.49297 -20.5945 -9.46965
9.41006 -21.0852 -6.96862
0.967412 -20.6503 -6.96624
3.66962 -19.8545 -5.99405
6.18077 -19.5837 -5.64297
13.3028 -19.3079 -4.06601
10.683 -19.2262 -2.64829
8.30532 -18.3115 -2.76064
8.88734 -15.2547 4.69086
7.12973 -16.1015 2.43824
6.57295 -16.299 -0.0423735
-0.186697 -13.648 -2.40535
2.39034 -13.1075 -1.00996
4.82418 -12.933 -0.269423
9.3692 -8.26355 -4.38739
7.98129 -8.94208 -1.83912
7.22201 -10.0466 0.330194
10.9764 -4.73559 6.31132
9.8864 -6.71433 4.36791
7.81785 -7.76598 3.31073
1.20154 -9.6436 4.605
3.08721 -7.36395 4.24743
4.80639 -5.51798 3.87422
7.2062 0.185365 -0.670208
5.34748 -0.454894 1.56935
4.41611 -1.75133 3.55789
2.4216 2.79417 7.91626
1.13818 1.91657 5.37401
1.00237 -0.10339 3.82358
0.465239 1.14672 -3.50779
-0.299576 1.08466 -0.628272
-1.32664 1.87741 1.56699
-5.49062 0.530467 -3.70287
-5.93274 0.298311 -0.765007
-5.09865 1.80992 1.11165
-10.3076 -1.14643 4.12449
-9.24487 1.59621 4.603
-7.91184 3.26574 3.21082
-5.62202 9.90742 7.03593
-7.15552 8.42492 4.95483
-8.54831 7.00928 3.35528
-15.5187 9.11276 -0.173927
-12.7232 9.27947 0.844937
-10.2346 8.85058 0.490686
-10.6679 15.5927 -0.917485
-9.30776 13.2084 -2.07754
-8.40262 10.8271 -2.18838
-1.21836 8.45463 -6.09705
-3.33917 10.3259 -5.1584
-4.91232 11.5007 -3.53126
1.58162 12.7468 -0.946884
-0.712253 14.2494 -2.11345
-2.7784 14.645 -3.55463
-5.48392 22.2052 -4.44346
-4.00786 19.7356 -5.2198
-2.3303 17.8446 -5.55499
-1.48525 14.5769 -10.9107
0.935891 15.5668 -9.48287
0.504855 17.6506 -8.0778
0.962492 22.3059 -8.35817
6.51223 24.3021 -8.00198
4.39555 22.2182 -8.24088
2.34783 20.863 -8.9286
timestep
-6.19634 -11.9795 -4.86619
-6.66326 -16.6247 -6.52417
-6.34341 -14.339 -6.2877
-5.7812 -12.4539 -6.18308
-4.80874 -13.0768 -12.2201
-4.65831 -11.3714 -10.6544
-4.70997 -10.2148 -9.06046
-9.60341 -7.05508 -12.8912
-7.84983 -7.18922 -11.3782
-6.33038 -6.95381 -10.1466
-0.314414 -4.75066 -8.17765
-2.58496 -4.80064 -7.70381
-4.54985 -4.65947 -7.69589
-10.757 -1.76224 -5.16374
-8.50227 -2.22171 -4.86817
-6.62996 -2.40537 -5.4526
-1.69638 2.29652 -4.79174
-3.30797 0.798816 -4.05547
-4.19465 -0.679045 -3.10121
-4.6971 5.57625 -1.91823
-5.10098 3.39231 -1.24765
-5.2712 1.66687 -0.31235
-7.21975 -1.15634 6.41659
-6.56052 0.210569 4.66177
-6.51954 1.61047 3.27631
-9.73998 6.83738 0.517021
-8.30946 5.81956 2.03361
-7.7869 5.15261 3.8121
-11.6405 10.3899 8.11739
-10.0533 9.09915 7.02314
-8.71582 7.81293 6.36157
-7.02573 6.2184 12.5489
-7.43878 8.11378 11.2764
-6.63888 7.64141 9.53913
-0.917856 8.0493 7.58054
-2.12928 6.72086 9.04686
-3.3721 5.85972 10.3097
-3.12622 1.73078 14.6576
-1.81625 3.54249 14.0379
-0.826501 4.84744 12.9432
5.49563 8.21218 14.3388
4.04654 6.5582 13.5993
2.95166 4.94128 13.339
3.33825 0.754379 16.701
5.25285 1.81556 15.9326
5.31086 2.03106 13.9752
2.53131 -4.40842 12.4642
4.09622 -2.69678 12.5253
5.54174 -1.37604 12.3084
11.5052 -0.398146 9.90621
9.9688 -2.11764 10.1614
8.34736 -1.0719 9.76361
8.06967 -2.40912 3.44727
8.39534 -0.67533 4.95403
8.83932 0.601118 6.38737
11.0288 6.2162 8.43904
10.1327 5.1058 6.60969
9.78288 4.01381 5.0078
14.4065 7.05514 3.62138
12.2949 7.10257 2.66174
10.4625 6.5198 2.23324
6.30716 11.015 -0.496979
7.64856 9.145 -0.790714
8.81049 7.57125 -1.02337
9.69338 10.4866 -6.85948
8.68813 8.47964 -6.27294
8.98423 7.20362 -4.80155
10.3743 1.25178 -4.80893
10.1532 2.49511 -6.75512
10.8461 4.30609 -6.40707
14.5848 6.23247 -11.5933
14.733 5.24375 -9.49974
12.9752 4.35592 -9.55421
15.0925 -2.13656 -10.4025
13.3643 -0.601328 -10.599
11.9886 0.803132 -10.4731
8.62905 -5.86409 -6.54273
8.64177 -3.82902 -8.7196
9.1304 -1.38383 -9.25322
5.11229 4.76047 -10.5995
5.87529 2.53194 -8.77418
6.1699 0.303044 -7.57109
5.01579 -6.08643 -1.45952
4.47505 -3.91778 -3.43055
4.46846 -1.88779 -4.97368
4.79513 4.93303 -5.24192
4.73476 2.66923 -3.30493
4.29362 0.506479 -2.02804
3.7591 -2.90686 6.17515
3.61917 -1.60509 3.49817
2.81042 -0.691258 1.25912
-0.432582 3.93164 -2.20526
-0.677108 2.69018 0.492777
0.18571 1.66995 2.66468
1.6422 6.63262 6.95478
0.166034 4.06456 6.62862
-1.67064 2.45951 5.88502
-8.90313 3.40547 10.3024
-6.72654 3.55526 8.2725
-5.09241 4.03785 6.37533
-3.94121 11.632 8.67192
-4.81572 9.97908 6.35171
-4.49067 7.65091 5.36355
-3.64511 11.0977 -0.706223
-2.2921 9.37874 1.31734
-1.5779 7.53352 2.92593
4.14427 11.7141 2.24887
3.80172 8.76839 2.5421
2.16209 6.86213 2.96668
8.60155 2.7733 1.07631
5.98191 2.55913 2.4806
4.14074 3.72744 3.80258
9.17926 2.96647 9.9764
6.36709 2.55878 9.07868
4.66905 2.15239 7.22019
1.10319 0.340646 14.2177
1.74049 1.00529 11.3835
2.13291 0.0098657 9.06887
-3.9262 -0.8912 12.028
-2.81936 -1.01978 9.26416
-1.04308 -1.31726 7.45895
0.141488 -7.58982 3.10293
-1.66707 -5.24251 3.41862
-1.23344 -2.7888 3.96061
0.211612 -1.09438 -4.90519
-0.498118 -1.26723 -2.0161
-1.27987 -1.45116 0.404133
-9.26115 -1.25083 1.25726
-6.78901 -2.49794 0.15559
-4.45154 -3.46451 -0.16761
-8.16575 -8.88159 1.67134
-5.56668 -8.65695 0.230919
-4.20998 -7.09588 -1.26069
0.710192 -8.29811 -7.54172
-1.52839 -8.49247 -5.58433
-3.92212 -7.86218 -4.97149
-11.7795 -5.16055 -5.30159
-9.32894 -6.81223 -5.68541
-7.41731 -8.35022 -6.38035
-12.5859 -15.0478 -8.13701
-11.0097 -12.5322 -8.39787
-9.11544 -10.8493 -8.68478
-13.1357 -7.88063 -13.7539
-11.6834 -10.4677 -13.474
-9.34474 -10.6369 -12.4718
-2.90176 -13.1848 -17.3064
-3.9304 -10.9397 -15.6386
-6.23339 -10.4744 -14.6476
-3.91973 -6.95275 -17.2155
-8.10369 -2.58968 -16.8951
-7.24563 -5.40823 -17.3422
-5.90367 -7.55833 -17.0617
timestep
-9.36454 -6.81179 9.06633
-9.95625 -1.80408 7.22994
-10.0237 -4.11636 7.40663
-9.82471 -6.00168 7.94225
-13.8874 -9.44328 5.6448
-11.687 -8.95953 5.09073
-9.75869 -8.5587 5.13203
-9.60217 -10.4189 -0.937143
-8.55018 -9.54744 0.938011
-7.23613 -9.24739 2.37478
-4.15144 -8.7622 8.48625
-4.22116 -8.58697 6.17393
-3.94834 -8.90212 4.24846
-2.91728 -12.7621 -0.99797
-1.76029 -11.5682 0.620167
-1.19244 -10.4471 2.13727
4.02048 -8.67754 -2.81772
3.14235 -9.0775 -0.707903
2.22199 -9.2001 1.02957
3.83615 -8.35482 7.15567
4.85601 -7.93258 5.11508
5.08407 -7.8905 3.15878
10.4841 -9.70851 5.18576
9.59267 -9.45892 3.05845
8.87288 -7.62524 3.03825
12.3982 -8.97377 -2.16291
11.8736 -7.32065 -0.621992
11.423 -5.98117 0.750449
11.0799 -0.559332 3.81659
11.4336 -1.59686 1.77188
11.6664 -2.27708 -0.0622416
14.4542 -2.91117 -5.79418
13.6421 -1.41915 -4.21409
12.738 -0.141885 -3.01733
10.8466 2.95916 -9.26239
11.0147 2.66571 -6.96717
11.1241 2.66944 -5.00022
9.26536 9.84433 -2.822
9.45708 7.61519 -3.43569
9.21851 5.67299 -3.66332
4.69519 1.40934 -4.88691
5.00227 3.65591 -4.39597
5.46807 5.5656 -4.26556
2.4934 11.6346 -5.52377
2.52043 9.43529 -4.78568
2.42666 7.77844 -3.7241
-0.470247 7.05126 2.30685
-0.853137 7.31777 0.034235
-0.886725 7.84118 -1.86467
-5.52388 10.8426 -7.03552
-4.66374 10.3367 -4.94111
-4.01028 9.45749 -3.30376
-6.3132 12.513 1.72074
-6.14128 10.3292 0.956558
-5.94018 8.69235 -0.120995
-12.0487 10.4891 0.606825
-10.5385 8.75038 0.887633
-9.30698 7.21362 0.837137
-11.6769 6.96362 -5.44999
-10.4099 5.82114 -3.87778
-9.57819 5.04327 -2.27028
-11.928 -1.04649 -1.35585
-10.2923 0.0600555 -2.57341
-9.05438 1.41834 -3.28297
-10.4299 0.988948 -10.744
-9.09938 0.939125 -8.84415
-8.39477 1.0735 -7.00935
-2.81866 -0.0823513 -4.80074
-3.88307 0.942828 -6.58916
-4.82149 1.54446 -8.21345
-4.60465 -3.36987 -11.3397
-6.24842 -2.03033 -10.3984
-5.99346 -0.306945 -11.3181
-8.83092 2.11709 -18.1209
-8.08751 1.96377 -15.9285
-6.90369 1.77255 -14.3656
-2.90153 8.77558 -15.7217
-4.31818 6.33546 -14.7629
-3.98457 4.0853 -13.6104
0.279746 -1.68824 -8.28634
-0.694963 0.510869 -10.0454
-1.70972 2.6856 -10.9077
-3.23925 9.87334 -9.62467
-1.61602 7.44774 -9.023
-0.983996 5.15232 -8.10961
2.05549 -0.0261208 -3.02787
0.332343 2.37253 -3.42487
-1.2982 4.01344 -4.49799
-6.45054 6.81732 -6.65821
-5.50053 5.22658 -4.32423
-4.29499 4.47284 -2.2074
-6.97206 7.0071 5.43831
-6.27866 4.98399 3.36308
-5.87478 3.74498 1.1712
-12.7378 3.61751 2.54365
-10.146 2.21211 2.11003
-8.0653 0.744573 1.97084
-11.2506 -5.49535 -0.193479
-8.45598 -4.60111 0.326731
-7.37218 -2.99163 1.98126
-4.3082 -7.79051 -2.27695
-4.35586 -6.53343 0.424504
-4.08149 -4.85993 2.32887
0.244186 -8.20933 6.44355
0.616334 -6.30292 4.18357
-0.384804 -4.28239 2.9929
-4.18246 -0.721487 -1.60921
-2.24083 -0.246745 0.601024
0.0895782 -0.84359 1.44697
4.31034 6.63558 2.03696
2.90704 4.01816 2.28247
2.91996 1.68443 1.25474
7.95268 -1.3372 -3.77814
7.95361 0.328908 -1.30742
6.64925 1.2127 0.697611
14.2465 3.21898 -0.232515
11.5016 3.40959 0.911975
9.31521 3.44934 2.22373
10.5659 10.3497 7.87377
9.67374 8.21504 5.99552
8.89256 5.99546 5.01283
2.80698 10.326 8.14028
4.36686 7.91304 7.34986
5.80545 5.81153 7.22099
-1.0784 3.8318 6.54606
1.63434 2.8307 7.26661
3.95844 2.67212 8.30387
8.08218 -2.25845 14.4505
6.71702 -0.781839 12.2514
5.83294 -0.205761 9.92994
2.40807 -5.9697 11.5807
4.15088 -4.81865 9.45513
5.9292 -3.55409 8.13567
12.2217 -7.30288 8.10676
10.4699 -5.33556 6.71348
8.44248 -4.46516 5.43508
7.28887 -6.70092 -3.0255
7.63143 -5.13084 -0.515943
7.32143 -4.15092 1.81771
2.55275 -5.34044 -3.19257
2.65738 -3.96016 -0.553573
3.77453 -2.83902 1.4458
8.31272 0.752153 5.5523
5.46013 0.919842 4.7067
3.44117 -0.626238 4.51705
1.4341 -0.500447 11.1724
0.695216 -2.03678 8.72816
0.183304 -1.40557 6.31113
-4.38121 -0.876301 7.97468
-5.15539 -5.37746 9.07938
-4.68395 -3.37215 6.92604
-3.60508 -1.22351 6.0764
timestep
10.1018 0.147726 -22.0526
6.19277 0.992683 -21.3594
8.09066 1.35565 -20.0754
9.78408 0.556463 -20.6875
13.9355 -1.00833 -14.9692
12.1264 0.148444 -15.8476
11.3744 -0.684076 -17.4669
11.7981 -5.88123 -13.3993
10.3599 -4.7525 -14.8276
9.39663 -3.64622 -16.1425
5.71191 -6.23149 -12.2008
5.7922 -4.18144 -13.284
6.06352 -2.71599 -14.5723
2.83154 3.67982 -16.6863
4.4753 2.24328 -15.9009
4.9857 0.927552 -14.5264
7.15187 3.43642 -7.81265
5.67834 3.10189 -9.57311
4.58196 2.55044 -11.1141
0.23201 -0.169172 -10.1823
-0.105932 1.66985 -11.5557
0.881183 2.81549 -10.2931
-3.59156 3.87492 -6.25619
-1.36145 3.37414 -5.8584
-0.391134 4.51268 -7.14024
-2.28207 9.68699 -9.81591
-0.884724 9.12253 -8.05204
0.253405 8.23311 -6.71246
-3.28176 12.9579 -5.84258
-1.56466 11.883 -4.7119
-0.237484 10.6997 -3.86377
-3.51152 10.5142 1.59967
-1.42107 10.3658 0.604487
0.376714 10.7303 -0.113858
1.42723 6.32108 5.81998
1.79537 7.5395 3.88031
2.35128 8.52082 2.26511
8.4276 11.3299 1.90347
7.30966 9.29786 1.96328
6.06435 7.7714 1.96265
9.98854 3.12271 6.31081
8.77165 4.2606 4.69625
7.31266 4.47857 3.3906
1.98848 -0.067057 2.15364
4.06442 0.839196 2.65524
5.83954 0.977385 3.49829
11.6816 -1.86031 5.00122
9.41294 -2.1538 4.61454
7.52685 -2.37553 4.09069
7.55938 -6.04696 -0.158194
6.57498 -5.82172 1.93049
5.7466 -5.71157 3.71446
1.68744 -4.4891 7.49849
2.63707 -6.48746 6.8005
3.40411 -7.93926 5.71201
0.366371 -14.5413 4.34683
1.89805 -12.8381 4.71479
1.27498 -11.0572 5.28135
-4.71955 -7.85605 3.91475
-3.25286 -9.0276 5.27809
-2.15116 -10.0319 6.56597
-3.7296 -13.0628 12.2102
-4.36422 -12.3509 10.0952
-4.85166 -12.1501 8.19709
-9.76431 -12.9858 7.15278
-8.94007 -10.8643 6.70286
-8.0355 -10.0768 8.26569
-11.7753 -12.807 13.2704
-10.6627 -11.3173 11.8829
-10.5412 -9.52736 11.0692
-13.7374 -3.58871 9.67688
-12.5492 -4.91722 11.162
-11.57 -6.1134 12.3832
-16.0478 -3.67546 17.9215
-14.13 -4.4043 16.8383
-12.7706 -5.50947 15.9376
-13.0959 -11.5756 21.1218
-11.8155 -9.16227 19.9315
-10.7217 -8.00698 17.9388
-5.97802 -12.2622 15.3842
-7.62859 -9.84312 14.8328
-7.75635 -7.4258 15.6344
-9.38336 -0.426376 17.2918
-7.81091 -2.32107 15.6132
-7.81897 -4.10399 13.7901
-11.3967 -4.98415 5.93382
-9.54744 -5.5326 8.20536
-7.99753 -4.66823 10.0364
-1.83694 -5.74487 9.68967
-3.72808 -3.72345 8.58611
-5.68154 -2.0878 8.48114
-10.0452 5.50096 9.22589
-8.01256 3.32738 9.07048
-6.83207 1.46673 7.78719
-8.28879 -0.999014 0.297177
-6.6284 0.107577 2.51054
-5.56602 1.68327 4.21084
-0.0193411 1.98408 6.16029
-0.84884 3.35727 3.64898
-3.10635 4.24997 2.86844
-5.77192 8.00932 -3.90327
-4.05883 7.05999 -1.65727
-2.22025 5.69847 -0.531062
6.30768 3.0843 -0.667155
3.45744 3.92886 -0.87517
1.53717 5.59302 -1.08864
4.67387 13.0048 -1.05055
4.59248 10.4523 -2.58628
3.37142 8.26663 -3.07035
2.32474 6.64122 -11.3881
3.31885 6.1566 -8.62088
4.43831 6.94679 -6.47033
11.9806 10.9809 -4.36121
9.5079 9.79664 -5.52896
7.89328 8.44796 -6.97
11.7606 5.94158 -1.43268
11.2352 5.4431 -4.32334
10.1718 5.42469 -6.64096
9.76788 4.89887 -13.6999
11.1154 4.79765 -11.0439
10.5045 2.89637 -9.4582
15.0195 -3.35023 -8.4218
12.4204 -2.15859 -9.26148
10.2845 -0.84123 -8.8086
10.0352 -2.92452 -0.622279
9.037 -3.11087 -3.42393
8.49749 -2.21961 -5.75139
5.95729 -7.85451 -8.93897
5.70318 -5.22964 -7.55121
4.86753 -3.27134 -6.14791
2.08259 -7.94074 -0.843665
1.2528 -5.97367 -2.92272
2.01987 -3.6567 -3.66148
4.36545 1.96549 -5.74085
1.83183 1.12924 -4.4135
0.936401 -0.223267 -2.44592
-2.38647 -2.27152 4.33381
-2.04254 -0.701283 1.82453
-2.22655 0.441714 -0.447504
-6.52533 1.75419 -5.3684
-6.61884 2.33797 -2.44763
-5.23768 2.75745 -0.345529
-6.4154 10.2101 3.46127
-6.63334 7.24455 3.26491
-6.87234 4.87509 2.35333
-10.9668 0.285678 8.51475
-10.1647 1.61247 5.96979
-9.86789 3.30989 4.0901
-13.1229 5.87617 4.19037
-15.6965 4.80268 -0.885622
-15.3483 3.83471 1.9112
-13.609 3.89692 3.77493
timestep
9.79164 -0.470971 -16.1968
13.5791 -0.578199 -12.8052
11.5457 -0.34539 -13.8978
9.78212 -0.196263 -14.7629
11.3549 -5.56725 -10.3363
9.74325 -4.47878 -11.6013
8.78865 -3.36566 -12.9168
3.0323 -4.22833 -15.7624
4.4202 -4.7766 -13.9861
5.42856 -5.03459 -12.3135
5.44948 -3.5678 -5.87169
5.06579 -5.2688 -7.40197
4.9107 -6.56816 -8.87492
5.99164 -13.0754 -9.16961
4.6061 -11.3073 -8.58952
3.21102 -9.93061 -8.3897
-3.05088 -7.59017 -8.59663
-1.38249 -9.09428 -8.01652
-0.323075 -10.4835 -7.10627
3.92649 -12.9956 -2.33541
2.13608 -13.1625 -3.80134
0.283992 -13.1547 -4.47262
0.396114 -14.2209 0.791262
-1.41726 -15.2351 -0.241057
-2.17481 -14.402 -1.85756
-7.48646 -15.7906 -5.74999
-6.35117 -14.5041 -4.18842
-5.86868 -13.7291 -2.44276
-10.9378 -16.1894 -2.24525
-9.88205 -14.5295 -1.01542
-8.62169 -13.5913 0.172965
-5.29076 -14.7463 6.9912
-6.49084 -13.6666 5.32495
-7.27638 -12.9468 3.66797
-11.8576 -8.76332 3.32447
-9.56556 -9.11568 3.39347
-7.66488 -9.24712 2.89244
-9.98621 -3.80054 5.43905
-8.20849 -4.96042 4.50268
-6.49104 -5.86534 4.16747
-1.27456 -6.39523 8.98288
-2.74951 -4.94833 7.92769
-4.13233 -4.28342 6.69212
-7.64146 -1.1361 2.55048
-5.72712 -1.06769 3.85932
-3.93619 -1.06584 4.67995
-4.52008 4.15545 9.97656
-3.93621 2.54544 8.41151
-2.76091 1.49224 7.2324
1.67037 -2.521 10.709
0.775117 -0.486327 10.0449
0.110574 1.33891 9.71656
5.29762 -0.528914 8.36487
4.75345 1.7245 8.27321
3.46443 2.99614 9.04926
2.42449 9.16125 9.92096
3.21285 7.69839 8.30203
4.3618 6.33283 7.46773
9.01274 6.17502 2.33702
8.02477 7.01198 4.26207
6.84089 8.21011 5.28373
7.58984 13.9508 8.18681
7.11069 12.9135 6.16769
6.89453 11.9234 4.47836
6.87032 13.5465 -2.03755
7.20321 14.3084 0.128343
7.24743 14.8104 2.03279
10.1385 16.9041 3.3078
9.51798 18.5597 1.80573
7.60148 18.5319 1.35065
4.16541 21.9017 -3.17994
5.92868 21.7921 -1.67618
4.97208 20.666 -0.373252
-0.00140306 17.8291 -2.69401
-0.360941 19.7845 -1.4983
1.23686 20.8454 -1.04854
-0.258075 26.4935 5.56013
-0.468448 24.0013 3.93984
0.377216 22.1361 2.42078
-4.23413 17.2247 6.74898
-1.73873 18.0617 5.35156
0.47977 18.9083 4.42271
8.47598 18.9884 6.44849
5.75053 18.6119 5.3037
3.95704 17.4641 3.90127
2.05585 14.8564 -2.9548
2.08237 14.8932 0.0248544
2.7208 14.2024 2.3948
2.58641 12.8318 8.96111
1.92505 11.5841 6.33697
2.98859 10.838 4.14274
5.78418 6.00096 -1.11782
4.67853 6.43255 1.61561
2.76716 7.18311 3.12751
-0.932798 6.24244 9.24155
-0.343153 5.11713 6.54593
0.794369 4.21632 4.44902
-6.46249 4.78339 4.53073
-4.20258 3.59307 2.99569
-2.02482 2.28251 2.79004
-3.9288 4.13658 -4.78683
-2.67612 1.94226 -3.2069
-2.62304 1.14388 -0.785708
3.68095 -0.430559 -3.88756
1.42187 -0.759126 -1.97209
-0.681994 -2.06969 -1.37321
3.67139 -6.71622 2.74688
0.878175 -5.86878 2.1467
-1.09281 -5.26209 0.646851
-3.12531 -9.275 7.57383
-3.10194 -8.01075 4.8754
-3.43924 -7.70744 2.36598
-3.73555 -4.39015 -3.6534
-5.56632 -6.27531 -2.24834
-6.33412 -6.61835 0.159149
-13.0641 -1.79397 1.23138
-11.3497 -3.85803 -0.0650906
-10.0684 -5.99334 0.483935
-14.7938 -12.5947 1.16686
-13.2631 -10.7835 -0.637808
-11.1788 -9.34292 -0.925752
-15.3844 -8.32019 -6.35144
-12.4853 -8.92105 -6.01369
-10.5602 -9.87146 -4.63764
-10.0904 -4.19206 -9.2672
-8.93521 -6.50117 -7.77927
-7.66586 -8.36065 -6.58187
-5.95671 -13.4546 -8.86085
-4.41722 -11.4656 -7.26267
-4.44667 -9.88699 -5.26029
-0.868818 -11.6584 2.27605
-1.23608 -10.4774 -0.435181
-1.92329 -9.16674 -2.51183
-0.329792 -4.64845 -8.48085
0.350086 -4.63916 -5.57946
0.353798 -6.3685 -3.70546
6.1766 -9.86463 -4.71876
5.52617 -7.31527 -3.31943
3.70904 -6.1873 -1.93084
8.40834 -1.78372 -3.37643
7.32468 -3.40559 -1.12351
5.29433 -3.64013 0.401345
3.53827 -3.47832 7.64713
3.26865 -2.00622 5.07018
2.70256 -1.92174 2.58527
7.73467 3.18502 4.46266
4.89631 2.48086 3.88972
3.22867 1.80814 2.08176
3.28481 3.66085 -2.38524
-2.18514 6.93331 0.79392
0.0220106 5.34365 -0.423397
1.7772 3.57186 -0.955
timestep
14.4597 12.9342 -4.24117
17.7377 11.0448 -1.27175
16.319 11.205 -3.10042
15.0334 11.6238 -4.53322
15.332 11.0962 -11.0043
14.8049 10.1512 -8.95209
13.9963 9.31096 -7.3643
9.13261 8.42533 -8.35152
9.99274 6.73145 -7.01985
11.8439 6.1796 -7.40652
12.9429 0.119696 -4.6199
12.5822 1.38667 -6.52963
11.7963 2.42753 -8.00607
8.61909 -2.83163 -12.5295
8.87146 -1.26886 -10.8335
9.23938 -0.0537318 -9.32715
7.9087 2.93735 -4.02135
6.95839 1.66877 -5.71546
6.24157 0.393874 -7.03518
1.77632 3.92247 -6.86386
2.02267 1.6372 -7.17893
2.52277 -0.243083 -7.4877
1.33186 -6.81752 -7.08991
0.640969 -4.69362 -7.7177
0.128907 -2.99054 -8.56516
-1.29218 -4.47361 -14.5398
-2.38903 -3.9031 -12.5766
-2.94958 -3.55213 -10.721
-9.62082 -7.24534 -12.6307
-7.95581 -5.91106 -11.7197
-6.50658 -4.8807 -10.8718
-10.853 -1.44355 -6.24448
-9.63713 -3.14597 -7.24741
-8.3264 -4.58538 -7.54905
-4.12992 -8.189 -5.20868
-6.30308 -7.52202 -4.74507
-8.21815 -7.06586 -4.67229
-5.72769 -7.79662 2.13341
-7.17778 -6.65089 0.730931
-8.2737 -6.57621 -0.904388
-15.7058 -5.92375 0.786479
-13.5587 -5.48666 0.0240394
-11.6238 -5.26979 0.324083
-9.0594 1.10357 2.18544
-9.84789 -0.956707 2.90374
-9.93206 -2.92141 2.78635
-10.7579 -6.69834 8.79321
-9.84189 -5.18249 7.29468
-8.83821 -3.79638 6.31891
-5.22201 2.21255 5.94748
-5.5899 0.107283 6.85019
-5.68263 -1.84065 7.12918
-0.718826 -7.52544 8.60322
-2.13721 -5.7402 9.03162
-3.15235 -4.05733 8.89687
-6.28843 -0.232427 13.2986
-4.17341 -0.94798 12.6685
-2.62631 -1.35892 11.5202
-2.89701 -7.20441 13.1631
-1.3993 -5.43268 13.1787
-0.304541 -3.7979 13.281
6.03835 -0.807949 10.223
4.46778 -1.56574 11.7532
3.10588 -2.13676 13.057
2.57246 -4.09174 19.4434
2.78756 -2.35301 17.9227
3.19205 -0.904214 16.6502
4.47551 5.59102 19.2892
3.83853 3.99523 17.7303
4.93054 2.40741 17.3214
11.128 0.572851 15.535
10.4788 1.92299 17.3064
8.59688 1.4738 17.6772
12.1349 2.44052 22.8954
9.9966 1.82163 22.2408
8.30335 1.19338 21.4556
5.14543 -3.00913 27.0277
4.81359 -1.20719 24.6775
4.8395 -0.048088 22.4065
-0.0217681 5.39262 23.6368
0.484968 2.78527 22.2858
1.51536 0.942843 20.8553
-4.0143 -1.92339 18.986
-1.65249 -0.78002 17.5735
0.0501352 1.1058 17.3528
1.34407 7.71623 15.698
1.37621 5.24354 14.0351
0.188856 2.98672 14.0543
5.10386 3.84944 7.26462
2.61875 2.66297 8.40344
0.963886 2.77534 10.3409
-6.47866 5.34908 7.89759
-3.73202 4.28435 8.34781
-2.10399 2.33245 8.14239
1.74019 -4.76013 9.23716
0.507603 -2.21152 8.30672
-0.934466 -0.949242 6.62468
-2.88656 -8.21059 5.01934
-1.77714 -5.60885 4.08097
-2.1596 -3.10976 3.74892
-5.73607 3.45929 2.90699
-4.36717 1.25008 1.44894
-4.02068 -1.23859 1.01476
-10.8093 -1.66179 -2.7708
-8.02693 -2.64246 -2.35006
-5.51844 -2.18464 -2.34734
-4.51778 -7.21797 -8.56935
-4.14604 -4.66843 -7.072
-4.73858 -2.40422 -6.05965
-9.35086 3.30346 -8.44943
-7.02177 1.60699 -9.20952
-5.8762 -0.670865 -9.24455
-7.62332 -4.29114 -16.0681
-5.96197 -2.49229 -14.3711
-5.21112 -0.489868 -12.981
-6.24943 4.7142 -19.4578
-4.79316 3.67282 -17.0755
-3.75543 2.03022 -15.4236
-2.23699 8.89769 -13.8738
-1.24502 6.28656 -14.9123
-0.461043 3.86017 -14.9327
6.77638 2.87861 -17.8082
4.40501 1.59288 -16.5418
2.6405 1.67669 -14.7028
6.59599 3.99068 -9.43644
5.99702 1.59776 -11.1084
4.38922 -0.212875 -11.9079
4.29476 -8.62862 -10.911
4.44919 -5.66231 -11.1508
3.86158 -3.46046 -10.0067
9.22996 -4.03502 -6.54275
6.69704 -5.14313 -5.43065
4.63057 -3.93985 -6.31628
6.42687 0.439004 -0.140054
4.59911 -0.158487 -2.41661
3.01138 -1.58895 -3.80794
-1.72338 -6.68933 -2.46182
-1.54766 -3.73078 -2.77246
-0.767752 -1.74685 -4.17222
-6.74536 3.31784 -2.56664
-4.49129 2.10396 -4.09178
-3.11257 0.775986 -5.77665
0.195175 0.125671 -11.9708
-1.75073 1.77525 -10.4304
-2.52078 3.31035 -8.54541
-0.556818 10.5768 -7.26539
-2.5743 8.84651 -8.61302
-3.90666 6.77376 -9.26975
-6.75544 7.8086 -12.6669
-10.1727 2.48906 -14.0622
-7.96894 4.346 -13.3036
-6.43415 5.8782 -11.9621
timestep
10.4669 -0.366114 1.25908
11.7671 4.33319 0.953959
11.7453 2.04127 1.31315
11.5964 0.198013 1.99222
17.2667 -3.46282 0.956929
15.6413 -2.49274 2.29842
14.4212 -1.73266 3.64542
17.9689 2.65911 0.194435
16.6798 2.30505 2.09058
15.7669 1.81901 3.76725
13.5675 7.51591 4.10896
13.2666 5.42932 5.07746
13.1012 3.60518 5.80287
8.21535 1.9507 11.3452
9.13455 1.85323 9.21726
10.198 1.89485 7.55944
6.89962 5.51613 2.89153
8.18235 3.62072 3.27154
7.57529 2.86383 4.98603
3.24868 5.1509 9.74701
3.88791 3.35802 8.4206
4.59568 2.00056 7.18073
1.45053 6.61803 4.27929
1.90567 4.34718 4.41514
2.27767 2.42465 4.19962
3.24308 -3.60569 1.89722
1.41125 -2.25611 2.35049
1.4819 -0.378002 1.76003
0.240916 3.51369 -4.34356
0.251872 1.53521 -3.132
0.239583 0.0824057 -1.80155
-2.54292 -5.43322 -4.17627
-0.603413 -4.16018 -4.18641
-1.30716 -2.32388 -4.30301
-3.62439 3.38154 -8.47991
-3.77447 1.55252 -7.06055
-3.87406 -0.142509 -6.06163
-6.51557 1.1476 -11.8505
-6.75686 -0.39231 -10.1321
-6.60784 -1.34212 -8.41267
-9.41132 -8.05295 -10.6636
-8.97123 -6.15915 -9.39783
-8.26967 -4.75341 -8.2093
-7.95751 -3.28048 -2.01288
-8.33551 -4.95783 -3.57044
-8.21338 -6.47441 -4.82182
-6.87181 -13.1126 -6.84574
-7.82521 -11.3161 -5.72957
-8.92523 -10.1964 -4.5391
-15.5418 -10.2037 -2.96172
-13.4279 -10.9893 -2.41732
-11.5331 -11.372 -2.03766
-12.1072 -17.6242 -3.17495
-11.5942 -15.9697 -1.63162
-11.5986 -14.67 -0.151154
-5.72459 -14.6458 -0.660502
-7.37044 -14.2667 0.930058
-8.75954 -14.1618 2.323
-11.031 -7.71407 3.92383
-11.2305 -9.84723 4.8139
-9.84283 -11.1925 4.43243
-4.61721 -12.837 7.61923
-6.85364 -12.292 7.90853
-8.8194 -12.1728 7.95826
-13.2511 -14.0882 12.546
-11.1282 -13.4946 11.8224
-11.281 -11.8002 10.8291
-13.9218 -5.33427 13.6899
-13.5901 -6.86444 11.9779
-12.9793 -8.40176 10.9081
-9.4457 -3.11477 11.3118
-9.99182 -4.86096 9.88529
-10.5368 -6.40492 8.78982
-4.54179 -7.69378 10.8109
-5.93254 -7.93077 8.96916
-7.22751 -7.75142 7.49546
-3.68834 -11.5169 0.298176
-5.13388 -11.0512 2.86216
-6.34832 -9.1694 4.08128
-12.3245 -6.44592 -2.13921
-10.4254 -7.23337 0.0180404
-8.34515 -7.23237 1.49294
-1.98366 -6.24758 1.0071
-4.22295 -4.28165 0.973536
-6.25817 -4.2234 2.50881
-5.4653 -2.53908 10.0818
-6.67096 -2.50156 7.35686
-5.94191 -1.49223 5.1315
-6.44604 3.06774 1.23435
-5.78128 3.08917 4.13918
-4.5405 1.92219 6.03683
1.23514 -1.06557 9.88632
-0.559958 1.28086 9.49609
-2.35111 3.01044 8.94577
-7.37699 4.94525 13.6061
-4.64711 5.03187 12.4142
-2.81593 6.14973 11.0359
2.82465 7.59194 13.9043
0.821015 8.94485 12.162
-0.975165 9.41548 10.4142
-5.34391 8.50002 5.8146
-3.23536 10.5517 5.34039
-1.10527 10.2314 6.70517
5.61563 6.94652 7.73002
4.10111 9.14528 6.40637
2.3549 10.5257 5.16227
0.396095 16.9471 1.30517
2.24004 14.6094 1.42896
2.88574 12.1671 1.77643
1.99705 7.53859 -4.18154
4.07653 8.56956 -2.3125
4.82893 10.7081 -1.14511
11.563 15.1645 -1.20834
9.23213 13.3281 -1.48253
7.49175 12.52 -3.16182
3.10987 15.0889 -7.72931
5.70671 13.6276 -7.68993
7.76789 12.3231 -6.94682
13.47 6.02306 -9.256
11.4146 8.17834 -9.35889
9.92934 10.2498 -9.28536
11.6027 11.8601 -14.3462
8.8025 10.865 -14.1248
7.42563 10.0548 -12.1373
9.00571 4.33767 -17.629
7.80034 5.85656 -15.3661
6.55482 6.52536 -13.2439
9.49237 2.31799 -5.67004
8.36682 3.90254 -7.92896
7.12953 5.23644 -9.71563
1.74332 10.7294 -9.95275
4.07165 9.551 -8.51381
5.61548 7.84885 -7.40848
10.8858 8.30499 -1.43352
8.74715 6.54129 -2.52719
7.11111 6.04245 -4.41848
4.29326 4.61429 1.07548
3.95333 3.25576 -1.55496
5.23865 2.81212 -3.71219
6.28335 -4.70096 -3.04748
5.64661 -2.12459 -4.40296
4.24462 -0.346714 -5.57596
-0.584839 3.61125 -10.2018
0.596404 1.26997 -8.78636
0.892391 -0.788042 -7.31011
-4.03486 -6.97246 -7.01449
-3.20465 -4.8753 -8.96206
-1.28012 -3.22778 -9.25166
-2.44122 -1.44258 -13.1652
3.13941 -4.17637 -14.6648
0.243975 -4.47497 -14.0263
-1.84477 -3.4287 -13.004
timestep
5.0002 22.9743 3.23068
3.73001 25.554 1.22536
2.67291 23.8817 2.43713
3.91548 22.3535 2.47604
0.279024 17.1387 0.706699
2.30999 18.2476 0.539585
4.09539 19.0802 0.553988
11.112 18.0194 -2.09639
8.83469 17.8753 -1.67723
6.88017 17.6418 -1.59393
1.13649 16.8159 -4.59647
2.83599 15.7167 -3.46258
4.47809 14.9208 -2.72029
5.81283 8.82211 -3.7044
5.2131 10.1171 -5.53353
4.43433 11.8159 -4.90872
-3.01012 11.5785 -3.40074
-1.03981 11.114 -4.53411
0.792026 10.7632 -5.1682
4.12994 7.37925 -9.4923
2.11209 7.66133 -8.38273
0.280111 8.03238 -7.76059
-6.03955 6.97551 -9.44933
-3.88576 6.14085 -9.23274
-2.02817 5.51399 -9.42472
4.16412 1.97732 -8.61704
1.96374 2.0646 -9.34717
0.255433 2.57333 -10.1859
2.20266 -3.54387 -10.1333
0.737745 -2.15302 -11.2743
-0.219929 -0.658059 -12.128
-1.48137 -3.48484 -18.1266
-2.0147 -2.99379 -15.9228
-2.81991 -2.50754 -14.1919
-1.25048 -8.52236 -14.083
-2.96119 -6.96377 -13.9198
-4.46195 -5.82689 -13.3399
-7.26188 -11.0543 -10.0585
-7.32941 -8.79523 -10.5824
-7.09384 -6.85122 -10.7977
-10.0026 -1.95885 -6.76452
-10.4524 -3.91442 -7.92889
-9.21162 -5.4439 -7.97374
-12.5316 -5.88869 -1.49861
-10.7467 -5.7138 -2.97035
-9.20518 -5.82046 -4.1923
-2.38227 -6.68901 -3.23478
-4.57893 -7.27494 -2.77243
-6.44001 -7.43544 -2.14665
-10.0733 -8.29647 2.85174
-8.04313 -8.64362 1.7838
-6.1235 -8.82006 1.37795
-1.82738 -7.6378 6.86898
-2.29593 -9.09595 5.12638
-3.29894 -9.9439 3.65812
-5.07846 -15.8808 2.5812
-3.89431 -14.546 4.06392
-3.10058 -13.3217 5.38757
-3.18122 -10.9226 11.3364
-2.29221 -12.4302 9.81357
-1.20121 -13.6031 8.66679
5.14162 -16.1652 10.1442
2.83558 -16.1573 10.3983
0.875782 -16.133 10.5969
-2.35821 -21.4587 15.3899
-1.44884 -19.7451 14.1173
-0.0162223 -18.7338 13.2201
3.79918 -21.4336 15.2561
4.15604 -20.9715 13.0108
2.51465 -21.2751 11.9646
-1.9745 -26.8347 14.208
-0.282662 -25.903 12.9227
0.75094 -24.6379 11.8217
-2.52767 -25.8057 5.89451
-1.3719 -24.0428 6.86355
0.1585 -24.1926 8.09458
7.72983 -20.1357 10.0668
5.19164 -20.7107 8.61508
2.85382 -21.5157 7.99242
-3.71634 -17.8623 10.8733
-1.73991 -18.6339 8.78075
0.393305 -18.6837 7.3842
2.07215 -14.8718 -0.570851
1.88367 -15.5719 2.31961
1.26788 -16.1033 4.73693
6.30938 -13.3689 9.21758
4.27861 -12.5767 7.18563
2.31641 -12.5435 5.5568
5.52934 -6.31794 2.51763
4.06315 -8.87169 2.06034
1.95135 -10.1999 2.58952
-2.57793 -4.07861 1.73389
-1.33621 -6.68173 0.984015
-0.706822 -9.00751 0.149074
-4.11117 -13.7951 -0.341257
-2.16907 -12.7806 -2.36102
-1.65515 -10.4425 -3.23944
-9.44617 -10.0268 -6.90281
-6.60346 -9.24692 -6.46558
-4.12988 -9.2115 -5.84699
0.462704 -7.35182 -11.4655
-1.48142 -6.44635 -9.39647
-3.48983 -6.06066 -7.87297
-8.12101 0.467583 -4.10124
-6.585 -1.25811 -5.98354
-5.73966 -3.00848 -7.63446
-9.7935 -3.32149 -14.589
-8.31212 -1.61501 -12.6463
-6.44105 -1.28127 -10.9463
-3.91025 2.76634 -15.7369
-3.33533 2.89034 -12.8155
-3.6344 1.27917 -10.8614
0.187156 -3.35379 -5.23815
-1.62741 -1.56179 -6.77965
-2.34376 0.825908 -7.31689
-3.84371 4.45926 -1.5753
-2.71777 5.07163 -4.26559
-0.859234 3.77472 -5.43442
6.60494 3.52498 -6.31375
4.04365 4.84317 -5.55048
2.21089 5.36183 -3.85507
1.3723 2.91366 2.89192
2.02745 4.84905 0.722716
2.18863 7.09529 -0.473498
-1.3093 14.2083 -1.13947
0.758745 12.1509 -0.530608
2.88494 10.8118 -0.0961406
10.9675 11.9439 0.959934
8.11509 12.7896 1.13023
5.60785 12.8567 1.59035
9.7673 19.2951 4.06588
7.50265 17.414 3.60414
5.41167 15.9638 3.76918
0.294263 12.7464 8.39999
1.6402 15.2086 7.39684
2.17903 16.8775 5.54564
-3.65729 17.7938 2.3164
-1.27588 19.3803 3.14853
0.0596818 20.0151 5.22579
-3.30017 18.759 11.9189
-1.35957 20.4627 10.4316
0.489667 21.1649 8.82241
4.29015 16.5355 12.7407
3.66383 19.05 11.2692
4.21394 20.5834 9.30671
5.37612 26.5623 6.68761
7.2952 24.5633 7.78371
7.46514 22.0257 7.973
11.2553 19.9874 6.78763
13.2448 23.944 12.5203
12.175 21.9257 10.6065
10.9621 20.7317 8.70763
timestep
-9.82799 8.43934 10.7108
-12.8502 4.96353 12.9548
-11.4872 6.68536 12.2065
-10.4155 8.33028 12.0429
-11.2044 9.59906 18.406
-10.1654 10.2275 16.4292
-9.60238 10.9412 14.6814
-6.70059 10.1433 20.2539
-6.87698 10.9712 18.0939
-6.35497 11.872 16.4215
-6.22519 16.172 12.1925
-4.5252 14.7022 12.7686
-3.81518 13.3485 14.0113
-0.178973 19.8452 15.3521
-0.558249 17.5724 15.0822
-0.990911 15.6507 15.0921
-0.0908739 14.3232 21.6072
1.05778 14.5152 19.6007
1.53579 14.5072 17.6896
3.60874 8.24431 18.806
3.73979 10.3801 17.9096
3.89228 11.766 16.5179
5.6532 15.0918 11.3513
6.58289 13.8896 13.1042
5.49963 12.2442 13.1079
10.0898 7.35591 12.8762
8.81285 9.03489 11.9104
8.24532 10.684 10.9943
6.98008 5.45965 7.03326
6.92102 7.74243 7.44294
7.05574 9.70629 7.5203
7.3639 16.6302 6.21157
6.18774 14.6425 5.99207
5.37187 12.8685 6.25349
5.85076 14.811 0.859906
4.83776 12.9671 1.83793
3.94941 11.6138 2.96067
-1.92122 9.07071 2.81041
0.14576 8.97644 1.76108
2.05021 8.77236 1.30012
-1.3701 7.67518 -5.46229
-0.043817 7.35385 -3.58609
1.09953 7.13833 -1.99636
4.51255 0.762239 0.564222
3.61603 2.41489 -0.794965
2.99733 3.84612 -1.99897
2.72366 2.3762 -8.53384
3.50835 3.25705 -6.53615
3.06439 1.84943 -5.2314
1.73159 -5.3648 -4.88154
2.38575 -3.40151 -5.93032
2.6879 -1.62439 -6.72498
2.93855 -0.769844 -13.5263
2.5414 -2.29423 -11.8231
1.90553 -3.09625 -10.1399
3.13509 -8.13944 -14.1677
1.92751 -7.30987 -12.3688
0.688074 -6.58696 -11.019
-5.41762 -10.895 -9.38653
-3.28472 -9.98785 -9.28521
-1.4367 -9.33153 -9.47213
2.86789 -13.1153 -5.71787
1.20466 -12.8273 -7.30946
0.190886 -12.7322 -8.99591
1.43371 -19.443 -9.46589
-0.403759 -18.0564 -9.17726
-0.00818352 -16.3623 -10.1015
2.35646 -14.9114 -17.0004
1.22939 -15.9083 -15.2346
0.0317706 -16.7012 -13.8862
-2.25611 -17.3415 -19.9116
-1.79573 -18.3362 -17.8668
-1.57589 -19.2895 -16.1569
-1.03767 -25.3046 -20.6886
-0.366279 -23.9841 -18.9032
-0.348338 -22.6403 -17.4628
0.32396 -18.7327 -23.4091
1.78492 -19.5368 -20.9394
2.65549 -20.8233 -18.9172
8.50751 -26.0759 -17.2718
7.05607 -23.5183 -17.7539
5.61017 -21.7039 -16.6952
5.06273 -19.8859 -8.58558
6.17793 -19.2022 -11.2631
5.72768 -19.28 -13.7721
5.48583 -13.9584 -18.2848
6.12616 -14.3591 -15.4022
5.80237 -15.5298 -13.1601
5.86321 -11.457 -8.01754
4.11961 -11.6126 -10.4292
3.11871 -12.9656 -12.3449
-3.76949 -15.446 -13.3699
-2.41378 -12.8303 -12.9226
-0.209628 -12.0149 -13.9123
0.729129 -10.5574 -21.5717
-0.357794 -10.34 -18.8055
-1.29648 -9.53251 -16.5764
-8.3343 -7.09676 -19.7372
-6.48092 -7.00302 -17.4055
-4.03057 -6.89686 -16.7077
-9.55628 -6.16116 -11.8354
-7.22946 -4.94365 -13.2439
-4.72031 -4.74465 -13.6528
-0.248628 -0.15072 -16.7374
-1.54483 -0.0881039 -14.0548
-2.54071 -1.85132 -12.505
-1.6078 -6.5359 -5.9883
-2.84053 -4.34976 -7.59503
-2.63944 -2.06646 -8.71245
-0.412696 4.93687 -8.36572
-1.54813 2.85714 -6.55852
-1.49877 0.364293 -6.02384
3.80282 -2.14458 -1.49986
0.968733 -1.295 -1.84793
-0.455436 0.750666 -2.39026
-3.64849 8.27889 -0.709234
-2.77866 5.43105 -0.825808
-1.15246 3.63809 -0.0225899
4.70802 2.05937 3.86343
2.13377 3.54117 3.62276
-0.314871 4.25209 3.63332
-6.97099 4.58922 9.16593
-4.07984 4.90462 8.51671
-2.4746 5.30781 6.57683
1.03534 13.4558 5.49425
0.557179 10.6349 6.3275
-0.324127 8.38772 7.14972
0.971755 13.8912 12.3296
0.981646 10.9617 11.7833
1.00356 8.65317 10.7004
6.73926 7.24057 15.8978
5.17547 6.72748 13.4135
2.98128 5.89764 12.4138
2.33181 3.65686 19.4077
1.01236 3.93136 16.7499
0.585337 3.59557 14.2578
0.0207058 0.0303679 6.2144
-0.740055 0.716473 9.01277
-1.00826 1.9933 11.2043
-8.1081 -1.71794 9.2887
-6.6583 -0.143563 11.3623
-4.76694 1.55603 11.5541
-4.6589 1.99098 18.6813
-5.11496 3.30958 16.0481
-4.9407 4.58241 13.8454
-4.9576 9.8941 9.0458
-3.66146 8.6312 11.4134
-3.11631 7.91584 13.7995
-1.41037 7.76679 18.6586
-3.09147 14.1615 18.6724
-2.56593 11.2312 18.5387
-1.95518 9.14758 17.2016
timestep
-5.16822 0.182191 -6.25588
-3.48848 0.705302 -11.4116
-3.86979 0.279217 -9.16319
-4.10616 -0.0376808 -7.23326
-7.77112 -4.31227 -9.27299
-5.74016 -3.91937 -8.22264
-3.90582 -3.82223 -7.5109
2.62964 -3.78657 -7.31899
0.629777 -4.93739 -7.56096
-0.910352 -6.1433 -7.79468
-3.03808 -11.3902 -7.5492
-0.961961 -10.4128 -7.20737
0.617949 -9.40848 -6.59329
8.08295 -10.4527 -5.87933
5.76866 -10.5858 -5.78597
3.90264 -10.669 -5.15915
2.73337 -16.3497 -1.16663
2.55845 -14.1562 -1.90169
2.41265 -12.1948 -2.01391
3.08046 -6.63787 2.16455
2.90353 -8.90619 1.71084
2.86496 -10.8663 1.51742
5.70724 -15.8702 6.44737
4.41703 -15.0047 4.72439
3.08322 -13.9423 3.73794
-2.79332 -13.7735 6.40056
-1.05301 -12.318 5.91565
0.806979 -12.6315 6.48389
6.2538 -10.9789 8.03947
5.13869 -12.2155 9.65498
3.24638 -12.6985 9.39691
-2.51675 -11.9014 13.7213
-0.438175 -11.5444 12.7546
1.27859 -10.8568 12.0757
6.00672 -9.32699 16.0056
3.92418 -8.8432 15.1048
2.0414 -8.33945 14.8181
-0.806999 -6.37981 20.1735
-0.561383 -5.42163 18.075
0.0793241 -5.39886 16.2122
3.24345 0.175043 17.5562
1.44307 -0.762433 16.4327
0.0593539 -1.69079 15.3818
-5.91469 -1.8292 13.7448
-3.84126 -1.25912 12.874
-1.99257 -0.9402 12.2727
-7.05729 1.95377 9.65759
-4.7681 1.79661 10.0001
-2.80573 1.96584 9.96326
1.28543 5.04553 12.5095
0.208736 5.14276 10.4568
-0.676239 4.85718 8.72011
-4.48564 8.36643 4.58978
-2.33337 7.5594 4.90417
-0.662417 6.61704 5.35221
3.60784 3.77683 1.39672
2.80954 5.64998 2.50867
2.44267 7.41148 3.3108
7.46934 9.68877 5.61404
6.26227 9.88382 3.64241
4.80776 10.2295 2.35951
9.54184 8.27746 -1.86514
7.52475 9.38177 -1.55818
5.75305 10.2099 -1.32104
3.20916 15.0708 -4.24749
3.50472 12.7706 -4.30918
4.03902 10.9035 -4.64064
2.22911 5.99074 -10.3494
3.16281 7.55835 -8.9165
3.4914 9.29047 -8.03741
5.14814 11.425 -13.8909
3.8572 12.6705 -12.4196
3.02199 11.4119 -11.155
-2.92043 9.39719 -11.3116
-1.31006 10.4291 -12.6247
0.245986 10.9593 -13.7102
1.36713 7.32477 -19.0552
0.110714 10.0166 -18.8193
0.564557 12.0426 -17.3388
-3.55241 17.1568 -21.9014
-3.48432 15.6496 -19.3315
-1.2707 15.2763 -18.1219
-2.72457 22.1492 -18.4287
-2.87099 20.41 -16.0133
-1.61627 18.2083 -15.7308
4.41322 17.6285 -16.2896
2.66334 17.4866 -13.8817
0.463093 16.5095 -13.0402
-7.16195 13.9973 -10.3432
-4.25782 13.556 -10.8448
-1.8223 14.3047 -10.9559
4.85314 17.156 -8.14983
2.78603 15.0882 -8.72581
0.872221 13.4308 -8.422
-3.1898 6.75704 -8.81942
-1.41604 8.55587 -7.2388
-0.281396 10.5827 -6.18663
1.22343 14.4973 1.04024
0.131483 12.2283 -0.553365
0.177294 10.4868 -2.41557
4.9312 5.72678 -4.28114
3.18459 6.68003 -2.06279
0.664684 6.78935 -1.68706
-6.65665 4.66574 -2.31958
-4.19311 4.84265 -0.65222
-1.7501 4.17035 -0.365016
2.96094 -3.09402 2.27471
1.30753 -0.686587 1.68233
-0.48979 1.11401 1.50858
-6.53311 3.84862 5.2406
-3.67137 3.0175 5.24642
-1.83614 1.25702 5.05921
-4.88763 -4.50883 9.60535
-3.27161 -2.14623 8.77655
-1.09368 -1.37575 7.69697
5.15856 1.16124 10.533
3.99091 -1.29574 9.31632
2.00174 -2.89118 9.29758
4.76794 -4.10815 16.608
3.47627 -4.5395 13.9574
1.9106 -5.40916 12.1421
-4.8328 -9.41461 15.1737
-3.20862 -7.57729 13.4806
-1.36083 -7.30101 11.7451
3.69371 -8.14433 6.86295
0.723558 -8.19939 7.0987
-1.63967 -7.86944 7.99814
-10.4768 -8.38449 5.88957
-7.58091 -8.04921 6.50729
-5.04364 -8.25233 6.35332
-7.34978 -7.49642 -1.08827
-5.10441 -8.08639 0.780059
-4.33477 -9.42543 2.80913
-2.81034 -17.6366 3.02187
-2.908 -14.8205 2.05217
-2.36012 -12.3936 1.49334
-0.339143 -16.6414 -2.52921
-1.51883 -14.0755 -3.48062
-1.82936 -11.8734 -2.23311
-5.83856 -9.50227 -7.40728
-4.35012 -8.18176 -5.1889
-2.39801 -8.35711 -3.55777
5.5759 -7.46198 -1.93293
2.73031 -6.73647 -2.43951
0.289086 -6.03957 -2.19792
-2.67474 -2.98693 2.84597
-2.85223 -2.60104 -0.103607
-1.26868 -2.57564 -2.10228
0.351329 1.97474 -2.2419
0.771707 -0.840129 -8.77113
-0.101097 0.320402 -6.16886
-0.542571 0.793968 -3.70242
timestep
8.9706 -7.33564 13.4113
10.899 -8.03063 15.9567
9.36452 -6.29128 15.9091
9.00366 -5.99772 13.9948
9.2527 0.937954 12.7222
9.40633 -1.36 12.4426
8.77426 -3.03675 11.6241
13.389 -4.10719 7.70325
11.3954 -5.06338 8.40588
9.48906 -5.41933 8.75153
2.80291 -7.00524 9.38383
4.93008 -7.26268 8.49431
6.67377 -7.75418 7.72149
10.5054 -11.3552 5.17551
8.20596 -11.0495 5.13837
6.30683 -10.5264 5.14609
1.76513 -11.964 9.81133
2.10277 -11.3381 7.60299
2.5964 -11.124 5.7079
1.54709 -13.6911 0.0954276
0.991396 -12.0694 1.65862
0.433814 -10.4634 2.65399
-5.67138 -9.21487 5.0775
-4.16084 -8.60039 3.42731
-2.79083 -8.55819 2.0124
-2.55181 -7.72964 -4.50119
-1.77467 -6.34901 -2.8064
-2.9785 -6.67098 -1.28069
-6.21021 -0.778548 -1.09051
-6.00975 -2.94894 -1.88524
-5.92763 -4.7405 -2.70039
-11.2249 -8.1491 -4.34868
-9.39283 -6.95497 -5.1232
-8.09495 -5.59129 -5.70352
-11.7163 -4.98758 -11.0585
-10.1639 -4.1487 -9.55233
-8.55159 -3.35702 -8.74321
-8.41538 3.53839 -9.1312
-7.64305 1.35668 -9.29253
-6.63044 -0.25431 -9.80266
-1.64049 -2.56624 -11.8876
-2.53889 -0.430212 -12.0001
-3.07214 0.828267 -10.5814
-3.28174 4.36261 -15.6542
-2.36451 4.26545 -13.5254
-1.87153 4.28133 -11.6182
-3.84263 11.5629 -12.0008
-3.12496 9.59701 -10.9996
-2.12269 7.94188 -10.6296
4.10949 6.82474 -7.86531
1.92702 7.57068 -7.61471
0.0608331 8.19604 -7.52997
2.72141 13.5975 -8.79479
0.722603 12.8099 -7.91904
-0.661896 11.8696 -6.87985
-8.01756 11.4295 -8.61399
-6.02808 10.9789 -7.50889
-4.41886 11.4625 -6.48061
-2.65467 14.7212 -0.487776
-3.7505 13.2355 -1.89292
-4.40679 11.5539 -2.6817
-5.58888 5.77235 0.144108
-7.00886 7.60699 0.156776
-5.99362 9.2778 -0.085305
-6.7161 13.4374 4.4452
-5.52691 11.5007 3.97898
-4.78809 9.74164 3.48847
-6.68449 5.33677 9.47722
-5.43844 6.71158 8.08451
-4.5505 7.93911 6.82528
1.27814 5.87084 11.1574
0.049278 6.50307 9.29388
-1.2868 6.29174 7.86169
-6.18016 3.8931 4.60317
-4.30287 3.19417 5.77445
-2.76329 2.90616 6.96766
-0.263188 4.00628 13.3272
-0.44135 1.78053 11.3538
-0.208934 0.922327 8.96393
5.89807 0.358304 10.4803
3.95738 -1.33292 8.97896
1.64015 -2.39682 8.94748
0.897136 -7.14393 15.4165
0.059554 -5.30515 13.2261
-0.866721 -4.30705 11.0701
-5.3198 -0.463241 14.7439
-5.63041 -2.2627 12.389
-4.53343 -3.51703 10.4584
-7.65113 2.55026 7.98589
-7.08452 -0.317605 7.40734
-5.69641 -2.42016 7.01247
-9.15802 -6.69638 3.00806
-6.8279 -4.83926 2.96325
-4.75982 -3.437 3.47244
2.02562 -6.12978 3.62572
0.10231 -4.74789 1.81694
-1.7844 -3.17936 1.12264
-5.00716 -1.57296 -6.08918
-2.72719 -0.75705 -4.35239
-1.59376 -2.12497 -2.52301
4.23464 2.3105 -5.61565
2.99679 -0.354845 -5.12165
1.75722 -2.42229 -4.28999
9.49105 -7.01208 -4.7075
6.85524 -5.62179 -4.7081
4.37979 -5.17227 -4.29271
-0.183433 -11.2702 -3.72452
1.41297 -9.15019 -2.36898
3.27393 -7.59466 -1.5819
7.53734 -12.7767 -0.80409
6.16235 -10.6301 0.739301
5.43435 -8.29654 1.46446
12.2317 -7.13295 4.76883
9.51163 -7.27158 3.56095
7.32842 -5.97719 3.80485
12.2351 -0.187221 4.41836
9.36325 -0.952016 4.19903
7.21361 -2.26246 4.60252
-0.923958 -2.52623 5.8005
1.35282 -1.05361 4.56434
3.84388 -0.508064 4.55877
5.76782 8.3511 5.21855
4.64801 5.65252 4.63196
3.71773 3.28319 4.7848
-0.853973 9.11155 2.00449
-0.469169 6.77982 3.81981
0.209324 4.32248 3.75977
-6.39267 1.97998 1.43482
-3.62132 0.936202 1.7673
-1.09756 1.2736 1.90595
4.67126 -3.02472 0.465295
2.56623 -1.17298 -0.544804
1.13995 0.856197 -1.13697
-0.92499 8.93744 -3.53199
0.0280627 6.12152 -3.73862
0.131305 3.57798 -3.58938
-4.87536 6.77271 -7.17008
-3.15157 4.34219 -7.20921
-1.20038 2.70903 -7.04081
1.6782 -3.3643 -10.7585
2.19672 -0.583695 -9.82053
1.87788 1.83909 -9.09173
0.104886 -0.227436 -15.3556
1.65448 2.05683 -14.2325
2.20337 3.71862 -12.378
7.62462 6.88963 -12.7665
4.80678 7.85077 -12.8944
2.6055 7.14571 -13.9712
0.362235 8.95475 -18.6533
-4.3759 10.1999 -15.2818
-1.50714 10.1042 -16.0827
0.80187 9.17186 -16.632
timestep
13.6752 -0.510524 -4.03058
12.5711 4.01003 -6.3715
12.4453 2.05706 -5.12552
12.5707 0.443831 -4.00183
8.06248 3.25149 -5.74004
8.52534 1.27622 -4.61467
8.89686 -0.521953 -3.90092
2.42032 -0.383713 -5.92575
4.34303 -1.66256 -5.70187
5.96793 -2.61305 -5.1211
8.69968 -5.62343 -5.80939
6.82166 -6.9795 -5.68086
5.04973 -6.18877 -6.0221
2.40259 -9.81109 -9.60742
1.29966 -8.20358 -8.34971
1.98722 -8.38361 -6.51229
0.601686 -12.6537 -1.52874
-0.0999024 -11.8663 -3.59518
-0.382709 -11.14 -5.40443
-0.88165 -14.3272 -8.69824
-2.93926 -14.4722 -7.63634
-3.52057 -12.8185 -6.73728
-6.5953 -13.6463 -3.41478
-8.00919 -13.79 -5.24854
-7.24538 -12.2626 -6.23067
-10.9811 -9.06149 -0.810596
-10.2081 -9.22435 -2.99194
-9.21544 -9.40483 -4.68399
-8.31492 -6.0552 -10.341
-9.03414 -5.94038 -8.13828
-9.08057 -5.90964 -6.16906
-10.2886 -1.83644 -0.0150645
-10.4907 -2.39427 -2.25792
-10.4216 -2.99494 -4.13284
-12.3055 0.17526 -10.237
-11.8894 0.496022 -7.97729
-11.47 0.0845263 -6.09696
-15.6941 3.51316 -1.20931
-14.2679 3.10199 -2.99236
-13.1008 3.1625 -4.57823
-12.3268 5.76314 -10.3753
-11.6674 5.41684 -8.17806
-10.7091 5.44072 -6.45701
-15.672 9.15234 -3.8051
-13.4476 8.49301 -3.80616
-11.5058 8.21033 -3.9802
-13.4457 10.1257 2.19097
-11.826 9.61482 0.610517
-10.2728 9.16581 -0.515104
-2.67994 9.33796 -0.698702
-4.87132 8.80466 -0.154766
-6.68519 8.52561 0.561403
-9.24231 4.10421 4.79671
-7.57573 5.51573 4.01408
-6.13952 6.86176 3.93391
-4.40914 0.865876 4.90244
-3.75132 3.08116 5.1078
-3.21944 4.94941 5.43593
-0.877911 10.8186 7.45649
-0.514623 8.86606 6.25738
-0.0851524 7.09684 5.50483
2.57961 3.21449 3.80768
3.5963 5.29881 3.87377
3.64451 6.36943 5.52675
7.3287 9.79265 10.8927
6.93714 8.57277 8.95854
6.78467 7.32569 7.44115
10.9799 6.05937 1.96886
9.81018 5.5169 3.89753
9.1471 4.9405 5.66076
15.4262 4.17335 5.66572
13.5744 3.26039 6.72388
11.7611 2.61906 7.14997
9.55394 0.318437 13.3069
10.0079 1.98494 11.758
10.0432 0.93496 10.0915
5.12955 4.95751 13.6357
6.14252 3.12017 11.5194
6.27316 0.770154 10.5382
1.18918 4.53041 9.00623
2.17883 2.22031 7.40485
3.31205 0.0992688 8.25306
0.538122 -5.65627 9.07242
0.933564 -3.99347 6.63129
2.29121 -2.21094 5.41388
-1.47837 -3.04629 -1.15503
1.14082 -2.66972 0.21554
3.07011 -1.92172 1.70586
3.27602 2.7067 -4.56259
4.98177 1.58211 -2.39324
5.45463 -0.355228 -0.803917
11.2917 4.1572 -1.81937
10.5219 2.10442 0.19905
9.07398 0.0076141 0.295666
13.5454 -1.55657 7.69557
11.9101 -2.04318 5.25231
10.4678 -2.07844 3.14974
13.505 -8.34555 -0.129482
11.6886 -6.7215 1.58628
9.77246 -5.81133 3.00132
14.2046 -10.745 5.24166
11.7266 -9.10838 5.49002
9.3554 -8.25564 5.88081
12.5101 -9.17939 13.3212
11.0768 -8.33751 10.8479
8.83168 -8.22189 9.64439
9.44352 -3.43078 13.6115
7.94673 -3.6454 11.0436
6.60678 -5.14593 9.47668
6.04661 1.33259 4.16117
6.48985 -1.4162 5.2233
6.04882 -3.81711 5.96053
4.4989 -11.1343 5.77533
4.45293 -8.62493 4.16878
5.04872 -6.3123 3.27469
10.5207 -4.79339 -3.57989
8.36489 -5.14309 -1.55245
6.19976 -5.40113 -0.230269
5.56922 -11.6285 -2.20812
3.74402 -9.27422 -2.12725
3.27683 -6.76974 -2.23612
-0.310749 -1.63552 -6.92564
-0.375136 -4.34341 -5.68323
-0.112243 -6.02692 -3.78607
-4.99642 -11.8092 -1.55677
-3.63601 -9.18854 -1.95918
-3.60444 -7.52158 -3.88862
-8.36905 -5.95525 1.8707
-7.39839 -5.25247 -0.857726
-5.79776 -4.63691 -2.74494
-7.10373 -0.86324 -8.84242
-6.78174 -0.283767 -5.93709
-5.3486 -1.0716 -3.98058
-0.337984 2.85323 0.409955
-2.83537 3.14896 -1.1888
-4.93747 2.35776 -2.39615
-10.8262 2.86849 0.479515
-9.21373 4.99633 -0.84436
-7.27081 5.35641 -2.45615
-8.29881 9.42507 -9.19401
-8.01199 8.18332 -6.50028
-7.35408 8.77702 -4.10922
-3.49919 14.4637 0.919859
-5.63071 13.6643 -1.00313
-7.15844 12.1528 -2.37564
-14.4008 13.8564 0.920761
-12.177 14.9126 -0.758453
-10.1709 14.4671 -2.2681
-9.70104 18.4209 -6.25036
-5.4054 14.5997 -7.97118
-8.08306 15.0751 -6.75276
-9.1802 16.7315 -5.15436
timestep
-7.08724 -12.5474 4.50548
-9.08067 -10.5576 8.40041
-7.642 -11.8109 7.08064
-6.5497 -12.8652 5.82518
1.88499e-05 -13.5467 4.16321
-1.84774 -14.062 5.46807
-3.28931 -14.6141 6.69196
-3.14855 -19.8561 10.4275
-2.56688 -17.6237 10.1819
-2.1093 -15.7081 10.1345
2.84468 -17.6153 12.4863
1.45103 -15.7931 12.8322
0.180905 -14.2873 12.8132
3.67385 -7.88308 12.6269
2.52953 -9.60737 11.5782
1.08919 -10.6137 12.4693
-2.50311 -4.43544 14.8221
-1.44149 -6.24325 13.8285
-1.01343 -7.45128 12.3324
-7.10111 -5.9338 10.7614
-4.86263 -5.45105 10.3891
-2.97193 -4.9045 10.303
-1.83215 0.318397 15.6574
-1.94128 -0.773259 13.6132
-2.26043 -1.48726 11.8051
2.94386 1.04655 7.78272
1.02562 1.37789 9.04485
-0.508566 1.51653 10.2728
-2.90481 8.34376 12.4836
-2.25414 6.5468 11.1683
-1.79534 5.07656 9.93997
1.06272 4.45284 3.65708
0.127103 4.5943 5.77533
-1.04029 6.07244 6.35153
-3.81972 12.9982 5.43711
-3.54279 10.6953 5.48241
-3.67568 8.76312 5.84183
-9.56228 6.5686 7.03381
-8.08218 7.40136 5.45325
-6.92562 8.06216 4.00183
-12.0838 10.0537 -1.18766
-10.0765 9.46464 -0.184566
-8.50381 8.55815 0.580931
-6.69681 12.2159 -2.4989
-6.6905 10.2348 -3.70617
-6.61405 8.53356 -2.71583
-4.77524 3.25924 -7.50676
-4.54305 4.84854 -5.83267
-4.15494 6.3665 -4.63849
2.16625 8.33304 -2.49108
0.752367 7.47067 -4.11578
-0.530123 7.05061 -5.55093
-4.09658 7.07857 -10.79
-2.03708 6.72275 -9.78289
-0.158877 6.40923 -9.27799
0.735462 9.63059 -13.7291
2.09504 7.97922 -12.8308
2.88115 6.71884 -11.5369
4.74979 1.28227 -9.13543
5.57291 3.22613 -10.0979
6.16521 5.01684 -10.6665
12.0863 9.18856 -9.68422
11.0336 7.26208 -10.4345
9.76441 6.04495 -11.3224
7.18719 3.83479 -16.5399
9.20584 3.76518 -15.3987
10.8102 3.87389 -14.2604
12.3274 4.91605 -19.301
13.3344 3.05458 -18.3506
13.8317 3.70431 -16.5586
19.7586 2.50119 -14.599
18.4043 3.83521 -15.9289
17.3263 5.15222 -16.921
21.9124 7.80328 -21.0061
19.9373 8.18643 -19.8509
18.4053 8.37213 -18.6264
11.566 8.29139 -23.1735
13.0759 9.60159 -20.9635
15.4093 10.1773 -20.1115
16.6295 15.075 -15.0484
14.5752 13.4478 -16.467
14.0922 10.9493 -16.6317
16.0577 5.53767 -12.3676
14.0424 7.03047 -13.9772
12.0553 8.53265 -14.5225
5.21361 7.69019 -17.6991
7.29149 7.83037 -15.5677
8.41255 8.70247 -13.4496
8.78935 12.9459 -7.56032
6.66813 11.7725 -9.2935
6.06381 9.68722 -10.6316
-0.0462048 12.9212 -7.34334
1.23867 10.4423 -8.38464
3.09438 8.69575 -8.47683
9.03028 2.91534 -5.0794
6.7498 4.69183 -5.80319
4.59031 5.65476 -6.75752
-0.678982 1.42163 -9.83585
0.19867 2.34701 -7.14256
2.28101 2.81172 -5.74599
5.83412 0.375607 0.80965
3.59255 0.602634 -1.14079
1.81535 0.289112 -2.94244
0.811531 -5.70383 -7.5949
0.230826 -4.23297 -5.06909
-0.619907 -2.60592 -3.29946
-6.33603 -8.71787 -0.707796
-4.83796 -6.14469 -0.83004
-3.75474 -3.98924 -1.65684
-7.07532 0.385454 -4.75048
-7.02967 -0.704944 -1.97751
-6.34192 -1.89118 0.172277
-12.6737 -3.14847 4.04506
-9.92552 -2.01086 4.22929
-7.43222 -1.68391 3.80698
-0.281984 -2.35063 7.39862
-3.0461 -1.26697 7.65508
-5.28836 -2.21703 6.89868
-6.89191 -0.125085 14.9295
-7.44511 -1.15367 12.1878
-7.77693 -1.5368 9.68873
-10.7458 4.84792 11.8284
-8.15447 3.8752 10.7242
-7.62807 2.17671 8.89647
-11.3276 2.87492 3.03417
-8.60219 2.45971 4.16573
-6.45746 1.6948 5.31354
-1.35589 4.41991 0.950633
-2.80333 2.01286 1.94636
-3.68626 0.0438725 3.30486
1.47764 -5.15676 -0.10347
-0.553772 -4.06003 1.78088
-2.26084 -3.46812 3.58034
-8.79478 -5.15911 7.28691
-6.04733 -5.77337 6.30989
-3.54615 -6.13131 5.96718
2.25071 -11.8438 6.36851
-0.205255 -10.2738 6.98809
-2.63531 -9.56908 7.30517
-2.58692 -11.0707 15.7257
-3.4557 -11.3757 12.8915
-3.35786 -11.7036 10.3642
-6.29469 -18.3028 6.53381
-6.26652 -16.7996 9.10675
-5.84242 -14.5776 10.2838
-9.20846 -20.1591 12.4432
-9.30587 -17.1808 12.457
-9.31984 -14.7138 11.8121
-13.3139 -12.4978 11.61
-11.3433 -12.2333 18.3965
-11.8095 -11.7357 15.4955
-11.7965 -12.0742 12.9681
timestep
-2.27312 11.2591 7.86955
-3.33499 13.8636 6.93025
-1.2074 13.3277 6.17624
-1.00331 11.7596 7.35122
3.97072 10.1977 2.02978
3.095 10.1735 4.17802
1.82802 9.87492 5.65671
1.65038 11.1733 11.9741
2.17281 9.85517 10.1378
2.33718 8.22608 9.0423
6.651 6.55746 9.07588
5.55675 4.51217 9.11814
3.63279 4.68407 9.50515
6.60653 3.68635 14.8415
4.64246 3.19981 13.7066
3.05268 2.66635 12.6727
-4.20654 2.10767 15.1847
-1.96245 1.62557 14.847
-0.139846 1.27052 14.189
0.79225 -1.63145 8.14541
-0.473762 -0.400083 9.64985
-1.74922 0.532099 10.8268
-6.71916 4.67808 8.32076
-5.64562 2.75561 9.05152
-5.29242 0.869078 9.49555
-9.04433 -5.1769 8.34586
-7.9777 -3.13792 8.05044
-7.54996 -1.33605 7.37873
-9.00099 -2.72835 0.107341
-9.34361 -2.28951 2.35955
-9.61304 -1.64895 4.20291
-14.9903 1.6404 5.55156
-14.1723 -0.391588 4.78716
-13.3886 -1.98597 3.93583
-17.0163 1.49678 -0.4781
-16.1846 -0.543602 0.248212
-15.28 -2.24683 0.65031
-17.2853 -8.10681 -2.15106
-15.7386 -6.41682 -1.78494
-14.2441 -5.15152 -1.56995
-9.46931 -1.11486 -4.35691
-10.9504 -2.90053 -4.36412
-12.0828 -4.49135 -4.62495
-6.29062 -3.65874 -7.56953
-7.8864 -5.29058 -7.1536
-9.628 -6.19355 -6.97371
-10.126 -12.6427 -9.83309
-8.9212 -11.1388 -8.54114
-8.24796 -9.71293 -7.36023
-1.54608 -7.04212 -8.17146
-3.20917 -7.83628 -6.76226
-4.79249 -8.21664 -7.871
-6.52474 -12.197 -13.0544
-5.13253 -11.7816 -11.2456
-3.76674 -11.2386 -9.93388
0.965616 -15.1548 -12.0385
-0.023365 -13.6884 -10.5372
-0.399482 -12.6628 -8.89787
3.11052 -13.1543 -2.11556
2.63445 -12.4621 -4.27808
1.93479 -11.8447 -6.01309
4.94848 -12.7752 -12.0859
5.69785 -11.9604 -10.047
4.68211 -12.6571 -8.50955
10.2653 -13.9614 -3.77051
8.58841 -12.6979 -4.75746
7.50508 -11.7788 -6.12219
6.36352 -7.24337 -6.58474
8.64933 -7.28234 -6.97963
9.56306 -8.5975 -5.83231
14.9334 -9.62167 -2.30687
14.17 -9.20854 -4.45837
12.8195 -7.84107 -4.02583
14.6038 -0.92774 -6.79189
13.5651 -2.49944 -5.43791
12.7556 -4.08413 -4.59267
6.86764 -7.52413 -0.701906
7.93361 -5.60182 -2.71409
9.07119 -3.59533 -3.80144
14.2818 1.87748 -2.7042
11.3727 1.58395 -3.28022
9.3006 0.11877 -3.03137
5.55157 7.28807 -6.0019
5.8896 4.89627 -4.25677
6.84315 3.01019 -2.82991
7.2217 0.450203 3.88059
5.32658 2.09072 2.26888
4.44454 3.13226 0.114883
8.06343 8.03786 5.77848
7.24187 6.50144 3.36086
5.82994 6.48792 1.23748
9.33462 11.2338 -4.2395
9.22943 8.52345 -3.00516
8.8753 7.02804 -0.97026
15.7793 9.0337 -1.2589
13.9565 7.06513 0.0382116
12.0949 5.32396 0.111511
13.0041 1.81798 7.20731
11.9974 2.16229 4.4237
11.874 1.96992 1.88397
15.1277 -4.58933 -0.754799
12.3579 -3.66833 -0.154547
11.1776 -1.5296 0.576915
7.77954 -4.69307 5.95411
7.81151 -4.61274 2.97536
7.7187 -3.05656 0.957398
5.02418 -3.37614 -5.99104
4.78658 -1.99168 -3.36288
4.54371 -1.96849 -0.824579
-0.747366 -7.26994 1.11227
-0.0318958 -4.49532 0.293753
0.848538 -2.11461 0.0497599
-2.33449 -2.21466 6.21259
-1.81144 0.0546114 4.35323
-1.15573 0.508933 1.93122
-5.1027 3.10441 -2.82118
-3.9431 3.95445 -0.210976
-1.68531 4.14411 0.959032
0.863754 10.3445 -3.15603
0.257989 8.7853 -0.689818
0.250959 7.37865 1.4371
-4.02007 14.2873 0.824766
-2.70265 11.8873 2.00173
-2.02823 9.7912 3.28775
-9.31867 11.4525 6.3047
-7.59223 9.39309 5.01689
-5.26626 8.39567 4.70467
-1.33138 5.1376 8.4112
-1.90729 5.02168 5.48968
-4.25588 4.73624 4.53827
-9.60521 2.45013 7.74107
-8.53159 2.94182 5.00502
-6.60152 1.8546 3.74196
-11.5575 3.10795 -0.807955
-9.09797 1.43428 -0.634672
-6.90568 0.453802 0.222689
-6.75352 -5.76998 -1.1816
-5.02208 -3.44006 -0.507801
-3.74168 -1.28293 -0.965926
-2.80594 -3.76169 -7.02763
-1.23334 -1.96008 -5.24956
-1.47702 0.0563473 -3.70776
-0.759128 0.882495 -10.6208
-0.599475 2.62248 -8.20681
-1.13493 3.21916 -5.78611
-5.5443 7.6459 -10.6948
-3.86732 6.71641 -8.41358
-3.2977 6.33901 -5.95683
-5.2608 8.26078 -1.7024
-9.0865 12.094 -4.57826
-6.95651 10.2488 -3.60944
-4.76955 8.93739 -3.60694
timestep
0.394021 -9.37085 -2.5215
-0.648413 -5.18311 -0.78023
0.0232327 -7.40208 -0.866515
0.875788 -9.15354 -1.16052
6.28909 -7.3621 -0.731751
6.08217 -8.99139 0.906848
4.25865 -9.62012 0.506383
3.73191 -12.8912 -0.590961
3.63854 -13.9902 1.45013
4.1423 -12.6472 2.80055
10.207 -14.9255 1.88378
8.83098 -13.7858 3.36361
7.54706 -12.7945 4.48156
11.2134 -9.39647 0.919692
10.2803 -9.39541 3.04377
9.26836 -9.41611 4.73389
3.73736 -9.41927 8.85125
5.74622 -8.44658 8.2182
7.14675 -7.48213 7.22359
9.2994 -9.9599 12.3481
10.7578 -8.70516 11.0516
9.39618 -7.50471 10.2862
14.1185 -4.27299 13.3555
11.9227 -4.29157 12.6067
10.0276 -4.21183 12.0746
3.65813 -4.55057 12.4759
5.45757 -3.10526 12.2404
6.95173 -2.05536 11.5014
5.25196 1.28405 13.1534
7.35754 2.18115 12.7737
7.97772 1.56991 11.0066
13.1187 4.48536 12.4812
12.4334 4.34959 10.2689
10.4645 4.32952 10.2064
13.0788 4.10467 4.48656
11.0623 4.66431 5.48807
9.46204 4.96594 6.59666
4.20562 8.82194 7.69014
5.34773 7.51963 6.14677
6.14024 6.04912 5.10254
8.17386 6.49833 -0.894615
6.56758 7.38452 0.525564
5.22915 7.86241 1.88978
0.846753 13.3823 3.06953
1.66645 11.4776 2.02905
1.8867 9.61218 1.43535
-1.69468 4.34171 0.50678
-1.29886 6.56238 -0.035762
-1.24028 8.49515 -0.412401
-5.00285 13.7131 -1.13993
-4.70879 11.4541 -1.57907
-4.41828 9.60017 -2.17855
-7.16612 4.13722 -4.09447
-6.64846 6.37745 -4.40395
-6.71294 8.28148 -4.90537
-6.43349 12.1838 -10.1347
-8.00856 11.3828 -8.63142
-8.90561 10.1518 -7.38205
-15.1012 13.8962 -9.07518
-13.6123 12.1271 -8.88527
-12.3933 10.5806 -8.82836
-14.1516 3.96121 -12.2992
-13.7413 6.22231 -11.9805
-13.6397 8.11258 -11.4352
-17.6217 14.0791 -14.4051
-16.5246 12.0823 -13.9675
-15.9483 10.2394 -13.5769
-19.1054 4.37641 -15.1651
-18.8619 6.67239 -15.3923
-18.3428 8.48851 -15.9519
-17.7762 10.3517 -22.0485
-19.0623 10.6712 -20.1442
-19.8274 11.0226 -18.3632
-24.7724 6.84466 -21.1191
-23.9037 8.18734 -19.4384
-23.3713 9.65679 -18.2391
-24.4844 3.89883 -17.1015
-23.9455 6.13786 -15.2102
-22.7758 8.35026 -14.7207
-22.8154 14.3373 -11.3042
-21.1142 12.0745 -12.2349
-20.3779 9.6384 -12.0692
-16.4271 1.98186 -10.5691
-17.7306 4.58477 -9.93178
-18.3614 7.04528 -10.1604
-18.8217 10.8322 -3.03259
-17.288 9.65113 -5.29829
-16.3252 8.21569 -7.17308
-11.1131 4.18018 -1.97075
-11.9986 5.27206 -4.5983
-12.9052 6.69764 -6.50819
-9.39657 8.91 -13.0735
-9.09765 7.63666 -10.3958
-9.75853 6.02843 -8.53054
-8.97029 0.905244 -13.4812
-7.54919 2.38369 -11.319
-6.92648 3.57173 -9.15025
0.470847 4.56743 -10.3736
-1.51507 3.60183 -8.37252
-3.69449 2.83781 -7.29139
-6.38379 -0.600632 -0.766765
-4.83318 0.06929 -3.2218
-2.84632 1.55259 -3.8173
2.86339 -2.254 -4.56062
1.41113 -0.53969 -2.60294
0.0820563 1.28102 -1.41086
3.63907 7.46849 -5.56431
3.45819 5.93878 -3.0133
2.8312 3.89579 -1.62203
1.23855 7.52202 5.21839
1.68379 5.17886 3.43184
3.2852 3.66913 2.14395
9.28027 -0.23302 2.76664
7.42144 1.56815 4.24301
4.98624 1.78143 4.96932
2.17957 7.00903 10.9233
3.20503 4.38682 9.94719
3.71096 2.34628 8.50392
-0.0448951 -5.29993 10.7183
0.6011 -2.50887 9.89786
2.6747 -1.26196 9.09296
3.48977 -4.13572 2.63164
4.90746 -4.3272 5.2458
5.57174 -2.73756 7.12577
12.6661 0.687422 10.384
11.2219 -1.16363 8.54865
9.1425 -1.43799 7.09842
12.5719 -3.24082 0.979409
11.9624 -4.16391 3.7465
10.6977 -4.69048 5.89728
17.2092 -4.47165 10.9773
15.1417 -6.20231 9.70815
13.5575 -6.40468 7.72023
14.7077 -10.0508 1.20943
14.9539 -10.1152 4.17855
14.1451 -9.98587 6.59342
21.1758 -12.8039 6.17239
18.3137 -12.7347 6.99949
15.9214 -13.1241 7.79196
15.3372 -11.7312 14.7884
13.471 -12.4457 12.5777
13.4298 -13.9696 10.5336
6.9804 -11.4799 9.65537
8.6693 -13.695 10.7143
10.0861 -15.7123 10.0617
12.4244 -22.2616 10.958
10.9749 -20.8038 8.80067
9.98764 -18.7108 7.7295
5.64802 -19.0868 5.29002
8.68575 -25.0664 5.91415
7.32915 -22.616 4.89652
7.46758 -20.0935 5.24405
timestep
-0.919619 -20.4886 13.6742
-5.03225 -19.4148 16.1068
-3.2528 -19.3937 14.6184
-1.88769 -19.5029 13.2022
-3.64049 -24.7009 12.2262
-3.51286 -22.8554 10.8261
-3.56501 -21.0085 10.1429
-9.29418 -20.0557 8.04813
-7.03363 -19.5555 7.89945
-5.29037 -18.6587 7.70501
-6.94359 -11.5002 7.62856
-5.7261 -13.3877 7.04762
-4.73185 -15.0459 6.66872
-3.12002 -18.4672 1.78097
-2.29022 -16.7274 3.07199
-1.86072 -15.1578 4.18253
3.75664 -13.6585 6.7881
2.18484 -13.1245 5.1674
0.971025 -12.6734 3.68279
0.616089 -12.4624 -2.38972
-0.104182 -11.2818 -0.526975
1.42125 -10.6105 0.523416
7.48145 -8.8677 -1.99036
5.50708 -8.17148 -0.990594
3.73115 -7.70183 -0.278986
1.40848 -1.71492 -4.43075
2.21224 -3.12055 -2.76926
2.85988 -4.11939 -1.19965
2.36421 -0.466923 5.6596
2.12386 -1.6357 3.66998
1.57247 -2.48367 1.97947
-5.23264 -0.283469 3.48861
-3.15635 0.1353 2.54199
-1.24948 0.0601755 2.053
3.36082 3.8561 0.117875
1.31029 3.77515 1.20008
-0.499659 3.78471 1.97784
-6.57354 7.03199 2.4964
-4.41291 7.38953 3.26208
-3.1118 6.54363 2.04863
-5.47188 7.94051 -4.38631
-4.19451 8.25317 -2.47503
-2.65387 8.36879 -1.25276
-1.38598 11.3521 4.16127
-1.69969 11.8266 1.91207
-1.95916 11.9022 -0.0393019
3.99501 12.8496 1.61708
2.4054 13.2316 -0.0289975
1.154 13.4937 -1.52774
-2.57451 17.4299 -5.58369
-0.925082 15.8159 -5.34535
0.352875 14.3298 -5.147
-0.974501 12.6983 -11.3914
0.714845 13.1868 -9.87814
2.03382 13.4415 -8.43719
3.6417 15.121 -14.2145
4.43329 15.4313 -12.0559
4.99811 15.0218 -10.2136
11.0414 15.7188 -10.3728
9.27622 15.7939 -8.86921
7.68055 16.1523 -7.7709
12.5237 20.552 -5.33659
10.3202 19.8891 -5.63304
8.55441 19.0344 -5.45361
5.25003 22.1436 -0.481443
6.09432 21.7347 -2.60331
5.97848 21.6844 -4.56928
2.52886 24.4365 -9.27361
3.52771 24.928 -7.23816
5.06638 25.0773 -6.01705
5.48572 31.2787 -2.33547
5.1799 29.9536 -4.21508
5.09399 28.874 -5.86068
12.4045 28.7135 -4.45356
10.4802 28.9917 -5.71926
8.79813 28.5476 -6.64347
10.4546 23.4878 -1.77136
9.49062 24.3224 -4.4648
9.03705 24.7663 -6.93466
9.65622 27.4402 -13.238
9.11803 24.7156 -12.1575
8.17398 23.2387 -10.3053
8.64076 17.3421 -15.0073
7.49187 18.3928 -12.4663
6.64688 19.7636 -10.4886
-0.241111 18.3154 -10.4706
[truncated: 98,659 more chars]
