# Supplementary material for: Investigating Intrinsically Disordered Proteins With Brownian Dynamics
Source: Front Mol Biosci. 2022 Jun 8;9:898838. doi: 10.3389/fmolb.2022.898838 (PMC9213797; doi:10.3389/fmolb.2022.898838)
Supplement: Supplementary file 1 [file Presentation1.zip › Browndye_IDP_paper/trajectories/amyloid_beta.vtf]

a 0 t NN res ASP r 3.430000
a 1 t OG res ASP r 3.430000
a 2 t CB res ASP r 3.430000
a 3 t CA res ASP r 3.430000
a 4 t CB res ALA r 3.430000
a 5 t CA res ALA r 3.430000
a 6 t OG res GLU r 3.430000
a 7 t CB res GLU r 3.430000
a 8 t CA res GLU r 3.430000
a 9 t CG res PHE r 3.430000
a 10 t CB res PHE r 3.430000
a 11 t CA res PHE r 3.430000
a 12 t NG res ARG r 3.430000
a 13 t CB res ARG r 3.430000
a 14 t CA res ARG r 3.430000
a 15 t NG res HIS r 3.430000
a 16 t CB res HIS r 3.430000
a 17 t CA res HIS r 3.430000
a 18 t OG res ASP r 3.430000
a 19 t CB res ASP r 3.430000
a 20 t CA res ASP r 3.430000
a 21 t CB res SER r 3.430000
a 22 t CA res SER r 3.430000
a 23 t CA res GLY r 3.430000
a 24 t CG res TYR r 3.430000
a 25 t CB res TYR r 3.430000
a 26 t CA res TYR r 3.430000
a 27 t OG res GLU r 3.430000
a 28 t CB res GLU r 3.430000
a 29 t CA res GLU r 3.430000
a 30 t CB res VAL r 3.430000
a 31 t CA res VAL r 3.430000
a 32 t NG res HIS r 3.430000
a 33 t CB res HIS r 3.430000
a 34 t CA res HIS r 3.430000
a 35 t NG res HIS r 3.430000
a 36 t CB res HIS r 3.430000
a 37 t CA res HIS r 3.430000
a 38 t CG res GLN r 3.430000
a 39 t CB res GLN r 3.430000
a 40 t CA res GLN r 3.430000
a 41 t NG res LYS r 3.430000
a 42 t CB res LYS r 3.430000
a 43 t CA res LYS r 3.430000
a 44 t CG res LEU r 3.430000
a 45 t CB res LEU r 3.430000
a 46 t CA res LEU r 3.430000
a 47 t CB res VAL r 3.430000
a 48 t CA res VAL r 3.430000
a 49 t CG res PHE r 3.430000
a 50 t CB res PHE r 3.430000
a 51 t CA res PHE r 3.430000
a 52 t CG res PHE r 3.430000
a 53 t CB res PHE r 3.430000
a 54 t CA res PHE r 3.430000
a 55 t CB res ALA r 3.430000
a 56 t CA res ALA r 3.430000
a 57 t OG res GLU r 3.430000
a 58 t CB res GLU r 3.430000
a 59 t CA res GLU r 3.430000
a 60 t OG res ASP r 3.430000
a 61 t CB res ASP r 3.430000
a 62 t CA res ASP r 3.430000
a 63 t CB res VAL r 3.430000
a 64 t CA res VAL r 3.430000
a 65 t CA res GLY r 3.430000
a 66 t CB res SER r 3.430000
a 67 t CA res SER r 3.430000
a 68 t CG res ASN r 3.430000
a 69 t CB res ASN r 3.430000
a 70 t CA res ASN r 3.430000
a 71 t NG res LYS r 3.430000
a 72 t CB res LYS r 3.430000
a 73 t CA res LYS r 3.430000
a 74 t CA res GLY r 3.430000
a 75 t CB res ALA r 3.430000
a 76 t CA res ALA r 3.430000
a 77 t CG res ILE r 3.430000
a 78 t CB res ILE r 3.430000
a 79 t CA res ILE r 3.430000
a 80 t CG res ILE r 3.430000
a 81 t CB res ILE r 3.430000
a 82 t CA res ILE r 3.430000
a 83 t CA res GLY r 3.430000
a 84 t CG res LEU r 3.430000
a 85 t CB res LEU r 3.430000
a 86 t CA res LEU r 3.430000
a 87 t CG res MET r 3.430000
a 88 t CB res MET r 3.430000
a 89 t CA res MET r 3.430000
a 90 t CB res VAL r 3.430000
a 91 t CA res VAL r 3.430000
a 92 t CA res GLY r 3.430000
a 93 t CA res GLY r 3.430000
a 94 t CB res VAL r 3.430000
a 95 t CA res VAL r 3.430000
a 96 t OC res VAL r 3.430000
a 97 t CB res VAL r 3.430000
a 98 t CA res VAL r 3.430000
b 3:5
b 2:1
b 3:0
b 3:2
b 5:8
b 5:4
b 8:11
b 7:6
b 8:7
b 11:14
b 11:9
b 11:10
b 14:17
b 13:12
b 14:13
b 17:20
b 16:15
b 17:16
b 20:22
b 19:18
b 20:19
b 22:23
b 22:21
b 23:26
b 26:29
b 25:24
b 26:25
b 29:31
b 28:27
b 29:28
b 31:34
b 31:30
b 34:37
b 33:32
b 34:33
b 37:40
b 36:35
b 37:36
b 40:43
b 39:38
b 40:39
b 43:46
b 42:41
b 43:42
b 46:48
b 45:44
b 46:45
b 48:51
b 48:47
b 51:54
b 51:49
b 51:50
b 54:56
b 54:52
b 54:53
b 56:59
b 56:55
b 59:62
b 58:57
b 59:58
b 62:64
b 61:60
b 62:61
b 64:65
b 64:63
b 65:67
b 67:70
b 67:66
b 70:73
b 69:68
b 70:69
b 73:74
b 72:71
b 73:72
b 74:76
b 76:79
b 76:75
b 79:82
b 78:77
b 79:78
b 82:83
b 81:80
b 82:81
b 83:86
b 86:89
b 85:84
b 86:85
b 89:91
b 88:87
b 89:88
b 91:92
b 91:90
b 92:93
b 93:95
b 95:98
b 95:94
b 98:96
b 98:97
timestep
15.4967 10.2039 -26.892
17.2984 7.62759 -27.969
17.3657 8.70289 -26.42
15.9197 9.05589 -26.076
12.9347 9.10589 -22.329
14.4197 8.81989 -22.582
20.8374 7.40119 -21.6743
18.5892 6.92239 -21.2425
16.7527 6.34389 -20.829
10.6625 5.81639 -18.4183
12.7777 4.00689 -19.267
14.1717 4.36989 -18.726
20.576 -1.35536 -20.7968
18.741 1.16789 -18.819
17.0117 2.32289 -17.233
20.7797 4.01309 -14.016
18.3727 3.51489 -12.911
17.6867 2.28089 -13.531
19.666 0.00421845 -10.3477
17.8567 0.430888 -9.86302
16.9047 -0.225112 -10.868
16.9977 -3.35411 -9.95602
15.1357 -2.81911 -9.75602
13.8277 -3.17811 -6.20802
10.182 2.04489 -6.79512
9.54166 -0.857112 -5.31502
10.7937 -1.49911 -4.70602
13.6194 -5.67478 1.17598
12.1497 -4.65861 -0.349523
10.9867 -3.81311 -1.68402
5.66199 -3.06411 -1.65969
7.35066 -3.26111 -0.664023
11.0577 -3.46731 4.11698
8.37866 -3.47111 4.07298
7.78966 -4.32911 2.94498
3.48406 -7.96151 0.285377
4.43466 -7.84911 2.78998
4.58866 -6.41411 3.33598
6.17833 -1.65044 8.21465
4.94016 -3.35811 7.20798
3.83866 -4.87511 6.71898
-1.16934 -11.8216 9.62898
0.0676559 -9.13778 8.57365
0.654656 -6.87111 7.35598
-2.02301 -1.62878 5.92565
-2.69434 -3.33011 6.70998
-2.02734 -4.16811 7.83498
-2.56868 -7.54778 11.6353
-3.62334 -6.07811 10.782
-5.35984 -0.632282 9.97198
-7.18934 -2.74411 10.812
-6.45234 -3.73911 11.712
-5.51384 -7.30078 16.5051
-7.72634 -5.44511 16.034
-8.21834 -5.45611 14.582
-12.5643 -5.79811 12.515
-11.8503 -4.91211 13.545
-9.43501 -8.22844 18.6683
-10.9928 -6.66361 17.9245
-12.3493 -5.37211 17.401
-13.9466 1.09156 17.8623
-13.0903 -0.472112 17.105
-13.6783 -1.80411 17.619
-16.9176 -5.92811 16.3613
-16.8563 -4.00911 17.059
-18.3453 -1.83511 19.896
-17.9218 2.67039 18.504
-19.1163 1.33689 17.883
-24.1613 0.608558 13.566
-23.0063 1.10089 15.053
-21.4913 0.879888 14.847
-21.5288 7.82039 12.9295
-19.8003 5.25059 13.2123
-18.8603 2.86689 12.747
-15.7443 0.645888 12.247
-15.3833 2.87389 7.92298
-14.9093 1.58789 8.61298
-11.8783 -3.85611 8.61398
-11.0677 -1.96178 7.71264
-11.6383 -0.0891115 7.48198
-11.8113 5.86889 5.95898
-10.5513 4.34959 4.92565
-10.0723 2.44589 5.02998
-7.22234 0.828888 3.03998
-4.43001 5.98359 -0.254023
-4.79134 4.47789 0.958977
-5.50234 3.17889 0.512977
-5.77984 -2.56811 -3.76402
-4.77684 -0.395612 -2.97102
-4.12734 1.41889 -2.61202
-0.510674 5.13519 -3.85572
-1.86834 3.86289 -4.51502
-2.33634 2.87889 -8.18002
-1.10734 5.61089 -10.581
-4.27367 7.30719 -14.4817
-2.76734 6.09089 -14.025
-0.741344 6.50039 -18.449
-1.79334 3.24056 -17.876
-0.915344 4.86089 -17.174
timestep
-4.36427 23.8188 -12.5314
-6.67864 23.6822 -14.6114
-5.21139 22.3679 -14.2459
-4.65647 22.5043 -12.8459
-3.06552 18.1077 -12.4954
-2.52473 19.4604 -12.1377
3.57675 22.4009 -9.83473
2.26791 21.0943 -11.0771
1.23073 19.7536 -12.1252
1.18471 16.1823 -16.1142
3.59251 17.1028 -15.0014
3.68624 17.3435 -13.551
9.74992 13.1467 -9.48666
8.28705 15.2074 -11.9219
7.21899 17.4856 -12.1105
12.2556 22.749 -12.0077
10.4288 20.9156 -11.348
10.1054 19.8616 -12.423
12.2443 17.2601 -9.36987
12.5582 16.1165 -10.9014
12.4204 16.9079 -12.1606
12.2723 12.2741 -13.6013
11.7335 13.8799 -14.5115
8.58767 12.9722 -16.4083
1.25793 10.9736 -16.1697
4.35497 11.6118 -16.7088
5.21051 11.4976 -15.4501
0.279487 7.08347 -12.4545
1.59302 9.05667 -12.0053
3.11319 9.15106 -13.1977
5.81189 5.19918 -12.5028
4.85217 5.93939 -14.0812
4.834 5.5284 -19.1976
5.15771 3.21209 -17.9393
4.30523 3.2204 -16.6066
7.55825 -1.99207 -12.7422
7.0791 0.374405 -13.8977
5.61347 0.498811 -14.2859
0.934647 -4.17815 -13.6757
2.78306 -2.88969 -12.6952
3.88807 -1.56225 -11.6985
4.70859 3.1623 -5.67019
4.48512 0.286323 -6.464
4.8261 -1.75504 -8.00133
7.67258 -7.48963 -6.0993
7.27848 -5.58924 -6.46463
5.87553 -5.05786 -6.52295
2.79845 -7.63851 -3.15967
4.46565 -6.6217 -3.40725
8.86528 -3.77058 -3.37077
7.88563 -4.83425 -0.913639
7.27333 -6.28377 -0.956285
7.83875 -11.3675 0.36772
7.71319 -9.23661 2.31291
8.431 -7.9247 2.22992
11.9471 -6.96759 5.34128
11.2769 -8.14987 4.67223
6.29117 -10.0031 6.95506
8.26701 -11.1393 6.80441
9.36627 -9.65862 7.52823
9.05362 -6.07236 12.9598
8.9028 -6.82002 11.2378
9.55034 -8.16137 11.0581
10.3372 -11.8929 15.0455
9.67122 -11.3989 13.1934
6.29562 -13.0197 12.5685
2.15177 -14.7613 13.9458
2.89696 -13.1269 14.5686
2.44897 -8.38176 16.6217
1.20799 -9.68444 17.4468
1.82463 -11.0359 17.5521
-2.89596 -10.3247 21.8596
-2.35316 -12.6925 20.127
-0.628511 -13.682 18.5024
-3.09753 -15.1707 16.1348
-6.64449 -18.1969 17.4813
-6.36517 -16.7816 16.9539
-10.9109 -11.2317 15.3485
-9.27689 -12.5533 16.1604
-8.9016 -14.0046 17.4163
-8.18636 -14.4273 23.0011
-10.329 -14.585 22.2016
-11.0179 -14.2669 20.3657
-14.7327 -13.4624 20.2908
-14.6717 -13.288 14.8434
-16.3037 -12.8111 15.8352
-16.3409 -12.0549 17.0764
-21.0699 -6.0515 15.7394
-19.8621 -7.95051 17.2405
-18.95 -9.40542 16.2304
-20.4873 -10.3974 12.1069
-18.8169 -9.49368 12.4891
-17.5052 -6.97099 9.93048
-19.4668 -5.73558 6.78331
-20.1452 -1.25747 7.91991
-21.343 -2.41132 6.75399
-23.9975 -0.845871 2.62806
-20.8732 0.133433 2.00382
-21.9601 -1.00525 3.32692
timestep
-0.373115 2.94588 -17.2215
-1.97239 5.0473 -16.1182
-1.63984 4.91806 -17.9981
-0.799455 3.75494 -18.3759
2.63822 6.58067 -19.7391
2.52954 5.36739 -18.8473
7.98553 2.30763 -17.9409
6.57445 3.90777 -16.9874
5.16151 5.07055 -16.1873
4.70601 10.8846 -14.3837
7.08328 9.46531 -15.2783
7.19892 7.99458 -14.8159
7.71287 2.38207 -12.0833
5.19158 4.79504 -11.4875
5.50116 7.3292 -11.5103
4.0992 10.6884 -5.24163
3.82042 9.12678 -7.37726
5.16627 8.77467 -8.03167
10.3758 8.94217 -4.17083
8.77433 9.69921 -4.93655
7.69688 8.64758 -5.26229
7.63579 4.58604 -2.5568
7.07904 6.32137 -2.2875
9.53279 8.57179 -0.56279
7.53567 4.23395 1.3192
7.6376 6.88814 3.2879
7.49898 8.35608 2.72444
12.159 11.1855 7.37171
10.4681 11.2048 5.73065
8.74215 11.3195 4.745
9.54842 14.3438 0.80884
8.16802 13.3117 1.60502
6.68179 14.018 -3.15527
6.21851 11.4057 -2.55392
6.06608 11.3556 -1.04376
2.99504 5.95332 2.56955
3.1485 8.31353 1.30979
3.95595 8.30044 0.0175806
2.30656 2.37985 -4.76467
2.51049 3.91833 -2.97472
2.42171 5.14279 -1.35044
-3.60086 4.22583 4.03829
-1.44383 3.74427 2.17516
0.616688 2.80382 1.11397
2.37765 -3.48019 0.188209
2.08216 -1.82632 1.13122
0.848431 -0.90829 0.956993
-2.41479 -4.44511 0.272884
-2.06766 -3.12362 1.68587
0.950627 -4.26677 8.58081
-0.83174 -3.56097 6.35435
-0.856242 -4.37434 5.10783
2.18974 -10.2836 4.63977
-0.497577 -9.21918 4.93984
-0.769677 -8.13566 6.06115
2.70609 -7.35064 9.38851
2.2355 -8.29271 8.24679
4.5408 -15.2694 9.13704
4.48418 -13.3391 7.62063
3.76658 -11.8272 8.56275
7.50001 -10.1427 12.104
6.89537 -11.9584 12.2126
5.4328 -12.2483 11.8346
3.46454 -10.0217 15.8327
3.61648 -11.8498 15.1909
0.766393 -13.583 13.4521
1.12415 -16.4769 9.7041
0.458002 -14.7773 9.93036
-3.85623 -12.348 8.37396
-2.4874 -12.193 7.04505
-1.58429 -13.4115 7.0252
0.376713 -18.8557 5.73339
1.0526 -16.6728 3.88897
0.401166 -14.2238 3.8789
-1.85215 -13.1732 0.998371
-1.90774 -8.71488 -0.332229
-2.40029 -9.46743 0.948612
-4.60493 -4.85056 5.14303
-4.82804 -7.15755 4.99086
-4.77004 -7.39399 3.05108
-7.09893 -5.54544 -2.79395
-7.89062 -5.44493 -0.635117
-7.20251 -5.09996 1.1573
-8.84543 -2.52747 3.40643
-11.0631 -7.04046 3.68532
-12.3562 -5.64349 3.61666
-12.1077 -4.3643 2.81863
-16.8883 -4.62446 5.12216
-16.2133 -2.10257 4.75328
-14.9498 -1.88867 3.16375
-16.9173 0.525929 -0.476468
-15.3012 0.880264 0.565944
-15.7793 4.09073 2.43039
-13.3183 6.96001 2.18088
-11.8758 11.2136 1.00076
-13.5853 10.332 0.317262
-14.0166 13.574 -3.90417
-16.4587 13.0819 -1.29449
-14.9863 12.3329 -2.56802
timestep
0.328393 26.8881 -0.823504
-1.94498 24.8194 1.53553
-0.771902 24.8885 -0.126704
0.530667 25.6762 -0.0202096
1.11976 24.649 4.70122
1.91509 24.8165 3.43599
9.50668 22.758 3.83186
7.22806 23.0005 3.70318
5.25319 22.9171 3.45983
1.67926 16.4318 3.6283
3.13355 18.7832 2.80494
3.9662 19.4356 3.8379
10.9221 19.5245 7.57854
9.78362 18.7232 4.40678
7.44576 17.9707 4.08064
5.01889 11.3427 4.24573
6.70177 13.2075 3.62877
6.94071 14.2979 4.72132
8.35704 12.2566 10.6385
7.57731 12.6603 8.92342
8.54697 12.7127 7.7684
13.0196 11.1985 7.30428
11.4993 10.206 7.38382
9.43737 7.82029 9.56109
5.21453 6.18947 5.72387
6.10903 4.70448 8.48399
6.41169 5.51085 9.73859
6.41132 7.43392 15.6857
5.48789 6.0106 14.134
4.80013 4.688 13.0125
0.175813 5.68563 14.1138
0.998053 4.24709 12.9639
2.34779 7.99234 10.0629
1.83636 5.80469 8.55676
0.841368 4.81504 9.1134
-3.64402 -0.112373 7.68739
-2.46963 2.17383 7.99979
-1.09921 2.29275 7.21282
0.807155 0.222667 0.476524
-0.638308 0.600281 2.29792
-1.74807 0.716032 3.865
-9.06128 1.75099 2.22783
-6.8936 -0.200633 1.76034
-4.79214 -1.24489 2.72777
-4.75667 -7.94367 1.62466
-5.31972 -6.09232 2.30078
-5.44261 -4.80772 1.49506
-6.99983 -3.5323 -2.50329
-7.31083 -5.32235 -1.70119
-3.24361 -10.5743 -5.48911
-4.45121 -8.07378 -4.40919
-5.85621 -8.37311 -3.69349
-6.37607 -12.2649 2.22623
-6.3269 -11.2581 -0.483738
-5.03935 -11.1215 -1.28825
-4.70434 -15.4494 -3.04452
-4.01518 -14.7413 -1.87655
3.37175 -14.5149 -3.25055
1.46913 -13.9035 -2.10944
-0.378918 -13.7022 -1.22705
-1.05933 -12.5062 3.48404
-2.04784 -11.2984 2.35508
-1.29584 -10.807 1.1574
3.75315 -10.3073 0.283213
2.0457 -9.23391 0.384906
1.55333 -5.99435 -1.70153
2.25963 -3.63492 2.19696
0.651235 -3.86812 1.29662
-2.987 0.59394 -1.15252
-1.75829 -0.859562 -1.61181
-2.01822 -2.1176 -0.666525
-2.82748 -4.28028 -8.22962
-1.73581 -4.42515 -5.5072
-2.00022 -5.13444 -3.01272
-1.38776 -8.76283 -2.03564
2.86911 -9.57996 -4.18153
1.36846 -9.12404 -4.62143
-0.359094 -7.60838 -8.63006
1.43503 -8.76607 -9.63965
1.15655 -10.0853 -8.25283
-1.63285 -14.872 -5.68459
-0.577403 -14.9014 -7.6386
0.559771 -13.7516 -8.80659
1.22933 -15.9727 -11.7918
-1.49296 -20.6027 -12.9558
-2.40373 -19.0361 -12.233
-2.12253 -17.5161 -12.7169
-6.32867 -16.6995 -6.87031
-4.88879 -15.7797 -8.86684
-4.01192 -15.1232 -10.5481
-2.76942 -10.8245 -12.4889
-3.38666 -11.3251 -10.6932
-5.50537 -8.81279 -8.77334
-7.04628 -6.97316 -11.6909
-7.56761 -2.57493 -13.8528
-7.64441 -3.16962 -11.913
-9.13758 0.989607 -11.0638
-7.22032 0.442367 -8.35188
-8.57662 -0.286986 -9.59953
timestep
12.5978 1.97446 -6.01565
11.1991 0.952466 -3.70363
10.6421 2.57684 -4.63336
11.472 2.91956 -5.79167
8.18709 5.05666 -8.34368
9.64678 5.2864 -8.02332
12.159 11.8628 -9.46571
12.4419 9.68162 -8.68255
10.6097 8.98253 -8.71548
3.40767 10.3284 -9.55959
6.05611 10.5016 -8.68077
7.27596 10.2828 -9.64701
11.9469 10.6783 -14.7224
8.57419 11.5476 -14.1963
6.68657 12.4956 -12.6759
-0.335178 13.6528 -11.3501
1.9654 13.3217 -12.6501
3.23729 13.6132 -11.7093
3.31111 16.6124 -6.23533
2.42124 16.2217 -7.90631
2.4022 14.7847 -8.25432
0.0653333 10.2782 -6.48366
-0.0534093 12.1469 -7.00052
-3.71084 12.0839 -5.93563
-1.30927 9.10886 -3.07309
-3.68456 10.4965 -1.35529
-4.72183 11.0324 -2.33665
-11.2323 11.5888 -1.3721
-9.09214 12.3238 -0.820948
-7.45346 13.2701 -1.00632
-6.16019 16.6248 2.06673
-6.18715 14.6193 2.43729
-9.49899 16.1127 8.62523
-9.22419 15.5 6.10476
-7.86426 14.7045 5.92984
-10.8169 8.25066 5.46967
-10.0854 10.7465 5.38282
-8.64549 10.9947 5.71617
-3.03327 7.31804 5.2898
-5.43082 7.417 5.46407
-7.36467 7.55455 4.96905
-11.7726 3.73415 -0.0742246
-10.1572 3.73797 2.41974
-8.18649 3.92337 4.19398
-5.94596 0.665435 8.43126
-6.23203 0.158341 6.58727
-6.08337 1.05918 5.37295
-2.94921 0.032955 2.24906
-4.16147 -1.25425 3.10446
-1.31236 -6.23475 8.05562
-2.00886 -4.07441 6.27867
-3.19371 -4.18665 5.28462
-7.807 -4.47874 5.74322
-6.33763 -6.92212 6.21392
-5.25349 -6.61251 7.22729
-2.22967 -9.87875 5.39019
-2.9007 -9.55955 6.78025
-3.32932 -14.8526 10.8326
-2.21286 -12.9094 10.3981
-1.29621 -11.3279 9.71579
1.60338 -8.21252 13.0758
2.05559 -8.30217 11.2448
2.0623 -9.7511 10.704
6.49132 -12.1598 11.2187
5.67395 -10.3873 11.6085
8.00604 -7.46788 12.5156
7.0667 -7.52041 7.99371
8.64151 -6.91264 8.87318
14.8302 -5.49649 6.94767
13.2447 -6.32019 7.69434
11.8971 -5.53737 7.49134
15.3587 -7.2485 1.8871
12.5832 -7.58388 2.98536
10.6527 -6.32107 4.03726
7.35863 -5.04713 2.61381
3.41972 -7.85257 2.87061
4.47973 -7.50958 1.90176
6.54004 -9.66126 -3.08702
4.49685 -10.1674 -2.28492
3.05199 -9.24075 -1.27744
-0.739901 -7.29346 -1.07934
-1.62538 -8.51932 -2.76509
-0.164227 -9.73321 -3.07296
-0.962844 -11.7919 -6.14352
-2.7597 -14.0432 -10.7399
-3.95927 -13.1694 -9.62284
-3.55235 -11.9138 -8.95035
-9.62375 -8.35997 -7.7916
-7.73202 -9.44522 -6.22498
-5.81366 -9.56433 -6.92026
-4.31817 -5.25166 -6.60396
-4.45785 -6.58731 -5.09182
-4.57608 -5.15245 -1.58061
-5.83304 -7.93561 0.471179
-3.12842 -11.721 1.06337
-4.88923 -11.6743 0.464713
-6.80481 -16.7722 1.18997
-8.617 -14.1856 1.98208
-6.9878 -14.7124 1.08813
timestep
1.28717 10.8087 -0.310281
4.07136 10.2989 0.391643
2.88804 8.97414 -0.285274
1.40448 9.30247 -0.409767
0.263877 5.62437 1.8734
-0.706308 6.73139 1.35875
-7.26252 6.71741 2.71906
-5.40693 6.48002 1.28255
-4.22723 7.46916 2.5659
-3.16152 6.62357 9.95332
-4.0912 6.48723 7.19877
-3.48048 7.50106 6.23633
-1.63045 12.6163 4.00911
0.172326 11.1053 6.52639
-0.0120994 8.71328 7.45133
-0.325089 7.20925 12.7657
0.606623 9.69928 12.1292
1.40214 9.70882 10.8051
4.252 4.16554 12.5097
3.26303 5.69295 11.8394
3.8895 6.70745 10.8461
7.70008 5.95513 8.54131
6.08385 5.19361 8.15103
7.15972 1.63287 8.66098
5.63867 4.8154 4.13598
5.55262 1.51063 4.10888
6.71445 0.910066 4.96197
13.0334 -2.44296 2.73764
11.3907 -0.877044 3.0237
10.0559 0.543401 3.25996
12.0061 4.81791 1.64655
11.8136 2.99504 1.02201
15.1637 -0.36031 -4.28306
13.1529 0.406656 -2.81296
13.2877 1.88817 -2.28988
14.2949 1.78668 -8.25293
15.4648 3.2079 -6.24524
14.4626 3.87844 -5.32338
8.62614 3.71696 -8.48812
10.2768 5.41653 -8.21221
11.0468 4.84099 -6.39969
9.06155 8.90928 -2.53347
9.99007 6.02474 -1.98593
9.50524 3.80865 -2.99874
8.83171 -2.44124 -0.802401
9.22867 -0.564595 -0.967261
8.23873 0.474919 -1.61117
3.69761 1.10694 -1.27288
4.66362 -0.32326 -0.29679
1.62476 -5.59438 4.12989
3.31989 -3.65233 2.82337
2.66602 -2.78589 1.79007
-4.61026 -0.803024 2.47495
-2.01976 -1.48569 1.40411
-1.16231 -2.54157 2.12308
-3.86901 -5.69214 3.54723
-3.04807 -5.74928 2.23002
-1.27086 -11.1389 -0.567208
-2.61072 -9.41661 -0.852372
-3.73307 -7.71545 -0.906115
-4.57324 -7.68081 -6.34246
-5.87853 -6.91834 -5.10762
-6.1334 -7.5178 -3.81492
-9.63674 -10.7001 -3.46113
-8.91291 -9.71622 -5.07533
-11.1456 -10.179 -8.1588
-12.4271 -6.60925 -11.9357
-11.347 -7.37952 -10.7004
-7.25387 -5.39473 -8.21546
-7.64113 -4.7104 -10.027
-9.11703 -4.36797 -10.3291
-13.6665 -0.34694 -9.70165
-11.1295 0.523351 -10.9217
-9.3384 -0.959073 -11.9703
-7.14838 1.00477 -14.4241
-6.6657 4.72987 -11.4618
-6.25819 3.27824 -11.4698
-4.3499 4.84115 -7.20918
-3.84792 2.692 -7.0764
-5.45258 2.04335 -7.967
-6.47888 -0.951503 -8.4081
-8.31574 -1.31798 -7.13256
-8.00116 0.224316 -5.90627
-7.60693 -0.686196 -2.14239
-2.78743 -3.39051 -3.13425
-3.77582 -3.47333 -1.4373
-5.29072 -3.53433 -1.3191
-10.6341 -7.66471 1.08657
-8.36399 -7.04517 -0.158087
-7.04197 -6.0346 0.864453
-8.26284 -6.6146 5.5599
-7.03142 -7.68518 4.44155
-6.00307 -11.239 5.50706
-2.83651 -11.3394 7.70122
-3.09793 -10.1781 12.4804
-2.54576 -9.1225 10.8757
2.41766 -10.0829 10.633
1.69005 -6.85436 10.7175
1.26401 -8.53536 10.0129
timestep
10.4215 22.5112 13.7013
7.51078 22.8041 14.5407
8.45069 21.1443 13.9866
9.65333 21.434 13.1526
7.94698 18.8782 9.41375
8.60093 20.2709 9.57157
10.6643 24.7948 4.89126
9.04755 23.254 5.61531
7.55431 22.3516 6.5894
6.29941 15.8729 3.13598
7.18711 17.8756 4.83519
6.1845 18.9985 5.1501
3.51309 19.3554 10.697
1.76993 18.4005 7.77704
2.82934 17.2298 5.65501
1.37661 12.4058 0.728582
1.19367 13.5075 3.19544
1.15752 15.0055 2.96736
-2.34841 16.4648 -2.22963
-1.13705 15.5939 -0.959643
-1.58818 15.8596 0.53444
-5.56726 14.9943 -1.72844
-5.42916 15.6098 0.0362855
-6.6445 14.5407 3.45145
-3.16725 11.6533 0.150965
-6.30836 10.8641 1.01807
-6.49762 10.8219 2.54057
-8.84093 5.5993 6.16729
-7.19043 6.56731 4.78943
-5.8362 7.28913 3.61278
-5.48242 5.87695 -0.969625
-4.16385 6.12195 0.481252
2.84605 6.06197 -1.01279
0.28765 5.18554 -1.27509
-0.7103 6.37901 -1.17061
3.29493 8.88805 -4.7412
1.20559 10.0416 -3.50881
-0.0753766 9.15529 -3.6856
3.41118 6.71806 -8.80171
1.4309 6.69195 -7.50446
-0.352031 6.88848 -6.65485
-3.35129 0.526575 -8.97342
-2.48043 1.92107 -6.47043
-0.672678 3.27084 -5.29866
4.28826 1.50189 -3.27511
2.89847 0.307397 -4.05315
1.9926 0.692141 -5.30102
1.59769 -1.85734 -10.0726
1.71652 -1.86736 -8.06277
0.790457 -2.67995 -3.33997
2.00859 -4.93597 -4.68953
3.02316 -4.65157 -5.79524
7.73737 -10.6131 -6.75207
6.63524 -7.98462 -5.93872
5.0474 -7.92365 -6.06157
4.48571 -11.7053 -3.27176
3.96075 -11.3397 -4.6662
1.68011 -14.6723 -10.2884
1.44733 -13.8673 -7.99396
1.05956 -13.2316 -6.12946
-3.44383 -15.9264 -7.41834
-3.48154 -14.765 -5.86639
-2.17033 -14.8456 -5.0564
-0.0970744 -17.2204 -0.924256
-1.61614 -17.2552 -2.18537
-4.69225 -18.0437 -0.333472
-7.11536 -17.8182 4.44652
-5.46825 -17.5125 3.3616
-1.39809 -14.5792 7.32724
-2.37369 -15.277 5.84247
-3.18261 -16.5437 6.20242
-4.03762 -10.9817 10.7725
-5.65455 -13.1426 9.42381
-6.16311 -15.213 8.13878
-9.76497 -16.269 8.79585
-11.8674 -11.9554 8.19271
-11.4862 -13.1566 7.31947
-5.97115 -9.32655 5.88806
-7.5432 -10.9238 6.30098
-8.34177 -12.4485 5.38702
-9.55343 -15.6639 1.38982
-7.73064 -14.3236 0.687869
-6.80032 -13.8501 2.32409
-2.91177 -14.1264 2.0299
-5.47223 -13.215 -2.73244
-4.22498 -11.9855 -1.80185
-2.97791 -12.511 -1.35959
-0.133786 -8.23805 -0.210954
0.776303 -10.1889 -1.58785
-0.54761 -10.1329 -2.98543
-1.24331 -7.28425 -6.91243
-0.216064 -8.92198 -6.54762
2.9452 -9.53939 -8.73732
5.25017 -6.92224 -10.0871
8.64186 -4.00971 -11.2195
8.4071 -5.01936 -9.52774
9.80161 -5.01849 -5.36542
7.38654 -2.61135 -4.80463
8.10895 -4.0855 -5.8772
timestep
-2.05517 9.88943 8.23369
-1.84203 6.22763 5.90767
-1.52796 7.97726 6.66514
-2.27508 8.49101 7.89635
-3.98246 5.24438 10.9237
-2.99211 6.32729 11.0176
-0.662374 9.26866 16.2895
-0.46284 7.45312 14.7844
-0.258798 5.82805 13.6987
0.58783 0.163165 11.1581
0.41643 0.982233 13.9718
1.11635 2.3676 14.3289
0.846498 3.7064 6.14354
2.76587 2.8431 8.82014
3.08225 3.45663 11.2735
7.40613 6.57621 15.7592
6.32094 4.76698 14.2971
5.89748 5.37064 12.8853
9.27537 10.3552 10.1555
7.89929 9.3025 11.0309
8.3492 7.87969 11.3436
12.4157 9.58648 12.2563
11.9614 7.76073 12.3421
11.527 4.68185 14.6066
11.5453 1.74365 10.0901
9.30255 1.11629 12.5045
9.88892 1.35686 13.8852
12.7784 -1.97199 18.9396
11.8266 -1.942 16.9029
11.0838 -2.04651 15.1658
7.33792 -5.19011 16.3469
8.07678 -4.36036 14.6565
4.89271 -4.94962 8.22371
5.59176 -5.25336 10.6945
6.24621 -4.06659 11.4009
5.46549 -0.285634 14.1756
5.49602 0.305139 11.6417
4.57694 -0.565282 10.8504
8.39837 1.71109 5.89286
6.56718 0.498009 6.67908
4.9833 -0.539015 7.13148
-1.60211 0.207929 3.25709
0.714253 -1.49646 4.09808
3.12924 -2.37895 4.24399
3.83461 -6.02795 -1.19701
2.70838 -5.25652 0.280429
3.28877 -3.88179 0.681762
4.7459 -0.454159 -2.61463
3.16941 -1.62949 -2.43857
-1.4454 -4.60115 -2.15027
-1.20915 -2.55244 -4.24423
0.252458 -2.35011 -4.81549
2.71233 1.16349 -7.63769
1.06011 -0.671273 -9.08136
-0.218111 -1.10792 -8.4035
-3.67304 -0.533473 -11.4353
-3.16889 -1.85382 -10.7696
-2.64651 -9.2745 -10.1888
-3.35205 -7.25497 -10.7974
-3.77531 -5.50608 -11.4726
-5.38384 -8.03791 -15.7626
-6.47622 -6.47508 -15.3711
-6.63259 -6.12106 -13.9149
-10.1928 -6.17017 -10.8436
-9.55669 -7.64211 -12.0051
-11.5375 -8.93709 -14.935
-12.2259 -13.5827 -13.9403
-13.0312 -12.4 -15.1443
-17.5495 -10.5923 -11.048
-16.0384 -11.3689 -11.9384
-16.0649 -10.872 -13.399
-16.4327 -5.02065 -8.5821
-14.999 -6.3915 -10.8471
-14.9426 -7.2536 -13.217
-13.5746 -4.35393 -15.3788
-9.90073 -1.81571 -15.4218
-10.2423 -2.94153 -14.4201
-7.72742 2.4799 -11.6864
-7.34883 0.366657 -12.2489
-8.0496 -1.42881 -11.7653
-5.22823 -1.95238 -6.0031
-6.00386 -3.50647 -7.49021
-7.42795 -2.44263 -8.08931
-7.71455 1.17852 -6.94499
-4.34797 4.70368 -9.16235
-4.1161 4.25258 -7.30379
-4.32178 2.82217 -6.80873
-3.31409 1.49723 -1.51712
-1.1745 1.27992 -3.14001
-1.36343 2.95 -4.27702
1.77298 6.64729 -5.20848
1.93886 4.73463 -4.92142
5.46547 3.30514 -4.58516
7.83233 3.03801 -7.53959
10.3556 3.49904 -11.1082
10.2571 4.862 -9.73574
6.77137 8.28108 -8.71051
7.77492 8.61496 -11.8216
8.35907 8.18652 -10.0486
timestep
4.08411 -0.0963899 15.5891
7.45214 1.49597 14.2683
5.97629 1.50843 15.5126
4.58071 1.20608 15.0226
3.38035 4.18239 11.4498
3.41484 2.62979 11.62
1.78009 -2.98212 7.15487
2.12968 -0.743472 7.84073
2.68314 1.08196 8.28432
0.510278 4.37178 2.05173
0.886861 3.62965 4.74252
2.20754 3.00438 5.00954
10.5182 5.92895 3.92872
7.19069 4.71298 4.0521
4.89765 4.80838 2.93148
2.59369 8.06867 -1.44066
5.04105 7.09472 -1.1173
5.2338 5.69482 -0.599815
6.90838 3.4554 -6.59695
6.135 4.18193 -4.97765
6.9991 4.30428 -3.72325
8.84721 8.11427 -5.82613
9.09829 7.39883 -4.19217
11.1615 9.77889 -1.9788
9.51533 4.82916 -0.19557
12.5303 5.93541 0.384806
13.1256 6.76144 -0.731804
19.8267 3.72651 -2.32683
17.5552 4.33581 -2.07534
15.632 4.41919 -2.24374
16.3021 -0.835401 -2.33092
15.1365 0.651523 -2.09094
10.4711 2.57094 -3.35813
10.4404 0.524958 -1.67643
11.6237 0.551353 -0.544762
10.1428 0.331864 6.59154
10.7299 1.20803 4.1158
10.5104 0.0649969 3.07956
6.4845 1.01768 -1.43746
6.56083 1.07575 0.829542
7.1233 -0.612411 1.61176
4.73083 -5.46537 6.54684
4.89248 -5.0772 3.43946
4.78217 -3.61238 1.45425
1.91178 -3.99468 -4.4553
3.09185 -3.94922 -2.94823
2.49774 -3.68011 -1.48978
-2.37795 -3.34985 -1.09485
-1.19626 -4.39292 -2.18611
0.0388041 -7.28567 -6.75114
-2.35412 -7.57673 -5.23649
-3.11784 -6.24294 -4.86535
-6.56801 -9.91055 -5.5122
-7.75039 -7.54114 -4.27538
-6.97039 -6.32817 -4.53273
-9.04532 -2.13878 -4.82441
-9.21504 -3.34675 -3.92605
-10.574 -8.32188 -0.452714
-11.5174 -6.3231 -1.11982
-11.9915 -4.54368 -1.67509
-16.6129 -2.69591 -3.5251
-15.6831 -1.59933 -2.08278
-15.008 -2.31202 -0.809347
-15.7214 -6.88847 0.962664
-16.1509 -5.0945 1.68292
-16.1821 -4.01221 5.29232
-13.5803 -1.10661 7.98154
-14.8567 -0.695562 6.5047
-14.9124 5.27591 3.64438
-15.2646 3.67462 4.71602
-14.5349 2.41623 4.26689
-8.64648 6.95699 5.60259
-9.8004 4.53974 4.32058
-10.7805 2.26511 3.8396
-9.10772 -1.03613 4.52101
-4.84055 0.539492 5.96623
-5.69119 0.505068 4.62679
-3.09245 2.69487 -1.73114
-3.95447 1.17447 -0.341275
-3.6509 0.280104 1.45631
-1.64068 -3.61269 3.6698
0.431776 -2.58924 3.31982
-0.228132 -1.01804 2.38735
2.36896 0.452187 0.0665247
2.73958 1.67355 -4.87107
1.86493 0.0235214 -4.48677
0.881974 -0.0155779 -3.30564
-5.68111 1.64858 -4.8076
-3.72782 -0.105619 -5.17198
-2.22018 -1.44586 -5.09174
1.20752 -1.48021 -8.23722
-0.519879 -2.3611 -8.2771
-1.06153 -5.51703 -10.2922
-4.20294 -7.34419 -9.21609
-7.95704 -4.84935 -10.8569
-5.98361 -4.369 -10.7333
-6.29279 0.783918 -12.0785
-3.3168 -0.449115 -10.7082
-5.27893 -0.61287 -10.9056
timestep
-10.0461 -1.60355 3.66311
-9.22898 1.16139 3.38155
-7.98749 -0.308712 3.50121
-8.62949 -1.63212 3.85706
-5.31597 -3.84115 1.16049
-5.89219 -3.90431 2.62593
-2.87219 -9.41553 3.92021
-3.49129 -7.27806 4.50495
-3.88644 -5.46992 5.36289
1.52462 -0.433383 5.48054
-0.352052 -2.51763 4.97317
-1.42018 -2.71698 6.07094
-4.9909 2.02062 12.2533
-3.47761 0.0108419 9.86081
-1.76511 0.478189 8.00952
-3.43048 3.92686 5.26016
-1.50307 4.87146 6.77753
-0.352221 3.90986 7.06074
5.78144 6.33753 7.66914
3.96755 5.91578 7.11386
3.02861 5.2368 8.10838
0.241253 8.875 10.1267
1.51 7.57679 10.7157
1.47847 7.81647 14.4339
-1.49627 3.68728 11.124
-2.57432 5.25057 13.9245
-1.51628 5.55543 14.9211
-3.61237 1.58506 20.9951
-2.29749 2.48814 19.2869
-1.25883 3.09764 17.7186
-3.58997 -1.15336 15.6141
-2.2053 0.220477 15.352
2.22954 2.30369 10.4336
0.917744 1.33789 12.5306
-0.0357396 0.166473 12.2941
0.898191 -6.09619 9.25756
-0.308794 -3.80799 10.0225
0.721842 -2.7702 10.1574
6.77492 -3.6384 7.85261
4.633 -4.51081 8.32599
3.37193 -3.25029 7.55467
7.98081 -7.70835 4.68363
5.11556 -7.01881 4.83231
3.68911 -5.01605 4.16748
4.27851 -2.52233 -0.516642
3.31546 -4.16144 -0.367177
2.39815 -4.52156 0.731615
-2.16878 -6.95716 -0.424836
-0.34478 -6.46903 -1.01371
2.78117 -9.22123 -4.98323
-0.1227 -8.95896 -5.09722
-0.79639 -7.72578 -4.58861
-7.90046 -7.08412 -6.05075
-5.01829 -7.61225 -5.58897
-4.03571 -6.80381 -6.38812
-4.61279 -2.20941 -6.81604
-3.76644 -3.23562 -7.61653
-0.752947 -2.77034 -13.3605
-1.12453 -1.9102 -11.2978
-1.20599 -1.13302 -9.47425
2.83533 0.747291 -6.68115
1.17194 1.81566 -6.90612
0.775866 1.94317 -8.40703
5.27813 1.59584 -10.2657
3.90336 2.99224 -10.4159
4.51276 4.54153 -13.7758
8.79403 6.39838 -15.5455
7.70439 6.63737 -14.1552
8.44374 9.36642 -8.27955
8.8929 9.08694 -10.2287
7.65553 8.86097 -11.0278
2.30163 9.17144 -14.8852
3.24384 10.2654 -12.3338
5.18019 11.6237 -11.2901
5.54157 12.623 -7.63567
2.91344 12.0086 -3.70873
3.66273 11.0688 -4.69335
4.18963 8.7407 -8.32024
1.96196 8.36529 -8.60589
1.39392 8.81712 -6.78893
-3.27866 5.5379 -4.27817
-2.40799 7.61948 -4.4685
-0.576947 7.2164 -4.10981
1.12492 3.75046 -3.89983
-0.142793 0.404792 1.29837
-0.275513 1.20996 -0.48506
0.506013 0.756563 -1.80545
-5.06945 -3.65894 -3.56046
-3.07006 -2.34764 -2.26112
-1.32714 -2.09115 -3.02563
2.13652 -3.98826 -5.34872
0.318665 -3.67071 -6.11381
-0.244262 -5.48592 -9.32003
0.95902 -8.92215 -10.2739
-0.716158 -13.3615 -10.5492
-1.63746 -11.7192 -10.4848
-5.89518 -13.1006 -11.1547
-6.56925 -9.89961 -10.302
-5.44213 -11.362 -9.9946
timestep
-4.89802 -5.42779 9.59995
-4.37897 -8.08412 8.00583
-3.07899 -6.82658 8.74888
-3.47081 -5.42606 9.06471
0.373711 -2.77791 9.64694
-1.06159 -2.52935 9.1792
-6.15081 1.41528 8.90397
-4.22571 0.63397 7.86843
-2.52027 0.241746 7.04202
0.709599 1.37854 0.278203
-0.426377 0.38089 2.74616
-0.62341 1.36597 3.91242
-2.8085 4.99458 7.72027
-1.27534 6.17234 4.71287
-0.471466 4.97957 2.69231
-0.253631 7.4977 -4.07482
-0.577015 7.23788 -1.38249
0.64023 6.58232 -0.561178
6.45311 8.49717 -2.96273
4.85505 7.3649 -2.76667
3.92329 7.93331 -1.76381
3.08568 12.3961 -3.6051
4.28184 11.6182 -2.34971
4.14366 12.2114 1.33662
-0.376604 9.67638 2.60921
0.120327 12.8511 3.28905
1.56247 13.1471 3.95126
-0.197842 15.7298 10.8399
0.546735 14.3182 9.16097
1.29544 13.3647 7.65597
-1.6059 10.0747 9.64251
0.360208 10.0763 9.30604
5.91925 5.83237 9.71164
3.47064 6.80969 10.2275
2.69441 7.16204 8.97006
3.14021 1.06404 5.16935
2.00787 2.84443 6.76888
2.7616 4.21582 6.62668
4.12207 9.56162 4.53047
4.26442 7.29949 3.82185
3.90895 5.45299 3.21128
9.69614 6.447 -1.651
7.87391 4.42674 -0.281556
5.81169 3.28626 0.738025
2.76364 -1.88307 1.20915
3.90429 -1.1339 -0.206033
5.30295 -0.473477 -0.0383275
9.42624 -2.6402 -0.49254
7.61552 -3.33185 -1.14615
4.88827 -9.37205 2.65036
6.13586 -6.90407 1.69353
5.79902 -6.33751 0.319505
-1.20954 -9.00241 0.443207
1.18773 -7.30302 0.685474
2.18687 -7.25923 -0.434561
0.615027 -6.94644 -4.73996
-0.0300387 -7.43151 -3.61611
-4.11318 -12.3001 -1.46604
-3.57575 -10.6437 -3.02793
-3.00049 -9.52757 -4.46246
-6.10749 -8.23795 -7.9156
-6.18791 -6.89014 -6.51488
-6.17765 -7.52995 -5.14519
-9.63902 -8.23648 -1.41594
-9.43291 -8.12066 -3.4059
-11.7442 -6.25066 -5.64801
-11.6055 -2.91827 -2.41987
-13.1693 -3.63468 -3.32701
-19.3648 -1.90573 -2.95169
-17.5412 -2.54081 -2.77492
-16.5811 -1.95711 -3.75937
-16.2893 4.51833 1.19873
-15.6302 2.39541 -0.840621
-14.941 1.42564 -3.09702
-11.2437 0.934281 -3.64092
-8.7476 -2.07283 -6.2066
-8.7126 -1.69979 -4.69648
-3.76205 -5.65234 -3.17966
-5.09144 -4.0864 -2.03485
-5.25409 -2.81657 -3.56744
-0.405457 1.24197 -5.00508
-2.35271 0.643266 -6.18623
-2.66812 -1.2579 -5.86291
0.140176 -3.7787 -6.30458
5.36647 -5.89712 -5.1475
3.94998 -5.36263 -3.8679
3.19323 -3.95838 -4.12921
3.21837 3.80359 -3.78217
3.69224 1.21215 -4.22743
4.21358 -0.448562 -5.12308
8.86115 1.36873 -3.45831
7.91235 -0.00492031 -4.55534
9.40716 -3.56078 -5.01673
10.2959 -5.33552 -8.26568
11.5101 -9.805 -7.64106
12.7603 -8.33035 -7.68477
16.6864 -10.6352 -9.9666
17.6141 -8.06782 -7.93291
16.31 -9.53063 -8.1608
timestep
-15.1535 -7.93743 12.0552
-15.131 -6.44258 8.07226
-15.6794 -7.20063 9.77075
-14.6499 -7.23208 10.8913
-11.0387 -8.58092 7.9524
-11.2763 -7.67454 9.13763
-6.74793 -5.71348 13.9367
-7.77507 -5.67331 11.8348
-8.40978 -5.40452 9.96433
-4.69582 -0.457429 5.68876
-6.52161 -2.20479 7.13324
-5.90756 -3.27912 7.97386
-0.857226 -7.26454 9.59944
-1.30726 -3.86343 9.77429
-2.26621 -2.21388 8.16074
-2.56274 -4.8435 2.78037
-0.784397 -3.38687 3.95632
-1.06838 -1.96863 4.43522
-4.7822 -0.0981139 -0.620608
-3.89758 -1.20707 0.547271
-3.24291 -0.487503 1.78104
-4.60843 3.82254 1.42874
-4.95844 2.66188 2.86236
-7.84796 0.509804 4.05222
-10.9255 3.72587 8.0587
-12.0227 1.98034 5.50815
-11.1655 2.26879 4.19369
-12.0417 9.35246 7.42867
-11.4595 7.51411 6.1647
-10.8715 5.90948 4.97207
-9.11416 9.91129 2.65801
-8.33951 8.13418 2.96203
-4.6022 10.5871 8.28465
-6.59558 9.15948 7.12668
-6.16045 8.30383 5.96107
-7.39732 1.92049 8.76255
-7.11645 3.9191 7.06137
-6.02213 4.93259 7.48225
-0.465038 5.31523 9.67006
-1.46118 3.39605 8.54749
-2.40735 4.08496 6.91305
-1.02802 9.35652 2.93889
-0.703478 6.40692 2.80329
-0.603539 3.96856 3.58528
4.08685 -0.893956 3.86527
2.54699 0.204867 3.39947
2.47842 1.76341 3.37469
7.60148 2.75533 2.74646
5.83329 2.51279 1.71195
4.81785 -2.86588 -2.9422
5.04025 -0.409262 -1.35342
6.37227 -0.314968 -0.681435
10.4106 -2.86006 -6.46232
9.25086 -1.15479 -4.41299
9.14919 -1.67153 -2.9532
12.2415 -4.50622 -0.898852
12.4046 -3.4874 -2.03742
9.70699 -7.85225 -4.69606
11.8424 -7.1045 -4.69772
13.4022 -5.91729 -4.83154
17.68 -4.88053 -6.54758
16.7096 -5.53491 -8.04761
15.2171 -5.06882 -8.09453
13.7552 -7.81584 -12.1157
14.2901 -6.05979 -11.6568
12.6373 -2.96323 -12.9437
8.33644 -0.54218 -12.3032
9.0036 -2.26854 -12.0107
10.1836 -6.25074 -9.88263
8.33864 -6.64681 -9.873
7.60737 -5.77822 -11.0069
3.97641 -11.242 -14.604
4.0027 -8.67801 -13.1442
3.95983 -6.86701 -11.4009
1.66732 -7.35345 -8.35077
-1.23385 -6.81917 -4.85618
-0.45974 -5.70367 -5.61686
0.152828 -1.85507 0.466093
0.888166 -2.89733 -1.37436
0.523576 -3.01207 -3.23877
-0.329885 0.856894 -7.50554
0.544107 1.82205 -5.57468
1.59357 0.465129 -4.66328
4.98138 2.15706 -4.18315
7.04875 7.70679 -3.34206
7.37366 5.99354 -2.33239
6.32497 5.06115 -1.90259
3.12412 8.54557 3.3258
3.27421 7.98439 0.706267
3.20575 6.24751 -0.26275
-0.0473716 2.01029 -0.291479
0.305933 3.90786 -0.992175
-2.57297 5.94894 -2.41265
-4.2326 5.17301 -5.77461
-5.79537 8.34993 -9.59157
-4.34327 7.03927 -9.11301
-0.832635 9.7886 -9.58836
-0.568291 7.88939 -12.0739
-1.80302 9.08452 -11.2076
timestep
-5.63189 -15.6958 -9.13781
-8.27837 -15.7314 -12.2863
-6.51449 -15.9206 -11.4
-6.36929 -15.0612 -10.1768
-7.35069 -10.661 -11.9744
-7.24234 -11.3256 -10.5647
-10.1914 -9.21471 -3.9181
-9.70927 -8.78891 -6.19852
-9.10272 -8.99438 -8.09185
-6.80076 -2.07936 -10.0118
-8.32304 -4.50858 -9.67951
-7.60313 -5.60507 -8.90436
-4.37219 -11.0403 -6.15823
-4.0357 -7.64149 -6.64395
-4.64695 -5.22446 -6.80124
-3.69921 1.88789 -6.05259
-3.48368 -0.71197 -6.74808
-3.90617 -1.72619 -5.69358
-8.71987 2.885 -4.52468
-7.98543 1.1014 -4.99366
-6.67764 0.776007 -4.40163
-5.004 2.57596 0.0797176
-6.57673 2.18773 -0.869494
-9.41951 4.87129 -1.1678
-11.9407 1.10514 2.03242
-9.82185 3.28941 3.39642
-9.67579 4.64377 2.58907
-9.49735 11.3219 2.39889
-9.14051 9.43658 3.76295
-8.79998 7.66262 4.68284
-6.76366 5.30729 8.73628
-8.02516 6.92669 8.27381
-10.1576 13.1007 11.3767
-9.76522 10.6781 10.3839
-8.57329 10.5231 9.42779
-4.59138 15.8867 12.4483
-6.00652 13.6276 11.9492
-5.98875 13.0314 10.4589
-0.72446 8.72445 10.91
-2.9283 9.62742 11.103
-3.63016 10.2022 9.31515
-5.72821 13.0347 3.05893
-4.58906 10.7212 4.39476
-3.85524 8.69774 5.93142
-5.28814 3.71896 4.36062
-3.63758 4.49331 3.46887
-2.74495 5.42163 4.30349
0.73239 6.09802 1.26368
0.605672 4.68847 2.6346
5.96195 -0.508471 3.57885
3.63923 1.12429 3.9521
3.63656 2.41416 3.13596
6.60862 4.11808 -3.18299
6.27082 3.97209 -0.218961
6.02935 2.48283 0.2721
9.65284 1.65774 3.1163
9.10826 0.923485 1.93625
11.2369 -4.28168 -2.01224
10.6702 -3.43309 0.125036
10.4763 -2.7259 1.84096
8.92899 -4.66638 6.52109
10.7656 -3.9159 6.5696
11.5009 -4.00878 5.26019
15.2286 -7.05675 7.20402
13.4065 -7.09935 6.16731
11.6195 -10.4304 7.03372
10.1243 -12.4721 2.95745
10.8039 -10.7916 3.32871
13.7951 -7.23813 0.681163
12.0853 -7.64418 -0.0968296
10.9184 -7.85261 0.890488
5.91959 -10.2886 -3.7408
6.52666 -8.4194 -1.54571
7.3684 -6.68763 0.056961
6.56641 -3.17471 1.08479
2.30027 -1.96841 2.87416
2.75592 -2.89875 1.75706
0.458118 -7.747 -1.47197
0.150095 -5.4409 -1.94285
0.452826 -3.7005 -1.2459
-4.97714 -1.15286 1.73132
-4.43259 -2.9474 0.398364
-2.90767 -2.22536 -0.669605
-1.40342 1.05792 0.667905
-2.15081 5.18642 -2.03878
-1.94952 3.48883 -3.08365
-0.939582 2.28907 -2.83338
1.51215 6.49492 -2.96027
2.51168 4.63261 -4.60756
2.57483 2.69345 -4.09166
3.83412 -2.19931 -4.79407
4.49277 -0.682913 -3.57693
8.06077 -0.460363 -1.98499
11.5793 0.780574 -2.75593
11.441 4.03843 -6.32661
11.2673 4.19152 -4.34648
9.23587 8.4356 -5.00871
9.96135 8.41904 -1.64687
9.50347 7.39503 -3.30056
timestep
5.50557 -9.84955 -18.2329
7.58716 -9.73338 -16.2678
5.92823 -10.7082 -15.9839
4.84477 -10.2124 -17.0014
2.86938 -8.5311 -12.9499
2.94779 -8.11134 -14.4925
1.07557 -1.25511 -17.0335
1.60864 -2.84264 -15.4
2.59126 -4.2728 -14.4258
2.32342 -1.6091 -7.58506
2.74327 -2.20742 -10.3953
1.59072 -2.94248 -10.9849
-3.0017 0.17071 -14.229
-1.86323 -0.226567 -10.9317
-1.60217 -2.04991 -9.25194
-1.87308 -2.28425 -3.53647
-2.55843 -4.32802 -5.09147
-3.14296 -4.11828 -6.51706
-9.46436 -4.60333 -7.93247
-7.67948 -5.12729 -7.61821
-6.90944 -3.95819 -6.99358
-7.09368 -4.4258 -2.21241
-7.78155 -3.09365 -3.38506
-9.37042 0.239382 -2.49973
-6.64153 0.627767 2.83816
-9.75851 -0.326628 2.35019
-10.4373 0.411833 1.17261
-15.1011 5.64537 -0.363812
-13.6319 4.68743 1.1685
-12.5432 3.5114 2.14679
-12.9419 4.32084 7.496
-13.5579 4.57404 5.63371
-19.1563 8.8129 3.84576
-17.6455 6.99907 5.227
-16.1724 7.47183 5.16901
-18.032 7.73319 9.45637
-15.6476 8.84478 9.41429
-15.229 9.53205 8.15368
-8.85744 9.16318 10.5516
-10.8777 8.11907 9.92303
-11.3355 9.14671 8.35823
-13.5946 10.6284 2.58795
-11.0441 9.4284 3.61347
-9.94052 7.76756 5.24192
-8.758 2.69758 6.23956
-7.66031 3.79289 4.99493
-7.1766 5.15026 5.21368
-2.66514 6.62384 4.69584
-3.56446 4.9358 4.56586
-1.6032 -2.37348 4.94921
-1.83312 0.462596 4.00363
-1.76055 1.60106 5.17671
3.01453 1.95653 10.6963
0.798795 2.33021 8.93069
1.16965 1.74234 7.58891
1.61432 -2.95698 7.86631
2.16339 -1.90194 6.88012
6.80597 -2.38968 1.9146
4.62936 -2.51099 2.75391
2.70381 -2.59664 3.19891
-1.7346 -5.51265 -0.909189
-0.995465 -4.05033 0.201833
0.49005 -4.18128 0.453875
4.5795 -5.55824 -1.28993
2.99618 -4.83665 -2.25933
2.50934 -5.19916 -5.96449
4.52893 -5.95977 -10.3726
3.77145 -7.16153 -9.03134
8.51222 -8.44567 -9.56286
8.33725 -7.99171 -7.70845
6.87421 -8.39258 -7.15763
5.64592 -14.4021 -3.3499
7.34812 -11.9994 -3.31774
7.83295 -9.52553 -3.59546
8.89107 -7.54292 -0.5715
10.3524 -2.99614 -0.428227
9.15188 -3.7301 -1.0021
8.23328 -4.22485 -4.86784
6.75946 -2.48795 -4.87305
7.81584 -1.31995 -3.68094
3.73643 2.43637 -0.390105
4.18875 2.15804 -2.5481
6.1571 1.865 -2.4215
7.23694 1.75156 1.08835
3.22926 3.3033 4.33953
4.48366 4.57979 3.39328
5.91985 4.51801 3.31867
5.85413 -0.314462 6.64675
7.82655 1.49973 6.24142
7.85253 3.44564 6.32797
8.75741 6.19208 10.0998
9.96735 5.12434 8.97147
13.3824 4.38619 10.64
16.8429 5.4159 9.5158
16.0227 9.97124 10.9435
16.4292 8.33734 11.9705
13.4654 7.78109 15.4762
16.2356 7.25651 17.2773
15.504 8.22909 15.6944
timestep
-0.529323 14.2062 -9.83673
-2.24023 11.6705 -11.6499
-2.72473 12.9051 -10.1833
-1.61891 13.3921 -9.15392
-4.0214 15.9867 -6.2273
-3.01977 14.8643 -5.94947
0.111315 13.2958 -1.05701
-2.07197 13.7475 -1.58117
-3.84776 14.1209 -2.41563
-9.2435 14.1743 -4.34963
-8.5942 13.5294 -1.58552
-7.44925 14.3786 -0.939285
-1.74002 14.2016 3.02121
-5.10059 14.5004 3.6877
-7.3857 14.6995 2.76013
-11.2727 11.0319 3.44082
-11.9476 13.5959 3.34453
-10.9314 14.4168 4.08761
-12.9391 16.3308 10.0591
-12.7576 15.8684 8.20023
-11.7707 14.7776 7.81421
-12.7993 13.161 12.1166
-11.2487 12.9421 11.0682
-8.16831 10.8687 11.8577
-8.26556 9.98459 5.75746
-5.99404 8.84601 7.93969
-5.74352 9.70109 9.16329
-0.779032 14.3228 7.06741
-1.46929 12.8935 8.779
-3.25274 12.2891 8.03314
-0.465558 10.2623 4.14781
-2.25594 10.8015 4.73695
-8.38779 10.7118 0.861
-5.90112 11.2096 1.5256
-5.26403 10.1548 2.48937
-6.54124 3.10895 2.39455
-7.00005 5.69646 2.82469
-6.43233 6.63381 1.66276
-8.75377 5.70765 -4.77817
-6.72589 5.71295 -3.56498
-7.18004 5.21934 -1.72138
-11.9095 -0.363147 -0.252593
-9.03989 0.456 -0.726194
-7.18025 1.45765 -2.11208
-2.20704 0.163144 -3.42301
-3.56652 -1.1192 -3.84377
-4.95362 -0.784343 -4.26193
-8.00061 -2.52524 -8.41361
-6.82509 -2.88242 -6.84658
-2.88291 -9.17376 -5.33655
-4.92441 -7.11988 -5.22422
-5.12179 -6.27741 -6.53936
-4.37297 -9.27197 -13.4369
-4.49929 -7.70218 -10.9492
-4.71913 -8.5011 -9.61503
-3.49052 -12.9446 -10.6257
-2.92336 -11.7695 -9.92421
3.25427 -11.2086 -11.641
1.05988 -10.4385 -12.0727
0.5068 -10.2802 -10.1663
1.27215 -4.01128 -8.43063
0.40796 -5.63474 -9.10151
0.69751 -6.92325 -8.32201
1.14249 -8.30759 -3.39177
0.243084 -6.80918 -4.44738
-0.396077 -3.50476 -2.51947
-3.54003 -5.00731 0.920652
-2.57476 -3.3814 0.609363
-1.27439 -6.37074 4.04436
0.398126 -5.87959 3.24278
0.515534 -4.43735 2.74554
3.50482 2.44713 2.92603
3.9056 -0.58277 3.38822
3.92608 -3.1404 3.30318
5.39928 -6.45073 4.51912
2.63997 -10.3923 4.51767
3.55389 -9.5788 5.46805
7.51865 -14.7467 3.84523
6.74234 -13.4248 5.5079
6.68611 -11.5984 5.98089
9.7632 -7.6775 10.5939
8.87768 -7.30371 8.51399
9.15767 -9.03992 7.4977
10.3209 -11.481 10.0551
11.51 -16.1599 6.46385
12.4547 -15.0352 7.76789
12.591 -13.5253 7.60698
13.7771 -9.72732 2.61069
14.8598 -12.0824 2.81563
14.2511 -13.3177 4.18353
14.935 -18.3419 2.86493
15.6436 -16.5103 2.78238
18.7802 -16.3607 0.594075
20.3431 -12.9404 0.0487155
20.6736 -10.4076 -3.76225
20.4822 -12.3517 -3.68897
23.8192 -14.7234 -6.40796
20.7914 -16.207 -7.3459
21.7198 -14.709 -6.43688
timestep
-10.3097 15.2863 8.14184
-7.05204 16.6337 7.884
-8.04254 15.3534 6.95474
-9.12418 14.5456 7.81088
-9.63795 10.5409 5.53087
-9.52898 10.9084 6.98821
-11.7259 8.01247 12.1082
-9.89249 7.82576 10.6724
-8.45155 8.10402 9.27445
-1.83955 4.49699 8.31315
-4.04843 6.40828 8.46501
-5.21414 6.03915 9.325
-8.49336 3.66015 15.3366
-5.37208 3.54237 13.8059
-3.75887 3.56726 11.8468
1.57947 1.91853 10.6174
-0.634569 0.911076 9.59732
-1.67371 0.610298 10.633
2.34463 -2.01237 15.1133
1.76132 -0.773735 13.6588
0.294875 -0.807646 13.4774
-2.57257 -3.13292 16.576
-2.31597 -1.34452 16.1493
-0.781265 1.79118 17.774
-5.86416 0.196653 17.3702
-5.23597 3.31338 18.3821
-3.9834 3.79812 17.7013
-4.60789 8.13317 22.0751
-3.33332 6.52119 21.2508
-2.72264 6.92613 19.3811
1.5686 9.29549 17.454
-0.42626 9.2463 17.4322
-5.52629 10.8941 12.4304
-3.86964 10.9154 14.5118
-2.63623 10.0403 14.3782
-0.0794569 9.10009 7.60132
-0.920398 8.71724 10.0861
-1.50666 9.90745 10.8063
-3.71436 14.4938 6.38531
-2.91746 13.1749 8.22006
-3.46362 11.2516 7.97388
-6.92885 4.87579 3.27938
-6.26899 7.57068 4.24195
-4.48855 9.25575 5.0052
-0.815963 11.6299 -0.119528
-1.58527 10.5377 1.34192
-3.03457 10.7786 1.75646
-5.71524 13.0361 -2.36652
-5.42709 11.4579 -1.224
-6.66859 8.7741 -6.46925
-6.07432 7.59299 -3.82708
-4.97298 8.28669 -2.99652
2.33104 7.2753 -4.24193
-0.362287 7.95339 -3.23888
-1.49184 7.36241 -4.12902
-0.842287 3.3114 -6.99431
-0.492673 3.95255 -5.64658
0.534213 2.94986 0.684684
1.33677 2.39596 -1.39402
1.86797 2.23286 -3.23151
5.45926 -2.938 -5.23617
4.8305 -1.14996 -4.79112
3.41232 -1.06275 -4.55737
3.37549 -4.67033 -0.835377
2.20441 -3.61605 -1.8602
-0.451465 -1.14815 -0.327319
-3.78657 -1.70991 -3.18201
-2.99436 -2.98306 -2.15114
-0.854329 -4.17038 -6.62673
-0.108952 -5.32477 -5.2953
-1.09376 -5.73757 -4.12506
-2.75381 -12.1028 0.00168107
-1.41748 -10.3718 -1.98193
0.329198 -9.3233 -3.49131
1.93603 -11.3558 -6.28769
2.97754 -11.427 -10.7846
3.93322 -11.4833 -9.57644
9.01252 -13.2262 -12.7806
8.93641 -12.1381 -10.7641
7.35822 -11.1312 -11.1451
9.40023 -5.56243 -14.813
7.76038 -7.30906 -14.4635
7.61854 -9.31139 -14.4245
8.38169 -11.4613 -17.4603
6.35551 -16.6493 -17.3107
8.13147 -16.2479 -16.4754
9.17901 -15.2405 -17.137
7.69829 -19.096 -20.5573
10.199 -18.2059 -20.7264
11.1186 -17.759 -19.1147
16.1947 -18.9344 -19.3169
14.7736 -17.9382 -20.2584
15.0765 -16.154 -23.5628
11.5913 -14.6651 -23.1671
7.77298 -17.9834 -24.9864
8.1127 -16.3004 -23.9326
2.84681 -15.4643 -22.4426
5.48639 -13.1618 -21.4458
4.82601 -14.7246 -22.5318
timestep
-6.55296 1.06435 14.2109
-4.77069 2.80168 15.9918
-5.39166 1.01929 16.4483
-6.09908 0.250915 15.3007
-6.84525 -3.32865 18.3325
-7.23625 -3.06546 16.8426
-14.295 -1.2069 19.5456
-12.5091 -1.76334 18.1365
-10.8968 -1.99651 16.8515
-13.5159 0.700893 10.6684
-12.3292 -0.915504 12.8157
-12.9827 -0.569487 14.1509
-21.1777 1.58493 17.5797
-18.6915 1.068 15.1076
-16.5788 0.522883 13.6028
-19.0866 -2.28461 9.56194
-17.7741 -0.0484755 9.18969
-18.1094 1.04605 10.1808
-24.6169 0.307199 11.3831
-22.8712 -0.095107 10.7736
-21.764 0.926629 11.351
-25.1894 3.11485 13.9709
-23.9071 1.75942 14.371
-24.0763 -1.97769 15.0741
-25.2927 -6.59193 17.7383
-22.6719 -4.79792 18.6655
-22.646 -3.31702 18.3821
-20.7281 -2.99206 24.5561
-20.1786 -2.45187 22.4413
-19.8522 -2.02825 20.6419
-15.9347 -5.31874 21.2581
-16.789 -4.22517 19.9481
-15.3613 -4.60842 12.8377
-16.0891 -3.66368 15.23
-15.5296 -4.56645 16.2687
-9.12304 -7.44812 15.961
-11.6915 -7.35143 15.4382
-12.1349 -6.00465 15.0419
-6.36553 -2.33444 12.987
-8.39588 -3.39687 12.6296
-10.1594 -4.31146 12.094
-13.7341 -6.08865 5.94435
-11.0785 -5.20326 6.91409
-8.9544 -5.03593 8.55552
-3.44624 -6.05369 8.16846
-4.88731 -6.59349 6.89757
-5.90169 -5.5754 6.45032
-5.14776 -2.56908 3.03789
-4.9193 -4.53548 3.02762
-5.88556 -7.91103 -1.68431
-3.53984 -7.9562 0.177253
-3.01774 -6.60641 0.543653
3.04931 -6.01296 -3.45592
0.738798 -6.96529 -2.03546
-0.464618 -6.09557 -2.18017
0.608312 -3.86927 -6.38535
-0.042728 -5.0603 -5.75074
-3.23116 -10.4143 -8.14225
-1.24469 -9.3258 -7.61322
0.541478 -8.53028 -7.26636
4.30842 -6.89082 -12.424
2.84965 -7.0442 -11.1918
3.13959 -7.49061 -9.80298
7.77461 -7.70993 -9.16114
6.49585 -6.23016 -8.82874
7.31157 -2.92073 -10.6293
12.0722 -3.19229 -9.64712
10.9242 -1.73507 -9.94152
11.069 3.08893 -8.73915
12.8824 2.63083 -9.32933
12.8595 1.56056 -10.3588
15.5057 -2.56873 -15.7953
15.2134 0.103564 -14.612
15.4426 2.04818 -13.0745
17.4728 5.2938 -13.1703
16.0656 9.45544 -14.9794
17.3895 8.65751 -14.97
20.8308 9.04457 -18.9921
21.4666 10.0473 -16.9733
20.7004 10.5165 -15.3419
23.895 12.7885 -11.0269
21.8355 13.4691 -11.6482
22.1918 13.5019 -13.5376
25.5541 14.84 -14.5285
29.6572 14.0244 -17.5702
28.1509 15.1886 -18.3175
26.7005 14.8702 -18.1421
20.7011 14.7812 -21.7501
23.1617 13.8853 -21.0886
24.5526 12.6645 -20.3008
25.2229 8.09839 -19.4798
25.7541 9.07885 -21.112
26.2724 7.92915 -24.7682
24.0096 5.66621 -26.6798
19.465 4.93504 -24.728
21.0452 3.87844 -25.0884
21.2232 0.143566 -28.3452
23.7765 0.07852 -26.3334
21.8247 0.409135 -26.3561
timestep
-11.7427 11.2627 14.5968
-8.58165 12.89 14.9332
-9.99896 12.6194 13.6674
-11.3394 12.6169 14.1938
-13.2689 14.5014 10.2336
-13.5158 13.2392 11.1618
-19.9953 10.3601 8.49224
-17.8244 10.6689 9.19729
-15.985 10.7703 9.72537
-11.9499 6.99038 4.87969
-13.3621 8.32417 7.04111
-14.5766 9.03856 6.67812
-21.4652 10.371 3.94763
-18.1288 9.37712 3.18937
-16.0926 7.83771 3.44756
-17.5439 4.464 -0.270395
-15.1693 4.12367 0.795599
-14.3338 5.46212 1.01654
-15.7663 9.05344 -4.20695
-15.4616 7.5177 -2.9991
-14.3713 7.78792 -1.89785
-15.5733 12.0605 -0.265966
-13.9841 11.0766 -0.00456909
-12.4869 10.2774 3.33456
-16.7054 15.2267 7.94385
-14.2049 13.3198 6.80065
-14.5559 12.9266 5.3181
-19.9686 15.4071 4.32032
-17.8604 15.2131 3.49576
-16.0109 15.3005 2.85691
-14.4181 19.2387 5.11423
-13.8255 18.3959 3.42265
-8.26474 13.7819 5.08604
-10.6188 15.1884 5.1918
-11.1412 15.7726 3.85376
-11.8406 14.5598 -1.31679
-9.82757 13.3298 -0.100079
-10.2639 12.9434 1.33028
-7.69032 8.71433 6.01613
-8.41982 9.31172 3.85113
-9.04012 9.45882 1.97533
-9.15473 10.7431 -4.14296
-8.95166 8.09222 -2.77431
-9.30778 6.72377 -0.604452
-7.63497 0.639127 1.11485
-8.6379 2.15529 0.384435
-8.1132 3.15051 -0.710185
-5.43899 2.23538 -4.64826
-6.5075 1.04108 -3.39083
-6.78468 -5.08301 -0.0633935
-7.26508 -3.25163 -2.23425
-5.97236 -2.5239 -2.62097
-0.284199 -6.83578 -4.58469
-2.18428 -5.29993 -3.15581
-3.56536 -5.09503 -3.9196
-3.81908 -8.20354 -7.54357
-4.29387 -8.05524 -5.98328
-7.54134 -14.6167 -5.19747
-5.79548 -13.1294 -4.84819
-4.56205 -11.6117 -4.84466
-2.19217 -15.7758 -9.27458
-3.05153 -14.4117 -8.14208
-2.17182 -13.4593 -7.2662
1.13381 -13.33 -10.7849
1.21948 -13.3276 -8.87815
2.25181 -10.1047 -7.28422
5.80216 -7.0279 -10.049
5.11437 -8.73857 -9.33703
5.64429 -13.5369 -8.94891
7.30979 -12.8156 -9.70238
7.70753 -11.4982 -9.15273
11.9696 -5.75951 -7.20788
12.0516 -8.7029 -7.65325
11.3768 -10.646 -9.13463
14.1917 -12.3909 -11.0227
18.5823 -14.3623 -10.4865
17.2196 -14.2646 -9.62173
16.7995 -18.1689 -4.97788
17.9438 -16.2766 -4.86908
18.3247 -14.7298 -6.04347
19.408 -9.14711 -3.26221
20.1083 -10.4826 -5.04822
20.5411 -12.2267 -4.25923
21.7903 -13.3285 -0.836639
25.0653 -13.0792 3.62198
23.1614 -12.6063 3.5447
22.5819 -11.681 2.46973
22.9538 -6.30804 -2.54439
24.0938 -7.715 -0.601929
24.5105 -9.3307 0.491855
27.7479 -12.4228 -0.554436
28.0608 -10.7619 0.487713
31.4496 -9.47999 1.63099
29.8275 -6.78637 3.87957
32.9353 -8.44147 6.91942
32.7185 -6.60291 6.34414
37.1359 -4.23846 5.50497
35.8946 -3.30219 8.6661
35.7773 -4.58627 7.10388
timestep
-20.626 -9.74223 -11.7433
-21.0996 -9.45696 -14.6328
-19.3091 -10.0451 -13.8694
-19.2618 -9.9531 -12.3438
-14.7874 -8.9682 -10.9491
-16.2072 -8.60535 -10.4085
-18.6413 -4.67944 -4.84203
-17.3746 -5.30054 -6.60583
-16.0685 -5.78865 -7.89826
-14.6554 -2.32769 -11.7021
-12.5876 -3.6341 -10.0091
-12.8823 -5.0614 -9.82948
-12.1501 -11.4969 -8.24209
-10.5261 -9.49883 -10.5742
-9.65707 -7.06348 -10.5576
-7.12601 -3.50358 -12.8897
-7.02577 -5.94795 -13.9891
-6.87123 -7.1383 -13.1282
-2.66974 -5.20396 -8.60272
-4.22921 -5.42451 -9.70283
-4.36886 -6.7582 -10.3825
-2.68522 -11.9406 -9.88476
-3.84303 -10.5406 -9.65728
-6.14514 -10.0932 -6.56346
-4.75611 -7.16278 -2.58767
-7.23378 -5.96635 -4.35346
-8.07947 -7.12325 -5.02295
-13.7383 -9.32668 -4.10583
-12.6392 -7.62735 -5.233
-11.6019 -6.09353 -5.78124
-12.0781 -1.22881 -3.83306
-12.7767 -2.53273 -5.01975
-16.9175 1.24684 -9.7965
-16.1288 -0.099033 -7.64452
-14.6239 -0.491553 -7.75011
-14.5933 4.08853 -4.79839
-14.2163 4.03171 -7.46471
-13.1742 2.98907 -7.90702
-9.39207 5.68362 -3.29946
-9.82839 3.73466 -4.72069
-9.98232 2.17184 -6.01077
-3.96581 -1.19716 -9.47501
-6.13111 -1.5209 -7.4869
-7.93701 -1.08687 -5.71258
-7.06753 -2.28683 0.702551
-7.59999 -2.48671 -1.09355
-6.72091 -1.96902 -2.251
-2.13072 -1.96906 -1.46112
-3.49914 -2.97011 -0.368738
-6.37196 -6.49988 1.70969
-3.63244 -6.40416 2.69622
-3.03176 -4.99514 2.77131
1.01772 -4.44188 9.01146
-1.05752 -4.492 7.01965
-0.666676 -5.07943 5.71137
3.15486 -7.65711 5.07233
2.33638 -7.49964 6.29218
3.15639 -10.2964 13.2089
3.50488 -9.14254 11.2787
3.92499 -8.25962 9.61175
9.44137 -6.14757 6.74122
8.05855 -6.13696 8.0597
7.57292 -7.54206 8.42598
10.4225 -11.3308 7.76534
10.6678 -9.71811 8.82799
14.429 -9.36287 8.78533
13.6525 -8.09394 4.01925
14.1729 -7.18281 5.60005
15.9003 -1.16218 7.48878
15.7547 -2.5528 6.15514
14.4945 -3.39434 6.18376
8.28952 -4.74979 3.27786
9.72676 -2.25705 4.36436
11.8766 -1.07988 4.81892
13.7845 2.14446 4.70254
10.8329 5.56419 5.08526
12.2432 5.62493 4.51084
10.5857 8.27449 8.01895
12.1494 9.47481 6.95566
13.2862 9.06649 5.42614
17.0782 13.779 4.62264
15.9712 12.8013 2.83508
15.9859 11.1763 3.83117
17.902 12.4372 6.89669
20.6402 17.2731 6.8583
19.3807 16.9206 8.17896
18.0196 16.1618 7.77494
13.462 19.8426 3.01652
14.4676 17.4781 3.69629
15.8708 17.6823 5.12755
12.2139 19.766 7.76896
14.2026 19.7032 7.88029
17.0129 19.7753 10.2468
16.2217 18.2842 13.68
11.6918 18.6983 12.3002
12.7127 19.8269 13.6549
10.2327 19.3746 18.1212
12.7838 21.7219 18.0103
12.0839 19.9921 17.3866
timestep
-15.635 -27.4725 4.04328
-11.5249 -28.3517 3.61968
-13.474 -28.7287 4.01984
-14.384 -27.7719 4.80131
-10.8113 -26.4089 7.61693
-12.1983 -26.0899 7.45552
-12.435 -22.2857 13.6869
-12.574 -22.6255 11.4521
-12.5055 -22.9763 9.52446
-14.3035 -21.9005 5.2536
-12.1293 -20.2247 5.93611
-11.0256 -20.8673 6.81002
-5.40098 -20.1491 10.7256
-5.94658 -20.4393 7.30818
-7.78383 -18.8454 6.76662
-9.1388 -17.4672 1.34299
-6.9726 -16.6097 2.68449
-7.19364 -16.2335 4.17014
-11.5485 -15.1465 3.26615
-11.3045 -14.526 5.11287
-9.90339 -14.1135 5.53765
-10.3751 -9.98386 7.54432
-10.3341 -11.616 8.3908
-12.2513 -13.2217 11.153
-13.6768 -17.7657 8.01604
-10.6071 -17.1682 9.18319
-10.3429 -16.3047 10.3255
-7.71945 -19.1551 15.5256
-7.44839 -17.6635 13.82
-7.46872 -16.0054 12.7269
-3.85859 -16.428 9.14305
-4.72748 -15.0906 10.2606
-6.10923 -8.53326 8.93801
-4.4818 -10.5788 9.28749
-4.89929 -11.8199 8.4516
-6.94502 -8.0766 4.61754
-6.4854 -10.681 4.20447
-5.14752 -11.2834 4.6458
-1.19995 -6.28891 1.46521
-2.42595 -7.32219 3.27696
-2.13252 -9.23089 3.80023
6.57526 -10.2913 5.07428
3.66343 -10.0597 5.53824
1.22614 -9.13517 5.53791
-1.17734 -6.80177 9.54698
0.846705 -6.85834 9.80958
1.53881 -6.60078 8.34996
6.07329 -5.63355 9.00667
4.60386 -4.41988 8.49309
3.79027 1.16551 9.41213
5.53892 0.215778 7.37997
5.23005 -1.11087 6.68609
7.41339 -3.71633 0.190286
5.68548 -2.33986 2.14885
6.26115 -1.11342 3.02469
8.09357 3.24489 1.85625
7.41464 2.05033 1.18482
5.06429 -1.3973 -4.60536
6.38675 -0.0744081 -3.10908
7.74395 1.20105 -2.51988
13.4133 2.78386 -5.64624
12.0572 1.87002 -4.52177
10.6841 2.53289 -4.48248
9.68529 -0.287779 -7.98007
9.06434 1.52246 -7.71953
6.49535 2.97582 -9.95994
9.26617 5.2772 -13.7241
8.37973 5.56403 -12.0169
7.27625 10.206 -7.68391
8.06931 9.35609 -9.18388
7.00867 8.59967 -10.1102
1.34539 6.09332 -14.1467
2.4581 8.33952 -12.5682
3.8801 10.239 -11.6134
2.96131 13.6691 -10.5636
0.5462 15.1412 -6.60664
0.709561 15.5225 -8.10924
-1.37438 20.6716 -10.2263
0.0237616 19.2425 -11.275
1.14473 18.9329 -9.76657
6.8609 20.7969 -7.6742
4.55862 21.0023 -7.36013
2.97157 21.7931 -8.08912
2.90946 25.5539 -9.09669
3.21916 29.8493 -12.9594
4.64235 28.6381 -12.2743
4.93181 28.3545 -10.7618
10.7561 32.5802 -7.56971
8.78838 32.0224 -9.29783
6.94867 31.4434 -9.77883
4.94144 35.8166 -9.33104
5.45292 34.6449 -10.9229
8.19256 35.7794 -13.3371
11.4084 33.8828 -14.1466
16.191 34.4486 -12.9455
14.4316 34.07 -11.9364
13.4684 36.561 -8.0842
15.9593 34.2716 -7.03782
15.1301 35.3654 -8.40771
timestep
2.19461 -18.382 -3.34072
1.58698 -15.5688 -3.04171
3.33777 -16.389 -2.7719
3.18291 -17.8023 -2.50159
4.39044 -17.6376 1.97614
3.42324 -18.4605 1.19193
-0.913256 -23.1732 4.83802
0.433795 -21.2754 4.55733
1.24864 -19.6778 3.95014
4.09497 -15.4894 5.48469
1.73665 -15.9526 6.91561
1.34674 -17.4403 6.97182
-0.486015 -24.2722 9.61232
0.128887 -21.07 10.5293
-0.670377 -18.7122 9.9559
-5.68439 -19.3016 12.4591
-4.4692 -16.9173 12.1903
-3.01786 -16.8485 12.3411
-1.84124 -14.0035 18.1559
-1.86767 -14.5815 16.312
-2.80982 -15.7315 15.9196
-6.0617 -16.8727 19.5075
-5.82847 -15.4239 18.2716
-6.13368 -11.748 17.3559
-8.11678 -12.1604 11.9923
-5.07549 -11.4205 12.9847
-4.94822 -10.299 14.0722
-2.31806 -4.64293 15.2728
-3.58765 -5.74132 13.7736
-4.51902 -6.8292 12.4844
-1.37081 -7.62727 9.01435
-3.21556 -8.33038 9.2659
-6.18788 -12.7815 4.55496
-4.6284 -10.7727 5.44532
-4.0433 -11.0563 6.85116
-5.0654 -16.8449 5.93857
-3.35576 -15.8118 7.75199
-2.52463 -14.6061 7.42081
-3.49109 -17.4534 0.954143
-2.48735 -16.1638 2.66278
-1.48387 -14.8848 3.76209
5.81178 -13.409 0.299038
3.15695 -12.9365 1.78008
0.81425 -12.1425 2.55331
-1.65754 -7.64569 4.0618
-0.146884 -7.46939 2.92216
0.1652 -8.48378 1.83998
1.65941 -8.93321 -2.78615
1.78424 -7.46503 -1.49952
3.71122 -0.463494 -3.22192
3.92877 -3.36398 -2.632
2.74069 -4.13349 -3.07418
-0.586207 -3.5269 -9.67695
0.171972 -3.53447 -6.82821
1.59828 -3.91937 -6.61414
5.49373 -1.65382 -7.41114
4.10024 -1.2482 -7.55078
3.72992 -4.59177 -13.0214
3.4555 -2.56085 -12.105
3.54965 -0.793069 -11.2725
-1.73742 2.83951 -12.9424
-0.470459 1.36559 -12.7414
0.481045 1.47222 -11.567
1.60267 3.60731 -7.21579
0.174099 2.52515 -7.91092
-2.12728 5.18571 -9.3233
-1.06911 9.32166 -11.7995
-0.507354 8.65141 -10.1471
3.01816 8.7632 -6.76175
3.07009 10.5706 -7.64996
1.60409 10.9627 -8.16711
-4.4626 13.5922 -5.99412
-1.75746 14.661 -6.5922
0.202951 14.5449 -8.26822
1.14342 18.0092 -9.49821
0.945371 22.1735 -7.26486
1.33516 20.7266 -6.86243
3.78679 22.3263 -1.39592
2.88405 20.4211 -2.1777
1.38332 21.2299 -3.2015
-1.91764 21.2823 0.029964
-2.67134 23.0286 -1.14584
-0.794588 23.7246 -1.35321
-0.275437 26.7933 0.837825
1.4587 31.2535 -2.01032
-0.304374 30.5352 -2.21851
-0.675346 29.0241 -2.13983
-2.91861 23.4069 -7.25783
-1.54972 25.3657 -6.1915
-0.613089 26.235 -4.72588
4.15754 26.7414 -3.54574
3.15236 25.9072 -5.02299
5.40061 23.2591 -6.71193
4.46507 21.961 -10.1147
4.12084 24.7946 -13.8156
4.7694 25.2958 -12.0334
1.87353 28.518 -11.1616
4.49275 29.4626 -9.44336
3.94598 28.8942 -11.2992
timestep
8.14924 -16.988 14.5432
6.04249 -18.4849 13.6607
6.01193 -16.5398 13.4853
7.10432 -16.0269 14.4071
5.59957 -11.8567 15.2517
6.58293 -12.6825 16.056
8.23853 -10.3758 23.334
7.37554 -10.7052 21.2167
6.55566 -10.8218 19.4234
3.01188 -9.20835 15.6306
3.29597 -7.57989 18.0547
4.73747 -7.56798 18.4739
10.6098 -5.80511 22.361
8.00447 -4.34373 20.5016
5.64843 -4.04799 19.6528
0.722785 0.101825 16.3646
2.42664 -0.73038 18.2594
3.58725 -1.5703 17.6737
4.25191 -0.335855 11.4154
3.7244 -0.472212 13.2669
4.58046 0.0420882 14.4552
2.31605 4.29229 15.7648
3.80382 3.68445 14.8422
6.38283 4.19096 17.7105
7.1679 -2.07618 16.3357
7.8556 -0.032296 18.9644
8.54959 1.26086 18.5443
15.3984 3.74249 19.7743
13.8795 2.38051 18.6662
12.3744 1.33922 17.8766
13.4142 -3.4051 19.7626
12.8095 -2.53856 18.1597
9.87999 -5.73777 12.4219
11.5712 -5.01328 14.3589
10.8027 -4.45284 15.5319
6.21122 -4.51365 13.1026
6.27101 -5.68438 15.4098
7.58786 -6.47756 15.7734
7.00009 -7.13549 10.3805
6.77184 -8.92582 11.9875
8.46903 -8.85473 12.9599
15.7397 -13.4551 10.8981
13.2283 -12.2395 11.7386
11.4698 -10.4537 11.171
13.8212 -6.91389 7.74613
13.1878 -8.72802 7.1124
11.8969 -9.25883 7.58119
8.92247 -12.0964 4.85769
9.58239 -10.3343 4.63506
8.19585 -6.6801 -1.50846
8.98815 -8.2113 0.773152
7.86067 -8.46586 1.74269
1.27096 -6.28409 -1.19414
4.15279 -6.38617 -0.767243
4.67253 -7.81193 -0.235232
1.48307 -10.8624 -1.85405
2.3657 -9.83955 -2.57349
3.44387 -10.682 -8.97788
2.22257 -9.8643 -7.28465
1.36351 -8.54994 -6.02418
-3.74575 -7.96499 -6.434
-2.9228 -7.84738 -8.1538
-1.49648 -7.29009 -8.17394
1.38417 -3.78452 -9.83048
-0.348145 -3.75456 -8.89309
-2.55199 -0.664599 -9.57417
-5.34489 -0.253821 -14.2383
-3.85062 0.0227434 -13.1122
0.565296 2.1916 -13.0134
-0.272726 2.69685 -14.6743
-1.79179 2.7797 -14.7122
0.385018 5.06863 -20.9
-2.24721 5.22641 -19.6117
-3.48546 4.64394 -17.4791
-6.90721 5.64333 -18.898
-8.46198 9.34311 -17.0788
-9.07189 7.95558 -17.033
-10.8768 7.3689 -13.1552
-12.9959 7.69148 -13.9304
-12.5789 8.40914 -15.7855
-13.999 10.7421 -21.7601
-15.0657 10.518 -19.779
-14.8652 10.5425 -17.9041
-17.5611 12.6547 -16.259
-22.1967 14.2288 -20.0008
-20.4808 13.2363 -19.941
-19.2539 13.8757 -19.3793
-14.975 18.0046 -20.0565
-17.0344 17.4172 -21.7
-18.9011 17.2137 -21.2359
-23.0931 18.9115 -20.1527
-22.269 18.8629 -21.95
-23.6591 20.7195 -24.9691
-20.2212 22.1458 -25.6218
-19.2727 23.2798 -30.3936
-18.6709 23.9064 -28.5792
-18.2966 28.3385 -30.6914
-15.2124 27.837 -29.0125
-17.0026 27.1572 -29.5845
timestep
-4.94288 -14.3169 14.0014
-3.17627 -16.808 14.9389
-2.96054 -14.9309 15.4501
-4.11576 -14.051 15.2166
-2.84272 -10.4949 18.3096
-4.14485 -10.962 17.4801
-5.91395 -5.34111 14.6335
-4.75513 -7.17994 13.6426
-5.30356 -8.87215 14.6165
-9.91897 -10.5697 15.1732
-9.37974 -9.21528 12.6358
-8.04344 -9.55937 11.9761
-3.86839 -10.6003 4.84056
-6.43894 -10.1463 7.03642
-8.59273 -10.1876 8.34398
-14.2683 -12.8486 4.80682
-12.5154 -11.3326 6.21719
-11.1057 -11.4425 5.74108
-11.4134 -13.9248 -0.208911
-11.774 -13.7679 1.6257
-11.4689 -12.402 2.11561
-15.2017 -9.41765 2.7414
-13.7897 -9.51015 1.49442
-10.8318 -7.30985 0.929679
-7.67611 -11.1014 3.75079
-8.76583 -8.32019 5.07966
-8.64697 -7.10997 4.1034
-4.35104 -1.3979 6.67826
-4.94945 -3.44543 5.77217
-5.40803 -5.20767 4.80817
-1.39341 -6.98469 6.77851
-2.0138 -6.58631 5.00584
1.61717 -10.0397 -0.513191
0.636444 -8.1565 1.13678
-0.259802 -8.75589 2.27799
0.91937 -14.3529 0.680007
-0.767083 -13.5237 2.61865
-0.220653 -12.3805 3.47976
6.45914 -15.6371 2.3355
5.00845 -13.7844 2.65631
3.60069 -12.4295 3.13707
4.23794 -6.38516 6.23141
4.50784 -7.53198 3.5045
5.8107 -9.47067 2.36458
8.85369 -10.5325 -1.56148
9.45296 -9.22842 -0.153186
9.41466 -9.4856 1.35234
13.5668 -10.379 3.87724
12.5206 -8.78987 3.32228
13.7026 -1.62401 2.07216
12.9145 -4.32463 2.90242
13.9406 -5.38927 2.50324
21.0243 -5.12197 2.87468
18.4362 -5.21688 1.63469
17.4751 -4.10241 2.21385
18.7643 -1.40025 -1.18988
18.0369 -0.965226 0.105728
16.3831 6.33477 1.27074
16.5892 4.19867 0.412371
16.7094 2.48109 -0.460747
14.639 2.69841 -5.27446
16.5028 3.14599 -5.12574
17.0919 3.90837 -3.8794
18.254 7.14741 -6.89576
17.187 7.52302 -5.19618
14.2309 9.92024 -5.23189
13.0226 11.9367 -1.11291
12.2749 10.3818 -1.95641
6.84466 13.983 -2.52395
8.72156 13.2907 -2.66512
8.83243 11.9609 -1.95035
1.70447 9.83653 1.51822
3.86719 11.2604 0.201995
5.17011 10.9771 -1.97017
2.36635 10.1766 -4.24064
3.70589 13.2537 -7.60631
2.48891 13.106 -6.75899
-2.51336 18.4424 -8.87431
-1.61818 16.5275 -7.824
-0.516497 14.8876 -8.2068
-2.99663 10.4334 -12.9024
-1.1798 11.4819 -11.9067
-0.976339 13.4104 -11.7083
-2.1079 15.8597 -14.3644
-6.19152 14.2642 -10.7959
-5.85708 13.7676 -12.6583
-5.63931 14.6735 -13.8674
-6.47811 20.8088 -11.7542
-7.16306 19.1963 -13.7962
-8.13166 17.5558 -13.4004
-11.1771 15.5562 -10.5205
-11.0033 15.1763 -12.4938
-13.4894 16.0892 -15.1835
-17.3226 16.0504 -15.1687
-21.1471 16.3832 -11.9447
-19.566 17.4912 -12.2913
-16.0762 17.8303 -8.50861
-17.7415 14.5681 -8.69637
-17.3759 16.3776 -9.28599
timestep
1.24897 -27.1005 26.9302
3.80353 -26.5019 29.5297
2.96541 -27.964 28.4642
2.58388 -27.6727 27.0298
6.96098 -26.1248 25.6241
5.6699 -26.6461 25.0484
1.65718 -30.7558 21.3109
3.65401 -29.8085 21.903
5.49606 -29.2937 22.325
10.1594 -26.844 22.4045
9.50828 -28.5344 20.1018
8.04745 -28.5776 19.7091
3.39266 -35.0915 19.632
6.13384 -33.3043 18.6361
7.35284 -31.4044 17.3409
2.47046 -27.5426 13.5915
4.07376 -28.9553 15.229
5.57131 -29 14.9265
7.00234 -24.2577 10.4711
6.01139 -25.6673 11.4183
6.53043 -25.9892 12.8251
5.95817 -23.0295 16.7036
5.01859 -23.228 14.9419
4.03741 -21.041 12.0585
-0.738052 -19.0653 9.00392
0.799994 -21.9552 8.87279
2.19845 -21.7478 8.87679
2.91463 -22.4578 1.47924
3.22764 -21.6476 3.64756
3.63251 -20.9699 5.41091
0.264409 -17.6594 4.01472
1.69788 -17.6143 5.34827
2.22713 -11.6996 9.5647
2.68144 -13.4265 7.52711
1.66005 -14.4875 7.48932
-4.24949 -13.9206 11.6063
-1.96542 -14.2867 10.2125
-1.95578 -13.9366 8.69705
-4.2022 -7.70578 9.19819
-4.83592 -9.8289 9.98061
-4.3963 -11.0337 8.45331
-0.345569 -11.5906 2.215
-1.61094 -9.60621 3.94998
-2.76035 -8.68994 6.00963
-2.62241 -3.75035 8.47182
-2.20359 -4.08563 6.57525
-3.00944 -4.95371 5.588
-4.28176 -4.20004 0.511724
-3.35013 -3.48949 2.15355
1.23627 0.218429 2.1323
-1.17283 0.513516 3.61461
-2.42282 0.162464 2.72938
-6.17015 4.18402 -2.16756
-4.90431 3.1893 0.291044
-3.36252 3.12013 0.395404
-0.592463 6.08916 -1.41644
-2.03394 6.28033 -1.17688
-7.91475 9.12163 -2.65585
-5.54056 8.94468 -2.88172
-3.64574 8.95837 -3.41359
-1.39217 13.8628 -2.34722
-1.5852 13.3529 -4.17218
-1.45256 11.8599 -4.43584
2.62465 10.2106 -5.90309
2.39384 11.4552 -4.58376
5.00503 14.1766 -4.40831
6.94583 16.247 -7.85693
5.15898 16.448 -7.4409
4.27518 16.4532 -13.8124
5.02693 16.2806 -12.0635
4.05453 16.8611 -10.9896
-3.27167 17.2166 -8.37949
-1.43997 17.3332 -10.8097
0.572978 16.903 -12.2426
0.701982 17.1744 -16.018
-0.841003 19.7133 -19.7634
-0.268824 20.0142 -18.4942
0.980171 23.7464 -15.5745
0.260879 25.0864 -17.2771
-0.926864 23.7348 -17.9494
-6.39368 27.4404 -17.2972
-6.12929 25.1747 -17.622
-4.38185 25.2977 -18.598
-3.15546 28.8533 -19.1516
-2.40363 34.5109 -20.8481
-3.42512 33.6477 -19.3838
-4.35498 32.4466 -19.6536
-11.5713 33.8853 -19.7497
-9.05514 33.409 -20.5678
-7.49132 33.2018 -21.6118
-6.93103 37.4561 -23.036
-5.88923 35.9209 -23.8002
-2.63111 36.7765 -25.3217
-0.271635 33.753 -25.8701
-0.728348 29.5738 -23.527
-1.79635 30.4697 -24.9062
-6.25193 29.1025 -26.1539
-6.0449 28.7171 -22.5721
-5.47764 29.5946 -24.2717
timestep
-8.63792 -32.7458 10.6435
-7.32972 -29.4534 11.4341
-8.75299 -30.669 11.8161
-9.3572 -31.5443 10.7236
-11.4729 -28.4587 8.04684
-10.884 -29.7884 7.72406
-12.3123 -31.5537 4.21557
-10.7992 -30.5175 2.74836
-9.73299 -29.5331 4.10894
-5.50664 -25.3088 -0.416861
-7.615 -25.8629 1.62148
-7.32003 -27.0738 2.55561
-5.22097 -31.1414 7.85022
-3.65457 -29.289 5.23994
-3.81062 -27.1462 3.92653
2.38233 -29.0241 2.09985
0.0243941 -28.1402 1.10847
-0.524765 -27.0611 1.93182
1.49132 -21.3074 -0.602446
1.3801 -22.8658 0.565967
0.837447 -24.0279 -0.0201448
1.50532 -24.5776 -4.89835
2.68572 -24.5861 -3.40167
4.26912 -21.2699 -3.47059
6.95115 -24.2714 -0.626521
8.24755 -21.339 -1.24551
7.29295 -20.2602 -1.32057
9.81888 -14.4803 -5.64113
8.58892 -15.9243 -4.29819
7.61487 -16.941 -2.91109
4.99445 -14.3465 0.529623
4.82584 -14.8851 -1.38457
1.62488 -12.0874 -7.38525
2.12885 -13.3386 -4.999
3.09899 -12.6885 -4.04674
1.54333 -6.90637 -0.00620745
2.22645 -9.19718 -1.09975
2.2372 -9.10513 -2.67748
1.79523 -4.99769 -7.56948
2.17242 -5.40177 -5.32688
2.59678 -5.48628 -3.48979
7.17205 -7.93122 -0.40954
5.55557 -5.60175 0.0599444
3.6614 -3.87132 -0.303104
1.98941 1.84284 2.67243
2.1574 -0.0754316 2.2966
3.24914 -0.466838 1.25348
7.47523 2.29532 0.982635
5.86934 2.19388 2.10916
4.63864 8.44349 5.86822
5.11769 5.95768 4.54928
4.64245 5.64152 3.13161
2.18918 10.8429 -1.31768
2.83556 8.68086 0.478787
3.81898 9.08466 1.61436
1.31753 12.7017 2.32913
2.64019 12.4507 2.95722
6.85552 16.223 8.0006
5.05304 15.2872 6.85782
3.57971 14.1716 6.21981
-0.259731 16.795 7.50939
0.377087 15.9069 9.13136
0.93492 14.5434 8.86161
-3.73462 12.7046 6.85833
-1.75256 12.3102 7.1669
-0.194236 9.47187 5.29128
-2.32008 6.13879 1.81675
-1.79471 7.77256 2.38159
-3.31745 14.062 0.662932
-2.28628 12.602 1.27041
-3.00006 11.1915 1.06248
-8.39261 7.0725 -1.82996
-6.81414 9.41538 -2.45387
-4.43519 10.5949 -2.34413
-1.36591 12.2571 -4.03726
2.9594 13.6878 -3.31372
1.61698 14.3416 -2.98189
-0.696562 18.2956 1.09386
0.979134 18.7185 -0.410891
1.87548 18.0553 -2.1003
3.22715 22.6392 -6.14146
3.99966 20.4574 -6.12241
4.06215 20.3748 -4.1624
6.20061 23.0156 -2.40966
4.67405 27.2103 -5.53082
4.13768 27.0756 -3.66671
3.67009 25.774 -3.02329
-2.37087 24.6064 -1.32406
-1.4032 25.6046 -3.59577
0.24393 24.7426 -4.40393
-1.96092 22.3935 -8.48137
-1.34941 24.1291 -7.84069
-2.70655 27.414 -9.53775
-3.1165 30.7836 -8.02289
-6.11148 32.8783 -5.16383
-6.01175 32.9594 -7.09696
-7.2177 37.7572 -8.65406
-7.89598 35.2731 -10.8576
-7.67046 35.706 -9.0022
timestep
-2.68994 -32.6193 -13.303
-5.20449 -31.1491 -13.9634
-3.51864 -30.3081 -13.6787
-2.33297 -31.2019 -13.2515
1.01028 -28.2921 -14.3746
1.07382 -29.6756 -13.9188
8.07798 -32.5485 -13.2393
6.14577 -31.1569 -12.801
4.45634 -30.3522 -12.4228
7.7073 -23.4252 -12.5482
6.66762 -26.1075 -13.1109
5.77969 -26.7791 -11.999
-0.425949 -24.7506 -7.76891
3.02583 -25.0424 -8.09127
4.40665 -23.9547 -9.88318
8.73945 -18.265 -10.4442
6.88709 -20.1518 -10.7631
6.91465 -21.0486 -9.55368
9.33493 -18.9535 -4.08848
9.24098 -19.4939 -5.91327
8.34072 -18.7686 -6.80834
10.8202 -14.3799 -5.96962
9.30168 -15.3284 -5.58018
5.67049 -15.2209 -4.40807
-1.48443 -12.2501 -4.64373
1.5704 -13.4128 -4.19376
2.2967 -13.8596 -5.44856
1.52289 -12.9255 -12.5673
1.5824 -12.327 -10.3563
1.74226 -11.892 -8.47028
1.75433 -6.92434 -8.77072
0.363718 -8.35191 -8.70597
-6.35005 -9.52057 -10.5282
-4.20667 -9.4027 -9.03738
-3.4051 -8.14309 -9.08172
-6.06963 -3.80751 -3.76507
-5.00567 -5.69059 -5.27102
-4.68432 -5.44481 -6.71787
-4.60146 -1.00397 -11.4127
-3.52953 -1.82408 -9.48578
-2.79353 -2.35984 -7.69815
4.46674 -0.762088 -8.44779
2.04721 -1.126 -6.65802
-0.11216 -0.538381 -5.50802
-1.51213 0.286739 -0.231578
-0.657189 1.65467 -1.22936
-0.761563 1.89997 -2.79578
-2.03153 6.40434 -2.71927
-0.354632 5.54926 -2.96265
5.11695 8.96153 0.670761
3.83482 7.34679 -1.32839
2.29767 7.7094 -1.45466
-1.39761 10.4071 -1.95411
0.667147 11.8276 -0.552287
2.14979 11.5355 -1.06826
4.12917 12.6222 3.23847
4.39446 12.798 1.70392
9.26789 17.3052 2.599
8.50098 15.4072 1.46437
8.18605 13.5111 1.06783
10.4317 11.3082 4.84538
10.3423 10.0262 3.45752
9.07329 10.1481 2.6355
8.09505 5.93063 5.08697
7.08683 7.05339 3.77355
3.23044 6.85593 3.42577
0.459666 8.02806 7.90406
0.968178 7.05394 6.36753
-4.3365 3.03131 6.52484
-2.59141 3.88028 6.78625
-2.55414 5.40262 6.34336
-6.60431 3.43364 10.1857
-4.74058 5.73503 10.5006
-3.93902 7.66805 9.12419
-3.99083 11.466 9.387
-3.59057 14.1485 5.30432
-3.31223 14.2247 6.89111
-0.442238 18.7989 9.36055
-2.54597 18.2042 10.0533
-3.27204 17.5805 8.36592
-7.65346 18.9991 7.24943
-6.41972 18.6391 5.35835
-4.89354 19.7845 5.82261
-5.8855 23.224 7.03158
-3.78404 26.2104 11.4258
-3.01823 24.6194 10.5013
-3.75335 23.329 10.0961
-9.12745 17.9527 12.7002
-7.74952 20.0826 12.0907
-6.75165 21.7681 12.0454
-9.2624 25.3873 13.9336
-8.79727 23.6552 14.6712
-10.28 22.5894 18.0593
-11.8036 19.6861 19.9732
-10.2645 18.0729 24.1384
-9.17082 18.9343 22.6757
-6.028 16.2414 21.1423
-3.88636 18.4667 22.5031
-5.60208 17.694 22.4622
timestep
-25.5933 -5.86988 -9.25611
-22.6814 -5.56582 -7.21071
-23.8372 -4.5054 -8.20494
-24.3753 -5.15432 -9.50762
-20.1593 -5.81953 -11.5075
-21.4593 -6.56875 -11.4564
-21.8593 -13.399 -14.5398
-21.1341 -11.2703 -14.0083
-20.6226 -10.0513 -12.5604
-14.1918 -12.3163 -14.9621
-16.5772 -10.7313 -14.6508
-17.0243 -10.5747 -13.2309
-17.9146 -7.0324 -7.51848
-15.4535 -8.93706 -8.91937
-14.0848 -9.63815 -10.904
-7.65777 -11.9219 -13.0646
-9.84643 -10.4369 -13.053
-10.4591 -10.1243 -11.671
-5.40349 -8.365 -7.8091
-7.06663 -9.11557 -8.32084
-7.54332 -8.80323 -9.77181
-4.30244 -6.83377 -12.902
-4.9662 -8.64975 -12.5916
-3.97245 -11.892 -14.4354
2.5023 -12.1731 -9.8218
-0.34188 -12.6366 -11.5141
-0.504671 -11.8827 -12.7809
5.80614 -11.2433 -16.4719
3.57883 -10.4974 -16.1968
2.94318 -11.3725 -14.5307
5.31139 -7.67185 -13.7073
4.86297 -9.06964 -12.3542
3.88508 -7.87665 -5.14018
5.01826 -8.34378 -7.51747
4.19047 -8.0449 -8.74349
-0.393458 -2.49417 -9.60187
0.656498 -4.99519 -9.07921
2.19039 -4.95577 -9.10021
4.71126 2.16449 -10.0713
3.74946 0.316326 -9.08029
3.17621 -1.36373 -8.16097
4.77342 -5.13488 -2.30526
2.98934 -2.79832 -2.88474
2.5958 -0.743372 -4.36527
0.326666 4.21959 -3.01215
1.55654 3.24372 -1.74509
2.80385 2.39126 -2.24377
6.76504 3.5655 -0.150647
5.06318 3.20872 0.67913
2.24877 5.06244 7.26863
4.25908 4.52539 5.2946
3.90398 4.89819 3.84346
3.91436 6.9578 0.211164
2.67068 8.7494 2.10764
3.30908 8.69358 3.37245
4.19012 11.8083 6.73565
3.16785 11.8127 5.53446
-1.58358 13.443 1.1202
0.371255 14.1047 2.27348
1.69555 14.7779 3.56006
0.987177 17.986 7.95731
-0.0999643 18.3869 6.39301
0.500911 18.1917 4.98107
4.35761 20.3555 7.21604
4.09807 19.2375 5.64698
5.52428 15.6894 5.183
7.95573 14.309 1.69063
6.06372 14.1015 1.86241
2.48324 13.3997 -1.53582
3.79561 12.0025 -1.65571
4.32739 11.5865 -0.302805
9.96142 8.90272 -5.0843
8.64256 8.95762 -2.42134
7.73047 9.74344 -0.205967
10.046 9.28928 2.64224
8.97651 4.91949 3.85975
8.78832 6.25241 4.62403
5.96528 9.23521 9.74325
6.21564 7.01285 9.01496
7.49787 5.78019 8.18382
10.3986 2.69964 12.5894
10.1827 2.3835 10.3623
8.21091 2.56553 10.0793
5.9065 0.0474039 11.5173
4.00779 -1.13438 16.3294
5.37448 0.219789 16.1458
6.63336 0.00587611 15.2746
12.1217 -1.6007 19.7488
11.5916 -1.35941 17.0788
9.57374 -1.30103 17.1031
7.16805 -3.65585 20.8117
7.36317 -1.81581 20.1973
7.78943 0.816067 22.8714
8.49085 0.0757733 26.5295
4.31763 -1.69412 27.8983
5.95865 -2.71219 26.9412
5.40708 -6.64275 24.068
2.81739 -4.57082 23.3274
4.69088 -4.73442 23.9692
timestep
2.81842 -6.34125 -23.0427
2.12758 -4.19591 -20.4049
3.36096 -5.57677 -20.7795
2.95538 -6.74928 -21.6588
2.29079 -11.097 -19.2214
1.53941 -9.94482 -20.0153
-5.93448 -10.8402 -20.6364
-3.96457 -10.427 -19.5791
-2.05954 -10.2174 -18.8469
-0.978939 -9.98727 -11.3936
-2.08336 -9.68755 -14.0697
-1.84276 -10.826 -15.0108
-1.09781 -17.8099 -16.8809
-2.59026 -15.4791 -14.6313
-2.46233 -13.7657 -12.7042
2.22821 -15.5584 -10.892
0.788461 -13.7676 -9.37439
-0.710501 -14.0738 -9.38109
-4.53088 -13.137 -4.12673
-3.88512 -13.9087 -5.69005
-2.36104 -13.624 -5.931
0.140676 -11.7049 -2.58008
0.251667 -13.4995 -3.20313
-0.494629 -17.0222 -1.91007
-5.88638 -18.7269 -4.34477
-4.77736 -18.896 -1.2512
-4.10241 -17.6878 -0.70865
-5.2494 -20.5451 4.68979
-4.61926 -18.5519 3.64553
-3.9641 -16.9056 2.94553
0.314825 -14.8374 1.75975
-0.992035 -14.4795 3.16009
-0.0619235 -13.6771 7.45523
-0.0156215 -11.4022 6.11291
-1.059 -11.2695 5.02651
-3.47325 -4.63484 3.37526
-3.31647 -7.08199 4.22952
-1.90488 -7.53438 4.32919
2.82649 -5.92605 5.15541
1.48168 -4.33813 4.14613
-0.140936 -4.38836 5.1897
-1.55416 -2.06726 12.4282
-1.25325 -0.956636 9.643
-1.7314 -1.595 7.21852
-3.84885 3.92279 4.246
-3.517 2.4466 5.48882
-2.23857 1.70384 5.34522
1.57208 3.95731 2.80984
0.127919 4.33793 4.05728
-2.49035 7.94982 8.18663
-1.68889 8.75321 5.50131
-1.59695 7.69458 4.33317
-2.89612 6.49391 -0.866434
-2.63847 9.32779 -0.0699105
-1.66447 9.62311 1.07689
0.275686 13.8178 -0.505363
-0.796871 13.3013 0.486996
-5.6292 13.0433 4.36114
-4.58329 14.4277 2.76402
-3.61628 15.689 1.6627
-4.4619 20.4175 0.0347578
-3.49757 20.453 1.74578
-3.92546 19.3208 2.6939
-5.84951 18.8671 6.97756
-6.26459 20.1992 5.59094
-5.68423 23.845 6.02776
-1.92383 25.388 8.7046
-2.10915 25.1228 6.89689
-1.06287 20.6526 9.75046
0.320624 21.2841 8.47027
-0.345885 21.7744 7.09416
4.49675 18.4752 2.94766
1.75312 18.7316 4.08154
-0.714808 18.8762 4.73922
-2.20448 15.7844 6.57962
0.792534 13.4183 9.25806
0.876105 13.7209 7.75436
6.46987 11.4649 5.39941
4.18867 11.5676 4.83728
3.20857 11.1259 6.48953
1.85966 6.86778 11.508
2.95184 6.91346 9.50808
4.04965 7.93122 8.37824
6.62587 6.19253 6.16615
8.81984 4.36366 1.68726
6.944 4.54939 1.61465
6.11006 4.17294 2.94929
3.12345 -1.31244 7.40441
3.62234 -0.205966 4.95593
4.49444 0.780402 3.57124
5.39284 1.39657 -0.778025
4.29637 -0.121897 -0.18842
5.47542 -3.80556 -0.377497
3.15464 -6.63098 0.577649
4.93728 -9.6808 3.56639
5.58509 -7.87463 3.02535
10.0532 -7.53028 1.54832
10.3111 -9.88254 4.26685
9.33405 -8.35936 3.42245
timestep
-7.21821 -13.5868 -7.22475
-6.26329 -10.7789 -6.05221
-7.74595 -11.9468 -5.56739
-7.43629 -13.3802 -5.84824
-3.24606 -14.2117 -4.04452
-4.65212 -14.7185 -3.7074
-6.23731 -19.9143 1.69634
-5.39097 -18.1211 0.497273
-4.45509 -16.6491 -0.510624
-1.56195 -12.9757 -0.515426
-0.467064 -14.8528 1.39993
-1.15562 -16.2349 1.29306
-4.27755 -22.621 5.44108
-2.48583 -19.981 4.00895
-0.305064 -18.5978 3.9939
5.16258 -22.539 6.53326
3.22034 -21.4299 5.16609
2.97507 -19.9318 5.28439
9.45872 -19.6128 3.96524
7.58947 -19.983 4.13337
6.61515 -18.9087 4.62328
5.34966 -17.1394 0.412256
5.38179 -16.3625 2.10399
2.17024 -15.2994 3.95194
-3.64411 -14.376 4.8323
-1.31582 -12.0378 4.83255
-0.0917108 -12.2506 3.90647
-1.30416 -7.008 0.20916
0.333374 -8.47254 1.18707
1.6041 -9.31499 2.35647
6.93048 -8.67154 2.72669
5.01381 -7.9037 2.87693
2.91931 -1.15418 3.50499
3.33031 -3.6569 4.0281
4.71697 -4.17711 3.49454
9.76337 0.852481 4.04323
8.06432 -0.866689 3.0139
7.084 -1.36694 4.00162
10.5145 2.36192 8.48866
8.3875 1.69609 7.54221
6.6437 1.31729 6.7204
8.31864 6.48658 2.56916
6.72734 6.11544 5.10247
5.10487 4.68207 6.34531
0.533342 3.50815 7.64277
0.5787 5.01694 6.33333
1.5118 4.9542 5.13803
-1.47244 5.46026 1.02988
-0.350222 6.53411 2.22475
-1.54963 13.7889 -0.127963
-0.595787 10.9221 0.136706
-1.57399 9.94996 0.813637
-6.06649 9.68535 3.76659
-6.1873 10.843 1.09227
-5.32096 10.0948 0.0137337
-6.85337 9.7767 -4.04943
-7.59787 10.6394 -3.08895
-12.0411 6.03383 -5.35666
-11.8336 8.24457 -4.54093
-11.3391 9.98101 -3.78352
-14.3088 10.0022 1.05017
-14.6665 11.0254 -0.463248
-13.5491 11.702 -1.18618
-9.38941 14.758 -0.775371
-10.9011 14.0293 0.354573
-12.2278 16.0388 3.34015
-10.1147 19.9123 5.06561
-10.9569 19.6152 3.33382
-4.68249 19.5137 1.55296
-6.30985 19.2917 2.44365
-7.61089 19.4846 1.56268
-2.49595 21.1203 -4.00421
-5.07936 19.9289 -3.16965
-6.32955 18.1627 -1.84693
-4.96408 14.6655 -1.89639
-1.81924 12.9332 -5.20853
-2.88238 12.4203 -4.20932
-4.76026 6.79704 -2.29193
-2.74702 7.19084 -3.22563
-1.71304 8.90883 -3.22504
2.87764 9.77025 0.519925
3.10979 10.2157 -1.72082
1.9153 8.63041 -2.13781
2.87347 5.3223 -0.650868
5.78513 0.492101 -0.430162
5.80936 1.89438 0.883144
5.88769 3.39358 0.583575
7.03489 7.99888 -3.51158
8.53657 6.31553 -2.19308
8.26812 4.38643 -2.33269
10.9495 0.450766 -1.74627
9.57653 0.888974 -3.09999
7.91667 -2.06999 -4.89304
10.0889 -3.13491 -7.81339
8.98676 -0.0404284 -11.2193
9.76522 -1.80855 -11.3282
11.3059 -1.18878 -15.9622
11.4976 -4.29991 -15.5681
11.356 -2.62886 -14.6407
timestep
2.85203 -12.4088 -14.4813
5.50811 -11.9088 -15.1008
4.64913 -11.0783 -13.5216
3.08824 -11.2366 -13.6739
3.31666 -10.4874 -9.0047
2.21711 -10.7704 -10.0536
-0.845289 -4.42499 -8.17661
-0.399128 -6.13039 -9.7239
-0.22643 -7.86918 -10.7124
-5.81051 -9.21462 -15.0515
-3.63599 -8.87649 -13.1156
-2.98056 -7.42996 -13.2269
-10.0282 -8.22321 -15.0229
-8.06699 -7.20245 -12.3621
-6.07788 -5.60816 -11.9119
-3.22437 -2.09355 -14.2706
-4.36529 -1.37831 -11.9467
-4.35789 -2.37842 -10.8982
-3.59318 -0.415636 -4.79766
-3.52826 -1.4768 -6.41498
-3.18079 -0.724198 -7.63696
-0.243929 3.76289 -7.63383
-0.644043 2.04126 -6.94487
0.472609 0.460898 -3.6227
6.21993 2.27225 1.63673
4.05226 1.12162 -0.57085
3.40212 1.90611 -1.70369
5.43399 8.40781 -4.50458
5.82731 6.29684 -3.58073
5.89551 4.46021 -3.13825
8.00053 6.73515 0.652151
8.28363 5.074 -0.352086
11.5625 1.08452 -1.85052
11.3185 1.66307 0.644866
9.95112 2.2446 1.17079
7.85424 3.89271 6.20074
8.53713 1.34585 5.61461
9.75269 1.04873 4.69518
15.4586 -2.31864 7.50249
13.4493 -1.97402 6.37407
11.8343 -2.15284 5.08882
8.2291 -6.00692 9.83179
8.38845 -5.60859 6.89278
8.77978 -4.44298 4.67292
7.85816 -1.14548 0.646513
6.40339 -1.68095 1.76307
6.55636 -1.73955 3.25051
4.41956 0.783905 6.55371
3.63528 0.154337 4.79391
-2.88348 -0.418215 1.40903
-0.418835 -0.454952 3.01569
0.0851299 0.884984 3.64816
-3.53705 7.08319 5.15424
-2.21613 4.82551 3.86741
-2.5627 3.3867 4.23594
-6.69683 2.79839 6.29962
-6.30975 3.39478 4.91239
-10.7413 3.39448 1.78453
-9.17112 5.03363 1.34155
-8.53127 5.86384 2.98952
-7.46685 10.8028 2.5977
-8.06689 10.3331 4.43455
-9.09204 9.27104 4.42936
-11.3791 11.2532 0.904189
-11.9403 9.67337 1.96914
-14.7238 7.59855 0.371697
-14.8305 7.66707 -3.97813
-13.6511 6.42479 -3.08795
-7.49696 6.8836 -5.33043
-9.01247 7.12586 -4.13752
-9.88657 5.93593 -4.00641
-5.9025 2.43133 -8.25154
-6.59854 2.60824 -5.39659
-7.74216 2.94444 -3.20505
-5.76971 2.7049 0.0998522
-7.31389 -1.63376 1.52341
-6.42339 -0.550929 2.03401
-5.19091 -0.134297 8.08272
-4.28474 -0.436716 6.07271
-4.05312 -1.92988 4.84825
-0.330564 -5.10942 2.10463
-1.50161 -5.89366 3.90423
-3.2112 -5.66631 4.90294
-4.10589 -7.91795 7.73275
0.177175 -6.82385 11.0365
-1.61764 -6.03475 11.1543
-2.19823 -5.38174 9.91618
-0.969607 2.59472 8.55298
-1.0243 0.00452094 9.18729
-0.650929 -1.92783 8.99009
2.42668 -4.95824 7.86618
2.91906 -3.1933 8.6789
6.57759 -2.16972 8.2295
8.57015 0.698186 9.80139
12.0059 3.15644 7.66356
10.6331 3.75811 9.02849
12.1263 7.92923 8.28753
11.1657 8.28246 11.5277
10.8181 7.53811 9.82414
timestep
-5.18109 14.0079 -12.9108
-8.80832 12.4448 -14.2316
-7.07874 13.2215 -14.3794
-6.61725 13.942 -13.053
-9.78689 17.6179 -13.1603
-9.1179 16.7267 -12.1276
-15.6592 14.2177 -9.94994
-13.281 14.4483 -9.91076
-11.2967 14.5755 -9.83966
-9.14106 10.5151 -3.71279
-9.52139 12.6825 -5.61448
-10.4538 12.3681 -6.78138
-15.4021 10.587 -11.1922
-13.7436 8.9026 -8.64577
-12.8445 9.40774 -6.27988
-9.87489 2.72123 -4.82233
-10.9217 4.90259 -6.06707
-11.0859 6.14528 -5.16572
-8.11991 6.64081 0.759712
-8.74904 6.04113 -1.01124
-8.75498 6.99627 -2.26745
-5.45693 10.3354 -3.15504
-5.30814 8.58127 -2.51445
-2.43521 9.86062 -0.349777
3.43725 5.31134 2.3583
1.44995 7.59865 0.902495
0.00361918 7.61086 1.34646
-0.912284 10.1046 7.98391
-0.870989 8.24237 6.56871
-0.310267 9.09542 4.91486
4.41009 8.6399 6.44085
3.43992 9.38422 4.95275
7.54967 12.8298 -0.117566
5.86866 12.3215 2.00654
5.65013 10.8189 2.18691
9.67052 7.95618 4.54473
9.95223 8.70211 1.97907
8.6598 8.60242 1.25151
7.55907 3.50512 5.18392
7.30654 4.15039 2.86945
7.06437 5.18314 1.0927
7.12028 0.173808 -3.58881
5.59873 2.81926 -3.25681
4.41005 4.1204 -1.53986
-1.09134 4.52966 -1.15558
-0.188632 2.88158 -1.52455
1.12024 2.54568 -0.864415
3.17325 -1.60122 -3.67435
1.86237 -0.973402 -2.21943
3.12883 -2.95552 4.92443
1.7748 -2.16883 2.52692
1.9746 -2.86064 1.16182
-2.05098 -8.63512 -1.16734
-0.0905217 -6.60194 -0.967361
0.153353 -6.10866 0.469442
-0.310716 -8.68674 4.37396
-0.259683 -9.00031 2.88985
-3.91061 -9.56686 5.09344
-4.57188 -11.113 3.55814
-3.1388 -11.2884 2.16828
-1.91595 -15.4552 -0.903181
-1.24846 -13.716 -1.56708
-2.19442 -12.5693 -1.36857
-6.70942 -14.3334 -2.70825
-5.76609 -12.545 -2.62117
-6.73048 -9.99521 -0.00832826
-4.72777 -5.08028 0.80311
-5.33958 -6.50856 -0.275276
-5.71255 -5.9371 -6.82398
-5.76524 -5.66568 -4.93239
-5.01445 -6.80435 -4.12498
-0.212247 -13.8444 -6.89587
-1.81946 -11.2619 -6.83475
-2.40467 -9.48336 -5.07633
1.15542 -8.58248 -4.46188
5.10161 -9.87302 -1.89258
3.7512 -10.366 -2.17268
1.75593 -15.9895 1.014
1.77463 -13.7051 0.801551
2.91169 -12.2164 1.08294
3.63129 -7.22825 4.70366
5.24992 -8.19044 3.30804
4.85073 -10.0828 3.60303
4.31608 -10.3768 7.29044
3.76563 -7.802 12.0927
3.09309 -7.13938 10.3889
3.75984 -7.00348 9.00306
8.04056 -5.58817 13.2268
7.82084 -5.30665 10.5792
7.09507 -5.15358 8.68788
7.89351 -1.61408 5.20217
8.64556 -3.33275 5.80699
12.2155 -4.05169 4.70176
13.6819 -7.17605 6.38592
17.9695 -6.92179 8.60538
16.1402 -6.61864 9.25567
13.5957 -6.22277 13.0348
16.4578 -4.88961 13.5009
14.896 -4.82572 12.298
timestep
2.23495 12.3391 -6.86499
3.46858 14.189 -8.91577
2.04527 14.5598 -7.72609
2.05828 13.7523 -6.48407
-0.904073 16.6762 -4.10947
-0.816335 15.179 -4.46092
-6.27505 11.5771 -2.38165
-3.96073 11.9198 -2.47589
-3.71819 12.8324 -4.23798
-8.70056 12.4685 -10.1049
-6.44867 12.6948 -8.10962
-6.54451 12.003 -6.76677
-9.55884 9.72019 -2.40152
-10.6921 8.40218 -5.49747
-8.47209 8.7561 -6.76988
-3.59753 4.00609 -9.33722
-5.56758 5.04097 -7.95052
-6.31499 6.1723 -8.61192
-7.37071 6.77266 -14.9952
-6.7005 6.78168 -13.2331
-6.87889 5.48886 -12.3708
-3.02056 3.38454 -13.1168
-4.71783 2.49367 -12.7572
-5.00222 -0.147039 -10.0564
-3.50625 1.92588 -2.72118
-3.2403 1.67705 -5.97133
-4.60606 1.31486 -6.52294
-8.17409 1.47286 -0.984056
-7.7641 2.21562 -3.15187
-7.12189 3.37928 -4.64488
-5.02273 7.03363 -2.18822
-5.12905 6.56747 -4.08013
-0.672611 9.5896 -8.91347
-2.58388 9.27457 -7.14209
-2.23406 8.16255 -6.10919
2.75298 10.6786 -1.42462
0.741005 10.3396 -2.92178
0.790296 9.16927 -3.92431
3.7148 7.28201 0.420884
1.53964 6.78223 -0.276601
1.59667 6.06425 -2.04093
0.999299 5.84139 -8.88986
1.64769 3.98543 -6.6714
1.79157 2.92766 -4.3094
-0.548577 -1.67953 -0.416431
-0.104614 -0.46987 -1.96247
1.35356 -0.262208 -2.31773
4.91246 -3.09676 -3.91188
3.55184 -3.3956 -2.62366
7.77527 -4.26539 -0.39298
6.04647 -6.58417 -0.475989
4.72795 -6.10115 -0.132407
3.22972 -7.63165 7.00179
2.83644 -7.51636 4.09151
4.17983 -7.52228 3.32224
6.6808 -10.2514 5.51075
6.74146 -10.1872 4.0253
4.68358 -16.4775 4.13956
5.45516 -14.9509 2.6209
6.37493 -13.3812 1.82941
8.02597 -17.186 -1.09532
7.73084 -15.5715 -2.14311
6.61265 -14.6273 -1.77299
2.59367 -16.5425 -3.60438
4.01072 -15.4669 -4.46118
3.79482 -12.2021 -6.25018
3.66252 -8.06936 -3.4968
4.98893 -9.10947 -4.38562
9.75758 -8.59625 -6.11022
9.66458 -8.2495 -4.1682
8.65756 -9.01707 -3.27153
10.3307 -14.389 2.16889
10.9516 -11.7724 0.834235
10.118 -9.46486 0.215923
9.96832 -6.22092 2.22871
8.77049 -4.5159 6.23309
7.80054 -4.62864 4.98153
4.39898 -1.06145 1.89394
3.26212 -2.4663 3.28635
4.50591 -2.76553 4.70362
1.04778 0.206173 8.65686
3.2982 -0.189918 8.96936
3.10793 -1.85295 8.14169
-0.587798 -2.77238 8.7904
-3.71357 0.847159 10.9505
-1.95677 0.628687 11.6584
-1.35088 -0.763453 11.8885
-0.400114 -5.29822 14.2175
-0.356178 -3.42428 16.1509
-1.91101 -2.4586 15.2994
-5.59981 0.717799 15.5979
-3.9742 0.437108 16.5535
-4.36484 1.04315 20.1244
-7.51863 -1.09371 20.0875
-5.31586 -4.55084 17.9156
-6.99112 -3.63276 17.3777
-10.4525 -6.44909 13.7664
-10.766 -3.37583 14.8117
-9.7614 -5.06881 15.1508
timestep
-14.6639 -3.66182 -8.54557
-12.0982 -6.69271 -7.36601
-13.6804 -5.70633 -7.51362
-13.419 -4.30146 -8.2116
-10.2117 -2.49116 -6.13975
-10.2494 -2.19883 -7.61028
-7.41982 2.88244 -12.1531
-7.07886 0.968164 -10.7627
-7.44555 -0.547364 -9.6552
-0.608112 -3.66056 -9.34141
-3.37095 -3.2493 -9.68237
-3.82003 -1.85927 -9.57987
-4.00692 5.32332 -11.6301
-2.24766 2.37899 -11.2587
-1.30749 0.0699448 -11.6308
5.7496 -2.05845 -12.3799
3.41898 -0.9295 -11.6419
2.12506 -1.68517 -11.9977
2.93406 -8.03472 -12.823
3.25791 -6.13663 -12.7454
2.48203 -5.47779 -11.6148
3.02274 -8.93103 -8.76017
2.33329 -7.2516 -8.30805
2.12307 -5.12466 -5.18848
4.01622 1.45505 -9.09937
3.55325 -1.55177 -7.60386
2.46882 -1.48819 -6.56244
-2.5008 1.06528 -2.83462
-1.30134 1.20217 -4.79217
-0.321567 0.999537 -6.47811
1.50372 5.60493 -7.22981
0.637609 4.15701 -8.37447
1.1409 6.7541 -12.4411
1.50093 4.14153 -12.9882
2.14082 3.4149 -11.7679
8.33516 6.15666 -13.8455
5.97275 5.04284 -13.3635
5.81317 4.29429 -12.0967
8.99148 9.08046 -10.0915
6.82826 8.11868 -10.0012
7.31061 6.29854 -9.3201
13.3071 1.52061 -5.21619
10.7763 2.39386 -6.46852
8.67435 3.79824 -6.83063
4.09382 2.06907 -3.76122
5.98473 2.15803 -3.20428
6.85519 3.41687 -3.47981
9.31262 7.41976 -1.14418
8.89576 5.52463 -1.14272
5.57317 4.15843 5.42438
5.90316 4.95528 2.6648
7.1447 4.23114 1.9665
5.87728 -2.5298 4.47276
5.36303 0.014314 3.36809
6.59573 0.504711 2.59387
7.70956 -2.14316 -1.06021
7.83062 -2.40579 0.559558
12.0319 -6.61927 -0.799599
12.6748 -4.76417 0.570237
10.9538 -4.20291 1.44955
10.0409 -7.11066 5.4809
8.80372 -5.61074 5.23514
9.46564 -4.30021 4.88001
13.2295 -3.94766 8.35511
12.4661 -3.01155 6.81854
14.0021 -1.92371 3.56441
10.6503 0.0519369 0.761143
11.1331 0.371286 2.65083
8.837 3.38298 7.9805
10.0328 2.62797 6.63657
9.71782 1.2353 6.09734
5.61371 -4.81215 9.56434
5.66552 -1.87046 8.98066
6.38371 -0.159193 7.3285
3.00378 1.10703 5.97751
-0.973736 3.44626 6.63949
0.195186 2.98162 7.6474
-0.641739 7.50249 12.7083
-0.251476 5.31682 12.1182
-1.10093 3.77902 11.1122
-1.89765 -1.1834 12.8521
-3.20239 0.521899 13.6603
-4.02433 2.11918 12.7413
-7.56275 3.43347 13.0477
-10.188 -1.16663 10.7738
-10.6598 0.683239 10.6166
-10.586 1.45269 11.9315
-16.4395 0.316808 17.545
-14.683 0.250093 15.5129
-13.0393 0.0833388 14.4693
-11.7754 -4.8177 13.3999
-13.2405 -3.68203 14.0056
-16.3019 -5.3777 15.594
-18.9131 -3.66922 17.83
-18.9143 -1.27362 13.5654
-20.0682 -1.16547 15.2352
-23.7873 -1.49715 12.5632
-24.6878 0.822492 15.1021
-23.7681 -0.77707 14.4856
timestep
7.31262 7.54681 -15.0364
5.7385 7.4944 -11.3864
6.37922 8.27474 -12.9146
7.52813 7.40621 -13.5724
10.8706 8.49857 -10.257
10.5608 7.26196 -11.15
14.2463 1.97098 -8.83087
13.794 3.84486 -10.0709
12.2964 4.68601 -9.14663
11.0603 9.05908 -3.46839
11.1498 7.66745 -6.11419
10.6405 6.2974 -6.05228
4.82575 10.1131 -8.1419
5.63109 6.80818 -7.4236
6.98887 4.97276 -6.28449
8.50269 -1.69246 -5.57466
7.446 0.566215 -4.66996
6.73179 1.28014 -5.80654
2.63558 -2.86397 -8.62895
4.11438 -1.69967 -7.87584
3.66502 -0.685664 -6.85872
-0.159501 -3.46697 -6.08853
0.079887 -1.62797 -5.6462
-0.71583 -1.48808 -1.90401
-2.04229 -2.09122 3.48705
-1.40553 0.939164 2.3425
-1.7261 0.97285 0.736463
-3.75244 5.15024 -4.66525
-2.25332 4.72593 -2.87015
-1.12577 4.07618 -1.35386
2.63781 6.58497 0.442705
1.38293 6.94433 -1.03376
1.15153 11.3217 -3.93801
2.05974 9.06016 -4.99425
2.99275 8.29021 -4.09027
7.60414 13.4609 -1.3382
5.43861 11.9147 -2.04663
5.75944 10.5782 -2.84766
8.67487 9.64147 2.54788
7.65288 8.50297 0.715238
7.10021 7.66802 -1.022
10.8097 1.37008 1.30416
8.95098 2.50841 -0.677579
7.05034 3.94758 -1.6623
2.48728 2.03157 -3.66169
3.43819 1.12709 -2.18361
4.1038 1.7684 -0.988444
2.92995 -0.539592 3.45618
3.42919 -0.882638 1.60134
4.99813 -3.50259 -2.36493
3.37156 -5.00098 -0.365743
2.30173 -4.09942 0.247271
-4.36601 -5.89205 3.10465
-2.1624 -5.18603 1.38926
-0.742509 -5.62708 1.90881
-1.56085 -9.80693 0.0565314
-0.278021 -9.1629 0.670846
6.36466 -12.781 -0.00570387
4.18998 -12.1398 0.0253231
2.35786 -11.7385 -0.362878
-0.599183 -12.8353 -4.25645
0.262175 -14.4566 -3.87673
0.845928 -14.611 -2.46829
5.65012 -16.6701 -2.48196
3.73424 -16.9992 -2.13066
1.73098 -18.4484 0.845053
-2.72812 -16.4761 1.69754
-0.904935 -15.8807 1.87776
1.91371 -11.2594 5.68002
1.48924 -12.3188 4.02504
0.0972802 -12.7148 3.76984
-5.1558 -8.29445 8.62477
-4.07652 -10.2939 6.65427
-2.5085 -10.1673 4.64356
-0.230892 -7.33283 5.84666
-0.914519 -2.87591 6.91787
-1.78831 -4.10779 7.02833
-7.51169 -2.49608 10.4332
-6.40436 -3.15199 8.58355
-5.13264 -2.46999 7.22946
-6.21069 -1.19343 3.30669
-6.44122 1.13259 3.65877
-6.17432 0.747576 5.5099
-7.03707 3.50974 8.06144
-11.7868 1.10544 5.74893
-11.3231 2.98423 5.90576
-10.7574 3.66168 7.20113
-11.1364 7.32103 10.485
-13.5192 6.30263 9.79721
-13.4345 4.31857 9.8218
-14.9771 -0.0525117 11.7325
-15.6796 1.53125 10.8397
-19.3041 2.69027 11.3621
-19.6376 6.36328 10.252
-17.4806 4.63707 6.03321
-17.2959 6.14387 7.25182
-16.2269 10.5294 4.66398
-13.3153 8.76315 5.40332
-15.1763 9.00636 5.66207
timestep
19.0111 -3.94793 -9.26256
16.4319 -6.40543 -7.91284
17.2065 -5.59559 -9.50127
17.6593 -4.1486 -9.17201
13.9447 -2.18001 -10.8705
14.8906 -1.64889 -9.84888
17.23 4.38094 -9.13087
15.9197 2.74033 -8.30612
14.6971 1.38363 -7.55993
9.83107 2.77752 -11.1411
9.99785 2.36923 -8.18716
10.9404 1.21305 -7.75626
12.9287 -5.53521 -6.43086
10.5085 -3.74457 -8.18186
9.02148 -1.81198 -8.86755
2.35664 -4.76608 -7.3055
4.92186 -4.08731 -7.49551
5.29418 -2.85623 -8.44004
0.0837308 1.06269 -9.91189
1.18507 -0.655388 -9.60262
2.49749 -0.388809 -8.884
2.50559 -2.11911 -4.70129
2.02586 -0.27904 -5.17556
1.46648 3.0387 -3.42324
2.9 9.14713 -8.31896
3.12924 6.3175 -6.51189
1.71375 5.86107 -6.01063
-5.22184 6.43126 -7.38348
-2.9339 6.86265 -7.76173
-1.00362 7.26702 -8.30417
-2.57573 11.1679 -11.1697
-1.47775 9.52774 -11.3332
-1.87011 11.2918 -15.3834
-0.197137 9.27393 -15.3648
0.873504 9.33671 -14.3083
0.848221 14.0913 -13.9746
2.79316 13.506 -15.7693
3.23471 12.0004 -15.6909
3.80679 13.9034 -9.63835
4.63435 12.4942 -11.4001
5.49664 11.4004 -12.7866
12.9185 8.26493 -11.6784
9.90276 8.83784 -11.6771
7.3837 8.22253 -11.7989
5.69293 3.35736 -10.1374
6.85678 4.3341 -8.91346
6.84125 5.88349 -8.7811
7.98137 7.97483 -4.24741
7.85137 6.27494 -5.09488
9.51127 1.81782 0.570182
9.72944 3.96966 -1.33094
8.37905 4.27801 -1.91918
1.28879 4.86595 -0.22414
3.87603 4.35857 -1.40671
4.91669 4.04494 -0.438123
3.22499 0.1666 1.49868
4.27604 1.24584 2.05747
9.92719 1.41253 6.73613
8.03411 0.341988 5.79827
6.57087 -0.160915 4.62607
6.12384 -5.33086 4.12383
4.5735 -4.56588 5.18527
4.92606 -3.31489 6.10345
4.226 -3.73825 11.1273
4.83999 -4.69902 9.54747
4.17285 -8.40478 9.66378
1.76496 -10.5215 13.3471
1.28414 -9.42767 11.9134
-0.278088 -3.57933 10.5252
-0.249207 -5.45859 10.858
0.176057 -5.83527 12.2402
2.00708 0.628862 17.7246
0.875732 -1.50628 15.9989
-0.733096 -3.19007 14.781
-4.43961 -3.3243 15.5865
-6.54002 -1.36749 11.5819
-6.75147 -2.38541 12.7513
-13.4965 -4.28203 12.3928
-11.3034 -4.79233 12.802
-9.70529 -4.52128 11.7213
-8.57803 -7.84208 7.04809
-8.45564 -5.55419 7.33165
-10.201 -5.52786 8.18476
-13.2256 -7.84774 7.58785
-18.6446 -9.97446 8.73686
-18.0601 -8.12144 8.4494
-16.7802 -7.57477 9.07426
-20.2837 -3.30317 13.3216
-19.1431 -5.59741 13.3104
-18.2662 -7.14448 12.3562
-18.8581 -11.4046 14.6643
-19.9823 -9.79287 14.3568
-23.3241 -9.06962 16.1331
-24.3935 -5.37796 16.5017
-24.7051 -1.43466 12.9439
-25.1979 -3.27899 13.4788
-23.9647 -7.73622 11.0858
-26.2349 -6.07576 9.21591
-25.044 -5.89253 10.7841
timestep
13.6606 -9.09637 -0.565954
11.7978 -11.4805 -2.43831
13.5275 -10.6923 -2.49356
13.5218 -9.22825 -2.03647
11.2545 -7.04373 -5.58048
11.4642 -6.8759 -4.08536
6.38436 -5.57642 0.0845444
7.395 -5.30843 -1.91481
8.10294 -5.07875 -3.65745
7.08518 -2.65158 -10.6874
7.02898 -3.9293 -8.14672
7.86695 -3.2645 -7.03387
2.52485 1.99128 -9.26215
4.14384 1.50132 -6.23125
5.81757 -0.261418 -5.58722
7.7492 1.97953 1.19938
7.55368 1.65185 -1.51427
6.52794 0.589531 -2.01079
2.76584 -1.60894 2.75546
4.24826 -1.21213 1.60056
3.91312 -0.183268 0.655852
2.25034 4.26255 1.58091
1.38419 2.68161 0.953557
0.0553985 2.49362 -2.59516
3.30838 -2.91806 -7.06757
1.99632 -1.21064 -4.58365
0.662745 -0.498808 -4.93315
-5.35421 -0.382649 -8.19235
-3.28201 -1.23626 -7.51533
-1.60925 -2.27062 -7.31041
-1.01063 -4.27816 -12.139
-0.696321 -4.51485 -10.2186
0.160724 -8.28612 -5.92382
1.99368 -7.91566 -7.89466
1.37954 -7.53761 -9.25595
1.56188 -10.1347 -14.6809
-0.257108 -10.0651 -12.6842
0.318938 -10.59 -11.3033
5.38464 -13.0639 -14.7264
4.42745 -12.7603 -12.6327
3.48423 -12.6732 -10.9633
8.74009 -16.7072 -10.5956
7.85157 -14.7003 -8.52332
6.5423 -12.5085 -8.80635
6.07195 -8.53749 -5.41841
7.71373 -8.60095 -6.49833
7.75757 -9.01849 -7.95961
9.77778 -6.38588 -11.661
10.0925 -6.64322 -9.72242
16.3983 -3.73949 -6.77781
14.1898 -4.52569 -8.70959
12.7106 -4.32569 -8.18762
9.91033 2.25656 -10.3434
10.0569 -0.661802 -9.98078
10.9839 -1.05348 -8.75924
10.3312 0.839523 -4.80336
9.5545 1.21026 -6.10477
5.62824 5.42351 -9.1857
6.70714 4.98438 -7.21553
7.84612 4.52464 -5.5993
10.2421 6.92426 -3.54379
8.86893 7.45907 -2.25678
7.56153 6.57201 -2.44684
3.14754 7.69227 -1.93826
4.74729 8.64311 -1.08991
4.09344 11.6084 1.26688
0.808255 13.0733 -1.69289
1.0915 13.4737 0.130212
-3.83817 17.6183 0.277957
-2.11875 16.6135 0.171401
-1.90623 15.4989 1.16145
-6.19572 15.5871 -2.68884
-5.68319 13.4159 -0.741502
-4.59504 12.7364 1.4435
-4.8986 10.0897 4.07628
-7.93059 6.68689 5.34792
-7.67817 8.19191 5.80318
-13.334 9.49871 9.39715
-11.1332 9.3314 9.33348
-9.6888 8.00046 8.99675
-5.85888 4.13392 12.7428
-7.9733 4.77762 12.6733
-9.48926 4.91913 11.3456
-13.1651 4.0331 11.9965
-12.6041 0.445965 16.6457
-13.894 0.602701 15.1363
-14.6177 1.89741 14.7651
-16.1786 5.80662 20.3121
-17.603 4.49276 18.5606
-16.3335 3.13737 17.7871
-14.38 0.134867 20.7869
-16.3364 0.324684 20.4063
-18.8236 -1.67957 22.4031
-21.614 -0.592193 20.189
-26.5674 1.54559 20.7264
-24.6671 1.54598 21.1915
-24.7734 -1.0356 25.4319
-22.033 0.943556 24.9338
-24.0053 0.697085 24.8472
timestep
-4.96808 -4.56716 -12.8085
-4.54484 -5.61046 -15.597
-5.59435 -6.50394 -14.2192
-5.85257 -5.63917 -12.9804
-10.3345 -6.35604 -12.1255
-9.16531 -6.53255 -11.1271
-7.61125 -12.7391 -8.45942
-8.55604 -11.7523 -10.3113
-8.39263 -9.86015 -9.83188
-4.15862 -5.80807 -5.01747
-6.27086 -7.09274 -6.71953
-5.75986 -8.23713 -7.6308
0.00858355 -4.62719 -6.95761
-0.864176 -7.99924 -6.48525
-2.78615 -9.41677 -5.61474
-3.73106 -10.7351 1.24329
-2.79686 -10.7667 -1.3157
-2.36487 -9.35079 -1.74243
1.85411 -5.9325 1.78397
0.73644 -6.81404 0.400635
-0.69593 -7.31008 0.843939
-2.01864 -5.7383 5.43128
-1.18115 -5.12962 3.90535
0.545891 -2.11716 5.44475
1.47471 2.63003 7.01432
-0.441733 0.773819 9.02259
-0.111449 -0.701989 8.84342
-6.5662 -0.512548 10.4129
-4.49885 -1.65974 10.5673
-2.97816 -2.78635 10.25
-1.81173 -7.15473 11.8298
-2.60916 -6.50877 10.1871
-2.48288 -11.8758 10.5465
-2.4187 -10.7067 8.17923
-3.23655 -9.43674 7.84371
-8.78033 -10.6437 11.0519
-7.10602 -11.8942 9.43222
-6.59934 -11.113 8.18437
-10.9685 -7.24913 9.60704
-8.9795 -6.89464 8.41018
-8.80844 -8.17962 6.84678
-9.07392 -10.3736 0.880217
-7.30467 -8.48763 2.18995
-6.84243 -6.75022 3.98523
-5.04231 -2.10349 5.1837
-4.84781 -2.60732 3.32126
-5.84871 -3.47406 2.48738
-8.09923 -2.69314 -1.76665
-6.193 -3.0011 -1.20456
-0.193422 -0.647777 -4.65904
-2.12749 -2.51224 -3.66698
-3.62737 -2.30232 -3.9265
-7.44022 -3.55108 -7.8503
-5.20169 -1.81917 -8.13477
-3.82603 -2.42749 -7.77065
-0.917313 1.1893 -7.97219
-1.16915 -0.0472677 -8.88323
1.20782 -3.29481 -13.8371
1.5222 -1.58825 -12.2715
1.89925 -0.192418 -10.9819
2.30677 3.68962 -13.9476
3.35457 4.16994 -12.44
3.84097 3.0595 -11.4718
6.93516 2.58531 -7.95085
5.35622 3.76675 -8.03605
4.97516 6.82121 -5.91526
6.65489 6.87679 -0.97039
7.20512 7.01183 -2.76477
13.4043 7.62012 -5.13802
11.7524 8.08521 -4.21585
10.9438 6.74495 -3.75056
16.8915 3.00577 -6.92138
14.8689 3.28043 -4.87171
13.4816 4.16363 -2.90174
14.8596 6.08835 0.02905
12.3375 6.70803 3.89274
12.301 7.38387 2.47004
7.65013 10.0153 0.333786
9.52474 11.3524 0.415336
10.4322 10.7923 2.01327
11.0854 14.4996 6.70719
10.5712 12.2364 6.666
9.32042 12.5883 5.23458
7.06321 15.5297 5.47195
3.98071 16.0158 9.46702
3.95897 14.2451 8.68573
4.11319 13.9802 7.16658
-0.210049 13.1283 0.974096
1.06461 11.9606 3.04713
1.34907 13.0798 4.67535
-2.54263 14.5191 7.28538
-1.79466 12.7753 6.84292
-3.64767 9.6894 7.60345
-2.71897 6.01532 7.06923
1.36923 8.71514 6.1991
0.876781 6.93116 6.85734
3.73835 7.66677 10.3229
4.63396 4.65694 8.81118
3.26326 5.78019 9.59383
timestep
-8.26134 -4.93251 4.23312
-10.7234 -4.44686 6.67546
-9.65908 -3.32293 5.56156
-8.20918 -3.73707 5.19753
-5.93613 -1.18733 8.51257
-5.5446 -2.39241 7.54007
-6.94791 -5.00936 12.8134
-5.81537 -5.68904 10.8161
-5.12332 -5.79677 8.94006
-3.41732 -9.78736 3.17212
-3.10114 -8.57626 5.85011
-4.06841 -8.95177 6.91309
-5.92679 -14.8473 2.45511
-4.60488 -13.8348 5.54543
-3.58534 -12.5579 7.57078
0.169875 -14.9377 11.2208
0.573274 -12.542 10.1153
0.170559 -12.5032 8.62066
0.575101 -18.8478 7.46196
0.050562 -17.0652 7.97112
0.982211 -15.9631 7.44475
-0.95293 -16.0201 3.34224
0.626745 -15.1278 3.85153
-0.139601 -11.5782 4.39001
-0.532257 -8.47726 9.32481
2.26152 -8.60641 7.45458
1.90209 -8.62077 5.9504
3.85135 -4.14537 0.516916
4.14492 -5.42877 2.29605
4.20709 -6.49942 3.89853
6.65981 -2.94984 5.99587
5.65087 -4.39868 6.81181
5.49999 -5.64537 13.9938
6.22655 -5.44624 11.4565
5.35217 -4.34273 10.6747
8.3253 0.233132 9.53416
7.49489 -0.497555 11.9628
6.05662 -0.973157 11.9086
5.56993 2.70143 7.23106
4.1164 0.913794 7.48269
3.71508 0.590132 9.36983
-0.962684 1.98196 14.1205
-0.66166 2.535 11.0795
0.0413833 1.29453 8.88031
-1.45116 -1.56054 5.34277
-2.52897 0.127379 5.13596
-1.67022 1.25898 5.60968
-2.22684 5.41137 2.80078
-3.19822 3.77045 3.3968
-6.36077 -0.0767432 3.88244
-7.5319 2.0577 2.34112
-6.5126 2.97834 1.60292
-5.31852 3.5602 -2.96364
-8.05194 4.50726 -2.2152
-8.30205 5.14266 -0.935864
-10.913 9.14668 -1.52846
-11.2376 7.66194 -0.920383
-13.722 6.88308 -7.50002
-13.6306 6.5245 -5.21689
-13.6703 6.02254 -3.30063
-11.6154 2.47484 -6.29225
-10.9599 2.12923 -4.48626
-11.8366 2.67936 -3.36343
-12.6436 0.451073 0.205914
-10.7824 0.780816 -0.236086
-8.49801 -1.98333 1.08328
-4.53783 -5.28273 0.671681
-4.96987 -3.38323 0.983536
-0.627911 1.55375 0.42179
-1.29803 -0.249709 0.979295
-2.41598 -0.734333 0.0712119
-6.51485 1.35646 -5.90412
-3.67895 0.677628 -5.26458
-1.90937 -0.403153 -3.75043
1.70436 -0.841939 -5.00665
5.0756 2.27511 -5.27226
4.06969 1.78473 -6.3503
5.46996 -1.58974 -9.64156
6.69121 0.00902082 -10.6479
6.22185 1.49085 -9.54295
9.27254 7.51846 -9.11091
7.53242 6.19872 -9.7267
7.35738 4.82351 -11.1065
9.7493 3.6513 -13.8168
13.1167 7.80869 -15.0941
11.4863 7.96386 -13.9969
10.2205 7.32499 -14.4934
5.42162 7.49066 -17.6592
6.83258 9.61825 -16.7979
8.80776 9.84091 -16.9875
10.0442 14.4309 -17.8684
9.48628 13.5299 -16.2578
7.52878 15.08 -13.3166
9.47261 17.7297 -11.3581
9.62206 21.5716 -14.6448
10.3462 19.6797 -14.3822
14.5604 19.1815 -13.1659
14.4426 16.7564 -15.447
14.0314 18.627 -15.1168
timestep
-4.7673 0.47624 -5.66085
-3.48926 -0.816914 -8.31761
-4.77411 -1.73229 -7.21349
-5.55783 -0.781311 -6.17493
-8.85216 -3.92461 -4.75408
-8.18937 -2.66909 -4.16131
-11.5234 -1.3723 2.55675
-10.13 -2.18441 0.960431
-9.07708 -2.94747 -0.478386
-6.03843 -9.4594 1.83692
-6.66427 -6.68333 0.921036
-7.96264 -6.16407 1.32893
-8.99185 -11.6606 2.39749
-9.91743 -9.39261 4.84029
-7.92198 -7.88605 4.8293
-6.28233 -7.28951 10.3795
-5.17309 -6.21475 8.29396
-5.04504 -7.16958 7.03919
-6.10657 -12.9985 9.93408
-5.8444 -11.1765 9.13805
-4.57236 -10.8394 8.22262
-5.31401 -14.7965 5.67533
-4.15649 -13.3089 5.40873
-2.33298 -11.4407 2.70763
-2.56064 -6.20681 1.18749
0.131799 -7.30604 2.81162
-0.259919 -8.40928 3.78637
4.29526 -6.93432 7.8083
1.98816 -7.12635 7.47893
0.0168328 -7.30383 7.40524
0.0330428 -3.20612 10.2158
-1.16634 -4.83514 9.97325
-1.60358 -6.66702 13.6989
-3.58048 -4.92478 13.7331
-4.1871 -4.73178 12.3635
-5.87839 0.0624934 14.5083
-7.53033 -1.8839 13.7322
-7.1257 -2.45107 12.3906
-6.70595 3.58581 8.89274
-6.19056 1.25677 8.88825
-6.18561 -0.586838 9.20585
-10.529 -2.63126 6.09063
-7.73479 -2.71257 5.20264
-5.27602 -2.07025 5.84688
0.102216 -3.35815 5.11755
-1.13644 -3.30383 3.60914
-2.38731 -2.39011 3.37685
-1.99355 0.412285 -1.08198
-2.44284 -1.28933 -0.219768
-4.08955 -7.23905 -4.53739
-4.33168 -4.79192 -2.84264
-3.10941 -3.95293 -2.89867
0.726227 -1.91197 -3.7262
-0.0367383 -3.26395 -6.16098
-1.56947 -3.38653 -6.36648
-4.29688 -4.51935 -9.81622
-3.9646 -5.35635 -8.54969
-1.44896 -10.9646 -12.8711
-1.48362 -9.5091 -11.1425
-1.90488 -8.34022 -9.64968
2.55693 -9.43642 -8.58271
1.99998 -8.19184 -7.135
0.57628 -8.02408 -6.80863
0.814251 -7.82364 -1.88801
0.639896 -6.42649 -3.27725
3.57376 -4.09485 -2.61256
3.57349 -3.29821 2.09392
2.5333 -2.44162 0.641913
2.88484 3.83512 -0.560307
3.33739 2.03635 -0.0522708
2.62602 0.974178 -0.905631
-1.57504 1.93595 -8.18744
0.789885 1.59592 -6.50662
2.51744 1.97128 -4.68708
4.21208 4.88623 -6.5093
8.22197 4.49693 -9.15153
7.6724 5.46397 -8.00578
11.7424 10.5818 -8.40892
9.85716 10.0475 -7.25954
8.68748 9.05564 -8.47107
7.0293 8.98476 -14.9905
7.10319 9.79569 -12.8258
8.21107 11.0014 -11.7913
8.80892 14.6814 -12.2319
7.02213 14.7967 -6.90631
7.72162 16.3017 -7.93609
8.95167 16.2398 -8.7509
15.3583 17.4029 -5.2339
13.3596 18.1011 -6.83112
11.7782 17.0473 -6.32396
10.1037 15.0345 -2.75931
9.7122 17.0139 -3.17886
8.9624 19.2606 -0.196233
11.1634 19.9865 2.72722
11.1085 15.5084 4.62285
10.0515 17.1413 5.08361
8.78754 20.0796 8.12558
10.3635 17.0522 9.8502
9.26259 18.1064 8.65004
timestep
-16.6651 -1.93514 13.6647
-15.8933 -4.65239 12.9749
-14.7955 -3.41191 13.8879
-15.2078 -1.92581 13.6978
-11.2626 -1.86262 11.0986
-12.7714 -1.60132 10.7626
-16.7277 1.53494 6.80417
-14.9542 0.0565577 6.93023
-13.6831 -1.48571 7.11226
-8.84719 0.177303 1.87956
-10.0187 -0.995503 4.2829
-11.4651 -1.71827 4.03622
-15.0874 -7.53751 0.180056
-11.8391 -6.51156 0.741882
-10.945 -4.19363 1.23216
-5.62466 -3.81755 -1.43069
-7.6842 -2.10968 -1.62325
-9.14998 -2.69174 -1.75455
-11.0944 -3.45683 -7.86557
-10.8625 -2.88538 -6.08071
-9.8566 -3.78973 -5.36308
-7.53049 -3.43813 -9.61636
-7.71334 -4.84031 -8.33356
-4.56655 -4.9186 -6.16365
-4.77449 -0.554313 -8.27078
-2.91126 -0.456461 -5.6364
-2.72645 -1.9175 -5.05772
2.6596 -1.94044 -3.73665
0.661758 -2.34681 -2.66409
-1.05983 -2.60127 -1.70499
-1.79766 0.717022 2.37617
-2.25352 -1.0313 1.54453
-7.72026 -5.07779 3.00078
-5.32147 -3.84649 3.12483
-5.30729 -2.37484 3.30009
-3.44529 -0.379756 8.48403
-5.59897 -2.01968 7.98856
-6.53448 -1.74965 6.82621
-3.04436 3.74771 6.57405
-5.13033 2.66912 6.22422
-6.81926 1.95972 6.02655
-15.5313 4.4459 4.08358
-12.741 3.62361 4.71079
-10.1504 2.91963 4.3717
-6.25645 3.15884 -0.840007
-7.82222 3.3296 0.266553
-7.83045 3.98158 1.63409
-5.68289 8.0982 2.31412
-5.92444 7.0789 0.565617
-1.94042 8.331 -5.546
-3.74833 8.83208 -3.22767
-3.50321 7.76706 -2.2073
3.2629 4.85197 -3.09488
0.35479 5.29251 -3.08618
-0.0241302 6.74168 -3.17339
3.62765 9.05831 -4.52199
2.30703 8.90977 -5.26533
6.65284 8.06129 -10.1216
4.42942 8.42216 -9.48522
2.46686 8.70519 -9.1334
0.769123 4.9827 -11.2113
-0.631435 5.33814 -10.0017
-0.669447 6.73433 -9.40769
-5.60201 7.01482 -9.44621
-4.27009 6.40776 -8.06604
-5.23245 3.94687 -5.22881
-2.87222 1.38893 -2.1946
-2.20551 2.55066 -3.61332
3.89441 1.62516 -6.12313
2.31039 2.12747 -5.06194
0.940453 1.71115 -5.51672
3.14858 0.29509 -11.925
2.29837 -1.07769 -9.3834
1.12629 -1.76087 -7.25391
2.42147 -4.84676 -5.37371
6.02578 -4.1855 -2.52063
5.86935 -4.73309 -3.97843
11.5911 -5.22345 -6.36459
10.067 -6.95598 -6.13478
9.36361 -6.39632 -4.45744
13.9453 -9.54184 -0.140136
12.1086 -8.1188 -0.530046
11.5335 -6.39847 -1.42393
14.4285 -4.61011 -3.05623
18.9182 -0.692973 -3.33922
18.669 -2.50906 -2.51742
17.5759 -3.0009 -1.6022
15.6431 -4.0167 4.66258
16.8093 -2.11691 3.10678
18.0852 -1.43847 1.82758
22.0829 1.78283 1.25677
21.2308 0.558536 2.58919
20.9776 1.5545 6.29174
23.6978 1.02808 8.88761
20.3576 -1.79245 10.834
21.6893 -0.6786 11.5894
21.4356 -3.38584 15.7593
23.4222 -0.27175 16.2004
22.4702 -1.69052 15.1698
timestep
-17.1109 -14.6614 4.63328
-15.0637 -13.5211 2.04501
-15.5414 -15.0969 2.89683
-15.7283 -14.946 4.36981
-12.0656 -17.1247 6.46636
-12.9655 -15.968 6.81941
-13.0414 -15.3 13.3379
-11.9141 -14.7474 11.4155
-10.9599 -14.4289 9.65989
-10.5221 -11.6547 4.92094
-8.21883 -11.9861 6.65802
-8.10748 -13.3712 7.41127
-5.63272 -20.0439 9.86383
-5.23027 -16.533 9.9346
-4.66479 -14.3757 8.59729
0.463969 -11.3444 9.40652
-1.13475 -11.1222 7.45115
-1.93023 -12.3923 6.88958
0.229247 -15.3312 1.46474
-0.63685 -14.1275 2.67717
0.0460088 -13.975 4.04719
2.44902 -9.99985 3.17757
2.56648 -11.159 4.66103
4.1815 -10.9622 8.01712
0.20936 -6.99429 7.69077
3.06372 -6.74865 9.14143
3.15331 -7.84773 10.2027
4.09066 -3.23549 14.2924
2.76934 -4.98886 13.6782
1.53009 -6.41468 13.3921
-2.85256 -5.17485 11.153
-1.82836 -6.60569 11.8621
-4.13523 -13.4484 12.6334
-2.77143 -11.1203 12.5859
-3.20246 -10.1704 11.3587
-6.8741 -6.40381 11.9203
-7.45445 -8.96598 12.4442
-6.85018 -9.74891 11.2738
-6.53704 -4.11475 7.88079
-8.04924 -5.83601 8.24738
-7.13604 -7.64168 8.1743
-5.19381 -12.8284 2.24207
-5.78559 -9.77823 2.66875
-5.73227 -8.2102 4.64377
-2.55095 -3.96838 5.44623
-3.25039 -4.48549 3.5935
-4.68653 -4.86098 3.28847
-8.28646 -2.6127 0.469388
-6.39863 -3.10807 0.387548
-1.2475 -0.632353 -3.95984
-3.2853 -2.33889 -2.84859
-4.60714 -1.54411 -2.49025
-8.81097 -0.0655591 -8.47313
-7.24887 -0.214189 -6.08348
-6.18874 -1.27313 -5.87914
-4.6654 -4.37646 -8.9263
-3.87776 -3.32063 -8.12768
3.43744 -4.78899 -10.29
1.33096 -3.82244 -10.0704
-0.5459 -3.19614 -10.0166
-2.34779 1.0104 -12.3722
-1.43948 -0.237974 -13.6212
-0.297518 -1.05407 -13.1266
4.04433 -1.2581 -14.8229
3.30439 0.0934952 -13.4952
3.56965 3.73135 -14.5206
5.18769 4.89342 -9.62178
3.90476 5.10822 -11.0399
-0.99995 9.01523 -9.84893
0.266607 7.60174 -10.123
1.72459 7.87814 -9.66553
1.40079 6.28055 -1.70087
3.29372 6.66405 -3.93002
3.41532 7.70756 -6.30248
7.00932 9.00217 -6.13518
9.3249 13.159 -6.65145
9.18812 11.9065 -7.39424
9.96858 9.70299 -12.8156
11.636 10.2435 -11.4768
11.8845 11.0354 -9.73085
17.869 15.1854 -11.6655
15.6816 14.7727 -11.0669
14.597 13.8608 -9.67873
13.7309 15.4545 -6.36375
16.8762 20.622 -5.97725
15.9586 19.4896 -4.79883
14.5325 18.9457 -5.17062
10.7223 16.5933 -4.5606
9.89782 19.0989 -4.83893
11.0562 20.4372 -5.84213
11.4162 24.5436 -9.03903
11.0833 23.9256 -7.19815
9.72812 26.5445 -4.7868
8.35529 24.9902 -1.62626
4.93045 26.1705 2.02103
5.27479 26.193 0.131541
1.64726 28.3659 1.25974
1.12445 28.5764 -2.09669
2.48058 28.805 -0.634859
timestep
-23.4257 -3.55641 23.1424
-22.9899 -2.44652 25.6633
-23.4408 -1.33973 24.0351
-23.8995 -2.19399 22.9007
-25.8188 1.20119 20.5776
-25.3421 -0.227294 20.0074
-28.3173 -1.04124 13.2438
-26.877 -0.347367 14.7978
-25.4637 -0.150269 16.2477
-21.8273 1.40722 20.0145
-21.4284 2.13584 17.1935
-22.5706 2.35913 16.222
-21.5371 9.85162 16.8637
-21.1299 6.9831 14.7373
-21.6293 4.81331 13.4994
-18.6677 0.656179 13.7372
-17.2099 2.88865 13.6025
-17.9093 3.99091 12.824
-16.6873 3.48817 6.40995
-17.263 4.12985 8.05335
-16.4775 3.76217 9.28748
-11.9058 2.68496 10.3156
-12.7133 4.24895 9.60538
-12.5277 3.07828 6.00179
-9.11763 3.71399 0.873658
-9.1699 1.27665 2.94775
-9.31167 1.72356 4.4749
-4.34153 1.73214 8.55656
-4.87875 1.54846 6.30779
-6.05401 3.0769 5.88779
-2.22213 5.76022 4.75934
-4.09605 6.15935 5.03495
-6.54609 12.6534 3.85762
-5.19674 10.4357 4.29823
-5.63189 9.13022 3.52931
-4.04371 11.0214 -1.80877
-6.48205 11.0703 -0.861958
-6.93748 9.87416 -0.010347
-4.45127 7.17137 -5.66101
-4.92397 7.32805 -3.35801
-5.40763 6.75464 -1.54959
-5.13644 -0.732253 2.80143
-4.67299 1.86884 1.4976
-3.97227 3.66767 -0.0272404
2.61521 2.52156 0.484262
0.651967 2.4612 0.617533
-0.360392 2.51579 -0.577214
1.2072 0.610826 -5.21011
1.48856 0.548944 -3.27956
5.89068 -2.87957 1.42191
4.007 -2.66549 -0.800996
4.42671 -1.5078 -1.77119
11.2468 -1.31789 -4.637
8.62833 -0.677406 -3.49366
7.96019 -2.01013 -3.01022
11.923 -4.72097 -3.0663
10.6425 -4.56212 -2.33388
9.98674 -9.98755 2.67513
11.0384 -8.17521 1.57376
11.6722 -6.60251 0.611359
14.2571 -10.0948 0.0147327
15.3825 -8.88951 -1.11651
15.1302 -7.41005 -0.809479
18.535 -4.13043 -2.11229
18.2541 -5.99537 -2.63845
21.401 -8.10243 -2.42052
23.5485 -9.64363 -5.8076
21.7101 -10.1004 -5.53038
18.5295 -15.6628 -4.31091
19.6973 -14.1657 -4.21506
19.5525 -13.2074 -5.31399
13.3775 -13.8397 -1.26805
14.8082 -12.8345 -3.57817
16.4423 -11.1163 -4.60737
15.1642 -7.65694 -4.89727
15.3037 -4.78519 -8.87725
14.3437 -5.51535 -8.01694
8.51514 -3.2802 -8.94304
9.79423 -5.11004 -8.92554
11.1531 -5.95467 -10.0987
8.2909 -8.73411 -15.394
10.1587 -9.11057 -14.1152
10.4601 -7.31471 -13.4795
10.1361 -4.75316 -16.224
11.76 0.611665 -16.3783
11.5687 -0.545491 -14.845
10.3487 -1.32119 -14.3661
9.57294 3.59692 -9.88474
8.07398 1.61678 -10.641
8.14172 1.16183 -12.6096
6.5412 5.41509 -14.8923
8.10896 4.70416 -13.9307
11.3894 6.23518 -12.9292
11.3351 8.88152 -15.7509
6.67539 9.97741 -17.5583
8.49762 9.40196 -18.0807
11.5847 11.0012 -20.6244
9.19203 11.2214 -23.053
9.89237 10.2862 -21.5079
timestep
-13.6269 12.5952 -0.578805
-10.5828 9.95299 0.31138
-11.3998 11.5238 -0.339254
-12.8932 11.3291 -0.469267
-12.997 8.49289 -4.39565
-13.2055 8.3554 -2.75949
-16.2476 4.02584 1.29223
-14.532 4.55268 -0.100156
-12.8661 4.88161 -1.14168
-8.5118 2.45127 -4.77493
-9.21381 1.6833 -2.01039
-10.7641 1.71853 -1.53479
-16.6959 -3.71964 -2.27137
-13.4412 -3.12325 -0.832393
-11.8764 -1.34647 0.202713
-11.7819 -2.65376 6.36501
-9.90563 -1.85247 4.61612
-9.86177 -2.49612 3.20158
-10.526 -9.07473 3.24422
-10.7963 -7.21922 2.72021
-9.55149 -6.28556 2.77014
-6.03099 -9.08597 3.08584
-6.61941 -8.12704 1.49123
-8.24223 -8.14307 -1.93053
-9.6247 -12.2315 -4.93182
-6.57963 -12.1779 -3.73568
-6.0407 -10.7081 -3.694
-4.57988 -10.7087 -11.0457
-4.74365 -10.1435 -8.80086
-4.88137 -9.3224 -6.99786
-5.13407 -4.50665 -9.32946
-4.49209 -5.57592 -7.8357
-2.41666 -4.24818 -0.942815
-2.83604 -3.9684 -3.53502
-4.21401 -4.46209 -4.19176
-6.98012 -4.93176 0.322138
-8.25014 -3.95213 -1.83321
-7.3199 -3.0288 -2.58548
-3.3418 -1.98106 2.44736
-4.45386 -1.10808 0.565513
-5.4732 -0.18239 -0.89073
-8.34437 7.11133 -0.0163508
-6.39267 5.65321 -1.62178
-4.94087 3.54528 -1.68227
1.74238 2.62299 -2.03229
-0.0855627 3.06461 -2.45315
-1.10387 3.56647 -1.46483
0.571656 5.95421 2.30619
1.33205 5.64606 0.523345
8.49279 8.01799 -0.845842
5.79325 7.68248 0.00676489
5.26743 6.33653 0.248895
9.28669 0.835682 2.50174
7.68982 2.77174 1.098
7.98577 4.1719 1.54766
12.1701 5.94937 2.81062
11.6678 5.02145 1.77036
14.9739 4.9464 -3.97413
14.4938 3.81045 -1.99614
14.3783 3.10882 -0.108716
19.5076 2.98179 0.999659
18.7053 1.24322 0.555144
17.2311 0.916438 1.12964
15.3698 2.93525 5.03008
15.8814 1.04486 4.6673
12.8178 -1.26094 3.96694
9.01736 -2.52756 6.74755
9.81532 -0.827688 6.34036
8.20965 4.77224 9.23703
8.17967 2.99696 8.16005
9.14632 1.98792 8.72943
10.4321 6.83671 14.8622
9.84423 4.12403 13.7269
8.30223 2.55916 12.3607
4.61759 3.24057 11.9826
1.97744 0.23761 9.40958
3.12965 1.19159 9.07224
5.46359 0.262963 3.89621
5.17512 2.37318 4.71924
3.32862 1.97863 5.34367
-3.03393 3.09185 2.18895
-1.78399 2.04347 3.80728
0.0654921 1.21293 3.54806
0.387786 -1.09555 0.580928
4.90476 -3.65509 1.33587
4.95569 -1.86517 0.535067
4.10824 -1.1979 -0.509201
2.01791 -5.58642 -0.757902
3.42527 -5.18191 -3.03149
3.3384 -3.26426 -3.57874
-0.422514 -0.942557 -4.51438
0.694434 -1.83744 -5.80972
1.5539 -1.69755 -9.44222
4.48532 -2.0524 -11.8632
8.66538 -0.599994 -9.53471
8.02586 -2.15623 -10.5777
10.2249 -5.82222 -7.97649
11.1062 -6.07073 -11.1956
9.68236 -5.40443 -9.90621
timestep
-2.34573 25.1307 -3.58273
0.0288511 21.7477 -4.36912
-0.598803 23.3236 -3.67062
-2.02185 23.7623 -4.0354
-4.43986 19.7169 -5.10675
-4.4711 20.6673 -3.94665
-6.67278 22.6468 1.61233
-6.14338 20.8753 0.252562
-5.82511 19.1554 -0.747321
-4.54252 14.5833 -2.83976
-6.13411 14.3435 -0.330341
-7.03495 15.5949 -0.135868
-14.3921 18.5833 1.41954
-11.9397 16.1951 0.87663
-9.88867 15.4491 2.21524
-13.9017 12.1764 1.27229
-12.9255 12.3041 3.77635
-11.436 12.5576 3.87337
-9.60254 6.96383 0.884799
-10.4139 8.68532 1.21385
-9.71785 9.50231 2.27046
-5.58762 11.7399 3.42404
-6.50469 11.4652 1.7461
-4.28186 11.3156 -1.28239
-9.53849 11.9498 -1.84225
-7.63964 12.5194 -4.4751
-6.33611 11.5831 -4.44622
-4.8863 16.3542 -8.4297
-4.16509 14.3583 -7.2802
-3.31115 12.8227 -6.3807
-0.376802 15.2239 -3.80846
-0.206898 13.3073 -4.33984
4.16018 8.32731 -1.51842
3.05183 10.3781 -2.90084
1.73442 10.7527 -2.19778
-1.60191 9.24973 1.56041
0.481862 10.6947 2.11477
1.77499 10.2623 1.47859
-0.949708 4.85903 4.24963
0.905626 5.76957 3.12924
2.52081 6.58038 2.39095
7.10797 3.85368 5.83564
7.47383 4.82115 3.07278
5.35323 4.14129 1.90042
4.66408 -1.12013 -2.23483
5.28172 0.476664 -1.33357
5.17323 0.741058 0.286136
4.25532 -2.53446 3.54431
5.32255 -2.68601 1.94814
7.27232 -9.54614 -0.291654
7.49643 -6.90375 0.875473
6.06693 -6.24176 0.716117
0.139237 -10.0104 -0.460204
2.92684 -9.24512 -0.745289
3.73077 -9.18556 0.505368
3.52679 -11.8326 4.16492
3.18928 -12.1878 2.70802
2.16545 -18.7679 0.723575
1.51373 -16.6928 1.63966
0.636004 -14.989 2.20194
0.572646 -19.0677 5.28371
-1.08579 -18.0724 5.35473
-1.01326 -16.6036 5.20362
3.11047 -16.2816 7.23177
1.55273 -15.2497 7.8002
1.21388 -11.4854 8.11024
0.777143 -9.49934 3.91745
-0.550819 -9.87147 5.26275
-3.74153 -13.2243 0.513028
-2.50208 -12.0044 1.41362
-2.85951 -11.8032 2.86698
-8.7591 -11.5266 1.96343
-7.67716 -13.5783 3.87097
-5.3472 -14.331 4.31943
-4.18003 -17.1632 2.11485
-2.97634 -17.4854 -2.09413
-2.28657 -16.5457 -1.0389
4.13392 -15.1429 -3.1257
2.15008 -14.2646 -2.25003
0.218377 -14.1914 -2.6371
0.481682 -8.00173 -5.80135
-0.691559 -9.89955 -5.27101
-0.321691 -11.7875 -5.50427
3.05323 -12.2224 -7.05524
7.82856 -11.5027 -4.14762
6.10815 -10.7975 -3.69496
5.19273 -10.1299 -4.68022
2.53121 -5.72062 -2.20859
4.02707 -5.29082 -4.35509
5.58023 -6.40551 -4.94598
9.14106 -4.69931 -1.98075
9.05648 -6.19573 -3.26232
11.5902 -8.83326 -2.5379
10.5798 -11.8072 -0.417613
10.5686 -11.2436 4.38093
11.4913 -10.1448 2.98833
14.6446 -6.32901 3.30705
15.5253 -8.80443 1.06768
14.7435 -8.36081 2.88636
timestep
-17.1227 3.30006 10.2593
-18.7901 1.26722 8.63769
-18.99 3.16532 8.56309
-17.6542 3.85639 9.00488
-15.5331 2.19874 5.1038
-15.4608 3.4592 5.95947
-15.6568 9.68241 6.12223
-14.9871 8.09692 4.66939
-14.4071 6.42578 3.90503
-14.8705 2.62266 0.424855
-13.0876 4.75409 -0.236072
-12.2198 5.25063 1.00019
-7.9322 8.53513 -5.15441
-8.96045 6.3505 -2.69709
-8.63758 5.30932 -0.442293
-1.84655 7.88041 -0.446431
-4.35817 7.41828 -1.14745
-5.04074 6.55155 -0.0770614
-4.57147 9.37887 5.60783
-5.39747 8.48209 4.16223
-4.33782 7.48359 3.52954
-0.203057 6.4869 5.74753
-2.01363 5.92515 6.25391
-3.82448 7.55941 9.15095
-11.3948 8.24885 6.61787
-8.0887 7.55273 6.87022
-7.62141 7.73891 8.31182
-10.3348 10.0274 14.6325
-10.024 8.69636 12.6949
-9.77289 7.34084 11.3822
-13.8981 6.44292 9.28666
-12.5686 5.13222 9.98601
-11.0362 1.86297 3.70077
-11.4602 3.60549 5.68781
-11.0049 3.18549 7.12688
-8.24745 -2.17118 6.8889
-7.50279 0.0868268 8.19057
-7.66939 1.33864 7.36841
-4.79212 3.4686 1.82203
-6.22458 3.30145 3.6824
-5.14992 2.03191 4.74334
-3.74306 -3.70749 8.69066
-2.56996 -1.4621 7.16965
-1.95838 0.192471 5.50209
0.000850896 1.537 0.435834
1.02784 0.376161 1.68817
0.361361 -0.712868 2.52039
2.22594 -5.97736 2.3722
2.4831 -3.954 2.3745
9.8702 -4.37061 1.28098
7.3437 -4.29871 2.52853
6.14455 -3.97134 1.58833
6.59618 -4.1153 -5.73811
6.83699 -3.8849 -2.84144
6.83225 -5.19 -2.00105
7.36677 -8.96676 -4.49307
8.46093 -7.94598 -4.07366
14.0128 -10.6878 -3.39447
12.5728 -9.52013 -4.74107
11.5744 -8.66455 -6.182
9.32831 -12.8913 -8.38136
10.0278 -11.6908 -9.6965
10.0773 -10.2146 -9.21756
8.80512 -5.47511 -10.0274
7.89711 -7.19203 -9.90587
4.66489 -7.90903 -11.637
2.73693 -5.12127 -14.8268
4.24238 -6.27063 -15.0957
9.94978 -3.09132 -15.5638
8.3141 -3.56367 -14.7433
7.66384 -4.76543 -15.5241
9.41438 -12.9283 -18.242
9.62712 -10.361 -16.7149
9.47371 -8.05101 -15.5658
11.7245 -7.41114 -12.6339
15.9001 -5.35948 -13.8335
15.1947 -5.84162 -12.5205
14.8477 -0.240331 -12.2445
14.2419 -1.45156 -10.3459
14.3267 -3.32366 -9.72981
13.9048 -3.43336 -3.40931
14.0839 -5.19738 -4.9342
13.0403 -4.45612 -6.31783
9.98569 -2.19934 -5.71657
10.6145 2.33135 -2.24075
10.7659 0.482437 -1.78132
9.73178 -0.546676 -2.22388
2.28993 -1.22662 -3.93197
4.2128 -0.24271 -2.44678
5.99226 -0.0407277 -1.6096
8.01994 2.09135 2.30698
6.51135 0.718215 2.16797
3.75784 0.763268 4.63313
2.28654 3.28764 7.03988
1.84922 -0.0653226 10.3611
0.515636 1.05609 9.52161
-2.25619 2.16661 13.4831
-3.85683 2.27844 10.3562
-2.65276 1.37936 11.6116
timestep
2.36729 -19.4726 -18.1873
-0.463958 -16.5501 -19.1208
1.14011 -17.7147 -19.3379
1.86957 -18.1589 -18.0773
3.29509 -13.8547 -16.4924
2.90158 -15.269 -15.9304
5.08322 -16.519 -9.80679
3.44737 -15.7447 -11.1655
2.0822 -14.8211 -12.1837
-1.55737 -12.0169 -13.0295
-1.41508 -12.7048 -10.2303
-0.0233789 -12.837 -9.74863
2.61733 -14.0447 -1.9722
1.79163 -12.4754 -4.92244
-0.328488 -11.8256 -6.13624
-5.62142 -12.445 -5.42011
-4.46379 -10.7725 -3.8728
-3.42379 -10.0134 -4.66624
-0.686049 -4.18499 -5.34443
-1.96597 -5.62689 -5.33356
-1.93261 -6.4965 -4.10179
-5.61909 -6.53139 -0.899744
-3.78203 -5.92849 -0.824825
-0.649907 -5.93192 1.23448
-4.44976 -3.49869 4.44703
-2.58336 -5.88368 5.57975
-1.09681 -6.01286 5.06026
2.76222 -4.78761 10.7857
1.73754 -6.06197 9.12723
1.43761 -7.34434 7.56504
-1.14776 -10.9082 9.30323
0.177903 -10.9268 7.75187
-2.80971 -10.3569 1.05998
-1.84427 -9.56421 3.37011
-0.794612 -10.5341 4.03098
2.43033 -9.62819 -1.1447
3.00726 -11.117 0.959224
2.58348 -10.4159 2.24467
6.2302 -6.4349 -1.57035
5.13076 -6.83361 0.49666
3.97222 -6.98421 2.15827
3.89439 -0.357439 7.56891
4.05825 -3.13567 6.50684
3.35268 -3.96134 4.27906
-1.25742 -2.39305 1.67464
-0.248419 -1.10109 2.81914
1.35761 -1.13285 2.74574
3.25056 2.51225 0.265329
2.1305 2.66888 1.84434
-1.51658 8.50924 4.54091
0.264638 6.25981 4.10275
0.858469 6.17829 2.68527
4.16485 12.2279 -0.519269
2.62816 9.83932 0.129359
2.49108 9.34884 1.5128
3.6547 11.9733 5.1301
3.13264 12.2354 3.76385
3.69355 18.5105 4.33036
2.59967 17.3986 2.48966
3.56988 15.7034 2.41371
7.81742 17.2249 0.168279
8.2729 15.6493 1.11365
7.14477 14.6702 1.16477
7.02047 9.79828 2.22999
8.43313 11.2003 2.2038
11.7912 9.55512 1.69604
14.1144 5.5172 0.587045
13.6558 6.98541 -0.389514
8.30101 4.07644 -2.98679
10.0009 4.26166 -2.0714
10.6309 5.6345 -2.26923
9.14281 10.3224 -7.7425
7.73482 8.93102 -5.55917
8.04972 8.33322 -3.10391
5.43432 6.84947 -0.793515
1.64703 5.67081 -3.13398
1.87385 6.86605 -2.14504
-3.83707 8.96152 -1.9941
-2.26497 9.68539 -0.505915
-1.31879 7.92577 -0.38274
-3.74774 3.09577 3.39452
-3.08493 3.10375 1.21934
-3.58011 4.94776 0.71854
-6.87514 6.45369 1.86313
-6.20974 6.07508 7.14125
-7.07764 4.69934 6.16169
-8.13722 5.09834 5.16304
-15.0812 6.49445 7.79705
-13.0701 4.93917 7.04457
-11.2144 5.66736 7.12637
-10.1382 6.61931 12.1253
-11.588 6.41619 10.7242
-13.8523 9.54623 10.2313
-13.9874 11.4682 7.02047
-9.48287 9.8975 7.47267
-10.4776 10.4668 5.88529
-14.04 8.68427 3.90602
-11.4509 8.03752 1.51738
-12.0341 8.11948 3.46408
timestep
-20.1261 5.73173 1.68257
-22.5792 7.0613 0.524968
-20.7134 7.45431 0.166714
-19.6823 6.46305 0.505335
-16.1584 7.90612 -2.41304
-16.2934 7.19318 -1.15386
-11.3227 5.87088 4.44061
-12.3895 6.76859 2.65509
-13.4077 7.70851 1.26461
-13.7012 12.1852 -0.787849
-11.4728 10.5373 -1.59212
-11.6126 9.03922 -1.65892
-5.38354 11.9888 -3.20431
-6.42489 8.9695 -1.73745
-8.25382 7.25819 -1.74502
-10.8131 0.544334 -1.8074
-9.83564 2.8569 -2.64781
-9.023 3.56634 -1.64438
-5.46256 -0.0222836 2.45169
-6.96746 0.334119 1.1979
-6.60716 1.33656 0.13615
-1.8397 1.15653 -0.995161
-3.24024 -0.21975 -0.934188
-4.26613 -3.8024 -1.11167
-1.65562 -3.76411 4.04911
-3.61258 -6.19815 3.12311
-3.54744 -6.38891 1.62203
-2.79883 -12.5429 2.69738
-3.72344 -11.0408 1.21289
-4.35887 -9.66874 -0.0773396
-8.54456 -10.5129 2.10098
-8.11407 -9.94053 0.25998
-8.88305 -2.99849 -1.73714
-8.05546 -5.21307 -0.497849
-8.54451 -6.50723 -1.1829
-10.2894 -2.70711 -5.97789
-10.4813 -5.28077 -5.37392
-9.22302 -6.2059 -4.95948
-5.13346 -1.00758 -6.95818
-5.5151 -3.20114 -6.43747
-5.79002 -5.15478 -6.20223
-6.44471 -11.5616 -3.8104
-4.4031 -9.38929 -3.96421
-3.43142 -7.06561 -3.77564
0.988885 -4.1211 -0.171733
-0.560151 -4.92541 -1.0201
-0.317989 -6.10157 -1.92406
3.09125 -9.3335 -0.862598
2.90026 -7.49648 -0.473601
8.38408 -3.92436 3.20884
6.34442 -5.93347 2.42085
5.8431 -5.64178 1.04297
10.6146 -2.93167 -3.98216
8.50153 -3.15332 -2.0078
8.64355 -3.95423 -0.790922
12.1307 -1.39728 1.05179
12.0748 -2.75215 0.515246
15.7569 -8.2186 -0.881429
15.0296 -6.59996 0.572523
14.264 -5.46623 2.02301
18.4353 -2.79219 3.74859
17.4848 -3.77482 5.12338
16.8959 -5.15144 4.70096
14.0866 -4.60801 8.20901
14.5571 -6.31555 7.3169
12.2878 -9.46226 7.3739
9.9506 -6.12688 5.42752
10.0816 -7.89414 4.75013
5.8167 -9.80741 2.69627
7.43258 -10.5655 1.95726
8.46917 -9.51513 1.65773
12.6252 -6.0023 -4.20276
10.2039 -7.33988 -3.08829
8.1388 -7.97701 -1.82258
5.19601 -6.77444 -3.99939
2.66348 -2.7635 -3.59996
4.15777 -3.1653 -3.33581
7.70603 2.6538 -1.35222
6.83334 0.573943 -1.08898
5.15393 -0.342047 -0.950215
2.13623 -1.5273 4.6502
2.0858 0.35898 3.29373
2.84001 1.16726 1.70859
1.71416 4.76753 1.31183
2.15711 8.95083 -2.66581
2.86066 7.08861 -2.59267
3.5732 6.56756 -1.40947
9.3547 5.49328 1.3001
7.82812 7.63615 0.643722
6.34083 8.74249 0.000950256
5.60464 13.3035 -1.76551
6.89278 12.484 -0.545036
7.58065 14.8457 2.29547
4.46868 15.8438 4.30328
-0.386644 17.0589 4.23689
0.979818 16.6752 2.88495
1.37854 18.0097 -1.71979
0.143858 21.0136 0.136793
0.706925 19.0851 -0.0137619
timestep
-17.4813 -18.1644 6.25461
-18.8273 -21.1897 6.72225
-17.3716 -20.5361 5.55512
-16.6143 -19.253 5.95419
-12.4579 -20.0632 4.43495
-13.4778 -19.0389 3.8613
-11.1007 -14.0372 0.31318
-11.7257 -16.2733 0.532124
-12.2326 -18.1439 0.284507
-10.4882 -21.9764 -6.14465
-11.7738 -20.0301 -4.28947
-11.1018 -19.9177 -2.89065
-7.31007 -24.5283 -7.46493
-6.74923 -22.6726 -4.5113
-7.28799 -20.4063 -3.25718
-6.17301 -16.6772 -9.43078
-7.15047 -18.1273 -7.43015
-6.3058 -18.1407 -6.11069
-2.90068 -12.891 -4.55187
-3.14988 -14.7595 -4.96975
-4.37403 -15.0104 -5.76491
-6.97834 -12.7179 -8.48921
-5.13736 -12.9053 -8.90596
-3.01608 -10.086 -10.4353
-7.22752 -6.11638 -9.02538
-3.96743 -5.63877 -8.9411
-3.07478 -6.29243 -9.9452
-1.51312 -0.301043 -10.9945
-0.693712 -2.53918 -11.4361
0.00838746 -4.3763 -11.088
2.53936 -1.09114 -8.40039
2.92055 -2.94038 -9.03832
9.35563 -6.37059 -8.78885
7.41651 -4.643 -9.18302
6.32856 -4.56346 -8.09371
7.5323 0.624086 -7.34827
8.60989 -1.25101 -5.66508
7.69615 -2.38933 -5.31745
6.82717 3.69345 -3.05787
5.94328 1.54605 -3.42393
5.37797 -0.362664 -3.05414
5.04973 -5.60711 1.88334
3.60775 -3.2948 0.747784
2.6466 -1.3501 -0.634198
-2.26787 0.433182 2.84432
-0.399602 0.0577632 2.21749
0.362646 0.964488 1.32547
4.11452 3.7429 2.4589
2.64433 3.05081 3.52403
1.28753 2.17696 8.90303
3.49797 4.07622 8.15264
3.20063 4.88132 6.91262
6.05183 11.4619 5.32074
4.52296 9.01674 5.59847
4.8576 8.21159 6.98264
1.91692 10.3585 10.0628
3.11757 9.41343 10.2007
6.9826 10.5274 14.9164
5.42417 8.93777 14.1403
4.25489 7.59398 13.321
0.0095354 8.3908 16.0539
1.18847 7.02248 16.822
1.92787 6.05898 15.8216
-1.96133 4.73572 12.614
-0.159943 4.19339 13.2081
3.03311 2.54654 12.0267
7.10933 2.68312 14.6486
6.04248 4.03664 13.8414
10.917 3.12171 11.5863
10.5388 4.87289 12.4426
9.15759 5.49701 12.123
11.3667 11.6587 11.3108
9.78495 9.78233 9.63547
8.506 7.70398 9.01813
8.73691 6.37858 5.43456
7.47643 7.32204 0.922404
7.15587 7.8957 2.29603
2.83567 12.9267 0.546978
3.2916 11.1535 1.77666
3.68338 9.25334 1.66141
-2.2908 6.48927 -0.109482
-0.650547 5.97978 1.41209
0.867086 6.92966 0.502859
0.184116 8.43731 -2.92605
-0.577351 10.9389 -7.95052
1.06562 11.0447 -6.9245
1.10025 11.1995 -5.36772
3.67487 17.138 -5.04965
1.06019 16.6331 -4.43058
0.277352 14.8027 -4.67106
-3.93852 16.6831 -3.18551
-3.2123 16.2358 -4.95841
-3.62201 18.1956 -8.1686
-2.0282 17.636 -11.516
-0.124544 12.7831 -12.2847
0.225255 14.589 -11.6688
5.45364 15.476 -11.4469
4.13123 13.4926 -9.27692
3.99829 13.9874 -11.1126
timestep
-10.6977 -7.17198 11.1428
-9.92225 -7.29633 8.4234
-11.661 -7.79793 8.99689
-11.7467 -7.96658 10.4727
-14.0681 -12.0449 10.6188
-13.2333 -11.2421 11.6317
-10.1143 -16.1009 8.99002
-9.61893 -14.4527 10.4262
-9.89677 -13.1758 11.9314
-4.20416 -9.82948 14.8682
-6.2159 -11.7268 13.7567
-6.3929 -11.6106 12.2796
-6.17088 -11.4603 5.50776
-3.72501 -11.6003 7.98851
-3.23897 -10.7756 10.284
1.8249 -11.6754 11.8102
1.18028 -9.38971 10.6207
-0.132222 -8.74831 10.9665
1.23258 -2.21333 9.94687
1.11683 -4.11997 10.0056
-0.0514633 -4.9574 10.6272
-4.36279 -2.90675 11.724
-3.4521 -3.30627 10.1611
-4.92217 -0.33777 8.41375
-2.12356 -4.31549 6.0577
-4.59402 -3.02197 4.31259
-4.94136 -1.62912 4.80011
-7.30978 3.61224 -0.249293
-6.90575 2.25506 1.66739
-6.94165 0.484758 2.37717
-8.00462 -1.90006 -2.15901
-8.04722 -2.06386 -0.188376
-8.20659 -8.17714 3.26742
-8.82226 -5.87979 2.16115
-7.56983 -5.3479 1.36236
-7.04975 -6.95767 -3.63903
-6.84628 -8.65549 -1.62796
-5.91829 -8.20963 -0.506881
-1.52211 -7.96528 -5.00477
-2.26695 -7.03868 -3.01462
-2.83902 -6.09487 -1.31425
3.2668 -4.03194 3.37099
0.762521 -3.5327 1.97933
-1.00882 -3.10099 0.163233
-2.80699 2.17519 0.345907
-0.966625 1.68837 0.13572
-0.435301 0.579457 -0.644147
3.26358 1.20844 -3.74421
2.67258 2.14693 -2.13607
1.97036 6.83246 1.15013
4.40514 6.2455 -0.306946
4.4601 5.41483 -1.50668
5.1773 7.18551 -6.36515
7.55578 6.63708 -4.89834
7.35368 5.41424 -3.90785
10.1733 6.22157 -0.266342
9.94052 5.12223 -1.17251
14.2665 -1.25005 -0.671308
12.778 0.526676 -0.256941
11.3906 1.80474 0.199489
15.6651 3.06683 2.03359
14.5 2.5026 3.53114
13.0523 2.99176 3.4313
12.6856 8.33251 4.14277
11.9113 6.49586 4.29588
8.1781 6.09847 3.54293
4.70837 3.31231 2.41301
6.55928 2.93553 2.32001
9.09649 -2.68355 0.0233985
7.80689 -1.46291 0.789486
7.83612 0.0439932 0.301751
11.4821 3.58039 -6.2091
10.2872 1.60438 -4.37712
8.2073 0.376924 -3.48445
7.2476 -2.23395 -6.00908
7.77798 -1.45138 -10.7933
7.08137 -0.651532 -9.53057
2.8632 -2.26 -7.55663
1.98902 -0.323221 -8.42765
3.28202 -0.26534 -9.89419
-0.582147 1.7112 -14.5835
1.32715 0.386607 -14.9064
2.09416 1.03227 -13.3298
-0.19119 3.5471 -11.4274
1.82756 9.17242 -11.7693
2.7242 7.48509 -11.7371
2.2966 6.37493 -10.8314
0.875743 10.8543 -6.00318
-0.485699 8.71262 -6.79768
-0.306784 8.0393 -8.53429
-3.31436 9.20027 -12.1636
-2.54496 10.2167 -10.5609
-4.48944 12.7314 -8.52798
-5.47789 14.9542 -11.4405
-1.6043 17.8777 -11.011
-3.43766 17.8896 -10.2523
-5.34682 22.5786 -7.9534
-5.99258 21.7623 -10.8984
-5.42579 20.988 -9.17981
timestep
-18.2791 6.04829 12.8459
-15.9748 7.36111 9.79911
-17.6971 7.04229 10.6492
-17.5923 5.83531 11.5331
-20.7572 3.51322 9.12948
-19.3735 3.1608 9.56773
-19.3979 0.335819 4.2059
-17.8758 1.347 5.59207
-16.6727 1.98681 7.11069
-9.62327 3.17037 8.35887
-12.4314 2.72265 8.22643
-13.0393 2.60024 6.9211
-12.3727 0.719507 -1.27849
-11.1717 -0.11699 1.85743
-10.9502 1.23483 4.05037
-6.03339 0.899623 6.74834
-6.09011 1.20167 4.13753
-7.2547 1.99881 3.42258
-6.97287 6.74341 -1.0258
-6.69819 5.72785 0.584089
-6.70714 4.20285 0.38452
-1.5015 4.23276 -0.58772
-3.19791 3.24926 -0.472368
-2.2219 -0.136995 1.12546
0.568517 -5.20663 0.863697
-2.0052 -4.48534 -1.03662
-2.27449 -3.00266 -1.35972
-6.35762 0.951125 -3.76758
-4.99983 -0.850204 -4.43669
-3.92037 -2.41805 -4.84211
-1.38582 -0.624512 -9.24864
-2.17294 -2.14933 -8.20641
-4.26366 -7.55602 -9.21628
-1.82219 -6.70998 -10.008
-0.992528 -5.60903 -9.16428
3.47943 -4.01187 -14.5864
1.69656 -4.00895 -12.5951
1.97436 -4.87319 -11.3578
5.13308 1.03713 -7.44353
4.30022 -1.02405 -8.20938
3.27973 -2.65131 -8.46335
3.00852 -7.90944 -2.83669
1.8225 -5.57387 -4.14131
1.58095 -3.0992 -5.08036
0.299987 1.66332 -3.51332
0.242088 0.26368 -2.05456
1.22215 -0.89478 -2.08455
3.8969 -2.32984 1.768
2.09539 -1.40944 1.53495
-1.96193 -0.907126 4.9339
0.590774 -0.179813 5.81755
1.56664 0.429457 4.80867
5.47722 4.15423 3.72763
4.26836 4.22473 6.33109
3.61179 2.93403 6.83202
3.10337 2.0638 11.3805
2.44142 3.1292 10.468
-3.10311 5.67551 12.7962
-0.801466 5.9292 12.9176
1.12139 5.9344 12.6439
-0.3704 4.8267 17.0956
1.50416 5.48879 17.264
1.85472 6.52364 16.2682
6.39243 5.31031 17.5709
5.71034 6.32959 16.0301
8.11534 6.9224 13.1348
7.15434 8.79877 8.73056
7.12273 7.03711 9.37257
6.78708 0.828686 10.773
6.2187 2.53514 9.94804
7.25739 3.26675 9.0788
14.0407 1.81127 8.43044
11.4528 1.06753 7.17871
9.00366 1.33937 6.36615
7.98115 -1.20685 3.65821
11.7138 -1.6693 1.04741
10.381 -0.956651 0.88274
10.4134 1.94723 -4.97788
8.83487 1.65094 -3.25272
9.38021 -0.165551 -2.69367
6.993 -5.95298 -4.41764
8.88403 -4.77116 -4.6455
9.15376 -2.97913 -5.33246
8.61078 -2.11961 -9.06544
7.53615 -4.38977 -13.9991
6.18332 -4.06513 -12.5586
6.45034 -4.43251 -11.0503
8.9821 -8.62411 -7.51045
6.50963 -8.82087 -8.63126
6.12908 -8.10757 -10.4565
1.68285 -9.55755 -12.6802
3.55493 -9.04888 -13.1306
4.70048 -8.14297 -16.6449
2.10322 -6.16955 -18.5732
0.273018 -2.17741 -17.0042
1.91264 -2.38204 -18.0647
6.89943 -3.34023 -19.1059
6.00807 -0.706238 -16.7909
5.65108 -1.88384 -18.3004
timestep
-7.28041 -13.0864 -7.2556
-9.71122 -12.3008 -5.70576
-9.73212 -12.6352 -7.48772
-8.42521 -13.1554 -8.1412
-10.1152 -12.0832 -12.4143
-8.62255 -12.1345 -11.8066
-2.90476 -11.5176 -16.2858
-4.7826 -10.8624 -15.1242
-6.23691 -10.1849 -13.9898
-10.5109 -4.07722 -13.485
-8.87484 -6.35393 -12.9818
-7.87531 -6.89617 -14.0226
-9.01913 -0.865252 -19.4317
-7.99297 -3.19656 -17.153
-5.93193 -4.22503 -16.0089
-1.08631 -0.659465 -12.0921
-3.01277 -2.2899 -12.8638
-2.84565 -2.60633 -14.3506
3.19516 -1.04082 -15.8431
1.83119 -1.52272 -14.5975
0.847172 -2.51972 -15.2198
0.849791 -7.19583 -16.5661
1.37549 -6.18928 -14.9901
3.69739 -7.49317 -12.2832
9.89225 -2.89168 -10.5445
7.01494 -4.06814 -11.6091
6.4544 -5.30402 -10.7867
8.28483 -7.78191 -4.14907
7.63189 -6.19514 -5.65934
7.38457 -5.02261 -7.10893
8.53615 -0.3282 -5.41488
9.26812 -2.14846 -5.4183
14.548 -3.88312 -3.84461
13.4563 -1.64513 -2.86318
11.9414 -1.57687 -2.62522
14.4843 3.07178 -2.29044
11.8737 2.97363 -2.84628
11.0245 1.98519 -1.8892
5.99405 7.57231 -1.61513
6.69253 5.31968 -1.69883
7.50093 3.5182 -1.6799
7.45755 -4.1572 -0.460435
6.77176 -1.25978 -0.517349
5.23387 0.489202 -1.53148
-1.32521 1.86737 -0.668493
0.37795 1.50894 -1.3618
1.54133 1.12873 -0.498984
1.79466 -0.929166 4.08735
0.450522 -0.613702 2.59098
-6.90678 0.304543 3.98566
-4.13136 -0.819371 3.88988
-3.05767 0.149928 4.05111
-3.55544 5.20292 9.55532
-3.11935 3.92229 6.90454
-4.01453 2.70503 6.56101
-8.38166 2.83687 8.00986
-7.29681 3.93809 8.03268
-6.79437 10.5972 8.89052
-7.0611 8.50893 9.81504
-7.68812 6.73303 10.452
-11.6281 7.80582 15.5094
-10.9303 7.3687 13.8344
-9.46073 7.11396 13.87
-10.6635 2.77244 13.0596
-9.43282 3.42103 14.3795
-6.67412 1.87125 16.3692
-3.1278 -0.921309 16.5505
-3.44042 0.358674 15.2223
-0.363639 3.1058 10.0833
-0.954314 2.65318 11.895
-1.07854 1.11283 12.2569
2.9337 -6.57859 12.7113
2.30685 -3.74263 12.0077
1.67157 -1.40271 11.8735
4.87 -0.230846 9.9282
3.16347 3.94279 9.8325
3.70522 3.1948 8.60196
8.49488 3.23103 7.50548
7.63602 3.90585 5.52483
6.23037 5.06149 6.3435
7.21461 12.4281 6.42829
6.13753 10.4344 6.20655
6.21103 8.73181 5.24135
6.33521 9.32015 1.53581
1.59336 10.947 -1.28921
2.05538 11.3534 0.526277
2.56312 10.1994 1.52652
2.64539 4.33348 -3.39686
1.94528 6.05172 -1.5036
1.1574 6.96494 0.013413
4.01921 4.42783 2.3857
2.08347 4.50824 2.66595
0.708203 3.2728 5.98867
0.0416219 0.213882 8.01439
-3.83113 -2.77791 7.23005
-3.41312 -1.23399 8.3089
-6.17682 -2.95099 11.0375
-7.65092 -0.0125276 10.8639
-6.01018 -0.872934 11.2141
timestep
7.66989 2.61292 -29.1352
6.85999 2.555 -31.8145
6.89001 4.16572 -30.8191
7.359 4.00344 -29.3944
6.13014 8.2317 -27.3407
6.73359 6.91364 -26.8549
4.32077 1.88109 -22.3294
4.4716 3.90721 -23.4499
4.21477 5.64547 -24.3792
-0.779652 10.1301 -21.7371
0.53941 7.82653 -23.0357
1.60135 7.13291 -22.1132
0.636318 9.34437 -14.1095
0.254716 8.98549 -17.5382
0.271187 6.68956 -18.5455
-5.92535 3.10359 -18.3493
-3.59568 3.96568 -17.6942
-3.09261 5.03171 -18.7597
-6.37119 9.50777 -21.9775
-5.06259 8.40947 -21.3008
-5.62576 7.31843 -20.3642
-9.66809 3.69212 -21.2196
-8.82192 5.35999 -20.8795
-9.64989 5.92395 -17.195
-2.17444 6.79454 -15.248
-5.19319 7.28324 -16.3262
-6.37342 6.68335 -15.5795
-6.85762 6.04865 -7.76232
-6.3197 6.78214 -9.94713
-5.81912 7.19928 -11.8605
-2.38611 10.3593 -11.0683
-2.22315 8.33721 -11.3992
1.73656 4.61282 -6.60418
-0.327477 5.21763 -8.23123
0.093609 5.96266 -9.53647
2.81104 6.41444 -13.7849
3.25665 4.14565 -12.5427
2.16573 3.57644 -11.6791
7.38512 0.44075 -8.15764
5.18151 1.14253 -8.61339
3.2304 1.40142 -8.69018
-1.45699 -4.66295 -6.4662
-0.401265 -1.86396 -6.47594
0.884129 0.317542 -5.99714
-1.48383 1.94919 -0.117496
-1.50322 1.35144 -1.87294
-0.193649 0.723868 -2.33978
2.7121 -2.05763 1.19253
0.929109 -1.24653 0.685865
-4.86495 -0.579175 5.19373
-3.03851 -1.11602 3.09326
-1.48172 -1.18601 3.54934
2.32996 -3.35859 5.77424
0.539657 -2.05849 7.74448
-1.04791 -2.35207 7.26023
-4.09329 -3.57749 10.6166
-3.90148 -2.28562 9.79162
-8.4557 2.41192 12.7964
-7.43777 0.491252 11.9435
-5.44166 0.701398 11.7454
-4.39253 -0.637236 16.4554
-2.77802 -0.450407 15.4443
-2.82216 0.660692 14.5161
0.173594 1.74455 10.9214
0.396706 0.314297 12.2814
3.20719 -0.507853 14.5444
4.19601 -1.08887 18.9748
3.19139 -2.24735 17.7525
-2.1321 -5.20106 20.2766
-0.517561 -5.07361 19.2307
0.372598 -3.84656 19.7497
0.522493 1.22013 26.7929
-0.144739 -1.09033 25.0512
-0.172328 -3.10891 23.4533
-2.05991 -6.34428 24.3506
-0.746665 -10.5159 26.6514
-0.212229 -9.49682 25.6193
2.30776 -6.97356 21.9808
3.39483 -8.94397 21.993
1.80547 -10.0027 22.5544
-2.11372 -13.4865 19.4502
-0.787813 -14.1106 21.1348
0.782347 -13.147 20.4523
2.10695 -13.1848 16.9419
2.00851 -7.60117 17.2573
1.62614 -8.71157 15.6644
2.32378 -9.86925 15.0707
5.11082 -6.59392 9.10642
4.52291 -8.23745 11.1169
4.75656 -7.76589 13.0762
8.84769 -5.44434 13.6868
6.96168 -4.7681 13.6851
7.12891 -1.15384 12.5335
3.65456 -1.14442 10.7659
1.34578 -4.36837 13.1796
1.35947 -4.2586 11.2234
-2.49064 -7.35954 9.84748
-0.211551 -6.75477 7.28779
-0.661609 -6.79203 9.17479
timestep
7.31044 -10.274 -18.2039
9.55784 -8.33563 -17.0317
9.3601 -10.2094 -16.7197
8.54828 -10.8423 -17.9157
10.992 -14.7843 -16.8974
9.51282 -14.3945 -17.2991
2.67387 -17.4195 -17.1949
4.48576 -16.3634 -16.1586
6.19423 -15.4746 -15.6699
6.09581 -15.0687 -8.11788
6.63241 -14.6732 -10.9697
5.81457 -15.5109 -11.9299
-0.960225 -17.644 -15.2234
0.773431 -17.133 -12.2107
2.22952 -15.7805 -10.6189
4.46954 -11.5512 -8.79738
2.32766 -12.2878 -7.51217
2.06877 -13.7108 -7.52674
-0.690688 -15.9174 -2.00735
0.567282 -15.3339 -3.31254
-0.0911938 -15.1424 -4.68937
-3.77934 -12.1395 -4.03537
-2.98135 -13.0473 -5.54196
-1.64791 -11.1485 -8.58445
-6.23164 -5.64681 -11.298
-3.64471 -7.54027 -10.3691
-3.75577 -9.01499 -10.6779
-9.42314 -8.3204 -14.0177
-7.21934 -9.05175 -13.8392
-5.47774 -10.0144 -13.883
-3.89464 -8.5169 -17.9609
-2.85181 -9.32762 -16.4842
1.75897 -5.1506 -12.4456
-0.391474 -6.28677 -13.6855
-0.182716 -7.69781 -14.1359
4.92317 -8.10772 -11.5876
3.09279 -10.0847 -12.0289
1.70529 -9.71054 -11.6908
3.73004 -7.1816 -5.5146
2.42395 -7.40496 -7.41851
0.779585 -7.61043 -8.53173
-7.16402 -7.94576 -6.50595
-4.28054 -7.11745 -6.67851
-2.13755 -5.55636 -7.14304
-1.08991 0.804581 -5.58311
-1.78107 -1.00266 -6.13168
-1.75777 -2.26581 -5.30758
-1.44868 -1.83402 -0.706667
-2.88959 -1.01158 -1.97446
-8.01307 4.28511 -0.373266
-6.43486 1.78703 -0.396701
-5.01153 1.90849 -0.806317
-4.58471 7.77695 -1.94874
-2.45855 5.88538 -1.35557
-2.7227 4.8681 -0.185058
-4.61137 5.88423 3.63865
-4.8894 6.57294 2.3387
-6.30312 12.5613 0.835598
-7.83811 10.944 1.43308
-6.78956 9.89033 2.74182
-10.7541 10.2605 5.94304
-9.14529 11.0754 6.81259
-7.89635 11.5358 6.0118
-6.07712 15.7066 7.1852
-5.14266 13.8617 7.28453
-1.66633 14.0203 8.73974
-4.08912 14.6128 13.5494
-2.75536 14.2738 12.3528
1.24919 11.1167 16.3259
0.538824 12.0096 14.7405
-0.742173 12.7202 15.1126
-3.52231 17.6786 21.8831
-2.32494 16.085 19.693
-0.591425 14.9184 18.2387
2.54066 14.2308 20.2759
7.06308 13.3849 18.9513
5.87291 14.379 18.4597
9.80404 13.2634 13.793
7.43416 13.2882 13.9293
5.95524 14.2182 14.7836
1.58034 17.8025 14.3368
2.60696 17.5978 12.3209
3.40985 15.8215 12.3318
3.31336 13.3596 9.44245
4.39937 9.19688 12.7574
3.08246 8.98248 11.3634
2.03908 10.1406 10.9497
-5.02521 10.1243 12.5823
-2.96729 8.571 11.9899
-1.24396 9.11829 12.6259
-2.23971 8.7066 17.3297
-1.11721 7.5591 16.0725
-0.755524 4.02696 17.4317
1.48839 1.8572 15.4213
2.21909 4.34698 11.4692
2.86214 2.61 11.9698
6.05149 1.54352 8.37072
5.96767 -0.763074 10.7114
5.97937 1.178 10.3044
timestep
3.43384 -10.2603 -21.1803
7.39774 -9.57992 -20.5275
5.83815 -10.7345 -20.5695
4.6034 -9.75228 -20.504
4.17548 -9.62924 -15.863
4.06079 -8.58579 -16.9284
4.83451 -0.984757 -15.6248
5.00798 -3.33249 -15.8219
5.19666 -5.31204 -15.6134
9.6881 -9.20721 -11.0728
8.80498 -7.17277 -12.9999
7.39058 -6.65215 -12.8164
1.64617 -5.60255 -11.2316
4.26771 -6.63738 -9.16351
6.7183 -5.9418 -9.15542
8.9874 -0.737647 -7.83552
8.77598 -2.91876 -6.27962
9.26876 -4.33002 -6.8331
12.4237 -5.147 -3.22333
11.9152 -6.72231 -4.20321
10.373 -6.9345 -4.42348
8.85432 -6.23275 0.0107519
8.03476 -7.16503 -1.42941
5.05373 -6.64031 -3.56518
1.21323 -0.019887 -2.21207
3.70849 -2.18402 -2.53
3.4759 -3.28939 -3.64657
1.67668 -1.44099 -9.40983
3.64971 -1.57282 -8.08615
5.08544 -2.00366 -6.92005
4.79367 2.82704 -6.23556
6.18725 1.49338 -5.9569
6.21089 0.967824 1.18783
5.71586 1.05964 -1.39727
6.7285 0.527637 -2.40656
10.2257 -0.41857 0.525071
9.83434 -2.56435 -0.810968
8.35491 -2.70696 -1.27683
7.69485 -1.7039 4.87744
6.66854 -2.31825 2.80281
5.72502 -3.13518 1.2967
3.06448 -9.35097 2.78568
2.91565 -7.20981 0.725342
2.48571 -4.8255 0.41956
-2.58612 -1.39162 -2.35027
-1.42133 -2.82454 -1.75988
-0.911285 -3.3157 -0.340269
-4.42914 -3.35387 3.32465
-4.33581 -3.4348 1.39965
-10.0813 -3.21295 0.701389
-8.11277 -2.60355 -1.33291
-7.01637 -1.78913 -0.781704
-9.47422 2.18347 -4.41654
-7.8521 2.77673 -2.02444
-8.12327 1.8325 -0.859646
-12.2895 -0.370565 -0.215833
-11.7515 0.876422 -0.869994
-18.6318 2.25712 -3.14886
-16.7747 2.6838 -1.75587
-14.9059 2.86226 -0.995094
-18.6298 3.2031 2.42219
-17.2526 2.01431 3.18141
-15.8623 2.38132 2.73762
-11.652 0.553655 4.928
-13.5633 0.927216 5.23858
-14.9735 0.0313624 8.76009
-13.5468 2.99955 12.2694
-14.4401 3.34049 10.5973
-9.95412 2.04091 8.01501
-10.1692 3.9494 8.72671
-11.5115 4.53586 8.42176
-14.3514 10.2687 3.1883
-13.284 7.51844 3.66244
-12.1885 5.59342 4.80934
-10.9587 4.20791 1.47008
-7.4161 1.80349 3.18911
-7.74962 3.23882 3.04297
-5.62318 9.10394 4.00736
-4.36679 7.19971 3.9096
-4.60298 5.42396 3.13398
-4.07174 2.99859 -0.160465
-2.18246 1.76397 0.398683
-1.93195 2.90043 2.05073
1.40519 2.30525 3.60716
1.0691 7.52932 6.25531
2.49877 6.7093 5.19337
2.84202 5.26995 5.6287
2.07433 2.50649 12.5606
3.71742 2.89837 10.5107
3.52893 4.52761 9.32939
2.54513 7.27341 13.1105
4.20667 7.21636 12.0749
7.17561 8.53627 13.9668
9.10949 7.27207 17.0258
12.8087 10.4317 16.7606
11.9493 9.45307 18.2555
15.1494 11.6517 21.545
13.2237 8.99548 23.0875
13.51 10.3317 21.6364
timestep
-18.0901 0.316344 -15.3707
-15.4657 -0.322207 -18.4953
-16.5921 -0.735043 -16.9934
-16.7874 0.498053 -16.023
-13.3133 -1.55431 -13.735
-13.7453 -0.184009 -13.959
-12.6899 3.75586 -9.05028
-11.7423 3.12681 -11.1
-11.231 2.46407 -12.8172
-5.19591 -0.317991 -16.1773
-7.31555 1.29504 -14.9697
-8.05869 0.597256 -13.8287
-4.66526 -2.35386 -7.02232
-6.37982 -2.48118 -10.0398
-5.67305 -1.91347 -12.3938
0.490543 -3.1969 -15.8509
-1.19822 -2.1452 -14.0561
-2.35259 -3.10943 -13.7953
-3.48432 -7.92242 -15.1943
-2.90044 -7.63733 -13.3272
-1.7184 -6.73757 -13.2393
0.099769 -8.63383 -16.8867
1.04596 -7.57839 -15.6628
3.3402 -4.87939 -14.6883
2.43229 -0.607428 -11.8947
1.89193 -3.39897 -10.3828
2.79387 -4.58301 -10.9575
7.03875 -6.85618 -5.48213
5.12713 -7.02352 -6.84022
3.8588 -7.01396 -8.32963
1.35287 -6.96763 -4.16083
0.826109 -6.48119 -6.01579
-2.69119 -0.116993 -4.41718
-0.932965 -2.16529 -4.54907
-0.727541 -2.99879 -5.81979
-3.75409 0.989439 -8.37685
-2.37659 -0.968789 -9.65409
-0.957455 -1.32897 -9.27717
-0.171184 4.62361 -6.62374
0.816498 2.65431 -7.50653
1.71586 1.03791 -8.14174
8.8098 -2.59523 -5.20408
5.86103 -2.14517 -5.31564
3.73196 -0.831634 -5.46999
-0.151566 1.70114 -0.582007
0.963385 0.678493 -1.75673
1.89358 1.25944 -2.85733
2.49992 6.14493 -1.75518
3.55255 4.48317 -1.38068
5.90901 8.59356 1.85271
6.89612 5.79239 1.71584
5.83168 4.74864 1.73306
2.17544 0.220364 3.02104
2.56035 2.76156 4.43813
4.03589 3.30379 4.6835
5.26797 2.35967 9.3147
5.35173 1.6704 7.93019
9.18687 -2.61775 9.17177
7.35283 -3.37632 7.98697
5.86058 -2.11059 8.49976
3.01712 -6.0534 8.09972
2.67334 -5.05141 9.76762
4.00749 -4.6684 10.5285
7.23932 -7.82181 12.2238
5.28925 -7.90396 12.0966
3.87984 -10.6462 14.3766
1.42865 -9.90016 18.2209
2.35304 -8.57638 17.1473
3.80204 -2.3217 18.8286
3.94704 -4.01248 17.9312
2.7431 -4.97401 18.4669
-4.28406 -1.55883 22.9146
-1.84185 -2.19358 21.4242
-0.190748 -2.76862 19.5116
1.87166 0.437362 19.9602
4.00199 2.79075 16.4197
2.50151 2.40296 16.8066
-2.75601 1.71671 14.8677
-1.47166 3.14281 13.6861
0.326314 2.32205 13.7137
4.81811 0.59831 12.9951
3.36679 -0.853964 12.0218
2.39173 0.594773 11.1195
1.9188 0.243192 7.34198
-2.53793 0.7674 9.42113
-2.61179 -0.130186 7.68073
-1.83599 0.343431 6.58102
-2.01091 5.20703 10.2459
-2.69651 5.55171 7.71618
-2.10066 4.08401 6.49687
0.0447112 5.67961 2.5212
0.0497777 6.37266 4.3042
0.464967 10.2215 4.89701
4.00267 11.6567 4.80195
7.599 12.503 1.75601
5.9535 13.6052 2.20376
5.6127 15.6557 -1.93452
3.95246 18.0836 -0.00294939
4.87192 16.2683 -0.0788013
timestep
-18.9431 -10.6886 0.9317
-15.4375 -11.0592 2.95916
-17.0783 -10.0301 2.4754
-17.5477 -10.3574 1.0293
-18.2619 -6.07979 -0.737115
-17.4257 -7.22413 -1.19944
-10.7285 -10.2406 -1.89945
-12.1013 -8.4342 -1.53753
-13.5193 -7.16285 -1.38608
-11.4615 -1.10488 -5.13957
-12.2994 -2.92831 -3.05742
-11.7743 -4.31624 -3.10049
-6.38653 -0.665295 -5.88403
-7.20603 -2.24291 -2.90759
-8.18886 -4.14954 -4.36843
-8.9606 -5.39094 -8.89737
-6.58198 -6.10573 -8.09463
-6.50829 -6.56339 -6.65533
-4.73085 -11.3645 -6.19083
-3.90531 -10.1866 -4.99761
-3.62458 -8.7837 -5.56346
-3.00648 -11.0806 -9.63432
-2.89998 -9.18341 -9.30056
-2.48772 -5.67735 -10.7604
3.92006 -1.88464 -9.78479
1.88367 -4.3959 -10.4733
0.830096 -4.14114 -11.6245
2.23 -1.26071 -17.7719
3.01918 -1.87941 -15.5991
2.08536 -3.55402 -15.0708
6.76046 -4.59972 -15.8684
5.28102 -5.73274 -15.0629
5.40396 -7.40078 -7.82927
5.68907 -6.30887 -10.2047
4.90677 -6.93122 -11.4388
2.09259 -11.0486 -8.25173
1.34271 -9.91721 -10.5416
1.54407 -8.39209 -10.5517
0.113181 -9.63509 -4.68246
0.828685 -7.93184 -6.22126
1.0446 -6.40488 -7.36142
7.44656 -1.63605 -8.07239
5.42208 -2.70664 -6.25594
2.92648 -3.39664 -6.16048
0.723038 1.73884 -2.27429
1.41962 -0.00244175 -3.15344
1.66257 -0.133568 -4.53687
1.80504 4.61554 -6.87599
2.29545 3.54492 -5.33082
6.07562 6.16887 -5.8123
4.97321 6.63167 -3.23688
4.30637 5.48086 -2.74641
5.94064 4.26389 3.35638
3.36152 4.84162 1.95016
3.44349 6.01529 0.881069
2.23701 9.33536 3.84915
3.5833 9.03176 3.27844
9.62265 13.6391 4.49731
8.09007 11.988 4.52752
6.71593 10.5734 4.77651
10.5431 10.0099 7.45266
8.99345 9.4112 8.58797
7.69646 10.2087 8.37404
4.6351 11.9044 12.1639
6.1097 12.4444 10.9817
8.18992 14.8839 12.9448
10.1031 15.2845 17.2715
9.45432 13.7627 16.3682
3.05525 13.0688 17.4989
4.90621 13.2001 16.6431
6.00191 12.6423 17.567
6.53459 10.0989 24.8241
5.32922 9.79249 22.2569
4.82227 9.66894 19.7496
3.51054 6.19073 18.6642
1.80494 2.77971 15.7037
2.78329 3.96205 15.7159
6.23594 4.82763 11.5865
4.45948 6.10578 11.0548
3.21092 4.94088 11.9952
-2.85999 3.54551 11.8414
-1.42866 3.25674 10.1254
0.484372 3.39108 9.91336
2.38679 2.35305 6.73299
-2.02831 0.356384 3.85948
-0.18946 0.160091 3.32799
0.906379 -0.287996 4.27988
2.1 -7.99324 4.44266
1.78143 -5.58651 3.22765
1.86238 -3.62888 2.70101
4.07311 -3.05298 -1.54908
2.24968 -3.61933 -1.10654
0.244784 -4.98732 -3.78024
-2.04056 -4.17766 -6.73387
-2.90605 -1.12062 -9.60533
-2.31106 -0.654007 -7.86242
-5.26706 2.91257 -5.94168
-2.06891 3.5151 -5.11811
-3.32897 2.87564 -6.56507
timestep
2.8423 -2.81918 -20.3723
1.53652 -5.04285 -22.4215
0.672433 -3.85574 -21.1117
1.54935 -3.33872 -19.9025
-1.822 -1.29058 -17.3365
-0.576716 -2.15001 -16.9664
2.46608 -4.2465 -11.2952
0.372961 -4.02952 -12.4213
-1.19963 -3.53175 -13.4497
-5.70428 -4.18721 -15.7206
-5.57708 -4.42212 -12.7685
-4.66249 -3.45699 -11.9255
-6.54507 2.84742 -8.26041
-6.95302 -0.555696 -8.53536
-6.25466 -2.87466 -8.4934
-5.90464 -6.47424 -2.33216
-6.59206 -4.46733 -3.77539
-6.97911 -4.84695 -5.30072
-9.06778 -9.20357 -3.92549
-10.2584 -8.22648 -5.03681
-10.2829 -6.72724 -4.92174
-10.3216 -6.66345 -0.289928
-10.4542 -5.16487 -1.47101
-10.0694 -1.58261 -0.499991
-4.56417 1.11026 -5.5006
-6.88661 -0.295875 -3.74271
-7.593 0.549838 -2.62485
-9.30213 6.43182 -1.22275
-8.34375 5.05594 -2.85637
-7.6503 3.91722 -4.28555
-4.6564 7.29146 -3.88633
-4.71234 6.02314 -5.42212
1.53377 2.66758 -7.55486
-0.311262 3.89409 -6.06243
-1.71206 3.99802 -6.79771
0.0245313 1.34957 -11.1809
-2.56997 1.69287 -10.9242
-2.92429 1.46281 -9.41732
2.42906 -1.17911 -9.8612
0.596259 -1.51261 -8.48204
-1.23628 -1.35862 -7.59291
0.139083 -7.33782 -2.15049
-1.66102 -5.29338 -3.42142
-2.58987 -2.99949 -4.47572
-1.87469 1.79253 -2.05144
-1.29836 -0.0194878 -1.18987
-0.707937 -1.14999 -1.85828
3.18417 -3.31935 -0.39805
2.12588 -2.08964 0.625588
4.37939 -0.907394 7.59714
3.83355 -1.69535 4.84547
4.05549 -0.785787 3.68658
8.81758 0.626973 0.589422
7.89464 2.02745 3.04339
7.33407 1.12091 4.09795
8.77184 1.79744 8.59133
7.92418 2.66018 7.60852
4.63506 8.01647 11.3089
6.54885 7.03693 10.4068
7.885 5.89126 9.49437
12.4063 8.70429 9.83381
12.5721 6.83269 9.39603
11.5978 5.84413 10.1967
10.6535 7.11197 15.172
12.0145 6.282 13.9382
12.2755 2.55062 14.3781
12.267 0.768596 9.91371
13.2372 2.19274 10.7225
17.7363 4.67057 6.79678
16.4547 3.3818 7.56636
15.0868 4.01053 7.94392
13.8623 -0.903266 2.47869
12.2387 1.20989 3.81234
12.4323 3.22917 5.38557
10.4783 6.45254 5.42878
5.95273 7.92868 4.43423
6.62912 6.79412 5.22046
4.40132 3.72619 8.54025
3.2444 3.11279 6.65197
4.08992 4.09744 5.20024
4.57043 1.41299 -1.21356
3.29567 3.03159 -0.0659658
2.50021 3.35362 1.7819
0.0914888 0.657573 2.97066
-2.97361 4.13717 6.47292
-3.60021 2.70599 5.30126
-2.89483 1.34319 5.16453
-4.27874 -5.82759 4.74963
-5.34164 -3.42074 5.2193
-5.37474 -1.49259 5.8168
-10.0858 -1.44745 7.53498
-8.33101 -1.71205 8.23684
-7.84219 -3.65505 11.5022
-9.88694 -6.67892 10.8408
-11.9334 -3.94082 14.3498
-12.2485 -5.79176 13.6188
-16.3364 -8.36122 12.2433
-15.7355 -5.45964 10.5893
-14.9573 -7.01175 11.4748
timestep
-20.8445 -7.71717 -6.10597
-18.0095 -10.3261 -5.31145
-18.6642 -8.97754 -6.53126
-19.3967 -7.75439 -5.9806
-16.8998 -7.46977 -2.26595
-17.3192 -6.29478 -3.03769
-18.7378 0.292354 -3.83271
-17.1767 -1.38309 -3.34364
-15.816 -2.79146 -3.36841
-9.90088 -6.53345 -3.73486
-11.783 -4.38281 -3.84898
-12.5414 -4.28803 -2.53574
-9.06922 -10.4746 -1.196
-9.90951 -7.59831 0.576226
-10.1296 -5.05248 0.368627
-4.1449 -1.93563 -2.2526
-6.62436 -2.92697 -2.10339
-7.12886 -3.00305 -0.605539
-5.64989 -1.52258 4.1641
-6.91858 -0.345026 3.39005
-6.77213 -0.181942 1.90619
-2.03242 -0.105361 1.97678
-3.27653 1.10085 1.16706
-3.41226 2.56474 -2.26651
-0.117548 -2.22006 -7.69986
-2.39237 -0.966567 -5.46429
-2.49591 0.490202 -5.43887
0.196557 1.71656 -11.1496
-1.51476 2.27899 -9.75801
-3.11605 2.46294 -8.609
-7.42103 0.473943 -9.98675
-6.705 1.24803 -8.26706
-10.1577 -0.267027 -1.97681
-9.42508 0.545012 -4.41816
-7.89167 0.216152 -4.81992
-12.0336 -2.48044 -6.89323
-9.56725 -3.41148 -7.38812
-8.60977 -3.19213 -6.25823
-3.00334 -2.04526 -9.99503
-4.37149 -3.07475 -8.31371
-4.90577 -4.09015 -6.73741
-3.21802 -9.25957 -3.97112
-2.75141 -6.48626 -2.8804
-2.27437 -4.28869 -4.09392
1.78419 0.646799 -2.13344
0.885512 -1.10179 -2.28728
0.724854 -1.99675 -3.50162
4.06129 -2.17622 -6.75528
4.27812 -2.54264 -4.85042
9.62931 -5.14757 -5.56348
8.54735 -4.08118 -2.93321
7.58907 -2.90027 -3.14416
9.00621 -0.477554 -5.83029
9.45879 1.17063 -3.42926
9.48588 0.250301 -2.2812
8.94182 3.32027 1.1976
10.1138 2.49438 0.796608
10.3114 1.4197 6.39131
10.9468 -0.498407 5.36871
11.2015 0.00217753 3.65941
13.6594 -3.06192 6.33384
14.4818 -3.21076 4.55314
13.3843 -3.18641 3.37555
9.35863 -5.65137 3.92404
11.0757 -6.08646 3.01696
11.1985 -5.94781 -0.950178
14.9644 -3.81008 -3.57204
13.6286 -3.39243 -2.17702
14.6188 2.34398 0.379955
15.2216 0.773607 -0.787949
14.1439 0.288127 -1.71977
9.92326 5.02365 -8.21525
11.4746 3.49975 -6.18936
13.0741 2.76832 -4.31705
14.9001 5.68023 -2.66946
11.4013 8.28675 -1.56618
12.1007 7.40522 -0.618941
12.7891 6.59455 5.9028
11.7298 5.91026 3.98988
10.4283 6.624 2.72541
6.59134 6.45085 -0.333991
5.44197 7.46983 1.39012
6.83691 7.82629 2.71486
4.81642 9.23981 5.54492
4.12894 4.50719 7.88311
2.79861 5.76278 8.50846
2.43362 6.99803 7.64309
-4.23678 5.54103 5.88836
-2.70084 6.43244 7.82525
-1.26194 7.43601 8.73855
-1.77648 11.7511 11.7129
-1.97666 9.78664 11.665
-4.56562 9.53636 14.4169
-2.03745 7.83029 16.803
-2.42114 5.30405 21.1139
-1.54457 4.92649 19.3879
-1.64953 1.94174 15.8323
-3.29311 -0.0906883 18.2488
-2.17323 1.57383 17.7859
timestep
-13.8525 -17.0849 -1.58789
-11.4742 -17.6015 -3.23853
-11.5282 -16.3271 -1.84268
-13.005 -15.9244 -1.6032
-12.4583 -12.0508 1.07897
-13.4093 -12.5519 -0.0392113
-18.1004 -8.23897 0.653672
-16.9091 -8.55018 -1.34588
-15.2153 -9.54411 -1.40241
-10.3237 -5.47194 -5.26316
-11.8914 -7.48021 -3.8404
-13.1142 -6.96253 -3.10756
-16.2385 -1.52405 0.0745803
-14.5852 -2.39174 -2.83667
-14.012 -3.62478 -4.89642
-11.7743 0.419134 -4.90807
-10.8767 -0.94476 -6.99434
-11.8895 -1.8604 -7.49484
-10.0604 -0.608291 -11.8274
-10.7345 -2.44807 -11.8952
-10.5212 -3.26213 -10.6605
-6.5829 -0.877727 -10.3696
-6.89529 -2.5809 -9.61374
-5.25081 -4.1607 -6.70563
-5.10275 -11.0922 -3.32411
-6.12751 -8.34919 -4.82761
-5.10718 -7.85179 -5.88034
-2.91466 -14.6873 -7.80807
-3.55895 -12.4583 -8.26537
-4.10916 -10.5495 -8.38703
-8.6146 -13.2324 -9.11005
-7.75465 -11.4596 -8.74469
-12.5785 -6.47699 -8.45166
-12.012 -9.022 -9.07947
-11.0968 -9.60344 -7.92658
-14.8986 -13.4459 -7.38223
-13.1229 -13.1739 -5.49984
-12.6609 -11.742 -5.21715
-7.15234 -14.2481 -1.9384
-8.70481 -12.5161 -2.41276
-9.98764 -11.213 -2.52393
-8.97511 -5.78029 4.41694
-9.30135 -7.3081 1.94149
-9.32982 -8.06038 -0.408762
-7.06333 -2.53637 -3.17787
-7.77646 -3.8141 -1.91305
-7.14197 -5.17967 -1.71379
-2.07564 -4.17826 -2.59924
-3.53282 -4.11926 -1.40815
-1.9453 2.12577 1.11545
-3.9943 0.0514935 1.2904
-4.43404 -0.514516 0.00420247
-8.81328 3.90763 -3.86043
-7.42779 2.04446 -2.23014
-5.87109 1.9913 -2.53659
-3.63116 6.13907 -1.39012
-3.62259 5.11225 -2.5281
-1.25087 8.56695 -7.23355
-0.852636 6.69872 -5.92468
-0.520814 5.20087 -4.68271
3.49183 3.02307 -6.93233
3.11991 2.23259 -5.18107
2.72108 3.23958 -4.16381
5.53344 6.80739 -6.90148
5.17771 6.02288 -5.10255
7.06219 7.79155 -2.37786
4.19094 9.43737 1.06145
5.44548 7.99576 1.02657
5.8041 2.78945 5.17905
6.31036 4.2635 4.0008
5.19981 5.33271 3.73516
-1.34679 8.36536 4.56579
0.627374 6.82733 5.96375
3.04764 6.41724 6.62133
4.59315 6.45784 10.1124
8.97123 5.63016 10.9993
8.39549 6.73898 10.1002
10.0653 5.15892 3.6765
9.84435 6.52318 5.47354
10.7823 6.68224 7.111
17.2604 6.64855 7.22953
15.5903 7.41344 8.72116
14.4627 7.93172 7.29176
16.83 9.44605 4.6656
16.8251 13.4138 7.92841
18.6007 12.5521 7.70441
19.0221 12.0687 6.33751
25.3321 9.85256 7.16811
23.9556 11.0513 5.21231
22.8067 12.2433 6.31694
23.6212 15.9591 9.78183
24.5951 14.8423 8.4761
28.0166 13.9094 9.64556
27.7834 12.8946 13.3244
29.6261 14.1635 17.3665
27.6905 13.8588 16.9126
23.8256 16.1492 17.0538
24.0909 14.7393 20.3863
24.7949 15.5523 18.7936
timestep
-23.3552 4.80065 2.51101
-25.2907 3.34842 -0.782817
-25.1095 3.74321 1.14561
-23.6251 3.65809 1.66545
-24.0393 -0.899343 2.41253
-22.9232 0.0896756 2.50644
-22.1955 -3.2148 -3.41514
-21.4275 -1.76277 -1.86362
-20.7225 -0.60273 -0.442539
-14.8468 -1.07208 -2.09169
-16.5701 1.25063 -2.23342
-18.038 1.10301 -2.44714
-24.2255 -1.06678 -7.43231
-21.38 0.921579 -6.67501
-18.8308 1.16911 -6.22106
-14.0178 -0.87095 -6.42521
-14.4047 1.08656 -8.05327
-15.4438 2.14736 -7.66751
-14.8671 7.18949 -6.70082
-15.0441 6.91552 -8.48636
-14.2882 5.60547 -8.94853
-11.9233 5.6702 -5.43729
-11.0933 5.09277 -7.05585
-8.77784 2.03618 -6.5022
-7.90765 -1.22242 -2.13829
-10.3318 -2.01013 -4.26163
-9.9368 -1.54105 -5.74536
-10.5578 -7.46568 -10.0551
-10.7408 -5.41283 -9.02699
-11.3766 -3.56089 -8.54846
-14.6606 -6.99306 -6.10872
-14.3638 -5.18627 -6.752
-17.7385 -1.92015 -8.80248
-18.2886 -2.45176 -6.28525
-17.2432 -3.00053 -5.39658
-18.4327 -7.92828 -2.90186
-19.394 -5.62788 -2.01047
-18.3391 -4.50819 -2.03093
-15.4066 -9.39088 0.695332
-15.1703 -7.19239 -0.36055
-14.8165 -5.33103 -0.904985
-9.54817 1.10255 1.3457
-11.1281 -1.41868 1.0998
-11.523 -3.44908 -0.452169
-9.62788 -6.10428 -4.93277
-8.52271 -5.28612 -3.64454
-8.68313 -5.35089 -2.05334
-5.74565 -7.46123 1.3827
-5.47218 -6.26411 -0.221732
-1.15852 -3.92636 1.00143
-1.32562 -5.26744 -1.55361
-1.88301 -6.62664 -1.39187
1.00738 -7.91006 -5.25125
2.22996 -8.24818 -2.61558
1.26283 -8.65546 -1.43635
1.66003 -7.56434 3.06463
2.58305 -7.75015 1.91984
9.10289 -5.14931 1.42634
7.76924 -6.97425 2.14684
6.33038 -8.21209 2.46624
7.77002 -13.0295 3.19126
7.17848 -12.144 4.74634
7.62668 -10.6544 4.83475
12.1856 -11.7101 4.30245
11.3287 -9.93025 4.56608
12.8727 -6.59171 3.50937
16.1785 -6.50389 -0.0253035
16.3174 -6.21661 1.85127
19.819 -5.8313 7.15198
19.1555 -6.10947 5.31925
18.0712 -5.00857 4.87994
15.8373 2.61399 5.65815
17.2089 0.172741 6.59052
18.9096 -1.76273 6.6775
22.1887 -2.04077 8.69621
26.0556 0.610971 8.01255
24.7223 0.802969 8.74823
23.6239 0.850808 4.35352
22.2549 2.34489 5.2938
22.3463 3.28291 7.08616
21.4752 6.35404 10.3422
19.9459 7.42866 8.99201
19.6711 5.86137 7.83462
17.5068 6.46486 4.7009
15.6595 10.3849 8.0735
16.4771 10.9298 6.42417
16.4444 10.169 5.09869
12.4194 13.7565 0.945478
14.8979 13.5978 1.70686
16.5037 12.629 2.21846
17.3003 16.2413 5.12907
18.32 15.5958 3.64926
22.0588 16.0145 3.77281
22.812 13.3631 1.21215
25.4465 14.404 -2.9085
25.8549 13.4937 -1.18529
29.7836 13.8059 1.81532
27.3159 16.1658 2.5137
28.2728 15.1152 1.19534
timestep
-19.6706 -18.0974 -15.9892
-19.5952 -17.2803 -19.0106
-19.836 -16.1518 -17.4523
-20.095 -16.7669 -16.0084
-18.7381 -14.3984 -12.4721
-19.842 -13.991 -13.4145
-22.8258 -7.0931 -14.0173
-21.4389 -8.74332 -13.139
-20.3356 -10.3291 -12.6609
-15.4112 -6.97212 -8.34648
-16.9554 -8.24734 -10.4584
-18.5103 -8.09903 -10.3138
-24.46 -3.99112 -11.7383
-21.6655 -4.30918 -9.69865
-19.2601 -4.53686 -8.88713
-16.7386 0.14403 -9.37376
-16.0534 -1.52685 -7.3619
-17.1702 -2.41788 -6.70652
-18.1035 -3.55218 -1.92934
-19.4674 -2.24786 -2.52477
-18.8586 -1.22588 -3.47747
-15.0957 0.107255 -0.805245
-15.5927 0.534424 -2.49518
-14.0856 2.68527 -5.25469
-11.9974 -2.52184 -7.72335
-10.4533 -0.184318 -5.90473
-10.8874 1.26054 -6.31519
-7.73494 4.57242 -10.7172
-7.65958 2.49744 -9.61878
-9.56835 2.02183 -9.79397
-9.67497 -1.90368 -12.7803
-11.0727 -0.93569 -11.774
-17.991 -3.00704 -12.5389
-15.3863 -2.34008 -12.9707
-14.3387 -2.70552 -11.9009
-10.0114 -5.96852 -14.2225
-12.663 -6.43429 -14.3654
-13.4184 -6.16639 -13.0025
-8.97968 -9.0201 -11.8147
-9.14859 -7.19842 -10.4468
-11.042 -6.87039 -10.0336
-13.8638 -9.25485 -2.03049
-12.6807 -7.74002 -4.17034
-11.3792 -7.01949 -6.26024
-6.96171 -2.40539 -7.87977
-8.35461 -3.41294 -6.81441
-8.27513 -4.94155 -6.65331
-3.54705 -7.13077 -7.2119
-4.60214 -6.05166 -5.98004
-1.85326 -0.753752 -1.46788
-2.692 -3.22971 -2.69591
-2.91351 -3.2666 -4.14663
-2.65915 -2.7934 -8.87182
-1.5212 -0.506535 -7.45262
-0.849491 -0.894057 -6.1986
-1.40535 3.26949 -3.67136
-0.375416 2.12446 -3.91444
4.81249 5.05877 -0.202774
3.00233 3.61521 -0.496553
1.63617 2.19152 -0.751974
3.70092 -0.971281 3.15827
1.8035 -0.613871 3.00501
1.49471 0.817068 2.66635
1.41019 5.56373 3.74918
2.6921 4.08004 4.20295
3.23228 3.0522 7.86486
6.30542 1.76518 11.382
6.57544 2.65821 9.6698
11.139 5.89445 6.85249
10.4046 5.01624 8.37129
9.8713 3.64279 8.06742
10.6929 0.831414 1.41576
12.3106 1.90869 3.74879
12.7589 1.94733 6.25828
15.9229 2.6282 8.23889
14.8411 5.35966 11.7934
16.1565 4.99739 11.2239
19.9524 9.97847 11.5843
19.5928 7.84351 12.3385
18.4131 6.88124 13.61
17.9882 4.52252 16.678
18.8214 6.03771 18.235
18.891 7.66777 17.3033
20.1936 10.9317 18.7685
24.5283 7.64353 21.1273
24.4691 8.51375 19.3047
23.8676 9.95028 19.0452
25.1812 14.5126 16.1765
27.0462 13.6983 17.8297
26.7802 11.7524 17.4896
28.1974 8.32788 14.079
28.8634 9.57186 15.4359
32.099 11.4459 14.5262
34.1451 11.8578 17.7258
35.9521 11.2646 22.1897
34.5522 10.3295 21.1907
32.3805 7.82703 25.1133
31.389 6.95682 21.794
31.6997 8.45938 23.1165
timestep
-16.6369 10.584 9.23466
-14.9531 13.0279 6.31213
-14.9684 11.9393 7.98813
-15.9967 10.7846 7.95759
-15.5649 8.98309 3.53578
-16.0557 8.46177 4.94521
-18.5876 2.16345 5.22579
-16.7048 3.57942 4.75959
-15.2469 4.85648 4.31461
-10.5604 2.04103 -0.811377
-12.4913 2.23681 1.35121
-13.5685 3.36068 1.14017
-20.5262 5.81361 -1.94169
-18.2146 3.26628 -1.56834
-15.805 2.3982 -1.71355
-16.0766 -2.60608 -4.39143
-13.8569 -1.01556 -4.4183
-14.1185 0.479037 -4.6027
-10.4564 0.887698 -8.70181
-12.1124 1.82633 -8.82947
-13.3308 1.16013 -8.22445
-10.6373 -2.79105 -8.94387
-12.4502 -2.60911 -8.50556
-12.4125 -4.3731 -5.0267
-6.44063 -3.56057 -3.182
-7.88812 -6.05522 -4.75012
-9.29177 -6.33632 -4.19695
-6.38153 -11.7906 0.637601
-7.50107 -9.96259 -0.355561
-8.37089 -8.2701 -0.995889
-4.75015 -5.06117 1.17691
-6.60854 -5.44875 0.861132
-12.6468 -1.75801 1.70667
-10.8587 -3.68813 1.92828
-9.44295 -3.2526 1.61026
-5.30796 -1.59616 4.87652
-7.59036 -0.268534 4.93057
-8.40089 -0.18753 3.59325
-2.49099 1.18338 3.33334
-4.4495 1.07957 2.1428
-5.99618 0.887593 0.936529
-9.81471 0.0248317 -5.36942
-6.93458 0.436431 -4.51085
-5.18619 -0.0870681 -2.67011
0.201058 -2.14728 -2.20281
-1.28227 -2.58237 -3.43034
-2.06744 -1.52026 -4.1328
-0.895282 -0.488077 -9.17435
-1.54402 -1.81436 -7.89442
-0.406028 -9.01328 -8.33785
-1.33137 -6.2964 -8.81995
-0.291176 -5.29987 -8.43773
4.73395 -5.43036 -6.34968
4.15272 -7.26123 -8.61756
3.03321 -6.88903 -9.57093
2.84957 -10.3746 -12.614
2.27427 -10.1395 -11.2609
3.89228 -15.6941 -7.33789
3.68072 -13.3911 -7.57937
3.11241 -11.6128 -7.82881
5.49579 -11.4747 -3.35174
5.02849 -9.75597 -3.855
3.89196 -9.51551 -4.81131
0.93113 -6.37033 -2.99829
1.90595 -6.20579 -4.68185
2.24639 -2.70494 -6.11895
2.8503 1.65894 -5.84143
3.57953 0.465186 -4.6124
7.72046 0.312811 -0.75352
6.22184 -0.88634 -0.807183
4.92246 -0.192687 -1.07837
-1.70066 3.59753 -2.28641
0.549919 2.45942 -0.386207
2.59471 1.84946 1.03455
3.29392 2.40333 4.77633
7.10973 -0.295663 5.12556
6.6009 0.946231 5.83275
10.1937 4.83974 10.9054
8.87957 3.42974 9.68959
9.22295 2.29744 8.12175
13.7606 0.147666 4.94215
13.779 1.58539 6.74809
12.8819 1.82586 8.42502
14.6656 1.60854 11.7757
19.762 3.90791 12.7205
18.9119 3.50802 10.8774
17.4795 3.84306 10.4993
12.3742 7.59836 8.40238
15.011 7.19136 8.19129
16.7768 6.49124 7.9158
17.3538 10.5267 5.07041
18.4105 9.02457 5.54903
21.742 9.58061 3.82351
24.7352 7.60778 4.80832
27.8453 8.92809 0.760245
27.6224 7.80532 2.35371
32.6596 7.43451 4.85578
29.7036 6.59537 6.44844
30.5587 7.14306 4.73049
timestep
-14.7316 13.9103 11.4183
-12.7959 17.0112 9.80571
-13.3695 15.0758 9.6808
-13.3795 14.3165 10.9932
-10.1765 11.3587 9.40443
-10.1826 12.368 10.5656
-6.11612 11.6268 15.7568
-6.13863 12.3017 13.5264
-6.51839 12.6779 11.6572
-2.23422 13.8174 5.6045
-3.38256 13.6949 8.27581
-4.13993 12.4447 8.62758
-5.30858 6.66536 13.8016
-3.45887 7.82984 11.0842
-2.09498 9.56317 9.88022
1.98676 6.75186 11.8023
2.53703 9.15317 10.745
1.67715 9.42697 9.57175
3.74482 9.81784 4.9002
2.83662 8.16309 5.09636
3.02856 7.65593 6.53889
5.70607 6.46187 9.86474
6.46565 6.87391 8.16777
6.0977 3.48821 6.46399
5.99859 0.469688 -0.741155
5.98209 2.45757 1.76648
6.32171 1.75184 3.04374
6.02877 -4.60025 3.13455
7.52567 -2.90274 2.9987
8.47598 -1.24177 3.38932
11.8401 -1.51394 -0.18241
11.289 -0.089208 1.02952
12.8768 6.47942 -0.637644
12.4169 4.10737 0.313682
11.486 3.31426 -0.606856
12.6947 1.1776 -5.51607
13.2294 3.71912 -5.02415
12.1522 4.41362 -4.19035
5.99814 1.07881 -6.25509
8.27805 1.20461 -5.50599
8.69659 2.99396 -4.89523
6.94921 10.0605 -4.74922
5.60852 7.36401 -4.81473
5.47411 4.9393 -4.17868
1.59554 0.34384 -1.44522
2.91511 1.72315 -1.8199
2.69265 2.8065 -2.84192
-1.67065 3.17 -4.53052
-0.963214 3.60245 -2.69413
-5.45332 4.03218 3.19957
-3.36046 4.53854 1.33596
-3.69658 4.23762 -0.198638
-5.82122 5.96428 -5.21679
-7.52668 5.51962 -2.92672
-7.08826 5.77065 -1.48746
-9.56643 8.34009 1.40807
-9.53024 6.89259 0.99495
-15.183 6.01076 -2.87583
-13.6555 5.31502 -1.23024
-12.5812 4.61446 0.147392
-12.7481 0.394409 -2.39583
-13.9511 0.181675 -0.861555
-13.4855 1.04482 0.355002
-13.4119 -3.0958 3.66932
-12.4374 -1.63693 2.68496
-8.652 -1.86778 1.75861
-9.25459 2.22198 -0.243938
-9.08529 0.557385 -1.10562
-3.69374 -0.691259 -4.74926
-4.90852 -0.120792 -3.22873
-6.23926 -0.827634 -3.06067
-10.2186 -7.05989 -3.4569
-7.69083 -5.74951 -4.3766
-5.49486 -4.48628 -3.99809
-1.93558 -5.73741 -4.46152
1.27434 -9.09783 -3.55549
0.246063 -8.8981 -4.66486
2.79597 -13.2736 -9.27127
1.03354 -12.2248 -8.19109
0.202509 -12.2836 -6.42135
-3.61999 -17.299 -5.52598
-2.72761 -15.833 -4.00913
-0.933569 -15.5381 -4.84751
1.76319 -18.0422 -5.92499
5.59059 -17.5338 -10.4793
5.80561 -17.8589 -8.56535
5.22077 -17.1107 -7.4573
5.21697 -10.3098 -5.29518
6.95718 -12.1677 -5.78161
6.45833 -13.5412 -7.10272
6.19312 -12.1169 -12.1255
7.46286 -12.7141 -10.6739
11.2562 -12.3921 -10.8893
11.8863 -13.4252 -7.3446
10.1459 -18.1473 -7.2085
9.76112 -16.452 -6.22883
11.1937 -14.5525 -2.70193
10.0093 -17.0872 -1.21034
9.53339 -15.748 -2.48369
timestep
8.38657 18.3042 3.24632
5.56872 18.9419 2.05972
6.46593 19.8198 3.48256
7.95468 19.6477 3.59157
7.9261 22.0093 7.28955
8.57547 20.6716 7.09877
14.4949 19.2475 10.4355
12.1342 19.3151 10.3225
10.0637 19.2657 10.2875
5.09194 22.067 15.2695
7.09881 21.6368 13.1723
7.49613 20.1482 12.9237
0.547229 19.2189 15.2675
2.87834 19.256 12.7398
4.69336 18.431 11.1659
8.01013 16.6484 6.50741
5.31141 16.4854 6.77779
4.59967 16.2714 8.18082
0.746764 13.1554 7.95076
1.59991 12.851 9.58641
3.17051 13.0335 9.63718
4.69668 9.05228 7.56433
5.01304 10.8895 7.20445
6.09221 11.8702 3.72548
1.18131 6.49641 0.685609
2.38833 9.21073 2.22274
3.75278 9.45024 1.75955
4.1389 4.07666 -2.73022
4.17252 6.27906 -2.09339
4.31585 8.33394 -1.93444
-0.125269 9.74977 -4.30685
1.42726 10.2914 -3.3008
1.23634 16.2343 1.10491
1.36834 14.2418 -0.743361
1.34643 12.8133 -0.280244
-3.52371 15.202 0.838576
-2.0104 14.0441 2.7594
-1.23769 12.7247 2.40472
-6.72565 9.12833 1.08498
-5.20237 10.7358 0.689677
-3.39492 10.0111 0.800092
-4.33019 3.3341 3.91472
-3.44083 5.33948 1.86306
-2.84153 6.50525 -0.364427
0.698516 4.72228 -5.60416
-0.15868 4.94945 -3.89663
-1.63705 4.81327 -3.67747
-4.38305 2.46496 -6.63916
-3.5608 1.80921 -5.01653
2.73031 -2.08331 -3.78909
0.450509 -0.515102 -4.62219
-0.680177 -0.106858 -3.5945
-0.506347 2.46783 1.67371
0.246287 -0.26802 1.00874
1.19224 -0.477835 -0.244661
2.59351 -4.84789 -0.6564
1.15729 -4.27673 -0.449018
-3.5469 -5.13653 0.333263
-2.60259 -7.08507 -0.549503
-1.03406 -7.12416 0.668873
-1.0915 -8.81543 5.21476
-0.0634839 -9.97923 4.09098
-0.621366 -10.3108 2.70042
-5.46943 -10.4781 2.41985
-4.05637 -11.8236 2.2676
-3.88415 -13.2801 -1.34516
0.133152 -11.7741 -3.24197
-1.17823 -12.8999 -3.94848
0.641687 -16.0421 -9.14058
0.210209 -14.7729 -7.67109
0.42074 -15.3062 -6.27368
4.99501 -14.2724 -11.1316
4.91552 -15.1071 -8.18151
4.10505 -16.3069 -6.1394
6.15336 -18.3162 -3.69388
6.35132 -18.3054 1.06338
5.58582 -18.9825 -0.00972599
1.78946 -15.9005 2.64847
1.60365 -15.5232 0.401449
2.22206 -17.2156 -0.222803
2.13341 -22.0462 -1.41703
0.238346 -21.6977 -2.54135
0.291818 -19.6888 -2.39144
-2.46617 -17.4554 -3.73535
-6.10409 -17.08 0.833119
-5.93826 -18.5318 -0.433572
-5.75654 -18.3792 -1.98798
-7.09873 -12.0107 -2.14362
-7.64585 -14.4412 -3.06314
-8.43652 -16.2175 -3.46505
-13.2361 -16.9815 -4.93552
-11.4298 -16.906 -5.74514
-11.1955 -16.0517 -9.4394
-12.6817 -13.0751 -10.9859
-10.3824 -14.2232 -15.1359
-12.2347 -13.9787 -14.7249
-12.9063 -16.8357 -18.3027
-15.5966 -14.651 -17.8792
-14.3877 -16.082 -17.1198
timestep
2.54703 -1.61116 26.5629
3.303 -2.86762 22.9891
2.24572 -1.83353 24.158
3.05744 -1.25144 25.3064
7.4697 -1.21176 24.0296
6.46983 -0.140033 24.3466
11.3029 5.27668 24.5206
9.47674 4.10528 23.6507
8.06942 3.09429 22.7602
7.59421 6.23046 15.9852
7.0955 4.75247 18.3869
8.22027 4.93598 19.4246
14.3565 6.84525 23.5292
11.8079 7.65777 21.2627
10.1701 8.10598 19.3649
12.59 4.57869 15.4119
12.5756 7.2967 15.2996
11.1783 7.94442 15.6848
9.81087 10.3451 11.3007
8.4642 9.3369 12.2432
8.93051 8.03651 12.8148
12.6934 5.54636 10.5235
10.8289 5.79416 10.2299
9.96292 2.71482 12.2393
15.0492 -3.09574 13.4258
12.3574 -1.15176 13.2383
12.0087 -0.458528 11.9841
6.64822 -2.98993 12.382
8.46667 -3.29494 11.0224
10.0669 -3.11481 10.0307
8.79429 -1.84718 5.56627
10.5113 -1.9602 6.55007
7.27169 0.561809 8.65353
9.66736 1.72616 8.8645
10.6489 1.60383 7.68302
15.5412 -1.03921 9.28372
14.8401 1.4578 9.70123
14.283 2.20167 8.44477
17.3299 -3.0321 5.32339
16.2642 -0.948485 5.46254
15.3893 0.784751 5.12181
12.5411 -2.74189 -0.486377
11.6717 -0.871771 1.72977
12.2854 1.19962 2.98106
9.61931 5.11271 5.26176
8.62704 4.12425 3.81829
8.86117 2.70549 3.39683
4.20963 -0.12023 3.27608
5.56793 0.968109 2.25541
4.3938 5.00747 -3.85735
5.49707 3.02815 -1.97649
4.61195 2.24408 -1.12297
-0.288907 3.8389 -2.5242
1.02451 2.03343 -4.22465
1.96088 1.03207 -3.56551
2.18526 -3.65742 -4.05669
2.25737 -2.45422 -5.06671
3.06142 -2.93367 -12.6137
2.19097 -2.71229 -10.4518
1.5305 -2.27533 -8.72729
-1.25999 0.982153 -10.0073
-2.32067 -0.570461 -10.3939
-2.08129 -1.92104 -9.64984
-5.15522 -5.51478 -8.36996
-4.85717 -4.51553 -9.94804
-7.93811 -3.43397 -12.0697
-8.88851 1.20057 -11.3517
-9.86286 -0.391284 -10.8946
-14.5899 -1.06613 -6.33441
-12.9797 -1.19543 -7.37499
-12.967 -0.381205 -8.63569
-13.9496 3.37312 -2.62767
-13.3283 3.63333 -5.43361
-13.2766 3.32185 -7.98428
-12.7925 6.00051 -10.6281
-12.4794 5.76373 -15.4318
-13.5651 5.43426 -14.3837
-11.0817 -1.20002 -14.7445
-12.2724 0.482856 -15.2277
-13.5218 1.71565 -14.3843
-16.8398 3.30016 -11.1021
-17.6911 1.24014 -11.5127
-16.1028 0.295177 -11.9188
-14.5407 -3.11535 -12.0923
-18.4011 -2.5539 -16.105
-18.4768 -4.04565 -14.7927
-17.1988 -4.70812 -14.4974
-14.1127 -9.91802 -16.0495
-15.9276 -8.90255 -17.5876
-16.3626 -6.98197 -17.3402
-15.4568 -3.99024 -20.7242
-17.2332 -4.80804 -20.2546
-20.0696 -4.89239 -22.9495
-18.1428 -6.4688 -25.7846
-17.9223 -10.3775 -28.8116
-17.6821 -10.0072 -26.8718
-14.0007 -12.3494 -25.9637
-16.033 -13.2595 -23.3596
-15.8052 -12.7879 -25.215
timestep
-7.2975 -8.39654 14.412
-5.22824 -10.4604 15.1617
-4.81595 -8.72107 14.3925
-6.0301 -7.9038 13.8649
-5.87419 -8.1715 9.46676
-6.33354 -9.20575 10.4254
-11.0779 -11.9949 7.89489
-8.80097 -12.1722 7.99195
-6.83055 -12.3618 8.44698
-1.96396 -9.14518 7.64965
-2.52603 -11.8487 6.52392
-3.05956 -12.6286 7.71777
-4.88419 -14.0614 13.708
-1.78049 -14.772 12.0069
-0.38209 -13.6571 10.1475
1.71034 -12.2599 4.98497
3.19363 -13.3109 6.9285
2.88603 -12.8559 8.35819
4.72822 -10.6372 12.1316
4.77716 -9.35716 10.7119
5.11686 -9.96724 9.38196
7.59563 -13.9466 9.37123
8.18215 -12.2285 9.88199
9.3631 -11.2588 6.45125
13.1953 -4.21456 7.4229
12.2681 -7.43675 7.33142
11.3317 -7.96703 6.23011
9.45308 -7.49315 0.171919
11.0663 -6.80535 1.59018
12.4164 -6.29905 2.98358
11.0953 -1.8127 1.8004
12.4617 -2.53683 3.00828
10.3765 -0.614551 7.07536
12.9344 0.0742817 6.83667
13.4356 0.241998 5.3631
16.8486 -3.52289 7.60352
17.5752 -0.974568 7.13434
17.0909 -0.308555 5.81269
17.6038 -6.56163 4.29939
17.4356 -4.32046 3.68477
17.6539 -2.56798 2.86935
15.7923 -8.49866 -0.0404098
15.5098 -5.75347 -0.94565
16.403 -3.35882 -0.680489
15.8915 1.65222 -5.05732
16.0543 -0.0577773 -4.1139
15.3463 -0.457058 -2.83347
11.2725 2.36873 -2.25549
11.7399 0.705542 -3.24851
8.45875 -4.60576 -7.28522
9.62022 -3.03827 -5.28837
9.70955 -1.47558 -5.59683
9.29638 3.83948 -5.43271
8.35065 2.5003 -7.77297
7.66398 1.16513 -7.42756
3.21327 1.93768 -8.97618
4.60993 1.73891 -9.59109
2.55526 7.88531 -11.3057
4.1718 6.19587 -11.2064
5.7679 5.03564 -11.1674
8.45195 7.13124 -14.9524
9.58556 6.33884 -13.5732
9.15257 6.36289 -12.2417
8.83466 10.851 -10.1427
8.12745 9.01149 -9.71559
4.79789 8.76219 -8.11723
-0.0459766 9.28332 -8.3275
1.39976 10.3342 -7.41627
0.691533 14.4531 -2.42391
0.692991 13.9093 -4.31349
0.169037 12.4043 -4.50633
-0.361422 5.7628 -1.54459
-1.4724 8.36117 -2.48267
-2.78528 10.2368 -3.61587
-5.46234 12.912 -3.11777
-8.59493 11.7061 0.195523
-8.14958 11.1187 -1.10195
-8.92195 4.82542 -1.49867
-10.4889 6.52233 -1.75631
-10.6634 8.48005 -2.31001
-16.1353 12.2068 -3.50594
-15.2969 10.1895 -4.09406
-14.2637 9.84823 -2.52541
-16.1488 9.91 0.750039
-20.3248 7.1219 2.64232
-18.9989 6.27315 1.38945
-18.5218 7.04249 0.204147
-21.5743 9.40883 -4.88026
-20.4852 6.98694 -4.52506
-20.9136 6.6282 -2.55734
-25.218 5.62113 -2.06728
-24.0568 4.57838 -3.25087
-24.5248 2.54133 -6.41268
-25.8832 5.3584 -8.60742
-24.4034 8.95712 -12.0972
-23.8104 7.28367 -11.0662
-20.1444 7.39722 -12.8718
-20.389 4.3053 -11.3924
-20.2013 6.2376 -11.1741
timestep
-9.55284 -19.0277 13.365
-9.20397 -20.2927 9.83475
-9.32566 -20.7401 11.6356
-8.64532 -19.8948 12.7458
-5.06798 -20.3015 9.72241
-5.22364 -19.7614 11.2047
1.22251 -16.8836 14.1129
-0.731653 -17.231 12.9656
-2.42137 -17.4334 11.9749
-5.93287 -15.3239 7.69212
-3.09131 -14.6498 8.0145
-2.61483 -14.5457 9.44473
-4.86223 -12.1119 17.1435
-3.64662 -13.1679 13.995
-3.20016 -11.7781 11.8662
1.85006 -9.57973 12.7659
-0.0845396 -9.09175 14.4864
-1.51301 -8.97116 13.8445
-3.92587 -5.10188 16.0853
-4.20938 -5.01162 14.2288
-3.06124 -5.58593 13.3212
0.231583 -3.23019 14.9635
0.392878 -3.95275 13.1564
3.68229 -5.0642 12.0109
8.70177 -11.0288 12.7894
6.6851 -8.56475 11.8927
6.56706 -7.34829 12.8135
10.3117 -3.95223 18.3264
9.88912 -5.25475 16.4536
9.62867 -6.3261 14.832
12.3658 -10.6571 13.894
12.1425 -8.76055 13.1574
14.3973 -7.83408 6.39226
14.0901 -8.76141 8.86299
12.6176 -8.81772 9.43222
10.2508 -15.7574 9.44515
11.4543 -13.3422 9.83612
11.1998 -12.3754 8.63613
5.92596 -13.2408 11.4331
6.85229 -11.8467 9.70043
7.59635 -10.895 8.23081
3.95282 -11.4642 2.18302
5.50876 -9.49442 3.824
5.64391 -8.49717 6.10365
5.07374 -3.72357 8.55562
3.57629 -4.37363 7.41582
3.16793 -5.87598 7.29913
-1.23026 -7.40581 9.23085
-0.582856 -6.50067 7.68589
-2.53925 -4.94256 2.32951
-3.85776 -4.2854 4.83075
-2.79468 -3.87718 5.89729
-2.72297 -0.653721 10.1438
-2.94731 0.456651 7.42287
-3.86088 -0.307144 6.45957
-7.05804 1.75164 3.79053
-5.53581 1.95852 4.04169
-0.192819 4.10943 0.645516
-1.87078 4.61516 2.18199
-3.27361 4.89982 3.54939
-4.53615 9.78572 4.28069
-6.08615 8.63587 4.46706
-6.0892 7.44357 3.54049
-6.33319 7.47235 -1.23065
-6.0738 8.96248 0.00688781
-7.72605 12.2937 -0.929978
-7.87927 16.4107 -2.42717
-7.02879 15.0068 -3.46685
-2.35897 13.8307 -7.82124
-4.05646 14.4822 -7.11201
-3.91639 15.1989 -5.6861
1.96235 18.6518 -1.64531
-0.33055 18.6189 -3.52279
-1.80775 18.3314 -5.6121
-1.61329 20.5656 -8.68856
2.15121 20.402 -11.4214
0.628532 20.3315 -11.7032
-5.25626 16.5511 -13.0597
-3.24437 16.8797 -12.2593
-1.54629 17.5317 -12.981
1.91096 15.0261 -17.6386
1.09195 17.086 -17.4512
-0.601482 16.5399 -16.5485
-2.3432 13.6851 -18.3017
-1.58485 15.8431 -23.5376
-3.13675 14.8766 -22.9076
-2.93307 13.5694 -22.0706
0.0156353 8.66976 -27.1254
-1.89762 9.43524 -25.5792
-1.43813 11.2225 -24.6739
2.55497 13.2324 -27.2159
0.580364 13.0398 -27.3776
-1.10057 14.1492 -30.727
0.666094 13.4491 -33.9369
-2.73001 9.54421 -35.0593
-1.20685 10.0671 -33.8467
0.617838 5.86097 -34.5993
1.95787 7.57603 -31.6474
0.520141 6.84736 -32.7832
timestep
-2.47565 -16.7025 1.20726
-1.67604 -19.3753 -0.0913996
-3.42936 -18.7626 0.368546
-3.63201 -17.2325 0.631574
-8.44769 -17.5597 1.39944
-7.20232 -16.8051 2.04805
-5.60869 -11.867 6.64965
-6.69348 -13.7781 6.11705
-7.75859 -15.3097 5.48319
-9.80758 -18.5643 9.70018
-11.3595 -16.8489 8.12255
-10.6871 -15.4996 7.88161
-17.6346 -13.5882 9.40689
-14.383 -13.6557 10.7986
-12.0365 -13.1228 10.4706
-8.56499 -15.6164 14.5407
-10.1225 -13.365 14.9628
-10.3501 -12.388 13.8455
-9.67831 -8.16011 16.9194
-8.62311 -8.16828 15.26
-8.00208 -9.52127 14.7942
-3.16437 -10.0285 14.0827
-4.29867 -9.2662 15.4287
-4.18825 -5.76203 17.1001
3.36714 -5.71277 19.0689
0.170141 -6.10914 18.4448
-0.629308 -4.94524 17.7337
3.71673 -0.0938644 18.6487
2.66266 -1.63807 17.3024
1.87477 -2.70685 15.8392
6.29476 -3.67978 15.2937
5.03609 -3.6365 13.8372
4.68773 -8.87013 14.4753
3.70796 -7.90755 12.2851
4.48113 -6.70622 11.8186
-0.393053 -7.54627 10.5995
0.498085 -5.05968 9.95667
1.90392 -4.93795 9.61538
-0.879419 -1.88276 11.8237
1.35929 -1.08959 11.7519
3.09371 -1.64269 10.939
8.21854 -5.28319 6.22222
6.94336 -3.35369 8.27283
6.75692 -1.55966 10.1186
10.3537 -0.651896 14.3408
10.5383 0.0723156 12.5888
9.44638 0.609498 11.7242
7.69738 3.96089 8.56585
9.48747 3.51873 9.29357
15.0978 5.18319 8.93075
12.8792 6.93745 8.15835
11.5243 6.77821 8.88615
10.5937 9.92158 13.0943
10.94 10.9942 10.3647
10.0984 10.2972 9.28464
11.9959 12.1754 5.3941
10.6846 12.2024 6.11574
5.17715 12.4293 5.05618
6.48308 14.3088 4.98046
8.02901 13.5177 3.96514
6.71046 12.3242 -0.884338
8.31261 13.2477 -0.695047
8.21605 14.4882 0.266089
8.13519 19.0591 -1.78028
7.42612 17.2101 -2.22226
5.87927 17.3748 -5.72669
9.89359 16.6277 -8.06649
8.11146 16.4619 -8.70502
3.81463 12.758 -11.5162
5.05827 14.1678 -11.1416
6.40377 13.8342 -10.8832
11.4497 9.81279 -15.6412
9.4162 10.9647 -13.7382
6.96966 11.1524 -13.5483
3.45687 10.5054 -14.5433
1.09452 7.75697 -11.45
1.82264 7.55297 -12.7073
3.23468 1.64468 -13.4613
1.25908 2.56713 -14.116
0.440185 4.35807 -14.2134
-4.52744 8.27012 -14.6644
-3.85437 6.43108 -15.7211
-3.13142 4.69242 -15.3598
-5.24689 1.9975 -16.8435
-3.99044 3.20175 -22.4677
-5.46785 3.64177 -21.3084
-6.22422 2.53662 -20.4934
-8.99947 -0.460373 -20.2251
-8.31882 -0.872704 -22.7218
-6.70564 -0.0403074 -23.1506
-3.8418 -0.853267 -27.1154
-4.63841 0.63673 -26.3166
-5.83105 3.89383 -27.925
-9.02396 6.08424 -28.2351
-11.9362 2.22608 -28.9162
-12.3785 4.2132 -28.6022
-17.1123 3.57193 -26.1704
-14.6551 5.37217 -24.5921
-15.2941 4.64265 -26.3164
timestep
13.2384 -8.60807 16.7889
11.4398 -6.18643 16.6546
11.0106 -7.96613 17.2372
11.9275 -9.10089 16.8088
9.9873 -13.2978 18.0582
10.2344 -12.5461 16.6666
8.38667 -13.8437 10.1953
9.61801 -14.2622 12.0745
8.55151 -14.0535 13.6622
6.18696 -12.6945 17.8108
4.38233 -14.2243 16.0762
5.12327 -15.1573 15.1047
8.77842 -20.1244 11.0118
5.72478 -19.3988 12.4708
3.63333 -18.3263 13.5836
0.612626 -18.5075 18.0467
1.89136 -20.75 17.2903
1.88627 -20.9062 15.753
-3.94757 -22.0881 15.5378
-2.69808 -21.337 14.2744
-1.81011 -20.2173 14.8426
-3.94054 -17.7784 18.3295
-4.23422 -17.7728 16.367
-6.36144 -15.4587 14.1553
-6.13525 -12.9351 18.8534
-4.22492 -11.7204 16.4989
-4.88478 -12.069 15.1876
-6.32283 -5.61803 11.9774
-5.31269 -7.60448 12.5257
-4.22835 -9.25643 12.7639
-0.165173 -8.44036 14.8248
-0.424695 -9.52179 13.1259
0.278029 -13.2651 16.5635
0.134917 -14.0349 14.0032
0.712274 -13.1437 12.927
-4.02929 -12.2613 9.75719
-2.38068 -14.2691 9.7673
-0.939251 -13.855 9.61023
-1.23761 -8.71189 5.51105
-1.70347 -9.53959 7.73323
-0.028059 -10.5583 8.05999
7.89734 -11.1156 7.89894
5.67018 -9.3047 7.07269
3.2551 -8.64834 7.76651
0.872152 -2.4285 7.31675
2.07575 -3.92311 7.23292
1.64689 -5.31491 6.66329
-1.83051 -4.1734 2.98489
-0.0058797 -4.95511 3.17708
5.00805 -6.24851 3.30207
3.84346 -5.09474 0.885194
2.93217 -3.84945 1.12811
2.79861 1.04865 2.31895
4.38786 0.437508 -0.0227121
3.89261 -0.834295 -0.76198
4.06274 -2.3572 -5.33926
4.9089 -1.41426 -4.49988
10.3994 2.28109 -3.47457
8.86516 1.46131 -4.89398
7.25534 1.11753 -6.07011
7.18176 5.50083 -8.56301
6.72727 4.09647 -9.85723
7.46464 2.75161 -9.55561
9.72307 1.52468 -13.6622
10.2703 2.76588 -12.2215
11.7268 5.96425 -14.036
10.3297 10.5894 -13.7662
9.80462 8.94727 -12.9974
4.65509 9.92913 -8.74893
6.45151 9.67053 -9.65886
6.45909 9.07203 -11.0417
3.62725 4.45994 -13.1367
2.4426 7.2323 -13.1294
3.09294 9.56557 -12.6784
1.22685 12.7586 -13.6037
-2.80149 12.3219 -11.0961
-2.33258 11.937 -12.4998
-4.40016 11.394 -17.4521
-5.99825 11.018 -15.9498
-5.53228 12.2618 -14.5309
-7.70187 18.6951 -12.79
-7.54522 16.556 -12.4311
-8.04365 15.029 -13.5493
-11.3905 15.7529 -15.0411
-8.6832 19.1747 -17.349
-9.83784 19.912 -15.9524
-11.2924 19.531 -15.776
-17.3567 23.0812 -14.7392
-14.9438 22.5919 -15.8332
-13.5586 22.2858 -17.2137
-12.3863 23.6363 -21.5157
-11.885 24.3982 -19.8405
-10.4613 27.9346 -20.0782
-9.98103 29.0527 -23.6481
-14.3339 30.377 -22.6507
-13.296 30.9797 -24.1129
-13.2967 35.0415 -26.4145
-15.9513 33.2058 -27.7795
-14.8383 33.7304 -26.2754
timestep
-7.33977 -2.13185 29.7685
-10.2728 -2.65474 28.3455
-8.46596 -2.68085 27.6403
-7.53073 -1.72249 28.3522
-3.98078 -1.9788 25.5212
-4.69858 -0.778405 26.0732
-4.96543 5.57734 26.5481
-4.24141 3.72309 25.3415
-4.01282 2.31423 24.0293
-0.842177 -1.47742 22.1689
-1.66315 0.573206 20.3257
-1.84897 1.96145 20.8551
-2.42151 6.82998 23.3459
-1.6207 6.55332 19.8765
-2.25406 4.60389 18.2409
2.25575 6.62015 16.1923
0.356181 5.76195 14.5733
-0.373041 4.40894 14.9163
0.476512 1.7895 9.83486
0.352163 0.829345 11.4721
0.934087 1.47223 12.7074
5.58909 1.20797 13.9186
4.6314 2.27078 12.7386
6.55499 1.23233 9.71043
8.11909 5.12225 11.7345
10.6112 3.44098 10.2348
9.99482 2.62617 9.00529
15.9183 0.548675 10.9134
14.1491 0.332083 9.43916
12.683 0.0863528 8.04053
13.6519 -4.46673 8.46034
12.3314 -3.66403 7.29571
5.051 -4.33536 7.97621
7.51393 -3.33383 8.1466
8.4885 -3.57187 6.95095
11.0741 1.02658 4.35866
8.52715 0.571837 4.77969
8.0272 -0.844753 4.39943
13.4733 -0.941203 0.539678
11.5198 -1.9498 1.40867
9.8587 -3.08915 1.92602
4.26813 -8.48677 2.99739
6.96319 -7.69153 2.21094
8.98811 -6.65866 1.13892
13.2665 -5.38945 -1.03759
12.0972 -6.46004 -2.10692
10.5264 -6.16388 -2.24625
10.3201 -5.54227 -7.14537
9.47715 -6.82976 -5.82774
5.15289 -12.3852 -8.59022
6.1189 -10.1479 -7.06388
7.35877 -9.35585 -7.67495
8.99806 -7.35839 -14.565
8.93212 -8.90646 -12.1034
7.60817 -9.04307 -11.4399
3.94885 -9.98546 -14.4435
5.41164 -10.0406 -14.5193
9.17006 -11.4649 -20.8483
7.41972 -10.8191 -19.3857
5.93963 -10.0083 -18.2108
2.42842 -7.96316 -21.4942
1.84368 -7.98905 -19.624
2.26604 -9.14041 -18.777
0.0617062 -13.0328 -17.0888
-0.470622 -11.7114 -18.4624
-4.0701 -10.807 -19.5576
-8.8742 -9.84018 -17.1525
-7.23192 -9.37713 -18.0487
-4.55613 -6.28653 -20.3926
-5.62779 -5.11571 -19.2557
-6.13559 -5.73837 -17.9736
-4.16896 -3.17057 -11.2467
-6.19949 -2.80315 -13.4561
-6.70717 -2.61126 -15.8799
-4.79332 -0.0771185 -18.0821
-6.9013 3.90142 -18.6697
-5.60939 3.56594 -17.8033
-2.37546 7.27242 -16.9774
-3.23731 7.51494 -14.8893
-4.79243 6.31893 -15.3068
-7.28492 2.01075 -12.4391
-8.2108 3.9749 -13.177
-7.83727 5.92116 -13.1669
-9.29803 8.27707 -10.6768
-6.69367 8.06266 -5.72868
-8.62537 7.88609 -6.10521
-9.53568 8.82026 -6.915
-12.9629 14.2425 -6.71441
-11.3594 13.4559 -4.73016
-10.4243 11.7495 -4.70592
-8.6209 8.09791 -1.27841
-9.50566 9.84624 -1.40004
-10.496 11.4994 1.94682
-12.3483 14.3908 3.58104
-12.2279 16.2753 -0.802998
-13.7398 15.586 0.242805
-18.2397 14.9622 -3.06679
-17.7935 17.346 -0.688564
-17.2208 15.5596 -1.28131
timestep
-25.1393 1.91653 12.5354
-23.0238 1.62199 9.73608
-24.6946 0.789979 10.3478
-24.843 0.599189 11.8192
-23.3992 -3.77364 12.3816
-23.3727 -2.53683 13.2648
-21.6661 -6.2595 18.4536
-20.9719 -4.38109 17.3461
-20.965 -2.99151 16.0451
-17.5214 -0.0625159 12.8027
-16.3699 -1.72361 14.9027
-17.146 -2.9758 15.3908
-14.4154 -10.4419 17.6564
-15.2591 -7.13581 16.7604
-14.1771 -4.87324 16.7716
-12.9191 -5.27185 11.571
-10.9112 -5.88045 13.2766
-10.9791 -5.49008 14.7559
-6.00698 -7.22355 15.7463
-6.84025 -5.78077 16.8463
-7.48583 -4.72123 16.0682
-4.36136 -5.57946 13.01
-5.57958 -4.18264 12.8029
-8.41281 -3.67039 10.188
-12.7855 -0.261974 11.3142
-10.1391 0.803914 9.6561
-9.4136 -0.252974 8.7984
-4.36628 2.19251 12.1924
-5.21078 1.18175 10.3486
-5.67149 0.434781 8.63425
-3.57777 1.62429 4.58426
-3.38241 -0.0769827 5.55206
3.7977 -0.143816 6.17152
1.2594 0.274919 6.64157
0.248206 -0.887529 6.18568
-3.43873 -2.20931 10.2584
-0.780011 -2.45772 10.5623
-0.121486 -3.07178 9.27259
-6.02946 -6.28274 7.83465
-3.69124 -5.92944 7.4961
-1.71906 -5.84565 7.20559
-2.86394 -12.5447 5.21144
-1.66236 -9.9941 4.49492
-0.326324 -7.74304 4.2486
3.94522 -5.14425 3.72145
3.7684 -6.42482 2.2697
2.41242 -6.74234 1.7513
2.84235 -5.52525 -3.03364
2.56748 -7.15865 -1.98751
-0.0849209 -11.0671 -3.88103
2.66653 -10.9854 -4.81608
3.69268 -10.1524 -4.05484
10.1633 -8.48888 -7.58812
7.34693 -8.78763 -6.63444
7.2257 -9.27546 -5.17873
11.1773 -8.61193 -2.56986
9.80558 -8.02575 -2.70068
9.66793 -2.22282 1.404
8.98643 -4.1976 0.383453
10.0107 -4.49955 -1.27744
10.8305 -1.0607 -4.27939
12.4483 -0.884831 -3.25052
12.6599 -2.15342 -2.49454
16.5315 -4.1053 -1.15839
16.2828 -2.16876 -1.34977
19.1214 0.183334 -2.42782
17.327 4.28009 -1.59072
16.9722 3.15844 -3.11647
13.3335 2.12272 -6.40385
13.8244 4.00002 -6.41515
15.2294 4.3598 -6.2602
19.5196 6.61421 -11.3844
17.9873 7.68001 -9.01871
15.7227 7.75564 -7.80968
12.4387 7.79589 -9.6221
9.7399 4.51324 -7.87896
9.97072 5.03953 -9.30793
4.99109 5.68338 -10.1145
5.63897 7.79784 -10.6624
7.3363 7.12488 -11.319
9.30752 11.3059 -16.5807
9.89145 9.8347 -14.8964
9.57049 9.66046 -12.853
9.39046 13.3574 -12.0682
6.97899 17.9424 -14.9814
6.33883 16.7295 -13.4915
6.4975 15.2969 -13.4511
3.5445 8.99763 -15.0172
4.34347 11.4285 -15.7871
5.43611 13.0525 -16.2208
6.44831 14.2889 -21.4471
5.2308 13.3516 -20.1739
2.89775 10.7645 -21.7474
2.04865 7.21241 -20.7757
-2.62684 6.07657 -19.7339
-0.926352 5.10505 -19.6187
1.02221 1.47702 -22.3974
-2.44763 2.23191 -23.27
-0.711293 2.67782 -22.5746
timestep
4.50254 24.3523 13.8928
6.67918 21.5686 12.0525
6.56057 23.3582 12.8422
5.16915 24.1567 12.6686
4.79337 25.6519 8.2521
3.86593 25.0699 9.28419
-2.77637 21.4396 9.35812
-0.741868 22.3303 8.62678
1.00439 22.9661 7.90884
4.02689 19.847 2.15906
3.27274 20.6573 4.7296
1.92734 21.2765 4.73997
-5.79906 20.4481 3.78931
-2.68083 20.6548 2.30425
-0.15894 20.111 1.67548
2.7057 15.2378 0.303588
2.82957 17.6152 -0.882201
1.57599 18.3252 -1.26703
-1.45287 17.9522 -4.60481
-1.2485 16.0852 -4.24404
-0.807736 15.8226 -2.86255
0.728521 11.4995 -4.01909
0.662066 12.433 -2.38144
2.89499 11.4769 0.536334
2.98601 15.296 4.74499
4.18219 12.3002 5.13673
3.37714 11.2183 4.33041
-1.91283 11.487 9.69707
-0.650193 10.6191 7.8633
0.252097 9.92168 6.33904
-2.91033 6.53778 7.03404
-2.56198 7.42652 5.32262
-7.45568 12.539 3.9008
-5.19237 11.3271 4.70501
-4.9835 10.0912 3.89343
-0.290764 13.2462 3.26237
-2.14117 12.8037 1.39212
-2.59063 11.3105 1.16937
3.38393 6.92983 3.62913
1.3097 7.71315 2.78275
-0.330024 8.35803 1.77688
-5.33719 2.61574 -1.16179
-3.12497 4.58647 -1.57517
-1.64109 4.93032 0.5796
0.509995 2.57095 4.76555
-0.879516 1.52876 3.82931
-0.978725 1.59895 2.26577
-0.939869 -2.84903 -0.741916
-1.70581 -2.04452 0.958056
-3.23413 -2.23856 5.9564
-4.46227 -4.04391 4.05406
-3.56597 -4.62534 3.0279
-2.59954 -12.0228 1.95741
-3.37732 -9.41264 3.18784
-3.89961 -8.32838 2.20008
-6.826 -9.54383 -1.42383
-6.57697 -9.98396 0.0150653
-8.07116 -15.5011 3.23807
-8.89617 -13.7256 2.06956
-7.52974 -13.5739 0.720336
-4.30096 -16.8668 -1.21244
-6.12857 -17.4461 -1.63721
-7.16326 -17.2191 -0.431781
-9.94843 -21.115 0.0508691
-8.13847 -20.5945 0.93958
-4.48162 -21.7969 1.11378
0.74883 -21.5844 0.780533
-0.783992 -20.5915 1.11735
-3.85148 -16.7146 2.70874
-1.99851 -16.129 2.225
-1.29467 -16.8377 1.04219
-1.41674 -13.5448 -5.51513
0.466965 -14.0381 -3.3539
1.1605 -14.6429 -0.909413
2.63972 -12.7081 1.92795
1.38034 -8.90486 4.41938
1.03716 -9.55347 3.08083
3.32898 -4.07402 1.15
3.02367 -6.06122 -0.0650029
1.78211 -7.59066 -0.0416347
-1.66624 -10.1669 -1.62482
-1.52153 -8.57394 -3.39733
0.362693 -8.49525 -3.38271
1.99135 -9.07084 -6.72674
2.03544 -11.6826 -11.5589
0.549717 -11.5343 -10.264
0.653302 -11.8464 -8.81383
1.15609 -18.0318 -5.30627
1.91132 -16.2149 -7.05458
2.87894 -14.8584 -8.11995
7.1534 -14.0857 -9.23132
5.90507 -15.1252 -10.3829
7.2064 -17.5727 -12.9772
9.8827 -18.1621 -15.4669
8.41297 -13.3575 -16.6646
8.69402 -15.1834 -17.4767
11.1851 -14.7937 -21.6546
8.94237 -17.2032 -21.8837
9.33702 -15.4259 -21.1677
timestep
-12.9151 21.1126 0.0492903
-13.6722 23.2706 2.26527
-11.9029 22.649 1.71236
-11.8746 22.1813 0.27706
-7.66856 22.3275 -1.07669
-8.35115 21.0678 -0.341622
-5.90956 15.6819 -2.21807
-5.81167 17.2066 -0.42228
-5.84701 18.5549 0.970319
-3.80787 20.288 7.8273
-4.41145 18.9489 5.30371
-4.10549 19.6842 4.07217
0.157562 23.9924 -0.543594
-0.0509833 22.1905 2.34674
-0.428283 20.5687 4.23256
-2.15069 15.7742 6.88504
0.25952 16.9154 7.20547
0.0705834 18.4369 7.32363
-1.1948 17.5461 12.2762
-0.400644 19.2871 12.0259
0.646916 19.2645 10.9721
1.36873 14.8313 12.2633
2.61678 16.259 11.8804
4.06209 14.1901 8.95471
5.04846 6.54766 10.9465
3.86541 9.4494 9.9878
4.85748 10.5726 9.84521
12.4072 9.91454 10.2303
10.2846 10.1251 9.526
8.47233 9.8705 8.90962
6.88835 8.06604 4.90883
7.69326 7.02524 6.40298
10.9237 8.34458 3.59524
12.0354 6.38811 5.10961
10.9859 5.44001 5.68592
10.2101 5.85567 11.7048
12.2833 4.91729 10.278
12.0888 3.89811 8.99895
6.18984 2.72777 12.5186
7.86802 2.34538 10.9009
8.97227 1.68398 9.41858
13.3718 -2.10169 6.09579
10.3828 -2.15896 6.40657
8.17642 -1.10421 6.91436
2.69756 -1.29125 3.285
4.46855 -1.53292 3.9664
4.86023 -2.37547 5.25464
2.5676 -5.92788 7.03704
2.75781 -5.56403 5.16526
-2.04476 -5.03873 5.97602
-1.58242 -5.82919 3.21728
-0.23516 -6.58852 3.12074
3.4318 -6.18797 -3.38056
1.85857 -6.92516 -1.02436
1.15936 -5.75828 -0.385979
-3.32298 -6.6917 -1.11058
-2.41013 -5.44923 -1.34469
-4.29332 0.747594 -1.58172
-4.02362 -1.30195 -2.72397
-5.01086 -2.68498 -1.7144
-7.46734 -2.88994 2.60633
-8.09255 -4.03675 1.22211
-8.33301 -3.46212 -0.0805836
-9.65218 1.52377 -0.7403
-9.75835 -0.33557 -1.50379
-9.4643 -0.601342 -5.26734
-7.79624 -2.08968 -9.54788
-7.65483 -2.72891 -7.77799
-7.66478 -4.99761 -3.45887
-6.1315 -5.84842 -4.4029
-5.59075 -4.96512 -5.48597
3.04643 -5.61676 -7.32807
0.365332 -5.22719 -5.97174
-2.02381 -5.86909 -6.40392
-2.07708 -9.64513 -5.88914
-5.40161 -12.4786 -7.69155
-4.71813 -12.3318 -6.31536
-8.19388 -18.0198 -5.36702
-7.56155 -16.0587 -4.31493
-5.79472 -15.6376 -4.92125
-2.21497 -15.5069 -3.75749
-1.44379 -17.6813 -3.93039
-2.92527 -18.1551 -5.1468
-3.59361 -21.7713 -5.6798
-1.60966 -23.1349 -10.9103
-1.52177 -24.1533 -9.27724
-1.05936 -23.4787 -7.90243
2.45688 -27.4382 -6.57813
3.36741 -24.9679 -7.02098
2.67817 -23.2488 -7.40595
4.57209 -21.821 -11.9378
3.19881 -21.2491 -10.6312
0.958927 -19.7687 -13.2898
1.43497 -16.636 -15.3087
2.94289 -17.0252 -20.3274
3.17849 -15.908 -18.6633
4.99491 -12.7427 -21.6209
6.92203 -12.9443 -18.8427
5.06486 -12.6891 -19.5103
timestep
-2.10097 16.8406 7.67699
-3.61685 16.4354 10.3967
-3.14782 15.077 9.17892
-2.12026 15.4198 8.10594
-0.441406 11.1515 6.70266
-0.521407 12.6265 6.14076
2.34057 13.1273 -0.980738
1.40496 12.4573 0.969026
0.104346 12.1843 2.40934
-2.90815 6.5143 -1.34591
-1.3176 8.00893 0.470186
-1.74558 9.4582 0.598438
-4.72136 14.68 3.76844
-5.7105 12.7501 1.01494
-5.53618 10.2888 0.93398
-9.71999 4.62467 1.25207
-8.85517 7.14242 1.51768
-7.83924 7.46864 0.341126
-7.3759 3.81744 -2.91349
-7.43426 5.48405 -3.75296
-8.56313 6.35349 -3.18956
-12.0533 2.9507 -2.55953
-12.0644 4.80329 -2.96743
-13.2811 6.28203 0.38223
-11.26 6.99544 6.57313
-12.7254 8.9762 4.25097
-12.2691 8.97025 2.81915
-9.31555 14.7845 4.84249
-9.33193 12.7528 3.62455
-9.1064 11.103 2.59654
-5.90355 10.7727 6.34758
-6.61003 9.45572 5.00284
-4.2084 5.27698 2.87621
-5.23544 4.79867 5.28507
-6.34171 5.71962 5.82541
-11.3227 3.24652 7.4963
-9.3229 4.02253 9.22069
-7.95372 3.73933 8.64837
-11.027 -0.326473 4.03267
-9.1221 0.323232 5.24264
-7.46324 0.714328 6.27927
-8.83359 0.314825 -1.17555
-6.81221 1.0434 0.897047
-5.47971 1.14813 2.94707
0.968395 1.96158 4.34734
-0.752 1.07504 3.77985
-1.69155 1.65379 2.78261
-1.01139 0.797646 -1.65539
-1.32129 -0.496203 -0.271324
4.66756 -4.57863 1.93756
2.79709 -2.39487 1.28132
1.27216 -2.67446 1.51062
0.633106 -5.10299 8.26468
0.308638 -4.43561 5.46927
1.62802 -4.53912 4.74886
2.84578 -9.02323 5.55172
3.4986 -7.7492 5.72587
9.93342 -8.85756 9.80582
8.64909 -8.19262 7.95813
7.3295 -7.6174 6.59475
9.60655 -4.88927 2.69436
8.53279 -6.48268 2.30663
8.72977 -7.66905 3.12535
11.7629 -11.4609 2.80838
11.7832 -9.66779 1.96308
13.3763 -9.22542 -1.44278
12.9761 -5.31394 -4.32631
12.1156 -7.05209 -4.27269
8.05175 -7.59302 -9.68279
8.78718 -7.40787 -7.76344
10.2626 -7.02196 -7.66763
16.9016 -3.91986 -9.36517
14.0637 -4.82899 -9.74999
11.5938 -4.65363 -10.2903
10.0256 -3.46849 -13.5452
6.40963 -4.58846 -16.3341
6.90083 -4.81263 -14.9251
1.50238 -9.02626 -14.0211
3.20047 -7.76494 -13.2477
5.16972 -7.81835 -13.4645
8.6047 -12.2511 -10.8426
8.77795 -11.746 -13.0655
6.85444 -11.2254 -12.9722
5.79589 -12.0908 -9.48639
1.82826 -10.1016 -6.23453
2.99157 -9.07258 -7.35402
4.54955 -9.23682 -7.3071
5.06215 -4.05712 -2.22011
4.35155 -5.90013 -3.97446
5.66738 -7.37311 -4.25643
8.98881 -9.10204 -1.05018
6.98957 -9.34847 -1.37632
4.58529 -8.66693 1.52568
0.874291 -7.88713 1.57575
-2.34873 -6.1043 -1.59748
-2.16589 -5.89244 0.392776
-6.79045 -5.59656 2.48928
-4.38791 -4.49783 4.62713
-4.86679 -4.78879 2.71394
timestep
7.01915 5.01888 16.9464
6.03722 1.85096 15.0585
7.04445 3.47302 14.9328
6.35926 4.57571 15.7275
5.23059 6.41447 11.7018
4.75549 6.65876 13.0712
-0.429895 11.7726 14.2429
0.588044 9.90166 13.1219
1.37462 8.24045 12.3105
3.16401 7.63886 5.03076
2.90864 7.55783 7.88896
1.81354 8.4307 8.51295
-3.40399 9.08079 11.1961
-2.95208 9.96929 7.8931
-1.28357 8.91788 6.21176
-0.433706 5.00912 0.492272
-1.42813 6.27613 2.59342
-1.19665 7.79188 2.60541
0.845635 10.3 -1.29122
-0.800261 11.0362 -0.722467
-1.93966 10.1121 -0.306012
-2.62329 6.51769 -3.3835
-3.69917 7.25136 -2.06876
-4.91192 5.58858 1.06271
-0.189152 2.00336 4.27641
-2.44236 1.49331 1.89907
-3.79106 2.09863 2.19658
-6.89945 -3.94592 4.59997
-5.97892 -1.76983 4.53229
-5.50082 0.106126 4.99588
-2.76055 -0.587778 8.85017
-3.58253 1.0775 8.18405
-4.96409 5.81691 6.85382
-3.05506 5.36277 8.82115
-1.98481 4.44912 8.3378
1.93801 -0.0555861 10.577
1.38983 2.68446 10.5852
1.57605 3.46147 9.33178
6.84278 -0.146907 6.94914
4.92464 1.21376 6.58315
3.59897 2.6175 6.29887
2.62795 7.86436 0.787627
3.2953 5.16919 1.7569
3.33433 2.80328 2.5822
3.47451 -2.76079 3.23694
2.84077 -1.87117 1.67233
3.58146 -0.719655 0.962432
6.26871 -1.10761 -3.28643
4.4733 -1.30392 -2.71115
0.115315 -1.25063 -5.23862
2.22318 -2.94082 -6.23227
2.93437 -3.72341 -5.12757
5.15641 -8.40629 -3.07757
3.79177 -8.51072 -5.59792
3.73517 -7.20937 -6.43611
5.44803 -6.98582 -10.9067
4.4536 -7.87161 -10.1435
7.97435 -14.2579 -9.95534
7.39161 -12.0238 -10.4378
5.70841 -11.4428 -9.48541
5.34823 -13.6408 -5.19937
3.80084 -12.4714 -5.31654
3.27923 -12.2653 -6.70472
-0.75239 -10.9054 -8.63467
0.868316 -9.78364 -8.48864
0.699451 -5.98142 -8.6054
1.68622 -8.02834 -13.0777
1.27732 -6.38393 -12.3673
-4.79145 -7.04851 -14.7179
-3.22015 -7.57371 -13.7111
-2.43598 -6.34202 -13.2513
-1.06317 -0.938426 -13.0984
-3.85345 -1.96132 -12.7192
-5.34337 -4.11473 -12.4179
-9.02161 -4.61792 -11.6785
-9.40281 -1.67785 -7.84484
-9.47034 -1.65124 -9.28815
-10.571 4.94969 -8.0705
-10.0144 3.44783 -9.70971
-8.70582 2.02656 -9.98201
-2.91086 4.74344 -6.96656
-3.90929 3.31662 -8.39565
-5.45946 2.17699 -8.21894
-6.52923 3.54065 -4.95449
-5.41976 -1.30187 -2.50058
-5.31212 0.419383 -1.59568
-4.64293 1.57881 -2.28416
2.60639 2.49053 -2.22083
0.00206085 2.84656 -2.62792
-0.888874 1.08388 -2.47305
-0.312838 -3.5128 -0.831778
-0.954118 -1.88091 0.00443604
-0.687223 -1.7836 3.86903
-0.873448 -5.26617 5.3786
2.29274 -7.26575 2.58806
1.96074 -7.73073 4.43798
2.70976 -5.53065 8.31947
5.82576 -5.25631 7.06187
4.20074 -6.42046 7.23088
timestep
19.8588 -6.34103 -6.83986
18.8364 -4.43584 -4.68957
18.0166 -6.13938 -5.14577
18.4344 -6.68429 -6.57642
15.5401 -10.0301 -7.44238
15.8886 -8.74378 -8.3194
11.6638 -9.79093 -14.8159
12.4631 -9.05533 -12.7753
13.289 -8.35546 -11.1244
6.67911 -5.42168 -8.78449
8.92166 -7.12297 -9.53913
10.3658 -6.58334 -9.493
16.6283 -4.14075 -9.32581
13.7811 -3.87742 -7.39208
11.3354 -4.20882 -6.63193
5.92864 -2.18256 -2.62947
8.14728 -3.37825 -3.33131
9.00652 -2.50379 -4.18036
8.28407 2.25886 -5.02489
9.42396 2.14856 -3.44182
9.11092 0.956469 -2.50222
8.82308 2.88685 1.61077
7.42456 2.061 0.699576
3.87631 3.2306 0.100065
3.12373 -2.84724 0.299321
1.74313 -0.501546 2.08103
2.74439 0.571461 2.57817
3.11714 0.110004 9.52856
4.08295 -0.078824 7.39201
4.95467 0.00983296 5.64629
6.40022 -4.81393 6.37482
6.90233 -3.2961 5.2307
11.9623 -3.25767 0.424553
10.6518 -3.55269 2.74056
9.31825 -4.1886 2.45748
6.31869 -9.09634 4.21019
8.88755 -8.90925 3.54204
8.99871 -7.99125 2.20061
1.75743 -9.86656 0.668073
3.88078 -8.78508 0.452946
5.84253 -8.39631 0.119911
7.27932 -10.5503 -6.38542
6.43599 -8.13623 -5.0677
5.01361 -6.85196 -3.29255
-0.261781 -5.87368 -2.79703
0.512415 -5.69789 -4.54327
1.62299 -6.66852 -5.08358
-0.161741 -9.1767 -9.54818
0.0671308 -7.50488 -8.50068
-6.0432 -3.12362 -8.02467
-3.50782 -4.33603 -8.84761
-3.10272 -5.51806 -7.8989
-2.58554 -8.8227 -4.99907
-5.17846 -7.45083 -4.47702
-5.90055 -6.97202 -5.7369
-10.0534 -6.67878 -8.06186
-9.53163 -6.18242 -6.75662
-13.5092 -11.8406 -3.3764
-12.1198 -10.0317 -3.8807
-10.6965 -8.70817 -4.09785
-9.2567 -7.59082 0.934863
-7.9176 -7.5473 -0.453602
-7.88614 -8.55236 -1.64837
-5.14381 -12.5339 -0.602511
-5.30945 -10.7501 0.165778
-3.16519 -9.79493 3.05186
-0.596827 -6.86674 5.08845
-2.37099 -6.43073 4.43754
-1.9009 -1.74148 -0.0254481
-2.28795 -3.35765 0.935373
-2.83091 -3.2653 2.28829
-5.20509 2.10246 7.57586
-5.85786 0.691781 5.07398
-5.28827 -0.342112 2.81125
-4.5383 2.70032 0.602243
-3.97208 7.05334 2.15435
-5.07272 6.09156 2.12188
-10.0965 9.19226 -1.01069
-9.53524 8.77505 1.19127
-7.91871 8.52231 2.34806
-5.75609 13.8245 6.63809
-6.10062 11.5837 6.26045
-7.58485 10.5736 5.48041
-11.0766 10.8529 7.16895
-14.3339 13.9836 10.6209
-14.7885 13.3513 8.81836
-13.8178 13.4539 7.66039
-13.6877 20.4505 3.65265
-14.1822 18.2363 5.16774
-14.0852 17.0541 6.64187
-13.8087 19.28 11.4308
-14.4254 19.3315 9.5996
-15.9711 22.7029 8.86138
-12.7432 24.7641 8.18421
-8.96575 25.9104 11.1112
-9.73999 24.236 10.2616
-6.76812 20.8822 11.4499
-8.20977 22.2263 14.3723
-8.49632 21.4152 12.6026
timestep
-7.56914 -13.6557 -14.6058
-8.89102 -16.2447 -13.6536
-9.67092 -14.5166 -13.4938
-8.71395 -13.2801 -13.7978
-9.09796 -9.76543 -10.3046
-8.01656 -10.7202 -10.9215
-0.961789 -11.7821 -10.2109
-3.17035 -11.3837 -9.62406
-4.9206 -11.3573 -8.75707
-6.76683 -8.60815 -2.10353
-6.30992 -10.3832 -4.34623
-6.22605 -9.61922 -5.73407
-8.25464 -2.4157 -9.22929
-6.9208 -5.02298 -7.49131
-5.68872 -5.91186 -5.43238
-2.43855 -6.50333 -2.23214
-2.73989 -3.87724 -2.5931
-4.2361 -3.66597 -2.59011
-6.22183 -2.13791 1.81575
-6.45444 -0.886907 0.439936
-5.26055 -0.69741 -0.509273
-0.647772 -1.74394 0.193254
-1.62339 -0.229531 0.879432
-0.727663 3.55438 0.729306
3.64367 2.05232 4.23449
0.704127 3.15115 5.24983
0.202556 4.32725 4.34371
-0.612647 7.90479 9.90631
0.29508 7.44611 7.83785
0.946242 7.64958 6.06253
5.42409 5.44153 5.72162
4.68204 7.21143 5.28332
7.27564 12.4766 1.49932
6.38701 10.9226 3.43993
6.37198 9.46352 2.90891
11.2249 9.70397 6.79844
10.886 9.79436 4.10331
10.1231 8.74119 3.34574
11.1069 5.46417 9.39697
10.2655 5.32103 7.20864
10.1824 5.38474 5.29274
10.5801 -0.740277 0.0444017
9.57463 1.28462 2.05003
8.56462 2.11268 4.29058
6.3377 0.982967 9.41378
6.37647 -0.165514 7.85417
7.51486 -0.365776 6.95926
8.483 -5.48758 5.74721
7.14191 -4.15008 6.31176
3.02007 -3.23042 3.5777
2.89585 -5.39966 5.57104
3.67059 -5.17086 6.90762
2.58995 -3.21977 12.348
3.612 -5.98147 11.5866
3.08257 -6.71761 10.316
0.267487 -10.2593 11.0983
0.037499 -8.7549 11.2426
-1.89263 -8.93714 17.576
-0.335723 -7.4811 16.6731
-0.766975 -7.35999 14.7247
-4.46241 -4.45102 16.9955
-3.77114 -3.61227 15.3952
-2.27889 -3.91683 14.9826
2.33854 -2.666 16.9763
0.780518 -1.84459 16.0677
1.0309 1.86239 15.1607
-3.05712 2.41427 13.2431
-1.51686 1.93497 12.2605
0.852504 0.274672 7.98465
-1.03721 0.807658 7.69666
-1.38661 1.98868 8.49477
-5.12911 8.8684 7.98843
-4.59195 5.8275 8.07015
-4.13425 3.79387 6.53467
-5.91393 2.27956 3.46773
-7.18692 5.68596 0.591008
-6.63101 4.30132 0.443043
-4.00044 3.15254 -6.19447
-4.07853 3.02784 -3.88896
-4.1713 4.13186 -2.3278
-0.407569 7.80298 1.18845
-0.116519 7.04073 -0.914187
-1.33921 6.60873 -2.35142
-0.932036 7.13979 -6.12212
-3.77417 5.38799 -10.5318
-2.42045 4.28532 -9.5474
-1.12716 4.91603 -9.1087
4.1865 7.2374 -9.53265
3.28524 5.21539 -10.8909
1.57089 5.38707 -11.7574
-0.111087 7.45506 -15.4843
0.496231 5.68372 -15.4692
2.51149 4.25505 -18.3557
1.49083 5.43054 -21.7906
-1.21673 2.21925 -24.1005
0.583682 2.90947 -24.5129
3.6847 0.669731 -27.0781
1.23234 1.77755 -29.2262
2.41521 2.15708 -27.7095
timestep
-8.12751 13.374 11.7378
-9.74789 14.3044 8.34941
-8.80007 12.8462 9.37945
-7.68115 13.3632 10.3437
-3.82275 10.8483 9.12581
-4.22981 12.3801 9.21431
1.15888 17.0667 7.12771
-0.180799 15.311 7.0964
-1.59653 13.885 6.78374
-0.486458 8.05832 2.39045
-0.282424 10.0273 4.50316
-1.6638 10.5202 5.0397
-9.26321 9.17598 3.72085
-6.21449 7.68129 4.51366
-3.829 7.28135 5.37794
0.292093 5.31641 6.75012
-1.69671 3.57967 6.40612
-2.68113 3.72518 5.16126
-1.21233 0.463094 2.58529
-3.15137 0.417627 2.27019
-3.95073 0.617978 3.63615
-7.43285 -1.53449 5.5333
-5.76595 -2.18633 5.42293
-5.70725 -5.69972 3.97943
-0.483805 -5.95267 1.57479
-3.11168 -7.79979 0.6442
-3.82552 -8.27382 2.00134
-6.06871 -14.5816 2.88386
-4.44907 -12.9388 3.22875
-3.12316 -11.6369 3.75095
0.905705 -13.8339 1.99305
0.58272 -12.2436 3.13377
5.39669 -8.114 5.81172
4.28287 -10.4026 5.16219
3.63966 -10.1692 3.76175
5.85082 -5.05297 3.15313
5.7855 -6.82066 1.1586
6.05899 -8.2462 1.62839
8.13231 -10.9031 3.37544
10.3889 -10.0457 3.10461
9.8231 -8.49864 2.1344
16.3759 -3.45155 2.233
14.248 -5.32208 1.25366
12.3084 -6.36528 -0.0315834
10.0205 -4.46341 -4.45295
11.7441 -5.30968 -4.66343
12.1435 -6.56432 -3.88021
13.7192 -11.4335 -5.29115
13.9817 -9.50122 -5.38559
15.5176 -4.8031 -7.975
16.2448 -7.56444 -8.87884
15.272 -8.7081 -8.76398
17.2345 -13.919 -7.08505
17.4169 -12.741 -9.77374
16.1738 -12.0189 -10.2615
13.6322 -15.1293 -8.43331
13.117 -14.126 -9.37835
7.31049 -13.0292 -5.07818
8.99581 -12.6494 -6.46856
10.2933 -12.2782 -7.84444
9.50593 -8.35294 -11.0379
10.4951 -7.69555 -9.59901
10.0326 -8.42114 -8.32658
7.60379 -8.00326 -4.39919
6.91489 -8.19125 -6.33128
3.39896 -7.20959 -7.25585
1.78942 -2.28272 -5.40895
2.04863 -4.15224 -5.23808
2.87179 -7.87391 -1.80498
1.34258 -6.63846 -1.31123
0.53093 -6.06693 -2.46235
-5.13827 -6.26639 -7.16941
-4.57475 -5.8788 -4.25728
-3.12389 -4.84105 -2.43589
-4.15271 -3.40968 0.879107
-8.7856 -2.6028 0.168353
-7.44634 -1.75145 0.0345803
-8.48632 4.32094 -1.86446
-6.71766 3.48021 -0.666527
-7.59708 2.03443 0.329472
-11.6657 6.4301 4.57751
-10.667 4.48125 4.06796
-10.5488 3.34014 2.33182
-11.7125 5.51309 -0.541154
-7.37889 7.71056 -3.86662
-7.95976 8.14951 -1.95509
-9.41558 8.38994 -1.36871
-12.6172 14.5672 -1.1457
-10.6295 12.824 -0.537065
-9.94271 12.0059 -2.21156
-8.90412 13.8609 -7.36328
-9.04977 14.0558 -5.37345
-9.13198 17.7056 -4.3534
-8.93635 20.3919 -1.44524
-13.4909 19.7112 -0.505039
-12.2911 21.1749 0.0208436
-11.6046 22.8205 4.97215
-12.6613 19.6098 4.36408
-11.3662 21.1291 3.69876
timestep
11.0966 14.889 0.327872
12.9545 16.7641 2.15096
12.1098 15.1246 2.5836
10.7841 14.994 1.73108
7.93866 12.7611 4.76414
7.75866 13.6125 3.54234
3.43725 13.6677 -1.10632
4.15256 14.6722 0.868197
5.03053 15.8055 2.17031
0.130245 18.153 7.39763
1.42983 17.0751 5.00556
2.83686 17.4747 4.81288
8.03001 23.1362 5.50315
6.45463 20.424 6.99842
4.82553 18.6284 7.8641
-0.903938 20.5655 11.6957
1.24413 20.6509 10.2405
2.1189 19.4058 10.3049
-0.141043 16.9534 14.378
-0.965431 16.4129 12.6961
-0.0966541 16.4311 11.4994
1.09618 13.4799 8.14841
-0.641501 13.6576 8.9723
-1.23341 9.86333 9.35833
2.21684 6.95118 5.62488
-0.993452 7.70837 5.14425
-1.96229 7.61788 6.2842
-8.00444 5.02377 3.87428
-5.83371 4.96103 4.69593
-4.18212 4.77495 5.55784
-1.07529 1.9766 3.22799
-1.27317 2.30259 5.17079
2.48217 -2.05205 9.51784
0.845615 -0.964115 7.66504
1.06863 0.571206 7.55638
5.44705 2.28079 11.2557
5.25088 2.77757 8.57984
4.72835 1.64661 7.67827
7.47733 -2.60514 2.85952
7.52531 -1.3308 4.87953
7.79025 -0.285442 6.63833
11.0528 -0.40703 12.7558
11.5771 -0.156475 9.68398
11.4517 -0.421452 7.22046
14.4062 0.0652365 1.66374
14.3126 -0.108095 3.46944
13.4234 -1.20853 4.12436
13.0946 -5.79164 4.44568
14.7919 -4.86197 4.28299
19.4585 -5.03597 6.47926
19.0608 -6.52617 3.98623
18.034 -5.95249 2.98753
13.0042 -9.15815 3.29042
15.4723 -9.72601 1.78694
16.0119 -8.50339 1.01132
13.4997 -5.13662 -1.24922
13.3589 -6.13832 -0.0970911
8.95939 -7.82437 4.69592
9.48452 -7.20272 2.47803
9.61191 -6.58243 0.577489
6.26498 -6.49868 -3.35167
6.5303 -4.72088 -2.70897
6.79875 -4.66176 -1.13301
2.52776 -5.4572 1.8982
3.79925 -6.29377 0.674526
2.74581 -8.65355 -1.95457
-1.01807 -10.7316 -4.41322
0.199502 -9.26077 -4.87629
-0.811355 -4.96583 -2.01154
-1.93791 -5.18177 -3.62172
-2.38468 -6.67832 -3.97423
-8.43806 -11.3904 -2.37769
-7.52499 -8.66071 -3.39711
-6.14109 -7.01374 -4.73554
-8.20033 -5.26876 -7.38711
-12.9478 -4.93037 -6.71318
-11.9627 -6.09469 -7.13282
-15.2244 -12.2814 -8.4132
-14.0993 -10.5025 -9.10438
-14.1734 -8.60971 -9.18999
-20.4544 -6.05064 -11.7021
-18.7736 -6.18736 -10.1987
-17.7264 -7.49955 -9.18445
-19.5269 -10.7686 -8.74498
-21.3111 -12.7831 -14.0502
-21.6478 -13.3363 -12.2227
-20.4515 -13.5171 -11.1401
-18.3242 -19.935 -12.6811
-19.4568 -17.6322 -13.3588
-18.295 -16.0738 -12.9696
-17.816 -12.8667 -17.0726
-16.8604 -13.9093 -15.7372
-13.1031 -13.4323 -15.8715
-11.1995 -10.0443 -15.9787
-9.41936 -8.17614 -12.1753
-10.4914 -7.26745 -13.5068
-8.5486 -2.39747 -12.9788
-11.4856 -2.20592 -14.5913
-10.1322 -3.34131 -13.623
timestep
19.6633 8.77956 9.31458
17.866 12.469 8.67262
19.1707 11.1154 8.59394
18.6925 9.59442 8.62798
14.3403 10.0302 6.91188
15.3389 8.85895 7.17446
10.6951 5.29621 6.5543
12.9342 4.92275 6.26562
13.3349 6.4141 4.97899
9.49253 11.7177 1.48141
11.2817 10.23 2.99434
11.4893 8.6894 2.63396
12.189 4.03193 -4.17916
11.7859 6.35323 -1.57493
11.3884 8.92518 -1.16382
7.30514 7.91563 -3.4514
7.13569 10.3385 -2.46923
8.49501 11.0347 -2.39528
7.00979 15.8213 -4.4184
8.73598 15.6402 -3.51584
8.53378 14.8199 -2.16997
4.54728 17.3409 -0.595509
6.22132 17.0651 -0.0913077
7.56172 15.3885 2.94678
8.45834 11.6458 7.01345
9.18115 14.7759 7.2796
8.0653 15.7321 6.76195
12.5671 19.0823 3.92248
10.6522 19.2123 5.13672
8.8919 19.3702 6.03232
6.57188 22.433 3.07659
5.9111 21.2981 4.52502
0.0442693 17.4332 6.21139
1.66976 19.458 5.75015
3.10679 18.9374 5.39283
2.38519 13.9604 6.64724
3.89447 14.4225 4.45388
3.31526 15.638 3.59169
-0.772129 15.5864 -0.972631
1.31077 14.6035 -1.27892
1.83343 13.924 0.518251
-0.257143 7.4999 3.50274
0.949661 8.79797 1.16159
1.53917 10.383 -0.742775
-0.293477 11.2157 -5.85199
-0.335711 9.44821 -4.99858
-0.625849 9.06574 -3.49353
-4.3229 6.31585 -2.03127
-3.10799 6.08852 -3.5964
-3.59043 0.434121 -8.59081
-2.65543 2.46013 -6.62988
-3.76404 3.07455 -5.77757
-10.691 1.65129 -3.98704
-8.18242 2.13877 -5.43736
-7.00912 1.7006 -4.52397
-7.94119 -1.68877 -1.36278
-8.71696 -1.17353 -2.63215
-15.8944 -2.79462 -4.64071
-13.951 -2.32771 -3.40263
-12.3381 -2.39652 -2.3718
-13.5201 -3.2179 2.4791
-11.9863 -4.29016 1.89805
-12.127 -4.8847 0.441665
-15.547 -7.61438 3.23906
-14.3465 -7.58287 1.64235
-15.3936 -9.89485 -1.23411
-15.9842 -14.835 -2.06209
-14.655 -13.6877 -1.16954
-11.0704 -12.6802 1.93805
-10.5888 -14.4895 1.23164
-11.0228 -14.7479 -0.255458
-10.8875 -22.1031 -2.94172
-9.80619 -19.7267 -1.46674
-8.52926 -17.5026 -1.3504
-4.92361 -17.0655 -2.52423
-0.937842 -19.1453 -4.07108
-2.39913 -19.3108 -4.13361
-5.91297 -23.0795 -6.55732
-3.90777 -24.1193 -6.10763
-3.29907 -23.1138 -4.51676
2.04415 -25.8418 -6.7
0.429296 -25.9992 -5.09886
0.058379 -24.7211 -3.57941
2.88146 -22.6185 -2.12697
1.61815 -18.111 1.28514
1.05837 -19.9626 1.40132
0.507883 -20.7943 0.275303
-5.82872 -21.4116 -2.24158
-4.83312 -20.316 -0.014199
-3.05896 -19.5052 0.0798699
-1.75103 -14.9169 -0.282142
-3.19822 -15.7837 0.857105
-6.1859 -13.7648 2.0767
-7.4324 -13.2667 -1.53139
-10.2822 -9.60159 -1.2139
-8.80233 -9.8349 -2.44239
-6.02528 -6.13851 -4.01578
-7.55543 -7.6649 -6.39004
-7.9059 -6.85405 -4.59911
timestep
22.868 5.18087 -10.1035
25.4693 6.71705 -8.15235
23.6554 6.60038 -8.15204
23.0814 5.27441 -8.57609
18.9859 5.47258 -6.16699
19.4241 5.24046 -7.55843
14.1239 5.24421 -12.884
15.4915 6.0149 -11.2347
16.6343 6.68809 -9.81074
13.7424 9.94543 -3.87829
15.1196 9.43063 -6.32174
14.5175 8.22069 -7.08453
11.4062 1.75076 -5.74502
10.5867 4.80271 -7.28183
10.8115 7.3811 -7.33774
8.50631 6.72741 -0.615282
9.52358 6.55659 -3.07173
9.69375 7.88554 -3.77718
9.48488 10.4544 0.668651
10.2857 11.4734 -0.74151
11.2237 10.7284 -1.74502
13.1045 6.7509 0.837581
13.7454 8.3551 -0.00344741
16.6668 10.6378 -1.2559
19.7647 12.5609 -4.91553
19.4897 9.18453 -4.59313
18.0921 8.67679 -4.19966
20.3465 2.27628 -0.761903
19.2484 3.95876 -1.80933
18.0064 5.20217 -2.6939
13.4093 5.66756 -3.77633
14.273 4.78854 -2.40667
9.96216 1.30864 2.11056
11.0042 3.27642 0.660658
11.4996 2.87197 -0.699998
6.22567 -0.860988 -0.596439
8.33522 -0.413079 -2.24099
8.75647 1.06068 -2.57267
1.61128 1.95363 -2.66524
3.96843 2.32326 -2.49524
5.67057 3.3246 -2.66605
4.77181 11.2039 -5.30385
4.87549 9.10149 -3.05184
4.79671 6.89958 -1.66867
-0.328102 4.9473 2.00594
1.21621 5.80549 1.24156
1.35199 6.36629 -0.172822
-2.84113 8.70804 -1.88393
-2.19458 7.50636 -0.604786
-6.91768 2.9268 3.11001
-4.67089 4.49664 2.15189
-4.93933 5.50674 0.998461
-11.6063 7.64946 -1.03416
-9.3393 6.05177 -0.226306
-8.62195 6.38192 1.13271
-11.2924 7.73958 4.81842
-10.8896 6.42033 4.20351
-13.271 4.95503 10.2427
-13.2716 4.5798 7.94255
-13.0922 4.03794 6.04477
-13.2942 -0.172362 4.06765
-14.9333 0.619138 3.22082
-14.9908 2.13107 3.30575
-17.6044 4.96503 -0.175833
-17.7754 3.69401 1.33523
-20.1105 0.77962 0.727662
-20.3165 -1.57293 5.08217
-19.3964 -1.81629 3.35174
-15.8571 -3.66073 0.0464227
-15.527 -4.35655 1.78412
-16.7505 -4.53628 2.65189
-19.5001 -6.51156 9.17727
-18.099 -7.37025 6.68246
-16.5092 -7.71293 4.68475
-14.5336 -10.658 3.39779
-12.1913 -13.9181 5.98094
-12.926 -12.6563 6.16249
-14.3371 -11.8165 12.455
-13.0497 -10.6759 10.9587
-11.9213 -11.0842 9.44945
-5.47036 -11.5462 13.1751
-7.14703 -11.9432 11.5454
-8.23888 -11.0329 10.2176
-6.9379 -10.6288 6.64362
-11.21 -7.60102 5.17079
-10.3347 -8.83299 3.91926
-9.72351 -10.2654 4.22916
-10.4029 -16.9696 1.1348
-11.7959 -14.8455 1.95554
-10.6603 -13.1976 2.02773
-10.0408 -9.20438 -0.371063
-10.871 -10.9196 -0.95356
-9.24717 -13.4295 -3.2802
-6.45747 -15.6258 -1.96183
-2.67916 -17.8573 -4.25232
-4.5204 -18.3329 -3.86843
-3.5878 -21.3107 -0.691794
-7.07842 -21.5895 -1.6234
-5.52554 -20.516 -0.99527
timestep
21.8822 -5.50797 8.9083
21.35 -7.50807 11.0803
21.3863 -7.92362 9.17276
21.9415 -6.76551 8.27798
24.2273 -8.46716 4.59073
23.0072 -7.47619 4.77639
16.12 -10.8772 6.00443
17.8428 -9.77744 4.8287
19.3813 -8.76953 3.98527
21.0843 -5.76331 -2.67549
20.9938 -6.92506 -0.0517805
19.5914 -7.25266 0.466846
12.4495 -8.44104 0.625732
14.8237 -7.5117 -1.76564
17.2248 -7.5885 -2.57873
22.103 -10.1575 -7.01223
20.0851 -9.76662 -5.29693
19.6899 -8.30997 -5.28275
23.2089 -6.93613 -8.86103
21.7602 -5.67184 -8.51259
20.3169 -6.33398 -8.39763
18.8652 -10.2639 -9.75481
18.4254 -8.62631 -10.739
15.4436 -6.16717 -10.6596
18.8196 -2.66435 -4.26899
17.1266 -3.28779 -7.00207
16.7651 -4.83623 -7.23559
9.80402 -3.66196 -5.31686
11.8156 -4.7873 -5.02445
13.5088 -5.62369 -5.59123
12.8792 -10.7642 -5.78007
12.0506 -9.12006 -5.00133
6.57602 -8.44893 -2.74426
8.10155 -10.622 -2.57188
9.59216 -10.54 -2.35397
10.4423 -11.0716 2.93655
10.9822 -13.188 1.4231
10.014 -13.2495 0.264771
5.97566 -12.3544 5.12095
6.3887 -10.9406 3.27025
6.64633 -12.2211 1.81245
-0.136769 -17.4833 2.13103
1.3371 -14.8091 1.70888
3.05031 -12.9918 1.34069
3.48226 -7.30432 1.26164
1.99723 -8.2819 2.04091
2.14816 -9.57228 2.84237
1.21357 -8.90323 7.52362
0.26745 -8.32295 5.79077
-2.38611 -1.75472 4.3477
-2.49961 -4.58817 4.77532
-1.46822 -4.9563 5.83789
-0.0737904 -1.26065 12.2052
-0.418039 -2.54128 9.6156
-1.58715 -3.53471 9.35926
-5.12157 -0.422376 9.4191
-4.98869 -1.79613 8.84225
-8.87601 -6.94927 7.27821
-7.94388 -4.87226 6.97228
-7.39863 -3.11226 6.25413
-10.9736 1.23813 7.01631
-11.6004 -0.624711 6.71987
-10.8388 -1.43823 5.68187
-12.9698 -0.51028 1.02029
-11.9389 0.337101 2.50361
-12.4209 4.08015 2.68753
-10.1286 6.64718 -1.06862
-10.9059 6.92601 0.628108
-8.50235 12.8803 1.43242
-8.95514 10.945 1.33874
-10.3855 10.6194 0.73925
-10.0607 17.9954 -4.17046
-9.35219 15.3235 -2.99424
-10.4653 13.027 -2.28161
-12.4743 11.847 -5.20664
-16.237 13.2784 -7.54982
-15.7171 13.65 -6.19168
-20.0545 10.3327 -3.25904
-18.5671 11.7238 -2.26151
-17.138 12.9819 -2.77202
-16 15.8524 2.34671
-14.6885 16.1785 0.515007
-14.8974 14.3062 -0.0304291
-16.7422 11.6635 2.00942
-18.0831 13.378 6.60533
-19.4341 13.7513 5.20976
-19.698 12.7435 4.07664
-23.8574 9.495 0.202519
-23.7673 11.9668 1.08364
-22.2591 13.2312 1.28291
-20.8396 17.1359 -1.41077
-22.5152 16.3212 -0.818445
-24.7891 15.2595 -3.6701
-22.6796 16.0774 -6.77591
-18.2085 16.8676 -8.47258
-19.7509 17.9629 -8.48458
-20.4627 20.3756 -13.1132
-21.9595 17.2067 -13.1281
-20.9725 18.5942 -12.0536
timestep
19.0247 -24.3515 18.5421
22.1568 -25.6148 16.0691
20.6469 -25.7227 17.2901
20.1967 -24.2856 17.7926
22.8416 -21.3014 15.0366
21.4093 -21.3784 15.614
19.0917 -15.3609 15.6887
19.1977 -17.3063 14.3624
19.5695 -18.9883 13.3988
20.2068 -21.1254 6.44315
20.4828 -20.9968 9.31332
19.2043 -20.5748 9.99386
11.2625 -20.9312 10.9455
14.4097 -21.4823 9.57918
16.4079 -22.3331 8.2168
16.6508 -19.9099 1.42114
16.7517 -20.1328 4.02695
16.8463 -21.6272 4.49975
16.1342 -25.4261 1.47731
17.643 -25.8005 2.73982
18.6227 -24.6384 2.85717
19.0653 -21.9906 -1.36117
20.2614 -22.8357 -0.0884587
20.6937 -19.8347 2.3735
25.5244 -22.474 1.80896
25.2154 -19.4445 2.94409
24.0273 -19.3145 3.97402
25.7094 -12.0502 4.02389
24.4574 -13.9589 4.27924
23.5153 -15.6255 4.63226
19.6595 -13.9307 7.81205
20.3315 -14.1146 5.97364
16.1072 -11.2968 0.91322
17.3016 -12.9397 2.5838
18.3191 -12.1593 3.38916
18.2803 -7.71274 0.735783
19.4412 -7.76892 3.28504
18.6174 -8.50837 4.30381
13.7443 -5.89967 0.476294
14.362 -6.89932 2.54183
14.9238 -7.50285 4.34208
11.293 -5.1059 11.2775
12.1353 -6.15865 8.49383
11.7276 -7.62827 6.45221
9.00128 -6.98154 1.83741
8.13959 -6.5885 3.4907
8.88193 -5.85941 4.65413
7.08658 -2.096 7.72579
6.627 -3.41133 6.30883
-0.720201 -3.31658 4.9122
1.93004 -3.33257 6.19759
3.02773 -2.41741 5.56654
1.86983 4.59488 3.55737
2.7532 1.83937 4.03177
1.63489 0.881565 4.49102
-3.06303 1.19062 4.80069
-2.06224 1.38263 3.67573
-4.37396 1.27723 -3.04061
-4.25869 2.30304 -0.989263
-4.22238 3.00005 0.921983
-5.80673 6.9974 2.96736
-6.82116 6.76653 1.37928
-7.2666 5.33069 1.09859
-11.5861 6.62375 -0.531298
-10.2222 5.42246 -1.27882
-9.53382 6.08537 -4.91092
-13.2628 6.47316 -8.19586
-11.9618 7.61094 -7.3791
-10.9184 14.1195 -6.66628
-10.6961 12.1615 -7.20091
-12.0557 11.3313 -7.07526
-17.8391 13.382 -3.16237
-16.0925 14.4431 -5.3703
-14.8242 13.7693 -7.52523
-15.4614 15.6519 -10.7878
-18.9536 14.4719 -13.9129
-18.4135 15.6407 -13.1562
-24.9237 15.4622 -11.0567
-23.1869 16.0123 -12.4301
-21.7525 17.374 -12.2952
-23.2339 23.9389 -13.1688
-22.4698 22.4947 -11.568
-23.099 20.7021 -11.0829
-26.2474 20.7858 -8.91101
-28.9454 22.8438 -13.0627
-29.0752 23.889 -11.4092
-27.9958 23.8432 -10.3178
-27.5399 28.4698 -5.26672
-27.4977 28.7599 -7.82047
-28.5055 27.24 -8.81184
-32.4128 26.7636 -11.786
-31.4764 28.1713 -10.9175
-33.6826 31.2568 -10.0208
-35.105 32.5782 -13.1919
-37.5668 36.4813 -13.7629
-36.4525 35.6469 -15.027
-33.7224 39.2343 -17.6122
-34.3291 36.3002 -19.4443
-34.7864 37.4471 -17.9447
timestep
8.68701 1.38025 7.35441
10.8547 0.616727 5.02402
9.41728 -0.479439 5.8905
9.06003 -0.0372201 7.36033
8.89751 -3.86994 10.2911
9.79652 -2.61363 10.1436
12.3305 -3.02956 15.8494
12.7156 -3.59671 13.6614
13.0689 -3.70894 11.7294
14.3992 -7.87091 13.5997
13.5776 -8.15321 10.9118
13.9466 -6.89904 10.0102
14.084 -2.41544 3.96455
14.5986 -5.59009 5.31921
14.6714 -7.92637 6.35019
14.1369 -12.8378 3.85096
15.2613 -12.7624 6.21212
16.0993 -11.5514 6.27897
21.0542 -11.4333 6.82671
20.4726 -11.6016 5.0424
19.4945 -12.7429 4.88742
19.0705 -16.0881 8.11313
18.9596 -16.2873 6.21645
15.6108 -16.8164 4.68024
12.899 -20.8988 1.96331
12.7533 -17.7635 0.954816
14.005 -16.91 1.26233
15.6746 -14.5398 -4.72487
13.7231 -14.1716 -3.35379
14.4045 -14.2871 -1.46806
18.0002 -11.6356 0.125475
16.0789 -11.2502 0.157524
12.9494 -4.65339 0.739253
13.9012 -7.13017 1.12366
15.227 -7.49439 0.422512
18.4564 -4.85228 -3.00418
18.5715 -4.60593 -0.377463
17.301 -4.24267 0.420268
17.2445 0.387771 -4.66571
16.3086 -0.938004 -3.02409
15.2613 -1.7495 -1.66322
10.8565 2.63203 2.57315
10.8143 0.29003 0.788394
11.5393 -0.996214 -1.31484
9.14575 -1.34103 -5.9999
8.06766 -1.35726 -4.36962
8.34558 -0.330765 -3.26555
5.69095 3.09196 -0.631511
5.46844 1.2589 -1.26656
-0.729528 -2.54466 0.421105
1.92468 -1.2608 0.381032
2.06334 -0.0140555 -0.47421
-2.00701 6.22057 -1.02276
-0.996243 3.55847 -1.68715
-0.896639 2.44758 -0.612255
-4.528 1.92708 2.39534
-4.07195 1.30257 1.11345
-6.39925 -2.29462 -4.40713
-6.73039 -0.831958 -2.61833
-7.07046 0.154188 -0.902935
-9.26123 4.21256 1.13886
-10.279 2.63762 1.74695
-9.5651 1.35793 1.58824
-11.0848 -2.28076 5.00568
-11.6774 -1.04342 3.60921
-15.1719 -0.725562 4.84093
-18.9394 1.6823 4.00769
-18.3081 0.265476 2.88116
-14.1554 3.83403 2.76847
-15.7077 4.05163 1.47412
-16.2161 2.66954 0.959504
-16.836 -0.107637 -5.99855
-15.371 0.101481 -3.49282
-13.935 1.08841 -1.63916
-10.2934 2.31788 -2.30627
-8.89454 5.97402 -5.1138
-10.1399 5.52013 -4.28528
-14.0182 10.2405 -4.35677
-14.5402 8.03627 -4.22927
-13.2808 7.25206 -5.54234
-10.8058 8.81348 -9.72477
-12.6504 7.74794 -10.5991
-13.8791 8.25201 -9.17345
-16.7082 9.78588 -11.2519
-16.5483 15.784 -14.1302
-16.8559 13.8933 -13.5381
-17.2182 13.459 -12.1137
-22.4905 14.7766 -15.5024
-21.8164 14.0279 -13.0159
-20.8352 13.8597 -11.3609
-18.9763 15.0033 -7.3437
-20.1681 13.4138 -7.56913
-22.4465 11.4842 -5.27233
-24.0667 14.6997 -4.0032
-21.1054 15.4809 -0.293949
-23.1545 15.5772 -0.354296
-23.9022 20.2395 -0.883312
-27.095 19.0054 -0.430876
-25.1134 18.7494 -0.0509765
timestep
12.6635 -6.87492 20.1008
10.3897 -7.32405 17.7059
10.9272 -8.2328 19.3032
12.3913 -8.09122 19.4753
13.3653 -11.0302 15.9468
13.8564 -9.70857 16.4969
18.8012 -5.47441 14.3638
16.9374 -6.73097 13.9882
15.5092 -8.05897 13.6125
11.9894 -9.64457 7.26611
12.9537 -8.92766 10.0009
14.4268 -8.67777 10.0092
19.8546 -8.38262 11.1542
18.6928 -8.21209 7.82786
16.4045 -7.65337 6.9003
15.5715 -9.05411 -0.243738
16.6468 -8.47872 2.05335
15.6866 -8.56154 3.30239
10.1652 -11.963 1.74281
11.5681 -10.5316 1.81041
12.8691 -11.0111 2.4619
15.4521 -14.8535 0.829421
15.339 -13.0135 0.442193
17.5383 -11.6283 -2.28026
15.8155 -5.77119 -7.11429
15.4483 -8.46658 -5.25279
16.5393 -8.47572 -4.19219
19.2809 -1.66509 -4.77514
18.2042 -3.57784 -4.04622
17.1534 -4.93763 -3.3125
12.8756 -3.86719 -0.156595
13.7743 -3.81698 -1.88318
12.3895 1.01497 -6.97762
11.8795 -0.623511 -4.9351
12.9707 -0.668543 -3.84603
14.7505 4.51891 -6.14572
15.4765 3.31525 -3.87919
14.4539 2.73662 -2.96826
8.41438 3.86696 -4.79352
10.2608 5.28354 -5.05895
11.145 4.71376 -3.40602
10.2439 10.0762 2.11465
9.38181 7.34624 1.1087
8.8745 5.38743 -0.492615
2.56914 4.3979 -2.56409
4.32687 4.51231 -1.80519
5.26916 5.75336 -1.62135
3.42347 10.8024 -1.39433
3.01968 8.81718 -1.05716
-3.42996 5.43168 0.586214
-0.618984 6.19026 0.389939
-0.398798 7.53421 -0.302863
-5.97862 12.2847 -0.932112
-4.32496 9.98453 -0.507128
-3.02284 10.1988 0.364611
-3.8605 14.2657 2.86399
-3.94706 12.7875 3.12129
-6.95676 11.5772 9.71372
-6.90954 11.6525 7.34864
-6.8416 11.9645 5.47459
-11.5622 10.0782 7.02224
-11.3302 10.5768 5.20107
-10.6184 11.8033 4.95098
-10.7833 14.1395 9.21318
-11.2232 14.6849 7.38126
-9.39626 17.202 5.1961
-6.43339 16.9063 1.46846
-8.07467 15.9688 1.8823
-12.7505 15.6872 1.81343
-12.2219 14.1237 0.950421
-10.8157 13.5278 1.33793
-7.73264 7.07915 3.99838
-9.57281 8.676 2.37587
-10.7088 9.83701 0.484203
-12.8837 9.37735 -2.619
-16.7946 6.927 -2.31932
-15.5079 6.67652 -3.19108
-13.6741 0.959083 -6.25318
-14.0303 3.2344 -6.56009
-15.5424 4.37374 -6.24469
-21.3398 3.28478 -9.96341
-20.3089 3.75449 -8.01405
-19.0268 2.91807 -6.77197
-19.5612 -0.469501 -5.39582
-22.9728 -2.63424 -9.27515
-21.0277 -2.9173 -9.28158
-20.1768 -3.23701 -8.03219
-18.9608 -10.9445 -10.1385
-19.1615 -8.3624 -9.82844
-18.7261 -6.42051 -9.49591
-15.0263 -4.85908 -12.7827
-16.4122 -6.19292 -12.518
-15.6085 -9.76608 -13.7045
-15.6313 -12.9187 -11.5925
-20.0568 -14.0212 -12.9197
-18.9335 -14.8684 -11.3987
-19.3255 -19.9638 -11.1114
-18.7262 -18.4174 -7.93369
-19.0117 -18.2276 -9.86701
timestep
19.9338 -0.239007 13.6494
20.2157 0.270855 9.68193
19.0937 -0.43574 11.2234
19.066 0.371722 12.5838
18.7973 4.84017 11.2968
18.1388 3.9905 12.3389
14.3603 6.52602 16.6875
15.692 7.37205 14.9656
15.3273 6.26919 13.5242
11.0151 6.23128 7.47353
12.1837 6.45941 10.1238
13.5612 7.01229 10.363
17.0538 13.121 11.8855
15.8229 11.5721 8.98061
13.7391 10.2822 8.38654
7.435 11.9015 4.91074
9.52426 11.5064 6.64795
10.9378 11.5116 6.13012
11.2585 14.5397 0.550477
10.9033 13.3872 1.97762
11.1041 14.0801 3.31335
7.38156 16.4064 3.93072
8.74509 16.2885 5.14706
8.63264 17.6832 8.65719
3.90269 12.2763 11.1976
5.56766 14.2072 9.17757
6.9515 14.4825 9.74723
11.9352 11.3968 14.4288
10.2523 11.7031 12.8474
9.23729 11.8482 11.2091
5.91786 8.75121 10.0988
7.67371 8.94484 9.1367
9.02632 7.11684 2.4931
8.20575 6.79315 4.99042
7.36676 8.06978 5.47902
7.45727 9.61248 0.0688145
5.43692 10.1001 1.71737
5.08223 8.90242 2.63402
2.73217 3.98042 1.17025
4.9195 4.49944 1.88877
5.36963 5.74503 0.52691
9.55384 1.25738 -4.88285
7.91076 3.71707 -4.56462
6.20629 4.95193 -3.13096
1.05148 5.67391 -4.77679
1.9104 3.98458 -5.25347
2.86465 3.32438 -4.31596
3.50671 -1.85463 -4.16137
2.47801 -0.443207 -4.98751
-3.4897 -3.73382 -8.15993
-1.14327 -2.11699 -7.48146
-0.689197 -2.27578 -6.10267
0.346941 -8.23234 -1.72027
-0.894853 -5.79254 -2.77702
-1.03197 -5.57639 -4.30214
-2.54577 -8.58699 -7.73639
-3.21083 -7.53112 -6.77313
-3.58372 -11.4839 -2.39063
-5.65008 -10.8069 -3.20309
-5.33423 -9.13513 -4.17242
-9.01388 -8.47178 -0.880649
-7.96274 -6.81458 -0.942858
-6.45335 -7.11475 -1.03756
-4.84628 -7.93086 3.68902
-4.74036 -6.45662 2.3504
-2.1926 -3.67055 2.61016
0.0920697 -2.36839 -0.643387
-1.70499 -1.68804 -0.583786
-3.80888 2.51655 -1.71427
-4.07709 1.39166 -3.33782
-4.24003 -0.101813 -2.99582
-8.24635 -7.34819 -6.06911
-7.58533 -4.56059 -5.16632
-6.16026 -2.43633 -5.33832
-8.85198 0.155237 -5.92652
-13.3255 1.2556 -6.7381
-12.5761 -0.0818005 -6.44368
-14.5444 -6.9806 -6.51692
-13.5962 -5.14418 -7.55116
-13.8979 -3.24 -8.07211
-17.4448 0.319835 -10.4982
-16.7853 -1.3572 -11.896
-16.5509 -2.90424 -10.673
-17.9895 -6.2257 -11.9825
-19.2346 -6.33966 -6.15877
-19.3603 -7.65431 -7.67391
-18.199 -7.82529 -8.62966
-12.0336 -9.8909 -7.29826
-14.2503 -10.8021 -6.39328
-15.7351 -10.6673 -7.5417
-17.9371 -14.3458 -9.44998
-16.4531 -14.3181 -8.1266
-13.7762 -16.8412 -7.59325
-15.5094 -18.7656 -10.5639
-16.9766 -21.5792 -6.64839
-16.2273 -21.8027 -8.41215
-15.266 -24.5061 -11.9035
-12.9428 -25.2007 -9.62982
-14.809 -24.9217 -9.96733
timestep
12.9693 -7.75238 13.5253
14.1447 -8.94797 9.91517
14.6068 -8.8015 11.7895
13.9266 -7.45748 12.4503
15.1626 -4.26181 9.21525
14.3375 -4.30036 10.5883
10.7247 1.62226 14.2322
11.2415 -0.299571 13.0239
11.9278 -1.5176 11.6107
7.68043 0.108631 5.75841
8.9646 -0.97325 8.15615
9.9201 0.0572147 8.82258
10.9172 8.82002 9.0889
10.329 5.35068 8.88591
8.77711 3.57859 7.7868
2.76667 3.9404 4.01318
4.69188 3.4979 5.65079
6.04687 4.04799 5.3333
5.07679 8.56025 0.872335
4.92274 7.10737 2.12072
5.63732 7.22763 3.38454
3.35103 11.5912 3.98473
5.11771 10.958 4.31367
5.69017 9.8583 7.86147
-0.740624 5.48746 7.95647
1.88985 7.318 7.40586
3.03122 7.15629 8.3627
4.71608 4.57815 13.8608
4.05564 4.26642 11.621
3.84564 3.80658 9.7108
1.42804 -1.08773 10.0163
2.54769 0.204863 8.96862
4.01879 0.0962417 2.01712
4.44945 -0.212538 4.58127
3.18443 -0.685572 5.28418
0.14801 -2.20293 0.263419
0.48432 -3.62998 2.49507
1.80693 -3.55137 3.23423
6.01126 -8.4047 1.82894
5.33103 -6.12599 1.41143
4.8034 -4.27882 1.11805
1.61291 -8.69538 -4.28511
1.72709 -5.80084 -3.68725
3.38601 -4.49874 -2.30209
3.86978 0.915851 -6.18788
4.18338 -0.506191 -4.91696
3.98935 -2.02181 -5.24409
5.87166 -4.49794 -8.99557
5.73753 -2.61824 -8.62328
6.89652 3.23546 -13.1231
6.89477 1.17529 -11.101
6.08715 -0.0575744 -11.4694
4.14652 -3.6013 -13.7038
4.24107 -1.23928 -15.4353
5.5197 -0.298925 -15.2797
6.97767 0.798045 -19.4914
5.99084 1.4249 -18.5214
2.48406 7.16354 -21.7925
4.19808 6.026 -20.6197
4.0315 4.0366 -20.4573
3.32283 0.12251 -23.5953
1.8513 1.4353 -23.7078
1.34079 1.87414 -22.2506
-0.138885 -2.84539 -20.7389
-0.143459 -0.999418 -20.2692
0.336705 0.302484 -16.7425
-2.69654 -2.83773 -15.0051
-1.09416 -2.25507 -14.2015
2.1769 -1.84147 -10.3786
0.590698 -2.72332 -9.73543
-0.137469 -3.52753 -10.7588
-3.17039 -8.716 -12.2862
-3.75031 -6.86094 -10.0093
-3.37745 -4.5568 -9.10751
-5.1348 -2.8432 -6.1523
-4.93073 -4.40683 -1.6498
-6.01246 -3.84731 -2.61006
-10.7104 -3.1532 -3.11772
-11.0071 -3.29137 -0.807788
-9.049 -3.16143 -0.515669
-5.48111 -2.5998 5.03631
-7.1051 -3.42346 3.74338
-8.96296 -3.13949 3.27255
-11.2379 -1.05659 5.54809
-10.937 3.26036 2.38369
-12.713 2.43537 2.75938
-13.1499 1.80046 4.09374
-16.0786 -3.35369 2.17062
-16.9435 -1.82176 4.22742
-16.6011 0.1321 4.24608
-19.2928 3.38688 7.03615
-17.7742 2.05089 7.35887
-17.2431 1.65783 11.1591
-20.0426 1.31278 13.5945
-23.2368 5.05545 14.6789
-21.938 3.78583 15.752
-24.1628 2.6222 19.377
-20.8055 2.71076 20.3588
-22.348 3.62805 19.56
timestep
20.6259 -6.10305 13.3448
23.5863 -5.28083 11.0992
23.0377 -6.1924 12.6382
21.9139 -5.41806 13.3554
23.4578 -1.04486 14.3399
22.1694 -1.66505 14.3361
15.8172 -0.475848 15.4148
17.7867 0.247139 14.3679
19.3664 0.644717 13.3892
19.5219 3.80385 8.76446
20.2503 4.72898 11.4273
19.2247 4.3278 12.5374
12.2416 -0.344067 12.9135
13.8205 2.54123 11.9335
15.6586 4.00024 11.007
12.8501 9.18398 7.35335
13.7978 6.73454 7.60272
13.2633 6.00147 8.82684
6.90581 5.03332 9.91412
8.51281 6.06574 9.85433
9.53164 5.37508 8.98648
6.14234 3.88937 6.45307
7.83766 4.00737 5.74499
9.37047 3.59877 2.28634
11.2692 -2.62371 -2.07112
9.71064 -0.803339 0.142085
10.2276 0.576844 0.12365
13.0768 -0.872968 -6.74924
12.3993 0.311788 -4.85583
11.5352 1.18778 -3.36098
7.29142 0.831903 -5.41795
8.39876 2.47108 -5.16677
4.09408 6.81723 -3.50276
5.84298 5.34335 -2.30916
7.31878 5.46509 -2.939
9.53699 9.7592 -4.4436
9.57286 9.46367 -1.83168
9.6074 7.94907 -1.28849
9.16402 11.935 3.34393
8.84573 9.68384 2.77594
8.56752 7.87317 2.21022
1.63697 9.6698 1.18156
3.41342 7.38679 1.40516
5.28831 5.86631 2.10638
4.19111 -0.546949 1.00221
4.10872 1.21874 1.81057
4.02942 2.45985 0.900141
1.63421 3.22139 -3.05577
1.37552 1.70717 -1.79836
-3.80851 -3.29996 -2.23241
-2.09504 -1.05568 -1.78415
-1.21204 -0.714468 -2.95328
-0.195241 1.06888 -7.48869
-2.0316 -1.18849 -7.61539
-2.79531 -1.44758 -6.34963
-6.98588 -3.67206 -6.59895
-5.66648 -3.76242 -7.27895
-2.1593 -8.50949 -10.3067
-4.22795 -7.39761 -10.3126
-5.85303 -6.1819 -10.2072
-9.07255 -7.17222 -6.91751
-10.1527 -6.91692 -8.53082
-9.42589 -7.22708 -9.84823
-11.998 -3.38267 -11.6786
-11.2396 -5.03493 -12.4366
-10.1996 -5.73808 -15.9857
-13.6366 -5.62758 -19.213
-13.6835 -5.1219 -17.3969
-13.312 -10.0193 -17.6889
-14.2642 -9.52394 -15.9378
-15.3278 -8.37548 -16.0836
-18.5901 -3.37618 -13.977
-17.8903 -5.93558 -12.7944
-15.8162 -7.28224 -12.4679
-14.8685 -9.20247 -9.22019
-14.2398 -6.20878 -5.44806
-15.2396 -7.37394 -5.85541
-17.9683 -6.28243 0.0515195
-18.3103 -7.89509 -1.61951
-17.8195 -6.84426 -3.13755
-22.2657 -0.883638 -2.75797
-21.0697 -2.797 -2.37167
-19.1901 -3.32832 -2.37852
-16.9718 -2.81418 0.688779
-11.871 -3.57612 -1.42208
-12.1344 -2.80343 0.441771
-13.2742 -1.72451 0.720069
-11.0339 3.92621 -3.21645
-11.7592 3.44983 -0.732666
-11.5714 1.66808 0.0772775
-6.70249 2.01023 0.705476
-8.28579 2.40375 1.73658
-8.17094 4.40513 4.95684
-11.5048 5.36364 6.6103
-11.9887 1.18814 9.36438
-11.3837 3.04814 9.63499
-8.22009 3.24458 13.6795
-11.1063 4.67883 14.2724
-10.2383 3.23092 13.2031
timestep
-17.1499 -6.77232 2.17963
-15.3267 -5.61885 -1.3532
-16.2508 -6.75729 -0.159153
-15.9445 -6.50407 1.42682
-11.8505 -9.06702 0.974391
-12.3802 -7.84704 1.62606
-9.3664 -5.13606 6.61277
-9.31252 -6.20191 4.48403
-9.00758 -6.47076 2.59754
-8.44589 -6.11362 -2.32633
-5.88752 -5.80618 -0.96073
-5.92337 -6.53637 0.377448
1.79195 -10.5422 -0.125178
-1.30363 -8.89024 -0.198739
-2.26341 -7.0395 1.31575
2.93498 -2.13819 -0.0510881
0.872245 -3.84323 -0.0849012
0.543267 -4.39953 1.2711
3.88213 -0.654759 5.65098
3.45045 -2.04958 4.4512
2.22881 -1.79675 3.46406
-0.0757175 2.34919 4.03655
1.55076 1.94429 2.9569
3.7765 4.40445 1.34482
3.22387 -0.00326928 -2.92295
5.26911 2.55915 -2.91188
5.85876 2.79437 -1.5386
10.9825 2.36505 2.65554
10.4469 2.81645 0.453778
9.43051 3.76229 -0.818846
12.8518 2.60025 -4.58952
12.0605 4.16495 -3.59599
9.65893 7.05406 -7.82014
12.2149 6.90916 -7.34213
12.6505 7.20677 -5.87967
15.374 13.6646 -3.77255
14.7365 11.5412 -5.22527
13.4629 10.7561 -4.75593
10.9821 17.2312 -4.68679
10.6174 14.8289 -4.47516
10.4035 12.8758 -3.8834
4.35576 16.4894 -7.67781
5.37286 13.9609 -6.42793
6.64324 12.8038 -4.56662
3.66049 7.91928 -1.22633
4.20811 9.68223 -1.94138
4.68404 9.78608 -3.34258
2.63623 7.04865 -7.08715
2.37193 7.40007 -5.20165
-0.283993 2.08945 -0.68521
0.499848 4.51242 -2.06003
1.10412 4.29413 -3.42876
-2.24095 3.80775 -7.42314
-0.744579 1.41827 -6.60685
-0.342741 1.32574 -5.1549
-0.555177 -3.16371 -3.40188
0.418261 -2.13398 -3.9902
7.70673 -4.3619 -3.84667
5.50742 -4.26626 -4.5479
3.57103 -4.24508 -4.89182
3.38808 -8.51319 -3.16581
3.72595 -8.92105 -5.01697
3.03272 -7.92913 -5.94583
0.687624 -8.90262 -9.99349
0.00988847 -8.30405 -8.20009
-2.08149 -10.6997 -6.23128
-5.75351 -10.7658 -3.05372
-5.07121 -9.41716 -4.29264
-3.70355 -4.60632 -7.72028
-4.81755 -6.05321 -7.03896
-5.24572 -5.90237 -5.60931
-9.87052 0.34947 -1.34179
-8.34994 -2.07084 -2.09708
-6.89162 -2.90497 -4.1045
-5.60624 0.501083 -5.3905
-3.91073 4.5247 -3.264
-3.97008 2.95353 -3.19805
-4.969 5.42079 2.26705
-5.51268 3.31489 1.72192
-5.04766 1.97849 0.328275
-2.04634 -1.27674 2.59042
-3.00972 -1.73341 0.56807
-4.9222 -1.62485 1.17552
-6.11128 -3.50961 4.27457
-1.36139 -5.80342 6.99525
-3.43389 -5.89032 7.1207
-4.33871 -4.82865 7.33054
-4.39285 1.32959 12.4412
-4.59796 -1.02926 11.213
-3.77514 -2.71494 10.3639
-0.212477 -3.9235 13.0728
-1.90777 -3.21698 13.6871
-2.83346 -1.4114 17.0173
0.35812 0.424155 16.6862
0.580599 4.99339 15.5102
-0.350619 3.56 14.6621
-0.35753 2.29478 9.50539
2.62545 1.97506 10.9745
0.704503 2.32677 11.266
timestep
-8.79128 -17.7137 2.8352
-11.2972 -15.2015 0.430057
-10.7283 -16.6416 1.57445
-9.35776 -16.4728 2.29192
-7.37755 -14.9553 -1.69104
-7.03329 -14.8915 -0.232256
-2.10493 -14.1466 3.06851
-3.10747 -12.9563 1.42387
-4.2614 -12.2194 -0.0300427
-4.62899 -11.9743 -4.58238
-4.01419 -9.29851 -3.5581
-3.24523 -9.21385 -2.17265
-1.70297 -6.63596 3.98755
-0.606169 -6.31609 0.675098
-1.78591 -5.84089 -1.54802
-0.833701 -1.33081 -7.1691
-1.68645 -2.50206 -4.89943
-0.683604 -3.48562 -4.3543
4.85404 -1.12973 -6.91955
3.18415 -2.11648 -6.61817
2.55805 -1.89701 -5.29727
3.33348 0.928076 -1.63567
2.76462 1.40803 -3.37415
2.64922 5.12564 -4.24925
1.69115 8.62429 -7.30285
4.0675 9.34968 -5.2185
4.85653 8.07583 -5.01372
10.5512 5.04519 -4.62057
9.40241 7.06884 -4.36378
8.44753 8.7847 -4.4843
6.99058 11.4797 -8.01153
8.73313 11.3034 -7.26622
7.57774 16.5139 -7.04623
9.06798 15.5927 -4.94413
9.95422 14.3273 -5.278
10.3629 12.1685 1.50446
9.56434 12.7289 -0.980979
10.5626 12.4524 -2.08901
15.3341 10.7363 -0.108905
13.4677 9.45861 0.482911
12.3202 9.23142 -1.11323
10.0314 9.4592 5.14721
10.1299 7.41801 2.99848
9.67725 7.11898 0.484046
7.26577 2.82118 -1.70256
6.35694 3.96584 -0.438443
6.36598 5.48487 -0.451068
2.34576 7.92488 0.838336
2.77957 6.01568 0.249742
-0.614884 1.20362 1.48599
-0.606604 2.95463 -0.801887
-0.682494 4.47142 -0.574586
-5.07357 7.20004 -2.8589
-3.97558 7.2351 -0.151333
-3.87402 5.95654 0.645457
-6.86437 3.02058 -1.75623
-6.88086 3.77672 -0.349805
-10.1333 6.17493 2.10541
-9.8068 4.38092 3.49917
-9.40805 2.94492 2.28427
-9.17603 -1.78498 2.63598
-11.1166 -1.33349 2.7871
-11.6151 -0.162053 1.95642
-14.7741 0.29059 5.27161
-14.6088 1.42242 3.66062
-13.8865 5.05491 4.1982
-12.7422 9.42215 5.96453
-11.7818 7.92901 5.47701
-12.4246 5.99445 9.63107
-11.2172 4.77733 8.59165
-9.97255 5.38835 7.84807
-8.99521 -1.6556 10.0495
-7.82144 0.813113 8.91996
-7.20288 2.78055 7.49302
-4.22714 3.05036 5.11604
-1.32179 -0.68644 6.06745
-1.19118 0.814113 5.64963
4.7379 2.42639 2.99095
3.65616 2.79053 4.84575
2.24378 1.43628 4.53949
1.29568 -2.27392 -0.60048
2.10971 -2.12685 1.49785
3.64198 -1.16466 2.18792
6.80858 -1.24751 0.248546
8.38922 -5.35154 -2.96402
6.5053 -4.92477 -2.67063
5.85721 -4.64225 -1.30656
3.03817 -7.62766 4.14233
3.09939 -8.43007 1.57262
4.5802 -7.79118 0.375741
7.43699 -11.5919 -0.88406
5.65912 -11.2746 -0.228864
4.09603 -13.8794 2.16463
0.835318 -12.2605 1.09364
0.0752626 -12.7274 -3.48254
0.844235 -11.1686 -2.66904
0.495551 -8.62821 -6.42603
2.0916 -6.78728 -3.97216
0.496737 -7.86117 -4.52697
timestep
-10.8091 -0.993898 -11.4533
-7.53757 -1.12886 -12.3367
-8.51383 -0.0848156 -11.0835
-9.84677 -0.585126 -10.4345
-7.31781 -3.18934 -7.2107
-8.56815 -2.30826 -7.26635
-13.287 -0.983515 -1.37133
-11.5382 -0.915778 -2.90749
-10.0237 -0.711663 -4.06822
-9.36686 4.41794 -5.29421
-8.51551 3.53511 -2.72506
-8.0268 2.11152 -2.60598
-6.26993 -3.74173 2.78573
-6.27646 -0.529131 1.21832
-5.77466 1.77101 0.451613
-4.90845 5.83477 3.768
-2.77202 4.56686 2.75972
-2.95395 4.15879 1.37047
1.3961 4.65887 -3.62291
0.260742 5.09778 -2.15952
-0.0172584 4.04277 -1.14407
2.07382 0.118556 0.0767566
2.84773 1.84693 -0.0571729
5.11587 2.93184 -2.94734
7.05147 -1.17154 -3.32741
9.03765 1.36184 -4.1006
8.85393 2.58329 -3.16957
13.1036 8.11154 -5.56236
12.0139 6.81262 -3.92183
11.0076 5.65736 -2.71008
12.5708 7.17804 1.92648
11.4182 7.81605 0.423249
8.74679 14.2406 -0.820794
9.53137 11.7252 -0.369382
10.2394 11.4246 1.01112
5.07855 14.3794 4.97835
6.60776 12.6918 3.66942
8.13901 12.7776 3.89317
12.3831 14.8836 8.85903
9.98086 14.858 8.6878
9.58234 13.3846 7.38739
10.9787 10.8336 14.611
9.71857 9.80305 11.96
9.73735 10.2738 9.55744
8.43529 8.39318 5.02194
8.07997 7.11434 6.3624
7.72255 7.64955 7.72239
4.0766 6.31245 10.2989
5.1711 5.34722 9.07068
6.06622 -0.205425 10.7153
4.90292 0.647691 8.19672
4.0228 1.8529 8.29745
0.0351972 3.29323 5.88637
-0.310965 2.49331 8.75292
0.381166 1.12262 9.09104
0.418607 -1.48736 5.06125
-0.223759 -1.5034 6.44003
-4.4827 -4.62797 10.7015
-2.76537 -4.78765 9.07404
-1.44209 -4.93773 7.58448
-5.36473 -7.42812 4.12125
-4.52396 -8.17413 5.68125
-2.9858 -7.9163 5.84856
1.17525 -9.80941 3.6901
-0.726063 -9.65267 3.25558
-2.2647 -12.1288 1.03386
-3.30426 -16.9705 1.96136
-1.82911 -15.8981 1.91706
-0.332044 -16.3903 -4.56005
-1.2497 -15.8812 -2.89339
-0.568119 -16.3756 -1.6468
1.71689 -12.6799 -6.70198
2.20058 -12.3001 -3.85924
2.11744 -13.7057 -1.68236
4.30154 -12.6708 1.22927
5.87486 -8.43625 2.95727
4.78522 -8.94354 2.02199
-0.176095 -4.00926 1.62856
0.777502 -5.95559 0.815116
2.52695 -6.50091 0.0549166
7.14567 -6.34615 -2.27387
5.52543 -5.09764 -3.20324
3.72563 -4.42856 -2.84644
2.36422 -1.67065 -5.19693
-2.33005 -0.0942309 -1.3421
-1.35892 -1.72387 -1.72
-0.938015 -2.25389 -3.25695
-4.32171 -3.82233 -9.86498
-2.74692 -4.02698 -7.82657
-2.74998 -2.53464 -6.55438
-3.95058 1.96272 -5.7781
-5.06321 0.433129 -6.31463
-7.84677 2.2718 -8.0275
-11.6719 2.46889 -7.9529
-14.8741 -1.02979 -6.64129
-14.4535 -0.150472 -8.39492
-18.2016 1.77757 -9.61828
-18.3689 -0.626978 -12.1171
-17.2753 0.496657 -10.9443
timestep
-3.31248 16.1954 -9.65988
-4.09094 12.8569 -11.0613
-2.67191 14.1997 -10.8324
-2.82577 14.9397 -9.53358
-5.31162 11.3702 -7.63022
-4.24069 12.3412 -7.16913
-2.32989 13.659 -1.16422
-2.16753 12.125 -2.87187
-2.30016 10.6764 -4.29436
-1.16789 8.86354 -8.64871
-0.467002 7.04264 -6.53891
-1.59369 6.96526 -5.36303
-2.11899 -2.31229 -5.55675
-1.46363 1.10072 -5.68105
-1.44278 3.35402 -4.3965
-3.15342 4.15664 2.54496
-2.50581 2.88361 0.318307
-1.43306 3.38715 -0.506366
3.08199 5.97759 3.17988
1.49718 5.21843 2.49693
1.6372 3.92584 1.64973
5.73733 1.29811 2.34137
3.95181 1.24739 3.09038
1.63894 0.0517379 5.86422
4.08057 -2.77182 2.3512
2.68692 -4.3776 4.92919
1.38277 -3.84099 5.47791
3.73373 -4.60707 12.5398
2.37274 -4.06275 10.7523
1.07634 -3.60379 9.32474
-3.45248 -1.9709 10.6416
-1.76152 -2.4013 11.5404
0.686552 -0.472268 14.9236
-1.72186 -0.862281 15.939
-2.36954 -2.18089 15.3199
-9.08514 -4.01506 16.1794
-6.74183 -2.84577 16.2183
-5.73271 -3.82636 15.5165
-8.71058 -2.95751 9.69477
-7.63797 -4.4186 11.2247
-6.56194 -5.72419 12.166
-6.02314 -12.0627 12.0696
-4.04604 -10.0667 11.2947
-4.28447 -7.89342 9.93545
-1.60316 -6.79344 5.02951
-2.74945 -8.45819 5.30378
-4.0854 -8.40784 6.16329
-8.29743 -9.72019 3.76847
-6.36303 -9.81055 3.52946
-5.67819 -11.1766 -1.86674
-3.30289 -10.3789 -0.287941
-3.65538 -9.33963 0.791811
1.2981 -6.27483 -0.871885
-1.27233 -5.57645 0.277573
-2.57228 -6.01555 -0.510587
-0.554168 -6.99525 -4.7459
-1.92317 -6.65913 -4.11854
-5.3864 -2.73158 -7.5835
-5.39625 -4.92085 -6.78046
-5.26992 -6.53578 -5.71573
-7.69739 -9.04499 -9.58427
-5.77745 -9.44075 -9.52706
-5.28413 -9.60137 -8.00822
-0.654499 -10.1399 -9.25614
-1.68498 -11.0141 -7.78316
-2.03323 -10.4866 -3.973
2.36211 -11.2663 -2.34427
0.861503 -10.5618 -1.45333
-0.958827 -10.6692 2.91449
0.744566 -9.77164 3.10513
1.11521 -8.87243 1.87675
6.57643 -12.2677 1.92406
6.17666 -9.50243 2.83312
4.58565 -7.5713 2.5832
6.70533 -5.02225 0.611382
7.25506 -1.03745 -1.60617
5.94425 -1.74941 -1.04856
0.355703 -1.9618 -0.764733
1.07398 -0.0180618 -1.73204
2.7496 -0.579828 -2.62605
0.60957 -0.520707 -8.89941
2.07666 -1.5787 -7.63309
2.71929 -0.203392 -6.40577
3.09527 3.22307 -7.77706
6.58813 5.6096 -4.53167
4.659 5.92939 -4.33569
3.78426 6.26684 -5.54681
2.84546 11.5971 -9.80797
2.42485 11.2979 -7.17412
3.48437 10.0436 -6.15532
5.7538 11.0768 -2.42163
4.39589 12.2417 -3.24017
4.68197 15.8737 -2.25923
7.22207 18.552 -3.3889
11.84 18.471 -4.32042
10.6242 16.9999 -3.86817
13.6126 12.8801 -1.91945
11.2572 12.5703 -4.52929
11.8836 13.4817 -2.92609
timestep
4.25305 10.1338 15.2809
1.19071 12.1998 16.0034
1.95542 10.3873 16.0165
2.9539 10.1681 14.8432
1.10385 6.46458 13.5321
1.20081 7.54133 12.5611
-3.07154 11.5658 8.25076
-2.2617 9.58234 9.21676
-1.73652 8.02493 10.268
-6.07287 4.47074 9.33239
-3.40415 3.6308 10.0836
-2.27543 4.3349 9.35774
-2.6459 -2.8524 7.17931
-2.37015 0.511342 6.11974
-1.60163 2.89557 5.87096
2.23662 2.54453 0.787649
1.57218 4.32819 2.57355
0.146688 4.45676 2.8652
-2.43963 8.3404 -1.38394
-1.33289 7.24801 -0.191336
-1.51347 5.75207 -0.20061
-0.762637 4.18299 -4.85357
-2.25259 5.01007 -3.97378
-4.55347 1.94336 -4.03813
-3.04204 -5.10537 -6.93975
-3.53213 -1.98702 -6.2944
-3.6209 -1.60536 -4.80767
2.21327 2.51681 -3.89096
0.847911 0.762182 -3.34171
-0.337242 -0.804878 -3.10416
1.54573 -4.19835 0.712641
1.14817 -2.36884 0.139976
2.95947 1.00956 5.68463
2.14392 -0.856397 4.02108
3.0744 -0.934955 2.82298
7.23164 -4.51844 7.27882
5.32563 -3.54231 5.61649
5.85612 -3.29396 4.16548
5.33345 -8.65831 3.18562
7.51811 -8.03285 2.49903
7.17993 -6.18411 2.32714
8.20384 0.604228 -1.9764
7.65832 -2.36735 -2.14704
6.62664 -4.30835 -0.943277
1.14545 -7.25666 -2.45965
2.6965 -6.16387 -2.46765
4.17795 -6.68582 -2.51248
5.92323 -9.20387 -5.7604
3.93057 -9.00576 -5.58239
-1.56754 -13.1168 -7.98541
-0.191907 -10.6767 -7.24987
1.29046 -10.7632 -7.66493
2.01279 -15.269 -13.8732
1.59403 -14.1195 -11.1777
1.28823 -12.6374 -11.0967
-2.6429 -10.6832 -12.9586
-1.33622 -11.1518 -13.5665
-5.04348 -11.417 -17.6398
-2.73356 -11.2615 -18.0326
-2.19 -9.68063 -16.9362
0.855967 -6.04581 -18.6288
-1.06571 -5.53487 -18.9092
-2.001 -6.02471 -17.9234
-6.08676 -5.42599 -20.2028
-5.80233 -5.92551 -18.2711
-8.66949 -7.14012 -16.1601
-5.10573 -7.11689 -13.1696
-6.85919 -7.14073 -12.7923
-9.10012 -8.74172 -8.5123
-7.98909 -7.24961 -8.11656
-7.8692 -6.23829 -9.17953
-6.96992 1.88702 -10.725
-7.52218 -0.876622 -9.74165
-6.94004 -2.84382 -8.23192
-7.58315 -1.8818 -4.5813
-8.84576 1.88782 -2.02839
-7.53319 1.16159 -2.32131
-3.25362 -1.02344 0.0463079
-2.76451 1.23146 0.147468
-4.52074 1.96636 0.022292
-6.43538 2.71497 5.83268
-6.32604 3.66787 3.80552
-5.01838 4.57233 2.777
-2.72627 7.33327 3.73736
0.926794 10.9729 6.23583
1.17996 9.45804 4.96222
0.718211 8.10165 5.17684
2.22981 2.68426 10.7965
2.29856 4.37854 8.84543
2.18528 6.1772 8.14147
4.83557 9.26065 10.1527
4.8362 7.33759 10.5774
5.46208 6.04823 14.0573
7.68007 7.93831 16.4815
8.14467 12.0892 19.7089
8.5821 11.3716 17.981
13.2596 11.1209 15.6843
11.0926 13.5496 14.6538
11.6938 12.4002 16.1257
timestep
-11.3119 9.87777 -7.41508
-8.01805 11.3654 -5.83716
-9.86674 10.8328 -5.65388
-10.2139 9.5847 -6.36856
-8.59664 7.42187 -2.87531
-9.57507 6.84669 -3.83716
-13.8877 0.968953 -2.7015
-13.08 3.08115 -2.41924
-11.9603 4.57409 -1.88446
-15.5891 3.40921 2.99136
-13.6605 5.46367 2.53719
-12.5059 4.93906 1.83048
-5.05277 2.52737 2.22428
-8.49966 2.10498 2.26338
-10.7195 1.97353 3.5772
-11.1293 -3.55123 4.72004
-11.8314 -1.7169 6.39503
-11.0058 -0.510462 6.37386
-9.94805 -1.89495 11.4704
-8.74736 -0.602088 10.6207
-8.28541 -0.901093 9.14625
-7.93725 -5.11487 7.01615
-6.80925 -4.20521 8.25253
-3.03103 -4.07257 8.31949
-5.95659 -1.83479 4.23732
-3.46763 -3.77284 3.62913
-2.30537 -3.58168 4.56634
2.82372 -0.74224 6.72768
0.795011 -0.297584 5.68797
-0.761653 -0.216494 4.49177
2.47887 2.71081 2.51386
0.852088 2.05563 1.7886
-0.552575 -1.57424 -3.88418
0.711612 0.245916 -2.55332
1.15767 -0.254753 -1.13432
6.85362 -4.80279 -0.114337
4.44621 -3.86112 -0.820791
4.36847 -2.34333 -0.877588
9.8351 1.1831 -1.69428
8.27021 0.459113 -3.31726
7.58551 -1.19337 -2.5041
11.1428 -9.05633 -3.11908
11.1746 -6.11857 -3.0553
10.2546 -3.87293 -2.13044
13.4493 -1.91983 2.03765
14.2017 -2.84536 0.398041
13.7373 -2.55585 -0.990334
17.58 -1.09004 -3.96209
16.6009 -2.73227 -3.38999
19.2144 -9.88063 -3.88743
17.5316 -7.5437 -3.73223
18.1336 -6.15111 -4.19761
24.1804 -7.62861 -8.26493
21.8195 -7.77971 -6.59144
20.5616 -6.84308 -6.96377
18.2883 -10.2289 -9.36201
18.7882 -8.83748 -9.65814
16.4379 -9.40411 -14.6239
16.4669 -7.20902 -14.1215
16.5013 -7.20593 -12.1541
13.6932 -3.29686 -12.8848
13.1322 -4.22443 -11.1972
13.134 -5.69395 -11.1863
9.43036 -8.95546 -11.2137
9.61403 -7.01369 -11.708
8.02317 -4.47483 -9.44634
3.21819 -5.05887 -10.4699
4.1533 -4.51767 -8.95727
5.45844 -2.84728 -5.40709
3.65018 -2.98257 -4.83858
2.92519 -4.20622 -5.43209
-1.00148 -10.4848 -1.11711
0.152893 -8.36037 -2.7248
0.209954 -5.96677 -3.4075
-2.68476 -4.80264 -1.33197
-4.6257 -1.05071 0.709203
-3.97769 -1.36523 -0.60983
-6.05603 1.16054 -5.53975
-4.73837 2.35654 -4.07941
-3.75621 2.04978 -2.39993
-0.785371 7.33697 -3.20408
-1.36728 5.70828 -1.71551
-2.65669 4.92227 -0.509245
-6.25555 6.22454 -0.021869
-5.20932 6.54948 6.06139
-5.87242 6.92429 4.37818
-7.03625 6.11516 3.69449
-13.7161 3.80622 7.21007
-11.3383 4.81887 6.56974
-9.90605 6.1815 6.1432
-10.1241 10.0462 8.75303
-9.821 8.22701 9.41309
-9.71364 6.90103 12.9875
-12.6223 7.65435 15.3298
-10.6366 10.1528 18.9355
-12.3275 10.1644 18.0541
-13.518 14.2233 19.3645
-15.351 14.3924 16.6909
-13.6337 13.7087 17.3877
timestep
-6.93737 -9.69803 3.91685
-9.72589 -10.4352 1.17117
-8.17703 -11.0414 2.16609
-7.24213 -9.82934 2.49779
-6.24394 -8.01226 -1.50293
-6.80263 -7.3156 -0.236917
-9.32433 -2.82371 4.02302
-8.6761 -3.37341 1.81301
-8.35074 -3.90702 -0.096147
-12.6106 -0.115451 -0.534934
-10.6028 -0.363966 -2.53184
-9.29069 -0.74122 -1.8348
-1.84621 2.63067 2.59273
-4.97149 1.29133 1.80529
-6.98663 1.27531 0.205323
-10.1886 7.53716 0.616131
-8.4336 5.67876 1.284
-7.95433 4.92398 0.136473
-7.90089 9.26921 -1.56366
-6.87087 8.15096 -2.92315
-6.09181 7.0437 -2.33074
-4.80391 8.62068 1.50104
-3.58417 7.57303 0.448893
-0.914098 4.94218 -0.0598769
2.56458 1.38471 -0.27853
2.74063 3.32144 2.32257
1.93305 4.59292 2.34795
4.96457 9.46427 5.39336
4.21119 8.89596 3.34267
3.71784 8.00017 1.59951
8.31208 8.37163 -0.771443
6.34499 8.84359 -1.05199
4.4695 12.7945 -3.46738
5.66632 11.0573 -5.17846
5.69876 9.62338 -4.71396
10.0832 5.88346 -8.88117
9.0567 7.03934 -6.64019
7.56819 6.82988 -6.61034
4.629 1.77914 -7.74672
5.83705 2.89482 -5.94678
6.70172 3.81398 -4.43707
6.07929 3.46744 4.30579
6.26512 3.37324 1.41367
7.23717 2.83525 -0.877355
12.1626 -0.30689 -0.383091
10.5317 -0.428926 0.716234
9.09404 -0.453911 0.0952917
8.59164 -4.97894 -1.04391
7.77598 -3.96985 0.43999
2.05468 -5.67246 1.95998
4.42884 -5.42863 3.55237
5.75673 -5.9318 2.85364
5.26818 -12.9521 0.147933
6.18049 -10.5175 1.5366
5.0026 -9.66988 2.04405
2.0333 -12.725 4.20869
2.63919 -11.439 4.51678
3.72167 -7.31053 9.10651
2.97948 -9.33019 8.14208
2.23 -11.1767 8.27262
1.18435 -13.2991 12.6076
1.05535 -14.6028 11.0792
0.37268 -13.9849 9.79404
-2.90499 -11.4575 12.3484
-2.98751 -12.8647 10.9586
-5.90514 -12.8572 8.34922
-1.8204 -13.0545 5.64504
-3.42212 -12.0152 5.64817
-2.54503 -7.02721 1.85562
-2.9335 -8.38616 3.18839
-2.76795 -9.84986 2.65734
-1.91059 -13.0592 -4.37805
-0.508819 -11.3812 -2.293
0.0583008 -10.5292 0.133136
2.55285 -7.8392 -0.94817
1.93839 -3.51685 -2.89824
1.85497 -4.19381 -1.5182
-0.601047 -0.841937 3.80904
-1.11215 -2.5439 2.32764
-1.09475 -2.84299 0.407907
-4.31559 -3.67362 -4.07535
-4.44286 -1.88642 -2.68964
-3.22077 -0.592339 -1.80866
-3.28244 3.18708 -2.18896
-4.80317 5.61675 -6.7385
-3.51075 6.53173 -5.56689
-2.40976 5.74626 -4.76152
3.62164 5.42969 -1.91825
2.31529 6.51112 -3.88578
0.964843 7.5567 -4.83346
-1.73671 10.6713 -6.19218
0.0221731 10.4587 -7.07098
2.27293 12.4052 -9.60079
4.11562 15.6611 -9.61556
4.38848 19.6834 -5.98314
3.43433 18.0532 -6.69563
-1.26189 18.8666 -5.19021
-0.642159 15.44 -5.66878
-0.0133271 17.2265 -5.1421
timestep
-1.53341 -7.54892 12.792
-3.05604 -8.70204 10.7372
-1.69204 -7.34657 10.3476
-0.879917 -6.99218 11.6363
0.70501 -3.44885 9.31555
0.0680914 -3.44993 10.7235
-1.10069 2.24933 15.6585
-0.946316 1.18754 13.6642
-0.951327 0.012999 11.9912
-3.90226 -2.43088 8.34041
-2.34122 -0.0951665 7.47027
-2.32213 0.952944 8.58568
-6.83678 7.80351 10.5282
-5.47948 4.72541 9.95166
-4.98376 3.58767 7.80138
-6.10126 8.72184 6.59393
-5.03846 7.27003 4.6723
-5.4187 5.76286 4.69333
-7.36047 3.92837 0.636957
-5.4907 3.82526 0.401744
-4.73729 5.04046 1.01221
-1.56439 6.10124 -2.21624
-3.33375 6.84303 -2.00543
-4.901 6.46449 -5.53331
-6.65996 1.59509 -6.85354
-3.3958 2.49019 -7.22209
-3.18756 3.95247 -7.74325
-2.98619 7.06511 -13.3375
-2.71705 4.98228 -12.2825
-2.31747 3.26025 -11.3677
2.1042 0.537453 -12.5107
0.138161 0.516726 -11.9099
-2.96581 -5.75489 -10.3897
-1.62401 -3.90705 -11.7179
-0.784901 -2.97707 -10.8198
4.61864 -6.55395 -9.21599
3.13823 -4.26041 -9.0462
1.78483 -4.48637 -8.50733
-0.577864 -7.47664 -3.33555
0.0320313 -5.49254 -4.47305
1.90988 -5.71234 -4.84669
9.96457 -8.38161 -1.89503
7.14067 -7.74334 -2.53223
4.67404 -7.81542 -3.30389
3.10101 -13.1114 -2.5583
3.27169 -11.9283 -0.964294
2.94044 -10.4546 -1.0647
1.39272 -10.935 3.92096
1.79937 -9.67923 2.46669
2.27527 -5.28234 -0.383379
1.57707 -4.90696 2.41622
2.11008 -6.02968 3.28848
1.50605 -7.0408 8.26966
3.43459 -4.99837 7.31108
2.89649 -4.00025 6.47386
5.86748 -0.837341 7.49772
4.6017 -0.774954 6.75894
3.59161 6.86392 4.95378
4.18483 4.61865 5.01216
4.5369 2.60212 5.0278
6.69116 0.0393882 1.03346
7.04131 1.94112 1.00045
7.24748 2.59552 2.32659
6.04978 7.4465 0.673279
6.80556 6.43623 2.15715
6.84708 8.19304 5.37446
3.65907 11.5291 5.98066
3.69937 9.68221 6.75585
-0.829831 5.06111 8.30614
0.370384 6.29185 7.32513
1.54898 6.71175 8.20779
3.19856 3.94967 16.4936
2.66653 4.22574 13.5295
2.62422 4.44906 10.9739
2.3525 1.42221 8.75735
0.228375 -0.0295147 4.84996
0.527331 1.2458 5.49437
1.12425 6.4994 0.86641
0.103608 5.86157 2.84908
-0.713005 4.14769 3.34566
-0.232384 -1.51089 1.33476
1.23552 0.240078 1.14435
-0.219502 1.45576 0.847006
-3.39862 0.0507102 -0.567959
-7.26356 -2.78897 -2.96899
-6.10909 -1.6932 -4.16483
-4.60097 -1.48645 -3.90711
1.38623 -0.486534 -7.23937
-1.18525 -1.17936 -7.11146
-3.15237 -1.55591 -7.39815
-6.92368 -0.852207 -10.2112
-5.18978 -1.8635 -10.654
-3.89303 -2.03744 -14.1626
-0.188183 -1.49967 -14.757
0.0253931 2.90778 -16.5657
0.0889658 1.15728 -17.4126
-0.162365 2.12781 -22.074
0.101014 -1.38145 -22.1806
0.261249 0.290807 -21.1665
timestep
-9.17323 -10.0509 -7.13124
-8.92453 -7.33492 -8.57928
-7.73356 -8.00159 -7.29124
-8.30314 -9.12008 -6.41071
-5.10054 -9.33383 -2.75472
-6.6283 -9.1661 -2.9099
-10.4318 -10.9717 2.14521
-9.17029 -9.31091 1.24985
-8.2226 -7.88747 0.381361
-5.6058 -8.78386 5.50168
-6.88859 -6.40584 4.40053
-6.40571 -5.8292 2.93153
-2.47157 -0.908344 -1.01931
-2.5873 -3.30534 1.56744
-3.43339 -3.63143 3.90662
-1.80958 1.47511 8.83847
-2.94124 -0.215768 7.06191
-2.64137 -1.7182 7.12295
0.572675 -4.42904 10.2427
-1.29139 -4.89538 10.5664
-2.30827 -3.63647 10.4136
0.751275 -0.664333 11.9863
-1.08562 -0.565398 12.3535
-3.58709 2.21101 13.0939
-4.64282 6.87447 16.3721
-2.46548 6.52881 13.8899
-2.82906 5.91301 12.5726
3.51922 8.31966 9.29519
1.50816 7.28716 9.6967
-0.256527 6.46072 9.78262
-1.29755 5.89598 5.4918
0.357216 5.14358 6.41941
6.30572 2.36715 3.46134
3.88914 2.78103 4.38031
3.43126 4.26537 4.24553
1.35937 7.29682 1.32196
3.93734 6.97681 0.68157
4.49445 5.63104 0.851442
7.1581 0.318042 -2.61091
7.06065 2.57422 -1.85926
7.37089 4.45965 -1.3192
10.4819 7.65386 -8.85227
8.63707 7.43094 -6.54605
7.05105 6.24081 -4.65708
3.46757 2.57785 -5.64588
4.60731 3.01052 -7.14661
6.09229 3.39037 -6.93693
9.71284 2.78906 -10.6387
7.96034 2.34232 -10.0766
2.59027 -2.45853 -11.8509
4.41782 -0.194698 -11.9423
5.83433 -0.452792 -11.4264
10.7473 -1.96832 -12.4197
8.80662 -4.097 -12.2505
7.40508 -3.78379 -12.4896
4.30759 -7.12172 -13.0743
4.61149 -6.21123 -11.9013
1.93585 -5.02773 -5.68257
2.83226 -6.44117 -7.30075
3.32142 -7.72959 -8.6713
4.75311 -12.1119 -7.72014
4.86403 -11.6737 -9.57989
3.43914 -11.1799 -10.0794
0.159649 -14.5446 -9.21392
0.0395501 -12.7892 -10.1536
-3.33692 -11.3033 -11.0635
-4.40882 -11.346 -6.56702
-4.41732 -9.86113 -7.76337
-3.88343 -3.51881 -6.72678
-4.62413 -5.24571 -7.20133
-3.96395 -6.38736 -6.42935
2.24313 -5.29675 -2.70359
-0.738792 -5.78892 -2.80279
-3.32005 -5.54539 -2.83841
-6.17087 -3.63665 -1.17893
-7.91683 -0.0856019 1.02204
-6.44057 -0.410309 0.858971
-0.954835 2.56897 1.261
-2.65473 2.5641 2.82887
-4.40761 1.82796 3.12929
-8.90257 1.32827 6.19172
-6.97903 1.58351 7.34279
-6.14814 2.96361 6.26543
-5.47331 5.53805 8.95344
-8.27 10.066 9.30103
-6.25523 10.092 9.41459
-5.35752 9.32104 8.45165
-0.276877 10.6071 12.5221
-1.36611 10.706 10.0706
-1.84192 10.7977 8.16939
-0.17645 12.8169 4.32195
0.387048 11.177 5.22852
3.33955 9.53572 3.29387
6.88023 8.07981 3.81934
11.1576 9.69336 2.14198
9.32471 10.3694 2.23461
9.30219 10.0804 -2.43716
6.37455 11.7768 -1.99563
7.72189 10.6689 -1.19919
timestep
0.0709043 -9.99482 -7.12844
1.48441 -7.95334 -4.08234
0.780172 -8.00446 -5.93366
-0.346906 -8.97396 -6.20086
-2.81848 -10.1863 -2.16658
-2.89446 -9.22572 -3.37768
-7.89533 -5.49279 -3.53152
-5.69736 -5.67153 -2.75032
-3.7962 -5.866 -2.17146
-4.18478 -8.98924 2.11469
-3.34501 -6.25008 2.54366
-2.51306 -5.71072 1.34191
3.00076 -2.28908 -2.13897
2.7178 -5.0551 -0.0153392
1.21537 -6.12181 1.81856
2.22393 -8.67297 8.42985
2.11714 -7.31842 6.20317
1.26025 -7.92229 5.19771
-0.0648123 -11.9463 8.67703
-1.22672 -11.5482 7.15166
-1.27768 -10.026 7.10826
-1.55314 -9.28702 11.7043
-2.57186 -8.63982 10.2226
-1.40264 -5.01759 9.86467
-4.78639 -3.00691 13.8821
-2.39536 -1.20219 12.5425
-2.26698 -1.44413 10.9841
3.73642 2.51805 11.4333
2.27665 1.07632 10.4002
0.929987 -0.0292177 9.65059
-0.329806 -0.671224 4.78065
1.10722 -1.33064 6.05739
8.02265 -2.67979 4.1575
5.42743 -2.96676 4.35616
4.6758 -1.74043 4.80432
5.38074 2.83304 6.45132
6.27053 2.56336 3.97286
5.67467 1.46568 3.05099
9.05795 -1.52463 -2.11454
6.94758 -1.17023 -1.00418
7.10783 0.77668 -0.371354
7.56878 7.12645 0.492082
8.51867 5.61354 -1.7329
8.0333 3.44223 -2.88349
7.78683 -0.455325 -8.26987
7.41218 0.913887 -6.79774
8.52097 1.78829 -6.23828
12.4353 1.93876 -8.76515
10.9986 3.33426 -8.70364
6.00084 4.61343 -14.3014
7.74963 3.31517 -12.2268
8.01313 4.11935 -11.0481
3.08458 7.02343 -6.1907
5.23801 6.69018 -8.06921
5.05151 5.74887 -9.34128
1.17946 4.50115 -11.7256
1.61432 5.76923 -11.0324
-1.07697 12.0238 -11.4586
-1.13424 9.84416 -10.763
-1.22773 7.97828 -10.0411
-2.25413 7.09181 -14.5394
-3.80075 6.81205 -13.5115
-3.61711 6.05672 -12.1134
-5.17801 1.52179 -14.2322
-5.2054 2.59684 -12.5255
-5.34853 0.0541838 -9.54585
-3.60222 -2.08717 -5.62061
-3.08532 -0.539871 -6.57666
0.390851 4.87976 -7.35515
-0.827774 3.40963 -6.92238
-0.508055 2.05222 -7.40954
3.67838 -0.970029 -12.7652
3.83268 0.888517 -10.456
3.12578 1.4702 -8.06882
4.38765 3.75377 -5.28363
4.68388 4.1529 -0.671562
3.8268 3.26248 -1.56453
-2.2028 -0.223492 1.02445
-0.200517 0.616721 0.557911
0.962268 2.21873 0.69643
-2.50286 6.58333 4.333
-0.463591 6.01195 3.46249
0.810063 4.51891 3.66021
1.14416 3.96295 7.38741
-0.00823573 5.08405 12.4878
-1.52702 5.03493 11.2521
-1.47001 4.02086 10.1585
-6.2851 -0.335401 8.17894
-6.20787 1.0002 10.4156
-5.02723 2.62648 10.4286
-8.76375 5.90256 9.82722
-7.73707 5.1651 11.3044
-9.78579 2.73611 13.5329
-10.6046 -0.0220183 11.0729
-13.6021 3.07574 8.06038
-12.9467 1.1882 8.3422
-11.7482 -2.23357 5.07251
-14.6945 -2.77654 5.67951
-13.5237 -1.19412 5.40872
timestep
-0.538746 -13.5726 -2.92519
1.85015 -14.848 -6.03264
0.976448 -14.8467 -4.31902
0.269562 -13.5199 -4.08105
4.19227 -10.7635 -3.03703
2.8224 -10.7124 -3.81172
1.37019 -5.83699 -9.20658
2.4555 -7.48768 -8.05063
3.49546 -8.71098 -6.93788
10.7068 -10.573 -7.23957
7.91356 -10.3392 -7.61953
7.2567 -9.13517 -6.91106
7.88197 -3.10068 -1.62505
8.9581 -4.92293 -4.37096
9.48472 -6.02837 -6.51276
12.6622 -4.51332 -2.56159
13.3512 -6.7437 -3.90849
12.8453 -6.84368 -5.39796
17.645 -7.70433 -8.02935
16.1308 -8.66204 -8.56264
15.1927 -9.15732 -7.35014
18.314 -11.5218 -4.79633
16.7509 -10.5969 -4.3877
16.57 -7.96656 -1.51023
9.93777 -9.54889 2.29423
12.9107 -9.01091 0.908862
13.1439 -7.64441 0.18163
12.1066 -0.688511 1.01522
11.3999 -2.86854 1.13115
11.006 -4.84243 1.30069
6.64127 -6.27595 3.29929
7.35597 -4.69813 2.29083
4.51366 1.46221 4.09999
5.49282 -0.569819 2.76048
4.90903 -1.87462 2.9542
1.50044 -2.54566 6.71412
0.347169 -2.26465 4.25008
1.20048 -1.32968 3.43906
0.671591 3.40309 1.1886
0.230539 3.89923 3.44
-0.319812 2.22465 3.99519
-3.44154 6.92661 9.70441
-3.33874 4.95861 7.33838
-3.73375 3.33079 5.41101
-8.17735 1.50066 2.99453
-8.39754 3.1363 4.19426
-7.24575 4.16476 4.41184
-6.60943 9.06522 4.65102
-8.11873 7.81615 4.96102
-13.0897 6.371 5.62321
-12.7398 9.17647 5.26006
-11.441 9.5527 4.39525
-10.6639 15.1977 -0.00179424
-12.0074 13.1776 1.31494
-11.7092 12.9527 2.90701
-14.9388 13.3695 6.61755
-14.8351 13.8061 5.09376
-20.7924 16.519 4.32697
-18.5203 16.7569 3.83338
-16.5544 16.8539 3.56347
-16.5269 20.797 6.9684
-14.8155 19.902 7.04192
-14.3814 19.1278 5.73507
-10.5795 16.7363 6.88802
-10.5946 18.3216 5.88264
-9.51309 18.0239 2.21843
-4.88433 17.0613 0.865427
-6.54851 16.1039 0.736983
-4.84149 9.83448 -0.129423
-4.89278 11.6145 0.735655
-5.97195 12.504 0.106948
-11.2046 14.1744 -3.53012
-10.0628 11.6811 -2.51082
-9.01523 10.2028 -0.683073
-7.69934 6.84737 -0.114637
-9.48522 4.04795 -3.02894
-8.72248 3.53242 -1.85364
-6.56543 3.054 -6.68384
-5.45578 2.09152 -4.92603
-5.6491 1.79489 -3.04478
-3.53724 1.03543 1.72673
-3.38589 -0.91341 0.427353
-2.83286 0.134483 -1.12304
0.900345 -0.0110389 -2.05941
-0.953698 -3.69041 -5.66141
0.770129 -3.95434 -4.69316
1.10695 -3.63177 -3.28718
6.96689 -7.49761 -1.87616
4.92589 -6.01535 -2.56362
3.22754 -6.40783 -1.68972
1.16188 -9.04138 2.13605
2.97181 -8.7489 1.36547
5.67839 -10.9569 2.89094
7.68459 -12.5224 0.0147334
11.3546 -15.1732 2.28857
9.85281 -15.528 1.06166
10.0489 -20.4124 -0.57842
7.48323 -18.5985 -1.65589
8.73536 -18.8716 -0.0764876
timestep
12.7639 6.5911 -10.2539
14.1457 9.30094 -10.5625
13.5602 8.49434 -8.9089
12.5093 7.32038 -9.02208
12.5757 5.21492 -4.7494
11.4605 5.82416 -5.59905
5.0789 7.10236 -6.19196
7.05201 7.28084 -4.83396
8.48065 6.97993 -3.59216
10.1563 1.78695 -2.03679
7.29128 2.66213 -2.19868
7.04387 4.05708 -1.61964
13.025 0.73772 0.279047
10.7474 2.96331 1.84581
8.76503 4.52933 1.72559
10.6658 11.572 2.27796
10.0532 9.23053 1.18203
9.68493 8.22186 2.36315
10.5556 9.39673 7.58405
8.75916 9.43916 6.89555
8.47482 10.081 5.45651
8.96639 14.5666 4.17147
7.5746 13.6641 5.01333
3.92542 12.953 4.26688
4.88838 6.34856 0.885951
4.78484 8.95762 2.64831
3.63551 9.87326 2.13665
-1.32724 11.9332 -0.631283
-0.406353 10.0843 0.326872
0.361716 8.38833 0.742695
0.789133 5.35008 -3.11243
1.19976 5.2262 -1.19014
2.65287 -0.952576 1.96974
1.7328 0.893969 0.338611
2.76045 2.02099 0.0866712
5.99119 -2.92377 0.896939
6.76874 -0.368596 0.94023
6.23564 0.432254 -0.189926
5.4967 -5.63245 -3.65976
5.38898 -3.26715 -3.48332
5.55342 -1.30756 -3.52103
-0.755369 3.1505 -7.44351
0.745686 1.01118 -6.13497
1.99424 0.235996 -4.11475
1.24736 -3.69765 -0.692698
-0.0877613 -2.23224 -0.794143
-0.519463 -1.64332 -2.12171
-4.60746 -0.620231 -4.62786
-4.22667 -0.811208 -2.70114
-7.62293 -1.498 3.53174
-6.7867 -0.159725 1.15102
-6.7303 -1.13347 0.0480389
-11.9322 -6.38597 -1.2138
-9.57344 -5.00937 -0.199239
-9.74174 -3.49714 -0.0961005
-13.59 -1.13225 1.66914
-13.2022 -2.387 0.809744
-17.2889 -5.66106 2.50857
-16.7119 -4.80311 0.407521
-15.8475 -3.98746 -1.26401
-19.3074 0.239599 -4.87749
-18.6898 -0.586324 -3.24741
-17.4697 -1.41091 -3.50531
-13.6183 -1.17339 -6.33019
-14.5702 0.229301 -5.3096
-14.4037 3.80861 -6.53924
-10.6965 6.64679 -5.59072
-10.7046 4.73594 -5.76292
-10.5729 0.24201 -1.14425
-11.1751 1.52928 -2.47669
-10.3973 1.63831 -3.78571
-10.1741 0.657578 -9.98265
-9.17696 -1.22591 -7.80265
-9.26479 -1.70153 -5.28661
-7.76943 -4.90291 -3.783
-3.2662 -5.17688 -2.75212
-4.52745 -5.26659 -1.90478
-3.35771 -7.62719 4.72836
-4.0552 -6.22226 3.04159
-3.51022 -4.85149 1.74283
-1.90244 0.170589 1.62882
-1.3665 -0.309255 3.70163
-1.04425 -2.30513 3.33995
1.61677 -3.93066 5.31294
3.54333 -7.57894 2.73264
3.33772 -8.21893 4.63462
2.24986 -7.74334 5.65928
-1.42897 -10.4964 8.85842
1.17617 -10.7609 9.29967
2.55239 -9.30932 9.0652
5.84288 -7.93449 12.7038
5.47482 -9.42015 11.4316
7.88283 -12.2414 12.1569
7.38311 -13.6644 8.72048
6.49866 -12.1686 4.09382
5.52184 -13.1031 5.49634
1.39104 -15.7323 6.42123
1.08465 -14.6707 3.19579
2.3089 -14.9301 4.7165
timestep
16.0996 -6.80582 6.18074
13.4287 -9.87602 7.33009
15.0297 -8.80446 7.36044
14.8517 -7.44729 6.58245
11.0229 -8.99703 4.41683
11.7527 -7.72542 4.53809
12.8695 -3.74147 0.0759919
11.2643 -4.40989 1.67312
10.002 -4.62597 3.22368
5.50204 -7.9946 5.57421
5.56432 -6.42452 3.14952
6.13525 -5.07669 3.353
11.2669 -5.81592 9.31273
8.0699 -4.79956 8.26294
6.09691 -3.80774 6.86239
10.7073 -2.26505 8.0153
9.21707 -0.140187 7.78052
7.65763 -0.474597 7.89914
6.62696 4.21104 10.0922
5.13871 3.12877 9.7385
5.17448 2.40646 8.40275
7.85802 6.03597 6.61144
6.93655 4.59331 5.83634
7.33695 3.41823 2.26372
8.68541 -0.522666 4.15547
7.08343 -1.2453 1.38185
7.06988 0.0666262 0.509023
7.54912 -3.09232 -5.37522
6.29102 -2.07878 -3.80413
5.11294 -1.26536 -2.54714
2.93984 -5.20411 -1.00773
2.67394 -3.32111 -0.515395
-0.0708206 -0.58009 5.25451
-0.105187 -2.06923 2.96034
1.21558 -2.97584 2.99402
0.114679 -3.05714 8.86468
2.10559 -4.07975 7.45456
1.67578 -4.93184 6.29502
-4.44844 -7.54944 9.7271
-3.15738 -7.06569 7.80213
-1.66848 -6.60377 6.55837
-2.76515 -10.8337 0.925136
-2.17586 -7.99086 1.72974
-2.45799 -5.88623 3.01065
-4.68536 0.0448179 0.88637
-3.68871 -1.59868 1.36842
-4.22333 -2.98422 1.39241
-8.25744 -3.1348 -1.6553
-6.27371 -2.74274 -1.71031
-2.73659 -1.30779 -8.09616
-4.48611 -2.30913 -5.92512
-4.93805 -1.2242 -4.97316
-4.27601 5.58813 -7.68493
-3.72422 2.69293 -7.51581
-5.02328 1.9736 -7.00566
-9.07867 3.04178 -9.48433
-8.17283 1.84804 -9.15236
-6.89935 -3.80146 -11.2572
-8.27222 -1.89739 -11.721
-9.57226 -0.397192 -11.8928
-15.6063 -2.5885 -13.6026
-13.9549 -2.112 -12.5106
-13.1459 -0.950007 -13.0205
-15.2308 0.928906 -16.6866
-15.6795 1.39051 -14.7633
-18.3274 2.91995 -12.684
-18.5312 3.73908 -8.02876
-17.0101 3.4522 -9.14559
-11.4611 0.747273 -7.15045
-12.5205 1.80376 -8.42056
-13.6017 2.60138 -7.70295
-15.7637 6.21509 -1.52144
-13.8593 6.18049 -3.86413
-12.1969 5.48544 -5.64035
-8.8137 3.82836 -5.20934
-6.77988 3.99644 -1.04564
-6.2978 4.09802 -2.43586
0.0932978 5.02523 -3.82562
-1.95561 5.67781 -3.02514
-2.47537 3.73223 -2.671
-1.55035 -2.07545 -2.16194
-0.243647 -0.888435 -3.62861
-0.264647 0.793444 -2.65008
2.95587 1.51057 -0.503032
4.38177 0.0367189 4.66536
3.34705 1.68108 4.26224
2.27222 1.875 3.18833
-0.706364 2.01922 7.93083
-1.80857 3.80458 6.32225
-0.244747 3.86715 5.12679
0.973659 8.48632 3.43877
1.68003 7.02644 4.5974
4.47979 8.01113 6.89179
7.74917 9.76017 5.65712
10.0188 13.4291 3.454
8.43726 12.3693 2.95431
9.47535 10.023 -0.730442
6.67006 12.1955 -1.55059
8.52609 11.8369 -0.792352
timestep
-5.16471 8.06047 19.8988
-6.51683 8.00645 15.916
-6.40046 7.60991 17.8293
-5.24346 8.36079 18.4425
-2.32011 7.2721 14.932
-2.42431 8.35535 15.972
1.21067 14.1584 17.2825
-0.079532 12.8971 15.8685
-0.932062 11.611 14.6074
-4.20398 13.0234 10.4068
-1.39385 12.2227 10.0423
-0.325076 12.7317 11.0264
6.85973 17.0558 10.8894
3.69756 15.719 10.0538
1.49705 15.1633 8.81163
6.46986 13.3443 7.12924
4.24727 12.332 6.01063
3.10767 13.3731 5.83693
4.16234 12.6128 0.433984
2.56022 13.4484 1.06447
1.75239 12.7525 2.31586
2.0004 9.30074 -0.334318
1.82279 9.07608 1.56554
2.22211 5.96505 3.75746
5.65999 3.06991 7.75879
6.32439 5.62899 5.78462
5.92646 5.43351 4.25499
13.252 3.83633 2.1851
10.8945 3.69721 2.35265
8.96113 3.57024 2.69887
10.1409 -0.475132 5.83475
8.88582 0.277236 4.56223
1.72387 -0.198627 5.57344
4.23758 -0.0869334 4.64282
5.27461 -0.52439 5.69435
1.24862 -3.02223 9.55783
3.94918 -2.93205 9.66791
4.46448 -3.19328 8.20728
-0.371978 -6.58524 4.22335
0.526961 -5.48275 6.1376
2.32074 -5.06585 5.65958
3.15267 -10.8816 1.99018
4.05389 -8.04869 1.83865
2.77286 -5.94018 1.97243
1.81706 -2.48155 -3.64352
2.37385 -3.56029 -2.11158
1.42658 -4.20509 -1.02232
-3.59975 -4.66383 -1.46143
-1.91631 -5.6255 -2.12793
0.172942 -8.70348 -8.40628
-0.598761 -7.57266 -5.81936
-2.08549 -7.2304 -5.60474
-8.00031 -10.4095 -8.37543
-5.89191 -8.47868 -8.07377
-4.48342 -8.95177 -8.08208
-2.53942 -11.7914 -11.3308
-3.44147 -10.5976 -11.375
-5.81966 -13.8479 -10.7702
-6.83414 -13.6659 -12.8309
-6.71739 -11.7324 -12.9864
-13.2436 -10.9411 -12.1162
-11.4886 -11.6982 -12.1963
-10.3115 -10.8094 -12.4377
-10.5519 -6.07854 -11.8202
-10.6026 -7.43115 -10.4806
-13.3413 -6.1483 -8.21664
-12.6952 -1.76937 -6.25127
-11.7442 -2.78778 -7.48834
-6.76256 -5.92863 -5.18407
-8.47465 -5.34084 -5.73677
-8.50321 -4.36204 -6.89124
-8.18655 -0.69775 -12.4299
-6.45905 -2.49695 -10.8562
-5.71801 -4.49545 -9.65729
-2.03771 -5.37361 -9.4383
0.691867 -1.9544 -7.38799
0.860942 -3.23984 -8.08208
3.77289 -5.19214 -9.96072
5.32473 -5.77097 -8.46853
4.19017 -4.78366 -7.186
3.91053 -7.75204 -3.99866
5.60551 -6.94756 -2.6572
6.16055 -5.50187 -4.03116
9.37363 -3.75929 -3.10861
10.8297 -0.76899 1.29001
9.40963 -0.261875 0.164309
8.47103 -1.30884 -0.529647
4.70349 -2.4363 1.90289
3.81856 -0.582627 0.364811
5.19157 0.660273 -0.284246
6.18676 5.92283 -0.836222
4.96849 4.47156 -0.395499
1.18236 4.56313 -0.759759
-0.732101 5.06587 -3.98277
-1.63754 2.11565 -7.77084
-2.5011 2.47211 -6.05573
-4.216 -0.0399478 -2.9861
-4.46682 -2.27398 -5.39689
-4.84493 -0.348873 -4.97699
timestep
18.7256 11.2591 4.99983
15.8562 14.0271 6.02004
17.2417 12.735 6.1192
17.4006 11.9185 4.94043
13.655 9.69806 4.36082
14.3213 10.5368 3.27805
14.1173 11.338 -3.67098
12.9353 10.7293 -1.702
12.1642 10.5943 0.0505752
5.24179 9.79 1.3053
7.80916 11.0721 0.700841
8.45169 10.1624 -0.298615
7.68098 9.22247 -8.43148
7.55547 8.81965 -4.90393
5.93337 9.57039 -3.11347
3.02047 12.1196 -1.42224
1.53829 10.1325 -2.16905
2.34712 8.82653 -2.11874
-0.913702 6.3715 0.913324
-0.210072 5.18152 -0.443555
0.0672666 5.85176 -1.79124
-1.445 8.86798 -5.11853
-2.48027 7.64123 -4.17227
-4.21791 4.79497 -5.97858
1.83432 7.18721 -7.64887
-1.03135 6.49401 -8.9774
-1.477 5.06036 -8.60137
2.64009 0.105647 -12.8809
1.76579 1.54892 -11.2348
1.14677 2.49349 -9.64255
6.13238 4.09274 -9.65544
4.62412 3.33471 -8.52326
4.4292 5.2429 -1.43099
3.85539 4.1601 -3.80568
4.98243 4.10819 -4.88422
8.93418 6.36239 -1.2795
9.44725 5.39423 -3.63209
8.73791 4.07867 -4.13638
10.8452 1.09738 0.463345
8.7684 2.14043 0.345449
7.84871 1.71326 -1.28031
2.89992 -2.27305 -7.71467
4.40416 -1.15859 -5.42171
4.97475 0.319203 -3.40779
0.513101 0.959227 1.3728
1.35392 0.408717 -0.260885
2.64297 -0.368523 -0.354575
3.13441 -4.35501 2.06659
1.58986 -3.25697 1.72719
-3.51772 -6.53261 6.29394
-1.21246 -5.96992 4.6261
-0.884845 -4.40272 4.37591
-3.30176 -0.011683 5.62321
-2.73774 -1.90966 7.79796
-1.45457 -2.62774 7.64309
-1.54822 -6.19242 11.0005
-0.783193 -5.86756 9.70089
5.05856 -10.0669 9.11835
2.86856 -9.26068 8.63402
1.28427 -8.42653 7.75087
-0.805795 -14.066 5.45644
-0.572903 -12.6576 6.63869
-0.107659 -11.452 5.93807
0.763818 -8.49478 2.28132
-0.962396 -9.3281 2.83968
-3.03254 -11.7903 0.93961
-1.63244 -14.6349 -2.40784
-2.73668 -13.0707 -2.59658
-3.15452 -11.4428 -7.82992
-4.00479 -10.4185 -6.34621
-4.73978 -11.3245 -5.2396
-5.16848 -13.5322 -10.764
-7.39216 -13.8758 -8.73606
-7.91876 -13.0214 -6.41922
-10.4953 -13.0618 -3.57733
-6.56251 -12.2562 -1.36585
-7.97917 -11.749 -1.04395
-6.87572 -10.2955 5.23593
-7.9295 -9.55404 3.32527
-7.27265 -9.11718 1.50718
-2.56647 -8.77383 -2.38662
-3.74137 -7.11197 -1.57332
-4.64716 -6.68954 0.0939411
-4.30606 -3.42991 1.98521
-2.98192 0.18655 -2.23947
-4.6757 0.289667 -1.28901
-4.86722 -0.033715 0.280441
-12.762 -0.386742 1.82648
-10.1816 0.297797 1.53066
-8.40731 1.09173 1.17678
-7.22442 5.51117 2.96166
-8.54436 4.06971 3.45089
-11.9412 5.24812 4.61101
-14.7612 2.66697 4.10887
-17.6265 0.74368 7.36725
-16.7726 2.46408 7.25743
-17.2495 3.20193 11.5946
-17.424 6.24905 9.9318
-16.303 4.6665 10.3552
timestep
12.4719 -4.59254 21.3623
13.9412 -2.74583 23.7357
13.6505 -2.33977 21.8273
12.486 -3.09635 21.1341
12.2767 0.438682 18.104
12.2225 -1.18517 17.9035
9.14934 -4.30371 12.8531
10.8949 -2.92812 13.6029
12.3077 -1.66673 14.2529
14.7381 4.51429 10.5938
14.5677 2.09899 12.178
13.3718 1.16777 11.9911
9.18532 -4.34038 9.28856
10.1007 -1.1517 8.34226
11.7451 0.740772 8.51885
16.0741 2.39041 7.1055
14.4557 2.51806 5.06322
12.943 2.77543 5.5258
12.8903 5.59535 2.22249
11.0107 5.19718 2.2626
10.8269 3.77647 2.66443
11.9568 1.07367 -1.2384
10.3752 1.34583 -0.247092
8.12503 -1.57496 -1.00617
1.12894 -3.57395 2.67484
3.57345 -1.91589 0.946181
4.96842 -2.12622 1.43575
7.01386 -9.21706 4.07575
6.87005 -6.93153 3.42597
6.81831 -4.94625 3.19512
11.3991 -3.43149 3.30447
9.75563 -2.8418 4.3021
6.52013 3.44185 2.33638
7.27462 0.894948 2.51312
8.26308 0.586258 3.63204
7.80942 6.14433 6.21728
8.65214 3.77481 7.20045
7.9244 2.5156 6.85432
3.07693 7.43145 5.41542
3.89198 5.21564 5.82447
4.23698 3.34983 6.41373
1.86425 -2.1173 11.4485
2.14492 -1.08391 8.58522
1.81547 0.363109 6.41914
0.0452072 0.722578 0.835056
-0.60756 -0.221283 2.46464
-0.821202 0.366922 3.79107
-5.80255 0.89908 5.68816
-4.59264 0.258971 4.2613
-2.83474 -2.95003 1.10969
-5.6147 -2.84284 0.86475
-6.1252 -1.5545 1.348
-9.83075 1.15044 3.36647
-10.3184 0.30181 0.544141
-9.80327 -1.17118 0.30796
-9.23507 -0.764318 -4.35986
-9.56957 -1.86864 -3.41348
-10.9213 -7.49823 -4.22885
-8.93408 -6.3164 -3.7881
-7.48232 -5.03878 -3.71405
-2.12924 -5.02288 -7.59853
-4.07135 -4.90102 -7.16422
-4.31044 -4.30367 -5.69238
-0.82379 -0.966386 -3.45462
-2.04099 -1.38008 -4.85502
-0.935776 -0.978264 -8.36446
3.16551 -4.09329 -8.43854
2.37822 -2.69106 -9.46028
5.40537 -1.3142 -14.0219
3.74141 -0.450271 -13.2889
2.62711 -1.3269 -12.9967
6.70029 -5.48553 -16.9509
3.94263 -5.25673 -15.9505
1.64543 -4.43924 -15.1045
-1.89394 -5.75633 -15.9866
-5.65527 -4.77724 -14.0566
-4.53684 -3.76728 -14.3809
-3.208 1.47029 -14.4592
-5.28572 1.34472 -13.6404
-5.43008 -0.393973 -12.6703
-5.46517 -0.119128 -6.74558
-6.41093 -1.45025 -8.42859
-7.26352 0.0302512 -9.37684
-6.64485 3.6435 -8.12988
-11.2459 6.45702 -6.68695
-11.0842 4.62685 -7.48938
-10.1649 3.59351 -6.82939
-13.7987 -1.87904 -2.07006
-13.1538 0.325439 -3.43952
-12.7606 1.49058 -5.02486
-16.0908 2.97421 -8.84599
-15.3487 3.46797 -7.06243
-18.1637 4.49263 -4.74815
-21.6626 5.33012 -5.87386
-24.9035 7.71024 -3.23226
-24.7708 7.60613 -5.15546
-23.2664 10.6481 -7.24733
-26.0323 12.3294 -7.0073
-25.3742 10.4981 -7.40869
timestep
15.4299 -6.62963 20.1673
16.9423 -8.86587 19.4888
15.3518 -8.31565 18.4842
14.5839 -7.14302 19.0952
11.9745 -5.29527 15.6454
11.744 -5.84584 16.9878
6.2851 -6.32433 20.5367
7.28294 -6.58686 18.478
8.01219 -6.36608 16.6931
6.83507 -9.39775 12.4865
4.81612 -7.47731 13.3587
5.41632 -6.16781 13.8965
7.23506 -2.32089 16.5698
3.84603 -2.06528 15.799
2.73873 -3.56283 14.1322
0.125545 -3.07741 7.16537
-0.0169701 -3.49318 9.87659
1.26584 -3.07094 10.5195
3.84137 -2.09871 6.68557
3.19733 -0.257806 7.00643
2.51087 -0.158506 8.39555
-2.27267 -0.648403 7.51259
-1.11928 0.610884 8.13806
-3.4723 3.43133 9.04743
-7.14587 -1.36681 13.9445
-5.07281 -0.0938261 11.6503
-4.79756 1.41093 11.8631
-5.40967 1.49221 18.6121
-5.89068 2.94909 16.8112
-4.53976 2.45345 15.5265
-1.22465 -1.25461 16.6036
-1.23352 0.741802 16.4574
3.92435 1.52955 11.6482
1.61348 0.711049 12.6028
0.937001 1.85087 13.5641
4.20186 5.80166 10.9342
2.24316 6.4717 12.6303
1.08128 5.53567 12.5323
4.5038 2.91779 7.22486
2.62201 4.03171 7.81769
1.09141 4.98422 8.78764
-3.70268 10.2667 6.06286
-2.48394 7.60118 5.445
-1.40076 5.22625 5.79539
-0.767885 0.617921 3.18574
-2.35306 1.68601 2.89601
-2.28263 3.15348 2.73546
-4.13169 5.92965 -1.1982
-4.20602 4.09734 -0.499009
-6.69552 -1.23914 -4.99893
-6.56335 0.870103 -2.98771
-5.66021 1.99941 -3.35923
-4.07257 5.14483 -9.90365
-4.41867 4.50567 -7.09407
-5.53551 3.43693 -6.80651
-3.65099 0.936621 -10.3167
-4.74569 0.727833 -9.21469
-7.56339 -6.50522 -9.40361
-6.49691 -4.49631 -8.86973
-5.20223 -2.99777 -8.49509
-0.885936 -7.08075 -5.81613
-1.94448 -6.22986 -7.23482
-2.02075 -4.70198 -7.35927
1.6489 -1.75754 -6.09479
1.23128 -2.74415 -7.73956
4.16305 -3.79834 -9.90523
5.60362 -8.17266 -11.4019
4.59645 -6.72767 -12.1955
1.79142 -4.97329 -17.7378
2.87293 -4.47589 -16.1448
2.3348 -5.12375 -14.8171
4.99026 -9.74078 -19.6795
2.73022 -8.97981 -17.8
1.33604 -8.61516 -15.5978
-1.20695 -10.9074 -13.9132
-0.373111 -7.58017 -10.4631
-1.42455 -8.00802 -11.4491
-6.19247 -7.63227 -13.1711
-5.0584 -5.64736 -13.243
-3.21681 -4.96297 -12.7217
0.777701 -0.82587 -15.1655
-1.37791 -0.444196 -14.366
-2.84831 -1.27794 -13.4828
-6.2576 0.342455 -13.4223
-7.04629 3.49356 -17.2988
-5.84183 4.13409 -15.8583
-4.90599 3.33449 -15.033
1.64676 5.80164 -13.0742
-1.03281 5.935 -13.2416
-2.96453 5.87791 -12.9312
-7.531 7.63786 -12.9995
-5.77689 8.35585 -12.5349
-5.75512 11.4131 -10.1923
-2.09313 11.4737 -8.95103
1.26645 14.7552 -10.5243
-0.61127 14.758 -10.0305
-2.09465 17.6745 -13.2205
-3.85604 17.4869 -10.2862
-2.19685 17.9328 -11.252
timestep
23.2127 23.8598 -10.5575
22.6014 19.8493 -11.2454
23.5147 21.4972 -11.169
22.7559 22.5897 -10.3857
19.4496 21.8574 -13.9047
19.4801 22.4048 -12.3763
13.3479 23.3437 -13.9447
14.6684 22.5236 -12.2405
16.0361 21.8042 -10.9301
16.4524 22.3832 -6.31489
14.417 20.3973 -6.84175
14.589 19.7518 -8.15831
13.7071 14.0334 -12.5986
13.4752 14.7655 -9.20133
12.5526 16.4865 -7.4833
6.4218 17.151 -3.51351
8.13133 16.7533 -5.49329
9.56803 16.4296 -5.12647
11.9754 14.2884 -0.811456
10.6801 13.1622 -1.87852
9.40047 13.9443 -2.2594
8.28128 17.0835 1.36038
7.33746 15.9661 0.186766
3.71678 16.2225 -0.950179
4.50825 9.93095 -5.20099
5.04235 12.1379 -2.76044
3.66086 12.648 -2.25601
-2.61766 8.79605 -1.6981
-0.445757 9.35339 -1.00302
1.43845 9.65008 -1.41574
3.40418 5.07513 -0.858984
2.29093 6.04835 -2.06553
-1.63121 0.726359 -4.90181
-0.406663 2.36064 -3.17178
-0.216878 3.73371 -3.74833
-3.93636 3.01494 -8.44673
-3.32994 5.05135 -6.89954
-3.37967 4.9424 -5.33457
-6.18466 -1.40863 -6.9462
-5.74343 0.51614 -5.45652
-5.58641 2.13958 -4.27531
-11.8611 3.29603 1.28638
-9.57938 1.65824 0.120459
-7.44229 1.12775 -1.20819
-3.3305 1.15722 2.221
-4.61398 -0.34037 2.35054
-5.39902 -0.937615 1.2159
-6.30079 -5.39051 0.374987
-6.2331 -4.45949 2.13562
-6.62888 -8.13891 8.81939
-6.837 -6.19881 6.6284
-6.80164 -6.74019 5.17991
-9.41149 -13.5944 4.38748
-7.68625 -11.3646 4.86719
-8.423 -10.0383 5.03672
-12.49 -9.08982 7.24008
-11.2402 -9.90687 7.5863
-14.6282 -13.3089 3.94557
-13.1812 -13.7444 5.68304
-12.2273 -13.5673 7.40592
-6.99412 -17.7347 7.70495
-8.66125 -16.7504 7.20249
-8.88156 -15.3354 7.8605
-6.18115 -12.014 10.348
-6.758 -12.2489 8.56874
-3.743 -12.8439 6.3976
-0.503159 -9.97823 7.96111
-0.851761 -10.2961 6.03205
1.89696 -9.97775 2.02651
3.12947 -9.78398 3.44082
2.75977 -10.6589 4.65033
5.18443 -5.01832 4.25575
6.04234 -6.98949 6.38594
4.92556 -9.15207 7.38405
5.08197 -10.6738 10.8802
2.58054 -14.0951 12.5569
2.7762 -13.7244 11.0245
-3.2293 -15.38 11.0341
-1.94558 -14.2673 9.49006
-0.223486 -14.149 8.79518
2.43752 -17.0615 6.2356
0.675115 -16.4099 4.87641
0.512946 -14.4955 5.13116
-1.89464 -12.6099 2.84834
-5.28187 -16.1572 3.46755
-6.13606 -14.2949 3.07675
-5.43073 -13.3087 2.12198
-9.74436 -13.0082 -3.26435
-9.03574 -12.071 -0.843487
-8.24507 -11.2422 0.681783
-12.2262 -9.78741 2.42356
-10.7704 -8.54584 1.97349
-10.7194 -5.16854 3.39976
-11.4203 -1.90499 1.75799
-9.25144 -4.06213 -1.95756
-10.848 -2.89051 -1.89664
-12.8463 -4.94656 -5.47025
-11.7674 -1.73224 -6.35179
-12.736 -2.91464 -5.20925
timestep
-1.27213 11.2706 -20.1225
-3.25493 9.88345 -22.0948
-1.52812 9.15698 -21.4828
-0.638405 10.1671 -20.8522
2.35851 6.96246 -21.3347
2.6031 8.25381 -20.6841
7.84485 10.2515 -16.0811
7.07092 9.84619 -18.2121
6.09519 9.54675 -19.8585
10.162 12.9577 -25.1308
8.80678 12.2134 -22.6116
9.0865 10.8936 -21.9708
10.2384 17.5281 -18.8393
11.3269 14.2361 -19.1483
11.3699 11.599 -18.9991
13.1843 7.04125 -20.2194
13.9225 7.59811 -17.7748
12.7667 8.55909 -17.1501
11.6683 5.1762 -13.3153
10.9796 6.91209 -13.0454
11.9049 8.02558 -13.5499
16.0457 9.23978 -11.6336
15.1782 7.58531 -11.682
14.2039 5.38617 -8.73416
6.33549 4.09451 -8.05872
9.67668 4.45351 -8.73476
10.6689 4.4292 -7.59768
11.0189 1.10361 -0.953329
10.2628 1.94727 -2.91723
9.60722 2.23681 -4.74078
6.41566 -0.703766 -5.98958
6.83787 -0.311636 -4.08345
6.50026 -4.21596 1.73457
5.71678 -2.38383 -0.0486967
5.71961 -2.76509 -1.48771
1.75841 -6.63476 -1.77748
3.11027 -5.73005 -3.85688
3.23521 -4.31893 -3.94924
-2.36215 -6.05682 -1.92213
-1.12015 -4.03876 -1.98578
0.259457 -2.74979 -2.24504
5.23062 3.21631 2.47181
3.51041 1.19591 1.09094
2.09271 -0.928644 0.594254
-0.076407 -6.07449 2.2757
0.769411 -4.69461 3.31139
0.636083 -3.18283 3.24632
-1.38584 -0.367744 6.33764
-0.573196 -2.18447 6.6162
-0.14362 -7.03316 7.21354
-0.221793 -5.68918 9.71777
-1.02545 -4.52917 9.65908
-3.14764 0.127547 15.091
-3.16291 -1.72843 12.7533
-2.20186 -2.92781 12.8882
-1.33189 -3.32151 17.1516
-2.19177 -4.33681 16.42
-5.00783 -4.05858 22.8607
-3.48529 -3.96338 21.0472
-4.0703 -5.16878 19.5813
-10.2941 -3.30425 20.6989
-8.50892 -3.5707 19.9324
-7.79666 -4.79757 20.3958
-11.1191 -7.65333 17.9882
-9.217 -7.67808 18.4789
-6.85539 -9.79845 16.2493
-8.74799 -10.9966 12.0315
-6.96016 -10.4529 12.5431
-2.52403 -8.92554 11.1094
-3.24987 -9.83872 9.62869
-4.77437 -9.85713 9.53203
-10.9412 -8.15129 5.74189
-8.06329 -8.67547 5.56723
-5.94476 -10.1009 5.83822
-4.81211 -11.5077 2.51227
-5.21511 -9.98591 -1.86897
-4.53945 -9.45933 -0.677695
-8.51588 -8.16991 1.25708
-7.52379 -6.18352 1.5548
-6.55968 -6.20946 -0.138419
-5.09882 -4.59319 -3.64118
-6.72627 -3.06937 -3.99544
-6.83976 -3.10155 -1.97398
-9.31725 -1.15665 0.268731
-5.11124 1.89654 4.38155
-6.55922 0.98813 3.34203
-6.64736 -0.462408 2.78978
-3.28087 -7.16633 4.93411
-4.12285 -4.63575 5.21419
-5.18359 -2.9993 5.29082
-8.09454 -2.05321 8.82519
-6.59758 -1.04671 8.12323
-4.63796 1.23222 10.3392
-6.54135 4.17226 8.88208
-7.32754 5.00651 13.605
-8.36863 5.32577 12.0157
-11.2239 9.71167 11.797
-12.8256 6.56182 11.9362
-11.3111 7.71016 12.3043
timestep
22.1476 14.6715 -25.7607
19.0459 13.5657 -27.4287
19.701 14.5309 -25.821
20.9941 14.0192 -25.1635
21.0657 17.3877 -21.7431
21.085 15.8866 -21.7336
22.9873 10.7214 -17.1057
21.7587 12.4688 -17.9618
20.6267 14.0081 -18.4113
17.9849 16.5291 -11.7416
18.9211 16.2595 -14.486
19.2165 14.723 -14.9612
19.9808 7.40973 -12.4162
17.5995 9.89661 -13.0152
16.8774 12.3421 -13.0543
13.9314 16.3383 -14.5492
13.5927 15.2076 -12.1946
14.7827 14.9046 -11.345
12.8387 18.4121 -8.40837
14.3033 17.4765 -7.52709
14.3659 15.9631 -7.59719
13.3739 12.2565 -5.5744
12.7025 13.9587 -4.85624
12.9302 15.949 -1.57526
16.9765 17.9718 2.37684
14.7786 15.6749 2.8272
14.5783 14.7047 1.67359
9.79519 14.9839 5.78559
10.6107 14.0095 3.83665
11.281 12.9311 2.39524
12.9657 9.59609 -0.898521
11.2343 10.068 -0.082437
5.24931 6.38281 1.06342
7.12243 7.58406 -0.353918
8.47919 7.44829 0.418568
6.7866 4.90981 5.38659
9.31989 4.8779 4.35194
9.29467 4.72692 2.80893
7.76829 0.395791 -1.55058
6.97761 1.52018 0.354498
6.28398 2.57436 1.71736
-0.698405 3.70802 7.25943
1.54584 3.54808 5.2514
3.27302 2.09753 3.99291
0.748038 -3.27034 6.88644
1.16484 -1.39437 6.44583
1.11874 -0.791982 5.06024
-2.57193 -3.12683 2.31565
-2.07749 -2.41691 4.03177
-2.52745 -3.01785 9.76928
-4.30438 -4.12428 7.79001
-3.84574 -4.69088 6.51882
-4.09762 -10.5105 4.01929
-6.06047 -8.35215 4.5273
-6.0149 -7.6539 5.81359
-8.20564 -10.333 9.05242
-7.55011 -10.6015 7.71504
-7.5911 -17.0709 7.30404
-7.98871 -15.4275 5.91224
-9.09715 -13.8694 6.38146
-15.0659 -11.3943 7.31299
-13.2884 -11.7032 6.58807
-12.8729 -13.1 6.26433
-16.5582 -15.9121 4.80382
-15.9844 -14.0443 4.35674
-18.3485 -11.1489 4.0557
-22.8083 -10.1033 5.40803
-22.1797 -11.195 4.00789
-24.6937 -7.18691 1.11493
-22.843 -7.61261 0.588055
-22.4579 -9.11801 0.759769
-20.4116 -15.8555 -2.32568
-20.364 -12.9188 -2.13683
-19.4525 -10.9941 -0.754115
-16.4779 -9.15481 -2.0158
-13.2885 -11.73 -4.16871
-13.674 -11.5081 -2.70816
-11.5675 -15.3139 2.35967
-11.133 -14.275 0.396787
-10.868 -12.3761 -0.0774493
-6.07685 -8.73964 -0.58956
-6.33945 -10.9598 -0.223758
-7.70881 -10.7609 1.11
-9.20363 -7.15803 1.20766
-13.6648 -9.82257 2.88316
-12.1097 -9.53685 4.13261
-11.2894 -8.21886 4.13515
-8.67151 -4.88609 8.03536
-11.2916 -5.53619 7.85801
-11.488 -7.5472 7.89673
-11.8182 -12.3171 10.5801
-11.907 -10.3459 10.4909
-12.3361 -9.63249 14.1998
-9.30882 -10.1915 16.4089
-5.01764 -7.7373 16.4784
-6.89756 -7.3373 16.9154
-8.72975 -2.31478 16.0019
-10.5779 -4.284 17.7858
-8.76067 -3.97667 17.1367
timestep
13.8879 -7.39369 -17.7023
16.1189 -6.67349 -18.9557
15.8216 -5.84535 -17.2146
14.4867 -6.52238 -16.6955
13.9565 -4.39741 -12.476
13.0527 -5.10439 -13.5142
5.46135 -4.05846 -11.8456
7.76639 -3.78947 -12.2779
9.64642 -3.40878 -12.564
10.9266 3.65846 -10.9558
10.3868 1.02208 -12.038
9.72485 0.0588505 -11.2151
6.68849 -3.69713 -7.90705
5.88745 -0.297517 -7.81969
7.24183 1.66441 -8.7858
11.6582 5.37458 -4.62666
10.799 3.96863 -6.78455
9.38809 4.13637 -6.97983
6.84214 6.87402 -4.43431
7.56768 8.22186 -5.69
8.31545 7.79898 -6.92852
11.7374 10.9339 -7.51045
11.5237 9.18701 -8.25888
14.0622 7.50808 -10.52
19.5651 1.99548 -12.2163
17.5848 4.59631 -11.4209
16.1232 4.41584 -11.1108
15.8749 4.30461 -3.26758
15.7479 3.89483 -5.58134
15.4916 3.35203 -7.49436
13.8326 -1.41771 -7.06896
13.2327 0.427628 -6.63326
8.01794 0.488249 -1.58368
9.75986 0.979973 -3.39931
10.5433 -0.174126 -3.99437
10.0979 -4.18839 -7.17032
9.02983 -4.60593 -4.81476
8.50011 -3.25658 -4.25985
3.54467 0.921364 -2.69841
4.44382 -1.18886 -2.59347
5.28095 -2.92307 -2.24854
8.37567 -7.23941 2.80185
6.12565 -7.02968 0.785777
4.12069 -6.00199 -0.349628
-0.772209 -6.6197 -0.440295
0.0134527 -7.25119 1.22236
1.17492 -6.51198 1.87528
1.91855 -6.11904 6.59552
0.386383 -6.73855 5.59065
-5.92954 -9.52122 8.26446
-3.15513 -8.79001 7.7743
-2.92073 -7.33082 7.52629
-6.78739 -2.93199 12.5213
-5.25231 -3.8526 10.2366
-5.28886 -5.38088 9.86067
-8.98025 -8.2799 10.2313
-8.65377 -6.92828 9.70889
-13.837 -3.62002 6.40444
-12.3797 -4.15579 8.10064
-11.5379 -4.52873 9.85144
-12.7407 -3.29676 15.9933
-12.0814 -3.32709 14.3202
-13.1477 -3.52014 13.1415
-17.6958 -2.98442 15.3658
-16.2369 -1.91995 14.5668
-16.3586 1.78631 14.9944
-15.8033 6.49857 14.8123
-14.8095 5.14289 13.9639
-9.76265 5.47454 14.0856
-10.1867 3.60907 13.4736
-11.5689 3.50347 12.7746
-16.8858 1.01413 9.72443
-13.935 0.744476 9.70654
-11.5511 0.518444 10.4973
-8.74763 -1.83925 9.39832
-9.35595 -2.28451 4.63443
-8.88614 -3.08074 5.78325
-7.79169 -8.87003 2.43379
-7.53347 -7.83205 4.33206
-6.75232 -6.13239 4.99431
-5.38503 -1.07569 1.1034
-5.16557 -3.3204 0.656335
-4.80959 -3.78149 2.50769
-4.8102 -0.997865 5.01554
-10.0249 2.36449 4.49094
-8.32476 2.0879 5.26967
-7.10653 1.94137 4.47026
-3.04353 8.10946 1.3227
-5.14142 6.62123 2.09731
-6.36144 5.49618 3.24422
-10.6674 7.18675 4.31094
-9.35402 7.70626 3.03663
-9.674 11.1525 1.43773
-7.02019 12.7868 -0.767429
-7.87797 13.8026 -5.49747
-8.49712 12.4245 -4.25856
-11.2279 9.62354 -6.28554
-10.1637 7.79514 -3.44063
-9.75359 8.86305 -5.01557
timestep
1.66782 -19.0087 -2.44368
3.30335 -19.2953 -5.50784
3.43462 -19.9381 -3.77887
3.05196 -19.1709 -2.5768
7.13856 -16.9472 -1.17147
5.64882 -16.4904 -1.26684
2.91153 -11.1313 1.95629
4.26291 -12.1589 0.357444
5.00227 -12.8728 -1.3146
4.7986 -8.09888 -7.04282
4.6626 -10.1042 -4.99033
4.8526 -9.70833 -3.43852
6.98033 -2.7966 0.934823
5.14355 -4.01253 -1.82483
4.09618 -6.04676 -2.94915
-0.834856 -6.51154 -3.74981
0.253017 -4.36669 -5.01424
1.69086 -4.66205 -5.57519
0.9307 -2.87794 -10.8098
2.64703 -2.67436 -9.95719
2.54271 -2.27483 -8.44694
2.67839 2.25883 -7.11674
1.63608 1.41812 -8.4767
4.16991 2.43079 -11.1028
11.3301 4.86177 -8.75677
8.09575 4.55796 -9.16599
7.67612 3.42448 -10.1056
10.9258 -1.4356 -13.9946
9.80637 -0.605539 -12.0997
8.86518 -0.114719 -10.3575
13.013 0.978902 -8.31171
11.5411 -0.270614 -7.60499
6.6948 1.17149 -2.31025
8.66185 1.38867 -4.14861
8.83298 0.134616 -4.93606
6.65933 -4.00726 -7.76077
5.42397 -3.13768 -5.6262
5.44435 -1.50157 -5.49606
-0.701589 0.431711 -4.59178
1.3972 0.0134698 -3.80665
3.06287 -0.350129 -2.84785
6.53149 3.34254 2.77353
5.1085 0.873578 1.73897
3.41709 -0.898823 0.947346
1.79972 -5.92373 2.2283
2.22593 -4.64538 3.6677
1.88402 -3.18197 3.50405
1.62115 -3.02508 8.21238
0.256236 -2.60638 6.94147
-6.3858 0.307334 7.39463
-4.17646 -1.25654 8.01764
-2.85745 -0.509548 7.75748
-2.96296 4.26327 5.35348
-4.01846 4.16909 8.00366
-3.49973 3.06638 8.93619
-2.95965 4.95774 12.9813
-4.21461 4.27149 12.4383
-6.36624 9.5934 16.7727
-6.36403 7.71266 15.3921
-6.84601 6.18017 14.2824
-10.948 3.33612 14.7354
-11.5171 5.08464 14.4447
-10.5745 5.96211 13.5841
-13.4374 9.99129 14.9999
-11.8048 9.53566 13.9936
-8.78436 11.756 14.5045
-5.00559 9.5821 11.469
-6.86593 10.0784 11.7527
-8.96579 10.5005 7.59382
-7.91319 8.87624 7.3304
-7.90615 8.09259 8.64052
-10.0166 1.2821 12.5271
-9.2629 3.34377 10.4784
-7.8425 4.25178 8.61555
-7.51893 3.03693 5.07104
-7.30368 -0.725594 2.25999
-6.50892 -0.26329 3.51496
-5.01914 -4.97132 4.82897
-3.16716 -3.65703 4.29609
-3.02936 -1.85401 3.56837
-2.81525 -0.294654 -1.89509
-2.47687 -2.44916 -1.29254
-1.2834 -1.85008 0.101877
0.0938758 1.5955 0.819196
1.2043 6.1189 -1.95266
0.128784 4.69766 -2.78639
-0.988103 4.00933 -1.9179
-8.82339 2.86603 -1.35117
-6.56114 3.3915 -2.6158
-4.60448 3.21352 -3.04218
-4.39513 1.34945 -7.81959
-3.68689 2.75408 -6.65983
-3.48546 6.17272 -8.17591
0.289389 6.45817 -8.38297
0.0487663 9.12716 -12.6538
1.45953 8.09397 -11.7202
6.52667 7.18366 -13.7046
5.99176 9.16606 -10.9152
5.17737 7.96755 -12.3603
timestep
-3.47487 -12.6089 -5.13563
-1.68522 -13.6525 -7.00489
-1.12106 -13.0736 -5.23946
-2.24653 -12.7153 -4.268
0.00289403 -12.8881 -0.00551981
-1.40329 -12.57 -0.597605
0.820584 -5.53853 -0.118748
-0.760513 -7.20947 -0.254316
-1.90797 -8.85574 -0.426571
-8.58987 -5.45748 -1.4073
-6.13526 -6.62314 -0.216089
-5.03847 -6.73887 -1.19353
-0.463588 -5.32455 -7.00034
-2.85748 -4.26921 -4.68042
-5.17912 -3.97642 -3.63629
-8.59179 -0.0590775 -2.59294
-7.9959 -0.396173 -5.19045
-7.72065 -1.90916 -5.62615
-10.4187 -4.93244 -8.88894
-8.747 -4.12484 -9.59695
-8.59733 -2.59296 -9.25824
-10.1886 1.00612 -12.0335
-10.5025 -0.839285 -12.1113
-12.2762 -1.96803 -15.3174
-10.6623 2.49001 -21.4928
-11.8926 1.26282 -18.727
-10.9607 0.160201 -18.0524
-7.51592 3.59324 -13.0681
-7.67666 1.99362 -14.6236
-7.90681 0.418379 -15.77
-4.02844 -2.0856 -16.0712
-5.20076 -2.0129 -14.575
-4.39889 -5.61763 -8.59258
-3.83307 -4.6295 -11.0295
-4.17993 -3.15857 -11.1836
-3.49945 1.78567 -6.05168
-3.85613 -0.55429 -7.32746
-2.87922 -1.03362 -8.32796
0.198525 3.1221 -7.8877
1.31971 1.21591 -7.19635
0.0774873 -0.111526 -6.23729
3.29301 -1.09651 1.31646
2.03185 -0.396192 -1.20779
0.813652 1.23748 -2.74673
1.24594 6.53229 -2.83714
1.79965 5.70654 -1.11822
2.45318 4.33059 -1.20714
7.07552 4.46357 0.168398
5.44292 3.80699 1.00297
3.37556 3.32271 8.23445
3.27448 3.46012 5.38929
4.67062 3.35254 4.71057
9.79752 1.14841 8.99597
7.02683 1.89528 8.37832
6.48822 1.22357 7.20433
7.60003 -3.15711 7.52711
6.57337 -2.37588 8.35261
8.85694 -0.847394 15.2948
9.39686 -1.4879 13.0576
7.84404 -1.53496 11.8452
3.66741 0.290806 12.6685
4.95593 1.6579 13.2094
6.18306 1.79486 12.3406
9.3411 5.3317 11.2719
7.6061 5.29603 12.2966
4.0445 6.13435 11.4172
-0.00536035 3.96647 12.9114
1.72139 3.39322 12.3361
-1.00625 -0.174729 7.62598
-0.0864876 1.14222 8.53828
0.622205 0.652784 9.84096
4.45918 -3.72002 13.7744
3.15441 -4.03371 11.0533
2.36685 -2.62488 9.08642
1.3219 -2.89997 5.42363
-0.242725 0.600676 3.08561
-0.951789 -0.720956 3.28798
-7.15032 -2.43695 2.33904
-5.14482 -2.4316 1.18174
-3.75133 -1.17623 0.823971
-6.84328 4.92076 0.0138742
-6.01386 3.22543 1.2672
-4.48392 2.63311 0.297699
-1.43729 4.89587 0.555796
-2.67057 10.2196 1.14768
-1.25034 9.3397 2.30889
-0.20137 8.33149 1.78867
6.70261 9.86819 3.59917
4.32345 10.3029 2.5255
3.23218 8.89814 3.31772
3.36813 9.62584 8.29856
4.67882 9.3225 6.80414
7.49462 6.85631 7.09762
9.59602 4.49094 5.07176
10.4692 -0.390132 3.88226
11.2378 1.09869 4.93515
14.3111 4.14914 2.33336
14.8248 0.765694 2.34847
14.4703 2.29899 3.54725
timestep
-10.1524 0.795679 2.75902
-12.2788 2.88441 2.18023
-10.7926 2.38058 1.03282
-10.1802 1.03347 1.36835
-7.55429 0.986394 -2.64359
-7.6052 0.260647 -1.34906
-2.59672 -5.21034 -0.802021
-3.28373 -3.02618 -0.688472
-4.10919 -1.24921 -0.576915
-0.302184 4.14921 -4.07606
-1.38269 2.17153 -2.25155
-1.95505 0.900926 -2.91441
1.13793 -4.51928 -8.74366
-0.450583 -2.11453 -6.75634
0.0234476 0.315017 -5.92681
6.45169 1.32787 -8.94621
3.92993 0.503332 -8.53563
2.87843 1.66691 -8.15922
6.56299 5.22861 -9.51839
4.73352 5.76332 -9.3696
3.711 4.84219 -10.0088
5.8606 4.7826 -14.3912
4.07123 4.93448 -13.7837
0.406769 4.65779 -14.8336
4.64631 6.03142 -17.6022
1.80394 5.52478 -19.2281
0.991484 4.31837 -18.5736
4.92473 -2.14659 -20.363
3.89351 -0.412073 -19.2111
2.29181 0.706613 -18.694
0.30636 -3.46996 -16.7224
0.815307 -1.68466 -16.1127
-0.876207 -1.78574 -11.1045
1.37091 -0.255529 -11.5407
2.32796 -0.897909 -12.7016
9.24629 -2.09883 -11.0387
6.69757 -1.27599 -11.516
5.53807 -2.33221 -11.2685
9.83819 -5.71595 -8.08503
7.75273 -4.5021 -7.90857
5.99976 -3.62131 -7.74932
1.1584 -7.83488 -4.59414
2.49216 -5.25585 -4.37714
3.47614 -2.95904 -4.90489
3.83484 2.73877 -4.35018
2.88827 1.59088 -3.06093
3.37524 0.215983 -2.64126
5.03656 -1.57512 1.43221
3.15618 -0.992809 1.01812
-1.83538 1.50916 5.77249
-0.094654 0.673474 3.57942
1.20761 0.066044 4.00958
3.41167 -4.53552 4.75605
2.80527 -3.04082 7.10932
1.49096 -2.32104 7.0213
-1.95571 -1.89063 10.1189
-0.448942 -1.80477 10.1727
1.54912 0.425549 17.1229
1.25817 -0.987105 15.2815
0.399304 -2.13208 13.8497
0.702017 -4.29491 18.297
-1.06677 -4.65379 17.5496
-1.1702 -4.74585 16.0508
-6.19521 -5.82181 14.7334
-4.30824 -6.4683 14.9418
-3.85198 -9.74574 13.0697
-3.92159 -11.5818 8.76865
-3.7011 -9.78869 9.16578
-6.78681 -4.11326 9.11827
-5.47113 -5.41811 9.45343
-5.18737 -6.33509 8.28732
-3.85793 -8.08755 1.06207
-4.51969 -5.84483 2.81636
-4.19193 -4.55754 4.99397
-3.84019 -0.980985 3.6794
-6.03247 3.04463 5.12714
-5.92269 2.21871 3.86723
-7.69871 7.64933 0.272523
-8.14067 5.41069 0.257147
-6.45184 4.7408 1.11623
-2.25874 7.00375 4.43454
-3.06359 8.0575 2.53563
-3.1915 6.47813 1.42744
-1.15312 3.32885 1.32043
1.86563 7.64096 1.53867
1.58642 6.41294 3.04706
1.7878 4.93583 3.03604
6.87646 8.31893 5.15814
5.75869 5.8444 5.57776
4.8616 4.14619 5.23138
6.4167 -0.578898 5.40202
5.64961 0.633502 6.72592
4.66587 -0.549212 10.1801
3.05728 1.89639 12.5998
-0.0674183 4.77125 9.28935
0.15937 3.50747 10.7637
-4.00882 2.4863 11.3162
-2.6521 1.82987 14.395
-2.5734 1.47194 12.4319
timestep
-11.6991 1.28739 -3.64474
-9.40333 4.12732 -4.62765
-10.9389 3.16554 -5.15169
-10.8672 1.61343 -4.80455
-6.78756 0.68979 -7.11731
-7.79784 -0.0145618 -6.26242
-6.42031 -7.19008 -3.89428
-6.34098 -4.92812 -4.37449
-6.24386 -3.04754 -4.8198
0.983204 -1.25393 -5.83257
-1.70818 -1.41431 -4.81988
-2.3337 -2.76913 -5.0691
-3.71766 -9.68401 -5.07485
-1.18834 -7.32138 -4.50056
0.233666 -5.31988 -4.00145
6.86077 -5.87658 -7.3667
4.17044 -5.68555 -7.03848
3.75531 -5.31694 -5.48788
7.12962 -0.944263 -2.48697
6.4169 -2.67142 -2.8305
6.33292 -2.87964 -4.29551
11.0319 -4.71814 -3.93402
9.86584 -3.93565 -5.28455
10.6131 -3.28098 -8.85244
8.06028 -0.370425 -12.6925
7.71294 -3.68358 -12.4902
7.70909 -4.30917 -11.0914
9.74928 -10.4213 -13.9583
8.8718 -9.03761 -12.3321
8.16864 -8.06503 -10.7502
11.365 -9.52545 -7.48239
9.50387 -8.93586 -7.267
5.4357 -9.85642 -3.75838
6.73943 -7.51513 -3.85782
8.21293 -7.69098 -3.98789
12.3308 -6.27014 1.48606
11.2606 -7.10689 -0.78464
9.75825 -7.55573 -0.557119
9.5766 -0.748828 1.1611
8.78866 -3.04991 0.956726
7.66976 -4.58409 0.348086
2.19394 -10.1728 0.353935
2.98221 -7.37393 0.510443
3.86407 -5.04763 0.0721033
-0.142465 0.295433 -0.907533
0.704796 -1.42639 -0.84161
1.52295 -2.0294 0.308132
-0.530707 -1.77813 5.05362
-0.728134 -1.0921 3.17996
-3.18205 5.63387 1.67071
-3.0226 2.78677 1.8052
-2.28422 2.28548 3.04438
-4.59345 3.27675 9.32775
-2.46599 3.92051 7.50342
-2.94542 4.28172 6.17534
-4.78704 8.68632 5.86856
-3.67575 7.99523 6.65374
-3.27088 11.9874 12.1798
-2.79034 11.5056 9.99315
-3.21777 9.63439 9.98773
-9.6273 10.4135 10.8515
-7.88275 10.8827 10.4154
-6.98526 9.63154 10.275
-8.74356 6.95823 6.11081
-8.33261 6.87554 8.00585
-8.59294 3.6497 10.0723
-8.09831 -0.671001 8.88105
-7.09974 0.744859 8.20016
-7.24683 2.84772 1.87269
-6.38813 2.3804 3.63384
-7.12356 1.2568 4.46073
-11.1462 -4.91087 3.30524
-9.00943 -3.21961 2.27063
-6.94735 -1.82776 2.09273
-5.86992 -0.309322 -1.22223
-7.14393 3.91097 -2.01095
-5.81185 3.24908 -2.324
-3.98159 7.3324 -6.59557
-3.47919 5.84894 -4.94806
-3.16448 5.77289 -3.08795
-6.40053 10.2072 -2.44182
-4.66758 10.4319 -0.995233
-3.25286 9.0331 -1.0573
-0.251484 9.35962 1.14621
-1.23303 12.4242 5.73043
-0.277184 10.683 5.79819
0.728118 10.1492 4.81221
1.99503 5.58296 9.02792
3.12195 6.07383 6.59668
2.00878 6.57291 4.90428
2.4789 4.18615 0.896439
1.82277 3.6121 2.5287
3.99193 1.63564 4.9142
5.51275 -1.70392 4.1
2.83428 -6.19772 4.72855
4.50025 -5.33933 4.52204
6.83112 -9.61862 3.06791
9.11618 -7.46006 4.46602
7.32391 -7.72277 3.68687
timestep
-3.06044 6.93431 2.72691
-5.14989 8.8826 1.28872
-5.37122 7.86553 2.96741
-4.46745 6.64267 3.14233
-7.62176 2.98804 3.3848
-6.16055 3.17843 2.78208
-8.10291 2.59336 -4.06208
-6.63991 3.29245 -2.40683
-5.3714 3.28166 -0.961263
1.29796 5.63102 -2.46532
-1.1697 4.38167 -1.86433
-2.42379 5.17554 -2.29023
-6.2842 8.49235 -7.16032
-3.43378 9.08162 -5.16091
-1.37104 7.63929 -4.93137
5.71224 8.70424 -5.29093
3.14863 8.33303 -5.93715
2.10842 9.00501 -5.07337
3.92444 14.87 -2.49813
4.19447 13.0746 -3.30073
3.37027 12.6594 -4.51628
6.51574 15.6146 -6.20271
5.49845 14.3329 -7.16016
7.98618 11.4633 -7.14639
5.02846 5.22224 -8.67345
6.25172 8.075 -9.97289
5.83989 9.40378 -9.3558
0.196049 10.3617 -13.0826
1.41678 9.63463 -11.223
2.05361 9.09505 -9.37968
-0.726242 5.46012 -11.1036
0.139859 5.72473 -9.40444
-2.14279 2.61509 -5.78605
0.470725 2.56534 -5.91321
0.877797 2.65026 -7.31295
2.23152 -3.3303 -11.5376
2.54029 -1.16091 -9.95945
1.22138 -0.635537 -9.16579
2.52143 -5.45217 -6.91309
1.46431 -4.2237 -5.13641
0.530406 -2.72919 -6.01525
-6.20856 -0.129134 -5.41573
-4.02009 -1.2906 -3.749
-1.72315 -2.08383 -2.99234
1.8385 0.521649 -0.200727
0.659052 -0.602285 0.936148
-0.00922569 -1.89004 0.394091
1.25486 -5.00538 4.33455
-0.291305 -4.0005 3.71676
-5.79039 -4.0826 8.71404
-4.21366 -4.30987 6.30935
-2.68738 -4.33891 6.53519
0.810504 -10.822 7.43693
-0.134052 -8.12271 7.31973
-1.70091 -7.95825 7.17052
-4.45496 -10.9874 9.33969
-2.9414 -10.832 9.34465
0.736136 -15.6312 12.6358
-0.845194 -14.0138 12.5056
-1.85196 -14.086 10.7566
-7.85689 -16.6723 11.5822
-6.50643 -15.271 11.4567
-5.36728 -15.5508 10.4838
-8.52923 -13.1309 7.32907
-7.10128 -14.5162 7.29964
-4.03744 -14.2265 5.03771
-5.2537 -13.1876 1.11951
-3.72368 -12.299 1.85695
-6.79266 -7.05556 4.63926
-5.83134 -8.7259 4.42029
-5.11013 -8.91206 3.06804
0.359695 -6.32351 -1.31192
-2.28032 -6.07556 -0.112895
-3.67766 -5.59001 1.96413
-5.40425 -2.36835 3.02776
-4.35229 1.05293 5.91422
-3.39556 0.342661 4.9951
3.83772 1.59639 4.18538
1.98567 0.55325 5.09771
0.317236 0.90874 5.98645
-0.380325 3.36703 8.87741
-1.1268 5.19868 7.66166
-0.682344 4.63017 5.88672
1.13386 5.37147 2.58198
5.55752 7.58173 4.36866
5.5713 5.74293 3.82261
4.91185 5.39252 2.56999
4.86068 2.28011 -4.26302
5.45299 2.63283 -1.70116
6.18423 2.72015 0.17513
8.92086 1.52631 3.86943
9.25826 1.37027 1.90057
11.7021 -1.18237 0.453759
11.9941 -1.96704 -3.21549
7.65126 -2.20048 -5.5909
8.20518 -2.43619 -3.79437
3.84917 -5.4131 -2.48028
5.19179 -3.06408 -0.1771
4.99333 -3.82834 -2.00505
timestep
-8.81912 -5.57124 12.7209
-6.08586 -4.5178 10.8314
-6.41792 -4.93123 12.6815
-7.92807 -4.47214 12.9811
-7.74339 0.347186 12.4676
-8.7332 -0.780446 12.206
-11.7334 0.953683 6.36395
-11.0775 -0.355849 8.12323
-10.7568 1.05865 9.51876
-9.39049 6.95016 9.81262
-11.7246 5.40427 10.7234
-12.3783 4.52457 9.62135
-13.5242 2.13459 3.15487
-12.9377 5.23001 4.62334
-13.0038 6.81084 6.65349
-13.6337 13.4929 9.14294
-12.8632 11.3344 7.9727
-13.93 10.3492 7.50004
-17.5294 12.9592 9.27727
-17.0819 13.7282 7.49922
-16.6396 12.7665 6.46035
-14.6181 15.8669 3.74696
-14.7095 13.9026 3.45813
-12.2521 11.8248 1.62405
-9.27461 12.5092 6.4022
-10.1802 9.59572 5.0848
-9.94558 9.4723 3.52135
-7.9792 5.20471 -1.95805
-8.20145 5.98017 0.166437
-7.98646 6.45342 2.13547
-3.26155 5.99114 4.4013
-5.25494 5.91303 4.77959
-6.88387 1.89417 7.67977
-6.67386 4.19702 9.05642
-5.5675 5.06796 8.52659
0.67098 1.15894 8.8614
-1.80747 2.04972 8.44583
-2.07724 3.48604 8.84311
1.86965 4.73393 11.2295
2.49443 5.52727 9.14157
0.881819 5.64586 7.9849
2.24367 10.1167 2.28975
0.814277 7.62392 3.32186
0.964176 5.19004 4.22644
1.91916 -1.09936 2.28235
1.05401 0.691805 2.40366
1.82154 2.02648 2.19373
5.5473 2.97391 -0.775308
3.87 2.00212 -1.0089
2.19839 -2.49401 -6.91075
2.53787 -0.758254 -4.54626
3.91228 -0.523783 -4.0118
9.77647 -1.15956 -8.56815
7.87645 -1.26841 -6.35691
6.37616 -1.61975 -6.69497
4.45721 -4.06656 -10.002
5.71444 -4.48128 -9.13953
8.90509 -11.0631 -10.8091
7.73469 -9.15501 -10.5372
7.26789 -7.29422 -10.9987
8.59614 -9.68174 -16.7798
7.42343 -9.32858 -15.3346
7.67635 -7.97581 -14.7449
9.11592 -3.6625 -17.2922
7.59659 -4.72376 -16.7782
4.63737 -5.27216 -19.0423
-0.0650248 -6.22028 -18.2664
1.46619 -6.12514 -17.083
3.56671 -8.34979 -11.4686
2.26134 -7.59404 -12.6994
2.29888 -8.30114 -14.0464
2.31529 -15.3665 -17.093
2.14305 -13.3252 -14.9474
2.16982 -11.8832 -12.8813
0.837394 -12.2897 -9.35859
0.487148 -11.2181 -4.81734
1.38627 -10.6198 -5.96099
3.8042 -5.57113 -3.42823
4.65302 -6.62469 -5.16289
4.08075 -8.29713 -4.56212
3.68409 -11.8774 -1.50599
4.81037 -10.4651 -0.187679
3.84556 -8.93167 -0.86542
2.63694 -6.02075 1.06935
7.99544 -6.66244 0.315761
7.16802 -4.96262 0.0511436
6.09809 -4.38615 0.981631
4.91193 0.894686 5.57194
6.44733 -0.327256 3.62879
7.00998 -0.819474 1.84397
10.2772 -2.84818 4.44403
10.5081 -1.62093 2.9549
14.0895 -2.0887 1.37456
16.1949 0.278519 -0.462373
16.5346 3.63906 2.76098
17.2541 3.66807 0.931899
20.8992 6.03105 -1.82265
22.2261 4.254 0.811472
20.6555 5.14325 0.0259724
timestep
-6.52099 0.096243 -23.32
-5.84133 -2.20476 -21.1171
-7.51872 -1.26503 -21.5466
-7.30815 0.150624 -22.1277
-9.08177 2.62162 -18.696
-7.87596 3.06016 -19.5391
-6.23363 10.1487 -18.3658
-6.14339 7.94768 -17.7786
-6.27966 5.95752 -17.6692
-1.26716 3.10031 -15.4565
-4.06309 2.45765 -15.7989
-5.22408 3.27357 -15.16
-7.19133 -2.6161 -11.561
-7.64109 0.731854 -10.583
-5.7742 2.28117 -11.5604
-5.96903 4.27309 -6.09235
-3.69842 3.81951 -7.44158
-3.90833 2.5314 -8.27266
-2.90453 -2.40757 -4.05252
-2.80137 -1.43119 -5.70469
-4.09076 -0.530799 -6.08521
-4.34968 0.607221 -1.52902
-5.51519 1.01983 -3.0192
-7.84285 3.78501 -1.7229
-11.2566 8.80596 -0.896729
-9.64781 7.81067 -3.65576
-9.7492 6.2645 -3.93597
-12.9764 6.3405 -7.80067
-11.6576 4.45308 -8.01371
-9.86016 4.66808 -7.32794
-9.34511 6.1443 -11.9591
-8.02316 5.56981 -10.5362
-7.95344 10.2412 -6.8866
-5.86346 9.53234 -8.47407
-5.76368 7.92722 -8.52496
-1.11852 6.20399 -3.7483
-2.48443 7.61959 -5.41395
-3.91689 7.53621 -5.30928
-7.92415 9.008 0.325634
-6.1002 7.94949 -0.930734
-4.32048 7.50667 -1.52504
2.07173 9.7352 2.60473
-0.377218 8.33821 1.76529
-1.5357 6.29387 0.861992
-0.885536 0.941842 2.21564
-0.154859 2.4442 3.22287
-0.830106 3.68165 3.60032
-1.92556 4.45548 8.04455
-0.276295 3.50301 7.40655
1.47938 -0.9686 12.8414
0.68116 0.0322982 10.1862
1.65022 1.11925 9.54909
8.46809 -1.37931 11.2883
5.86496 -0.0148414 11.2711
4.96301 -0.391199 10.1187
5.98624 -4.20139 7.44533
5.5929 -3.89618 8.93836
6.50635 -10.0367 9.66425
5.51675 -7.96283 10.1035
6.97252 -6.85652 10.7457
13.0763 -8.96418 9.87956
11.6265 -7.79208 10.1922
10.4763 -8.19224 11.087
11.1424 -11.4693 14.2113
12.2095 -9.87955 13.9244
15.5685 -9.34152 15.7647
19.0162 -6.72151 13.7539
17.1198 -6.66403 13.6294
13.084 -3.0181 10.0436
14.6226 -3.43714 11.2048
15.1847 -4.83033 11.0249
18.9375 -10.3664 7.50277
17.2088 -7.97514 7.09003
16.1721 -5.73042 7.44777
15.2184 -4.5611 3.95921
12.3575 -7.80901 2.01338
12.155 -6.33452 2.28272
6.60988 -4.85752 -0.329903
8.372 -3.6285 0.50756
8.68413 -4.82055 1.95085
8.92073 -8.96282 6.73759
7.25121 -7.54948 6.19347
6.67634 -6.94385 4.37599
2.87996 -6.66008 4.18498
0.70186 -6.56228 9.28107
0.546679 -4.9855 8.18271
0.354231 -5.14283 6.62732
-3.28388 -3.02433 1.11916
-2.91612 -2.90357 3.76283
-2.22848 -2.61191 5.57
-3.59649 0.28231 9.42871
-4.13084 -0.0672442 7.64213
-5.64677 2.80505 5.81735
-5.40937 1.95945 2.06333
-9.25365 -0.0326776 3.49041
-8.91184 1.06714 1.92417
-12.0883 4.51744 2.52557
-13.2258 2.63396 -0.390934
-12.2439 2.74754 1.26349
timestep
0.471518 2.58115 -21.5708
-1.84648 0.14611 -23.9705
-0.331491 1.24615 -23.4688
-0.700626 2.22584 -22.3553
-4.54627 0.301401 -20.4173
-3.30182 0.9784 -20.0445
-2.86876 2.65669 -13.9794
-2.00025 1.14914 -15.4175
-1.39214 -0.0303092 -16.837
3.51352 -2.68955 -17.9823
2.42447 -2.65162 -15.2069
0.865332 -2.6438 -15.1437
-6.11504 -1.94614 -13.1854
-3.13569 -3.66508 -12.3117
-0.606073 -3.66988 -11.8326
3.55123 -3.01189 -5.75198
1.51217 -2.75904 -7.52724
1.63859 -3.66018 -8.78897
5.77601 -8.37289 -6.74623
4.91529 -6.67677 -6.99615
3.47588 -6.66362 -7.50882
0.964304 -5.70076 -3.60884
0.885162 -7.15169 -4.88153
-2.25473 -6.74459 -6.93917
-2.93683 -4.61705 -2.70855
-4.8976 -3.3265 -4.89661
-5.04946 -4.36056 -6.03711
-9.63503 -5.41063 -9.50893
-7.64963 -4.23954 -9.50568
-6.32447 -2.81081 -9.23817
-9.18244 1.28693 -10.5682
-7.36731 0.770717 -9.91309
-9.86119 0.978299 -5.23419
-8.08772 2.91554 -5.91729
-6.76011 2.34134 -6.51138
-0.683812 3.7873 -3.30657
-3.26422 3.33896 -3.63363
-3.65677 2.15337 -4.55727
-2.27673 -2.50789 -7.86928
-1.68652 -1.64795 -5.69444
-1.59824 -0.988216 -3.91342
4.17077 3.73395 -2.87817
3.49305 0.866494 -2.92723
1.80645 -0.955951 -2.4018
-0.749543 -4.15708 0.819746
0.498475 -2.94191 1.6538
0.66047 -1.52094 1.26824
-0.396782 1.77929 5.07925
1.09857 0.963958 4.11056
5.61264 0.157403 1.85256
5.82624 1.21663 4.64108
4.68392 0.902737 5.49715
2.3427 2.41412 12.3852
2.57435 2.08771 9.51429
3.96912 1.51462 9.18103
7.39066 -0.066783 11.9726
5.93313 -0.592536 11.6306
3.6546 -3.9996 16.0334
3.75665 -1.86059 15.3909
4.20309 0.0493375 14.8988
5.44521 6.09662 17.4558
5.71549 4.51803 16.4061
4.44779 3.61227 16.2818
0.831592 6.10958 17.8345
1.08852 5.27006 15.9886
1.55648 7.58664 12.9588
2.40244 7.12532 8.20929
2.79632 6.16762 9.76821
7.77483 3.20581 12.8029
6.07147 3.98616 12.4653
6.06393 4.54736 11.0568
13.1724 1.99696 6.94196
10.6677 2.75091 8.42918
8.20493 2.27935 8.87448
7.94534 -1.33221 7.6999
6.58189 -5.63102 9.38815
6.30667 -4.70918 8.15147
2.29134 -6.7997 3.88196
3.75809 -5.13128 3.65198
3.62395 -4.46569 5.53325
2.48065 -1.8511 10.6016
0.83863 -2.51807 9.32963
0.672226 -3.31856 7.61418
-2.69426 -3.94584 6.03153
-5.35028 0.678226 7.20009
-5.28317 0.15632 5.35029
-5.32132 -1.36095 4.91206
-7.77851 -2.34464 -1.55839
-5.70252 -2.24125 0.0245559
-4.61587 -1.11922 1.13008
-5.39185 3.35708 -0.24796
-3.7736 2.52923 0.598389
-1.35203 4.94965 2.07608
-4.22877 5.91508 4.31117
-2.33687 6.04121 8.737
-3.94271 5.2539 7.96238
-9.22455 6.8257 7.81353
-6.93094 8.55039 9.50037
-7.31516 6.758 8.59716
timestep
10.7591 -8.07902 -14.8488
9.85129 -8.16138 -11.7642
9.72059 -9.5398 -13.0349
9.67533 -8.98777 -14.4704
8.7325 -13.0877 -16.0721
8.20639 -11.7269 -16.464
3.21209 -11.1029 -22.3152
4.47408 -11.3882 -20.4528
5.15916 -11.7306 -18.562
2.27543 -13.0434 -11.7144
3.72161 -12.6628 -14.209
3.11792 -13.1518 -15.5123
0.525247 -13.615 -20.349
-1.20139 -14.6399 -17.4351
-0.460282 -14.0125 -15.1785
-2.22232 -10.9906 -10.8377
-1.67869 -13.6989 -10.518
-2.05142 -14.5921 -11.8247
-7.08612 -18.3412 -13.1157
-5.36015 -17.6359 -12.7388
-5.30108 -16.3418 -11.9577
-8.97182 -18.3909 -9.82688
-8.2572 -16.6745 -9.5827
-8.25046 -14.2063 -6.61068
-7.02994 -10.5678 -10.7208
-6.53125 -9.95094 -7.55533
-6.05334 -11.1294 -6.72843
0.0401506 -11.8846 -2.88051
-2.0519 -11.1913 -3.56781
-3.79151 -10.4738 -3.78489
-3.50809 -5.67423 -3.31612
-4.81021 -7.06076 -2.62382
-9.25802 -4.0859 -2.43949
-9.2437 -6.37475 -3.81164
-7.98208 -6.53157 -4.67194
-4.14022 -1.83547 -8.46351
-5.70298 -2.92563 -6.64996
-5.85333 -4.3408 -6.89049
-2.7428 -4.95425 -12.4251
-2.52255 -5.3846 -10.0918
-2.55487 -5.80135 -8.13408
4.53151 -1.82382 -9.77404
2.0017 -1.97748 -8.22049
0.012428 -3.10533 -7.04436
-1.19319 -1.66138 -0.955681
-0.0213163 -1.94565 -2.51759
-0.178957 -1.16352 -3.85582
-0.400956 4.15808 -3.25756
0.2899 2.40966 -2.67641
-0.622158 3.09535 4.93753
0.0672645 2.15746 2.16932
-0.506977 3.06888 1.06014
1.9672 10.0503 0.113322
0.82143 7.47015 0.0650925
1.22327 6.40345 1.09046
2.93465 6.85564 5.62622
2.18413 7.759 4.57345
0.516756 13.4557 7.78714
1.57339 12.3261 6.08021
2.65581 11.5451 4.7068
9.04933 10.9309 4.02275
7.19544 10.9429 4.63172
6.15754 11.1564 3.60522
7.9018 11.789 -0.862681
7.60667 10.1823 0.16599
9.1938 6.72155 -0.361549
7.46366 4.07695 -3.0476
6.27569 4.79531 -1.78563
2.89827 -0.0322968 -0.331208
4.3869 1.21536 -0.0917521
4.0591 2.54907 0.161779
3.7997 -1.87784 3.96587
4.69698 0.895183 4.60746
4.80602 3.37671 3.80569
6.07364 6.85552 3.105
7.52312 8.4486 7.42103
6.48502 7.47855 6.96849
3.82505 3.43284 8.81817
3.2372 5.29968 9.7361
3.90101 7.1065 9.65946
3.87381 12.7885 9.95232
2.5176 11.3744 11.0409
2.62866 9.68255 12.031
1.34009 10.0795 15.4863
-5.40982 8.97009 15.4494
-3.42134 8.9815 15.5182
-2.48869 10.2538 15.439
-8.02121 12.9953 15.7871
-5.71667 14.1799 15.5142
-3.90033 13.7815 16.1247
-6.26077 15.9518 19.5398
-4.48616 15.1618 19.4575
-2.76601 14.2266 22.7353
-5.70637 13.6987 25.2448
-6.25058 16.7047 29.1051
-6.76541 14.8046 28.6898
-10.5597 12.2283 29.7527
-8.44212 12.2942 32.2149
-9.40997 13.3902 30.9664
timestep
14.5368 1.43931 -27.4652
16.5742 -1.07997 -24.7208
16.1411 0.290385 -25.9754
14.7069 0.453691 -26.4287
12.2477 -1.59501 -23.051
11.7381 -0.969757 -24.4128
5.96154 -2.81538 -26.3486
6.78119 -1.28038 -24.8046
7.99093 -0.10701 -23.8445
6.04074 1.31238 -16.9001
6.71669 1.05813 -19.7705
6.31468 -0.222887 -20.4159
3.42753 -4.87813 -24.5923
3.5626 -4.22978 -21.0714
3.37381 -2.35386 -19.3082
0.940069 2.16328 -17.1904
1.78313 0.316219 -15.525
1.80557 -1.13705 -16.0494
-2.91698 -5.28147 -17.1671
-1.31067 -4.71096 -16.2262
-1.36624 -3.23029 -15.9468
-4.46864 0.40322 -15.5778
-4.07045 -1.09742 -14.4667
-6.76818 -1.2182 -11.8492
-4.26995 -3.21993 -7.52739
-4.37838 0.125273 -8.00114
-5.66677 0.622943 -8.6553
-6.29111 3.66591 -2.89341
-6.30173 4.02953 -5.21259
-6.54131 3.99666 -7.14344
-2.49546 6.44533 -6.55046
-3.9264 6.58679 -7.82294
-0.882642 6.65907 -13.3521
-3.36914 5.96562 -12.6364
-3.4283 5.13864 -11.3522
3.18351 2.11453 -11.2221
1.03018 3.70179 -11.1273
-0.244072 3.10931 -10.5445
1.82192 -3.31744 -10.267
1.45205 -1.23701 -9.19277
0.810793 0.355425 -8.21755
5.94404 -0.243749 -2.44069
3.21015 0.11522 -3.58073
0.809175 -0.199645 -4.40535
-3.43414 -0.773957 -1.6949
-2.02947 0.271035 -0.733656
-1.17885 1.22168 -1.42688
-2.10417 4.99673 0.930233
-0.874309 3.73655 1.60495
1.8206 1.25365 7.79571
1.38912 2.43575 5.22053
0.427151 3.64694 5.11338
-2.73326 6.38645 8.9648
0.140658 6.1826 9.08749
0.867963 6.45375 7.75592
4.79408 9.05585 7.19617
3.82507 8.73764 8.27599
2.40952 13.0728 14.5375
3.46023 12.0788 12.6115
4.16468 11.6034 10.7857
10.508 13.1832 10.3579
8.87514 12.4596 10.8135
7.82678 12.2343 9.78547
7.74969 13.2162 5.36193
7.85037 11.4114 6.07947
10.2349 8.4933 5.71327
7.78361 7.35629 9.78674
7.78867 6.54424 8.03041
5.43621 3.43651 4.55136
5.07076 2.98104 6.41513
5.13799 3.99737 7.53451
5.96589 7.85192 13.2321
4.5153 5.50262 12.2439
3.40704 3.60229 10.868
0.377376 1.82273 12.2506
-1.45208 -2.29656 10.923
-2.10635 -1.14258 11.7802
-8.38321 -1.36466 11.2671
-6.97915 -2.04743 12.818
-5.25588 -2.86898 12.9059
-3.70421 -6.34202 16.6487
-4.14258 -7.47911 14.7888
-5.55669 -6.51608 13.9975
-8.77916 -5.92983 15.9276
-13.4646 -6.21793 18.4386
-11.9536 -7.26232 19.2139
-10.4376 -6.76234 19.1778
-11.233 -4.17754 22.9894
-9.26932 -5.7931 23.6623
-9.17194 -7.54173 22.6735
-11.91 -11.1577 22.0196
-10.1311 -11.2272 22.8744
-6.89784 -13.0019 21.7974
-8.16473 -16.5329 22.1272
-6.75578 -17.426 17.3509
-8.40042 -17.3958 18.5298
-13.0521 -18.7544 16.8235
-11.2063 -21.281 16.1997
-11.2737 -19.5768 17.2702
timestep
5.85288 -3.94036 -8.91807
6.04468 -2.66287 -12.3566
5.97479 -4.24485 -11.3575
5.07514 -4.24179 -10.1364
1.6121 -1.49609 -11.5861
1.81782 -2.17298 -10.1716
-2.43854 -8.15408 -11.7502
-1.5658 -6.42037 -10.5327
-0.67501 -5.08511 -9.44314
-2.59566 -7.10223 -2.55131
-2.3425 -6.22599 -5.26433
-1.14122 -6.84664 -6.17365
2.36123 -13.1555 -9.71242
1.83035 -10.9342 -7.09614
-0.0243708 -10.3289 -5.4771
0.39436 -15.1001 -3.33271
0.15074 -13.0252 -1.73
0.868663 -11.8949 -2.18082
6.20421 -10.1418 1.12912
4.51755 -10.1981 0.154037
4.19766 -11.5671 -0.337356
7.11155 -15.4229 0.7631
5.73069 -14.4598 1.63856
5.47312 -15.2178 5.32683
3.15052 -8.42236 8.65952
4.5063 -10.8973 6.76652
4.3495 -12.2628 7.35143
2.30919 -10.3926 13.3332
1.88373 -11.5892 11.3373
1.31279 -12.6378 9.72702
-2.33353 -10.3876 6.70819
-1.09891 -11.8854 7.02205
2.31265 -16.3599 2.52906
0.778858 -15.0908 4.3903
0.105668 -13.8536 3.92488
-5.16285 -15.2291 4.09195
-3.90227 -15.1775 1.76556
-2.86717 -14.0624 1.64505
-1.31738 -8.35331 2.15211
-2.81308 -9.76572 1.14472
-4.01663 -10.8903 0.00762027
-10.8667 -11.4662 -0.888838
-8.39249 -10.4688 -2.22623
-6.08608 -9.82487 -3.09998
-4.55933 -11.1916 -8.46581
-5.65015 -9.74342 -7.83235
-5.30867 -8.82549 -6.6817
-9.21149 -5.34464 -6.7263
-7.28928 -5.57706 -7.18288
-1.77859 -1.24648 -9.12056
-4.23403 -2.79338 -9.1493
-5.03645 -2.58364 -7.91428
-6.40719 4.32042 -5.96625
-5.51163 1.57302 -5.64782
-4.89574 1.13606 -6.96209
-0.827643 2.93648 -7.86251
-2.11064 3.62041 -8.00692
-4.70928 9.54692 -7.66368
-3.2473 8.11867 -8.75004
-1.98128 7.03463 -9.79935
0.994027 8.4992 -15.3356
-0.158689 8.36611 -13.8117
0.527173 8.19496 -12.397
4.85335 9.48964 -13.5286
3.78056 10.2363 -12.0325
3.01307 13.8838 -11.606
-1.15076 14.8552 -8.88016
0.760125 14.814 -8.6511
3.63758 16.7966 -4.9682
1.94111 16.1533 -4.05863
1.2657 14.9524 -4.8673
-4.59351 9.21041 -2.94677
-2.31363 10.9384 -2.31037
-0.691911 12.9621 -2.22072
1.59197 13.2305 0.799543
3.51212 10.9681 4.45194
2.37694 12.0144 4.30246
-1.38331 14.6056 6.54701
-0.214862 13.703 8.41
1.52904 13.9591 7.49449
6.23744 17.0616 5.22749
5.35365 16.7625 7.29278
5.02252 15.3777 8.57463
6.23868 15.2976 12.1642
1.66946 17.6011 13.0447
1.81367 15.7074 12.5946
2.67279 14.7452 13.3278
-1.01076 9.32657 9.58227
1.28199 9.98964 10.6248
1.84399 11.142 12.1629
3.92473 9.09801 16.1503
3.3386 8.37289 14.4784
3.28938 4.5739 14.963
0.681152 3.6517 17.5195
-3.04188 5.5681 14.9329
-1.85642 6.32437 16.3439
-4.7892 9.39909 19.3036
-2.00255 10.8428 18.0883
-3.47118 9.40117 17.7201
timestep
18.9663 -11.0437 -7.81299
16.2745 -9.96137 -9.24274
18.0423 -9.22081 -8.98167
18.8095 -9.66348 -7.76943
16.0927 -8.69233 -4.11637
17.2868 -9.54591 -4.37674
17.7466 -15.5024 -1.09817
18.1963 -13.415 -2.04139
16.6626 -12.4005 -1.95056
10.179 -9.03582 -0.629994
12.1616 -10.8076 -1.61705
13.3956 -11.0118 -0.651628
10.8925 -6.07455 5.60712
11.268 -8.86338 3.64157
12.3514 -11.0769 2.97752
12.0027 -16.6543 2.12318
10.9789 -15.515 4.3613
11.9082 -14.3917 4.8009
16.2555 -16.1382 9.28846
15.1203 -15.019 8.11829
14.3154 -15.8566 6.99868
12.5647 -20.3304 6.64918
12.3607 -19.0327 8.01604
11.3828 -18.9152 11.6908
7.08459 -12.6308 11.235
8.73023 -15.3203 10.3756
8.55776 -16.4817 11.372
4.67869 -16.8815 16.2629
5.04121 -17.7325 14.0552
5.06734 -17.7765 12.0976
1.23171 -15.4002 9.71345
2.98385 -16.2524 9.34299
7.18585 -14.0881 3.69746
5.26629 -14.8805 5.44351
5.65329 -14.8629 6.93915
10.9813 -9.57657 7.79275
9.64935 -11.9015 7.28152
8.07541 -11.8873 6.98503
7.66256 -5.68346 7.85593
6.99566 -7.38065 6.24302
6.82965 -8.93955 5.02094
9.44618 -13.7486 0.270363
7.57451 -11.4779 0.641618
6.33377 -9.3095 1.23982
1.45148 -5.31048 -0.689265
3.13548 -6.07187 -0.125447
3.64317 -7.5151 -0.648765
2.44848 -9.54253 -4.6229
2.84564 -7.65887 -4.28987
2.92906 -0.803493 -7.05838
3.27883 -3.72094 -6.98796
2.10354 -4.62509 -6.48778
-2.6755 -5.13775 -4.7855
-2.43518 -6.07672 -7.41089
-1.22355 -5.44262 -8.19267
-1.89872 -0.83616 -7.14479
-2.42299 -1.86262 -8.16377
-6.33609 -2.79387 -13.9181
-5.24229 -1.37351 -12.4387
-3.85584 -0.366114 -11.3693
-1.69659 5.84646 -12.5503
-1.81654 3.89215 -12.4139
-3.26117 3.2391 -12.4646
-7.57373 5.19104 -15.1118
-5.6456 5.12665 -14.7772
-3.59868 7.66687 -16.6593
-5.06316 11.9388 -16.4832
-4.97117 10.7427 -14.9392
-2.86697 10.1472 -10.5673
-4.44633 11.3092 -10.3541
-5.66966 10.9279 -11.2398
-9.9824 10.3565 -14.6974
-10.3146 9.91459 -11.8256
-9.07071 10.8892 -9.72573
-9.2812 11.7066 -6.11335
-11.182 16.062 -6.42704
-10.3821 15.1979 -5.39084
-9.13494 19.2948 -0.107627
-9.86702 17.2711 -0.775708
-11.1805 16.6907 -2.08692
-15.6671 13.4987 -0.981497
-15.336 15.6726 -0.505445
-14.751 17.3661 -1.36812
-16.1603 20.7101 -0.389061
-12.6814 18.6185 3.11186
-13.6449 20.2121 3.58301
-15.1198 20.3863 3.28481
-19.4346 20.4697 8.37986
-18.3121 22.6534 7.3609
-16.9417 22.4634 6.06138
-14.1407 26.286 5.4405
-15.1004 25.7408 7.04323
-17.6457 28.1731 8.42541
-19.6982 27.0353 11.3519
-21.7172 22.9049 11.7713
-22.553 24.6693 11.867
-22.3382 27.7402 14.9447
-23.9323 25.2338 16.7675
-23.8096 26.273 15.0457
timestep
6.89044 -20.1423 -4.01732
4.74939 -17.5972 -1.27806
5.21596 -19.0504 -2.41171
6.77856 -19.25 -2.78913
6.66821 -14.9002 -4.71755
7.7081 -15.847 -4.08255
14.7522 -13.0739 -2.6184
12.5555 -13.4616 -2.83027
10.6165 -13.5259 -3.07181
8.56585 -6.37824 -3.59618
8.61876 -9.15289 -2.64788
9.9431 -9.7844 -3.08082
17.9934 -8.6419 -4.78242
15.0478 -7.88398 -3.14508
12.5861 -7.15187 -2.7252
16.2327 -3.55682 -0.847855
13.7495 -2.99789 -0.608984
12.9906 -3.32386 -1.92164
12.4077 -3.2441 -6.49001
13.5711 -1.71389 -6.36189
14.3877 -1.55758 -5.00797
14.8074 3.25032 -2.81597
15.468 1.63941 -3.22126
18.1913 -0.154159 -1.31445
17.9245 -0.327775 6.34696
16.62 -0.393748 3.23556
17.5529 -1.10056 2.28578
22.3713 -6.62956 4.68263
20.6717 -5.35765 3.76874
19.072 -4.48081 2.94816
15.2895 -5.27798 6.24131
15.8495 -5.81454 4.38425
11.2471 -9.7648 0.363285
13.0107 -9.08622 2.30397
13.0011 -7.55903 2.44815
7.54063 -3.18514 0.957548
9.46114 -4.92068 0.364921
9.74823 -5.7677 1.69983
6.05288 -3.69648 6.36012
6.19682 -5.46094 4.73539
6.56506 -6.9533 3.45724
4.18589 -13.3413 1.44879
3.2277 -10.5648 2.12098
3.07601 -8.08558 2.64166
0.609473 -3.38267 2.35721
-0.48152 -4.97632 2.20089
-0.16762 -6.15179 3.08557
-3.23612 -7.33728 6.57568
-3.47978 -7.1829 4.67429
-8.01819 -1.40116 3.4413
-5.74993 -2.99215 4.37339
-5.53195 -4.28595 3.50123
-7.07304 -0.426148 -0.735169
-6.31091 -3.15444 -1.24114
-5.25718 -3.73155 -0.320113
-3.19065 -0.49572 -2.31161
-2.69521 -1.16047 -0.998904
3.7863 0.612503 2.26361
1.57991 1.04786 1.66893
-0.260954 0.979129 0.960473
-3.65724 6.70276 1.49577
-2.82003 4.9933 1.93285
-1.60139 4.56658 1.07925
2.34947 6.49296 -0.874606
0.991157 7.26523 0.343038
0.920601 10.9829 -0.10846
0.269711 14.6662 -3.05676
-0.795177 13.1862 -2.70871
-5.40083 12.8689 -2.75693
-4.96347 13.0729 -4.69589
-3.67789 12.3399 -5.01776
-4.25892 5.85545 -9.7474
-4.22505 8.84587 -9.3588
-4.45612 11.2275 -8.44044
-7.04962 13.6811 -9.70276
-10.1198 13.5521 -6.05406
-9.08275 12.7045 -6.53784
-7.18801 8.9066 -2.4428
-7.93826 8.23908 -4.41559
-9.46777 9.4987 -4.62495
-15.568 7.11308 -4.69067
-14.1903 8.89309 -4.19774
-12.8201 9.15132 -2.9415
-13.4378 8.3746 0.690413
-18.1908 6.55825 -0.760536
-17.8826 6.97256 1.10098
-17.067 8.14754 1.58337
-22.8413 11.4272 5.48071
-20.8765 10.8329 3.81776
-19.4391 9.55556 4.40785
-18.314 7.99958 9.32285
-19.4865 7.71233 7.72955
-22.9189 6.13553 8.66776
-26.137 7.95242 8.12923
-26.3818 12.9515 7.22312
-27.1832 11.2991 6.5731
-27.0447 7.98439 2.2682
-25.2373 10.8614 2.16582
-26.495 9.73708 3.21607
timestep
12.3465 -16.3688 -1.20041
10.0017 -19.1092 0.776375
11.5242 -17.9615 0.478254
11.8151 -17.6888 -0.982809
7.54931 -18.8092 -2.93069
8.59921 -17.6786 -3.05311
7.4046 -14.274 -8.45589
6.85737 -14.5107 -6.14973
6.80244 -14.5344 -4.19923
5.94505 -11.9453 1.4402
5.13307 -11.0133 -1.24364
4.6585 -12.1184 -2.30454
1.81118 -10.4147 -8.55474
0.604903 -12.064 -5.71402
1.50137 -10.5549 -3.85482
1.92655 -4.95451 -1.61309
1.5303 -7.25779 -0.314383
0.617337 -8.29274 -1.01234
-3.97729 -10.3082 0.235409
-4.08382 -8.94615 -1.10069
-3.26432 -7.63798 -0.877893
-5.42852 -7.254 3.51823
-4.12325 -6.24857 2.496
-1.97143 -3.31055 3.7757
5.40829 -3.15356 6.37054
2.21699 -3.9606 5.8033
1.72644 -4.05118 4.2846
7.10199 -3.63831 0.0762263
5.48889 -4.73549 1.28669
4.19097 -5.97019 2.20448
7.32077 -8.47774 5.05712
5.38809 -8.64814 4.6657
6.18342 -8.04254 9.40511
3.83404 -7.09367 8.75981
3.07576 -7.70419 7.62054
-3.81439 -5.71575 7.89864
-1.63152 -7.13115 8.36103
-0.441218 -6.47842 7.68665
0.76477 1.01241 7.49883
-0.170455 -1.1656 7.38949
-1.25733 -2.73773 7.78391
-9.15421 -2.84737 9.02102
-6.52125 -2.22767 7.94823
-4.59289 -1.13084 6.7443
-3.08506 1.76183 2.64484
-4.2637 2.69716 3.64923
-4.55465 2.33578 5.07256
-6.75792 6.1149 7.70416
-6.21021 5.66115 5.88133
-1.44969 8.7361 4.25762
-4.20929 9.48616 4.17959
-5.02662 8.407 3.43589
-5.53429 8.41676 -3.85334
-4.70878 8.87785 -1.06646
-4.39275 7.58888 -0.199054
0.190287 7.21788 -1.98942
-1.0322 6.23057 -1.58906
0.363453 -1.19249 -1.20473
0.43678 1.04573 -0.871398
0.741273 2.98785 -1.09897
6.83066 5.67848 -1.91241
5.32737 4.70471 -1.11141
4.08996 4.4554 -2.08512
3.6993 4.60344 -7.06376
4.44232 3.44826 -5.73948
7.35697 1.74084 -7.273
8.78752 5.05262 -10.5408
8.26029 5.10509 -8.78947
7.06767 9.41572 -7.12191
6.1204 9.29519 -8.91512
5.78126 7.89304 -9.27376
3.89098 2.89317 -12.0565
2.07723 5.14878 -11.8336
2.44941 7.66574 -11.2026
-0.91588 8.81657 -10.1814
-1.80729 8.52054 -5.4269
-1.40794 7.63068 -6.58106
0.042022 3.36672 -5.55105
-2.1347 2.64488 -5.54901
-3.09667 4.26553 -6.03113
-9.18638 2.69112 -4.90558
-8.35135 4.75818 -5.62315
-6.71199 4.71045 -4.65447
-6.77765 2.46843 -1.55612
-9.35329 3.19406 2.96223
-8.29639 4.65721 2.21769
-8.33351 4.99942 0.709519
-10.7248 10.5523 -2.18491
-10.3921 9.31576 0.065497
-8.56474 8.88628 0.716109
-7.12391 13.6445 1.63147
-6.84197 11.8018 2.28015
-7.66205 10.9325 5.86684
-6.23397 12.5257 9.05416
-2.96765 16.0707 8.72052
-3.50626 14.6659 7.47474
-1.29052 15.8146 4.11931
-2.52455 13.0192 2.94192
-1.4217 13.7272 4.42648
timestep
-2.08973 -15.591 -23.7273
0.3505 -14.1181 -24.0911
0.0149044 -15.1887 -22.4914
-1.37075 -15.7556 -22.4279
0.0405892 -19.3742 -20.0146
-1.38932 -18.9544 -20.3187
-0.846626 -16.0223 -13.301
-1.94539 -16.6394 -15.2889
-2.46545 -16.9161 -17.2462
-8.55772 -12.691 -17.3993
-6.57733 -14.8447 -17.2565
-5.19566 -14.3066 -16.9846
-0.99852 -12.809 -11.4269
-3.06208 -11.0601 -13.487
-5.07919 -11.034 -14.9004
-10.3986 -11.5309 -13.4313
-9.50405 -9.05377 -13.6946
-8.31997 -8.79272 -14.5716
-10.8764 -4.21659 -16.5283
-8.92115 -4.3114 -16.4696
-8.33776 -5.03338 -15.1754
-10.5216 -5.77662 -11.0844
-9.95885 -4.10893 -11.847
-7.08835 -1.63297 -11.0657
-5.94638 -2.11545 -3.51691
-7.30251 -2.22334 -6.52906
-6.18056 -2.10919 -7.50566
0.655394 -2.12027 -4.1309
-1.41976 -2.70891 -4.99411
-3.15966 -3.35001 -5.53231
-5.01058 -7.3997 -3.33987
-3.48077 -6.28987 -3.10838
0.380732 -4.50801 -0.726168
-0.0684877 -6.91614 0.112978
-1.11176 -7.81665 -0.562744
-1.92455 -14.4582 1.12236
-1.1514 -11.936 1.17761
-2.32643 -10.8538 1.23417
-6.5946 -9.49827 6.50703
-4.35903 -9.04052 5.93046
-4.31648 -9.07407 3.98017
-8.89979 -7.25939 -0.734073
-6.53598 -6.20516 0.522359
-4.29381 -6.01035 1.88417
0.226799 -1.7352 3.54434
-0.77524 -2.96756 2.34825
-2.30138 -2.92715 2.41255
-5.35059 1.47067 1.82176
-3.48737 0.658183 1.72156
2.38957 5.25376 2.65605
0.253879 3.46321 1.77691
-0.578911 2.85348 2.99305
-0.480706 5.47392 9.93753
-0.739065 4.14539 7.35397
-0.105515 4.94673 6.17483
3.5168 8.12513 5.8384
2.84759 7.26833 6.87787
4.42288 6.1624 13.1535
3.84752 7.7808 11.63
3.52448 9.11777 10.1693
3.79121 15.4568 9.71757
3.12973 13.7162 10.0119
4.25832 12.7758 9.9459
8.11292 13.7363 12.7576
7.81507 13.8152 10.8667
10.6943 12.2836 8.94449
14.2335 9.77987 7.10714
13.5999 9.83244 8.86138
16.1835 11.766 14.5502
15.6993 11.6328 12.6598
14.8024 10.3703 12.4141
13.6351 15.2984 15.4031
11.5618 13.0961 15.5678
11.6335 10.7874 14.5295
8.513 8.74138 14.5685
7.59044 9.93546 9.99076
7.50162 8.76796 10.8928
4.8828 4.32717 8.30242
6.64049 4.49448 9.7636
7.70867 5.72283 8.7286
10.4928 6.71271 2.65476
8.41982 7.00413 3.55121
7.58237 7.56863 5.3532
5.35974 10.6628 5.04958
4.98474 9.03661 -0.0888754
3.33537 9.23914 0.971236
3.09975 10.3216 2.02538
-2.65813 6.3999 1.64332
-1.08547 7.67619 3.3271
-0.0666965 9.17936 3.96639
-0.776673 12.8381 7.04869
-0.577279 10.918 7.31008
-1.60748 9.01457 10.4091
-4.16063 6.34713 10.0445
-4.98042 5.48023 5.30302
-5.84967 4.94599 6.99267
-9.79799 1.33456 7.1844
-6.9285 -0.110005 6.85917
-7.83896 1.65988 6.8397
timestep
-12.0567 -7.53518 -8.48906
-11.1645 -8.12996 -11.7128
-12.7166 -8.48751 -10.6339
-12.437 -8.75814 -9.19849
-10.3507 -13.1369 -9.74654
-10.1219 -11.9172 -8.95724
-5.35293 -10.8446 -3.18505
-6.30424 -11.2602 -5.30465
-6.85289 -11.7388 -7.07605
-1.07535 -15.569 -10.2268
-3.19582 -13.6564 -9.66015
-3.53435 -13.2649 -8.21676
-3.15783 -12.6402 -0.588573
-1.34096 -12.609 -3.51776
-0.611397 -13.2896 -5.92354
3.23739 -15.2101 -8.57021
2.54688 -16.5497 -6.3346
2.16677 -15.6811 -5.15769
3.68135 -16.8935 -0.120816
4.24154 -15.2356 -0.991613
4.71839 -15.2759 -2.37125
6.73866 -20.2237 -2.98692
6.69496 -18.3386 -3.53538
6.89497 -16.8639 -6.89238
3.66386 -11.256 -6.76849
6.41118 -12.4029 -5.38487
7.31831 -13.1582 -6.32504
14.5841 -14.8407 -5.25582
12.4111 -14.1678 -5.1133
10.665 -13.3702 -4.62152
9.43138 -12.3592 0.248597
9.98496 -11.5438 -1.39027
11.5003 -4.60002 -2.5328
10.3298 -6.91897 -2.28349
10.9916 -7.91991 -1.35386
15.0469 -4.41621 0.459269
13.9555 -6.30712 1.97448
12.4881 -6.24926 1.78348
11.4651 0.713883 1.58273
12.4973 -1.40561 1.94249
11.1849 -2.77586 1.27337
5.42677 -5.92035 -3.91062
6.7199 -4.20597 -1.91675
8.06099 -2.36902 -0.793011
8.6858 2.89669 -2.74637
7.11885 1.69008 -3.07386
6.44994 0.807725 -2.05301
1.58839 0.819313 -0.387887
2.78323 1.78645 -1.58317
4.31957 4.9063 -5.19428
1.89436 5.69531 -3.88807
1.95907 5.3471 -2.44791
-1.34607 10.0769 2.63757
0.467407 8.64506 0.728121
-0.161808 7.56343 -0.247849
-4.64918 7.32721 -1.63964
-3.73775 8.60788 -1.11761
-5.87783 12.2161 -2.406
-5.0806 13.1467 -0.428059
-4.96569 11.6585 0.85891
-5.03149 11.7938 7.18358
-4.67514 12.4404 5.36369
-5.83351 12.1849 4.45013
-10.8143 12.9398 4.71355
-9.2705 13.2623 5.92187
-8.19066 13.3738 9.55347
-4.30911 12.2639 11.9676
-6.09058 12.2313 12.6096
-4.97394 15.3164 15.5842
-6.40411 16.2865 14.5504
-7.53154 15.2935 14.3049
-9.70554 21.9237 12.8223
-10.4951 19.1116 12.5914
-10.0809 16.6744 11.9225
-12.079 14.6125 9.38714
-13.5944 10.438 7.74709
-12.357 10.9845 8.47967
-7.80138 5.29334 8.65668
-8.30516 7.5897 8.47746
-9.62997 8.56895 7.40408
-8.3665 9.07399 0.632926
-9.49617 8.10475 2.32959
-9.34394 7.03001 4.0291
-8.0015 3.52644 3.30803
-3.76409 7.13906 3.92397
-3.75107 5.20342 3.42355
-4.57392 4.63182 2.32237
-0.893795 3.10889 -4.71366
-1.77457 3.86115 -2.26456
-2.05929 3.56159 -0.267139
0.0891501 3.28561 4.428
0.526125 3.98865 2.59053
3.91186 5.586 2.50663
5.39304 6.93007 -0.643791
8.85705 8.89741 -3.57421
8.84556 7.59671 -2.10658
13.6947 8.23492 -0.0342991
11.6011 6.00592 1.40037
12.047 7.04274 -0.20936
timestep
-14.5853 -7.0159 5.47784
-14.0703 -8.08467 2.16282
-13.3144 -7.02617 3.49992
-14.1546 -6.23988 4.37915
-12.4564 -1.75917 3.31697
-13.7673 -2.44355 3.65071
-19.9301 -0.477265 3.25837
-18.0083 -0.617086 2.20361
-16.3149 -1.15668 1.32865
-11.7444 -2.32162 -1.11307
-14.0359 -2.29592 -2.85352
-15.0808 -1.29016 -2.32323
-20.2306 4.34672 -2.51966
-18.6302 1.87978 -4.49731
-16.9668 0.187767 -5.16475
-18.3636 -2.07722 -10.9281
-17.2958 -2.84319 -8.73395
-16.1008 -1.99788 -8.17167
-13.7834 -4.64574 -12.5862
-12.7827 -3.57527 -11.2766
-13.4142 -2.18294 -10.9219
-14.0924 1.84476 -13.1344
-14.1101 0.0493564 -13.8035
-12.1677 -1.2959 -16.8484
-14.6834 0.991123 -20.7931
-13.1937 2.72887 -18.5693
-11.9128 2.20289 -18.0167
-13.6183 5.51885 -13.0285
-11.4091 4.8336 -13.2945
-10.6791 3.77504 -14.7884
-5.86887 3.70294 -13.6378
-7.43976 2.51283 -13.4054
-8.47191 -3.02637 -8.83831
-7.40884 -1.32782 -10.6622
-8.20813 -0.0978324 -10.8544
-12.359 -1.86362 -6.97873
-11.9069 0.55111 -7.87126
-10.4084 1.00917 -7.99041
-9.24139 -3.79267 -3.51156
-8.63622 -1.83088 -4.53226
-7.987 -0.0598173 -5.26351
-4.91093 6.42036 -3.18094
-5.03153 3.76116 -4.52109
-4.53416 1.26902 -4.46144
-0.871365 -2.36634 -5.71345
-0.41882 -1.19704 -4.236
-1.46861 -0.597557 -3.41393
-0.220124 -1.69706 1.40698
0.393398 -0.460281 -0.0126155
4.59033 1.98163 -2.45963
4.45497 1.87405 0.501313
3.95124 0.520771 1.03106
9.02542 -2.29222 5.64471
7.22022 -1.67915 3.47064
6.67229 -0.19435 3.60564
9.54414 2.20686 6.74049
8.83543 2.40606 5.29293
9.67994 8.55478 0.665163
9.91381 6.61643 1.94809
10.2841 5.04062 3.02255
14.6574 7.44255 7.32691
13.1631 6.44957 6.57535
13.2602 6.16541 5.09544
16.8368 3.57524 3.29645
15.4686 3.14223 4.69134
15.8821 0.0643641 6.80723
18.3212 2.84584 9.77371
18.9726 1.46754 8.66343
24.8853 -0.853608 7.54111
23.5285 0.397054 8.17982
22.2649 -0.346542 8.59111
26.0906 0.56324 15.3028
24.7364 -0.699007 13.0257
22.3339 -1.02053 12.2773
19.3803 -1.41005 14.7004
16.2714 2.0083 14.6551
16.1806 0.468434 14.3988
10.3141 -1.44674 14.4429
11.7383 -1.52733 12.6333
12.675 0.234645 12.9123
10.4289 5.32264 9.88935
11.3387 5.16683 12.0176
10.6138 3.34368 12.0792
7.2118 3.44092 10.4052
7.21483 -2.0155 9.89296
5.65237 -0.888438 9.2655
5.71549 0.511428 8.60593
4.33565 3.34374 4.65613
2.5057 1.46275 4.91195
3.17143 -0.0154283 6.03095
1.08118 -4.29196 6.13132
2.82309 -3.74283 5.33357
4.65508 -5.56658 2.48677
3.09645 -5.10517 -0.902934
3.91359 -6.61668 -5.23827
5.29452 -6.28109 -3.86451
9.57161 -4.70605 -2.62732
7.99568 -1.93361 -3.76624
8.14307 -3.9066 -3.89356
timestep
-15.0141 8.03168 0.931713
-13.5514 8.84103 -1.6924
-15.0388 7.56493 -1.48171
-15.1341 6.93054 -0.0449879
-14.1357 2.55243 -0.974849
-13.4646 3.52799 0.0289767
-8.75181 0.249289 4.5489
-9.26652 1.52283 2.65966
-9.95785 2.66627 1.17292
-9.04812 6.54803 -1.75182
-6.72198 4.74006 -1.60899
-7.08282 3.3734 -1.10475
-10.2737 -1.79171 -0.209226
-6.83495 -1.53179 -0.489581
-5.11693 0.134671 -1.22955
-0.111895 0.458696 1.60386
-0.351945 0.914942 -0.996904
-1.39278 0.00610568 -1.72883
-0.678803 -3.4562 2.39551
0.747676 -3.53897 0.947919
0.189505 -3.25801 -0.533962
-4.22468 -5.28139 -0.897306
-2.51257 -5.52299 -1.72031
-2.29162 -5.086 -5.49889
-3.98216 -9.88777 -2.36603
-3.45893 -9.48866 -5.61882
-4.27046 -8.19193 -6.32588
-10.208 -7.16057 -3.01372
-8.11647 -7.99848 -2.62137
-7.26227 -7.20114 -4.25754
-7.66392 -4.1174 -7.87517
-8.04317 -3.82167 -5.93707
-10.7394 2.33294 -3.61905
-9.11774 0.471281 -4.50453
-9.67344 -0.429586 -5.59442
-13.9146 4.31084 -6.13444
-13.2751 2.15964 -7.58593
-11.771 1.79431 -7.79363
-11.729 8.59641 -7.42225
-10.6567 6.53162 -7.05871
-9.63498 4.88294 -7.00414
-3.81317 -0.327973 -8.40682
-5.22931 1.53562 -6.42671
-6.29848 3.77697 -5.6221
-3.97427 7.8367 -2.80364
-3.19193 6.08821 -2.70695
-3.215 5.18811 -3.9594
0.976336 3.4296 -6.0688
0.474813 3.98818 -4.23579
-0.821523 5.36345 0.204079
1.72614 3.8596 0.201568
2.5276 4.01431 -1.09387
9.60654 1.85437 -2.14798
7.08318 3.37469 -2.00437
6.22254 2.98967 -0.847983
6.86936 1.21348 3.56595
7.7437 1.94085 2.56007
14.0124 3.73921 5.02896
12.5356 2.24803 4.18812
11.3532 0.961409 3.25938
13.581 -3.40747 7.8867
13.146 -1.74558 7.02913
12.1 -1.8608 5.82092
8.91692 -6.09028 6.02992
9.66138 -4.55238 7.05214
9.40155 -4.28336 10.8937
5.58656 -1.5418 12.0924
6.76299 -2.6227 13.1095
6.01151 -5.9991 18.6374
6.39591 -4.72155 17.1655
5.88198 -5.15571 15.8019
-0.841131 -2.99989 19.5001
0.607376 -2.86682 16.8912
2.43045 -3.86791 15.2627
1.61227 -4.82029 11.6508
5.1631 -6.03564 8.65894
4.60485 -4.77115 9.31466
8.67278 0.228131 7.43881
6.51081 -0.367121 7.39326
5.67455 -2.08294 6.91538
3.4136 -4.57667 3.08341
4.48725 -2.92495 2.10623
6.06183 -2.98742 3.20308
9.34331 -2.0508 1.74721
10.9003 -5.59278 -2.02807
9.27435 -4.5073 -2.27344
9.23566 -2.96701 -1.94953
3.55844 -0.425009 -3.00405
5.72226 0.421955 -4.28924
7.40688 -0.537755 -4.14933
9.24855 0.460597 -8.29599
9.3929 1.49058 -6.64661
11.3316 4.63646 -6.77612
10.5447 6.334 -10.0512
6.20556 6.13635 -8.47685
6.95202 5.35076 -10.0478
3.35179 2.08508 -11.1607
5.75309 1.76454 -13.5546
4.88514 3.00061 -12.2579
timestep
-10.556 -2.51969 0.915923
-8.78901 0.19363 1.979
-9.16152 -0.664698 0.290698
-10.5215 -1.34492 0.230132
-11.297 -1.05279 -4.49139
-10.9319 -2.13933 -3.45368
-8.17832 -8.68112 -6.28373
-8.52542 -6.47027 -5.8887
-8.70319 -4.62332 -5.23271
-7.06623 0.584224 -6.11607
-5.31942 -1.80754 -6.47336
-6.01806 -2.99159 -7.12568
-6.7572 -9.80375 -9.48156
-5.49734 -6.69374 -10.3802
-3.70743 -5.06883 -9.52319
1.50078 -6.5832 -9.70423
0.714993 -4.0463 -10.0091
-0.465869 -3.84839 -10.97
3.36139 -2.14223 -13.792
1.74986 -2.51647 -14.8758
0.92348 -3.68069 -14.4188
0.889575 -7.35844 -17.8152
1.91355 -6.78887 -16.2853
4.36971 -5.63462 -18.8481
3.16133 -8.96874 -25.8434
3.34007 -8.04294 -22.5652
2.91996 -6.61722 -22.293
-4.02268 -6.18972 -23.1553
-2.50459 -7.91806 -22.6276
-0.920899 -6.77199 -22.2218
0.324248 -2.78324 -20.2136
-0.913238 -4.14157 -19.4454
-5.16798 -3.86143 -13.7614
-3.14921 -4.29527 -15.3087
-3.02066 -3.2744 -16.4931
-7.671 -0.670622 -15.1958
-5.43941 0.368836 -16.1037
-4.1433 0.142495 -15.3631
-8.11831 -0.205697 -10.034
-5.87628 -0.0318731 -10.9301
-4.05387 0.216394 -11.4592
3.09814 3.02469 -11.1155
0.827086 1.36676 -9.81529
-1.36313 0.402494 -8.83034
-2.56388 -1.75897 -2.66546
-1.57729 -1.31958 -4.26478
-1.81707 -0.0112813 -5.0839
-1.8918 4.38604 -2.42403
-1.44558 2.4349 -2.28067
0.113473 -1.90578 3.49789
0.0614736 -0.121988 1.14062
-0.636488 1.20028 1.26451
0.683809 5.61974 6.62525
-0.602144 3.79117 4.88317
0.0526674 2.40327 4.69099
0.710002 -1.16708 7.89799
-0.476643 -0.204164 7.48203
-6.95732 -1.67189 8.95403
-4.79253 -0.952161 9.48745
-3.11107 -0.101697 10.1685
0.376646 -4.22789 13.4259
-0.133969 -2.96992 12.1753
-0.715159 -1.66464 12.5823
0.0306338 1.66295 15.5359
1.29754 0.239127 15.2014
3.5829 -1.10539 18.021
7.07127 1.10947 21.2243
5.44138 1.24853 20.1974
4.38693 7.83762 20.7696
4.56127 5.77279 20.9272
5.29788 5.03011 19.793
6.76034 10.1105 23.5273
8.51628 8.65512 21.4554
8.50645 7.14556 19.345
11.1956 7.29595 16.7798
10.9488 3.34058 14.2246
9.96937 4.22627 14.9512
4.22339 5.94169 14.6408
4.88428 3.73501 14.9533
6.53253 2.69564 15.2358
8.06577 -2.31943 18.4859
7.54152 -2.27323 16.2625
6.59652 -1.04296 14.9627
4.10482 -2.65951 12.5957
2.10063 2.80448 9.86032
3.11906 1.93381 11.2662
3.49853 0.611085 10.5892
4.63075 3.22915 3.83744
4.6274 0.961445 5.36212
4.67789 1.55578 7.18584
8.89642 4.5276 6.65455
6.9863 4.52089 6.34904
6.14023 6.73788 3.35038
2.34263 6.49281 3.54826
1.16579 8.47994 -1.26526
1.00902 8.44975 0.672647
-2.42498 12.5921 0.780958
-1.28902 11.5204 3.82446
-1.50748 11.1122 1.86595
timestep
18.7519 -17.3662 1.53263
19.8859 -14.8072 3.30701
18.2059 -15.8508 3.40451
17.6428 -16.5617 2.18047
13.5031 -17.2907 3.39989
13.8157 -17.3302 1.86514
8.04362 -18.9151 -2.41231
9.61109 -17.6116 -1.2794
10.846 -16.4533 -0.258363
12.4904 -13.0477 2.91194
10.8201 -11.9498 0.777012
9.6902 -12.9252 0.259674
1.61717 -10.5865 -3.70283
4.87347 -10.7215 -2.16912
7.21389 -10.4088 -1.09415
11.4325 -4.60328 -0.967693
9.88785 -6.76963 -1.41806
8.97329 -7.11347 -0.286792
10.4378 -3.75665 3.35302
8.66004 -4.38365 3.45014
7.88232 -4.469 2.02709
10.1204 -0.666983 1.00111
8.93436 -1.54464 -0.276398
8.71484 -0.494809 -3.97165
14.3452 -3.22187 -4.59734
12.4303 -1.47606 -6.73052
10.9282 -1.77655 -6.61935
10.0225 -8.40295 -6.88838
11.1969 -7.00841 -5.48896
10.0828 -5.36556 -5.63581
5.5874 -5.07108 -6.6921
6.4636 -4.72307 -4.91118
2.80237 -3.91553 1.10328
4.03865 -3.53287 -1.09147
4.42904 -4.90529 -1.72354
3.50689 -7.90757 3.12225
2.68831 -8.58425 0.625598
2.07784 -7.46619 -0.133768
-0.238996 -7.46725 4.8114
-1.20263 -8.25418 2.84982
-1.31691 -6.97068 1.31697
-7.41378 -8.67769 -2.36025
-5.86928 -6.40319 -0.979613
-4.65123 -5.08528 0.673532
-3.0363 -0.893727 3.44521
-4.88208 -0.720319 2.69918
-5.71063 -1.96584 2.61269
-10.2357 -1.64568 4.34105
-9.14605 -0.343429 3.4956
-9.23574 6.09257 7.26488
-9.05982 3.47328 6.16582
-9.77006 3.12442 4.85456
-12.3685 7.46391 -0.297184
-12.1829 6.31834 2.33047
-10.7413 6.22001 2.88774
-7.01097 9.17498 3.90131
-8.54384 9.26896 3.60172
-13.6724 14.6014 3.38095
-12.2342 13.0254 2.39778
-10.5774 11.9272 1.98068
-8.3992 16.5179 -2.24347
-8.76918 15.6119 -0.695381
-9.26781 14.1572 -0.805235
-8.99981 11.6903 -5.02818
-7.84751 13.0384 -4.11514
-5.55233 15.0551 -6.29298
-1.60082 16.9977 -8.19877
-1.7795 15.6834 -6.83041
3.06027 13.2902 -7.72202
1.93509 12.9276 -6.17698
1.3238 14.0328 -5.41433
2.13582 20.7689 -2.70854
2.47583 18.001 -1.95268
3.51958 15.976 -3.02864
2.9752 13.3907 -0.230487
-0.814023 11.5531 1.99517
0.04154 11.0516 0.815627
0.424874 6.53214 -2.02456
-1.52531 6.46176 -0.789231
-2.08669 8.27628 -0.616779
-6.40858 9.9066 -2.42158
-7.08429 9.77061 -0.326003
-5.8066 8.31611 0.165674
-5.89607 4.82779 1.7861
-6.49995 4.82579 -3.37473
-6.80866 3.17574 -2.42471
-7.69718 3.48853 -1.17909
-14.2285 3.14358 0.92282
-12.1734 1.89094 -0.178715
-10.5562 0.998461 -0.423297
-8.23017 -3.04224 -2.25941
-9.70574 -2.64995 -1.06406
-11.0159 -5.88545 0.605355
-8.22544 -6.28279 3.22381
-5.02743 -5.20882 6.72515
-6.8615 -4.87507 6.37773
-5.75057 -2.60482 9.82642
-9.20787 -1.8642 9.82826
-7.61956 -2.22239 8.9074
timestep
10.1899 -7.6204 13.995
11.1514 -9.69351 11.562
9.49413 -8.60226 11.8892
9.6968 -7.35732 12.692
6.61256 -4.3448 10.6351
6.71169 -5.12144 11.901
0.210256 -2.4702 14.5203
1.77155 -3.80178 13.3983
3.10894 -5.11384 12.7058
-0.339048 -9.45602 7.59335
0.629774 -8.43222 10.1741
0.925264 -6.86822 10.2528
-3.09468 -0.444919 12.7971
-2.51276 -2.67496 10.1193
-1.97128 -4.82835 8.78266
-4.86313 -7.96989 7.4194
-5.6834 -5.64822 6.41148
-4.61159 -4.59818 6.1875
-4.77997 -4.2138 1.57633
-5.00148 -2.42698 2.15176
-5.82471 -2.22312 3.40046
-9.89192 -5.42506 2.36372
-9.33726 -3.69126 2.86248
-10.7365 -0.402357 4.07437
-11.113 -4.49806 8.40049
-12.7234 -1.63168 8.06693
-12.0345 -0.313223 7.54648
-6.69899 -0.825924 11.3035
-8.45998 -1.5408 10.0208
-8.29357 -0.277737 8.51729
-5.77097 3.21184 6.91859
-5.17559 1.22306 6.98131
1.25994 -1.99758 6.36561
-0.806723 -0.472654 5.79992
-1.55238 -0.0978742 7.07837
3.50318 -1.86327 9.79209
1.38223 -0.440512 10.7884
0.902159 0.775632 9.80186
5.48473 4.57742 9.52199
5.18925 2.99514 7.76157
3.2933 2.64463 7.68534
0.947134 7.85831 3.78206
0.400599 5.07777 4.29969
1.4097 2.6761 4.40034
1.76821 -1.86918 2.19653
0.572139 -0.658692 1.29791
1.39219 0.606626 1.11786
3.94559 0.372704 -3.10866
2.09509 0.882958 -2.53078
-3.02175 3.00187 -7.75071
-1.41425 2.57869 -5.28869
-0.356638 1.45502 -5.35389
1.80246 -1.12016 -11.8443
1.30106 -0.100804 -9.11835
0.412361 1.18222 -8.99115
-3.23045 -1.03686 -11.3059
-2.2958 0.236939 -11.5609
0.642502 4.20174 -15.0728
-1.43794 3.38148 -14.8446
-3.2247 2.69062 -14.2432
-6.4526 -0.319283 -19.1998
-4.98784 0.272089 -17.971
-5.46811 1.44386 -17.0993
-7.30693 -1.25176 -13.4829
-8.00085 0.312475 -14.457
-8.30295 3.96554 -13.5637
-5.45069 7.79866 -13.09
-5.39609 6.09378 -12.3046
-8.84965 7.04182 -6.75232
-8.08843 6.11326 -8.35049
-6.95241 6.89114 -8.93749
-4.80686 13.1198 -5.83136
-5.44084 10.2815 -5.19541
-5.23513 7.76345 -5.71148
-4.15634 4.95638 -3.335
-1.49405 2.40364 -0.24255
-1.3578 3.71561 -1.12913
4.06342 6.39471 1.56455
3.55884 5.95438 -0.680186
2.2102 5.09182 -1.76102
0.386813 5.54774 -8.15329
2.33268 5.02251 -6.98742
3.03936 4.15192 -5.35082
5.95317 1.79976 -5.94822
5.4946 -2.4102 -9.53451
6.87369 -2.13374 -8.24169
6.59415 -1.78498 -6.67627
5.70385 -7.3354 -2.58826
6.41162 -4.8741 -3.2442
7.3332 -3.15582 -3.21659
11.8237 -5.75044 -3.47494
10.7579 -4.7308 -2.04328
12.5824 -3.53992 1.07755
11.6127 0.145901 1.56443
7.89145 2.69767 -1.27374
9.34615 1.3629 -1.14067
10.3748 4.2901 -4.94899
11.2496 0.878536 -5.55462
10.2056 2.31882 -4.63093
timestep
4.85595 -12.9005 5.52851
1.30429 -12.267 3.69343
3.04385 -13.0042 3.90489
3.46879 -13.1011 5.41415
-0.0550997 -10.0681 7.13761
0.73098 -11.3669 7.39782
0.173037 -14.8114 12.9701
-0.382605 -13.9943 10.7959
-1.60976 -13.6187 9.30259
-3.43613 -12.7339 14.5376
-5.25314 -12.4015 12.2041
-4.9525 -13.4308 11.1227
-2.36784 -12.5218 3.88754
-5.05257 -13.8891 5.9312
-6.52983 -12.8435 7.72917
-13.3372 -10.5678 6.93502
-10.8106 -11.0731 6.41681
-10.2419 -12.0823 7.34686
-14.732 -14.213 8.43863
-13.2588 -15.4645 8.63016
-12.2207 -15.2379 7.5811
-16.427 -15.2449 5.44904
-14.7483 -15.0779 4.65114
-12.5038 -12.5201 2.97322
-17.3335 -9.91634 2.58269
-14.6491 -8.24797 3.44662
-13.3881 -8.78851 2.87796
-11.0115 -5.50057 9.1156
-10.8834 -6.61606 6.96094
-10.7795 -7.62976 5.28859
-6.32872 -8.40966 3.86177
-7.0575 -8.51135 5.72628
-3.25066 -8.70263 11.9729
-3.60306 -9.17626 9.2583
-4.49805 -8.09362 8.58219
-2.20378 -4.89484 12.9176
-4.06376 -4.13474 11.2032
-3.74095 -4.55284 9.77935
1.50546 -8.19762 10.4248
0.543906 -6.25239 9.50131
0.00507253 -4.50162 8.78601
5.59099 -4.37847 3.06861
3.59028 -3.61158 5.04897
1.6945 -2.30491 6.24054
-1.70426 3.04329 3.80388
-0.411155 2.0473 4.87527
0.231159 0.755263 4.34863
1.08266 0.296246 -0.268493
1.40789 1.91304 0.917866
4.45835 8.18406 -0.345805
3.8328 5.47683 -0.799169
2.36125 5.11743 -0.728081
-1.92439 9.09009 -5.35315
-0.0839795 8.31238 -3.31081
0.765198 7.08668 -3.62907
2.73987 5.04324 -7.17897
1.98963 6.37532 -7.22752
0.104563 10.0755 -13.5737
0.937005 8.56835 -12.0995
1.39499 7.00342 -10.8622
3.43693 1.9156 -14.4921
2.29212 3.29879 -13.8724
3.03887 4.37843 -13.1153
2.24918 7.25129 -16.7008
3.97861 6.83685 -15.7306
5.99833 8.83036 -13.2406
9.23039 5.99505 -10.8488
9.04509 7.82612 -11.3323
11.8128 4.52296 -13.7334
10.7177 5.5985 -14.9177
10.753 7.0859 -14.7242
7.95405 6.55303 -20.9133
7.08266 8.21768 -18.5776
8.18716 9.17251 -16.5272
6.13904 12.3339 -15.7144
5.96305 15.5405 -12.348
6.4435 14.1355 -12.4426
7.6388 15.6123 -6.73408
6.1062 14.1451 -7.48716
6.05242 12.7907 -8.86765
6.77027 9.51507 -5.9815
6.78394 8.12782 -7.71273
5.31291 9.05784 -8.58169
2.11242 10.253 -6.91498
5.18695 13.9377 -2.34294
4.05845 13.0074 -3.64441
3.26379 11.6693 -3.54373
-1.34607 8.34245 1.23945
0.664778 9.79688 0.204897
1.86599 11.3167 -0.0721307
2.71373 15.4982 2.61237
3.3155 13.6843 2.59197
3.67424 12.1212 5.93192
6.1335 9.26671 6.51288
2.80394 6.6286 3.79355
4.49726 6.32791 4.81898
9.62582 6.61276 3.51187
7.61348 5.66863 1.36906
7.8518 5.59401 3.33464
timestep
11.3579 -6.54534 -7.88014
9.42543 -9.30258 -5.44332
10.2411 -8.53891 -7.04834
10.0926 -7.01979 -7.28778
5.99135 -5.71829 -5.6017
7.24359 -4.95963 -6.06311
7.34238 0.963461 -7.13755
7.24631 -0.535962 -5.3598
7.35465 -1.89528 -3.87945
4.81849 1.45541 0.289185
3.87155 -1.22416 -0.632698
5.01708 -2.21586 -0.854184
7.35493 -10.3269 -2.13348
6.13112 -7.22749 -0.662074
4.15338 -5.90313 0.120493
-1.9531 -6.35934 3.25987
0.156688 -6.81703 1.73911
1.46759 -6.99561 2.48572
0.811528 -6.71424 7.90575
1.7048 -8.16729 6.98754
1.05213 -8.86454 5.79888
-3.73146 -8.22504 5.89498
-2.54941 -9.47518 6.75926
-3.95069 -12.1885 4.45301
-5.41175 -16.8135 3.42266
-7.59614 -14.5051 4.36016
-7.53045 -13.0544 4.06848
-10.087 -11.2981 10.7503
-9.74458 -11.0133 8.41252
-9.04649 -10.8868 6.65279
-9.6226 -6.95538 4.04839
-8.11855 -7.49649 5.24328
-5.05953 -5.0018 11.2194
-5.83647 -5.25502 8.73643
-7.02643 -6.18073 8.60489
-7.28792 -6.42439 14.239
-9.4618 -6.87558 12.699
-9.62217 -6.00955 11.4039
-7.96513 0.816338 13.5591
-8.95159 -1.40517 13.7189
-9.06058 -2.3122 11.9333
-8.80706 1.57802 4.2604
-8.27182 -0.220502 6.52607
-7.48025 -1.03777 8.77779
-2.27484 -1.47931 9.57655
-2.79032 -0.430608 8.01971
-4.03357 0.503224 7.93055
-3.73069 5.53113 6.65146
-4.11519 3.7039 5.94952
-0.863674 2.15296 -0.762941
-2.18446 2.00357 1.76611
-3.02229 3.18494 2.30531
-7.85907 6.22487 -2.05714
-5.17075 6.05015 -0.982947
-4.72069 4.49253 -0.829314
-5.64233 1.94669 -4.68337
-4.3465 2.69216 -4.28303
-2.24717 -1.0544 -9.27088
-2.30576 1.00459 -8.28524
-2.46843 2.81009 -7.47966
-6.38846 6.55679 -11.0832
-5.73005 5.27448 -9.80249
-4.3625 5.5588 -9.24267
-5.74376 8.20522 -5.78956
-3.84083 7.8328 -6.35853
-0.870668 9.28148 -4.43312
3.16151 6.77199 -4.10741
2.91716 8.52127 -4.74508
2.29711 12.3008 -7.18227
3.56102 11.4403 -8.3533
3.42767 9.89879 -8.34712
9.80575 11.5093 -10.8434
7.4169 10.1885 -12.0184
5.2482 8.8888 -11.3629
5.9969 5.52922 -13.2286
4.56216 1.08612 -11.4761
4.34435 2.58053 -11.3233
-0.110053 7.27669 -9.05938
1.84914 6.10222 -8.90457
2.53448 4.28989 -8.51659
3.37621 2.7578 -2.80662
2.81347 1.43394 -4.56745
1.49486 2.74135 -5.2531
-0.288325 5.06453 -2.84921
0.681355 10.0295 -0.383925
-0.0585785 8.44825 0.606303
0.356912 6.99935 0.366257
0.386344 3.0796 6.82871
1.85894 3.91533 4.76756
1.34559 5.53307 3.66126
2.72468 9.10223 6.05902
3.88575 8.24847 4.65643
7.66937 8.1511 4.18929
9.76552 5.34547 2.80623
8.9449 3.41795 -1.83503
9.58073 2.9055 -0.0921211
12.9077 -0.367783 -1.71197
10.5409 -1.59401 0.6681
11.0518 -0.489405 -0.843292
timestep
-6.92071 -26.4705 18.6766
-9.24955 -27.3802 16.1418
-8.88927 -25.9796 17.3042
-7.43491 -25.851 17.504
-6.57425 -27.4889 13.2947
-6.15754 -26.2139 13.9412
-10.393 -21.5627 9.50664
-8.68506 -22.1756 10.9814
-7.3079 -22.9429 12.2477
-2.78896 -17.9924 15.3368
-4.20932 -20.1013 14.0275
-5.28746 -19.8452 13.0721
-8.44669 -19.6227 6.91365
-6.85508 -17.1931 8.90082
-4.9923 -17.1037 10.4846
0.816877 -12.942 10.6179
-1.13382 -14.4305 9.71188
-2.55503 -14.2381 10.3936
-1.25878 -9.13146 11.7725
-2.85813 -10.0144 12.4033
-3.67061 -10.6784 11.2787
-1.89144 -8.30952 8.14538
-3.44091 -9.36584 7.80886
-5.45624 -10.2337 4.75854
-7.06286 -5.27009 4.36197
-7.8837 -7.30555 1.91688
-6.755 -8.35848 1.62668
-6.85549 -7.78396 -5.00932
-5.61299 -7.74415 -2.98986
-4.40074 -7.78631 -1.31583
-0.130204 -6.42579 -2.42721
-1.76829 -5.36908 -2.60872
-2.43629 1.09561 -5.79306
-1.58179 -0.882503 -4.29865
-1.52535 -2.33236 -4.8607
-1.68973 0.26054 -10.2726
-0.735987 -2.14067 -9.56039
0.00763316 -2.2957 -8.2515
0.609061 4.27575 -8.19073
1.5419 2.27862 -7.45932
2.23307 0.537631 -6.91943
6.23326 -4.58616 -3.26193
3.87029 -2.75293 -3.36127
2.38986 -0.699982 -3.36129
-2.67258 1.73123 -0.131251
-1.14774 0.611132 -0.485122
0.348908 1.14548 -0.767808
1.00105 2.27399 3.84498
1.10125 3.32661 2.19677
5.52576 1.60803 -0.920232
5.37996 3.82737 0.991742
4.22564 4.7873 0.670066
5.26178 4.92252 -6.81347
4.72204 4.39032 -3.96985
4.96041 5.55678 -3.01707
6.68932 9.51614 -3.63203
5.44074 9.0412 -4.50801
9.18435 7.04022 -10.9555
7.73592 7.59621 -9.20496
6.31946 8.39418 -8.04678
1.36657 5.96988 -11.4385
2.81295 6.01031 -10.1964
3.37774 7.43127 -10.1854
-0.415781 9.481 -6.89196
1.24143 9.71661 -7.99812
3.16521 12.9798 -7.51187
5.41225 15.5144 -11.0873
5.51652 13.6474 -10.4906
8.48081 9.33888 -14.106
7.26333 10.3077 -12.8761
7.94785 11.4352 -12.2602
11.3991 17.234 -17.363
10.3552 15.1306 -15.6035
10.6411 13.9544 -13.3591
10.4069 15.2266 -9.75765
10.9033 12.4061 -5.97249
9.79335 13.2021 -6.57834
4.62172 16.1068 -4.59256
5.72341 14.449 -3.49377
7.33952 13.3126 -3.59982
8.11836 11.3009 2.6537
9.19055 11.0952 0.655289
7.60877 11.0694 -0.581914
4.42993 9.3605 0.575999
0.98697 12.4963 -2.49847
1.01637 10.5249 -2.56642
1.1619 9.58562 -1.33915
0.825969 4.93158 -4.22963
-0.371874 5.22292 -1.93828
-1.3715 6.8536 -1.84592
-3.35338 5.83414 2.29495
-4.1552 6.17605 0.584338
-6.01051 9.41481 0.0409131
-7.84689 9.63748 3.30143
-5.89864 9.81369 7.5359
-7.79703 9.85334 7.0478
-11.7968 12.1699 9.48514
-8.97054 14.1465 9.02687
-10.0018 12.443 8.72068
timestep
12.4284 1.4685 -4.11291
11.2164 1.43768 -7.06119
10.6158 2.49108 -5.54725
11.0911 1.95559 -4.13948
6.72885 0.897542 -2.76053
8.09158 0.912561 -2.04038
10.8381 -4.36264 -2.56315
9.45689 -3.55408 -1.05033
8.41478 -2.36948 0.0146474
3.6105 -0.787179 0.883783
5.21724 -1.67774 3.15231
6.62446 -1.24245 3.10744
12.8942 -3.06435 8.30216
10.5063 -1.90937 6.06319
8.62995 -0.168091 6.1321
8.68871 -0.612034 10.3112
8.61778 2.05351 9.95795
7.90302 2.55672 8.71817
10.079 6.81443 7.21658
9.16869 6.94444 8.85917
7.72651 6.35701 8.78142
5.84116 6.26332 4.80861
4.94361 6.75372 6.29875
1.48565 5.71241 7.2281
4.85702 5.265 11.7565
4.19968 3.02509 9.39248
2.8313 2.71287 9.02444
1.56412 4.46872 16.0131
1.18239 3.33473 14.0851
0.724907 2.70837 12.2336
-3.61687 -0.255081 11.0334
-2.56185 1.35249 10.7651
-5.60866 7.53331 8.5767
-3.94417 5.43002 8.88445
-4.75457 4.22075 9.44814
-9.08471 7.02644 6.65574
-9.21261 5.33642 8.62897
-8.31746 4.02248 8.4307
-8.93596 5.5319 2.54783
-7.82329 3.98268 3.96419
-7.17685 2.55189 5.07939
-7.18304 -5.38579 4.1247
-5.45173 -3.0573 4.53249
-5.36423 -0.593002 4.24589
-0.977717 2.01658 0.171678
-2.08206 0.913449 1.26134
-3.65557 1.10088 1.27754
-5.99471 3.73434 -1.88719
-5.31576 1.93923 -2.01198
-0.473313 0.114195 -7.0727
-2.3227 1.3699 -5.20728
-2.63113 0.391539 -4.14135
-2.98855 -5.65838 -3.01834
-0.8305 -3.80701 -2.41692
-0.582999 -2.75401 -3.41272
2.55724 -3.61944 -6.86232
1.06106 -3.63703 -6.68594
-2.03119 -7.08895 -11.5308
-1.36927 -7.17457 -9.2411
-0.955625 -6.81765 -7.30804
1.8644 -12.4443 -5.06442
1.49998 -10.5566 -5.26744
0.0469234 -10.2024 -5.87485
-3.21752 -13.8243 -4.66895
-1.6039 -13.0438 -3.81073
0.447162 -14.0268 -0.730639
4.47893 -13.8742 -3.52658
3.95995 -12.9467 -2.01145
0.154631 -7.67242 -2.56882
1.13229 -9.06452 -1.63145
2.61736 -9.3693 -2.1139
7.1577 -6.32113 -7.49476
6.17583 -6.67571 -4.64749
4.60275 -6.20003 -2.74929
4.91376 -2.67748 -1.42962
1.89322 0.447128 -3.50227
3.14217 -0.327845 -3.87211
3.28099 -0.0605782 -10.2437
5.04651 0.317729 -8.78688
3.99635 1.03521 -7.3373
4.36084 5.36801 -6.22608
2.59491 5.95003 -7.43089
1.96154 4.13765 -7.91338
-1.35479 3.36173 -9.78713
-5.2381 5.84124 -6.49057
-5.52688 4.63682 -8.0115
-4.70243 3.36513 -7.95032
-5.16609 -2.71738 -5.26691
-6.38567 -0.784835 -6.64974
-7.34738 0.922219 -6.87661
-11.5831 0.816762 -6.8807
-10.6813 1.86108 -5.52023
-11.63 1.53719 -1.76653
-11.9495 4.60218 0.427697
-16.5062 5.63042 0.646696
-14.9994 6.74533 0.00127212
-15.954 11.0622 2.12143
-14.5233 11.5557 -1.09675
-15.5078 10.4905 0.10587
timestep
10.1905 9.57191 -27.6924
7.84974 10.5228 -29.2028
8.0327 10.6694 -27.2955
9.35612 10.3516 -26.7406
10.406 11.7197 -22.446
10.4392 10.3965 -23.0625
13.4101 8.57092 -17.2475
11.83 8.26626 -18.8717
10.5536 7.77425 -20.2792
7.23462 2.87163 -21.14
6.47391 5.18426 -19.6019
7.67563 5.78575 -18.7683
12.586 6.52262 -13.4038
10.3027 4.43514 -14.9717
7.83077 3.91375 -15.4332
6.76242 -1.01505 -14.6507
4.66122 0.59981 -15.3068
4.77957 1.87584 -14.5383
0.723613 0.474797 -11.2234
1.75243 1.96757 -10.7905
3.20448 1.6731 -11.0146
6.77886 1.02945 -7.86328
5.02345 0.299976 -7.9691
2.92978 1.02181 -4.8463
4.48954 1.07832 2.38875
4.17194 0.156228 -0.760888
5.03628 0.853051 -1.81129
12.0858 2.67139 -1.35498
10.2695 1.24754 -1.09478
8.595 0.346971 -0.677864
6.455 -3.47151 0.836328
7.84659 -2.51632 1.76465
11.8815 -7.37546 5.67262
10.9464 -5.69197 3.80294
9.8347 -4.73715 4.26053
10.9368 0.406827 2.96652
12.7276 -0.976521 4.56493
11.9942 -1.93811 5.45917
10.01 4.0004 7.3372
9.39007 1.663 7.18301
8.89371 -0.235378 6.97358
4.20986 0.639993 13.1112
5.03885 -0.49499 10.4888
5.40185 -1.23329 8.08304
2.55322 -3.05332 3.93172
1.67147 -1.98063 5.36897
2.34589 -0.707545 5.92843
-0.973552 2.90244 4.06776
-0.341462 1.94412 5.7336
-4.64346 -1.9257 10.599
-3.15792 0.0929427 9.17116
-3.07215 -0.0419138 7.66307
-5.13385 -4.56765 4.79973
-6.3663 -1.96592 5.0539
-6.37686 -1.45934 6.51829
-7.88544 -4.63837 9.80233
-6.59517 -4.48933 8.87789
-0.975002 -6.41098 9.70406
-2.72191 -6.95422 8.12669
-4.67324 -7.26449 7.33941
-6.94199 -10.648 9.647
-8.36953 -9.86619 8.58391
-7.74339 -9.42953 7.245
-10.4352 -5.27544 5.53787
-9.26989 -6.71311 5.10949
-7.3024 -6.64067 1.80751
-4.8993 -3.02045 1.12042
-5.07746 -4.3577 -0.260575
-6.42247 -5.75324 -4.50474
-4.55135 -5.23755 -4.69312
-3.69494 -5.62236 -3.54344
0.794311 -0.451572 -7.78178
-0.129947 -2.47113 -5.76319
-0.377284 -3.84469 -3.60844
0.478926 -1.45047 -0.683692
-1.87464 2.77018 -0.796893
-2.10242 1.32632 -0.294569
-4.53972 -0.844809 -2.50214
-6.53247 0.0545635 -1.71092
-5.86456 1.1061 -0.18789
-9.09363 3.56317 5.65004
-7.50586 3.71162 4.02747
-7.65146 1.94976 3.02909
-10.4069 -0.207284 4.64195
-12.7984 -2.32483 9.31863
-10.8714 -1.90127 8.98136
-10.2847 -0.735579 8.32389
-5.00783 3.69249 12.2824
-6.56512 2.5527 10.4052
-7.47531 0.826892 10.1858
-7.65949 0.145306 15.0574
-7.87016 -1.03783 13.4754
-10.4208 -3.86088 13.7077
-13.7163 -2.82927 15.2874
-13.385 0.382766 18.8924
-14.9039 -0.712355 18.2388
-18.946 0.789106 14.908
-17.3855 2.94473 16.6791
-17.8535 1.06382 16.669
timestep
13.71 20.4653 4.13525
15.4509 18.0391 7.14811
14.3657 19.4778 6.2384
14.7366 19.6052 4.79687
14.9553 14.8696 3.60008
14.8979 16.2794 2.907
13.8057 18.8258 -3.16386
12.5445 17.1779 -2.00866
13.4606 16.0345 -0.634584
13.5268 9.11097 -3.4202
12.5923 11.7238 -2.47192
13.4618 12.8959 -2.79613
16.3892 17.9077 -5.70092
15.921 14.5499 -6.5343
13.9937 12.924 -6.53916
15.5417 8.62 -10.0646
13.3599 9.96986 -10.3113
12.6154 10.2708 -8.99331
7.87393 7.70983 -10.1374
8.60081 7.84897 -8.37114
10.0125 7.59626 -8.04211
11.6064 3.1993 -8.04518
10.2395 3.88125 -9.16485
7.63065 2.14722 -11.3104
6.87583 -5.46652 -13.6426
7.50932 -2.56318 -12.2308
6.61865 -1.32674 -12.5016
0.801058 -2.14629 -16.9174
1.83544 -1.93393 -14.8585
3.08615 -2.0591 -13.3124
0.0266466 -1.7326 -9.50699
0.500298 -3.28726 -10.6619
-3.51812 -5.98658 -15.9463
-1.67735 -4.73822 -14.5291
-1.57343 -5.33802 -13.1406
2.61133 -6.69323 -15.9435
0.981367 -8.60588 -14.9783
0.505169 -8.43335 -13.5952
6.06012 -5.23208 -9.13649
4.1847 -6.04698 -10.3243
2.62558 -7.32296 -10.6428
-1.18556 -12.092 -7.78293
-0.173968 -9.27422 -7.34883
-0.212709 -6.89675 -8.30686
-3.9147 -2.93501 -8.61302
-3.89553 -3.89657 -6.98134
-2.58375 -4.55051 -6.41044
-2.30025 -4.07227 -1.30786
-3.64093 -4.38586 -2.70841
-10.6544 -1.95801 -2.18272
-8.06248 -3.37759 -2.36116
-6.90833 -2.87311 -1.52841
-5.14688 -3.0048 2.77925
-7.57178 -1.31182 2.78798
-8.58728 -1.89549 1.92791
-11.329 1.92974 0.722561
-11.4553 0.474704 1.22938
-16.1502 -3.30601 3.74355
-15.4433 -2.07865 1.91354
-14.9507 -0.838901 0.403031
-18.9816 1.37742 0.343141
-17.8852 2.56786 -0.761204
-16.7311 1.83687 -1.49109
-13.3719 5.33113 -2.41302
-13.5546 3.48979 -2.92445
-10.391 1.3991 -3.14465
-7.1032 2.28853 0.692259
-7.32039 1.72879 -1.13044
-1.41781 0.547518 -3.49427
-2.92266 1.67339 -2.6865
-3.64736 0.750854 -1.68191
2.81335 2.33994 2.18852
-0.191721 2.19658 2.38434
-2.10378 0.598196 1.74002
-2.63475 -1.49447 4.88423
-0.855003 -5.68285 5.41847
-2.35535 -5.22387 5.18313
-2.17723 -7.70497 9.41385
-4.33264 -6.93667 9.78971
-4.47183 -5.65211 8.34881
-9.9697 -3.2658 9.74765
-8.95876 -3.13721 7.72482
-7.28682 -3.11782 8.61947
-7.12725 -2.13688 12.194
-2.33907 -1.13056 12.3516
-2.64262 -2.65902 13.468
-3.77171 -3.75654 13.2176
-0.448372 -3.89857 17.5031
-3.09618 -4.46611 17.553
-3.40948 -5.97144 16.3143
-2.32614 -10.4675 17.2788
-3.96206 -9.53921 17.2798
-7.31267 -10.6891 18.9606
-6.99268 -12.5347 22.2627
-2.18373 -11.6741 22.0499
-3.37665 -13.2056 21.5051
-4.95098 -16.8458 24.06
-1.70115 -16.2566 24.697
-3.08666 -16.5525 23.3314
timestep
3.05755 10.5138 13.2432
2.7826 7.50546 14.2479
4.42971 8.58043 13.9693
4.30483 9.7949 12.9938
5.56538 6.69262 9.67106
5.14711 8.21613 9.65943
5.57954 11.8411 3.9919
4.44804 10.3692 5.37369
3.2854 9.03115 6.36328
-1.51104 4.36841 3.62672
-0.103672 6.43554 5.07955
0.775867 7.30914 4.19494
0.426908 10.2463 -3.97376
-0.578861 8.91003 -0.8894
-1.28768 7.29066 0.91345
-5.84978 9.58033 0.386288
-5.84898 6.93916 0.363397
-4.68515 6.38215 -0.522875
-3.44034 11.0046 -2.60799
-4.81359 10.0306 -3.53531
-4.47896 8.45856 -3.71801
-0.515055 6.30459 -3.65847
-1.74084 6.111 -5.0521
-0.882696 3.54244 -7.57936
1.57276 -3.69155 -5.22051
0.0846422 -1.14042 -6.59117
0.655351 0.238166 -6.30788
6.09647 2.75861 -6.12328
6.11014 0.6917 -7.06632
4.46432 -0.183181 -6.59134
4.5571 -3.31122 -2.84212
5.57175 -3.24061 -4.48082
4.01471 -7.86892 -9.55799
3.75842 -5.71386 -8.04381
5.18106 -5.16363 -7.69093
9.11222 -8.13684 -9.32463
7.94877 -6.72428 -11.2297
7.35614 -5.40757 -10.8152
3.27907 -6.56076 -15.8499
4.08756 -5.19439 -14.0265
4.55738 -3.75936 -12.8344
3.07474 3.26622 -11.2248
2.49189 0.454507 -10.4886
2.01388 -1.92023 -10.8139
-0.793322 -6.6655 -8.78319
-0.965116 -4.81363 -8.31211
-1.01646 -3.66394 -9.35286
-5.4659 -1.29469 -9.55177
-3.96326 -1.45539 -8.1656
-6.29439 -6.06707 -2.86931
-5.22849 -4.69153 -5.18792
-4.57899 -3.28418 -4.88662
-1.36968 -0.242138 -3.05915
-3.08641 -1.46066 -1.22351
-3.35983 -2.99742 -1.37709
-4.63019 -4.59582 3.00948
-4.40676 -5.23368 1.54412
-4.46314 -10.6181 4.88669
-4.87625 -9.60394 2.86833
-5.60324 -8.82348 1.28535
-10.2445 -7.43875 -0.00678683
-10.1354 -9.35225 0.0627812
-8.83331 -9.77562 -0.49201
-9.15567 -10.3941 -5.41042
-8.80297 -8.90535 -4.19655
-8.92183 -5.69447 -6.23539
-8.47472 -1.85125 -3.39814
-9.83227 -2.38697 -4.6135
-12.6438 2.55787 -7.8158
-11.8965 1.14282 -6.69456
-10.435 0.646728 -6.80362
-9.75861 7.6593 -4.76768
-9.05719 4.86196 -4.00095
-7.83779 2.69244 -4.88393
-4.20799 2.31192 -4.00172
-4.10944 1.55979 0.76218
-3.25621 2.25018 -0.247033
2.81733 4.10997 -1.81901
2.15561 2.6859 -0.201828
0.51463 1.89353 0.50527
0.51963 -3.49716 3.09209
-0.305696 -1.5902 4.04204
0.923563 -0.313034 3.5432
4.58257 -1.05614 4.50777
6.11681 0.995276 8.76401
5.42172 -0.666633 9.05387
5.66783 -1.80403 8.01575
5.44592 -8.71218 8.808
7.02657 -6.6625 9.23849
6.1687 -5.03774 9.81506
2.15158 -3.87252 12.1124
4.01569 -3.45782 12.6314
4.94036 -1.88965 15.8309
6.09314 -3.288 19.1105
10.6433 -3.02846 17.9976
9.48555 -1.58576 18.644
12.5609 2.04772 16.6056
9.97802 3.57142 18.4566
10.7264 1.93437 17.7477
timestep
20.2465 0.327302 2.83905
18.3202 -0.384663 -1.0292
19.5008 -0.610108 0.609738
19.4676 0.566427 1.61273
15.7293 2.76649 -0.107146
16.0765 2.36033 1.33212
12.9604 4.04641 7.27138
12.9445 3.50274 5.03102
12.8137 2.86169 3.12839
10.159 4.07705 -2.0279
9.04277 4.02049 0.641941
9.70141 4.6765 1.72051
9.87171 12.7596 3.57527
9.3081 9.37469 3.29325
7.68209 7.39451 3.6219
5.29844 8.41473 8.57521
4.32987 6.71082 6.79153
4.32583 7.34232 5.45211
5.34477 12.3881 3.6794
4.40859 12.217 5.3451
3.38027 11.021 5.40348
2.70625 11.7445 0.98682
1.67644 10.474 2.02669
0.100952 7.04479 2.1994
0.353945 1.93654 -3.70074
0.775939 3.24535 -0.647419
-0.248642 4.23119 -0.364082
-6.9318 5.71097 -3.44749
-5.09143 4.65642 -2.50182
-3.72545 3.58299 -1.62384
-4.1403 1.96049 -6.0068
-3.51014 1.02446 -4.34132
-0.417882 -5.18564 -3.80053
-2.08118 -3.29461 -4.13058
-1.64458 -2.09504 -5.03907
3.38545 -2.00755 -6.51084
1.9701 -4.14326 -7.25625
0.619302 -3.68401 -7.72519
-2.37037 -10.7047 -9.19956
-2.07563 -8.44108 -8.62689
-1.98726 -6.42953 -8.23282
-6.91377 -2.43766 -11.4609
-5.70839 -2.8896 -8.82154
-4.65259 -4.23899 -6.92651
-6.25827 -4.55664 -0.51274
-5.6637 -3.69742 -2.17043
-6.40092 -4.10497 -3.45237
-11.242 -4.89669 -3.57686
-10.1125 -3.52902 -2.60004
-10.4844 -4.23198 4.87671
-10.2739 -4.52373 1.97792
-9.92659 -3.32288 1.08417
-7.87196 0.64514 -1.05489
-8.24146 0.814693 1.81834
-7.86645 -0.476248 2.50895
-11.1419 0.206893 6.01142
-9.78084 -0.664459 5.85301
-7.70091 -4.87872 11.8303
-9.09611 -3.85938 10.2247
-10.1709 -2.9453 8.82597
-13.8521 0.118433 10.2783
-14.4186 -1.73115 10.4632
-13.945 -2.68651 9.44514
-16.6226 0.161397 6.32548
-15.07 -1.14175 6.08394
-13.519 -0.329077 2.71015
-13.7743 4.46118 1.52806
-12.4252 3.11628 1.90865
-10.2772 4.35866 -1.70262
-9.2444 5.4093 -0.478208
-9.11502 4.799 0.925883
-7.9639 10.7931 3.46629
-6.41345 8.40333 2.85986
-6.35092 5.93728 3.2751
-4.32238 4.12256 5.98078
-3.34291 -0.694789 6.0011
-2.62273 0.636468 5.70768
0.896814 1.51667 6.7638
1.9799 1.34651 4.79179
0.624527 0.352353 3.82786
-1.94119 -0.14386 -1.2562
-1.87143 -1.716 0.509777
0.0894714 -1.74519 0.682065
2.05629 -2.38279 -2.47489
4.2308 -7.36793 -3.66743
5.17894 -5.92232 -2.82498
5.04587 -4.53069 -3.4026
7.31243 -1.54887 -10.1538
6.95046 -2.92108 -7.99724
6.67172 -4.30342 -6.7525
9.1683 -7.46746 -9.70041
9.35347 -6.64274 -7.88024
12.9592 -5.838 -6.84308
13.1304 -9.0888 -5.081
11.0866 -11.9417 -7.5675
10.0045 -10.6122 -6.60417
7.63092 -11.3867 -2.66441
6.93006 -13.5852 -5.12127
7.02334 -11.6769 -4.61518
timestep
6.23496 7.85228 17.6877
1.96354 7.6467 17.0048
3.74632 7.87741 17.8106
4.94793 7.51723 16.9669
3.52564 2.86679 15.8947
4.36059 4.08341 15.2327
6.66629 3.97657 8.14688
5.81377 3.24217 10.2065
4.80436 2.76569 11.8369
0.0982862 0.982525 14.9745
1.68851 -0.738087 13.2515
3.20964 -0.500914 13.1412
9.96071 -1.80401 15.6625
7.6503 -3.69974 13.7981
5.93008 -2.94868 12.0093
10.1484 -5.00844 9.45467
8.42376 -3.9589 7.8828
6.95945 -4.07379 8.47581
8.54613 -8.3799 11.224
7.85615 -8.60205 9.33556
6.60406 -7.71179 8.97638
4.3387 -6.81904 13.2338
3.78964 -7.3558 11.5226
1.61394 -5.75346 8.64742
1.5988 2.05553 8.76622
2.14492 -1.04737 8.06583
1.21647 -1.96499 8.73477
-5.38701 -1.21154 9.55723
-3.58506 -1.67871 8.16447
-2.21165 -2.33565 6.90823
-3.10208 1.69879 3.9083
-2.99231 -0.214005 3.97421
-1.37544 -5.09479 -1.20222
-2.48769 -2.86144 -0.09725
-1.56847 -2.0607 0.861782
-1.28591 3.8635 -3.24867
-1.61503 2.09572 -1.30387
-0.754413 0.804983 -1.38825
6.14589 -0.554609 -4.41137
4.07635 0.298898 -3.81638
2.51399 1.29517 -3.29781
4.23971 9.82565 -2.71971
3.90693 7.01738 -3.55773
3.31817 4.78213 -4.58439
2.5872 1.18896 -7.9616
2.05168 2.85873 -8.69111
2.76997 4.16307 -8.33228
3.68146 8.54462 -11.02
2.66945 6.96011 -10.8913
-0.311364 4.05437 -17.2415
0.501986 4.69789 -14.5621
1.46228 5.96227 -14.3569
0.427888 10.3006 -20.3176
1.18627 8.16257 -18.5071
0.346698 8.08539 -17.2933
-3.48647 5.04646 -18.3919
-3.10611 6.39623 -17.6013
-7.94169 8.80666 -16.863
-7.66847 6.63046 -15.9852
-5.92289 6.51096 -15.0955
-10.3109 4.71609 -12.9618
-8.80027 4.10792 -11.8808
-7.35953 4.71214 -12.0404
-3.71465 4.33697 -9.03653
-5.30767 3.26023 -9.21254
-6.62106 1.98379 -5.86865
-5.00043 3.93676 -2.01797
-5.55345 2.15457 -2.23499
-8.13535 -2.68755 1.0117
-6.67352 -1.55045 0.369725
-7.08003 -0.107057 0.294511
-13.7059 1.94703 4.25109
-11.3247 0.250483 4.48961
-8.92525 -0.10116 3.65843
-6.76607 -2.50412 5.4369
-5.14947 -5.34852 1.82181
-4.95117 -5.30786 3.355
-0.683298 -10.0083 4.68431
-1.76681 -8.55234 6.02592
-1.79179 -6.90426 4.93416
3.44216 -2.96902 4.63179
1.31199 -3.0321 3.81281
1.00112 -4.92766 3.34405
3.48841 -7.05987 1.45221
7.00065 -4.53519 -1.36689
5.3306 -5.1658 -2.19256
3.93995 -5.01575 -1.66237
-2.6895 -1.62676 -3.88021
-0.382666 -2.70348 -4.21841
1.25371 -3.82657 -4.07993
4.47783 -6.26246 -6.17857
3.07604 -5.1707 -7.0335
2.30403 -5.9767 -10.6664
-1.5283 -5.44312 -10.932
-4.06118 -1.1569 -8.9103
-3.34244 -3.00315 -8.62006
-3.65061 -5.69839 -5.70149
-6.7606 -4.19151 -5.08241
-5.51498 -5.10878 -6.37448
timestep
1.17237 -2.70344 11.3828
0.299738 -6.09035 12.198
0.353753 -4.34417 12.9171
1.60264 -3.53811 12.4582
4.43667 -6.6755 14.0785
4.60646 -5.77941 12.8971
10.853 -5.94344 12.8163
8.92989 -6.76198 11.6754
7.26249 -7.2678 10.6299
6.11024 -12.3818 12.0609
4.95426 -11.2563 9.72704
5.82616 -10.3034 8.88282
3.05077 -15.8209 5.44569
5.81911 -13.6282 5.19853
5.13373 -11.2235 5.20019
2.58385 -7.64631 2.68181
0.890165 -9.15359 4.08746
1.5246 -10.5952 4.2154
0.0552845 -15.0998 2.92869
0.377618 -14.1355 1.33278
-0.0273627 -12.6517 1.49069
-4.40094 -13.7771 4.58105
-3.46023 -13.0269 3.1541
-5.95541 -10.291 2.05505
-5.3689 -3.90279 -2.35346
-5.98142 -6.68378 -0.802964
-5.65519 -6.83221 0.64492
-9.82267 -3.61643 4.5105
-7.70725 -3.57741 3.31384
-6.17612 -3.22599 2.168
-2.69413 -1.30624 -0.802786
-3.18616 -1.1892 1.05493
-1.93698 2.89055 6.8376
-1.54163 1.24902 4.74795
-1.98709 1.6828 3.31689
-0.0732945 5.96366 5.41342
-1.28303 6.46245 3.13448
-1.25885 5.22905 2.22085
-1.37666 7.95662 -3.01756
0.183863 6.91791 -1.57228
1.35946 5.8899 -0.347529
9.27718 4.84024 2.14828
6.62684 5.24594 0.785519
4.85095 7.05318 0.260077
1.25568 11.3251 0.741614
3.22329 11.4787 0.938492
4.26039 10.795 0.0570964
8.21871 11.0545 -2.56686
7.34146 12.4592 -1.49183
4.70015 18.146 -5.42635
5.67861 15.5611 -4.79606
5.64638 15.3192 -3.24094
0.0756062 17.5419 1.581
2.60075 16.9849 0.178071
2.53396 16.5357 -1.29616
-0.483383 18.0829 -4.68495
0.151272 18.5284 -3.4299
-1.41525 24.8717 -2.97024
-2.10555 22.6675 -2.48716
-2.60977 20.8409 -1.95004
-6.40302 19.838 -5.90789
-6.71085 19.28 -4.12319
-5.56833 18.7891 -3.23491
-2.39505 14.3757 -3.1781
-3.38321 15.7229 -4.22459
-6.45837 14.6049 -6.15591
-10.4684 12.3131 -4.33878
-8.60732 12.3159 -3.97075
-4.33021 10.5368 -1.35319
-4.33282 10.3132 -3.27308
-5.65717 9.79412 -3.82136
-10.3305 4.39987 -3.44892
-7.62999 5.51696 -3.39635
-5.20622 6.03463 -2.96787
-2.14249 4.03209 -2.05682
0.983863 0.430803 -2.4605
-0.179936 0.940011 -3.21754
0.425914 -1.94983 -8.3815
-1.53612 -1.05608 -7.61878
-1.19407 -1.58577 -5.74076
2.35369 -5.68101 -2.8357
1.26017 -6.03778 -4.69848
-0.317595 -4.90089 -4.20777
-1.8853 -6.14812 -0.943009
-4.61384 -10.9935 -1.64787
-3.11462 -10.3888 -2.76622
-1.88052 -9.71594 -2.34791
4.41998 -12.3892 -0.592648
2.81498 -11.5734 -2.56217
1.32378 -11.2385 -3.86387
-2.55388 -11.1993 -7.05713
-1.2934 -12.5316 -6.11804
-1.64557 -16.194 -7.20359
-0.00475159 -17.6659 -10.4845
3.55506 -20.6445 -10.275
3.55072 -18.7457 -9.68227
8.04838 -18.6229 -9.05393
6.87584 -16.0907 -6.96625
6.91108 -17.0293 -8.73483
timestep
-1.01564 -6.35305 20.8131
-0.421818 -5.62155 23.8825
-1.92835 -6.46286 23.0916
-2.20539 -6.14397 21.5554
-6.73458 -6.89412 21.9694
-5.77283 -7.00801 20.71
-9.02003 -2.03952 17.4842
-7.88555 -3.44007 19.0212
-6.52084 -4.55194 17.9638
-5.98671 -8.81604 15.1129
-4.99955 -6.43292 13.784
-4.49442 -5.41588 14.7929
-1.35485 -0.467383 19.3316
-1.49306 -1.82802 16.1188
-2.07045 -2.72062 13.8101
2.00533 -3.50562 7.88905
0.867721 -3.53358 10.3227
-0.467531 -2.75832 10.3874
-4.92617 -6.61275 8.01251
-3.33257 -5.66156 8.50685
-3.73613 -4.21076 8.95762
-7.36103 -7.15105 10.0823
-6.96762 -5.35077 10.4057
-7.0655 -2.26002 12.5016
-5.05521 5.36015 12.8155
-5.52452 2.10474 13.4217
-5.56572 1.23524 12.2439
-0.117693 4.95474 8.64443
-1.70911 3.32696 9.15495
-3.17189 2.00795 9.52743
-4.97142 -0.986839 6.433
-3.16059 -0.225897 6.55281
2.50766 0.160715 4.75793
0.405755 -0.0217807 3.16441
-0.857082 0.693849 3.58847
-3.55656 3.38389 -2.6511
-2.72687 3.06395 -0.148687
-1.69548 1.99338 0.0290006
3.09263 -0.990961 -5.51995
1.69911 0.310623 -4.03974
0.604577 1.60749 -3.04721
-0.367374 9.359 -5.44515
-0.0163502 6.39069 -5.54159
0.173253 3.91284 -6.10114
3.75127 1.92122 -9.87338
2.99151 3.68253 -9.93388
2.90636 4.53836 -8.66947
5.61156 9.17627 -9.27265
3.7257 8.26471 -9.23254
-2.82532 11.0035 -10.6603
-0.709226 9.35223 -10.0021
0.673383 9.97788 -10.417
2.9884 17.11 -10.2824
1.76253 14.5969 -10.7292
1.98701 13.5395 -9.64819
-1.10127 14.4976 -6.41819
0.375454 14.0011 -6.27922
3.63231 14.1281 -1.15988
1.50706 14.3137 -1.86896
0.762332 12.7054 -2.82483
-4.30785 12.2782 -3.2193
-3.62913 11.8667 -1.45821
-2.38175 11.1307 -1.4086
-4.43332 7.08341 0.419298
-3.2424 7.39909 -1.22064
-5.16936 6.79619 -4.47704
-3.07086 5.97504 -8.46423
-3.91209 4.57423 -7.3784
-4.05099 -1.54238 -9.34497
-4.43199 0.297145 -8.95354
-3.95632 0.864362 -7.60574
-0.774228 -3.39684 -0.390433
-2.43787 -2.10179 -2.56567
-2.39025 -1.48315 -5.06859
-2.54441 -4.9709 -6.75684
-0.414574 -8.6524 -4.45142
0.00204588 -7.29988 -5.17103
1.08562 -10.7289 -11.5446
1.58924 -9.82275 -9.48267
1.75842 -8.17023 -8.44145
1.61729 -3.05534 -8.64306
3.75523 -3.41649 -9.38536
3.40084 -5.13407 -10.1094
5.52625 -6.33993 -13.161
8.38649 -6.54214 -17.6904
9.29067 -6.20813 -15.9399
8.86565 -6.95314 -14.5992
10.9661 -2.07949 -14.6229
11.8095 -3.66356 -12.6282
10.8523 -5.16217 -11.839
12.4366 -6.99048 -7.7594
10.8214 -5.86292 -8.06504
9.77887 -3.17432 -5.59376
6.08225 -3.8786 -6.31017
7.14978 -7.56484 -9.36139
6.09158 -7.32004 -7.77054
5.59277 -11.805 -6.8691
4.43293 -9.93118 -3.93593
4.71701 -10.2233 -5.80579
timestep
12.3512 2.8696 16.5999
14.2828 0.903993 15.6177
12.3223 0.641766 15.6488
11.6382 1.58018 16.6255
7.0906 1.01324 15.4936
7.89007 1.88817 16.4614
3.80085 5.02043 22.1738
4.29765 3.90286 20.1578
4.98256 2.73096 18.681
4.26513 -1.75799 16.7556
2.37942 -1.12959 18.8824
2.09031 0.356104 19.116
-4.16705 4.04276 16.7976
-2.76491 2.19001 19.5528
-1.17788 0.950393 21.0266
-1.4336 -0.602661 26.1712
-0.503374 -2.33201 24.3875
-1.25372 -2.34033 23.0268
-7.61822 -2.01637 22.6053
-5.69368 -1.60078 22.2823
-4.92567 -2.92054 22.4528
-4.97216 -6.79444 19.7116
-4.51869 -4.98913 19.3791
-4.12999 -2.00579 16.9342
1.79476 2.82278 14.5877
-0.217486 0.607295 15.9877
-1.5095 0.171824 15.2224
-4.5666 -0.403448 9.77386
-2.39287 -0.0231119 10.6576
-0.749214 0.302321 11.5035
-0.0036609 4.04246 7.66537
0.795258 2.81878 9.1451
7.20318 1.71656 11.9939
4.70693 1.7269 10.8998
4.25552 3.1303 10.4307
6.60317 3.11953 3.3643
6.09483 2.7482 5.96134
5.42159 3.95815 6.8456
3.38495 9.58019 6.81369
4.81413 8.60343 5.07259
4.03869 6.85565 4.73837
-3.13015 8.41082 0.876913
-1.06981 6.31395 1.52802
1.44275 5.98439 2.13726
5.19654 5.51773 -2.19424
3.30603 5.56331 -2.3611
2.37159 6.49127 -1.49766
0.879214 10.1877 -4.81424
0.67074 8.28787 -4.2599
-3.70586 3.63291 -8.01895
-2.56472 5.37903 -6.13814
-1.81057 6.54401 -6.62824
-6.26521 9.88608 -11.7638
-4.37701 9.1457 -9.61211
-3.70869 7.75683 -9.60343
-0.850397 5.54502 -12.8234
-2.11483 6.3635 -12.8551
-6.13197 8.23022 -18.3613
-4.48484 6.7986 -17.5096
-3.27629 5.70213 -16.3733
-1.85945 1.89991 -18.8359
-0.30533 2.91188 -18.5327
-0.526054 4.43322 -18.6612
2.08024 7.19345 -21.982
1.26438 5.3685 -21.8871
3.87983 2.90775 -23.0335
6.2291 -1.17701 -21.7681
4.62698 -0.404808 -21.1439
0.465719 -1.06142 -16.0206
1.29024 -0.954432 -17.8001
2.73401 -1.17179 -17.8846
9.6012 -4.61621 -14.7117
7.09918 -3.25788 -15.4345
4.59021 -3.64739 -15.5367
1.76341 -6.22012 -14.7517
-2.65535 -4.70012 -14.8459
-1.66981 -4.868 -13.7005
-1.73345 -2.25491 -9.69216
-2.65414 -4.1949 -8.80198
-3.60856 -4.64568 -10.4523
-8.97534 -7.02034 -9.57607
-8.09632 -5.60525 -11.0601
-7.28826 -4.62969 -9.54343
-6.69374 -4.76174 -5.8073
-3.09002 -1.54859 -3.55405
-3.44704 -3.40121 -3.19782
-3.19253 -4.44601 -4.24951
-2.98131 -8.1943 1.49104
-4.13146 -8.70533 -0.868303
-3.45753 -7.94594 -2.56164
-1.66235 -11.7885 -5.77625
-3.26223 -10.5213 -5.44944
-6.15196 -11.8932 -7.40914
-7.27933 -12.3216 -11.0767
-2.76574 -12.394 -10.7571
-3.89946 -11.9454 -12.3263
-4.39353 -12.0553 -17.2333
-1.38547 -13.402 -16.5124
-2.74111 -12.0801 -15.9876
timestep
15.513 17.7172 -4.03847
15.1046 14.6917 -6.86983
14.5659 16.0234 -5.48089
15.5739 16.3587 -4.49107
13.7026 12.9358 -2.01862
15.1589 13.3669 -2.12228
19.826 8.72102 1.88781
18.481 9.87096 0.394026
17.0972 10.3328 -0.872265
13.3987 8.17501 -4.11616
16.0705 7.01889 -3.81193
16.6469 6.88246 -2.33652
13.7787 0.764836 -0.688922
17.0164 2.07607 -0.720456
18.3818 3.47482 -2.47446
16.9444 -1.8731 -4.05518
18.2394 -0.0905468 -5.53659
17.6616 1.30743 -5.49879
11.2955 -0.699282 -4.89702
13.2221 -0.581758 -4.69113
13.8916 0.752525 -5.24532
11.4529 4.5799 -6.32534
12.2316 4.09591 -4.59906
11.5633 5.8863 -1.25567
16.1475 5.65842 5.06149
14.5669 6.16319 2.15748
13.0709 6.46211 2.23315
14.2279 11.0389 5.69559
13.5551 11.6222 3.61041
12.4953 10.1385 2.74153
10.1345 14.4586 0.739782
9.89136 12.443 1.00279
8.45229 7.25112 -3.60766
9.37644 8.94031 -1.75117
8.35377 9.52464 -0.858435
8.74827 8.61626 4.67109
7.83123 6.81101 3.06785
7.04188 7.26498 1.87402
1.38919 7.76288 -1.17958
2.5609 7.69403 0.782998
3.35541 7.44596 2.57631
0.581999 12.1346 8.16233
-0.314458 9.62787 6.77013
0.431996 7.75809 5.13622
-1.87456 2.7829 4.56649
-2.75213 4.30855 5.51877
-2.75219 5.79646 5.17438
-7.15522 7.61957 4.75998
-6.37803 6.37999 6.03861
-7.92222 -0.466954 3.44576
-7.46136 2.26129 4.03169
-7.33291 2.8017 5.49693
-6.49636 -2.80645 10.6071
-6.65961 -0.34449 9.02221
-6.92919 -0.326808 7.65196
-7.67636 -4.75952 6.88846
-8.67175 -3.64977 7.02787
-15.4427 -2.94165 9.39509
-13.8234 -2.4426 7.82778
-12.381 -3.7836 8.02309
-13.4672 -6.95752 11.1667
-12.4986 -8.01046 10.0111
-12.6239 -7.49578 8.60955
-13.7069 -8.1605 3.61669
-14.4919 -8.49297 5.41576
-17.585 -10.6086 5.7861
-18.1943 -14.7856 7.92188
-17.243 -13.2085 8.51622
-14.5324 -13.4475 14.3125
-15.6126 -13.7299 12.6325
-15.366 -12.5848 11.7192
-9.68224 -14.8486 13.6162
-10.8074 -14.1838 10.9481
-12.5375 -13.0572 9.41683
-11.9016 -11.5669 5.94222
-12.1675 -15.005 2.60128
-11.9104 -13.5037 2.69823
-8.98468 -11.9387 -2.78645
-9.47525 -10.5778 -1.01706
-11.1814 -11.5135 -0.528842
-14.7141 -14.6404 -3.99067
-14.8089 -12.3546 -4.33814
-13.0258 -11.7788 -3.88461
-10.6985 -10.2762 -6.64441
-12.353 -9.95971 -11.1291
-11.6865 -8.25764 -10.4543
-10.355 -8.04582 -9.57888
-4.08124 -6.63808 -10.4041
-6.49642 -5.40921 -10.6166
-8.38558 -4.99463 -10.6768
-10.4079 -0.526206 -10.9268
-9.27365 -1.63487 -12.1605
-5.76181 -0.586985 -13.139
-3.03558 -2.92091 -11.9745
-4.51798 -4.72359 -16.0004
-2.7545 -5.01914 -15.2071
-0.709185 -4.39947 -18.9401
-0.101619 -1.64021 -17.7965
0.128648 -3.54933 -17.2347
timestep
-6.43675 16.4487 -1.59705
-5.5632 14.2816 -3.28901
-4.69616 14.805 -1.64801
-5.07472 16.1363 -1.11315
-4.21987 15.8513 3.68494
-3.92849 16.8529 2.43413
-3.79879 23.0734 3.38521
-2.44631 21.2322 3.57145
-1.45959 19.6419 2.88391
-0.586804 20.5399 8.52659
0.958396 18.7579 6.85455
1.28496 19.1671 5.49434
2.54861 21.0371 -0.399651
4.71499 20.0406 2.20772
4.7368 18.3739 4.11795
4.72191 15.9439 9.7563
6.71311 17.0428 8.42
6.66684 16.557 6.86001
5.45257 10.3855 5.73154
6.09032 11.9214 6.43396
5.31972 13.262 6.28976
1.08787 11.3283 5.16914
1.73383 12.0669 6.83415
2.13458 11.8418 10.5695
-0.351859 18.6061 13.7762
0.629406 16.0589 11.9396
0.764104 14.7331 12.5032
0.450471 16.4954 18.4143
-0.701766 15.5177 16.6476
-1.66527 14.4291 15.3441
-5.58372 16.9306 14.6576
-4.85955 15.4021 13.6128
-3.34481 17.728 6.90011
-3.27339 17.3331 9.41489
-4.19909 16.1934 9.92522
-0.319474 14.9413 7.94592
-1.30237 12.9525 9.48622
-2.79433 12.7648 9.45366
-7.93136 9.33572 9.68774
-5.60736 9.19593 9.32967
-3.59638 9.14916 9.48633
3.45227 7.8176 7.52553
0.551207 7.33941 7.03704
-1.91251 6.66161 7.20759
-6.44751 4.60459 6.96923
-5.15888 3.77696 5.57703
-3.69728 3.4908 5.90823
-0.15299 0.108369 4.55391
-2.0768 0.575353 4.19186
-6.77712 0.459775 3.66648
-5.37035 -1.31872 1.8329
-4.19698 -2.02851 2.3844
-1.29476 -6.78287 -2.55035
-1.88545 -4.84448 -0.573453
-3.18784 -5.12528 0.287609
-4.88769 -9.57026 0.712309
-3.48953 -8.94638 0.468458
1.47696 -12.3868 2.44706
0.53707 -11.4555 0.603827
-0.538151 -10.8148 -1.01172
-2.6157 -15.0528 -1.60089
-3.49039 -13.8624 -2.76831
-2.60494 -12.7832 -3.4541
-6.08105 -11.5748 -7.24341
-4.51256 -12.5999 -6.63106
-1.21195 -12.3514 -8.63154
-0.912399 -12.5049 -13.2342
-2.20594 -11.7238 -12.1298
-5.5701 -8.2459 -11.4388
-5.87857 -8.94578 -13.2169
-5.62697 -10.4959 -13.3521
-8.29183 -6.452 -19.2698
-6.53521 -8.66402 -18.3892
-5.49214 -10.6614 -17.158
-3.42711 -13.5675 -18.3771
-3.16352 -17.2976 -15.429
-2.39882 -16.0401 -15.7744
3.12955 -13.8279 -12.6768
2.57151 -15.3377 -14.2673
1.18402 -16.6879 -14.6353
-1.602 -20.4761 -13.7129
0.336931 -21.4882 -14.2403
1.57111 -20.1967 -13.5083
4.58736 -21.7399 -11.5879
8.95675 -18.7752 -10.4112
7.56534 -19.0553 -9.20452
7.12474 -20.539 -8.98816
8.05138 -26.088 -3.68919
8.52103 -23.6649 -4.7775
8.29055 -21.9775 -5.77181
12.8936 -19.7641 -5.84384
11.0114 -19.3461 -5.67095
9.40314 -16.0182 -6.50705
6.95011 -13.7224 -4.69726
8.06452 -11.3938 -0.304349
8.18156 -13.1385 -1.20478
7.44178 -16.3556 2.092
9.36372 -17.5138 -0.198416
9.2103 -15.9868 0.963024
timestep
14.5767 -2.07824 1.63581
11.0888 -0.536585 3.00854
12.4334 -1.76733 2.49636
13.6353 -1.03859 1.93283
12.0527 1.18132 -2.04266
12.8347 1.44933 -0.736235
15.7302 5.92833 -2.89639
14.8245 5.32451 -0.891537
13.7025 4.90357 0.672755
7.87047 8.41313 3.93745
9.57689 7.144 1.98047
10.8165 6.56941 2.66086
12.5665 1.97237 6.24527
11.9404 5.1967 7.33631
9.72802 5.33811 6.12367
4.66462 2.08638 6.99377
5.04356 4.38577 5.56328
6.0158 5.43052 5.98739
3.87562 10.4309 9.88169
5.12246 9.60716 8.67446
4.45389 8.25155 8.22226
0.913586 6.44818 5.48544
1.50862 8.2661 5.82208
-0.322202 11.5471 5.26869
-5.98987 10.2066 10.3735
-3.48483 11.0184 8.39642
-3.59303 10.77 6.8683
-9.75109 8.07745 8.12137
-8.24893 9.47176 6.84129
-7.11633 10.5517 5.55751
-7.94187 14.4778 7.49606
-7.79481 14.2524 5.5208
-1.94072 15.9642 1.54599
-3.80401 15.6381 3.44037
-5.03857 14.8836 3.02086
-4.8688 9.57323 -1.87755
-4.69452 11.882 -0.727341
-4.8948 11.7622 0.780903
-5.16901 6.58183 5.03435
-4.43305 7.22704 2.94605
-3.77601 8.1574 1.30179
2.83914 6.08842 1.68745
0.664331 6.13778 -0.332776
-1.74565 5.63747 -0.85639
-4.55909 0.998371 -4.56899
-3.83054 2.65779 -4.02713
-2.55384 2.71705 -3.11265
1.62045 0.269577 -2.97551
0.0636402 0.250624 -4.18531
-1.76644 -6.92165 -4.73342
-1.70761 -4.05316 -4.67396
-0.425827 -3.30747 -5.27173
4.07053 -6.14019 -10.5334
2.22598 -5.25092 -8.32476
1.11871 -4.29626 -8.59474
-3.30407 -5.20502 -8.1959
-2.53245 -4.8396 -9.52503
-6.39385 -2.52623 -8.56664
-6.63652 -2.90927 -10.8706
-4.8251 -2.5143 -11.4043
-5.17398 -0.971245 -16.3851
-3.74726 -0.167772 -15.3042
-3.93631 0.208576 -13.8183
-8.72945 1.62094 -14.3382
-7.31453 1.8937 -13.1644
-6.41782 1.71763 -9.4917
-2.58593 -1.18266 -8.57755
-2.85331 0.709543 -8.67431
0.149739 4.32042 -8.37581
1.24388 2.82252 -7.87473
0.769363 1.559 -8.56802
2.64688 -3.60672 -13.3156
3.79448 -1.82984 -11.2769
3.59071 -0.930225 -8.93584
6.39358 -1.92957 -6.48876
7.48 -2.41528 -2.01008
6.77378 -3.25934 -2.99363
4.13976 -7.97446 -4.20202
4.65828 -8.01836 -1.98484
4.56754 -6.05197 -1.62784
-0.152491 -1.98416 0.344265
1.49235 -3.38642 1.04603
1.98518 -5.285 1.07204
-0.19378 -6.54243 3.95406
-1.01572 -10.5355 2.08078
-1.86831 -10.6407 3.82674
-2.40779 -9.44904 4.57793
-7.2853 -6.63001 6.93595
-6.20918 -9.03452 7.01671
-4.90058 -10.4664 7.37119
-4.97409 -13.9105 10.3315
-5.87011 -13.8836 8.54149
-9.10953 -15.8062 8.38347
-9.46857 -19.191 6.65967
-7.55297 -21.9885 10.3736
-8.96354 -22.2659 8.99506
-12.8277 -25.1122 9.0417
-9.72129 -26.7034 8.41575
-10.8411 -25.4417 9.50229
timestep
-1.62555 11.227 2.52447
-1.64661 7.50735 2.5621
-2.85252 8.9771 2.2725
-2.23409 10.1885 1.59161
-2.22869 8.90577 -2.98017
-2.39865 10.155 -2.19267
-1.97989 14.1875 -2.7491
-3.62528 14.0473 -4.3287
-4.64767 12.3248 -4.16432
-10.7882 10.7954 -7.83805
-8.01015 11.2329 -7.29395
-7.82957 11.253 -5.79913
-6.91994 8.6393 1.74584
-8.84666 8.85384 -1.10586
-9.4729 8.6275 -3.50325
-15.1831 8.87874 -4.88016
-14.027 8.15 -2.58963
-12.8652 7.21068 -2.69069
-15.0667 3.53249 -7.35734
-14.1074 5.03378 -6.63744
-12.9544 4.69492 -5.60488
-8.94632 2.63385 -6.71462
-9.3562 4.48115 -6.77375
-6.99223 5.62934 -9.59475
-6.69717 6.25712 -3.5027
-5.5176 8.04733 -5.9835
-4.80738 7.24605 -7.03898
2.56279 8.03045 -6.38936
0.558085 6.79941 -6.47524
-1.28628 5.98092 -6.42271
-1.16132 4.96854 -1.09145
-1.12874 4.25674 -2.98472
-6.24156 -0.364702 -5.35495
-4.76364 1.80007 -4.9699
-3.45223 1.47826 -4.12236
0.247862 -1.27111 -9.57431
-1.46364 -0.316561 -7.72047
-0.899113 -0.155125 -6.33452
2.36027 2.86574 -10.547
2.57326 1.80967 -8.42298
2.64462 1.07196 -6.54665
2.72199 8.08009 -2.69992
3.29461 5.22042 -3.44173
4.31513 2.83395 -3.64641
9.33832 -0.0487646 -0.475796
8.14411 1.25831 -1.23772
6.57269 1.03468 -1.27843
4.06364 -0.790663 2.25335
5.98301 -0.496695 2.21045
11.9306 -3.70206 5.42641
10.0642 -1.85761 4.06691
8.57852 -2.39896 4.1591
5.82429 -7.60071 8.86375
6.91377 -6.06186 6.60493
8.05488 -4.97874 6.98703
10.4698 -5.20212 11.1086
9.65163 -6.2579 10.1823
11.2049 -12.8227 12.8858
9.84112 -10.9002 12.737
8.8289 -9.18869 12.6496
12.8407 -8.36641 14.7657
11.8563 -6.88359 15.573
10.3587 -7.30232 15.5287
8.77235 -2.34199 14.7905
8.14868 -4.17639 14.8249
5.30677 -4.96486 12.4335
3.59028 -2.72269 8.97663
5.36345 -2.63389 9.39141
10.0899 -1.8931 9.14584
9.28884 -0.839837 7.69171
7.90934 -0.215965 8.05217
8.6413 7.57486 7.1993
7.59408 4.8551 6.86821
6.35777 2.72756 6.31401
5.44754 3.62735 2.77823
1.93607 3.31378 -0.20803
2.10802 2.85199 1.26646
-3.88835 0.688195 1.87655
-2.06126 -0.12969 2.98317
-0.642176 0.189374 1.65208
3.20513 -2.38132 -2.67891
1.00743 -2.70782 -2.25783
-0.590864 -1.72539 -1.60552
-3.78903 -3.09795 -3.37065
-2.97642 -6.58565 0.63617
-4.45198 -6.93415 -0.620075
-4.29302 -6.59714 -2.15349
-4.83998 -12.1496 -7.87404
-4.64014 -10.8666 -5.60548
-5.24293 -9.80087 -4.00816
-8.85628 -11.8495 -1.7123
-7.1125 -12.5915 -2.13065
-7.14134 -15.3141 -4.78201
-4.19136 -16.1143 -7.04519
0.506557 -16.5593 -6.47736
-0.92446 -15.9778 -5.13089
1.77003 -15.2789 -2.06797
-1.23732 -14.6015 -0.681072
0.0607863 -14.0159 -2.11004
timestep
4.05309 18.4391 2.88572
4.36441 21.3108 2.85432
2.6448 20.3843 2.44641
2.77833 18.8849 2.3216
-1.81712 18.1124 2.70115
-0.556714 17.2043 2.81926
-2.1504 15.5689 -3.21894
-0.888509 15.2331 -1.28683
0.163011 14.5298 0.25469
6.49144 12.4954 -3.03696
4.31173 13.4772 -1.323
3.17807 12.5414 -1.07082
2.9233 11.1886 -5.8345
4.85743 8.91857 -3.84236
3.97901 8.91149 -1.41705
9.07014 9.01188 -1.85278
7.75192 6.80192 -1.12525
6.73879 6.83021 0.0581176
9.52576 10.7761 4.2665
8.55826 10.1136 2.75186
7.42947 9.08617 2.99154
2.69393 10.0479 3.94491
4.30523 10.0755 4.92479
3.17439 7.62061 7.54126
2.02311 6.56111 1.51246
-0.0632149 7.3843 3.95
0.107167 6.7395 5.30074
-5.60202 5.51751 7.44561
-3.56845 4.68667 6.57092
-2.05309 3.77898 5.55894
-2.91465 3.13352 0.849937
-1.83729 2.07142 2.06614
5.19263 2.57531 1.13494
2.56632 2.93869 1.49684
1.82664 1.88587 2.24181
3.99438 5.07652 4.68499
2.75036 3.63511 6.38402
2.58276 2.06866 6.04733
0.755722 2.36971 11.3208
-0.559177 2.09819 9.36191
0.00689086 0.452272 8.17529
-6.27516 -0.495526 6.25591
-4.11083 -1.86231 7.83614
-1.77506 -2.83174 8.22907
0.0474362 -7.73861 9.70515
-0.874884 -7.46636 8.0151
-0.689779 -6.25506 7.08941
0.39715 -8.44006 2.47723
-1.04141 -7.5618 3.51577
-5.68375 -6.10815 5.93711
-5.82748 -7.63199 3.47873
-4.6508 -8.57874 3.06603
-7.329 -13.1497 -2.28461
-6.78564 -11.9926 0.376285
-6.07679 -10.6358 0.19996
-6.35305 -9.3553 -4.42308
-7.09752 -9.0257 -3.15388
-9.71994 -3.62978 -3.55954
-10.0992 -5.92202 -3.65355
-10.7116 -7.69396 -3.53242
-13.5037 -6.00053 -7.82909
-13.4008 -7.86336 -7.53334
-13.3396 -8.48494 -6.10556
-11.97 -13.115 -8.11394
-12.445 -12.0988 -6.44168
-11.0727 -12.3548 -2.88244
-10.0309 -11.3452 1.81133
-10.3109 -10.2688 0.219552
-12.275 -5.28875 0.854294
-10.3311 -5.70834 1.48035
-9.53529 -6.58578 0.516683
-5.45714 -5.12155 -5.27816
-5.66842 -4.78869 -2.33232
-6.12886 -5.19107 0.188809
-3.766 -3.91414 2.83009
0.484311 -1.50579 3.26224
-0.415732 -2.16886 2.13069
0.604832 -0.538544 -3.72583
2.13129 -0.698056 -2.15016
2.29869 -1.69938 -0.40374
7.08961 -6.0584 -1.22627
5.87751 -4.75369 0.259482
5.77322 -2.81291 0.821754
8.98284 -0.867215 0.540784
12.7535 -0.615803 -4.58503
11.9464 -1.58535 -3.01948
10.5114 -1.38657 -2.76382
6.31139 -0.764796 -3.70223
6.86331 -2.87389 -5.25805
8.72986 -3.29774 -5.6008
11.7201 -6.45229 -7.79134
10.2561 -5.2525 -8.39762
8.7957 -6.15804 -11.9263
5.01431 -6.98153 -12.285
6.73561 -11.4805 -10.1688
5.19517 -10.2457 -10.2945
3.99941 -13.6257 -7.32107
0.739375 -11.9673 -7.95783
2.70667 -12.2422 -8.25275
timestep
3.03792 21.6649 13.0087
1.82439 19.2583 9.64863
2.54149 20.7602 10.7447
2.24882 20.6372 12.2434
-2.47764 20.6741 11.5177
-1.44785 19.8712 12.2328
-2.85379 16.8929 17.987
-2.91547 17.1143 15.6999
-2.92333 16.7542 13.7968
-4.42987 10.2439 10.9397
-3.72969 12.4455 12.7327
-4.70223 13.605 12.77
-13.2596 15.0083 11.8851
-10.6287 13.0707 13.0868
-8.25769 12.1143 12.59
-12.4831 11.1899 9.89454
-10.4111 9.88627 8.90277
-9.42675 9.61855 9.99683
-4.73304 5.07693 10.26
-6.43128 5.87553 10.159
-6.57114 7.12333 9.26245
-3.53986 8.47488 5.9774
-4.30796 6.71032 6.22816
-3.10333 3.11975 6.91001
0.0563082 -1.2536 4.77699
-2.19842 0.439582 3.05695
-3.37716 0.944936 3.91495
-9.03822 2.68947 2.73948
-7.8294 0.6717 2.91653
-6.64613 -0.839847 2.99628
-6.90827 -5.70319 4.1088
-7.07338 -4.64306 2.568
-14.1827 -2.40039 1.91904
-11.4816 -2.41229 2.33827
-10.6521 -3.53685 1.66604
-14.5096 -5.88893 -2.12216
-11.9635 -5.13821 -2.56391
-11.391 -3.88685 -1.92441
-14.907 -0.713781 -2.65383
-13.0188 0.755681 -2.6234
-11.4908 -0.264658 -3.35667
-9.2778 6.46307 0.936974
-9.03542 4.39009 -1.23029
-9.03218 2.30222 -2.58878
-6.52597 0.428099 -7.14919
-5.35708 1.02094 -5.7873
-5.87485 0.780495 -4.29519
-3.98217 -1.64082 -0.8241
-3.22358 0.0845168 -1.67341
-1.47461 4.25688 1.34471
0.353031 2.21594 0.465726
0.0239978 1.39706 -0.725967
3.27417 -5.25166 1.14807
1.53129 -2.85067 1.12288
1.49882 -2.22723 -0.346808
3.26046 -5.73451 -2.88287
1.8854 -5.31497 -2.78531
-0.807811 -7.66585 -8.19513
-0.148111 -7.97306 -5.98065
0.210594 -8.44541 -4.09078
4.79349 -9.75616 -2.78393
4.04535 -10.8935 -4.19901
2.58454 -11.2753 -4.05873
2.27614 -13.3671 0.242896
0.859685 -12.7424 -1.01699
-2.83179 -12.2843 -0.0112756
-5.1046 -8.57443 1.09024
-4.4923 -8.86216 -0.687997
-1.8177 -4.87713 0.99501
-1.46027 -5.22573 -0.909865
-2.62411 -5.69631 -1.70381
-7.70578 -3.69569 -6.49015
-4.76505 -4.27687 -6.3429
-2.75332 -3.95047 -4.96816
0.111704 -1.60078 -4.44441
2.30167 -1.96578 -8.71265
2.63576 -2.04665 -7.24661
6.91201 -5.3013 -5.48914
7.25048 -3.06857 -5.05858
6.34648 -2.0528 -6.41326
6.94379 0.852512 -11.1959
8.80366 0.952799 -9.88226
8.63473 -0.874218 -9.10719
11.3503 -3.58274 -9.08231
14.08 -4.17224 -3.87461
13.8822 -5.2791 -5.52205
14.2017 -4.91136 -6.95078
20.1298 -8.40989 -10.8818
18.9889 -7.15114 -8.84345
17.6647 -6.54003 -7.45042
18.6839 -6.83251 -2.87633
19.6505 -7.4135 -4.46083
19.8219 -10.9753 -5.70918
17.2682 -10.8275 -8.47186
15.7604 -8.87086 -12.186
16.9006 -10.5101 -12.1408
20.376 -10.7479 -16.2205
19.4712 -13.6813 -14.7444
19.1195 -11.7575 -14.8846
timestep
3.82504 23.1098 10.1456
4.21356 20.8121 6.64495
4.80512 21.9876 8.06848
4.17661 21.8193 9.55639
1.40494 17.896 9.24198
2.50542 18.5293 10.1925
4.11797 15.5278 16.4508
3.88544 15.7249 14.1747
3.85462 15.6014 12.1908
5.67282 9.1508 8.48346
5.0464 11.9203 9.17027
4.6527 12.2069 10.6628
2.68349 7.38703 15.7303
5.40126 9.47534 14.9409
6.67435 9.85712 12.8719
13.3567 10.3641 10.5678
10.9541 10.0441 11.8556
9.88955 9.46549 10.9541
12.0836 6.47041 5.44204
11.813 7.9556 6.76623
11.5854 7.35066 8.24429
15.9272 5.38372 8.19705
14.3421 4.65429 8.65331
13.4325 1.85068 11.1171
13.2744 6.24822 13.2466
10.3248 5.28196 12.332
10.3005 3.73849 12.1336
6.45169 -0.623078 9.41714
7.23014 1.59301 9.34743
7.62339 3.42283 9.45702
3.56617 5.37938 11.4379
4.37972 5.43004 9.62919
1.38277 9.27725 4.1687
2.3637 7.3271 5.68571
2.36462 7.51105 7.23066
0.147007 12.5619 8.04547
-0.241706 10.4779 9.56936
-0.642117 9.22691 8.87986
-2.0256 13.4003 4.21811
-2.44936 11.2808 5.15521
-2.89267 9.51499 5.82194
0.708145 4.51621 2.81782
-2.10527 5.47676 2.63124
-3.75437 7.333 2.8322
-9.15679 6.8404 -1.18551
-7.32331 6.98686 -0.608412
-6.76174 6.30283 0.631413
-5.56893 1.49381 2.14708
-6.53435 2.46441 0.605446
-8.5323 -2.02675 -4.98377
-7.62044 0.239436 -3.48165
-7.74123 0.0118257 -2.05259
-7.69616 -7.40788 -0.433039
-8.247 -4.73219 -1.6548
-7.16085 -3.73779 -1.56995
-2.7239 -5.951 -0.98647
-3.76694 -5.54114 -2.07532
0.515429 -5.1946 -7.34775
-1.13122 -6.44835 -6.23297
-2.75421 -7.14033 -5.37372
-0.80889 -13.2247 -5.67325
-1.12012 -11.4165 -5.35753
-2.4736 -10.8115 -5.81364
-4.88396 -14.1489 -3.11264
-5.311 -13.2187 -4.86948
-7.72652 -10.4677 -5.93787
-6.62922 -5.7469 -5.37098
-8.2035 -6.78121 -5.07609
-11.481 -8.64731 -2.1311
-12.4905 -7.31745 -3.02686
-11.938 -7.09122 -4.44327
-14.2014 0.87427 -2.85526
-12.5801 -1.54712 -3.74209
-13.0888 -3.51767 -5.19165
-12.3621 -1.89314 -8.54235
-9.5259 -3.43845 -12.2122
-10.1356 -3.91709 -10.9238
-9.82966 -10.0875 -10.4717
-10.6118 -8.56081 -9.05805
-9.1698 -7.24785 -9.33165
-5.76107 -5.39104 -8.94772
-4.26296 -7.05196 -9.29398
-5.57417 -8.36103 -9.78625
-4.63249 -12.0558 -9.58263
0.261661 -9.88635 -10.0391
0.0654912 -11.7654 -10.479
-1.15717 -12.2366 -11.2425
0.3822 -15.406 -18.2432
0.619338 -14.4139 -15.8648
0.38243 -14.5107 -13.9614
3.40415 -17.1397 -10.506
3.30209 -15.5897 -11.6985
6.72882 -14.0011 -12.0683
10.0489 -15.2638 -13.3163
8.99177 -19.4317 -15.3184
8.51999 -17.6189 -15.9964
4.96891 -15.7723 -17.9982
3.3227 -18.166 -16.0476
4.85513 -16.81 -16.2468
timestep
11.8386 17.6561 13.5453
12.3601 19.9152 15.4064
13.355 18.2875 15.5115
12.6589 17.1764 14.6007
16.5565 14.6688 15.0939
15.3062 14.416 14.31
14.1072 11.4882 10.1081
13.5662 10.3197 12.0461
14.8785 10.7592 13.4986
20.4243 5.91235 12.4113
18.3446 7.31821 13.8341
17.4615 7.98816 12.7911
12.9463 9.32818 6.41947
15.8926 8.03119 7.80492
17.4096 6.51567 9.31589
21.1557 0.268535 8.06546
19.9323 2.37101 9.19566
18.9228 3.14387 8.28831
17.5409 0.319618 2.77013
18.2279 1.26777 4.3074
17.196 1.66789 5.30172
15.8514 -1.6939 8.21608
14.8088 -0.705453 7.02918
11.1898 -0.152703 6.42774
12.8937 -2.54683 11.1192
10.32 -0.623031 11.3107
9.54551 -0.409519 9.922
4.99322 5.06094 12.4813
6.09534 3.27611 11.3297
6.68984 1.89689 10.097
6.91932 5.98944 7.38945
6.98102 4.09849 6.98782
10.9766 0.454438 2.29205
9.00564 1.70897 3.43944
9.39422 2.75649 4.5101
14.3187 3.11371 1.65152
13.5042 4.5452 3.79551
12.1932 5.20514 3.44093
13.9379 3.81513 -3.16132
12.6811 5.0927 -1.50291
11.787 6.20556 -0.181953
4.55 5.09903 -5.36986
7.01789 5.31885 -3.61501
8.4882 6.6082 -1.99076
8.04148 10.3257 1.01797
6.39634 9.26288 0.87122
6.32467 7.69278 0.849773
3.56805 5.04995 3.70214
3.08032 6.49566 2.3937
-4.17145 8.72713 1.35729
-1.36113 7.89814 1.02877
-0.667151 7.08555 2.06836
-4.82844 7.02678 5.45504
-3.02215 4.80309 5.25863
-2.66181 4.43201 3.88083
-7.1734 5.39301 2.51532
-6.11609 4.23361 2.37043
-5.04472 -1.49817 -0.0750422
-5.99996 0.56111 -0.29987
-6.77475 2.23066 -0.870048
-6.3643 4.75205 -4.97455
-7.48411 3.2585 -5.47682
-8.34825 2.54546 -4.38651
-12.7929 0.965476 -3.14888
-11.308 0.264532 -4.27619
-12.5341 -2.09998 -7.02391
-13.0124 -1.25155 -11.5086
-11.4295 -1.23836 -10.5836
-7.47109 3.47409 -8.76782
-9.0526 2.33903 -8.94524
-8.70415 0.951176 -9.57596
-3.84329 1.27169 -5.09789
-6.10674 -0.678843 -5.47864
-7.79766 -1.72222 -7.06129
-8.71064 -5.2573 -7.36439
-12.2602 -5.70189 -10.5258
-12.0795 -5.76392 -9.0057
-17.328 -7.14032 -5.6263
-15.2633 -6.41131 -4.82718
-14.1279 -7.33186 -6.07516
-10.4987 -11.7852 -4.58396
-12.652 -12.1254 -5.4754
-14.1629 -11.0637 -6.08228
-17.5222 -12.8571 -6.38607
-22.82 -14.5073 -7.10918
-21.3175 -14.992 -8.26292
-19.9561 -15.4954 -7.62007
-16.6518 -21.899 -11.0456
-17.5287 -19.8619 -9.50202
-18.4693 -18.16 -9.71811
-22.8792 -16.7744 -11.8708
-21.7509 -18.3171 -11.66
-23.1214 -21.0482 -13.8902
-20.996 -21.8432 -17.0413
-18.2302 -18.0463 -14.9833
-18.9023 -18.6487 -16.6521
-17.3612 -17.7915 -21.455
-15.6491 -15.8313 -19.1512
-17.3261 -16.8301 -19.5486
timestep
14.7204 -10.9893 -4.93288
15.907 -8.7855 -6.97607
14.5912 -8.59206 -5.68758
14.8326 -9.60363 -4.46336
13.5012 -6.16829 -1.70423
13.1091 -7.73078 -1.78306
7.18448 -10.0131 2.17571
8.17767 -9.0215 0.387111
9.41073 -8.3063 -0.943259
10.6446 -2.90744 -2.12259
8.06555 -4.1921 -2.73738
7.48787 -5.13727 -1.69427
3.05656 -9.04541 1.01797
2.90243 -5.94905 -0.682058
3.86095 -3.65914 -1.33291
0.448758 -1.30013 -4.9555
0.661113 -0.189033 -2.53933
1.99881 -0.296918 -1.83801
4.75412 4.17487 1.9454
4.2469 2.82385 0.713496
2.82288 2.75956 0.266873
-0.96629 5.5656 0.548955
0.877019 5.87674 0.121958
2.99091 7.11446 2.9726
-1.52425 7.43719 3.89169
0.215496 10.076 4.75833
1.50964 10.4246 3.91111
5.24634 10.6724 10.5428
4.6432 10.8802 8.31712
4.28366 11.0484 6.35366
7.68253 14.7719 5.628
7.50969 12.8732 5.5489
9.65715 8.7685 4.72805
11.5918 10.4487 5.068
11.0795 11.6589 5.89531
16.193 11.7906 8.37378
14.3643 13.6405 8.81348
13.7146 14.0072 7.46576
19.1306 13.2554 5.4349
17.1476 13.0401 4.17997
15.9861 14.6238 4.45847
11.44 12.3749 -2.32227
12.6553 14.0864 -0.177708
13.2127 15.371 1.95039
12.26 18.9382 5.56021
10.989 18.8818 4.09564
10.6298 17.6348 3.39431
5.9609 18.3132 1.00631
7.16127 17.0678 1.81877
7.49626 9.68254 0.0220251
7.21748 12.1689 1.55372
7.07012 13.4383 0.659532
8.54193 15.3956 -3.64318
6.43315 13.3552 -4.10847
5.69124 13.1606 -2.81792
1.86962 10.2806 -1.88646
2.86975 10.431 -3.07116
1.5416 8.21774 -10.2052
1.04209 8.86692 -8.00853
0.870376 9.22274 -6.00659
-2.60712 9.5387 -3.34415
-3.19 7.97406 -4.22136
-2.04132 7.19485 -4.73993
-0.652564 2.817 -5.49245
-2.52901 3.58129 -5.47392
-5.49817 1.33223 -4.55438
-3.52182 -1.95798 -1.6492
-4.07583 -2.0759 -3.43064
-3.84256 -6.65419 -2.06623
-5.75265 -6.27453 -2.1114
-6.10554 -5.31685 -3.24521
-8.39809 -7.04539 -10.0218
-8.61372 -6.6976 -6.9607
-9.4323 -5.69424 -4.74305
-12.9414 -4.94851 -3.4521
-15.8757 -7.42214 -0.760261
-15.2861 -7.59734 -2.13297
-17.2268 -9.75858 -6.25895
-17.8727 -11.2268 -4.71699
-18.1513 -9.97813 -3.22163
-24.0369 -9.04177 -0.174251
-21.7238 -8.57206 -0.518618
-21.2887 -10.2777 -1.17338
-23.8677 -13.1363 -0.723828
-21.0683 -17.0813 3.69628
-22.188 -16.3237 2.26722
-21.6245 -15.2588 1.34
-16.6722 -12.926 -0.359388
-16.362 -15.5699 -0.0449665
-18.0888 -16.3042 0.526778
-17.8988 -21.0485 1.44228
-16.8061 -19.5956 1.95869
-13.0249 -19.9654 2.0386
-10.5756 -17.0409 2.53318
-5.79288 -17.6372 1.96321
-7.15737 -18.6526 2.93438
-4.24353 -20.5027 6.94164
-6.63449 -22.7298 5.20285
-6.00061 -20.8592 5.80637
timestep
0.474754 8.55435 -13.9857
3.7383 8.779 -11.5402
2.70367 8.15781 -12.9954
1.15408 8.1166 -12.8041
-0.071912 3.51815 -12.2298
-0.048826 4.88156 -11.3172
-0.536484 6.30522 -4.02708
-0.658259 5.13759 -6.07615
-0.398963 4.01981 -7.72399
2.73255 0.813056 -8.6222
0.753353 -0.521839 -7.13451
-0.551555 0.180058 -7.44616
-3.99213 -4.2092 -2.94912
-1.10188 -2.28936 -2.99668
-2.42701 -0.484058 -4.26519
-8.89526 2.50092 -3.18112
-6.81822 0.941238 -3.88242
-5.64042 1.07251 -2.91295
-7.76713 -1.82849 2.54448
-7.51283 -1.17834 0.814474
-6.2067 -0.357682 0.587255
-3.44909 -0.151339 4.45349
-3.15456 -1.07947 2.84187
-3.00482 -4.75941 2.05246
2.93605 -5.05832 1.07583
0.559965 -7.01366 -0.24928
-0.850053 -6.51251 -0.505278
-2.96893 -13.6051 -1.57434
-3.32297 -11.3086 -1.29191
-3.24596 -9.41425 -1.54272
-6.53567 -7.95698 -5.0391
-6.46743 -8.48026 -3.14418
-12.2263 -8.56024 1.27972
-10.0954 -7.89535 -0.127902
-9.53938 -8.91779 -1.02787
-13.5499 -12.8768 -0.046128
-11.9056 -12.9372 -2.04647
-11.814 -11.4985 -2.73983
-18.7385 -10.5462 -0.701169
-16.8295 -10.0721 -2.08799
-15.1365 -9.91855 -3.2281
-13.8962 -3.46913 0.070185
-13.9226 -5.16863 -2.4655
-13.5501 -6.79735 -4.28918
-9.52235 -6.29623 -9.64245
-10.8755 -5.86912 -8.20334
-10.641 -6.08854 -6.74126
-8.44874 -3.35128 -3.28531
-8.32737 -3.45179 -5.2399
-3.29583 -1.11913 -10.1169
-5.2796 -1.15323 -7.96479
-5.31414 -2.51949 -7.26589
0.668975 -6.05378 -4.73379
-1.8676 -5.18518 -5.83249
-1.93156 -4.21829 -7.00925
1.49184 -4.32131 -10.424
1.17233 -5.10137 -9.12005
5.58397 -10.3483 -10.5363
5.01943 -8.30822 -9.66527
4.59256 -6.53555 -8.76987
7.3943 -3.88147 -11.8046
6.87147 -2.67736 -10.3977
6.67049 -3.3307 -9.10265
8.98357 -0.678723 -5.54642
7.15566 -0.547886 -6.45061
6.34524 2.28924 -8.83123
3.5505 5.49501 -8.22628
4.1367 4.40746 -6.65226
2.30056 -0.965644 -4.02599
3.18499 0.464093 -4.94115
3.15361 1.84328 -4.14715
7.19912 -2.88163 -1.11201
7.4778 -0.00520789 -1.71209
6.05939 2.14255 -1.75653
7.28701 5.12754 0.477996
11.2001 6.74005 2.45355
10.1949 5.59212 2.74938
12.3518 8.11115 6.10999
11.2994 6.74832 7.65856
10.1145 5.52796 6.56594
5.57573 0.94066 6.74322
5.73156 2.75581 8.05392
6.86137 4.37042 8.28478
6.54372 6.293 11.5964
7.42604 1.98198 14.8829
7.14532 3.84499 15.502
6.0855 4.77233 14.9608
5.17334 11.9624 17.8461
5.3278 9.23025 17.9668
6.47746 8.03889 16.8653
10.7577 9.08286 15.6857
10.023 9.43228 17.4617
9.21439 12.8132 19.13
7.73093 11.0211 22.1407
4.29935 13.4026 23.927
6.15692 13.9036 24.0425
7.52113 17.5556 26.2954
9.82199 15.3094 27.3172
7.94869 15.5782 27.0167
timestep
14.5479 7.76816 -1.17421
13.3093 7.09759 -4.13811
12.7291 8.31275 -2.77448
13.1371 7.86117 -1.36174
9.44323 6.91182 1.39985
10.2245 6.1828 0.434884
11.5123 1.26616 -3.74611
9.84325 2.7941 -2.93587
8.59264 3.85768 -2.0392
1.51036 4.23656 -2.49648
4.29022 4.20724 -3.15044
5.0332 2.95655 -2.8908
-1.41286 1.55111 -4.2218
1.73674 0.985682 -5.69657
3.97309 -0.00166393 -5.09503
5.96918 -7.0664 -5.71678
4.84362 -4.69164 -5.05008
4.70515 -3.62794 -6.17033
3.21152 -4.48898 -12.328
3.82251 -3.92381 -10.5798
3.96351 -5.0529 -9.57195
6.4793 -8.81456 -11.5957
4.64989 -8.24551 -11.5889
2.1204 -10.9483 -11.188
4.21873 -17.2813 -15.3378
3.81705 -14.2298 -14.2856
3.11092 -14.2789 -12.9478
9.98577 -15.9876 -10.0591
7.64208 -15.5601 -10.3454
5.71919 -15.1859 -10.3726
4.28133 -17.8014 -6.77273
5.33508 -16.1992 -6.75529
8.77584 -12.488 -1.62061
6.85703 -13.8718 -3.01698
7.4662 -15.1896 -3.61227
11.6054 -14.1594 0.497437
11.3925 -16.1789 -1.20018
9.98442 -16.7365 -1.3612
10.603 -14.5929 4.81466
8.94414 -15.4073 3.19902
7.97099 -16.5333 1.94402
3.63351 -10.7621 4.33709
5.03032 -12.7088 2.48891
4.80938 -14.8117 1.04808
0.921152 -16.5823 -2.49315
1.27879 -14.7855 -2.24487
2.74511 -14.2548 -2.07024
3.30835 -11.1025 -6.33923
2.94253 -11.2342 -4.4213
-1.66723 -6.24477 -0.952477
0.561239 -8.0422 -1.8052
0.760396 -8.38458 -3.23707
-0.59902 -7.18699 -7.54691
-1.45985 -5.03056 -5.87268
-0.463304 -4.97878 -4.59735
0.771603 -1.2337 -1.97391
-0.584066 -2.04944 -2.23895
-6.09449 -1.99021 1.89585
-4.45098 -0.983211 0.583713
-3.25239 -0.00596064 -0.56071
-2.54835 2.3074 3.66947
-1.5823 3.28318 2.34936
-2.25303 3.23573 0.99978
-3.40883 7.92318 -0.92472
-1.96174 6.88433 -0.0825043
0.697408 7.79062 2.32678
-2.18498 9.54429 5.70564
-0.249819 9.8337 5.41466
4.5395 12.7344 8.60351
3.13418 12.4528 7.28417
2.12339 11.4283 7.84781
2.97377 17.6314 10.6133
0.613684 15.9394 9.88057
-0.0656943 13.54 10.2119
-2.85726 12.9059 12.4833
-5.77122 16.2946 10.7543
-5.75246 15.4153 12.1109
-8.85901 13.2348 8.14673
-9.06847 12.404 10.1827
-8.47394 12.8211 12.0457
-10.1885 13.8821 16.233
-10.4657 11.6514 16.7764
-10.2287 11.0024 14.9042
-13.2448 8.72457 14.1247
-13.7326 13.3324 11.3702
-13.4409 11.6685 10.4351
-14.0838 10.2783 10.7694
-15.5099 4.11991 7.53176
-15.6639 6.75208 8.00418
-15.0633 8.62018 7.55669
-13.844 13.5414 6.36096
-14.8721 11.9129 5.70949
-13.717 10.9312 2.30116
-15.1518 7.93923 0.164305
-11.9606 5.77035 -3.21384
-13.1043 7.37894 -3.00863
-11.4352 9.08617 -6.80099
-14.0874 11.2867 -5.75678
-13.386 9.4434 -6.17604
timestep
1.76294 -5.08031 -10.7913
3.85343 -5.22857 -8.70118
2.11762 -5.85087 -8.48372
1.11018 -5.34786 -9.55255
-2.17516 -3.43952 -7.00366
-1.7534 -3.17103 -8.38401
-3.76263 1.8598 -12.657
-4.10476 -0.096193 -11.5247
-2.86584 0.0762051 -10.0514
0.36342 2.21057 -3.94633
0.140894 1.69432 -6.82287
-1.10336 2.16763 -7.44184
-1.66925 4.63689 -1.26936
-1.10596 6.04898 -4.3247
-1.26296 5.9246 -6.82553
4.02984 10.8108 -7.60827
2.06015 9.14955 -6.75336
1.03247 8.74754 -7.81817
2.85155 12.8989 -12.699
2.69204 12.1284 -10.9497
2.40385 10.5555 -10.9118
7.07589 9.80035 -10.7691
5.6698 8.74629 -11.4737
7.57476 5.51717 -10.8602
3.25185 5.36696 -7.88091
4.95654 2.661 -8.35135
6.46636 3.06257 -8.41955
5.95633 -1.37667 -12.608
7.62205 -0.486809 -11.1488
8.84136 0.332686 -9.79215
12.9902 -0.730238 -7.50679
12.5887 0.271197 -9.18237
17.5496 2.85739 -13.7097
16.0382 2.73413 -11.5498
15.4853 1.3272 -11.287
20.3764 -0.394665 -14.1217
18.7869 -1.91374 -12.7443
18.3424 -1.25523 -11.3923
22.2198 3.51347 -13.111
21.6384 1.97902 -11.3549
20.9772 0.909528 -9.81772
20.48 8.2016 -11.1156
19.253 5.69827 -10.01
18.7099 3.58538 -8.50778
16.4063 1.62023 -4.44366
15.6386 3.21965 -5.20257
15.3794 3.3694 -6.71847
11.2354 5.30226 -8.79946
11.8676 4.80697 -7.01546
8.91893 5.36458 -0.261554
10.3738 5.40747 -2.7645
9.52767 5.12345 -4.0247
6.86166 7.42306 -7.18298
5.12905 6.2927 -5.07258
5.89339 6.34848 -3.74576
2.97481 7.48722 -0.238321
3.61793 6.19243 -0.8057
2.87131 -0.510808 0.127015
2.04355 1.54446 0.388672
1.51807 3.37141 0.822375
-3.27221 4.46683 2.34857
-2.18431 4.13291 3.93626
-1.04909 3.16653 3.68861
-1.97284 -0.669403 0.708062
-2.44379 -0.20364 2.57112
-1.09603 -1.94344 5.69126
-1.50795 -6.60301 5.07566
-2.27862 -5.19463 4.0616
-8.57656 -4.26504 6.11078
-6.932 -4.50634 4.87636
-5.74059 -5.07869 5.63144
-0.466512 -7.20047 8.95361
-3.39043 -7.2319 9.56441
-5.74167 -7.53347 8.47304
-8.76524 -9.47556 9.38254
-6.73871 -13.6464 11.2017
-8.05663 -12.9188 10.9794
-12.8798 -16.3852 13.8867
-12.1294 -14.3668 13.2092
-10.8078 -13.0281 13.5885
-10.599 -7.39653 17.2975
-10.2276 -9.67698 17.2056
-11.1922 -11.4093 17.0665
-14.9205 -11.464 17.7524
-12.5072 -10.0464 22.0897
-13.1784 -8.54375 21.0325
-14.5233 -8.57574 20.1765
-13.7151 -2.4479 20.8977
-14.7202 -3.52359 18.7932
-15.8162 -5.20603 18.919
-20.5754 -5.79784 19.0742
-19.4069 -5.19737 17.653
-20.9013 -3.15583 14.9028
-20.789 0.746141 15.3569
-24.8889 0.72514 16.8566
-24.4379 1.27266 15.0596
-26.5103 3.89047 12.5447
-26.9637 6.06234 15.2222
-25.82 4.76398 14.3335
timestep
9.89429 -22.3987 -4.74305
10.7869 -22.2948 -8.4621
11.5174 -22.0263 -6.67585
10.4838 -21.4302 -5.70101
10.5 -17.3999 -7.55139
9.44375 -18.0359 -6.73646
4.11469 -15.7923 -3.51066
5.02937 -16.4713 -5.47509
5.66943 -17.2296 -7.1523
1.93321 -12.4696 -11.8979
3.91592 -14.1269 -10.556
3.39169 -15.0149 -9.36339
-1.48864 -14.3077 -11.3739
-0.978084 -17.6692 -10.413
1.59409 -18.0053 -10.5627
2.69427 -15.9593 -15.7403
4.35291 -17.5622 -14.4871
3.68313 -18.6551 -13.6952
6.56421 -24.6978 -13.5414
5.21943 -23.2987 -13.6041
5.69661 -21.8037 -13.9841
7.0099 -20.4037 -18.6663
7.92307 -20.7366 -16.9911
10.219 -18.4416 -15.1788
7.22131 -19.8169 -10.9704
7.27377 -16.6622 -11.6623
7.63121 -16.4595 -13.1517
3.86592 -11.7011 -17.1724
5.11655 -12.3608 -15.3903
6.30504 -13.1872 -14.1486
8.04537 -8.78325 -11.9343
6.41282 -9.77326 -12.4111
0.940121 -5.23627 -12.2788
3.42993 -6.20109 -12.0762
4.08961 -6.85285 -13.2526
0.541938 -5.16744 -17.0358
3.20829 -5.1658 -17.4615
3.97822 -4.55882 -16.2819
-1.73952 -1.17103 -16.3488
0.53146 -1.26922 -15.6173
2.2084 -1.54366 -14.6739
7.41315 3.3188 -10.7661
4.91161 1.70448 -11.0907
3.14802 -0.158218 -11.2487
-0.0657167 -1.55896 -7.10226
0.382312 0.387485 -7.4167
0.437646 1.00945 -8.86136
-1.50355 4.84086 -10.4412
-0.546384 4.60343 -8.75031
0.112746 10.0642 -3.47202
0.0687958 8.02535 -5.60684
-0.864053 6.87946 -5.60158
-3.7213 10.541 -0.854237
-3.89479 7.83 -1.98777
-3.86934 7.84613 -3.48302
-6.75454 9.91657 -6.68675
-5.73485 10.4718 -5.62087
-6.0735 16.7396 -6.62025
-6.23652 15.9519 -4.44722
-6.37733 13.9817 -4.14568
-12.4022 12.7759 -1.73515
-10.6931 12.6189 -2.60327
-9.53187 13.4635 -2.15379
-9.56126 16.0921 1.97367
-9.23074 14.2104 1.60478
-9.51243 11.9735 4.70733
-8.20168 9.57486 8.88404
-8.27088 11.3087 8.30832
-4.3601 16.6706 8.11261
-5.65942 15.3783 8.72233
-5.70055 14.1102 7.90654
-0.285979 13.5994 13.2154
-1.69181 12.9928 10.6574
-2.9689 11.6677 8.86
-4.06602 8.15041 9.94494
-7.77492 6.34447 11.843
-6.65653 7.25802 12.3708
-4.38531 10.1164 18.1393
-5.91937 9.19591 16.7931
-6.56345 7.46149 16.13
-6.67972 2.79635 20.5751
-7.70097 3.06018 18.5898
-7.98221 4.95689 18.5949
-8.69371 7.85115 21.0259
-9.17907 12.7911 18.4114
-8.67247 12.6536 20.2884
-7.84051 11.5283 20.7719
-3.41777 8.71901 23.073
-3.21765 11.3091 22.8973
-5.0453 12.0914 23.3384
-4.94568 13.6988 27.7322
-4.53726 14.6366 26.1052
-1.72619 17.2997 26.1584
1.3049 16.5947 28.3408
5.24002 15.4297 25.9323
4.51394 14.6727 27.6041
6.34428 14.8307 31.7157
9.18761 15.2598 29.3678
7.42112 14.6036 29.9306
timestep
6.38482 -22.0864 -19.0663
4.64223 -19.5194 -18.5481
6.62486 -19.6126 -18.7184
7.20263 -21.0635 -18.3805
9.82001 -19.452 -15.0084
9.17998 -20.763 -15.2314
9.51594 -21.6102 -9.04866
8.11241 -21.4039 -10.8719
6.79044 -21.1547 -12.287
5.55918 -13.7857 -11.2033
6.7584 -16.4648 -10.7594
6.375 -17.4566 -11.8924
2.05243 -15.0871 -17.9642
5.44261 -15.6184 -17.1876
7.06977 -15.5942 -15.1744
10.9302 -13.2233 -14.2804
9.2978 -11.6658 -15.7414
7.87811 -12.0203 -15.3715
2.82942 -7.65316 -15.5616
4.05073 -8.947 -14.8619
5.39666 -9.03105 -15.6337
6.91689 -5.18061 -17.4734
7.63755 -6.05968 -15.9021
9.75589 -5.13773 -12.8528
6.84706 -3.21628 -9.78081
8.15342 -6.05847 -8.64298
9.4476 -6.40326 -9.37128
14.0271 -10.0721 -6.39047
12.2733 -10.1323 -7.99343
10.8462 -10.0051 -9.31532
8.86837 -13.2168 -6.16824
8.44664 -12.7269 -7.97662
2.98228 -8.94531 -10.3528
4.22915 -10.8867 -8.93106
5.473 -10.296 -8.29354
4.71285 -3.46398 -5.81333
4.48365 -5.74349 -7.26654
4.73362 -7.08336 -6.50439
1.98968 -7.2805 -0.119686
3.18911 -5.76079 -1.47645
2.92889 -6.35794 -3.3505
-2.00441 -10.1334 -5.53792
-2.00991 -7.55149 -4.09226
-0.756217 -5.43008 -3.23287
-2.60318 0.565229 -1.38114
-2.3156 -1.30949 -1.99508
-2.21221 -2.63654 -1.19039
-5.39031 -3.37811 3.18642
-5.0102 -2.49266 1.49178
-6.46321 -1.00446 -3.07732
-7.71736 0.52332 -1.02943
-6.92559 0.495216 0.29148
-9.85091 5.58864 5.01603
-8.33508 3.4196 3.97153
-8.53913 3.15352 2.46544
-10.4266 6.51669 -0.0724881
-9.30496 6.45683 1.00087
-8.27362 14.0203 0.893403
-8.79022 11.9643 2.00632
-9.04849 10.0748 2.37926
-12.8417 10.0448 7.85411
-11.2338 9.96459 6.73676
-11.5598 10.0387 5.24984
-16.4024 12.0386 4.13583
-14.489 12.4664 4.54307
-13.8583 15.6286 6.6856
-9.81084 13.6853 8.85122
-11.5773 13.7843 9.37756
-16.439 12.7367 13.2212
-14.9755 12.5846 12.0106
-13.7677 13.4381 12.4616
-14.6203 6.41429 14.0986
-12.6331 8.63872 13.7899
-11.4191 10.7441 14.1427
-8.15779 11.237 16.0653
-4.39648 12.9421 13.7557
-5.24962 11.7135 13.9243
-4.7173 6.84895 9.94908
-3.09554 7.89568 11.1039
-2.9627 8.9656 12.8271
0.714408 6.2815 18.2262
0.40295 8.1644 16.8575
0.236927 8.45737 14.94
2.45239 7.7527 11.8789
8.74834 8.47214 11.0106
6.79115 8.50315 10.7255
5.84343 9.40633 11.4203
6.05627 16.2968 8.72682
4.67724 14.0017 8.73011
4.67221 12.8316 10.2631
3.88389 16.0534 13.7505
2.84296 14.601 13.0497
-0.959669 14.8544 12.9078
-1.54682 18.5312 13.4297
-0.728859 19.3381 17.8708
0.562485 18.4917 16.6262
3.15642 15.1563 19.5166
0.46041 14.1829 17.3148
2.06272 15.2107 17.6458
timestep
3.75712 -11.8818 12.4276
0.119451 -11.187 12.8262
1.53873 -11.2353 11.4651
2.89469 -10.8228 11.8439
2.33574 -6.15749 11.1146
3.11207 -6.962 12.0634
8.27443 -3.80329 14.8076
6.31126 -4.87556 14.9713
4.50168 -5.73077 15.2685
2.3284 -2.7335 21.6857
2.44653 -3.70303 18.9216
3.37444 -4.88441 18.8132
4.23581 -12.5468 22.2424
3.41472 -9.18605 22.6432
2.40344 -7.01437 21.8202
-3.27144 -5.19558 26.2289
-1.49744 -6.58432 24.7471
-0.0861002 -6.02942 24.5621
1.67698 -2.06272 29.5679
1.10057 -2.68035 27.7614
1.07826 -4.23336 27.5635
-0.80867 -6.60185 31.4029
0.412673 -7.04189 29.9767
-2.03232 -8.57733 27.555
-1.03362 -14.7338 22.8018
-1.95151 -12.0989 24.7094
-1.33612 -10.8103 24.5099
2.46471 -13.101 18.5211
1.07463 -11.6785 19.8186
-0.249781 -10.5543 20.8057
-2.56461 -5.90254 20.3651
-2.09308 -7.57411 19.3481
-1.28562 -5.83588 12.4453
-1.97523 -6.7321 14.8629
-1.30696 -5.98286 16.0133
-1.25697 -1.49383 18.1505
0.453532 -1.6521 15.959
-0.123752 -2.48147 14.7557
-1.77308 2.39171 11.0336
0.0694022 0.890954 11.4835
1.28554 -0.594847 11.7265
9.5876 -3.40851 10.0459
6.67479 -3.00501 9.77453
4.72977 -1.28502 10.0377
4.4017 2.50532 6.5079
5.5113 1.03354 5.89779
5.23863 -0.422694 6.37623
5.82176 -5.00772 4.10195
6.36629 -3.07982 3.88487
11.0615 -0.637776 -1.24148
9.90002 -1.91482 1.12385
8.40198 -2.11569 0.787298
8.02743 -4.94147 -5.86381
8.19448 -4.26252 -3.08537
7.85046 -2.80734 -2.81949
6.70776 -1.22761 -6.86298
5.73347 -1.82417 -5.82876
-0.379513 -3.17381 -5.19948
1.58358 -3.91924 -6.24374
2.52385 -2.70711 -7.55054
0.249367 0.313143 -12.9509
1.516 -0.291955 -11.5794
0.726206 -1.08821 -10.5027
0.351207 -5.24878 -13.1025
[truncated: 621,123 more chars]
