# Supplementary material for: Investigating Intrinsically Disordered Proteins With Brownian Dynamics
Source: Front Mol Biosci. 2022 Jun 8;9:898838. doi: 10.3389/fmolb.2022.898838 (PMC9213797; doi:10.3389/fmolb.2022.898838)
Supplement: Supplementary file 1 [file Presentation1.zip › Browndye_IDP_paper/trajectories/sml1.vtf]

a 0 t NN res MET r 3.430000
a 1 t CG res MET r 3.430000
a 2 t CB res MET r 3.430000
a 3 t CA res MET r 3.430000
a 4 t CG res GLN r 3.430000
a 5 t CB res GLN r 3.430000
a 6 t CA res GLN r 3.430000
a 7 t CG res ASN r 3.430000
a 8 t CB res ASN r 3.430000
a 9 t CA res ASN r 3.430000
a 10 t CB res SER r 3.430000
a 11 t CA res SER r 3.430000
a 12 t CG res GLN r 3.430000
a 13 t CB res GLN r 3.430000
a 14 t CA res GLN r 3.430000
a 15 t OG res ASP r 3.430000
a 16 t CB res ASP r 3.430000
a 17 t CA res ASP r 3.430000
a 18 t CG res TYR r 3.430000
a 19 t CB res TYR r 3.430000
a 20 t CA res TYR r 3.430000
a 21 t CG res PHE r 3.430000
a 22 t CB res PHE r 3.430000
a 23 t CA res PHE r 3.430000
a 24 t CG res TYR r 3.430000
a 25 t CB res TYR r 3.430000
a 26 t CA res TYR r 3.430000
a 27 t CB res ALA r 3.430000
a 28 t CA res ALA r 3.430000
a 29 t CG res GLN r 3.430000
a 30 t CB res GLN r 3.430000
a 31 t CA res GLN r 3.430000
a 32 t CG res ASN r 3.430000
a 33 t CB res ASN r 3.430000
a 34 t CA res ASN r 3.430000
a 35 t NG res ARG r 3.430000
a 36 t CB res ARG r 3.430000
a 37 t CA res ARG r 3.430000
a 38 t SB res CYS r 3.430000
a 39 t CA res CYS r 3.430000
a 40 t CG res GLN r 3.430000
a 41 t CB res GLN r 3.430000
a 42 t CA res GLN r 3.430000
a 43 t CG res GLN r 3.430000
a 44 t CB res GLN r 3.430000
a 45 t CA res GLN r 3.430000
a 46 t CG res GLN r 3.430000
a 47 t CB res GLN r 3.430000
a 48 t CA res GLN r 3.430000
a 49 t CG res GLN r 3.430000
a 50 t CB res GLN r 3.430000
a 51 t CA res GLN r 3.430000
a 52 t CB res ALA r 3.430000
a 53 t CA res ALA r 3.430000
a 54 t CB res PRO r 3.430000
a 55 t CA res PRO r 3.430000
a 56 t CB res SER r 3.430000
a 57 t CA res SER r 3.430000
a 58 t CB res THR r 3.430000
a 59 t CA res THR r 3.430000
a 60 t CG res LEU r 3.430000
a 61 t CB res LEU r 3.430000
a 62 t CA res LEU r 3.430000
a 63 t NG res ARG r 3.430000
a 64 t CB res ARG r 3.430000
a 65 t CA res ARG r 3.430000
a 66 t CB res THR r 3.430000
a 67 t CA res THR r 3.430000
a 68 t CB res VAL r 3.430000
a 69 t CA res VAL r 3.430000
a 70 t CB res THR r 3.430000
a 71 t CA res THR r 3.430000
a 72 t CG res MET r 3.430000
a 73 t CB res MET r 3.430000
a 74 t CA res MET r 3.430000
a 75 t CB res ALA r 3.430000
a 76 t CA res ALA r 3.430000
a 77 t OG res GLU r 3.430000
a 78 t CB res GLU r 3.430000
a 79 t CA res GLU r 3.430000
a 80 t CG res PHE r 3.430000
a 81 t CB res PHE r 3.430000
a 82 t CA res PHE r 3.430000
a 83 t NG res ARG r 3.430000
a 84 t CB res ARG r 3.430000
a 85 t CA res ARG r 3.430000
a 86 t NG res ARG r 3.430000
a 87 t CB res ARG r 3.430000
a 88 t CA res ARG r 3.430000
a 89 t CB res VAL r 3.430000
a 90 t CA res VAL r 3.430000
a 91 t CB res PRO r 3.430000
a 92 t CA res PRO r 3.430000
a 93 t CG res LEU r 3.430000
a 94 t CB res LEU r 3.430000
a 95 t CA res LEU r 3.430000
a 96 t CB res PRO r 3.430000
a 97 t CA res PRO r 3.430000
a 98 t CB res PRO r 3.430000
a 99 t CA res PRO r 3.430000
a 100 t CG res MET r 3.430000
a 101 t CB res MET r 3.430000
a 102 t CA res MET r 3.430000
a 103 t CB res ALA r 3.430000
a 104 t CA res ALA r 3.430000
a 105 t OG res GLU r 3.430000
a 106 t CB res GLU r 3.430000
a 107 t CA res GLU r 3.430000
a 108 t CB res VAL r 3.430000
a 109 t CA res VAL r 3.430000
a 110 t CB res PRO r 3.430000
a 111 t CA res PRO r 3.430000
a 112 t CG res MET r 3.430000
a 113 t CB res MET r 3.430000
a 114 t CA res MET r 3.430000
a 115 t CG res LEU r 3.430000
a 116 t CB res LEU r 3.430000
a 117 t CA res LEU r 3.430000
a 118 t CB res SER r 3.430000
a 119 t CA res SER r 3.430000
a 120 t CB res THR r 3.430000
a 121 t CA res THR r 3.430000
a 122 t CG res GLN r 3.430000
a 123 t CB res GLN r 3.430000
a 124 t CA res GLN r 3.430000
a 125 t CG res ASN r 3.430000
a 126 t CB res ASN r 3.430000
a 127 t CA res ASN r 3.430000
a 128 t CB res SER r 3.430000
a 129 t CA res SER r 3.430000
a 130 t CG res MET r 3.430000
a 131 t CB res MET r 3.430000
a 132 t CA res MET r 3.430000
a 133 t CA res GLY r 3.430000
a 134 t CB res SER r 3.430000
a 135 t CA res SER r 3.430000
a 136 t CB res SER r 3.430000
a 137 t CA res SER r 3.430000
a 138 t CB res ALA r 3.430000
a 139 t CA res ALA r 3.430000
a 140 t CB res SER r 3.430000
a 141 t CA res SER r 3.430000
a 142 t CB res ALA r 3.430000
a 143 t CA res ALA r 3.430000
a 144 t CB res SER r 3.430000
a 145 t CA res SER r 3.430000
a 146 t CB res ALA r 3.430000
a 147 t CA res ALA r 3.430000
a 148 t CB res SER r 3.430000
a 149 t CA res SER r 3.430000
a 150 t CB res SER r 3.430000
a 151 t CA res SER r 3.430000
a 152 t CG res LEU r 3.430000
a 153 t CB res LEU r 3.430000
a 154 t CA res LEU r 3.430000
a 155 t OG res GLU r 3.430000
a 156 t CB res GLU r 3.430000
a 157 t CA res GLU r 3.430000
a 158 t CG res MET r 3.430000
a 159 t CB res MET r 3.430000
a 160 t CA res MET r 3.430000
a 161 t CD res TRP r 3.430000
a 162 t CG res TRP r 3.430000
a 163 t CB res TRP r 3.430000
a 164 t CA res TRP r 3.430000
a 165 t OG res GLU r 3.430000
a 166 t CB res GLU r 3.430000
a 167 t CA res GLU r 3.430000
a 168 t NG res LYS r 3.430000
a 169 t CB res LYS r 3.430000
a 170 t CA res LYS r 3.430000
a 171 t OG res ASP r 3.430000
a 172 t CB res ASP r 3.430000
a 173 t CA res ASP r 3.430000
a 174 t CG res LEU r 3.430000
a 175 t CB res LEU r 3.430000
a 176 t CA res LEU r 3.430000
a 177 t OG res GLU r 3.430000
a 178 t CB res GLU r 3.430000
a 179 t CA res GLU r 3.430000
a 180 t OG res GLU r 3.430000
a 181 t CB res GLU r 3.430000
a 182 t CA res GLU r 3.430000
a 183 t NG res ARG r 3.430000
a 184 t CB res ARG r 3.430000
a 185 t CA res ARG r 3.430000
a 186 t CG res LEU r 3.430000
a 187 t CB res LEU r 3.430000
a 188 t CA res LEU r 3.430000
a 189 t CG res ASN r 3.430000
a 190 t CB res ASN r 3.430000
a 191 t CA res ASN r 3.430000
a 192 t CB res SER r 3.430000
a 193 t CA res SER r 3.430000
a 194 t CG res ILE r 3.430000
a 195 t CB res ILE r 3.430000
a 196 t CA res ILE r 3.430000
a 197 t OG res ASP r 3.430000
a 198 t CB res ASP r 3.430000
a 199 t CA res ASP r 3.430000
a 200 t NG res HIS r 3.430000
a 201 t CB res HIS r 3.430000
a 202 t CA res HIS r 3.430000
a 203 t OG res ASP r 3.430000
a 204 t CB res ASP r 3.430000
a 205 t CA res ASP r 3.430000
a 206 t CG res MET r 3.430000
a 207 t CB res MET r 3.430000
a 208 t CA res MET r 3.430000
a 209 t CG res ASN r 3.430000
a 210 t CB res ASN r 3.430000
a 211 t CA res ASN r 3.430000
a 212 t CG res ASN r 3.430000
a 213 t CB res ASN r 3.430000
a 214 t CA res ASN r 3.430000
a 215 t CG res ASN r 3.430000
a 216 t CB res ASN r 3.430000
a 217 t CA res ASN r 3.430000
a 218 t NG res LYS r 3.430000
a 219 t CB res LYS r 3.430000
a 220 t CA res LYS r 3.430000
a 221 t CG res PHE r 3.430000
a 222 t CB res PHE r 3.430000
a 223 t CA res PHE r 3.430000
a 224 t CA res GLY r 3.430000
a 225 t CB res SER r 3.430000
a 226 t CA res SER r 3.430000
a 227 t CA res GLY r 3.430000
a 228 t OG res GLU r 3.430000
a 229 t CB res GLU r 3.430000
a 230 t CA res GLU r 3.430000
a 231 t CG res LEU r 3.430000
a 232 t CB res LEU r 3.430000
a 233 t CA res LEU r 3.430000
a 234 t NG res LYS r 3.430000
a 235 t CB res LYS r 3.430000
a 236 t CA res LYS r 3.430000
a 237 t CB res SER r 3.430000
a 238 t CA res SER r 3.430000
a 239 t CG res MET r 3.430000
a 240 t CB res MET r 3.430000
a 241 t CA res MET r 3.430000
a 242 t CG res PHE r 3.430000
a 243 t CB res PHE r 3.430000
a 244 t CA res PHE r 3.430000
a 245 t CG res ASN r 3.430000
a 246 t CB res ASN r 3.430000
a 247 t CA res ASN r 3.430000
a 248 t CG res GLN r 3.430000
a 249 t CB res GLN r 3.430000
a 250 t CA res GLN r 3.430000
a 251 t CA res GLY r 3.430000
a 252 t NG res LYS r 3.430000
a 253 t CB res LYS r 3.430000
a 254 t CA res LYS r 3.430000
a 255 t CB res VAL r 3.430000
a 256 t CA res VAL r 3.430000
a 257 t OG res GLU r 3.430000
a 258 t CB res GLU r 3.430000
a 259 t CA res GLU r 3.430000
a 260 t OG res GLU r 3.430000
a 261 t CB res GLU r 3.430000
a 262 t CA res GLU r 3.430000
a 263 t CG res MET r 3.430000
a 264 t CB res MET r 3.430000
a 265 t CA res MET r 3.430000
a 266 t OG res ASP r 3.430000
a 267 t CB res ASP r 3.430000
a 268 t CA res ASP r 3.430000
a 269 t OC res PHE r 3.430000
a 270 t CG res PHE r 3.430000
a 271 t CB res PHE r 3.430000
a 272 t CA res PHE r 3.430000
b 3:6
b 2:1
b 3:0
b 3:2
b 6:9
b 5:4
b 6:5
b 9:11
b 8:7
b 9:8
b 11:14
b 11:10
b 14:17
b 13:12
b 14:13
b 17:20
b 16:15
b 17:16
b 20:23
b 19:18
b 20:19
b 23:26
b 23:21
b 23:22
b 26:28
b 25:24
b 26:25
b 28:31
b 28:27
b 31:34
b 30:29
b 31:30
b 34:37
b 33:32
b 34:33
b 37:39
b 36:35
b 37:36
b 39:42
b 39:38
b 42:45
b 41:40
b 42:41
b 45:48
b 44:43
b 45:44
b 48:51
b 47:46
b 48:47
b 51:53
b 50:49
b 51:50
b 53:55
b 53:52
b 55:57
b 55:54
b 57:59
b 57:56
b 59:62
b 59:58
b 62:65
b 61:60
b 62:61
b 65:67
b 64:63
b 65:64
b 67:69
b 67:66
b 69:71
b 69:68
b 71:74
b 71:70
b 74:76
b 73:72
b 74:73
b 76:79
b 76:75
b 79:82
b 78:77
b 79:78
b 82:85
b 82:80
b 82:81
b 85:88
b 84:83
b 85:84
b 88:90
b 87:86
b 88:87
b 90:92
b 90:89
b 92:95
b 92:91
b 95:97
b 94:93
b 95:94
b 97:99
b 97:96
b 99:102
b 99:98
b 102:104
b 101:100
b 102:101
b 104:107
b 104:103
b 107:109
b 106:105
b 107:106
b 109:111
b 109:108
b 111:114
b 111:110
b 114:117
b 113:112
b 114:113
b 117:119
b 116:115
b 117:116
b 119:121
b 119:118
b 121:124
b 121:120
b 124:127
b 123:122
b 124:123
b 127:129
b 126:125
b 127:126
b 129:132
b 129:128
b 132:133
b 131:130
b 132:131
b 133:135
b 135:137
b 135:134
b 137:139
b 137:136
b 139:141
b 139:138
b 141:143
b 141:140
b 143:145
b 143:142
b 145:147
b 145:144
b 147:149
b 147:146
b 149:151
b 149:148
b 151:154
b 151:150
b 154:157
b 153:152
b 154:153
b 157:160
b 156:155
b 157:156
b 160:164
b 159:158
b 160:159
b 164:167
b 162:161
b 163:162
b 164:163
b 167:170
b 166:165
b 167:166
b 170:173
b 169:168
b 170:169
b 173:176
b 172:171
b 173:172
b 176:179
b 175:174
b 176:175
b 179:182
b 178:177
b 179:178
b 182:185
b 181:180
b 182:181
b 185:188
b 184:183
b 185:184
b 188:191
b 187:186
b 188:187
b 191:193
b 190:189
b 191:190
b 193:196
b 193:192
b 196:199
b 195:194
b 196:195
b 199:202
b 198:197
b 199:198
b 202:205
b 201:200
b 202:201
b 205:208
b 204:203
b 205:204
b 208:211
b 207:206
b 208:207
b 211:214
b 210:209
b 211:210
b 214:217
b 213:212
b 214:213
b 217:220
b 216:215
b 217:216
b 220:223
b 219:218
b 220:219
b 223:224
b 223:221
b 223:222
b 224:226
b 226:227
b 226:225
b 227:230
b 230:233
b 229:228
b 230:229
b 233:236
b 232:231
b 233:232
b 236:238
b 235:234
b 236:235
b 238:241
b 238:237
b 241:244
b 240:239
b 241:240
b 244:247
b 244:242
b 244:243
b 247:250
b 246:245
b 247:246
b 250:251
b 249:248
b 250:249
b 251:254
b 254:256
b 253:252
b 254:253
b 256:259
b 256:255
b 259:262
b 258:257
b 259:258
b 262:265
b 261:260
b 262:261
b 265:268
b 264:263
b 265:264
b 268:272
b 267:266
b 268:267
b 272:269
b 272:270
b 272:271
timestep
-10.5118 49.7816 -7.90742
-13.3453 51.2026 -4.26342
-11.2548 50.3736 -5.41942
-9.98681 49.3986 -6.57542
-10.2571 43.5893 -8.96275
-8.52831 45.0916 -9.50292
-8.36681 46.1076 -7.79942
-2.64914 47.5633 -8.01975
-3.95181 47.6356 -6.56942
-4.78381 46.3396 -6.39842
-6.13581 46.8786 -1.74942
-5.25381 45.4796 -2.65942
-9.80581 39.8689 -3.10009
-7.87481 41.2241 -3.38792
-6.00581 41.7226 -3.07142
-3.85581 40.9073 -7.88509
-2.60081 41.5486 -6.58842
-2.88781 40.9616 -5.19942
1.11247 46.0159 -3.98328
-0.660812 43.9986 -2.02842
-0.627812 42.5446 -2.51942
-4.02981 38.8058 3.13075
-3.60981 40.2936 0.646585
-2.15481 40.2506 0.166585
-5.53452 35.8386 -2.61871
-2.40681 36.7566 -3.25742
-1.62381 37.1046 -1.98642
2.26319 39.5016 -3.68542
1.93319 38.2286 -2.89942
2.65486 42.3273 3.47191
2.63619 40.3736 2.16308
2.83819 39.0316 0.752585
-0.870482 36.0026 3.41691
0.0961885 35.1596 1.96658
1.56419 35.6026 1.94558
1.77119 30.9031 -5.75242
2.76786 33.2976 -3.18242
3.63319 33.8236 -0.802415
6.82719 37.4741 -0.596415
6.77219 35.6836 0.376585
4.28486 37.9419 6.39225
5.38769 36.3406 5.10908
6.25519 34.9216 4.11758
2.02019 28.8779 3.10658
4.09419 29.9471 3.23558
5.57419 31.1786 3.59458
9.22486 31.4889 -1.99042
9.24869 31.0116 0.290085
9.17519 30.7766 2.20558
13.2405 34.7756 4.98858
12.0077 32.7671 5.27708
11.0082 31.1116 5.58358
9.19619 27.0636 7.63558
10.2182 28.1996 7.75058
13.5325 28.5293 10.0723
13.8652 27.3446 8.68958
12.8587 23.3001 6.27958
13.3102 23.6556 8.09758
17.0575 22.4903 11.5159
16.5952 22.4286 9.61658
15.2539 19.8893 3.88358
16.5722 20.7106 5.08658
16.8912 20.2246 6.52258
19.6014 14.5026 12.5353
19.5749 16.3013 9.27391
19.8562 18.0856 7.42158
22.9522 20.1239 3.64658
21.8272 18.6476 4.21958
20.5709 13.5299 3.30058
21.8372 15.0216 3.13158
26.2689 16.0589 1.33691
24.5242 15.7566 0.557585
19.9672 12.8636 -1.92142
21.6952 14.2601 -3.32142
23.2802 13.6336 -2.33542
26.2622 9.88158 -3.03542
26.1922 11.3916 -3.28642
29.7679 16.0213 -8.31209
28.4522 14.3106 -7.39642
27.4232 12.8566 -6.59642
24.9809 7.80728 -6.58359
25.7342 9.06358 -9.11842
26.9942 9.92858 -9.01142
34.0155 13.7836 -12.0602
31.4195 11.1673 -11.7844
29.2342 10.3226 -12.0874
22.0517 9.94278 -14.2629
25.4749 10.0979 -15.7734
27.4332 9.05458 -15.2344
29.8135 4.32358 -16.0447
29.3102 6.08758 -16.7544
31.0669 6.91128 -20.2847
29.3312 6.31658 -20.5964
24.3062 3.32788 -20.0904
25.3102 3.80458 -21.7094
26.8422 3.70258 -21.8064
27.9399 0.481577 -23.9141
27.9662 1.96758 -25.0374
27.3769 3.10888 -28.8271
25.7152 2.99858 -27.9854
21.5977 0.435577 -23.1379
22.0557 0.421577 -25.8354
22.7812 0.595577 -27.6484
21.8732 -1.47442 -31.9224
21.5472 -0.169423 -31.1864
15.1232 -3.19909 -30.6077
16.6342 -1.53342 -29.9909
18.0072 -0.174423 -29.7074
15.4465 3.59228 -27.7801
16.4272 2.03858 -27.0324
16.4952 0.900877 -23.1544
15.0642 0.0805768 -24.0154
9.01269 -0.157923 -28.1499
10.8722 -0.956923 -26.6664
11.3802 -0.147423 -24.9624
8.28219 2.61228 -19.6417
9.02619 2.19958 -21.4134
9.43219 0.769577 -21.8244
8.33969 -3.92192 -22.4334
7.30519 -2.35542 -22.2334
3.25019 0.323577 -22.6484
3.83119 -0.986423 -21.3344
5.19186 -8.13309 -21.9894
3.91719 -6.40442 -21.1264
3.02519 -4.70242 -20.7464
3.27386 -3.90609 -15.4077
1.81419 -3.00242 -16.3244
1.22019 -3.81242 -17.4854
-1.20431 -0.393923 -19.5264
-1.52181 -2.23342 -19.6994
-7.30681 -2.28592 -20.3594
-5.05781 -3.44242 -20.9594
-3.72281 -4.88142 -21.1734
-3.14081 -8.01142 -23.1774
-2.15431 -10.5839 -25.7264
-0.824812 -10.6594 -24.3504
3.97219 -11.2554 -24.0784
2.34619 -11.9514 -23.3314
1.11519 -14.6264 -19.6484
2.38119 -13.8284 -20.0054
6.81169 -16.0674 -21.6854
6.04419 -15.0574 -20.2724
9.33919 -11.7364 -19.9424
8.86419 -12.7854 -18.9394
8.47419 -9.61942 -15.9159
8.00419 -11.3864 -15.4344
4.32519 -14.5134 -14.9594
5.16019 -13.5664 -14.0894
9.38769 -15.7174 -12.1679
7.49019 -15.7554 -11.9264
8.88069 -12.1819 -7.93892
7.86119 -13.4954 -8.82242
2.34686 -9.81342 -9.68175
3.87619 -10.9964 -10.0054
4.33119 -12.0074 -8.94042
2.82786 -18.3811 -12.8277
2.64119 -16.8069 -11.1019
2.65319 -15.3894 -9.70242
8.88019 -17.4989 -7.17592
6.43069 -17.5479 -6.95942
4.57019 -16.9544 -6.74942
1.21269 -9.96175 -3.02475
3.03399 -11.0972 -2.57482
3.80719 -12.6584 -4.63742
3.34519 -14.1094 -4.48842
-0.886482 -12.4734 -9.54675
-0.656812 -13.5339 -7.44792
-0.270812 -14.4554 -5.76442
1.83669 -23.4339 -5.97092
1.07919 -20.4371 -5.83775
-0.0628115 -18.2364 -5.12442
3.07186 -16.9151 0.649915
2.70219 -17.0234 -1.24842
1.37419 -17.7344 -1.57142
-2.72448 -12.4461 -1.01642
-1.58181 -13.8944 -1.66342
-1.41781 -15.2004 -0.869415
-4.77814 -17.8538 -6.35909
-4.49281 -17.6759 -4.04142
-4.15581 -17.6174 -2.10342
0.658188 -23.1677 0.354255
-1.14381 -21.6464 0.285085
-2.69681 -20.4724 0.0305846
0.869938 -13.9944 4.52033
-0.421482 -16.8248 3.30458
-2.60481 -18.1944 3.13058
-6.53281 -14.2181 1.28891
-6.70881 -16.1704 1.39358
-6.20881 -16.9684 2.60858
-7.71281 -21.0941 -0.652749
-6.96481 -21.5224 1.08758
-7.42181 -20.5854 2.21358
-3.85281 -21.6664 6.30008
-5.54281 -21.5024 5.44858
-5.06981 -15.3194 6.61158
-6.79781 -16.6028 7.30491
-7.16881 -18.5384 7.29258
-11.5158 -17.8364 3.85525
-11.0908 -19.5754 4.55258
-10.6548 -19.5734 6.02658
-8.86001 -26.6042 7.19618
-8.82181 -24.0424 6.45958
-9.96181 -23.2024 7.03358
-5.84148 -22.2901 10.4869
-7.46281 -21.3004 10.7626
-8.74181 -22.1094 10.5026
-11.7058 -16.1134 8.63058
-11.7108 -17.9789 10.1966
-11.7828 -19.7784 10.9426
-15.0605 -21.9744 7.36625
-14.2578 -23.2254 8.61858
-14.1378 -22.6774 10.0486
-11.5261 -27.1844 10.1339
-11.0458 -26.0054 11.5826
-12.2328 -25.2574 12.1836
-10.5921 -20.7664 16.8416
-11.0538 -21.4864 15.1046
-11.4968 -22.9584 15.1536
-13.9828 -30.3714 18.5986
-13.4701 -27.3677 18.0579
-13.8428 -24.8544 17.4796
-10.7641 -24.1731 21.6484
-12.0518 -21.7434 20.6486
-13.4218 -22.0214 20.0176
-14.5578 -19.0904 17.7796
-17.4688 -19.7994 14.0826
-17.8548 -19.7784 15.9486
-18.7708 -23.5024 15.8576
-15.7971 -25.6137 22.4656
-17.4098 -24.6934 21.1001
-18.6128 -24.1264 19.6396
-18.5115 -18.3238 21.3989
-19.6768 -19.3154 20.1616
-20.1958 -20.7254 20.5006
-22.8288 -19.3284 12.7531
-22.9148 -20.8261 15.5039
-23.0708 -21.4634 18.0246
-22.4438 -26.6614 19.6961
-23.3138 -24.9814 19.5476
-19.0128 -23.4409 24.9891
-21.5893 -23.2409 23.9566
-23.3568 -23.5514 23.1436
-24.4391 -17.4776 22.1484
-25.8428 -19.8314 21.1066
-26.0378 -20.9634 22.1356
-27.6578 -23.2867 17.4589
-27.6838 -24.3854 19.0626
-28.1128 -23.6724 20.3526
-24.4645 -28.8367 22.8189
-26.2943 -27.3234 23.1326
-27.7438 -26.0244 23.3816
-29.0508 -23.2814 25.7856
-23.7523 -28.9204 26.7576
-24.5375 -25.9647 27.2489
-25.8148 -23.7994 27.8506
-24.5925 -18.8421 26.3076
-25.0488 -20.0394 27.8116
-31.9565 -19.0744 28.6766
-29.7318 -19.3474 29.4396
-27.9478 -19.3974 30.2796
-27.2845 -25.6687 32.7369
-26.6918 -23.3829 32.7986
-26.0828 -21.5044 32.9616
-20.7373 -19.2914 29.2866
-21.7278 -19.2199 31.6226
-22.9768 -19.2134 33.1176
-24.9948 -19.1534 38.3786
-23.3148 -18.3374 37.9056
-23.2938 -17.5704 36.5656
-21.2908 -13.3869 38.4116
-21.326 -13.8724 32.6534
-21.6838 -13.1314 35.4606
-21.3708 -14.2294 36.4886
timestep
-0.747929 73.7841 -33.0343
1.24183 75.34 -29.6108
-0.175214 73.1389 -30.3026
-0.880204 72.5388 -32.1346
3.24522 67.8532 -29.1438
1.59027 68.6041 -30.7663
0.389517 68.9549 -32.3286
-0.411101 67.0179 -37.1207
-0.498488 65.6314 -35.713
-1.05218 66.1278 -34.3672
-1.33783 62.124 -31.6315
-2.61576 63.528 -32.2032
-9.09011 64.2811 -31.3068
-6.88969 64.582 -30.5055
-5.0652 64.8006 -29.6844
-7.94503 62.2385 -26.204
-6.3555 63.0716 -25.3167
-5.61234 64.2508 -26.0224
-0.676372 66.4976 -27.9025
-0.878045 64.3916 -25.2864
-1.96693 63.3439 -25.5042
-4.14914 61.8672 -18.277
-3.62391 62.921 -21.0641
-2.85905 61.9273 -22.0091
-1.19961 58.8533 -25.9174
-2.01664 57.5938 -22.9303
-3.26359 58.2066 -22.1844
-2.24604 56.5106 -17.8397
-3.42569 57.1868 -18.5267
-9.22386 56.2095 -16.1435
-7.13842 57.3009 -16.0919
-5.61243 58.5792 -15.7926
-5.3946 59.1338 -9.30325
-5.24981 58.0538 -10.9498
-4.52542 58.6828 -12.1061
-0.675197 61.6819 -17.3272
-0.827574 60.8891 -13.956
-0.751896 58.9802 -12.2246
3.1168 60.646 -10.4291
2.26316 58.8846 -9.98404
0.603376 58.4981 -2.51979
1.93211 58.7829 -4.4714
2.87193 59.2349 -6.19942
7.25354 64.316 -2.7158
6.15706 62.2034 -3.34953
5.79247 60.4532 -4.14673
7.45694 57.43 -7.33981
8.35903 56.2862 -5.35252
7.78 57.1035 -3.5778
9.50113 56.0386 3.15144
7.99855 56.5523 1.2777
8.9694 55.7487 -0.2895
12.5413 52.4494 -1.22018
11.2496 52.6187 -0.361989
11.3032 51.4611 3.34275
12.0513 53.2002 3.28887
14.3584 56.8421 5.64186
14.8832 55.4517 4.4933
15.366 52.2554 8.7278
15.9636 52.709 6.93478
19.2375 52.0541 2.77355
18.4858 50.4193 3.5896
17.0661 50.3798 4.16799
11.2844 42.7399 3.76072
13.0727 45.7286 3.28382
15.1304 47.1892 3.37571
15.7459 47.9617 -1.49784
16.4974 46.7386 -0.153678
19.1765 42.6329 -0.64905
19.1388 44.3731 -1.68633
22.6945 44.4679 -5.60022
20.9099 43.9673 -5.0092
16.077 40.6119 -4.65928
17.9738 40.7154 -6.56554
19.8508 40.5303 -6.22963
23.3406 37.341 -5.95464
22.1418 37.5853 -6.88683
21.704 34.1403 -13.0806
21.8686 34.3562 -10.6938
21.6753 34.28 -8.75133
18.7917 31 -5.4414
20.7126 29.8332 -7.42876
21.9792 30.6609 -7.70988
28.6038 28.626 -4.51699
27.0522 28.9382 -7.53919
24.8891 28.5361 -8.89669
19.8773 26.3871 -3.63912
22.0277 25.5285 -6.22765
24.3672 25.1846 -7.15336
27.5023 21.318 -8.10478
25.5689 21.7002 -7.94741
23.4343 18.9766 -10.0458
23.334 18.6064 -8.25374
21.5961 16.1623 -3.72487
22.2895 15.0671 -5.06291
23.4945 15.5635 -5.94722
26.1103 13.0496 -4.66319
25.4368 12.3957 -6.21132
23.7486 9.97949 -8.83179
22.6163 10.0599 -7.37933
21.5029 10.2932 -0.432571
20.8608 9.65339 -2.90758
20.522 8.72503 -4.63238
17.2297 5.73608 -6.65786
18.2466 5.74097 -5.40438
18.9916 2.71764 0.363159
18.6602 2.46074 -1.92807
18.6355 2.30567 -3.849
20.4547 -1.20001 -7.09368
18.744 -0.805913 -6.12251
15.7753 -2.84997 -7.47337
16.0546 -3.49477 -5.77749
17.5756 -9.60917 -8.90934
16.8512 -8.00027 -6.98386
16.4463 -7.26611 -5.20276
14.6398 -5.8921 -0.623451
15.4533 -7.6628 -0.588724
16.597 -8.1154 -1.51713
20.8178 -10.0523 -0.311236
19.0177 -10.4563 0.00244995
15.1255 -13.0269 1.13042
16.5389 -12.2495 2.27086
14.633 -9.51134 7.25235
15.3683 -11.549 6.38288
15.9339 -13.3328 5.88402
13.7321 -19.4051 6.10348
13.8525 -17.5538 5.44289
15.2316 -17.0098 5.68088
16.6785 -18.6744 1.34943
17.4836 -17.4581 2.65712
23.2225 -12.5878 2.25368
22.2987 -15.052 2.20932
20.4392 -15.3463 1.82795
19.5481 -14.1506 -1.55544
16.5456 -15.9364 -4.88638
16.2743 -15.5351 -3.16861
11.9887 -16.5964 -2.00426
13.5395 -17.6755 -1.73437
13.5075 -19.2426 -6.31719
13.2976 -19.7953 -4.90666
11.6449 -23.8293 -4.71723
13.4889 -23.6193 -5.08399
16.0538 -27.5582 -4.97592
15.6989 -26.5512 -6.15892
18.0836 -27.9064 -10.2649
16.7181 -28.6464 -9.13503
13.0358 -31.4338 -9.86919
14.5641 -31.7716 -9.69153
17.5118 -36.1831 -10.1438
15.8677 -35.2521 -10.3431
11.4882 -36.4408 -11.9769
12.2414 -36.4045 -10.3099
11.9386 -34.6542 -5.89564
10.9701 -36.31 -5.61832
11.6069 -37.2694 -6.6292
14.7452 -42.5922 -3.58684
12.9049 -41.4592 -4.58682
11.262 -40.8999 -5.45577
8.84396 -39.2259 1.62979
10.0684 -38.3773 -0.649977
9.64181 -39.2787 -2.32322
7.41697 -43.2256 -5.76329
6.35607 -40.625 -5.89593
5.1077 -40.1093 -3.59096
5.84275 -39.2332 -2.70425
1.134 -34.6402 0.93914
2.5727 -36.3523 0.349421
3.72166 -37.8699 0.064653
-3.58084 -41.7794 0.390985
-0.700386 -41.7079 1.39248
1.27774 -40.1831 1.78897
2.90277 -39.065 7.80329
2.3459 -38.8871 6.0713
1.66291 -40.1075 5.5747
-2.17572 -40.534 10.904
-1.37677 -40.1405 9.1391
-0.941059 -41.2158 8.16052
-5.8658 -38.6825 5.24024
-3.79845 -39.4948 4.62396
-3.81055 -41.13 5.63973
-3.40371 -45.5236 1.27671
-2.23312 -45.7492 3.1353
-3.4121 -44.6107 4.34919
-7.224 -42.6516 11.9569
-6.20018 -44.4945 9.21395
-4.37086 -45.6217 7.88413
-0.481303 -49.1768 8.98687
-1.69217 -48.6033 10.4941
-3.18865 -48.2088 10.376
-2.76433 -44.1035 15.557
-3.1452 -44.7551 13.7939
-3.81056 -46.0884 13.5948
-7.83543 -48.1516 15.3541
-7.2869 -46.3034 15.1829
-5.9504 -41.0913 17.2092
-8.12292 -41.2528 16.4574
-8.60281 -43.1336 16.9111
-13.5946 -42.9505 16.5464
-12.9265 -42.7167 18.2894
-11.8108 -43.612 18.7898
-14.5238 -49.5513 16.1974
-13.0994 -47.519 17.0461
-13.0301 -47.2441 18.4472
-9.59945 -51.1751 17.9835
-8.96793 -49.7821 19.0921
-9.96335 -49.0171 19.8503
-4.4866 -43.8532 19.2728
-6.6127 -45.4722 19.2826
-7.9392 -45.79 20.7373
-6.16755 -41.2354 20.9671
-8.01654 -41.1001 21.456
-8.42496 -42.3539 22.2863
-11.7698 -38.8239 22.6357
-12.7121 -40.4612 22.0308
-12.0667 -41.7989 22.5252
-17.4 -45.4656 24.1091
-15.6803 -44.4508 24.2972
-15.3381 -43.9252 22.8681
-19.6944 -43.0732 17.2445
-19.0569 -42.1558 20.055
-17.54 -41.1073 21.79
-14.7771 -36.7672 22.9318
-17.6471 -36.3064 22.3822
-18.5076 -37.5101 22.6438
-22.1516 -36.3374 22.6967
-22.3678 -36.3433 18.0392
-23.1942 -35.149 19.2775
-26.9779 -35.0466 19.1686
-34.1722 -32.3212 19.2903
-32.0131 -32.9435 18.6461
-30.0905 -33.0119 18.1529
-26.8284 -30.5683 13.2671
-27.8304 -31.4125 14.6329
-28.9121 -30.6753 15.4548
-30.11 -22.6409 14.8738
-29.6845 -25.552 14.5178
-30.4101 -27.7541 13.6467
-32.2818 -28.5145 8.86471
-30.742 -28.1322 9.86632
-24.0432 -29.2504 9.72929
-26.2306 -28.6608 8.53005
-27.6855 -27.5275 7.94111
-27.1478 -22.3138 6.1174
-28.6747 -24.3199 4.54907
-27.9132 -25.773 4.51578
-23.627 -28.3137 0.341418
-25.0409 -27.8529 1.58823
-25.177 -26.3944 1.90624
-27.8836 -25.4653 -5.08106
-27.268 -24.8578 -2.89596
-26.7767 -24.5939 -0.991259
-28.0773 -21.0883 -0.126201
-35.4729 -21.8159 4.52043
-32.9229 -21.6191 3.03574
-30.7879 -20.4249 2.53203
-28.6266 -17.5582 5.86421
-30.0973 -18.8472 5.94258
-31.985 -23.6805 9.82103
-31.591 -21.322 9.73282
-31.6147 -19.3927 9.37932
-34.9797 -13.9865 10.651
-32.9863 -14.9832 10.2857
-33.0494 -16.6267 11.4063
-31.0916 -18.0945 18.1331
-32.3811 -17.1385 16.0309
-34.0891 -16.9026 15.0867
-39.034 -19.2033 15.9641
-38.9449 -17.3118 15.6212
-37.6953 -16.5225 16.1822
-39.7246 -18.2662 20.7415
-34.7722 -15.7503 19.3676
-37.0287 -16.9244 20.7277
-37.8834 -17.6005 19.8229
timestep
-24.3023 49.9119 -54.6454
-19.439 52.6791 -54.6164
-21.3245 50.9378 -54.4382
-22.8126 49.7873 -54.8561
-19.2018 43.5845 -57.7874
-20.8309 45.0666 -57.1354
-22.3177 46.2836 -56.3682
-26.763 45.571 -55.2357
-26.4066 43.8412 -56.0666
-24.8906 43.4545 -55.716
-22.9512 39.6444 -53.7567
-24.0206 39.8144 -55.2398
-26.2796 37.4881 -61.3074
-25.8416 37.5808 -59.088
-25.4283 36.9879 -57.2459
-25.0383 32.6646 -55.299
-23.3036 32.6858 -56.0298
-22.8378 34.2389 -56.1656
-21.2157 38.15 -58.5172
-19.1016 36.9551 -56.3185
-19.2588 35.445 -56.1435
-19.0452 33.3915 -48.8256
-19.8013 34.3829 -51.5068
-18.9295 33.9326 -52.7044
-18.4323 26.1553 -53.6179
-17.805 29.446 -53.25
-18.5916 30.1588 -52.1569
-15.1678 29.7938 -49.1299
-16.6388 30.1346 -48.9069
-18.5241 30.0962 -42.1311
-18.6886 30.1083 -44.4783
-17.4638 31.3862 -45.5195
-15.213 36.0205 -45.1247
-16.6234 35.8327 -43.8
-16.8191 34.408 -43.2396
-18.7625 29.5029 -37.9245
-17.8623 32.7289 -38.6123
-17.4786 35.01 -39.578
-20.0705 38.5142 -38.0938
-18.0675 38.336 -37.74
-15.4351 43.0702 -33.3256
-16.2948 40.9012 -33.8777
-17.2824 39.1699 -34.2147
-17.3195 34.0064 -29.1324
-17.6708 36.0962 -30.2367
-18.4952 37.7145 -30.846
-23.3586 41.6975 -29.968
-22.753 39.4503 -29.5807
-21.0198 39.4155 -28.578
-22.7998 35.4471 -27.4213
-22.4569 36.6221 -25.4146
-20.5729 37.1549 -25.4888
-16.5951 37.0749 -23.0605
-17.0191 36.6206 -24.3872
-14.4314 34.7909 -26.642
-14.7474 33.7726 -25.2347
-11.027 32.9164 -21.7708
-12.6811 32.2218 -22.4561
-14.812 29.047 -19.8927
-13.3995 30.2075 -19.26
-10.2796 30.593 -13.7603
-12.0149 30.7198 -14.7146
-11.7904 29.8399 -15.9112
-8.15476 24.5239 -19.6504
-9.38306 25.3421 -16.4519
-10.2493 26.6786 -14.3541
-12.6198 26.7505 -9.83373
-10.8584 27.0031 -10.6597
-5.90965 27.0329 -9.24194
-7.69251 26.6856 -8.64894
-8.7896 25.4644 -3.5026
-8.11703 26.7873 -4.79082
-8.55531 32.4207 -0.215919
-7.00878 30.5911 -1.37923
-6.26148 29.5282 -2.98342
-3.1183 28.7508 0.224997
-2.87471 29.11 -1.22815
2.20575 32.9252 -2.07251
1.51253 30.6661 -1.95386
0.863901 28.8977 -1.47621
2.97168 24.3975 -3.38689
3.6474 25.3909 -0.740009
3.99693 26.9076 -0.688235
12.6564 30.3978 -1.20213
9.60187 28.7054 -1.0682
7.79219 26.9424 -0.604306
3.12014 20.1372 -1.20173
5.67571 22.1959 -0.117372
7.89322 23.2114 0.352191
11.1103 19.7528 2.22331
11.0665 21.1977 0.896266
14.4349 21.0415 -1.24439
13.3364 19.5908 -1.7006
14.2557 13.1779 -2.65272
13.9519 15.1183 -2.62155
14.4711 16.0138 -1.56642
17.8785 15.8432 0.715326
18.2532 16.4849 -1.01774
20.8614 18.1715 -3.48557
20.4027 16.4601 -4.07917
20.6435 9.94927 -6.7105
21.842 11.4173 -4.854
22.1871 13.3205 -5.149
26.2472 13.5718 -7.82558
24.78 13.1182 -7.9915
20.8976 12.4106 -13.0913
22.4677 11.3004 -11.8396
24.0746 10.8256 -10.9253
28.0934 8.2268 -9.74313
27.0307 8.38688 -11.3596
28.3399 7.45322 -15.0168
27.9863 5.89902 -14.0151
26.9244 -1.63949 -12.4986
27.9023 0.8661 -12.8329
28.8042 2.56665 -12.7119
31.7373 4.67518 -9.12762
31.538 2.80384 -9.11268
31.7154 1.93454 -10.3067
30.4115 -1.95485 -8.02105
31.9649 -1.7245 -8.94506
37.026 -2.91668 -8.99783
35.384 -3.10507 -10.0685
33.8933 -6.53685 -15.0469
35.684 -7.21535 -13.6645
35.1988 -6.34906 -11.9292
35.6462 -10.0714 -6.68884
35.1645 -8.73244 -8.02599
36.1189 -8.64322 -9.21246
39.8952 -11.3378 -10.3838
38.3715 -11.7752 -9.42827
32.5946 -14.1911 -6.50653
35.098 -15.1811 -6.52553
36.5135 -13.8107 -6.74096
37.9641 -14.3563 -3.29856
38.7944 -9.39034 -2.78472
37.9276 -10.7743 -1.72313
34.1427 -8.19037 -3.57089
34.2897 -9.80189 -2.60273
31.5324 -13.3162 -0.908421
31.9582 -12.826 -2.24779
29.5324 -16.5382 -5.48176
29.6257 -14.961 -4.44634
25.3697 -13.4954 -4.78148
25.8909 -14.4419 -3.74932
22.6413 -14.9719 -0.11893
22.9168 -15.8016 -1.82689
19.741 -18.3979 -3.83758
19.6428 -17.531 -2.55966
15.4174 -17.4359 -0.582718
17.0059 -18.3173 0.0158845
14.4192 -21.9376 -2.13051
15.7616 -21.8423 -0.839463
17.5225 -26.1727 2.58925
15.9136 -26.1096 1.45795
15.9617 -25.5461 0.0588737
14.3193 -25.8753 -5.91789
13.5114 -25.5224 -3.71757
12.7364 -25.4259 -1.91513
9.32209 -31.4729 -1.3011
10.351 -29.1636 -0.373868
10.6984 -27.4965 0.543609
10.2634 -22.2386 -1.18014
12.0059 -23.1032 0.842902
10.6929 -23.6785 3.10741
10.8108 -25.1738 3.61183
8.50432 -21.5797 6.52977
8.08941 -23.6439 7.33538
9.74882 -24.6396 7.14572
13.4415 -30.5669 6.82451
11.0041 -29.4522 8.23378
8.74016 -28.269 8.05643
3.02548 -31.3339 7.9531
4.93006 -30.9881 8.08499
5.29986 -29.7014 8.82098
5.2307 -32.4663 12.9175
5.56596 -30.6228 13.4213
4.56719 -29.7327 12.5709
-1.67344 -27.1051 14.6742
0.688796 -27.2102 14.7124
2.74107 -27.3864 14.9612
5.9784 -29.8201 20.3997
4.54671 -30.7564 18.8474
4.75235 -29.4637 17.4295
10.0856 -25.2772 13.692
9.89683 -28.1883 15.7137
8.45239 -30.1401 16.4504
9.32283 -36.3831 18.7513
8.85553 -34.8855 17.6252
9.08911 -33.3946 18.1304
14.3484 -31.4901 21.6486
13.0888 -31.5352 20.2159
12.0101 -32.5711 20.4666
10.9432 -34.436 25.526
11.1659 -33.1106 24.1815
7.93912 -28.6905 27.9357
9.86689 -29.0906 26.7072
11.3571 -30.3779 26.7685
14.3486 -26.8756 29.0297
15.0724 -28.6885 29.0821
14.0863 -29.7515 29.4214
11.5181 -27.3293 35.8226
11.9501 -27.4617 33.1607
12.2095 -28.8751 32.6113
10.326 -32.4547 35.9445
10.6717 -33.075 34.1765
10.3392 -32.1734 33.0225
8.09662 -32.863 27.1342
7.17555 -33.2485 29.7304
6.84925 -32.9898 31.6625
6.43252 -36.1632 35.3854
4.70216 -35.3423 35.1039
4.39933 -34.947 33.7422
-0.891116 -31.7305 35.8691
0.872119 -32.4003 35.6834
1.17318 -32.8667 34.3091
-1.46674 -29.5879 29.0827
-0.847755 -30.867 30.374
-0.728493 -30.5907 31.9086
-4.2973 -28.0403 38.4746
-3.64585 -27.7873 35.6727
-3.55945 -28.3068 33.165
-8.34008 -24.9662 28.104
-7.21909 -26.4674 30.4603
-5.71161 -26.3457 30.6941
-4.70831 -22.7469 29.8738
-2.73517 -20.5593 33.1356
-3.69877 -22.0305 33.5197
-5.50905 -24.0197 36.2424
-11.0905 -27.2435 36.7683
-9.28195 -27.6685 35.4375
-8.55705 -25.9352 35.0129
-8.03303 -21.6148 31.7637
-9.80355 -22.1646 32.3578
-10.2408 -22.7263 33.7777
-15.2535 -24.6191 38.9987
-14.4739 -22.531 36.9457
-13.7196 -21.5193 34.7584
-17.2446 -20.1043 32.0213
-16.32 -19.1337 33.3249
-14.5634 -13.5379 37.6813
-15.142 -14.4598 35.2227
-16.5674 -15.8347 35.1113
-22.9522 -15.0254 38.5299
-20.1714 -15.4366 38.2159
-19.5193 -14.5357 37.2074
-18.313 -10.1463 36.1094
-20.2486 -10.3525 35.9611
-20.8466 -11.0458 37.1807
-27.1128 -13.2093 37.6462
-25.5541 -11.4835 37.6807
-24.4551 -9.87442 37.7464
-26.3051 -8.68918 40.825
-33.2568 -14.21 41.9705
-30.7511 -12.6297 41.6557
-28.3857 -11.6825 41.7202
-25.8918 -15.9524 43.3309
-26.2046 -14.7495 41.8326
-30.5896 -18.7786 38.8105
-28.5242 -17.7005 38.7254
-26.7321 -16.9586 38.6802
-27.367 -17.8154 33.2345
-26.5141 -16.0448 34.3633
-24.8936 -16.8486 35.2361
-19.5708 -20.9909 35.0602
-21.4144 -19.4254 33.8897
-21.3093 -17.5299 34.4146
-20.4974 -14.5946 30.2001
-19.7249 -13.9007 31.7919
-20.5702 -13.9951 33.1049
-24.8125 -11.7325 31.1669
-22.9259 -8.97421 33.111
-24.1483 -11.4191 34.0009
-24.034 -12.5082 32.9496
timestep
-31.2402 22.4191 -51.4062
-33.5325 25.0369 -55.6255
-31.8155 24.6385 -53.5736
-31.4011 22.9103 -52.82
-30.5047 21.2538 -60.1499
-30.4988 21.0632 -57.8448
-30.1979 21.0832 -55.8594
-26.4236 19.1369 -53.222
-25.6868 19.4025 -54.9571
-26.4249 20.5284 -55.7787
-23.0651 23.7944 -57.1175
-23.9692 22.3593 -58.0348
-21.9884 21.4643 -53.7117
-20.674 19.9603 -55.0199
-21.4463 19.7558 -56.8413
-19.4348 16.7945 -59.8216
-19.8661 15.6164 -58.436
-20.9759 16.0841 -57.5424
-22.3981 9.11407 -54.4713
-20.6574 11.5815 -55.7164
-21.4323 12.9576 -55.5387
-19.6463 15.21 -48.4469
-20.5712 15.0091 -51.1984
-20.5449 13.5958 -51.8701
-19.5856 8.16349 -52.4409
-20.1941 9.57705 -49.5459
-21.2529 10.7297 -49.5109
-19.5593 11.6353 -45.0719
-20.6668 12.1087 -45.9383
-25.6305 16.3424 -45.0278
-23.31 16.0259 -45.0392
-21.3625 15.7173 -44.8879
-16.874 16.7033 -43.4346
-17.8225 18.4613 -43.5036
-19.362 18.3848 -43.1239
-23.3113 25.8849 -40.5434
-21.5209 23.2587 -41.9401
-19.4066 21.8574 -41.7684
-15.7411 25.2667 -40.9003
-16.9501 24.0923 -39.7092
-17.701 26.8709 -32.583
-17.3359 25.3944 -34.458
-17.1438 24.0405 -36.007
-14.0405 19.2221 -34.4549
-15.1442 19.4741 -36.424
-16.8523 20.2435 -35.8788
-18.1839 12.8501 -36.2201
-18.1921 15.2495 -35.5458
-18.6233 17.0363 -34.5703
-18.361 16.3399 -28.1519
-16.5429 16.6594 -29.6372
-17.1526 17.7001 -31.2062
-17.2606 22.5113 -31.505
-16.3902 21.2745 -31.9178
-13.2377 23.3075 -33.6911
-12.6389 22.4421 -32.2552
-12.2871 23.2615 -27.53
-11.0565 23.288 -28.9874
-6.2191 23.8826 -29.9868
-7.31184 22.9977 -28.6438
-4.91154 19.8449 -23.4691
-5.23532 20.0978 -25.3046
-5.18045 21.649 -25.8402
-4.09036 29.2587 -25.0157
-2.31803 26.3424 -25.6864
-2.17664 23.8933 -25.214
0.026828 20.2157 -22.6529
-0.320871 22.0898 -22.4002
2.64162 24.241 -18.7356
2.12995 24.4755 -20.591
1.89604 28.1624 -23.5358
3.35821 27.3941 -22.496
9.92132 27.4608 -20.4878
8.08863 28.6951 -22.0335
6.3226 29.1727 -21.2362
4.47705 30.6096 -17.5076
5.35798 31.5249 -18.361
11.6494 31.8695 -13.8871
9.90382 32.3481 -15.3867
8.73628 32.4205 -17.0198
13.9464 33.1097 -22.4092
12.059 33.6881 -20.2532
11.7002 32.5701 -19.2996
10.3755 27.6909 -16.5612
13.5304 28.999 -16.6035
14.5091 29.9817 -18.7597
19.5515 24.8701 -19.8212
18.5169 28.0778 -21.1216
16.4865 29.2633 -21.9171
14.1366 28.5263 -25.8497
15.0011 27.2191 -24.7263
14.258 23.2601 -25.4731
15.693 23.8829 -26.4193
19.9284 25.5257 -29.3846
19.1279 23.814 -29.6973
17.5451 23.7394 -29.7272
16.4742 23.7082 -33.4975
16.0957 21.9904 -32.7663
15.1648 18.3845 -34.1638
17.0013 18.4801 -33.751
24.7673 18.8797 -31.8771
22.287 18.1235 -32.4477
20.7697 17.9185 -33.7429
22.8391 14.2605 -36.0957
21.8843 14.4396 -34.9604
19.7276 8.37731 -30.6282
20.7668 10.2758 -31.3312
21.6535 11.7921 -32.1753
25.2003 14.327 -30.3677
25.1271 12.4418 -30.9851
28.7648 10.7403 -30.2714
27.4625 10.2256 -28.919
26.449 6.57131 -21.8763
26.9411 8.46596 -23.679
27.5303 9.62145 -25.1631
31.1406 14.0025 -21.9246
29.8288 12.6248 -22.5257
30.161 11.2838 -23.0915
28.9077 9.04079 -18.7762
29.7246 8.58698 -20.4267
31.3117 4.29534 -19.5067
29.5857 4.71464 -19.955
23.5205 1.48165 -20.771
24.3382 3.67261 -20.2213
25.9932 3.76609 -19.1718
27.0548 4.192 -14.4937
25.1729 3.60402 -14.436
24.7214 2.73005 -15.673
20.4369 1.23589 -16.7528
20.9741 3.04221 -16.5027
20.6377 9.00319 -19.3571
19.3491 7.49425 -17.5569
18.7551 6.09663 -16.345
15.3117 6.49959 -14.7747
17.4795 2.25922 -14.4582
15.9105 2.95683 -13.6792
12.5355 1.65021 -10.4149
13.7883 0.66175 -11.2978
16.4673 -3.33332 -11.0264
15.1949 -2.96476 -11.7413
13.5862 -6.81503 -9.44163
12.6992 -5.48897 -10.4064
7.80542 -5.75467 -10.7516
8.92679 -5.05394 -9.9093
8.57521 -2.82539 -5.83532
7.88323 -4.56318 -6.35044
5.07003 -8.46458 -5.68708
5.64314 -7.23605 -4.95103
4.38419 -6.65937 -0.223749
5.68355 -7.67445 -1.21256
9.14223 -9.45149 1.38106
7.30106 -9.87954 1.3012
6.90647 -14.6332 4.50379
6.46325 -12.8241 5.01957
5.66938 -11.924 4.06446
1.72308 -7.00636 3.1812
3.03227 -8.01068 4.72421
4.35992 -8.7613 5.95488
2.24083 -8.71055 12.6796
1.68884 -7.46185 10.4455
3.04509 -8.44097 9.3989
7.24221 -9.93442 10.5402
6.0288 -12.0394 9.32115
3.87662 -12.8509 10.7546
2.61296 -11.9793 10.4938
-0.69766 -15.414 16.2773
-0.450935 -13.9008 14.5585
-0.192083 -12.8161 12.9774
-3.06527 -8.44834 8.31579
-3.8625 -10.354 10.4877
-3.47488 -11.101 12.8581
-7.5882 -10.242 17.7446
-6.43266 -9.76293 16.3162
-6.33814 -10.985 15.3577
-7.58844 -15.9161 16.0672
-8.94222 -14.6352 16.5356
-9.22966 -13.3555 15.6701
-12.6761 -9.09511 12.5922
-12.5726 -10.752 14.2238
-12.73 -12.3356 15.4308
-16.2429 -14.5283 10.8083
-15.479 -14.8567 13.0142
-14.91 -15.3244 14.8113
-7.91955 -16.9242 11.769
-11.1446 -17.8311 12.5672
-12.5599 -18.1735 14.7686
-13.2835 -22.9955 16.1636
-11.3409 -22.558 16.3184
-11.2424 -21.1008 16.8708
-5.4493 -20.0403 19.9833
-7.2207 -19.7515 19.1975
-8.12531 -20.8982 19.1122
-12.1153 -21.1786 21.6843
-10.2994 -21.5771 22.139
-5.54731 -25.058 26.1089
-7.54821 -24.8355 25.2459
-8.90792 -23.4613 25.1295
-11.768 -22.8626 29.2187
-11.0827 -21.1994 28.7329
-9.72793 -21.2035 28.1739
-5.43776 -17.2607 32.671
-7.36205 -18.0053 31.0142
-7.66199 -19.5319 30.8736
-7.14417 -23.3045 36.2031
-6.90642 -22.6775 34.4116
-7.36709 -21.3069 34.2425
-5.85223 -15.4692 37.7404
-7.37964 -17.7744 37.8492
-6.3632 -19.3573 37.3195
-2.57084 -19.8263 39.7731
-3.90587 -19.6216 41.2107
-5.24903 -20.1758 40.8496
-9.45998 -21.0056 45.6797
-8.28072 -21.2348 44.167
-7.09765 -20.3072 44.1314
-3.2451 -17.8452 45.9202
-4.50453 -18.0907 47.3816
-5.42532 -19.3236 47.3265
-11.4949 -21.7258 50.6324
-8.74539 -20.6835 51.108
-6.46511 -19.6622 50.9171
-0.773686 -17.5926 55.5656
-2.77985 -17.5681 53.5308
-3.65384 -18.8872 53.4636
-3.02786 -20.1458 56.9715
-0.455895 -18.9468 60.9016
-1.12093 -17.9015 59.3996
1.79816 -15.5628 58.4004
8.28655 -16.9788 62.3857
6.52062 -16.6494 60.8472
5.05208 -17.1238 59.6293
3.02232 -20.9045 56.1138
4.8813 -20.8368 56.5005
5.35091 -20.474 57.9256
10.0722 -21.8323 63.7459
8.84483 -23.0168 61.2839
7.7527 -23.2011 58.9426
10.5102 -26.8219 57.3924
8.79835 -26.2198 56.8016
6.47459 -32.5181 57.4658
6.95453 -30.7066 59.4165
6.92163 -28.7611 58.86
4.92039 -25.2802 56.7577
3.6436 -25.7553 59.2058
4.47491 -26.2573 60.3338
3.36102 -25.0399 66.6831
4.16057 -25.1169 64.8847
3.19123 -25.5785 63.8262
2.87865 -19.8936 63.3761
0.955888 -21.4125 63.6818
1.04849 -22.776 62.3317
-0.444616 -22.7123 58.8171
2.34543 -25.4612 52.2728
1.06751 -26.2544 54.8535
-0.381688 -25.9978 56.8238
-2.1623 -29.3007 59.4669
-0.307158 -29.1983 58.9032
-0.356611 -35.3781 59.565
0.658355 -33.5844 58.2323
1.75833 -32.0609 57.4543
3.31454 -32.4243 50.2187
3.60478 -32.0485 52.5714
3.86622 -31.6358 54.4875
10.9982 -29.5188 53.7956
8.74833 -30.61 54.7282
7.12925 -29.5688 54.2929
6.62144 -27.6841 49.4308
8.3356 -27.7527 50.2996
8.3882 -27.254 51.7053
8.65532 -21.7724 52.2931
11.1007 -21.0737 54.7001
10.4917 -23.7093 53.6509
9.36138 -23.7637 52.6729
timestep
-37.3913 28.9008 -36.2598
-35.5786 29.7684 -39.2307
-34.6591 29.6395 -36.862
-35.9513 28.4889 -36.0117
-32.1612 26.6641 -40.8675
-33.1777 26.1263 -38.8037
-33.9961 25.5152 -37.0784
-34.9949 20.0832 -33.5399
-35.1888 21.6751 -34.5631
-33.8361 22.4293 -34.7811
-32.2847 20.5229 -39.0242
-31.4556 20.8389 -37.2655
-27.5264 21.2799 -42.5755
-27.8153 21.9231 -40.2583
-28.1535 22.39 -38.3513
-25.4925 22.4434 -34.561
-24.6656 23.9823 -35.3201
-25.7702 24.6152 -36.1989
-24.9097 25.2543 -40.9954
-25.2751 28.0768 -39.2015
-24.7216 27.84 -37.7761
-22.6868 33.4819 -33.361
-22.9593 31.6802 -35.6283
-24.198 30.7717 -35.425
-28.8228 30.995 -37.8293
-28.7342 31.8648 -34.6242
-27.406 32.4942 -34.2143
-27.3881 30.4487 -29.8714
-26.7519 31.7169 -30.5856
-24.634 35.7822 -26.5687
-23.8482 34.7693 -28.482
-24.1239 32.9177 -28.0597
-22.5705 28.4106 -26.266
-21.7023 29.9522 -25.4457
-22.5958 31.1188 -25.0682
-23.9911 37.483 -19.3706
-23.8153 34.9081 -21.6889
-21.9099 33.0641 -21.8626
-19.5852 31.1799 -17.9871
-19.1994 31.5734 -19.8865
-13.033 31.1919 -23.9425
-14.6302 32.4485 -22.7349
-15.9608 31.2552 -21.9552
-12.9958 24.2161 -23.7054
-13.6257 26.3736 -22.7491
-14.0173 28.0151 -21.7944
-8.44081 31.4067 -17.5208
-9.91087 30.1398 -18.8337
-11.0587 28.7021 -19.5289
-7.10763 22.485 -17.2977
-8.24022 24.5615 -17.328
-9.32835 26.2639 -17.2551
-10.356 27.6638 -12.8471
-9.21115 27.0186 -13.6218
-6.76663 26.1525 -10.5922
-7.45087 24.5683 -11.3454
-8.73701 20.146 -12.3569
-8.74811 21.1309 -10.6928
-10.7528 20.8566 -6.7708
-8.8146 20.8619 -6.8208
-6.37983 16.2199 -2.54825
-7.37504 17.4968 -3.59023
-6.78046 18.4741 -4.6599
-2.18596 12.103 -9.41297
-3.78918 15.0352 -8.52481
-4.21672 17.0651 -7.19173
-3.96517 20.1784 -10.8209
-2.72484 19.7449 -9.34556
-4.55626 23.4485 -7.31255
-3.15498 22.2418 -6.51617
-0.435035 21.2639 -2.59497
-1.80797 22.648 -2.9405
-4.78312 27.2189 1.3832
-2.95124 25.6183 0.471129
-2.14686 26.004 -1.20213
1.04026 28.2329 1.54696
0.381446 28.4865 0.218435
7.26482 28.9834 -2.65804
5.05361 28.3451 -2.48635
3.08523 27.916 -2.48869
0.245526 23.384 -7.65386
0.917984 25.6137 -5.92675
2.02348 25.2365 -4.92203
4.24344 17.9236 -2.50752
4.48942 20.519 -4.77566
4.84357 22.7773 -5.79954
8.20301 27.2752 -9.24839
9.15552 23.8721 -8.81211
7.39925 22.1377 -8.61174
6.27152 17.5069 -9.84186
7.80264 18.705 -10.282
11.1338 17.3188 -11.7252
10.1964 18.1088 -13.0971
6.70275 20.1265 -16.1253
8.2332 19.4207 -17.1118
8.80942 18.1149 -16.6148
8.20537 15.7066 -19.7048
9.90717 16.4051 -19.7983
13.2281 16.646 -22.0409
12.8318 18.3498 -21.4091
9.16005 24.4502 -22.8725
11.6495 23.643 -22.0997
12.0737 21.8241 -22.7636
13.4002 21.9578 -26.9848
14.0653 21.0864 -25.8776
19.8871 23.9509 -26.051
18.4295 23.9942 -24.2248
17.1803 22.5016 -24.3047
17.5251 18.5795 -21.6907
18.1872 20.3704 -21.4082
21.5907 21.0069 -19.2844
22.0182 21.1496 -21.1769
25.5353 20.094 -26.3188
26.703 20.4956 -23.9642
25.2346 20.0743 -22.8384
22.0219 16.2907 -21.9815
23.8543 15.7829 -21.9837
24.9075 16.6943 -21.2893
28.4777 15.1512 -18.2879
27.1425 14.0968 -19.3554
28.0679 8.92331 -19.4885
26.8415 10.3474 -18.9623
20.9631 9.79956 -16.9952
22.4264 8.05504 -16.4071
24.1845 8.85818 -16.634
28.85 6.79977 -16.0106
27.4943 5.52651 -15.4335
26.1779 5.63951 -16.2144
24.796 1.30291 -17.7146
25.1981 1.92756 -16.0624
21.1865 -2.06821 -11.662
23.4077 -0.629198 -12.0109
25.0997 0.229436 -12.6829
27.5793 -2.28755 -11.4454
31.2378 -1.20912 -8.27382
29.5033 -0.522887 -8.64184
28.827 3.72518 -10.736
27.8826 2.70324 -9.41392
23.9557 4.20961 -7.27732
24.1996 3.39076 -8.67186
21.141 3.61241 -12.4416
20.9457 3.84203 -10.5141
18.2201 5.75955 -6.95675
18.681 4.35211 -7.33667
17.6496 0.79243 -5.03274
16.3582 1.74159 -6.00635
14.6633 3.54441 -2.0002
14.2462 2.45905 -2.97534
10.1702 1.57385 -4.9368
10.4245 1.8325 -3.1271
10.085 2.21426 1.37714
8.92393 1.20111 0.253081
7.28338 -2.39925 -3.26096
6.4165 -2.41709 -1.52126
6.01706 -1.26107 -0.629854
0.527995 2.30253 1.56731
1.66429 0.308868 1.35087
2.61369 -1.40861 0.896387
0.174365 -5.16988 5.55824
0.825806 -5.01675 2.99486
-0.119091 -3.97727 1.68979
-5.0126 -7.27398 -3.51617
-3.51132 -4.95895 -2.61007
-4.36504 -3.8927 -0.351935
-3.78843 -4.4788 0.984616
-8.21604 -6.12911 5.78745
-7.10601 -6.67109 3.80859
-6.34892 -7.08285 1.98267
-8.46697 -13.9514 -3.59594
-7.6007 -11.8911 -1.72161
-7.78655 -9.73766 -0.263178
-13.646 -10.4018 2.6585
-12.1329 -10.0812 1.33393
-10.8422 -10.7737 1.64075
-10.1786 -17.0667 3.62337
-10.3021 -15.1454 3.64342
-11.1489 -14.4032 2.69217
-15.3907 -15.545 -2.71863
-14.8256 -15.35 -0.495078
-14.6998 -14.533 1.27447
-16.5123 -20.5767 3.73382
-16.2156 -18.3023 4.0418
-15.5743 -16.4468 4.51925
-12.7671 -10.2016 7.04604
-13.944 -13.378 8.11216
-14.0454 -15.838 7.81609
-10.9452 -19.7111 12.3202
-11.7992 -18.6165 10.9193
-12.969 -17.6532 11.1449
-14.9661 -15.0695 16.6327
-14.7857 -16.1147 15.0471
-13.3164 -16.3812 14.5768
-9.1921 -16.241 18.132
-10.5636 -17.0298 17.0866
-11.244 -23.4858 16.0857
-12.1941 -21.4394 16.73
-12.1359 -20.1921 18.2481
-10.7355 -19.7259 22.9049
-11.2586 -21.5588 22.7376
-11.0864 -22.0821 21.2717
-9.29436 -27.4883 17.218
-9.14049 -25.565 19.1433
-10.2905 -25.5705 20.0613
-13.1075 -31.1083 21.9517
-12.3736 -29.6558 20.9315
-11.5665 -28.6349 21.8527
-5.58836 -29.0224 26.2962
-8.00393 -29.34 25.3831
-9.07906 -30.2869 24.08
-7.37059 -36.7041 24.2686
-7.48116 -34.7374 23.6988
-8.2211 -33.9109 24.8049
-3.15655 -32.3378 28.6491
-4.37375 -32.2967 27.1505
-5.6754 -33.1385 27.4792
-7.25046 -32.6066 33.868
-6.39224 -33.0404 32.0949
-6.69366 -32.0411 30.9546
-2.77159 -30.3877 36.5831
-2.96959 -29.5738 33.6756
-4.10825 -29.2398 31.4799
-6.3206 -23.7617 30.4779
-4.42818 -25.1659 28.7319
-3.42025 -26.2129 29.2407
-0.0758646 -24.5427 28.5139
1.48017 -21.17 32.0011
1.85344 -22.8676 31.4905
3.48576 -26.1895 32.5034
3.22713 -31.2376 26.8285
3.12438 -30.2498 28.9231
2.87353 -29.4174 30.7285
2.08644 -31.5497 35.3056
3.76451 -32.0558 34.4606
4.64738 -31.1645 33.5741
9.3239 -26.3609 33.8992
9.2912 -29.2885 33.7191
8.40356 -31.4866 34.4147
10.8634 -35.4298 35.7719
10.5975 -33.7062 36.5972
13.001 -29.492 42.012
11.9657 -31.6688 40.9754
12.7107 -32.9439 39.725
15.695 -39.4209 41.689
14.3258 -37.107 40.5501
14.7974 -35.8093 41.0437
21.1023 -35.6641 43.0588
19.3059 -35.2525 42.2924
18.2041 -36.1598 42.7631
16.2137 -35.1951 50.2806
16.7438 -36.2387 48.0958
17.5074 -36.9846 46.4031
18.229 -40.6978 46.0937
23.0451 -46.8372 42.6632
22.2666 -44.058 43.3612
20.9882 -41.9071 43.7479
23.7761 -39.5318 41.0688
21.9497 -40.0698 40.5046
22.2584 -46.5038 39.1306
21.4025 -44.4171 38.5582
20.9379 -42.5938 37.897
14.8152 -44.24 36.2293
16.3002 -42.5133 36.2848
17.7576 -41.2764 36.3211
16.9785 -34.028 36.6552
16.9892 -36.6753 36.9918
16.36 -37.7479 35.4714
14.1347 -33.8624 33.4524
14.1002 -35.3683 32.1642
15.4383 -36.085 32.1804
20.7216 -34.7974 31.6679
21.2505 -31.8629 30.5622
18.6512 -32.8814 31.294
18.6913 -34.3546 31.4164
timestep
-55.3533 19.9968 -48.8318
-57.7046 22.4213 -46.8339
-57.8437 21.612 -49.3901
-56.1514 20.7933 -49.7505
-55.5104 22.8654 -55.4504
-54.9198 24.4046 -53.6459
-54.5578 23.3386 -52.055
-52.9494 27.5855 -51.8635
-53.5089 27.1744 -50.0626
-53.1765 25.7741 -49.564
-50.7157 24.7563 -45.5867
-52.5476 25.0827 -45.7903
-59.5993 25.4693 -44.2985
-57.2901 25.6107 -43.8441
-55.3648 25.8172 -43.3825
-55.0659 28.2948 -38.8271
-53.2963 27.936 -39.545
-53.14 26.4614 -40.3043
-54.8132 19.8444 -36.2888
-54.8483 22.4608 -38.4196
-53.4483 22.8794 -38.8303
-47.9236 18.1033 -40.0158
-49.4629 20.5577 -39.5059
-50.9051 20.2402 -39.3407
-54.5111 17.3757 -41.468
-52.4283 16.0105 -39.2968
-52.0079 16.8507 -38.1833
-48.2587 14.42 -37.1921
-48.9363 15.5333 -36.4885
-47.7555 18.0759 -31.5841
-46.7793 16.0459 -32.3942
-45.9614 16.3059 -34.1276
-43.486 17.6141 -38.1546
-42.4603 18.2918 -36.6062
-42.6393 17.338 -35.4642
-42.9052 16.0348 -29.1479
-40.361 16.0446 -31.4669
-39.3714 17.304 -33.413
-36.1871 20.9629 -33.0791
-36.284 19.2493 -34.1919
-31.6516 19.4616 -39.677
-32.39 19.2599 -37.3106
-32.6783 18.8446 -35.4118
-29.016 14.7111 -33.9417
-27.8096 16.8201 -33.8732
-29.2959 18.118 -33.9558
-29.3117 21.9719 -31.0601
-26.9619 22.0808 -31.6691
-27.1329 21.2325 -33.4857
-28.1913 20.555 -37.953
-25.8756 19.9145 -37.9617
-25.0143 21.1604 -36.7046
-21.3931 22.9997 -35.3301
-22.2314 23.6799 -36.4886
-21.4129 27.3948 -37.4135
-20.6404 26.3095 -38.7012
-19.063 24.3514 -42.79
-18.1076 24.9207 -41.1832
-14.3737 23.2214 -39.0091
-14.5379 24.9279 -39.8551
-13.0579 23.4447 -45.0148
-13.57 25.2897 -44.4691
-13.1987 25.9747 -43.1894
-19.7183 30.4305 -45.2143
-16.3339 30.8627 -44.3533
-14.962 29.3276 -42.8891
-18.2873 31.1295 -39.3742
-16.6504 30.2577 -39.6587
-13.3234 29.6442 -36.3513
-15.0381 28.7007 -36.6955
-17.1724 24.7529 -35.1384
-16.1421 26.0831 -34.2217
-15.9855 26.2856 -26.0224
-15.8787 25.7036 -28.6884
-15.3096 25.3395 -30.5413
-12.1945 22.1254 -29.1571
-13.6336 22.1097 -29.565
-18.0538 16.4428 -29.8734
-16.6625 17.9537 -28.9314
-15.9877 19.4664 -28.0094
-17.134 21.5353 -20.9664
-17.5537 20.4305 -23.6601
-16.3112 19.9518 -24.3098
-12.078 13.7725 -25.5384
-13.4008 16.2224 -23.4485
-14.5774 17.6693 -21.7344
-19.276 20.448 -14.3504
-17.0787 19.1837 -16.6992
-15.2232 18.1131 -17.9392
-11.4067 18.0728 -15.1337
-13.1549 17.4904 -14.7239
-13.9525 15.3688 -11.5147
-14.1553 17.0929 -11.0192
-11.5734 18.1037 -5.00002
-12.0519 17.4571 -6.7717
-11.8776 18.1948 -8.13707
-8.84029 20.5912 -8.70926
-8.85686 19.3394 -10.1473
-7.02898 17.2316 -13.1236
-6.49393 16.6141 -11.407
-6.18846 17.3012 -5.22931
-5.16976 15.8534 -7.14209
-4.08006 15.3741 -8.82201
-2.51796 10.8798 -8.17802
-2.25248 12.1034 -9.10722
0.262472 15.8195 -13.2575
0.00784562 13.5036 -12.9088
-0.748469 11.6123 -12.5506
-0.141113 7.17912 -15.1319
0.334239 8.03062 -13.3842
2.85375 5.93819 -11.1104
3.77771 7.31719 -11.8743
3.69727 11.1174 -14.5194
6.22489 10.336 -14.3685
6.75932 8.41164 -14.0642
9.5574 3.89649 -15.036
10.0433 5.55645 -16.0062
10.0104 6.9055 -15.3434
12.2721 10.8786 -17.123
12.7085 9.01713 -17.0539
16.9081 7.2275 -19.1674
16.19 7.47218 -17.3799
18.8404 8.07483 -11.4213
18.7255 6.10187 -12.7186
18.6769 6.90039 -14.5396
23.2397 7.34692 -19.0839
21.7441 7.88686 -17.9521
21.7183 7.12083 -16.5994
25.2401 7.61362 -13.6118
24.3406 9.07968 -14.5128
25.602 12.2449 -10.2238
25.1819 13.2322 -12.6473
25.889 12.497 -14.3043
29.5714 12.0329 -13.6197
31.566 9.88662 -16.9739
30.1417 11.036 -17.2479
27.2741 7.04498 -17.5687
27.0279 8.90176 -17.5776
23.947 12.3637 -19.0922
24.3985 11.6652 -17.8402
21.2458 11.6083 -13.7607
21.3102 11.3351 -15.6667
16.8472 11.4647 -17.353
17.5358 11.7046 -15.9678
15.3191 12.0096 -11.5258
15.7037 10.7265 -12.8919
14.6201 6.08664 -13.5258
14.0509 7.31352 -12.8452
10.1955 6.29649 -10.15
11.9806 6.72348 -9.62148
15.0484 8.05842 -6.60469
13.9231 6.52871 -6.49567
13.0911 1.22644 -2.48952
14.0402 2.76194 -3.49354
13.4202 4.14526 -3.48153
9.5265 7.56588 -0.295267
11.3449 6.11516 -0.0918582
13.0579 5.2129 0.0903365
13.8651 0.0679958 5.42455
12.6748 2.42468 4.85215
13.4761 3.85133 3.7014
16.3893 9.47316 4.63577
17.365 6.92428 4.01224
17.1556 5.13012 6.12239
16.5006 3.93132 5.79067
16.4529 -2.70666 9.54779
16.9257 -0.461036 9.00482
17.1809 1.44025 8.57857
19.622 6.89984 13.3291
19.0739 4.06462 12.4962
19.6698 2.08455 11.1296
23.5047 -2.93332 12.4772
22.825 -1.12747 12.1666
21.4714 -0.928064 12.7383
19.805 -2.01373 18.8681
19.9873 -2.2438 16.9281
21.4273 -2.2731 16.2743
27.556 -5.65466 19.4976
25.2376 -5.18423 19.0636
23.475 -4.77852 18.3046
17.262 -5.88335 17.3644
18.9073 -6.01434 18.8476
20.3984 -5.97628 20.136
25.5932 -5.08797 23.9184
22.4068 -6.4904 24.5158
20.2485 -7.50144 23.6084
19.1018 -12.5415 22.1556
18.3025 -11.9902 23.8714
17.9243 -10.4456 24.1327
13.5463 -9.62419 25.0994
13.9146 -10.8186 26.5427
15.3758 -10.7784 26.9145
14.7173 -10.6109 31.7062
15.1531 -12.0252 30.5051
15.6851 -18.1806 29.9366
15.4877 -17.1362 31.9237
14.8017 -15.3293 32.4519
10.8754 -13.504 35.4495
11.8402 -14.8861 36.3897
13.3842 -14.9223 36.0119
19.1805 -17.7822 38.8206
17.4095 -16.0077 37.8043
15.9976 -16.0432 38.4431
14.9989 -17.3093 44.6784
15.7542 -17.6482 42.9249
16.3022 -16.402 42.2381
18.9607 -11.2749 45.658
19.4491 -13.385 44.1786
18.9289 -15.2487 44.6467
15.0433 -16.6022 49.7982
15.6857 -15.8987 48.0852
17.126 -16.326 47.8384
20.4674 -20.3495 48.6531
18.8157 -20.6672 49.6039
17.6228 -19.9751 48.838
13.3301 -20.4734 46.9665
13.4523 -22.059 48.2438
14.3682 -21.8042 49.4117
12.0518 -28.6426 52.021
14.4043 -26.9413 51.5093
15.9257 -24.9264 51.0871
16.604 -25.2096 56.1931
18.9631 -25.259 54.574
18.8235 -25.9601 53.1689
20.9592 -28.9531 54.2533
20.4895 -31.5941 58.0807
21.9691 -30.5356 57.4651
24.0134 -33.437 55.9877
28.0401 -29.1148 51.7102
26.8958 -31.0881 52.3739
25.7285 -32.6252 52.7275
23.9457 -38.1659 50.5908
24.2468 -36.4141 51.0525
25.4629 -35.7237 50.5171
31.5475 -35.4089 44.3037
29.0006 -36.1632 45.5799
26.8741 -36.1085 46.9839
23.9534 -36.1544 43.5981
24.0142 -37.3826 44.914
22.5802 -42.8566 48.9156
21.9153 -41.0033 47.0866
22.5504 -40.9313 45.2508
21.1191 -45.2414 39.4829
22.2156 -43.7631 41.7846
21.3785 -43.7718 43.0651
18.4804 -49.1834 44.9707
18.6315 -47.4365 44.2054
19.9 -47.2357 43.4375
15.2843 -51.0767 40.3229
17.1018 -49.5027 40.3558
18.6629 -48.3556 40.0821
20.0696 -47.2923 36.6824
14.0093 -43.0725 34.1623
16.1788 -43.073 36.2459
18.5322 -43.7782 36.6915
22.0563 -41.262 35.4057
21.9349 -42.0759 37.1765
19.116 -38.6459 42.8373
20.8213 -39.1954 41.4014
22.2775 -39.8891 40.246
28.1064 -36.5493 40.0468
26.9372 -38.4854 40.5788
25.9485 -40.0734 41.116
29.6187 -40.4082 47.6407
27.2569 -40.2206 46.3625
27.0738 -41.0408 44.6154
29.4799 -45.7869 45.5126
28.1357 -45.6587 44.0202
26.9067 -44.8177 44.3517
26.0688 -48.2596 47.326
22.9891 -49.7318 44.9176
23.3474 -47.3793 46.5665
24.7511 -46.8481 46.8038
timestep
-52.7203 41.3699 -40.1662
-57.1384 39.6351 -41.9121
-54.49 40.0457 -41.855
-53.3912 40.1335 -40.239
-59.1711 41.0687 -37.3716
-57.1027 39.8894 -37.3285
-55.7099 38.5534 -37.7204
-57.119 34.0811 -38.2521
-55.3687 34.0176 -39.1885
-54.4729 35.0656 -38.6345
-49.781 34.1102 -38.2002
-50.8227 34.7602 -39.6974
-49.8279 36.9633 -46.2825
-49.6309 37.0205 -43.9234
-49.0647 35.3332 -43.0152
-45.6 38.5536 -43.3608
-44.7214 37.0829 -44.0767
-45.2099 35.7465 -43.4826
-45.9105 36.4387 -35.7963
-46.2872 35.8224 -39.0223
-45.1149 35.2539 -39.716
-46.8146 28.0579 -39.0962
-46.732 30.8059 -40.1228
-45.403 31.3784 -39.8833
-40.2188 32.126 -39.0769
-41.3416 29.0599 -40.0146
-42.6443 29.0062 -40.792
-42.5349 25.4748 -44.0208
-42.5647 25.5949 -42.5082
-44.4152 21.4867 -40.5437
-42.7742 21.1644 -42.1739
-41.1209 22.0974 -41.5745
-38.2597 20.5284 -45.2532
-37.1979 21.5763 -44.0651
-37.5395 21.4288 -42.6139
-31.2707 19.0929 -36.3333
-33.8642 20.6248 -38.1767
-34.9599 22.0506 -39.9954
-35.5244 26.8044 -40.2156
-33.93 25.7045 -40.6033
-27.162 27.2976 -41.0096
-28.7051 26.3216 -42.4451
-30.4191 26.6896 -41.4805
-31.0847 32.0319 -37.6889
-29.9982 30.9906 -39.4387
-29.3206 30.2255 -41.125
-29.2325 32.6301 -47.2306
-28.0142 32.041 -45.2891
-26.8186 31.4201 -43.75
-22.0188 28.6047 -40.4415
-22.4301 30.3685 -42.1066
-23.0678 31.7501 -43.362
-21.5554 36.2134 -44.7899
-21.2533 34.6792 -45.0947
-17.3637 33.8575 -45.8646
-17.6327 33.8751 -44.0482
-15.3232 33.8319 -39.7103
-15.7649 35.171 -40.9562
-15.3636 40.313 -42.0855
-14.6063 38.7639 -41.1932
-9.84996 39.8551 -36.7099
-10.9438 40.1722 -38.3576
-12.4906 40.0185 -38.3377
-18.7869 41.7971 -32.6975
-15.8655 41.54 -34.544
-13.8761 42.4114 -35.7849
-11.4476 41.5158 -31.2904
-11.3209 42.5356 -32.9733
-8.34059 45.3932 -35.6217
-8.07426 44.4529 -33.7808
-4.13249 43.3766 -30.8666
-4.85252 45.0039 -31.8273
-3.1086 51.2916 -30.7585
-1.53665 49.3291 -31.4877
-1.99741 47.4748 -31.4075
1.60676 45.5371 -29.2946
0.146738 45.7444 -28.8286
-2.8611 44.1529 -22.0953
-1.14574 44.4008 -23.6604
-0.0306975 45.1449 -25.0552
6.46912 41.6676 -24.2899
4.51397 43.7653 -24.5506
3.11754 43.2945 -24.1507
-3.01173 39.8224 -21.5161
0.29613 40.633 -20.5021
2.69033 41.4765 -20.8327
10.4986 43.6089 -18.0154
7.49447 41.8216 -18.5966
6.17604 40.1532 -20.0472
8.15162 35.7874 -22.1209
7.36653 36.5581 -20.4936
6.85334 34.0311 -17.5902
8.56907 34.781 -17.4447
14.8326 35.672 -16.332
13.0446 34.9901 -16.0952
12.3363 33.99 -17.0592
12.8959 30.0787 -16.1
11.6087 30.9165 -14.931
9.49664 30.2322 -11.7038
10.866 31.3562 -11.354
11.05 31.7016 -6.30873
13.6412 31.3438 -7.16091
13.8913 30.9195 -9.028
12.0468 26.7302 -7.45675
13.4765 27.2551 -7.86087
19.7246 25.0945 -6.95688
17.439 24.7565 -7.60951
15.6173 24.1428 -8.24052
13.3056 20.7154 -6.49613
14.3616 20.5892 -8.12058
15.2563 17.4307 -10.2732
13.6113 18.1379 -10.9004
8.72175 16.7462 -15.6405
9.85156 16.154 -13.3925
10.4321 16.1154 -11.5037
14.5822 12.9841 -13.5382
13.9346 13.0285 -11.7857
12.4383 12.9585 -11.4155
9.51178 10.0267 -9.06668
11.4508 10.4498 -8.80976
13.8185 7.25995 -5.64519
13.4035 7.45767 -7.57263
17.8154 5.29676 -12.1517
15.7573 4.97426 -10.9134
14.1694 4.53369 -9.89693
11.561 -1.65911 -10.2976
11.8451 0.343459 -10.561
13.2134 0.798441 -10.0085
15.3383 -1.44138 -13.4369
16.13 -0.336362 -12.1004
22.8811 -1.60999 -10.9907
20.6718 -0.0705606 -11.2832
19.3874 1.36953 -11.1566
21.5803 4.29683 -12.307
23.6268 8.59816 -13.1749
22.8799 7.81187 -11.5895
18.4403 8.77062 -10.0788
19.8674 7.88108 -9.21039
19.9813 6.8566 -4.66845
19.7084 6.05796 -5.94749
18.7487 1.15845 -4.91876
17.743 2.84425 -5.27338
13.0714 3.17223 -5.89649
14.0978 3.3705 -4.75935
11.0157 4.43055 -1.43896
11.7661 2.65038 -1.76124
8.31872 0.274977 -3.90084
8.89098 0.31719 -2.5698
8.31023 -2.14887 1.51029
8.51561 -2.7584 -0.337811
8.09915 -6.91285 -3.37046
7.67644 -6.16634 -1.7808
6.8983 -9.09797 4.24253
6.72213 -8.55666 2.42477
7.88675 -7.99537 1.57853
14.8155 -10.2554 4.03963
12.6619 -10.3119 3.13403
10.6686 -10.1728 2.76245
8.79617 -16.388 1.72764
8.08372 -14.0852 2.87804
9.38076 -13.3256 4.30377
7.09599 -14.6612 10.1328
9.16159 -14.1337 8.28081
10.4235 -16.321 7.50139
11.0314 -16.2361 6.10743
15.6761 -20.8971 2.55898
13.9205 -20.2652 3.92958
12.553 -19.6103 5.21585
8.51341 -18.1912 10.941
9.20798 -20.5359 9.28806
11.128 -21.6743 8.00422
13.058 -27.6137 10.5098
12.4964 -25.7251 10.4086
11.6332 -25.3245 9.18643
8.45357 -28.0086 5.78924
9.0536 -28.8264 7.4713
9.01096 -28.0336 8.74367
5.21257 -27.6042 13.8643
7.35334 -28.1399 12.9913
7.28655 -29.6519 11.7713
3.53038 -33.3223 7.82125
5.16396 -34.0147 9.32622
5.31603 -32.717 10.6954
2.27593 -29.5799 19.0047
3.03307 -30.6556 15.7361
3.41652 -32.4031 13.9226
1.96193 -37.6497 13.4071
1.39774 -36.7507 15.0678
1.06989 -35.2344 14.9785
-4.80995 -35.2215 17.7456
-3.36851 -35.3174 16.5263
-2.04639 -35.0616 17.3428
-0.493504 -38.8373 19.7136
-0.955898 -37.0581 20.3572
-2.5477 -34.07 22.5193
-1.26805 -34.8654 24.2089
0.421252 -35.0838 23.2685
3.23747 -30.8862 25.1984
4.29742 -32.3721 24.7935
3.5144 -33.7439 25.0217
6.2813 -38.0483 29.8038
5.88624 -36.2308 27.9255
4.81037 -35.2604 28.2352
4.00739 -32.3635 33.7758
3.66571 -33.2345 32.1827
4.8355 -34.2135 31.8407
6.4762 -39.881 34.6278
6.96335 -37.4741 35.7137
5.93126 -35.9357 35.0694
1.67232 -35.2472 37.9349
3.30609 -35.0127 39.0383
4.4711 -34.5344 38.3174
8.04059 -31.8151 36.2407
7.83709 -31.2282 38.0485
7.50806 -32.2919 39.0728
10.5078 -31.2919 44.6189
9.78607 -32.0795 43.0924
9.14638 -31.0106 42.2191
17.3712 -30.3595 38.9875
14.5198 -29.7052 39.4626
12.0669 -29.3735 40.4452
10.6517 -23.6291 38.0286
9.01073 -25.9769 38.912
9.51478 -27.314 38.6075
9.20516 -27.7207 34.8598
13.1664 -27.5102 31.9413
12.5088 -28.8501 33.1142
14.2641 -31.7872 34.737
9.56176 -35.2041 38.1159
11.6804 -34.2751 38.1075
13.3148 -33.2449 38.1492
15.7281 -32.4889 44.1122
14.533 -33.0131 42.7018
14.8655 -33.8127 41.5598
15.6539 -39.6261 39.2902
16.7619 -38.2052 41.6981
16.0232 -36.7555 43.658
14.2181 -37.2172 48.152
15.9251 -37.5578 47.4145
22.0158 -40.2313 50.1534
20.1424 -38.4823 50.8295
18.5879 -38.8256 49.7773
15.8838 -45.1158 52.2042
16.4829 -42.6374 50.7969
17.7744 -42.1328 51.3139
20.4685 -46.5419 48.9898
19.8699 -46.2272 50.7766
20.3207 -44.9314 51.4234
22.1081 -42.445 54.53
24.2825 -42.7557 53.5332
23.9392 -44.0803 52.1667
27.5687 -45.2472 51.5673
30.752 -39.8074 55.9465
29.8137 -42.561 55.1001
29.3675 -45.0472 54.8239
30.2405 -49.2042 56.933
29.273 -47.7017 57.6244
33.0032 -48.443 63.3419
31.2169 -47.5642 62.3025
29.5649 -46.9159 61.3221
31.3809 -40.545 59.5232
29.7333 -42.0472 59.9012
28.4602 -43.4351 60.3935
24.3622 -38.5249 58.2462
25.1521 -40.7114 57.0025
25.5915 -42.0636 58.2455
21.4358 -45.0702 59.3179
23.1585 -45.844 59.393
24.1055 -45.5175 58.2387
22.4351 -48.3435 54.8322
25.6152 -50.4943 56.952
25.4401 -48.4375 54.8726
24.313 -47.3701 54.9438
timestep
-47.9948 13.0812 -55.6186
-50.8289 17.6006 -53.7336
-49.4822 15.6318 -54.6594
-48.1189 14.5308 -55.4635
-47.0063 20.1565 -58.424
-45.8817 18.5247 -57.1234
-45.3996 17.2938 -55.5588
-42.4967 15.9518 -50.1787
-42.5629 15.8546 -52.0637
-42.9954 17.1517 -52.6761
-40.1842 20.6847 -51.3426
-40.0227 19.5048 -52.8646
-37.8558 20.5792 -58.9291
-37.1705 19.8337 -56.8431
-36.781 19.4897 -55.0249
-33.6891 22.9285 -54.4448
-33.0289 21.6065 -53.1387
-33.2887 20.1746 -53.5825
-35.0757 14.2358 -48.6971
-33.4471 16.3914 -50.638
-33.6979 17.9262 -50.4813
-32.1003 19.1321 -43.101
-31.9805 18.601 -45.9852
-33.0726 19.2652 -46.95
-36.5436 22.8354 -49.1516
-35.1292 23.557 -46.283
-33.7714 22.9319 -46.0056
-31.3483 22.9805 -42.0294
-32.8814 22.7968 -42.2509
-36.079 21.2781 -35.3804
-35.2689 22.2534 -37.3972
-34.1829 23.0967 -38.7421
-31.5581 26.6308 -38.1518
-31.4468 26.0027 -36.369
-31.7175 24.4828 -36.2913
-26.9675 19.8314 -33.3136
-27.6196 23.1467 -32.3093
-30.0791 23.7174 -32.9097
-33.0671 21.8804 -28.7216
-31.6723 23.1671 -29.5339
-27.1676 26.0696 -29.4283
-28.8513 26.3863 -27.7478
-28.9201 24.504 -27.1572
-24.7331 19.5719 -26.4679
-26.1101 21.2548 -25.5151
-26.7407 22.7916 -24.6158
-29.1322 22.0502 -21.8112
-27.9221 23.3229 -20.3634
-26.2287 24.0985 -21.0926
-22.7239 24.5639 -24.4712
-21.2536 24.6673 -22.6653
-22.44 24.4737 -21.0943
-19.0544 23.9285 -17.7143
-19.8668 25.1186 -18.2865
-17.6523 28.4419 -18.9315
-17.1766 27.0655 -20.1123
-15.2234 24.0161 -23.1299
-14.4284 25.1407 -21.8501
-9.30589 25.4352 -20.681
-10.6403 26.1064 -21.9839
-11.6405 29.5634 -26.2708
-9.84218 29.2701 -25.4898
-9.3658 27.8674 -25.0685
-2.7067 23.4473 -24.3449
-5.00231 24.9564 -26.5169
-6.09319 27.2361 -26.8394
-5.98665 32.1779 -28.1522
-4.9948 30.6177 -28.2513
-0.785977 29.3679 -30.419
-1.49335 31.0299 -29.6472
0.400185 35.4471 -30.7353
0.270353 33.7366 -31.7443
-0.580422 33.872 -38.0798
1.75817 33.853 -36.695
2.16657 33.0939 -34.9559
6.69487 32.8897 -33.6319
5.80891 33.7346 -34.6084
7.24618 38.4568 -40.2
7.70786 36.6167 -38.8228
7.97388 35.0388 -37.4839
12.4119 33.4212 -33.6379
12.4537 33.7479 -36.5242
11.8094 35.041 -37.0588
15.8619 41.8616 -40.2353
14.7618 38.8501 -38.7861
13.7161 36.7299 -39.7059
13.4608 34.2903 -47.5819
14.972 34.526 -44.492
14.9393 33.8461 -41.8764
19.8057 31.8401 -40.9021
17.9692 31.5068 -41.4633
18.5866 27.5513 -41.9427
17.8704 27.9378 -40.2691
15.4114 28.2438 -35.3813
16.5093 26.7338 -35.9851
17.8811 26.8379 -36.7089
21.0506 25.5586 -34.7146
19.8569 24.1531 -34.9057
17.6072 20.8629 -35.2864
17.3305 21.6792 -33.5932
19.7093 23.1527 -27.4011
17.6348 23.2448 -29.1399
17.0985 21.458 -29.8791
17.4605 17.2853 -27.358
16.3099 18.2908 -27.8763
9.97331 17.2822 -27.4504
11.776 17.7167 -26.143
13.5968 17.3385 -25.4352
14.705 16.0697 -20.7771
13.3602 15.4409 -22.1202
11.3763 12.1051 -22.5702
10.6357 13.0636 -21.2373
5.17959 15.3918 -17.2011
7.2758 13.7528 -17.8252
8.93396 12.6852 -17.8112
11.8331 8.24615 -13.6826
11.3293 9.77068 -14.8762
9.9249 10.2424 -15.2139
5.88167 9.10536 -13.3134
7.26681 10.0111 -12.536
6.67943 11.9618 -7.76289
6.43714 10.3693 -8.84947
1.14162 9.6992 -6.88602
1.91765 8.56134 -8.82772
3.67608 7.929 -8.14468
4.88065 3.63681 -5.34082
4.18755 3.22429 -7.10909
4.71666 4.23167 -8.19256
6.43449 1.08076 -11.451
4.89927 2.15807 -11.4764
-0.550128 5.87602 -12.4608
1.1375 3.96861 -13.2128
1.96111 2.31286 -13.8419
1.4656 0.622627 -17.2242
0.121067 -3.7347 -19.2167
-0.92693 -2.17523 -18.7057
-1.44011 -5.47579 -15.0569
-1.60326 -3.55983 -15.2956
-2.83074 -2.06292 -11.1175
-1.61688 -1.54874 -12.1031
0.477137 2.29165 -10.0404
0.86161 0.394538 -9.93079
4.32088 -2.51081 -8.08582
3.17762 -1.58872 -7.67893
2.8197 1.22625 -3.17601
3.87106 0.255011 -4.45869
7.67605 1.0096 -1.84459
6.68856 -0.107925 -2.06875
6.09685 -1.6083 3.07195
6.47122 -1.93956 1.21093
7.50133 -6.48699 0.866879
6.0573 -5.77974 1.81814
1.43039 -7.38131 1.22827
2.1825 -7.81711 3.00492
2.99194 -6.81238 3.86633
1.35797 -3.77709 10.0452
1.69877 -5.32245 8.37137
1.60764 -7.02803 7.37097
3.68769 -9.64131 8.71184
2.07779 -11.698 8.21688
0.610149 -10.7834 7.3742
1.59439 -11.5511 3.08648
-1.15729 -11.3705 3.0914
-2.3253 -12.9926 4.85737
-2.60411 -12.2963 6.16285
-2.65766 -18.8789 8.74494
-2.76749 -16.6023 9.02734
-2.8849 -14.6786 9.05986
-5.28149 -12.4823 17.237
-3.65311 -13.3327 15.0081
-2.79199 -14.4844 12.9281
2.53731 -18.5561 12.7199
1.19917 -17.0994 12.4711
-0.111062 -17.219 13.2058
0.13332 -20.6595 18.9081
0.45044 -20.1553 17.0936
0.23683 -18.6255 16.7268
2.767 -12.7621 20.8093
2.26811 -14.9476 20.1231
1.85476 -16.824 19.7032
2.27811 -22.5346 24.0695
2.82503 -20.3776 23.7842
3.05778 -18.6519 22.8863
4.17446 -11.6447 24.4865
4.67263 -14.9527 25.4937
5.39724 -17.3907 25.5131
9.30961 -20.8702 29.4403
8.13806 -19.5788 28.5383
6.62775 -19.6478 28.3054
1.94227 -20.2091 29.2931
2.8081 -20.8913 31.0295
4.2127 -20.2808 31.3003
5.9102 -22.8149 35.165
4.9058 -21.2456 35.0368
0.685381 -19.5358 35.4744
1.886 -18.3602 36.9079
3.6986 -18.6238 37.466
5.6588 -22.8326 40.7825
4.24699 -21.6664 41.358
4.48363 -20.208 40.8954
8.60037 -16.3261 45.0905
6.50775 -17.7761 44.4201
6.86231 -19.0439 43.5912
11.4933 -19.0076 45.3461
10.7717 -20.8116 45.6134
9.23492 -20.8844 45.9215
5.20778 -16.967 49.2829
6.18036 -19.3293 50.1391
7.746 -19.8741 49.268
11.2288 -18.2106 54.7576
10.1421 -18.0225 53.0726
9.8538 -19.431 52.3231
6.82671 -22.8658 53.4169
8.56603 -23.4805 54.0074
9.27768 -22.2506 54.6972
8.90353 -21.2585 59.2562
9.98374 -22.9296 59.1672
10.9665 -23.2286 58.0179
13.5368 -28.0842 63.2061
11.6471 -27.8123 61.0172
11.6915 -26.916 58.72
7.41988 -27.7762 55.1403
8.79095 -30.0449 56.3155
10.283 -29.8098 56.5787
12.496 -31.2023 53.807
16.7621 -28.9207 53.1204
15.264 -28.5807 54.1785
15.0123 -25.144 55.8881
15.8055 -18.6596 53.8819
14.6181 -20.5799 53.6637
13.8881 -22.4603 53.5699
18.7444 -22.4053 50.1436
17.617 -24.0094 50.596
16.0962 -23.9964 50.7371
10.9405 -25.6723 45.2754
12.3098 -26.4 47.7039
14.1082 -27.0012 49.4114
14.424 -29.9997 46.052
15.6399 -29.8399 47.511
22.2847 -33.3887 49.1575
19.6621 -33.2651 48.8451
18.8611 -31.724 47.9769
21.739 -29.733 41.2499
20.9802 -29.6995 44.0685
20.5992 -31.0162 44.6056
22.9196 -36.792 44.47
22.863 -35.083 43.6452
23.0281 -33.9532 44.6275
26.3148 -31.488 49.1528
27.0175 -33.6437 48.2753
26.3012 -33.761 46.4239
27.9724 -34.965 43.0917
27.9694 -32.9608 35.9981
26.5562 -34.1506 38.3624
25.3242 -33.9526 40.5442
21.2675 -34.0863 37.722
21.6966 -33.7226 39.6383
16.7204 -30.6611 41.0083
17.642 -32.7193 41.6939
18.8387 -34.1698 42.1039
13.8115 -36.1723 41.7033
14.7623 -35.7233 43.7531
16.4482 -36.6989 43.5784
14.956 -43.6294 42.5712
16.1147 -41.6039 41.3185
17.0334 -40.3371 42.5565
19.9415 -42.0425 46.3773
21.1279 -41.7003 44.8453
20.6058 -40.7047 43.6789
22.6846 -40.4914 39.548
26.3225 -38.2209 43.3028
24.491 -39.2339 41.2971
23.6203 -40.4996 41.4521
timestep
-42.3845 5.46956 -44.7993
-42.4396 9.74758 -47.1994
-43.8709 8.2233 -45.6026
-42.5551 6.95547 -44.7846
-37.1099 9.21001 -46.014
-38.8472 9.55936 -44.3341
-40.4138 9.64921 -43.2348
-41.3194 12.8915 -37.6333
-40.831 11.8049 -39.1598
-41.3529 12.0217 -40.4997
-44.4626 15.8612 -40.8189
-42.6265 15.5954 -41.2813
-42.8681 20.3877 -36.5529
-42.1314 19.2896 -38.5191
-41.2535 18.7522 -40.1961
-36.807 18.2749 -38.9223
-36.6813 17.4251 -40.5857
-37.7714 17.9569 -41.5085
-37.3553 12.755 -41.1349
-39.2926 14.084 -43.5246
-38.7445 15.3461 -44.0443
-44.1353 20.3162 -46.677
-42.4146 18.4623 -45.149
-41.1312 17.8099 -45.7533
-40.9594 22.9386 -43.621
-38.3355 21.697 -45.123
-38.7175 20.7143 -46.2641
-35.5415 21.6767 -49.9052
-35.8309 20.573 -48.8705
-30.2852 15.5646 -46.7451
-31.5918 17.497 -47.3122
-32.4491 19.2686 -47.8342
-31.8972 23.7435 -47.8753
-30.1054 23.1371 -47.4368
-29.7057 21.8334 -48.1115
-26.012 19.8154 -54.159
-25.687 21.6088 -51.2526
-26.0359 21.5207 -48.6972
-25.8694 25.9044 -47.7633
-24.6018 24.5351 -46.9004
-19.1849 22.4244 -43.8743
-20.4183 24.4933 -43.5144
-22.2711 24.3282 -43.9646
-25.2291 23.0363 -38.0029
-25.1434 24.0802 -40.0522
-24.9655 25.2738 -41.6188
-25.8304 31.8093 -40.1416
-25.9099 29.8042 -41.3517
-25.8725 28.5575 -39.7894
-30.191 29.5699 -38.6434
-29.921 27.7175 -37.0884
-28.0286 27.1995 -36.9134
-25.4912 25.6161 -33.352
-27.0173 25.6516 -33.7582
-29.4444 24.2404 -30.8338
-29.6373 25.9979 -30.9728
-28.86 30.242 -28.8196
-28.0408 28.564 -28.4978
-24.3128 26.6865 -26.7094
-25.4719 27.9907 -25.856
-25.8304 30.9301 -21.6925
-24.9017 29.2738 -21.1983
-23.9853 28.9772 -22.4335
-16.0274 28.428 -24.9902
-18.8836 28.6119 -22.9985
-20.5668 28.4752 -21.0587
-19.2111 27.8082 -15.8692
-19.1537 28.8805 -17.5406
-15.3563 31.3326 -18.8823
-15.7669 29.4092 -18.9448
-12.5536 25.42 -20.065
-12.5931 27.4782 -19.8886
-6.50763 31.5992 -22.125
-8.78526 31.2984 -20.7748
-9.42724 29.4664 -20.7033
-5.95962 27.4924 -23.6458
-6.26768 27.8104 -22.0926
-2.53144 26.0448 -16.0227
-2.45412 26.5901 -18.2928
-3.11928 27.2372 -19.9859
2.82291 27.861 -20.9685
0.616626 27.7033 -22.8185
-0.463644 26.5965 -22.6536
2.87397 26.9278 -17.1002
1.98574 24.0392 -18.8106
0.740257 23.4602 -20.9588
0.572677 19.8439 -28.0277
-0.264565 19.7826 -24.6061
-0.527137 20.0614 -22.0165
-0.647119 15.942 -19.547
-2.04585 17.1716 -20.0866
-5.84935 16.3234 -19.3123
-5.10472 17.1359 -17.8506
-4.29786 19.1376 -12.8463
-5.13366 17.3318 -13.0658
-4.7359 16.3978 -14.0889
-3.89034 13.3086 -11.8393
-5.47915 12.9211 -12.5983
-9.40299 12.2863 -13.2365
-9.19346 13.1855 -11.6518
-9.31027 12.855 -5.43266
-11.0922 13.1872 -7.33723
-11.0018 11.7083 -8.69801
-11.8576 7.24314 -10.1728
-12.4785 8.40534 -9.3488
-17.5085 6.27076 -4.38763
-15.6135 6.24747 -5.56707
-14.1229 6.0339 -6.865
-11.0588 2.60838 -7.10961
-12.97 2.43971 -6.8287
-14.4786 -1.14791 -7.9071
-14.4728 -1.00052 -6.02457
-17.2506 -2.52726 1.17544
-15.7944 -2.6208 -0.968237
-14.613 -2.42942 -2.51387
-9.40805 -3.64179 -1.58717
-10.8405 -4.72734 -0.823384
-12.0268 -4.99917 -1.63684
-11.908 -10.2717 -2.58068
-12.5119 -8.75075 -1.53688
-14.9234 -9.11766 2.33714
-13.0748 -8.76213 2.16544
-12.6458 -15.0977 5.9494
-11.8639 -13.2474 4.66763
-11.1143 -11.7034 3.7002
-7.69581 -8.94311 2.80611
-7.20607 -10.4327 1.67078
-8.41832 -11.2874 1.1755
-8.47466 -14.1003 -3.18569
-7.2955 -13.0187 -2.06393
0.386196 -14.3835 -1.89461
-2.10986 -14.2123 -2.67603
-3.81184 -13.6329 -3.49874
-3.29295 -14.5937 -7.13829
-6.5294 -12.4395 -10.0968
-5.14512 -11.8494 -8.79352
-8.25663 -9.85168 -5.92498
-6.38939 -10.0519 -5.73406
-2.50363 -7.94976 -3.7582
-3.45265 -9.08352 -3.39485
-3.51492 -11.4421 0.783422
-3.71513 -9.67501 0.366947
-5.4639 -6.15849 3.03571
-4.21156 -7.06254 2.95943
-3.89894 -6.2391 7.28767
-2.83122 -7.55799 6.38722
-5.66036 -10.8244 8.45889
-4.58372 -10.807 7.33435
-4.21798 -13.3901 3.65409
-5.71075 -13.4409 4.87482
-9.76799 -16.057 4.1196
-8.36474 -16.0888 5.46941
-5.46042 -19.5924 10.0842
-6.6283 -18.3824 9.19405
-7.45196 -18.8184 7.963
-11.8891 -23.6638 5.44319
-11.2817 -21.7894 6.61401
-10.9134 -20.3864 8.06184
-13.0871 -25.1771 12.4462
-11.3506 -23.2009 11.8619
-10.2819 -21.5107 11.5298
-7.15617 -16.0595 17.8404
-6.60903 -16.3064 15.0473
-8.31909 -17.8241 13.8347
-8.03549 -19.2611 13.7267
-5.38562 -24.9285 17.6085
-5.61021 -22.6207 17.1639
-6.2841 -20.8294 16.6346
-2.42731 -15.6784 22.7977
-4.46906 -16.6808 20.8896
-4.71332 -18.8233 19.5267
-0.259817 -20.9969 19.4025
-1.7025 -22.3243 19.618
-2.78382 -21.8747 20.4851
0.499354 -21.5053 25.9158
-0.0570187 -21.2194 24.1201
-1.42059 -20.6436 23.8117
-5.70736 -18.6744 28.0662
-3.68223 -18.2537 26.9487
-1.95336 -17.7512 26.1688
0.587064 -11.3865 25.5396
1.01814 -13.6113 26.1358
1.05068 -15.4864 26.7619
3.13931 -22.7749 31.7472
2.65781 -19.9073 29.6072
2.69356 -17.3553 29.6598
8.75643 -15.4076 29.5899
7.03464 -15.9812 29.1757
5.85607 -15.4024 29.9565
2.94488 -11.3381 31.3808
4.83246 -10.9622 31.497
5.767 -11.6744 30.5318
7.90199 -11.3941 34.6448
8.70891 -11.8309 32.951
13.4039 -11.4918 29.8442
12.5833 -13.5176 30.4333
12.2981 -13.0524 32.2954
13.705 -12.6768 36.9327
15.4244 -12.8154 36.0074
15.3428 -12.4214 34.5325
17.3443 -8.15621 31.8395
19.0234 -10.2283 32.2712
18.3068 -11.5959 32.3222
21.9005 -13.4577 28.8646
21.0054 -14.8387 29.8831
20.6787 -14.5106 31.2788
26.2626 -18.5735 35.3144
23.8544 -17.9925 34.3533
23.4928 -16.5629 32.9645
29.2629 -15.9632 30.2866
27.5012 -15.6694 31.0667
27.1649 -16.7101 32.1298
32.0377 -18.0988 36.0321
30.4741 -18.4188 34.8159
30.5388 -17.4561 33.5918
33.7659 -16.7991 29.6362
34.4326 -15.8435 31.2632
34.1683 -16.6314 32.5513
35.8623 -9.76137 32.5669
35.9537 -12.1236 34.2111
35.3256 -14.2969 35.3554
36.9074 -18.3584 41.4871
36.9071 -16.933 38.9812
36.0973 -15.5926 38.8295
36.4427 -14.0381 42.2944
37.5848 -12.0942 46.9039
38.3484 -12.9789 45.4198
40.5219 -16.0232 46.0769
45.1695 -16.5616 41.9343
42.9877 -17.2916 42.026
41.9801 -15.7066 42.5952
39.3563 -11.7885 40.8445
40.6542 -12.6135 39.5016
40.9892 -14.1719 39.3116
38.0959 -19.625 34.4581
39.5996 -17.2482 35.4185
41.2056 -15.2539 35.6382
39.3407 -11.6907 33.0759
40.1128 -13.2732 32.5643
45.2669 -8.01423 33.4947
43.8723 -10.3827 33.7514
43.1936 -11.0799 32.0914
44.0419 -9.90271 25.1027
44.0905 -9.20021 28.041
44.8137 -10.348 28.7972
50.4469 -13.404 27.9917
48.5883 -12.8537 28.3065
48.3383 -11.3802 28.187
46.7298 -10.3261 21.2665
48.374 -11.3695 22.6353
48.0636 -10.5033 24.4744
46.3269 -7.24793 23.5479
47.4238 -9.63226 17.4686
45.4931 -7.58114 18.5814
43.8689 -7.30311 20.6597
41.2871 -11.519 19.9082
41.3107 -10.0362 21.2174
35.683 -10.1752 25.5518
37.9558 -10.3818 25.024
39.9846 -10.5061 24.8128
38.7778 -17.0295 27.9331
39.8102 -15.0826 27.1861
40.9791 -13.4751 26.917
44.6447 -15.4797 32.8277
44.4424 -15.3287 30.1495
44.2551 -14.6743 28.2827
48.1779 -17.9638 26.5662
48.2415 -16.1507 25.8642
46.9373 -15.4782 25.6707
45.9139 -17.5113 21.6785
45.326 -14.0835 18.6835
46.6655 -14.4872 21.1935
45.7815 -15.4335 22.0978
timestep
-48.9292 35.6922 -45.746
-47.6904 39.0542 -42.9487
-48.0002 38.7289 -45.5895
-48.033 36.8344 -46.1199
-47.8475 38.632 -51.3668
-45.9557 38.2052 -49.9526
-46.5464 36.3998 -49.5261
-41.889 36.1667 -51.1751
-41.8005 35.7391 -49.2074
-43.0287 34.9626 -48.7511
-42.587 34.3401 -44.5009
-42.36 32.9253 -45.7348
-48.3587 30.5567 -46.5309
-46.1244 30.0202 -46.1735
-44.1979 29.6581 -45.9001
-43.099 26.9447 -49.7155
-41.5462 27.9209 -49.584
-41.4314 28.6344 -48.2059
-38.9624 34.3619 -46.6931
-38.0807 32.2245 -49.0036
-38.1139 30.7093 -48.4853
-33.0068 27.211 -44.3535
-34.9855 28.0969 -46.3279
-35.1826 29.6423 -46.3297
-28.9013 34.3087 -45.1025
-31.9511 33.2382 -45.4076
-32.1554 31.7006 -45.271
-28.9014 29.3754 -42.9575
-29.7511 30.647 -42.5624
-30.8302 35.9846 -38.5567
-29.549 34.0661 -39.2932
-28.317 32.6006 -39.6716
-22.7715 29.8217 -38.9115
-24.3578 30.8509 -39.2039
-25.1832 31.2486 -38.0565
-26.0918 32.6621 -29.9867
-24.7147 31.246 -32.9154
-23.1305 31.4195 -34.8513
-17.7583 32.7273 -35.8314
-19.3655 31.648 -35.0891
-22.1826 27.094 -33.0149
-20.354 26.7848 -34.5204
-18.9795 28.0008 -33.9573
-12.1904 27.5874 -30.0852
-14.1632 27.1206 -31.2788
-15.8143 26.5778 -32.2313
-19.1858 22.5029 -33.6672
-16.9525 21.8875 -32.8336
-16.3708 22.9106 -31.2244
-16.7179 24.6378 -27.699
-15.0102 23.3236 -26.8156
-14.6797 21.9111 -27.9751
-11.7284 18.2592 -28.1948
-13.0766 18.4296 -27.5657
-12.4813 15.1492 -25.3694
-12.2649 16.5778 -24.2842
-10.2838 18.3791 -20.5273
-9.48586 17.4038 -21.921
-5.05876 15.6531 -23.1777
-5.95184 15.9809 -21.4625
-2.96521 16.1056 -15.5582
-3.97983 15.815 -17.1603
-3.55113 15.6877 -18.5851
3.27851 10.5568 -22.8582
1.06423 12.2114 -20.7812
-0.656304 13.1505 -19.0954
-1.13044 11.3098 -14.3773
-0.0989635 12.5723 -15.3713
2.53335 16.0038 -13.9368
2.74689 14.0914 -13.5442
2.85142 14.8833 -8.8947
3.71506 13.4918 -9.91816
1.8253 7.90065 -6.41225
1.02584 9.56966 -8.29711
2.63787 9.90957 -9.44274
4.48014 5.68732 -10.6473
3.40601 6.61383 -11.203
1.0073 5.72457 -17.1183
0.723586 5.39573 -14.8528
0.444224 4.97304 -12.9582
-3.57614 0.768855 -8.19244
-2.47021 2.93561 -9.84855
-1.82994 2.50416 -11.1601
-5.59188 -0.237718 -17.2329
-3.36499 -0.950881 -14.6439
-3.29642 -0.925611 -12.0579
-8.40505 -2.77071 -7.95345
-4.96681 -3.01053 -7.27595
-3.244 -3.47833 -9.15949
0.751458 -6.47344 -10.3254
-0.48402 -6.05207 -8.78347
0.853529 -8.83549 -6.25755
1.88691 -7.31653 -6.02321
5.3467 -3.04182 -6.09229
5.90061 -4.77483 -5.29796
5.46149 -6.15239 -5.83453
8.73994 -8.02536 -7.27479
8.34293 -8.77615 -5.58707
10.1383 -10.462 -2.39167
11.2191 -9.0471 -3.00435
15.2684 -3.79601 -2.73746
15.9306 -6.37077 -2.91759
14.5403 -7.46966 -3.6923
17.6015 -10.8761 -4.55545
16.8462 -9.85203 -5.40303
19.7957 -9.95748 -11.3388
18.0108 -10.6459 -9.95536
16.3755 -11.0278 -9.0018
16.0054 -15.9029 -7.06785
14.9955 -14.3146 -7.61014
12.1143 -14.2693 -5.03286
13.2175 -12.9852 -4.52945
17.6828 -13.1231 1.274
16.4312 -11.5644 -0.426301
14.7641 -12.1978 -1.16441
10.5441 -15.7821 -0.586367
11.603 -14.7407 0.723809
11.8367 -13.2748 0.949077
12.0143 -14.395 5.58209
11.9948 -12.7629 4.62724
14.5141 -8.75111 3.19269
12.875 -9.10085 4.19374
12.7704 -5.44903 9.55866
11.8076 -5.73652 7.49217
10.9762 -6.3378 5.76511
6.72088 -5.7711 2.88607
7.77482 -4.11297 2.80504
9.27848 -4.33371 3.0755
12.9935 -2.4178 0.535557
11.5259 -1.70047 1.422
8.15316 4.05279 5.58509
9.60572 2.57267 4.01376
10.2742 1.60265 2.41706
12.4504 4.4399 1.60968
13.5049 5.82661 -3.01357
12.352 4.58456 -2.22309
14.6591 0.132071 -2.76124
13.0367 1.05538 -3.17008
9.63035 -1.44731 -5.71633
9.81592 -0.844173 -4.3487
5.8075 -0.173772 -2.36631
6.84842 -1.71597 -2.3085
8.85808 -5.61268 -0.639816
7.48951 -5.35883 -1.39248
5.87351 -10.0665 -2.00492
5.90207 -8.79267 -0.593847
9.15117 -9.16853 2.86192
7.64989 -9.08796 2.73324
4.32239 -8.81231 6.29629
6.15086 -8.30142 6.11167
10.5156 -9.90227 7.08311
9.03304 -9.88465 8.15597
4.30139 -11.3693 10.1986
5.85595 -11.2134 11.4604
6.96829 -10.1468 11.3236
8.23268 -4.87137 15.8464
7.98042 -7.16678 15.5181
7.54856 -9.00273 14.9407
8.75366 -13.8303 19.6953
7.39732 -11.5159 19.0943
6.06628 -10.4061 18.1504
-2.34247 -9.33179 15.1742
-0.608105 -7.99011 16.9093
1.65556 -9.40353 17.3832
2.62477 -8.7792 18.4349
1.10406 -3.49364 23.3936
0.621256 -5.29926 22.1468
0.422317 -6.89064 20.878
-1.40472 -11.5321 20.5808
-3.58986 -9.65979 21.5569
-3.2202 -7.14569 21.555
-7.81914 -5.85894 21.1119
-6.93472 -4.41398 21.9915
-5.87547 -4.85497 22.8865
-4.30095 -2.60584 27.6333
-6.12371 -3.26042 27.3372
-6.60472 -4.54304 26.614
-12.7331 -7.13171 25.8729
-10.8573 -6.73724 27.2708
-9.48353 -5.98621 28.4956
-13.0424 -3.31738 33.5322
-11.744 -5.1997 32.877
-10.3254 -6.45277 32.1146
-17.2683 -9.27584 29.3263
-13.8284 -9.74982 29.6724
-12.0422 -9.86617 31.5913
-11.4366 -14.8502 28.9732
-10.0471 -13.5882 29.2533
-9.80906 -12.7942 30.5948
-3.35994 -12.0737 32.6986
-5.35929 -12.298 32.8043
-6.00055 -12.495 31.3567
-2.74206 -12.5672 27.3628
-3.81053 -13.655 28.4626
-4.61887 -19.695 26.3546
-3.77138 -17.7845 25.5382
-2.86198 -17.0747 27.1589
0.818395 -13.4544 25.8904
1.46981 -15.2796 25.9432
0.81891 -16.0863 27.0091
3.2674 -18.9499 30.7416
4.32375 -16.5682 30.3131
3.17388 -15.5872 29.9667
5.94176 -13.8397 25.4213
6.22502 -12.9506 27.1571
5.01832 -12.8583 28.0162
0.719193 -11.8681 30.0004
1.66219 -9.75113 28.8173
2.39741 -10.1166 27.0022
5.90235 -5.95311 23.4193
4.83851 -6.76174 24.8319
4.81677 -8.30915 24.8437
10.2405 -11.6105 22.4057
8.59446 -10.4155 22.7385
8.31995 -9.84039 24.157
9.48002 -6.32328 26.94
10.7677 -7.71092 27.486
11.1384 -8.64304 26.3249
16.4079 -9.00746 22.1088
15.3699 -10.4274 24.5652
14.5032 -10.3651 26.9431
17.5662 -10.6113 33.7277
16.6837 -11.1173 30.9799
16.1736 -9.95136 30.2857
18.171 -6.74746 30.655
21.4779 -4.401 32.7443
21.7541 -5.47165 31.1708
23.1406 -8.49777 32.9203
25.0806 -14.0566 34.2633
23.7511 -12.8153 32.7561
22.9506 -11.8903 31.2397
21.4313 -9.24838 26.9935
21.5305 -11.254 26.8479
21.0943 -12.1597 27.9345
14.1684 -16.8225 27.6162
16.874 -16.2307 26.3381
19.1714 -15.2908 26.6523
20.9881 -18.1686 23.3733
20.4055 -16.3794 23.2585
19.5362 -11.0732 23.3622
21.0033 -12.0508 21.4103
19.8916 -13.5523 20.7999
18.4845 -14.4707 13.6086
18.6514 -13.6311 16.3745
19.8152 -14.3054 17.1363
24.5453 -17.5906 14.3276
22.7795 -17.257 14.952
22.2591 -15.7508 14.7144
25.5553 -11.6564 9.36349
24.204 -13.2355 10.361
23.5221 -14.7657 11.326
25.1826 -17.6556 9.506
21.98 -19.3371 4.83079
21.6863 -20.5569 7.56417
21.8938 -19.3483 9.84368
22.5445 -22.0492 14.3402
21.3276 -21.0274 13.1863
15.0007 -20.5613 14.0122
17.0979 -19.673 14.5402
18.8328 -19.077 15.1659
17.5119 -18.3391 22.6963
17.8888 -18.1931 20.3888
18.9209 -18.1539 18.8051
23.6935 -15.0869 18.3729
23.873 -17.4024 19.6804
22.7607 -18.786 18.796
20.3284 -22.4854 21.7919
22.2291 -22.7267 21.4981
22.6826 -22.4667 20.0725
22.5786 -26.1855 15.9179
18.8297 -25.8818 20.1416
20.4918 -26.149 17.7661
21.9785 -25.5357 17.8333
timestep
-18.6673 45.5178 -41.6257
-16.2092 50.0156 -40.4945
-17.1044 47.8224 -41.4478
-17.8679 46.3658 -42.5405
-15.281 48.3835 -47.3144
-14.2314 47.2852 -45.4453
-14.9862 45.4985 -44.8808
-9.95994 45.3538 -45.5305
-10.6604 43.7218 -44.6525
-11.9731 43.1751 -45.2441
-13.6388 42.6285 -40.7643
-13.529 41.3899 -42.1782
-20.4024 40.4285 -43.5218
-18.0724 39.6569 -43.6153
-16.2059 39.403 -44.0729
-14.5776 37.944 -48.7985
-16.355 37.4134 -48.6561
-16.7414 37.0533 -47.1317
-14.1985 34.9587 -41.8205
-13.0908 34.9579 -44.9059
-14.2416 34.5381 -45.7973
-18.6818 30.2726 -41.6524
-17.7333 32.2394 -43.5776
-16.5093 31.7511 -44.464
-17.8375 25.2628 -48.1327
-16.3617 27.6911 -46.3836
-17.41 28.2375 -45.4376
-17.2236 24.9902 -41.9136
-17.8286 26.3558 -42.1503
-20.1293 30.0852 -37.164
-18.8215 28.1772 -36.9542
-17.7059 27.6012 -38.5023
-11.5247 27.8684 -36.4011
-13.213 28.4665 -37.1402
-14.4541 27.8149 -36.499
-17.0046 23.5086 -28.8599
-16.2699 25.6777 -31.445
-15.7813 27.6539 -32.9777
-17.9553 31.7032 -33.0338
-16.9791 30.9651 -31.4156
-21.5175 29.4329 -27.145
-19.1467 29.3296 -27.7165
-17.2045 29.6958 -27.8267
-13.1848 30.1154 -22.035
-14.613 28.9847 -23.528
-15.6638 27.9018 -24.7607
-17.2096 21.3645 -25.8809
-16.4022 23.1999 -24.5188
-15.7231 24.4671 -23.239
-14.1712 24.397 -16.6151
-14.9368 24.7769 -18.7379
-14.1503 23.4025 -19.8193
-11.996 19.0812 -19.3138
-12.2807 20.4052 -18.4695
-11.9733 19.9428 -14.5043
-10.3531 20.5061 -15.0921
-5.70203 22.0274 -14.6211
-6.50075 20.4109 -15.2771
-3.34985 19.7774 -11.6261
-4.49268 18.5807 -12.6132
-6.20052 12.2459 -11.3209
-5.11691 13.8191 -11.8072
-5.39516 15.1548 -11.1656
-8.58672 13.233 -2.82311
-7.39123 15.0828 -5.64552
-5.9199 14.4352 -7.51476
-4.76928 9.26336 -7.15208
-4.18185 11.0193 -7.63486
0.274334 13.5116 -9.23259
-1.04672 12.1823 -9.61783
2.32544 9.08536 -11.2545
0.441189 9.31969 -11.5802
-4.00245 7.67368 -17.9077
-2.1653 7.35684 -15.9516
-1.09123 7.06206 -14.2834
-2.07959 2.27781 -14.5108
-0.975233 3.2868 -15.0943
4.58357 0.714177 -19.7153
2.52492 1.08827 -18.694
0.712299 1.64178 -18.0161
-4.3238 -4.03738 -18.3634
-2.31818 -2.00271 -18.9813
-1.25019 -1.67579 -17.9061
0.305669 -0.0283428 -11.347
0.0438239 -3.0008 -13.1348
0.488057 -4.01341 -15.4076
4.81945 -4.55834 -19.4959
3.9011 -7.02573 -17.2972
2.46318 -7.30853 -15.2589
1.7462 -11.2135 -12.5463
2.50267 -9.4581 -12.2241
3.1068 -8.61021 -8.28533
4.67757 -9.11547 -9.0338
8.75765 -13.0366 -11.1655
8.57609 -12.0976 -9.44378
7.34287 -11.7751 -8.54148
7.15318 -14.9721 -6.19689
7.7071 -13.4923 -5.2274
7.83776 -11.8673 -1.59081
9.50729 -11.6751 -2.42994
17.0672 -11.4719 -4.48253
14.7012 -10.5915 -3.74891
13.2814 -11.5188 -2.71177
16.5085 -11.6223 0.52891
15.6522 -12.6038 0.0279789
15.8225 -18.6682 0.33106
15.4321 -16.7079 1.51376
15.2666 -15.2342 2.74151
17.4706 -16.4148 7.24318
15.988 -15.2949 6.38523
13.5644 -12.7527 8.2031
15.0265 -11.8624 7.64426
20.8006 -7.89855 8.98825
19.2084 -8.92972 7.12952
17.4436 -8.97023 8.11416
13.3319 -4.06835 6.38025
14.4338 -5.79425 6.40293
14.5452 -6.61912 7.68974
11.2103 -9.27258 9.84822
11.5104 -8.97953 7.95556
8.95012 -5.99283 4.85398
10.1137 -7.55363 4.82293
11.6634 -13.2909 1.426
11.1004 -10.9321 1.4483
10.8372 -9.01791 1.40248
11.7482 -4.4953 0.616198
11.7541 -5.16686 -1.30977
11.0173 -6.40188 -1.49606
8.27065 -8.12569 -4.45138
10.2036 -8.12445 -4.66572
14.2068 -12.3489 -8.40235
12.0142 -10.8542 -7.93168
11.9483 -8.8914 -7.97563
12.4748 -8.22333 -11.7378
10.0381 -6.50371 -15.2823
10.062 -5.93323 -13.4471
6.10052 -8.47347 -13.1297
6.36884 -6.72155 -12.3789
3.99936 -3.45449 -9.95706
5.09373 -4.40021 -9.67902
7.60817 -4.62002 -5.97656
5.61035 -4.67929 -5.9701
4.27112 -5.90779 -1.62612
4.15592 -4.62818 -2.45161
4.06952 0.0418953 -1.75755
4.81807 -1.48799 -0.782946
6.65436 -0.991755 3.62209
5.67301 -1.92781 2.89636
1.88172 -3.79655 4.79095
2.02013 -2.24069 3.73597
-0.556871 0.338376 0.956937
-0.243741 0.692786 2.88584
-5.83899 1.11824 6.33512
-4.3281 0.451867 5.23047
-2.84234 0.625107 5.60185
-3.50673 1.76578 12.0447
-2.11991 1.00196 10.3272
-2.75501 -0.469366 9.29695
-6.77652 -2.14902 13.4414
-7.02494 -1.01166 11.0348
-6.26313 -1.76547 9.44535
-3.14104 -3.01715 4.23066
-5.14591 -4.60799 5.27966
-7.52852 -3.41138 5.46311
-8.40569 -3.43545 6.76943
-9.60796 -6.64164 2.20107
-10.5307 -6.37737 4.25632
-11.2424 -5.82287 6.03671
-16.7292 -4.27997 11.8128
-16.1862 -6.30105 9.76286
-14.025 -7.0889 8.44857
-11.4695 -10.5321 11.6347
-11.0037 -10.6948 9.83402
-12.1694 -10.3371 8.82382
-14.1771 -13.5376 5.19442
-13.173 -14.4372 6.71107
-13.341 -13.9403 8.17589
-14.9734 -19.7517 8.00419
-13.9792 -18.3296 9.54601
-13.3713 -16.8241 10.6616
-10.3429 -22.5325 10.813
-10.2403 -20.3611 11.8658
-10.5394 -18.5836 12.5723
-13.3791 -14.939 17.1984
-10.2614 -16.5039 17.0941
-8.78818 -16.3138 15.0509
-4.43671 -14.7343 18.4036
-4.31976 -15.0086 16.4615
-5.4439 -14.5592 15.53
-3.54243 -11.797 9.98334
-3.97438 -12.049 11.7915
-3.48535 -13.4326 12.3304
0.651698 -11.2069 13.9759
0.216688 -13.0109 13.3813
1.97563 -18.0731 12.385
3.55165 -17.0229 13.5697
2.43921 -15.832 14.7378
5.22501 -17.8995 18.3648
3.90634 -16.7466 19.0453
3.7724 -15.502 18.2317
4.5501 -12.5687 13.6595
5.69741 -11.8248 15.8535
6.18342 -12.8201 16.8255
12.3814 -11.6604 18.9003
10.7192 -11.7359 17.9063
9.43576 -11.9908 18.7283
7.77195 -6.9494 16.6088
6.79489 -8.13112 18.771
8.03442 -8.66914 20.2854
4.28746 -6.48876 22.5125
4.24887 -8.32792 23.2172
5.66509 -8.98286 23.2131
7.86495 -14.0676 26.7345
7.46905 -12.1917 26.1562
6.4045 -12.1475 25.068
3.21331 -15.5991 22.9512
4.07579 -16.3021 24.5106
4.29087 -15.2712 25.7141
2.95246 -11.7861 31.1889
3.23301 -14.5823 30.0533
4.74812 -16.5007 29.1932
8.081 -23.0831 30.5624
7.23685 -20.4362 29.9008
6.15677 -19.6996 30.6826
6.64259 -21.3412 34.116
7.42757 -25.4442 35.4164
8.56267 -24.477 34.1998
8.97807 -27.2916 31.7723
15.3429 -28.5372 28.2767
13.6873 -27.0937 29.1805
12.2002 -26.1722 30.0852
13.0351 -21.2875 31.4523
13.363 -21.8416 29.6025
12.4966 -22.6856 28.7428
8.39712 -23.3397 22.3091
10.4064 -21.6665 23.6946
12.1183 -20.8395 25.3989
8.33723 -18.3031 26.1301
9.9538 -18.2458 27.0261
15.336 -17.6809 29.5919
13.4248 -16.0143 30.3763
11.6258 -16.2942 29.7364
6.02774 -12.6322 32.4247
8.61783 -14.0788 32.3351
9.9581 -13.582 31.894
11.4022 -8.88219 31.6612
10.6303 -9.10258 33.3911
10.8347 -10.5467 33.8927
12.4147 -14.9371 38.8492
11.6499 -12.755 38.0821
10.8776 -11.0876 37.6445
11.0704 -7.63945 39.3383
13.1465 -1.4037 39.2103
11.7732 -3.12049 37.2296
9.82445 -4.84869 37.2409
9.91695 -4.03866 32.2517
8.73503 -4.58364 33.5795
2.26297 -8.94276 33.773
4.36856 -7.97661 33.265
6.24984 -7.45541 32.899
3.21308 -9.97378 27.3832
5.00836 -9.35519 28.5543
6.77605 -8.975 29.4664
13.2477 -8.9073 27.9515
11.2926 -10.5896 28.5711
9.86274 -9.73236 27.5895
12.9282 -8.44632 23.3952
11.0167 -8.72616 23.0739
10.4129 -9.85675 23.8243
12.9346 -13.4918 22.4578
9.59089 -17.0191 22.4223
9.69551 -14.1675 22.2684
10.9129 -13.5977 22.8338
timestep
-30.5923 12.737 -12.5625
-27.9438 11.3428 -16.2357
-29.6229 10.9118 -14.1636
-31.1597 12.0649 -13.8228
-33.4228 16.788 -16.038
-31.8841 15.3972 -17.2044
-32.496 13.4846 -17.0693
-36.4724 10.5478 -21.1297
-35.7872 11.6458 -19.7671
-34.2351 11.5403 -19.7807
-30.3625 9.69752 -23.3228
-31.6829 10.9551 -22.5257
-29.3874 17.021 -22.1283
-30.9729 15.6971 -23.2988
-31.955 14.3875 -24.3545
-28.8624 11.795 -27.6685
-30.198 12.8883 -28.5978
-31.6045 12.8744 -27.8947
-37.0728 8.11202 -30.6708
-35.4498 10.4754 -29.146
-33.9843 10.3035 -29.2609
-32.8455 6.24618 -35.5497
-33.8413 8.2265 -33.754
-32.8691 8.78474 -32.5753
-27.9219 6.12894 -32.2798
-28.4825 8.36201 -34.7014
-29.6025 9.42782 -34.4383
-31.8221 8.64072 -38.3617
-31.1205 9.84926 -37.7877
-38.608 11.6612 -38.3728
-36.1781 11.6821 -37.7915
-34.244 12.0036 -37.2356
-31.062 14.5852 -32.19
-31.7993 14.4081 -33.9524
-33.1481 13.7193 -34.0291
-38.7453 10.7749 -34.2198
-37.7561 13.0484 -31.735
-35.7549 14.4925 -31.4085
-35.5131 18.3866 -29.0128
-35.2685 16.5263 -28.285
-38.2413 16.9554 -21.3605
-37.2623 16.1225 -23.3083
-36.3991 15.2726 -24.8911
-33.4517 8.04862 -25.0621
-34.8611 9.92332 -25.0676
-36.1454 11.454 -25.5346
-41.2561 8.42339 -28.2281
-40.103 9.09907 -26.2012
-39.0816 9.27341 -24.562
-37.059 2.3326 -24.1499
-37.2903 4.58317 -23.5374
-37.354 6.3334 -22.6814
-35.4032 5.0242 -18.4737
-35.0222 5.88539 -19.7943
-31.4428 7.6208 -19.2588
-31.1938 6.1589 -20.4653
-31.4725 1.65878 -20.3907
-30.2431 2.7675 -19.449
-27.3618 2.74805 -15.7256
-27.1292 1.98679 -17.4718
-22.2078 -2.1667 -19.4191
-23.3823 -0.686097 -18.8371
-24.3527 -0.564894 -17.5721
-23.0429 0.557975 -9.45097
-22.4958 -1.82998 -12.1409
-22.42 -2.11558 -14.6177
-18.4495 -5.26436 -15.6901
-20.2064 -5.26433 -15.1434
-22.1474 -10.2533 -13.9559
-20.8758 -8.76557 -13.6136
-16.5143 -7.85959 -11.0949
-17.4501 -9.30233 -12.0513
-14.9775 -14.5388 -16.1912
-15.8663 -13.2597 -14.011
-15.8604 -12.6263 -12.0925
-12.9818 -13.9034 -8.51027
-12.9792 -12.8095 -9.67207
-8.44335 -7.59665 -11.938
-8.86965 -9.62665 -11.072
-9.66575 -11.3128 -10.3771
-7.13921 -14.9865 -4.66184
-7.63062 -13.9844 -7.31338
-7.54709 -12.4923 -7.5289
-2.67602 -11.0298 0.0300313
-4.14678 -11.7255 -3.08059
-4.5007 -11.3666 -5.61819
-1.85767 -9.61673 -12.3469
-0.652959 -11.5809 -9.76379
-1.36713 -12.5756 -7.53259
1.78846 -16.5924 -6.51455
1.5913 -14.6013 -6.50796
4.00014 -12.3482 -4.41681
4.72244 -12.53 -6.11478
5.62502 -14.377 -10.5074
7.06292 -13.1492 -9.90306
7.62268 -13.3888 -8.46017
11.2096 -15.0269 -9.13758
11.5388 -13.286 -8.42247
14.382 -10.7127 -7.10853
13.3744 -9.83767 -8.35325
11.2885 -4.51459 -9.77281
13.448 -5.71443 -10.5826
13.2248 -7.47179 -11.3014
16.2402 -6.4464 -14.2693
15.3729 -7.77117 -14.4114
12.7426 -10.9323 -19.8141
14.1883 -10.825 -17.9582
15.4492 -10.9509 -16.3809
20.7698 -11.6361 -15.4645
18.8657 -11.5686 -14.7325
18.5791 -12.4885 -10.9775
18.337 -10.6712 -11.0323
16.5422 -4.69908 -10.6854
19.0573 -5.45544 -10.958
18.9587 -7.0834 -9.74876
15.5836 -3.52191 -6.76944
15.5577 -5.47713 -6.5815
16.7278 -6.48404 -6.68064
17.3187 -7.34772 -2.38566
16.2568 -8.50758 -3.49042
11.1596 -7.14958 -2.60125
12.3536 -8.69358 -2.94839
8.45212 -14.1295 -4.7248
8.6986 -11.8197 -4.12087
10.4294 -11.3 -4.97898
9.66718 -6.34813 -5.81018
9.9618 -7.20232 -7.51784
9.46223 -8.67617 -7.60346
6.91883 -8.6171 -11.3157
8.73555 -9.07156 -11.1743
13.9954 -12.0695 -12.3877
11.6052 -11.4498 -13.5782
11.0626 -9.60979 -14.0496
11.9115 -7.09118 -16.6999
12.9228 -2.97274 -14.5461
11.4664 -4.21007 -14.3881
7.05139 -5.33778 -13.3396
8.01213 -3.76402 -12.7471
5.16615 -1.00434 -10.27
6.44504 -1.80948 -9.89209
9.34193 -2.76792 -6.33713
7.41191 -3.28627 -6.53841
4.75856 -6.36335 -4.32493
5.2858 -5.06467 -3.86485
5.58374 -4.30297 0.446713
7.12737 -4.96075 -0.532284
11.1613 -5.10068 1.69251
10.1845 -6.16874 1.08482
8.20576 -10.0728 4.39473
8.20067 -8.84014 2.90372
5.20561 -8.5143 -0.667146
4.93247 -8.32594 1.23153
-0.173757 -7.77623 0.971094
0.684854 -9.48844 0.600755
1.72077 -10.0783 1.54125
2.11433 -15.3772 6.01022
1.24719 -14.4254 4.02731
0.594247 -13.626 2.333
-6.42362 -14.8032 3.54639
-4.23377 -14.1711 2.25514
-2.6282 -15.3596 1.90201
3.27776 -15.2851 -0.262459
1.12547 -14.2657 -1.79574
-0.710973 -16.1704 -2.44791
-1.40603 -16.9507 -1.23123
5.07672 -20.8002 -0.807316
2.8051 -20.2166 -0.790386
0.89133 -19.834 -0.308962
-1.16256 -27.69 0.0203688
-0.0922777 -25.4275 1.34733
0.412384 -22.9721 1.74734
-0.487777 -20.9141 5.54826
0.622931 -22.3186 6.29829
1.72656 -22.7475 5.37481
6.32161 -27.0115 6.07478
5.30331 -25.3462 5.91056
4.53123 -24.7155 7.01596
4.2654 -23.0985 13.8298
5.10961 -23.0608 11.668
5.97344 -22.6517 9.87685
12.7561 -21.6052 11.2038
11.4913 -22.754 9.55757
9.64964 -22.0948 9.15564
2.75317 -19.1625 7.10058
6.26312 -18.8146 6.7773
8.66365 -19.7072 6.27907
8.81844 -14.1317 6.75788
10.2627 -15.1912 5.94613
10.1068 -16.4295 5.00031
13.6206 -15.9651 -0.296316
12.1924 -15.6559 0.983422
12.7602 -15.6244 2.38624
14.1246 -11.0131 2.96381
14.616 -12.6537 3.91164
20.2693 -14.1517 7.24096
17.9874 -14.3453 7.59345
16.6113 -13.1284 7.09626
14.9166 -11.9386 12.063
15.5581 -10.4745 10.9833
16.774 -10.7035 10.1008
21.0658 -7.20868 8.75244
21.3681 -9.51281 9.86296
20.4581 -9.86112 11.0553
20.4828 -6.6154 16.6505
20.4306 -8.11434 15.4727
21.1545 -7.85314 14.1069
22.9445 -2.15859 14.0658
24.3349 -4.33638 13.354
24.1121 -5.62662 14.7828
28.9988 -4.96985 19.0341
27.8258 -5.51827 17.4989
26.3651 -5.04498 17.7125
26.6802 -0.0738782 22.0984
27.3628 -1.42537 20.8533
26.1837 -2.11181 20.2081
21.4156 -1.40936 18.3231
22.0035 -0.252482 19.7105
23.3607 0.341312 19.439
24.3972 5.78021 14.9006
23.8736 5.24235 17.8126
23.5279 4.01744 19.9228
23.8579 8.01407 23.7149
22.7037 5.43678 24.2557
21.6876 4.92117 23.1783
18.1878 6.10799 23.5745
17.234 9.3344 20.053
17.126 9.41171 21.9176
15.6031 12.3032 23.7676
18.8198 15.6438 19.1797
17.7268 15.6275 21.2202
16.8667 15.8407 22.9335
16.8277 15.5186 28.3101
16.7883 17.2577 27.4212
15.9487 17.4917 26.1727
8.9261 19.791 28.1939
11.7508 19.9503 27.1703
14.2431 20.766 27.0513
14.1908 23.4247 31.5262
15.195 22.7112 30.0494
21.677 25.6512 31.9207
19.3572 24.2629 32.1339
18.0894 22.7979 32.4635
17.3389 17.9765 38.2704
17.5694 19.1221 35.5828
18.2167 20.5869 35.5416
22.9018 22.1614 39.3382
21.2003 22.3356 38.604
20.3565 21.022 38.5686
20.5105 15.1646 40.994
19.9181 17.341 41.7416
19.9315 19.3731 42.0094
20.6808 20.6375 45.6561
14.5508 23.5617 51.2651
16.2929 22.3876 49.1234
17.4675 20.9776 47.3766
15.7079 24.5509 44.4285
15.9061 22.6012 44.3671
12.9675 17.8767 39.4811
14.0122 19.9315 39.9765
15.0912 21.2594 40.9094
13.9114 25.8275 34.9417
15.0873 24.9283 36.7372
15.8467 23.8905 38.3029
22.0832 26.5004 39.5295
19.6425 27.2892 38.8818
17.9039 26.8003 39.7972
16.8691 29.0788 44.7902
16.5158 29.9318 43.073
17.4748 29.8844 41.934
22.0325 31.0095 43.6297
21.0473 31.4917 37.7932
21.9236 30.751 40.5287
21.1159 31.0899 41.793
timestep
-27.8131 -14.3423 -25.4637
-25.7387 -9.24896 -25.6477
-26.315 -11.6851 -24.7401
-27.8521 -12.9939 -24.9508
-33.2259 -7.73728 -24.1468
-31.8019 -9.4404 -24.9759
-30.5239 -10.5492 -25.9436
-32.441 -12.1802 -30.2764
-30.7823 -11.123 -30.3868
-30.9302 -9.79768 -29.5613
-36.0779 -8.19299 -29.9474
-34.4231 -8.57165 -30.5476
-35.2803 -6.55478 -36.6991
-34.2818 -5.81827 -34.6857
-34.1915 -5.41439 -32.7772
-32.6704 -0.492903 -31.2386
-33.8341 -1.46272 -30.0348
-34.9598 -2.37983 -30.6346
-36.1835 0.38456 -26.2238
-37.5622 1.12619 -29.0955
-37.9569 -0.0189987 -30.0231
-43.5134 1.91603 -34.451
-41.7447 0.390042 -32.7265
-41.0392 1.11366 -31.6061
-40.6204 6.40431 -29.867
-43.5049 4.83984 -30.2858
-43.472 3.38534 -29.6732
-47.4387 2.0911 -31.7574
-46.812 1.87147 -30.3984
-44.0431 -2.98039 -33.5524
-45.8662 -2.7034 -31.9857
-45.095 -1.50199 -30.5874
-39.9249 -1.87441 -26.7999
-41.7584 -2.29928 -27.4375
-41.778 -2.55412 -28.9114
-39.1054 -5.80214 -35.4163
-38.5666 -5.24279 -31.9668
-38.81 -4.91391 -29.4981
-37.0549 -7.64686 -26.5395
-36.2288 -5.84001 -26.8254
-35.6755 -2.10807 -23.872
-33.5329 -3.00254 -24.3114
-32.9376 -4.25232 -25.7302
-27.7496 -5.08573 -29.7496
-29.7623 -5.77183 -28.6099
-29.4303 -5.35014 -26.711
-29.769 -6.42307 -20.3093
-28.2862 -5.78287 -22.1672
-27.4376 -4.87988 -23.5674
-21.3273 -1.24423 -23.5417
-23.5463 -1.55331 -22.8512
-23.9566 -3.50173 -22.607
-20.6446 -6.08413 -20.5204
-21.2612 -4.75357 -20.2864
-19.1424 -3.4249 -17.1742
-18.3746 -2.74988 -18.7719
-15.6366 -2.85796 -22.862
-15.8561 -3.96521 -21.3186
-13.655 -8.08136 -20.7496
-13.263 -6.36115 -19.9104
-10.44 -4.74956 -15.547
-10.3984 -6.6553 -16.0669
-10.3242 -7.00626 -17.595
-2.28577 -8.47197 -21.3314
-5.22764 -9.33158 -19.5983
-7.15876 -8.88512 -17.9901
-7.14752 -10.391 -13.0083
-6.25074 -10.5819 -14.6685
-2.179 -12.6067 -13.5351
-3.93358 -13.601 -13.9232
-6.11616 -17.1884 -11.7502
-5.91391 -15.3129 -11.2079
-4.07479 -17.4362 -4.52844
-3.69735 -16.3158 -6.90538
-3.35835 -15.0387 -8.3549
-0.0877531 -11.4585 -8.45218
-0.349224 -12.7506 -9.10495
4.8954 -17.73 -11.7504
3.63243 -16.0329 -10.6193
2.84261 -14.639 -9.56321
1.5582 -13.1007 -4.21444
3.12541 -11.4195 -6.00185
4.11526 -12.2012 -6.94963
8.80769 -13.399 -11.1626
8.9021 -13.1004 -7.61427
7.69093 -11.8238 -5.79849
5.69333 -5.05655 -6.04434
6.32015 -7.42348 -3.68595
8.2864 -8.97368 -3.33297
12.9086 -9.10316 -1.07805
11.0375 -8.56839 -0.79974
10.6423 -6.55181 2.59537
10.3719 -5.39405 1.22256
10.6547 0.746466 -1.11422
10.2908 -0.925316 -0.254865
11.2904 -2.02023 -0.215029
15.2479 -2.12717 -0.799016
14.8408 -0.776623 0.541501
16.4185 2.39535 2.30087
15.4943 2.99209 0.909415
13.5362 6.96846 -3.68841
15.5411 6.75273 -1.90917
16.8377 5.26107 -1.88525
21.316 5.47098 -3.27526
20.1793 4.53139 -3.44938
23.7662 1.47777 -8.59599
22.872 1.57509 -6.4151
21.9558 1.37956 -4.68951
25.0204 1.93421 -0.56721
23.3145 1.01042 -1.26317
20.2982 0.821256 1.21044
20.0844 2.24996 0.0603887
25.6098 6.90248 2.22087
23.355 5.7195 1.34017
21.4371 5.67081 1.13003
21.442 11.8207 -1.75315
21.5795 9.8717 -1.44519
20.7717 9.16263 -0.317407
15.9572 10.4253 0.199847
17.2238 10.1667 -1.18439
16.3996 10.9729 -5.91258
15.526 11.5938 -4.26738
9.60428 16.6641 -5.13077
11.066 14.753 -5.04987
12.1531 13.2452 -4.20064
12.5832 9.62829 -0.292477
11.3281 11.038 -0.0687469
10.6604 11.2173 -1.47537
6.17138 11.0495 0.146532
6.91078 11.7691 -1.43429
3.2236 16.1955 -7.03601
3.61143 14.6102 -4.92161
4.44088 14.1816 -3.20933
2.31966 16.4341 -0.930347
3.39699 15.7693 3.68814
2.89771 14.5098 2.3871
2.11703 9.83917 1.10103
1.57449 11.0104 2.48072
-1.67049 10.5848 5.97659
-0.330907 9.9192 5.67554
-1.13725 5.55952 3.99484
0.364376 6.25505 4.91232
3.5477 2.6038 5.77824
3.14545 3.62096 4.64534
4.81329 3.54172 0.387496
4.38642 1.95078 1.256
6.97355 -1.42757 3.4562
6.32542 -1.18692 2.18566
6.55472 -4.5187 -1.29985
5.95444 -4.53223 0.519426
2.33822 -7.05653 2.31856
4.32148 -7.4818 2.3231
0.691024 -10.1061 -0.155884
2.48586 -10.7264 -0.341437
3.40916 -10.8077 0.878794
4.72344 -15.8204 5.07132
4.25129 -15.2993 2.87789
4.44757 -14.4915 1.1185
-1.25919 -16.4446 -1.55858
1.18576 -17.207 -1.42562
3.0451 -17.2784 -0.96896
5.19876 -10.961 -2.43533
6.20147 -13.5914 -2.61518
5.01684 -15.076 -4.43732
5.12977 -16.5927 -4.0991
10.8591 -15.9198 -4.61466
9.55262 -16.4325 -2.74602
8.63529 -18.0543 -3.44646
8.35269 -25.705 -7.72753
9.28147 -23.8543 -5.58874
9.46046 -21.7324 -4.03919
10.5413 -24.4218 -0.386126
10.5406 -22.7027 0.362481
10.9029 -21.5752 -0.60644
16.3826 -20.3792 -2.31021
15.7493 -20.3556 -0.441061
14.7397 -21.5268 0.0683134
18.9153 -26.0407 2.24373
17.3005 -24.6574 2.79659
15.9727 -23.2284 3.20195
19.5307 -22.3511 9.81813
17.9631 -22.3263 8.03088
16.3874 -22.1888 6.80696
9.95752 -25.6774 7.03864
11.3328 -22.4984 6.83727
12.9343 -20.5567 6.4844
16.4425 -18.2616 3.47392
14.9398 -17.0641 3.93026
14.2011 -17.1719 5.32606
13.0323 -15.1792 9.22772
13.4493 -13.5779 8.21843
13.2827 -13.7617 6.7003
11.2081 -9.83387 4.8704
13.0208 -10.3517 5.06626
14.2603 -4.56507 2.33937
15.5384 -6.38229 2.29827
14.9293 -7.13483 4.09222
13.5645 -5.18391 9.02728
12.4336 -4.79755 7.48027
13.1305 -4.48331 6.11841
10.9489 0.26245 3.48882
13.3915 -0.405272 4.30003
13.6239 -0.845714 5.77224
15.8291 1.94562 9.1776
14.7555 3.01094 7.96349
13.4287 2.42525 7.68483
7.43186 3.56175 5.62724
8.56355 4.91152 7.62613
10.5746 4.86664 7.57573
14.861 9.83964 8.09803
13.6456 8.56507 7.31045
12.6599 7.89659 8.34548
9.60615 11.9718 12.5511
10.6222 10.3402 11.7834
10.571 10.3567 10.254
10.618 14.2131 6.71667
10.0628 14.9232 8.4303
10.5931 14.1298 9.68453
13.8224 17.0587 17.4701
12.536 16.4447 14.9385
10.6885 15.6525 13.1881
9.31266 16.1544 18.6532
7.23974 16.4211 16.59
7.63076 16.8002 15.1495
6.1565 20.2505 14.3474
4.12639 22.0125 18.2877
3.63941 20.4779 17.1674
0.490691 18.2268 17.0981
-2.62912 15.1421 21.807
-1.24015 16.8936 21.2654
-0.253007 18.5802 20.8055
0.09987 23.4954 21.6972
0.0778796 22.4838 23.309
0.69905 21.1445 23.5133
3.36298 15.4463 29.5739
2.56138 17.8007 27.9206
1.87113 20.1321 26.9599
3.32024 24.4241 28.6749
4.11677 22.772 28.7361
2.2481 23.1675 35.4909
1.81807 23.1445 32.9054
3.7879 23.2423 32.4918
6.10485 18.4722 37.9622
4.66608 19.8932 35.8622
5.36252 20.9072 34.9221
11.4207 19.8644 33.1421
9.90017 20.7919 33.9014
8.97456 19.8949 34.6353
9.1553 13.6588 35.9142
10.3516 15.6413 35.932
11.2732 17.4103 36.1182
14.5942 17.0668 34.3489
17.6374 10.4159 31.5854
16.4269 12.386 33.4464
15.0083 13.428 35.277
17.9521 10.7366 38.3731
15.9726 11.1372 38.2245
10.6953 7.97966 42.6785
12.3969 9.39606 41.7004
13.3356 10.9367 40.9523
18.7964 8.60627 43.7657
17.268 10.3025 43.3626
16.0506 11.867 43.4093
22.1999 14.2322 44.1243
20.2184 14.9975 42.4689
18.331 14.8299 43.106
16.3109 19.2124 45.3825
15.0335 18.0322 44.6097
15.4606 17.3705 43.3141
17.0853 19.5991 38.8688
13.2783 15.5495 39.1543
15.3567 17.4443 38.5842
15.5317 18.5421 39.7584
timestep
-21.5665 -32.199 -18.4526
-22.3558 -29.6938 -22.9517
-22.7594 -31.7577 -21.3681
-22.2249 -31.3783 -19.465
-24.8695 -26.6574 -22.1362
-24.4824 -26.8953 -19.7443
-24.8973 -28.7652 -19.0708
-29.4815 -30.8742 -15.0616
-28.0087 -31.1587 -16.3644
-28.1644 -30.1145 -17.4765
-30.5073 -26.1187 -18.4517
-29.7309 -26.7437 -16.8253
-27.197 -22.3893 -10.9224
-28.4287 -23.9286 -12.2957
-29.7643 -24.9704 -13.4202
-34.4582 -23.3726 -10.7143
-34.2308 -23.1674 -12.6502
-32.7772 -22.6494 -13.1545
-29.6736 -17.4596 -15.194
-30.765 -18.326 -12.2066
-32.0472 -18.9949 -12.2292
-37.6758 -18.3224 -16.4666
-35.9337 -18.7898 -14.2065
-35.1871 -17.6584 -13.7525
-38.3523 -10.8306 -15.779
-37.1348 -13.8683 -15.5951
-37.4295 -14.5977 -14.2168
-41.2614 -16.9199 -15.4756
-40.8958 -16.1125 -14.298
-42.2608 -21.2103 -10.8782
-40.0348 -20.5646 -11.2731
-40.1746 -18.6096 -11.458
-39.6332 -15.2423 -5.94457
-40.2821 -16.6198 -7.29633
-39.2075 -17.4294 -7.97648
-32.1367 -21.7689 -7.49967
-35.0421 -20.0136 -6.71189
-36.546 -18.4099 -5.4403
-36.4027 -17.0183 -0.578266
-35.1713 -16.9758 -2.25544
-32.2212 -16.4355 -7.77011
-31.9958 -15.9902 -5.4875
-31.7495 -15.8116 -3.41539
-25.4239 -17.0776 -3.0319
-27.276 -15.942 -2.25404
-28.7152 -15.0575 -1.3258
-24.1198 -12.0391 -0.0195075
-26.3666 -11.1665 0.13406
-27.2093 -11.5679 -1.5958
-23.3064 -13.824 -5.5762
-22.3682 -12.2102 -4.15791
-23.9279 -11.2312 -3.47683
-25.3304 -6.82625 -4.17835
-24.8984 -7.96755 -5.16934
-21.9529 -6.47655 -7.5542
-21.2733 -7.54101 -6.16824
-16.9552 -8.80653 -3.06487
-18.3615 -7.73821 -3.73277
-19.1841 -3.08916 -1.62666
-18.1291 -3.98518 -3.11899
-14.3947 0.211767 -6.77494
-15.8787 -0.837097 -5.90307
-15.7384 -1.30186 -4.50806
-15.4945 1.28992 2.95771
-13.6392 1.56816 -0.0324278
-13.6137 1.22518 -2.5191
-12.2064 4.6595 -5.47808
-11.292 2.97221 -5.08401
-6.41529 0.898936 -5.13732
-7.4638 2.56172 -5.24681
-6.51763 3.40292 -9.80878
-5.4437 3.76622 -8.31145
-1.31946 7.5605 -6.01576
-0.784485 5.34819 -7.5749
-2.07009 5.2542 -9.11232
0.0035077 8.01345 -12.0295
0.142221 6.53314 -11.7868
3.10976 3.64893 -18.1591
3.1414 4.55545 -15.9229
2.86297 5.20934 -14.0839
6.57211 2.55943 -11.4606
6.77181 5.45353 -11.1277
6.22427 6.18724 -12.3243
5.13418 9.83409 -18.4334
7.56739 9.23207 -16.0808
8.85915 7.91732 -14.4043
12.3324 14.2679 -8.89607
11.4073 11.1454 -9.89066
10.8964 9.12863 -11.4023
13.1157 4.9871 -10.772
12.5737 6.36876 -9.41679
11.9624 5.26436 -5.65554
13.5906 6.0592 -5.69289
18.6386 4.616 -7.07043
18.1803 4.72136 -5.22088
16.8098 4.41527 -4.67392
17.4852 1.68092 -1.85577
17.5626 3.38995 -1.04857
18.5663 5.40831 2.17943
20.0188 5.29548 1.05692
27.1627 1.56435 1.88739
25.0282 3.13014 1.80405
23.5043 4.28983 2.29689
26.5282 7.68632 3.47039
25.6302 6.72269 4.24804
28.8262 9.21475 9.30419
26.6937 8.77802 8.46492
24.9446 8.15135 7.73089
22.9386 12.8581 8.76723
22.598 10.9732 8.5564
18.6321 10.2171 8.3433
19.4535 9.85983 6.787
23.3196 8.97625 -0.00425429
21.3394 9.10866 1.72843
20.0528 9.71283 3.06947
16.3245 13.5206 -0.899786
17.9351 12.4442 -0.427462
17.7467 10.9858 0.226761
14.4211 9.82393 -2.79954
15.5322 8.79919 -1.74747
17.1845 9.79558 -6.39601
17.834 8.79144 -4.88045
24.7684 5.24342 -5.1736
22.9024 6.80018 -4.8719
21.5499 8.23967 -4.4587
24.3483 13.5775 -2.99954
24.6286 11.6713 -3.3065
23.8401 11.1754 -4.53451
24.9061 11.6206 -8.92621
25.8762 12.3268 -7.51874
32.8945 12.9081 -9.17903
30.4055 13.7151 -8.45886
28.7074 14.686 -8.11514
26.9649 18.0716 -7.84843
22.8599 20.0685 -10.7584
23.7514 18.7604 -9.79535
22.418 14.4764 -8.14089
21.8857 15.5334 -9.6595
18.914 15.4696 -13.4455
18.8887 15.0324 -12.0216
15.5757 11.9848 -10.0158
16.0409 12.4706 -11.8189
13.3354 10.2413 -15.1213
13.2487 11.5595 -14.3314
9.61355 14.4745 -14.8319
9.93491 13.187 -13.4764
6.21262 12.0849 -10.8763
7.51906 12.7839 -10.6496
9.2776 13.9273 -5.63239
8.68763 12.8143 -7.01924
8.91315 7.98087 -7.84466
7.66984 9.13372 -7.04782
2.55173 10.7932 -6.2216
3.08559 8.93178 -5.76933
4.39983 8.51279 -5.19073
3.82618 3.31153 0.579956
3.64466 4.21264 -1.51935
3.90805 5.18627 -3.26456
1.77152 -1.74037 -4.96584
0.948187 0.892569 -4.90211
2.28003 2.31089 -5.0191
2.74541 7.35969 -9.24956
4.07118 5.03627 -8.2589
3.26747 2.6412 -9.39951
1.97666 2.15349 -8.80792
5.41994 -3.05876 -10.0468
3.24319 -2.25778 -9.62456
1.42913 -1.65661 -9.10226
-6.75185 -4.24874 -10.2424
-3.86382 -4.19437 -9.58671
-1.69816 -3.65302 -8.38597
-4.98485 -5.26772 -5.07214
-3.34061 -6.01872 -4.39475
-2.24458 -6.24793 -5.49334
-0.30709 -12.4657 -6.92738
-0.41897 -10.6085 -6.38377
-1.68761 -9.94092 -5.93938
-5.71284 -14.3088 -1.87015
-3.89704 -14.3052 -3.39628
-3.50797 -12.3122 -3.48227
-0.175134 -16.214 0.365414
-0.447122 -14.0371 -0.520468
-0.44501 -12.2387 -1.31901
2.08172 -6.28238 -5.54277
1.50471 -7.14433 -2.14674
2.03716 -9.37506 -1.28657
6.65973 -12.213 -2.8189
6.84816 -10.3607 -2.24247
5.8586 -9.87708 -1.17729
5.08318 -8.80245 3.25671
6.6623 -7.70815 2.93171
6.62501 -7.28433 1.42301
7.48656 -2.56299 -0.090195
8.48301 -4.0947 0.460377
15.2466 -1.77701 -0.0229603
13.576 -2.95575 1.07668
11.743 -2.75181 1.74295
8.92726 0.0301937 4.79411
10.814 0.446124 5.08537
11.5314 0.453506 3.66077
12.4819 6.18626 2.13801
14.2261 4.17776 2.05869
14.2076 3.15516 3.20862
17.6726 2.97852 6.95415
15.8485 2.61251 7.44862
14.7098 3.49126 6.85546
10.1576 7.70112 6.2074
11.0401 6.77978 8.53695
13.008 6.62873 8.26214
15.358 12.759 9.64893
14.2668 11.3041 9.00613
14.4278 9.90591 9.67183
14.2911 8.60665 14.8735
13.8209 10.439 14.4424
14.6794 10.7879 13.2765
18.7083 14.6687 13.0377
18.5397 13.5481 14.6028
18.1024 12.1413 14.4941
18.0081 6.10526 14.4103
19.4799 7.73861 16.446
19.4251 10.1206 17.4094
24.9793 11.6367 16.2934
23.5468 11.6624 18.853
22.1409 12.302 18.8016
21.5451 15.769 17.3607
17.0688 17.1722 16.4727
17.6727 15.6298 17.3949
14.6805 13.5876 16.5336
10.2999 16.5375 15.8413
12.1132 17.509 17.0014
12.6338 16.1748 18.3722
13.0063 13.0394 22.0096
11.3468 13.9734 22.2302
10.5388 14.4159 21.0258
5.12217 15.3126 16.3015
5.4915 15.8328 19.248
6.78161 15.06 21.3795
3.24622 11.8468 21.951
4.54239 12.4122 23.1522
1.2963 11.0446 27.6616
3.91494 11.75 27.8997
5.06406 10.7744 26.5573
4.47479 3.25272 25.6047
3.97502 6.05933 26.2061
4.9644 7.07678 25.6002
6.37422 8.62132 21.137
4.7839 7.47539 20.9347
3.74565 7.61879 22.0653
-3.76925 8.77861 22.8802
-1.63008 7.91783 22.4539
0.0858968 6.95218 22.1675
-1.46188 3.77794 20.6518
2.48447 4.52444 15.1241
-0.35349 4.08394 15.9693
-2.58871 4.0945 17.094
-5.71275 1.11686 15.0452
-5.96713 2.42251 16.4595
-11.405 4.33578 17.9876
-9.90842 2.76633 18.8278
-8.56973 1.47336 19.181
-8.27402 -6.18569 19.0064
-7.96112 -3.98952 19.9258
-7.79661 -2.01704 20.4026
-7.41263 -1.39237 24.5256
-5.10239 -0.268272 23.9369
-4.49534 -1.11808 22.2682
-0.499227 -2.66756 19.542
-0.675523 -3.96023 21.0507
-2.11901 -4.06414 21.6279
-4.0294 -5.99091 25.6468
1.28797 -3.69086 25.1087
-1.36078 -4.25129 26.2134
-2.33826 -4.87505 25.2493
timestep
-44.3398 -4.10287 3.8864
-40.107 -1.68855 2.01323
-42.5015 -2.75642 2.40941
-43.0225 -4.34728 3.32535
-36.1056 -3.89528 3.92464
-38.0809 -4.96001 4.88053
-39.9789 -5.29072 5.48006
-42.2838 -5.71306 9.55222
-40.476 -4.96383 9.9171
-40.1531 -3.85389 8.84158
-38.9955 1.07731 9.61924
-38.2956 -0.658992 9.97484
-34.9494 -3.50913 11.8984
-34.2059 -1.25277 12.3165
-35.8376 -0.286067 12.9392
-35.3559 0.0135355 17.8884
-36.6223 1.28373 17.2057
-36.1827 1.83589 15.9512
-30.2471 0.83565 13.2723
-31.3025 2.1965 15.9763
-32.548 3.17847 15.9531
-30.7713 9.22473 11.5073
-30.8849 7.09466 13.5184
-32.1182 6.05368 13.5033
-36.2084 5.03917 9.94384
-33.1572 4.02267 9.4741
-32.1769 3.6792 10.6609
-30.3895 -0.436568 8.66935
-29.8763 0.761737 9.48093
-24.1574 3.55864 9.14428
-24.4192 1.18362 9.29863
-26.1947 1.03764 8.53325
-28.4853 0.624482 4.42343
-26.5563 0.260616 4.04714
-25.9792 -0.568488 5.1268
-21.8195 -8.09984 5.64255
-22.4933 -5.34932 3.6833
-23.4884 -2.99489 3.50604
-22.0449 -0.368697 -0.988008
-22.6386 -1.99743 0.00744705
-25.2126 -7.94393 -2.52549
-23.685 -6.14908 -2.66822
-22.6789 -4.52944 -2.95512
-19.4963 -5.93597 -5.52197
-19.2103 -3.77864 -6.45614
-21.1269 -3.3734 -6.18921
-22.91 -0.0313938 -11.3619
-23.4703 -2.35215 -11.0205
-21.9723 -2.90679 -9.89885
-18.087 -6.57772 -9.708
-18.2789 -5.47802 -11.7798
-18.485 -3.6403 -11.1843
-14.8376 -0.531108 -11.5574
-16.1705 -0.86545 -12.2914
-15.5124 -0.915737 -16.2744
-15.3976 -2.62055 -15.5747
-14.0429 -7.33193 -14.9535
-13.1443 -5.68913 -15.1279
-8.34167 -5.91852 -14.1772
-9.38922 -5.27936 -15.6425
-9.505 -5.03413 -21.1351
-7.88989 -5.23686 -20.1826
-7.71023 -6.09715 -18.9114
-3.46533 -6.16056 -14.3034
-3.57569 -8.0424 -17.2099
-4.45501 -7.83078 -19.5731
-3.13426 -7.4562 -24.4101
-3.18936 -8.79624 -23.0074
-0.799692 -12.489 -24.7696
-0.503528 -11.615 -22.9773
4.18631 -12.3092 -24.7855
3.27443 -12.0889 -23.1031
2.16403 -13.2183 -16.9656
4.21483 -12.4648 -18.4883
5.4093 -12.2533 -20.0374
9.7678 -11.9536 -21.7605
9.215 -12.519 -20.4492
15.8017 -14.0027 -20.06
13.801 -13.2184 -19.2726
12.3161 -12.4692 -18.1845
8.81275 -10.2839 -16.0611
10.8644 -8.5456 -17.2126
12.2871 -8.95247 -16.8666
17.8666 -9.18168 -10.9218
16.0302 -7.40337 -13.3436
13.7019 -6.74165 -14.0953
6.35084 -7.51941 -10.247
8.70615 -5.72718 -12.2038
11.0677 -4.71041 -12.365
9.41336 -4.68388 -7.96344
10.6892 -3.50812 -8.7365
12.2385 -0.59505 -6.56141
13.3344 -2.14259 -6.42271
16.0504 -6.49409 -5.31186
15.889 -5.29966 -3.78451
14.6692 -4.3251 -3.59749
12.8354 -4.42791 -0.000508256
13.8709 -2.90673 -0.132488
15.602 0.412426 1.2685
16.6048 -1.12726 1.89263
22.7115 -1.02647 3.5051
20.5649 -2.44061 4.3135
18.659 -3.00193 4.43408
19.233 -2.14206 9.15477
18.5514 -3.1378 8.23609
15.4372 -8.16004 12.6464
15.7836 -6.16094 11.456
15.7078 -4.53178 10.3293
15.858 0.0344766 13.456
14.8188 -1.23864 12.2403
11.5998 0.243164 10.3637
12.919 0.0494479 9.10039
18.8159 1.61516 5.09503
16.1435 1.42128 5.45843
14.2865 1.6517 6.07854
12.319 6.55211 4.65232
12.8723 5.25694 3.31617
12.6871 3.69042 3.31305
10.2916 1.36136 -0.297252
12.0399 1.94917 0.0941532
10.5925 4.41247 -4.51061
12.1271 3.59899 -3.45085
17.7205 0.281581 -4.32541
16.4864 2.15569 -4.896
15.3482 3.72193 -5.19584
17.5255 7.99875 -9.64168
16.7862 7.41097 -7.88581
17.159 5.99899 -7.61294
20.0606 2.04938 -7.73323
20.2758 3.80569 -8.21943
26.3671 6.37941 -8.59711
24.3261 5.38372 -9.75231
22.9823 4.56011 -10.8665
22.9192 3.12662 -14.494
20.7174 -1.14356 -14.9815
21.481 0.141016 -16.2126
20.7815 0.243873 -21.1941
19.8331 -0.398723 -19.709
15.1076 -0.959898 -20.661
16.3056 -1.78451 -20.0558
15.9895 -6.93635 -19.4081
15.3948 -5.37365 -20.2961
12.2044 -5.18943 -23.8287
12.2185 -4.99679 -22.3253
7.64593 -3.97347 -20.3677
8.58029 -5.37065 -21.2656
6.69901 -9.34852 -21.9886
6.04987 -7.97297 -22.2591
1.83061 -7.98613 -24.0489
2.18686 -7.82849 -22.2505
0.276444 -8.39341 -18.0032
0.284394 -9.575 -19.4571
-0.258008 -15.1499 -19.7765
-1.45517 -14.0361 -18.6665
-1.99085 -12.6514 -19.0831
-8.53208 -13.6165 -20.7557
-6.88244 -13.4898 -19.0583
-5.46881 -13.1059 -17.7479
-4.32778 -19.1796 -13.5992
-5.44121 -17.9689 -15.7023
-4.69236 -16.2031 -15.8064
-3.35827 -11.1743 -14.4907
-0.984553 -12.7056 -14.4296
-1.13598 -14.8902 -12.8475
-1.59822 -16.2096 -13.4669
1.35415 -22.2438 -12.6218
0.513796 -20.2107 -11.8367
-0.141795 -18.5768 -10.9404
4.37325 -15.0514 -4.95209
4.30317 -16.2157 -7.62121
2.50371 -16.2807 -9.48987
1.91017 -11.322 -10.8598
2.49355 -12.4515 -12.2926
3.32739 -13.6883 -11.9473
6.94654 -14.4932 -15.2855
7.19109 -13.0146 -14.0775
6.88833 -13.0226 -12.6982
7.32861 -11.2765 -8.44516
9.57502 -11.2521 -9.02267
9.78961 -11.461 -10.9373
16.4222 -11.7929 -12.9848
14.0916 -12.1168 -13.2926
13.4834 -12.0144 -11.4973
11.5507 -14.8404 -4.93081
13.0166 -11.9064 -6.17685
14.6627 -11.4669 -8.01424
19.6876 -9.38846 -6.93654
18.4354 -10.0947 -5.64056
17.6815 -11.3978 -5.66511
15.7619 -13.2584 0.409141
17.1038 -12.7897 -0.953634
16.3752 -11.956 -2.07865
12.8921 -8.57385 -2.67426
14.1076 -9.06939 -1.3054
16.1473 -6.12887 3.07988
15.47 -8.27207 3.35429
13.8171 -8.20135 2.3811
8.83913 -9.3407 3.97177
9.82097 -8.10351 4.97158
10.8002 -7.06014 4.27676
14.5529 -3.21798 5.24845
12.7563 -3.81107 7.07141
11.3787 -4.08185 6.57972
9.14099 -2.72602 2.17291
10.7429 -1.78347 2.61415
10.7316 -1.34232 4.12409
5.29672 3.95519 2.20524
7.56503 2.78487 2.88479
9.04359 2.15189 4.00471
10.8963 4.66787 9.82504
10.7011 4.3455 7.93577
9.3107 4.00762 7.29195
4.46629 6.10974 10.7528
6.20081 5.6703 10.0431
6.39874 6.02029 8.55768
5.20472 8.52666 4.46607
4.2159 9.31901 5.89209
4.89473 9.28866 7.29308
4.73147 11.4708 14.8286
4.66147 11.8479 11.8956
4.03053 12.4146 9.48819
1.36048 17.391 11.0064
1.5634 16.3684 8.19521
2.92814 15.7021 7.98196
5.28335 18.4561 6.75816
8.10095 20.9543 3.94129
6.18108 20.954 3.94954
4.06679 19.6362 1.15473
-1.10478 15.5346 3.58464
0.148485 17.4855 3.54721
1.22703 19.2385 3.70712
0.493081 24.1662 4.91492
0.270044 22.9402 6.37411
1.18475 21.7153 6.57068
7.22653 20.0674 11.1935
4.41402 20.8397 10.5151
1.93362 20.9929 10.1576
-1.43207 19.5749 13.5109
-0.287892 21.1773 13.2783
2.857 27.8093 15.8779
1.66762 25.4882 15.842
1.40561 23.6108 15.5663
-1.48071 24.33 19.1744
0.481405 22.4256 19.927
1.88512 22.8564 19.3314
6.75249 22.6162 19.4159
6.14994 22.5668 21.3181
4.84278 21.8099 21.5234
1.45344 17.0044 25.7266
3.18373 18.543 25.1324
4.50182 19.9332 24.7943
8.14998 19.4816 25.0989
14.4445 13.982 25.1534
12.0072 15.5685 25.6199
9.46774 15.8461 25.4095
8.23623 12.1233 28.0895
7.13751 13.2714 26.9692
1.15811 10.9094 25.188
2.36869 12.6038 26.3042
3.48784 13.7073 27.6037
3.86378 19.6283 32.1275
3.02686 17.5746 31.4435
2.41954 15.8763 30.5501
-2.76708 13.9622 35.5002
-2.15697 14.1561 32.9038
-0.824363 15.3995 32.3686
-4.43275 19.1757 33.6327
-2.57496 19.3123 34.3607
-1.99048 18.0598 34.7965
-4.61943 16.4822 39.0783
0.230888 18.7229 40.3354
-1.82951 16.9702 39.3282
-2.84926 17.4722 38.4183
timestep
-29.0437 -29.8341 -9.17491
-31.0752 -25.1302 -10.0907
-29.6793 -27.3311 -9.87014
-30.2637 -29.0636 -9.31083
-33.8645 -29.9278 -3.53264
-33.6232 -29.7496 -5.89372
-33.5792 -30.0783 -7.83839
-35.5136 -32.4392 -11.7139
-36.8134 -32.5317 -10.3117
-36.8633 -31.2606 -9.44623
-40.8387 -28.4286 -9.16581
-40.4673 -30.3383 -8.81221
-40.9843 -36.1022 -6.12961
-42.427 -34.6988 -7.27155
-43.1005 -33.0452 -8.16925
-46.9876 -35.5065 -10.2789
-47.5025 -33.8824 -9.37786
-46.8336 -33.6449 -8.0867
-46.7459 -39.0986 -2.51187
-46.4325 -37.5858 -5.32965
-46.237 -36.0745 -5.13283
-41.1949 -33.9106 -0.0843316
-43.8506 -34.8749 -1.15281
-43.7002 -35.9726 -2.21967
-43.9488 -40.2004 -5.68693
-42.0096 -40.1364 -3.00226
-42.697 -39.6088 -1.74452
-38.4898 -38.9813 0.492312
-39.9376 -38.4979 0.701838
-43.1967 -34.6581 5.28899
-41.3192 -35.1711 3.90531
-39.6786 -35.5707 2.98462
-35.7246 -34.3583 1.21623
-35.9253 -33.117 2.71792
-36.6281 -33.6783 3.83014
-36.6481 -31.1755 13.047
-36.219 -32.5746 9.92139
-35.8558 -32.1735 7.33819
-34.837 -27.9905 5.47983
-33.6133 -29.3001 6.40886
-26.0377 -30.2997 6.85158
-28.2921 -29.7463 7.2773
-30.0528 -29.0728 7.56166
-31.0417 -27.6135 11.4909
-31.0586 -25.526 10.395
-30.2013 -25.3378 8.73107
-28.0812 -19.1257 6.17726
-29.5232 -20.7861 6.9884
-28.403 -22.3142 7.09014
-21.8581 -24.3483 10.7083
-23.4945 -23.1024 9.5346
-24.9114 -22.0808 8.6562
-23.8521 -17.6165 8.61628
-24.1607 -18.6057 7.52707
-22.978 -16.6572 4.14035
-21.7017 -17.8684 4.65174
-16.8929 -19.027 4.27408
-17.9545 -17.5354 4.2315
-16.8104 -12.468 4.06917
-16.4431 -14.1572 3.17885
-12.5661 -17.1119 -1.08785
-14.1063 -15.9304 -0.58397
-13.946 -14.7362 0.428334
-9.67908 -8.09314 -2.95726
-11.203 -9.38958 -0.106542
-11.979 -11.5907 -0.839587
-10.6853 -11.6484 -5.79409
-9.88986 -12.188 -4.09294
-6.4161 -14.6844 -2.44138
-6.50312 -13.6304 -4.0972
-2.80104 -12.6154 -7.79546
-3.41457 -13.6591 -6.24508
-0.0747396 -17.8413 -1.15532
-0.901076 -17.6389 -3.71019
-0.856758 -15.9787 -4.57024
1.75228 -12.7374 -6.6049
2.02075 -13.8681 -5.64039
8.89798 -15.8106 -3.96366
7.0539 -14.3857 -3.75697
5.36236 -13.4654 -3.92424
4.0248 -10.8741 0.995046
3.78975 -9.48208 -1.51147
4.74053 -9.89686 -2.69843
10.2714 -8.85884 -8.88714
8.67631 -8.60321 -5.75489
7.98112 -8.03059 -3.36358
12.7985 -3.95894 3.61826
10.8911 -6.07166 1.63895
9.64005 -5.98236 -0.621734
8.46772 -1.87227 -2.87155
10.1429 -2.9696 -2.89437
12.6824 -1.32102 -5.60843
13.2469 -0.863269 -3.90864
16.0979 -0.271741 0.363553
16.0731 1.2123 -0.7613
14.9268 1.64879 -1.62413
14.288 5.01116 0.28356
14.9172 5.36543 -1.44315
15.7724 8.31299 -4.01878
17.2418 7.38152 -3.6562
24.5215 5.26702 -3.75072
22.0012 6.01045 -4.3094
21.0966 7.197 -3.03059
21.5011 11.7731 -3.80151
22.0604 10.7903 -2.68094
26.847 11.5505 2.37978
24.9413 12.1217 1.26747
23.1849 12.7651 0.427793
21.4299 17.2125 0.771242
20.5464 15.466 0.542003
16.5482 15.1946 0.0875172
17.3271 14.9057 -1.49199
19.3847 14.8719 -8.88033
17.8026 15.4972 -6.8696
16.7675 15.3008 -5.25596
12.8205 11.1219 -8.51649
14.3656 12.0636 -8.01546
14.1947 12.9128 -6.7592
10.7871 12.0508 -3.69007
12.0233 10.8656 -4.40929
11.3577 5.9738 -4.43259
10.9065 7.44669 -5.59397
9.33818 8.55577 -12.4977
9.00467 8.10098 -10.2761
8.66548 7.17919 -8.63514
5.76016 2.25209 -8.02627
6.71067 2.73716 -9.67926
8.07223 3.40196 -9.39489
10.9782 1.48204 -12.4783
10.1655 3.25431 -12.568
5.7214 -1.70726 -16.7334
6.43051 0.255377 -15.2756
7.22022 1.85129 -14.4895
4.17574 3.59389 -13.1651
2.6828 5.97318 -17.3206
1.81841 5.46601 -15.7017
0.487067 2.34562 -19.1595
0.648854 2.29092 -17.2774
-1.49231 -0.215752 -13.6977
-0.353953 -0.388579 -14.6734
2.19452 -4.95882 -16.1409
0.571795 -3.94473 -15.6832
-3.26613 -6.65203 -15.8683
-2.71843 -5.5978 -14.91
-6.87576 -5.79709 -12.4793
-5.10217 -6.35276 -12.0945
-2.19231 -8.23216 -8.9072
-3.69649 -8.35621 -9.27314
-7.06854 -10.8066 -7.02896
-5.88017 -9.49497 -6.39602
-5.76922 -6.99668 -2.35909
-4.94032 -8.62706 -2.8299
-0.62243 -13.181 -0.921497
-1.62762 -11.4861 -0.957575
-3.14256 -11.5092 -1.0562
-7.91856 -13.8361 2.25668
-5.76307 -13.7518 2.06966
-3.78252 -13.4396 2.19567
-2.66399 -20.1707 0.49986
-2.312 -18.2758 2.36862
-1.89349 -16.5502 3.30036
-0.279875 -12.2657 6.52592
-0.026715 -12.0935 3.85364
1.95312 -13.6447 2.94627
1.33051 -14.8535 2.11859
4.22552 -18.7973 -3.45813
4.13166 -17.201 -1.7237
4.10169 -16.3023 -0.0234483
7.16298 -17.6535 5.69696
7.86512 -15.9098 3.4235
7.09828 -14.4417 1.48284
10.0678 -10.2124 3.26355
8.86439 -10.065 1.72138
8.88355 -11.2924 0.724264
13.4331 -13.4732 -0.813529
13.0614 -11.6522 -1.35482
12.3939 -10.5481 -0.508565
16.2166 -4.16394 0.878187
15.0905 -5.86488 -0.131732
14.0961 -7.26359 -1.08842
14.5702 -8.15684 -7.28384
14.0517 -6.01167 -6.47705
14.8093 -6.10688 -4.68684
19.4186 -6.04887 1.1962
19.0182 -4.86718 -2.08239
17.3318 -3.48394 -3.3273
17.1335 1.40138 -6.21001
17.6948 1.32434 -4.35682
18.5041 0.124155 -3.85866
23.3539 1.37385 0.36974
22.3807 1.07508 -1.26246
20.8632 1.25028 -1.19811
18.2597 3.34313 2.15329
19.9348 3.90661 1.38451
20.7546 10.6039 2.23111
21.5848 8.56708 1.45779
22.0658 6.88859 2.29477
26.0251 4.84916 4.68001
24.8736 5.71212 6.01864
23.3968 5.58621 5.64239
19.9888 9.79278 9.95644
20.9648 9.09226 7.57119
20.8823 7.58292 7.45356
17.4713 7.10313 11.0312
17.4042 5.64333 9.75414
17.4811 6.09063 8.29628
12.7075 11.0074 5.75702
14.0241 10.2828 7.77377
15.2635 9.00523 6.99526
17.1108 10.3692 1.12913
15.9233 9.79446 2.53845
15.9833 10.775 3.71489
12.101 16.1047 2.84819
12.9256 14.2172 2.92432
14.0547 14.1584 3.92387
16.8747 17.0315 6.89939
15.0708 17.7637 6.90007
14.0698 16.6539 6.85985
10.9952 14.6721 13.5559
10.6419 16.7744 11.3673
10.8692 17.4768 8.85007
11.9372 20.704 13.0569
12.4585 21.6823 10.3446
11.3877 21.2298 9.34428
10.8157 23.5152 6.35587
7.60273 26.7746 7.27729
7.44786 25.4315 6.06683
5.26352 25.5107 2.94905
1.41563 25.9651 3.91837
1.54388 28.239 4.11605
3.23453 28.7567 3.07012
8.1507 32.0374 5.64311
7.00744 30.8081 4.79853
5.8098 31.2274 4.14699
1.58125 35.8312 1.84255
4.46212 36.0198 2.37692
6.55324 34.7606 2.79838
10.7637 35.6281 1.21438
9.85544 36.4723 2.66291
9.4737 40.187 8.15544
11.3253 39.3322 6.37892
10.8823 39.705 4.5164
8.49302 44.2944 4.35371
11.4852 44.2293 4.3597
12.1638 43.1312 3.49938
17.7279 46.2138 1.79347
16.2738 45.7169 2.9466
15.4138 44.5306 2.36332
13.1451 39.9442 -0.0981212
15.2017 41.068 0.0565859
16.9621 41.7024 0.458315
20.5364 42.8258 -0.299723
26.099 45.5792 4.1723
23.4252 44.1494 4.0226
21.3121 42.6673 3.28536
18.2063 39.817 6.0982
19.113 41.5133 6.29621
19.471 47.4364 9.71586
18.9498 45.1827 9.56933
18.5406 43.2752 9.57905
17.0546 37.2875 14.2426
16.9102 38.7674 12.37
16.7359 40.5511 11.3781
11.7574 43.1011 7.9847
12.4796 42.5487 10.4885
13.48 42.4702 12.1652
12.1207 46.5319 15.1715
12.3064 44.7782 16.0952
11.8671 43.4793 15.3844
8.29086 41.5186 17.9215
8.34291 38.5305 15.1505
7.78596 41.356 14.9106
8.25654 42.3108 16.009
timestep
-29.7042 -13.7156 -22.5472
-25.6797 -10.3747 -20.9621
-28.1437 -11.022 -21.7991
-28.633 -13.0023 -21.9423
-23.5245 -18.0409 -23.2466
-24.4847 -16.1018 -22.2049
-25.1453 -14.54 -21.2
-24.6562 -13.2938 -17.2712
-22.7675 -13.3544 -17.8078
-22.5212 -12.7756 -19.1757
-19.0773 -9.87806 -19.9446
-19.1016 -11.7106 -20.3488
-16.7433 -14.0544 -15.7951
-16.0649 -14.307 -18.0949
-17.7227 -14.9958 -19.0774
-18.7646 -19.1966 -21.8272
-19.0496 -19.5921 -20.0326
-19.4529 -18.4354 -19.1916
-16.4218 -20.2842 -12.1713
-16.9042 -19.5922 -15.3383
-18.2658 -19.0373 -15.6584
-23.8274 -16.1059 -11.2749
-21.9235 -17.7756 -12.7067
-20.6914 -17.0844 -13.3833
-15.7532 -14.9241 -11.8354
-18.5133 -13.149 -12.4519
-19.7366 -13.7856 -11.9403
-22.6452 -10.9964 -14.8624
-22.7398 -11.8555 -13.5116
-28.1519 -11.1051 -9.68115
-27.5109 -11.8365 -11.771
-26.5377 -12.3507 -13.3841
-29.8838 -15.2172 -18.2862
-28.911 -14.9414 -16.6148
-28.6659 -13.5041 -16.3236
-31.2245 -6.95705 -15.1828
-31.0914 -9.21231 -17.7594
-31.6854 -11.7534 -17.865
-35.2251 -15.1805 -17.8004
-33.9614 -14.3988 -19.1925
-39.3987 -13.6035 -21.5351
-37.0639 -13.3217 -21.9243
-35.1852 -13.2662 -22.5385
-33.7232 -6.70446 -22.1838
-33.4911 -8.83064 -23.2538
-33.1068 -10.5331 -24.1653
-30.3963 -12.602 -30.0545
-30.6538 -10.8971 -28.4975
-30.5435 -11.6887 -26.6676
-24.2921 -10.6039 -24.6519
-26.4237 -11.2505 -25.2918
-27.4837 -9.69543 -25.8174
-27.3584 -5.21713 -25.2769
-26.4016 -6.06497 -26.0156
-23.6146 -3.86495 -27.8865
-22.8256 -4.62049 -26.3986
-20.1151 -6.21094 -22.6142
-20.2124 -4.69655 -23.7274
-18.6341 -0.107389 -23.2043
-17.8297 -1.8781 -23.5509
-13.8295 -5.28508 -22.8319
-13.2238 -3.52738 -23.1289
-14.1766 -2.45946 -22.5801
-13.9067 3.11109 -15.507
-13.666 1.49113 -18.7039
-12.8713 0.562632 -20.8896
-8.49268 -0.0239995 -22.7408
-9.3441 -1.08308 -21.4001
-8.49796 -5.44468 -20.5728
-7.44751 -3.93756 -19.9397
-3.10286 -3.10853 -22.5725
-3.82425 -3.43253 -20.7246
-0.83352 -3.11039 -14.4611
-1.66902 -4.04908 -16.838
-0.862061 -3.15453 -18.3455
3.47894 -1.11394 -18.5475
2.84513 -2.4558 -18.4679
7.69396 -7.71248 -18.5821
6.58198 -6.09695 -17.3964
5.53958 -4.61515 -16.8183
3.39756 -4.25504 -11.5153
5.61046 -2.73838 -12.8225
6.75963 -3.6252 -13.4806
10.9445 -6.41114 -17.4171
10.5502 -6.53741 -13.9001
9.59355 -5.42597 -11.8231
6.24226 -5.68724 -4.05974
8.64835 -5.90511 -6.5209
10.5137 -5.37071 -8.06598
14.7654 -2.84569 -6.42837
13.7172 -4.47854 -6.22268
15.1621 -6.2872 -3.10562
13.7503 -5.27595 -2.46766
12.6474 -0.80294 -1.54988
13.1492 -1.56086 0.231472
14.1485 -2.66127 0.22673
17.7023 -2.56713 2.11632
16.2448 -2.99528 3.33089
15.1465 -3.51547 7.06286
14.9907 -1.69916 6.62752
18.855 4.0234 5.49915
16.2817 3.63867 6.03807
16.3218 1.85344 6.92834
19.1437 0.633563 10.391
18.4022 1.90821 9.97314
19.3972 6.46772 15.9743
19.7162 5.56781 13.9283
19.9573 4.57315 12.2068
24.3201 6.76875 13.4646
23.4081 6.0292 11.8761
24.9783 6.77264 8.33381
25.9896 5.47226 9.1497
29.6176 1.16074 13.3984
29.4984 2.89291 11.3406
29.6191 4.3841 10.1429
32.9909 0.324012 6.09515
31.8081 0.969742 7.53562
31.2897 2.36641 7.38143
29.4299 4.72234 2.93967
29.6643 3.30301 4.08153
26.1485 -0.601119 3.14804
27.6773 0.445558 2.44203
31.9984 -0.771518 -3.28316
29.9979 0.276785 -2.28844
28.3161 0.756709 -1.38452
25.0115 4.45954 -2.13746
25.3372 3.39955 -3.805
25.5414 1.91839 -3.55886
25.9434 -1.60124 -6.52458
24.5197 -0.4129 -6.36736
19.6905 3.33428 -10.419
20.3807 1.04752 -9.23127
21.0851 -0.444132 -8.07001
20.1819 -4.02455 -7.25752
18.1277 -6.81803 -10.3654
18.0947 -4.92336 -10.3931
17.1012 -2.10194 -14.1135
16.3397 -2.30476 -12.4405
12.2142 -0.248735 -10.8873
12.764 -1.30311 -11.8257
10.4745 -2.71201 -16.0506
10.5777 -1.22169 -14.8884
8.33975 2.9632 -16.4409
8.52673 2.03601 -15.1735
5.70297 2.99857 -11.4074
5.3401 2.15071 -13.0413
1.87105 -0.164768 -14.9766
2.06609 1.24691 -14.4685
-1.71995 3.96232 -14.2139
-1.4891 2.26399 -13.421
-3.86536 1.04391 -9.55368
-4.07065 0.291897 -11.3787
-4.25822 -0.84516 -16.19
-5.40907 -2.01514 -15.1212
-6.25567 -1.52714 -13.9166
-10.699 -2.11604 -16.8334
-11.0821 -2.61841 -14.6202
-9.41801 -3.65941 -14.0399
-6.3364 -10.3461 -15.633
-6.93431 -7.76257 -16.2502
-7.4807 -6.77382 -14.662
-8.31708 -4.16388 -10.1402
-5.45777 -4.17642 -9.94431
-4.27241 -6.20256 -11.2128
-4.25404 -6.27696 -12.7105
2.32372 -7.35007 -16.242
0.638843 -7.45464 -14.6564
-0.859271 -7.69453 -13.5469
0.126984 -11.9389 -6.23618
0.978729 -10.4973 -8.63441
1.14973 -8.72594 -10.4792
3.19156 -6.76981 -6.30978
4.18543 -6.31322 -7.88639
4.34367 -7.48431 -8.79556
8.19555 -10.0942 -10.8283
8.59409 -9.63898 -8.9629
7.46175 -9.55367 -7.82998
5.35839 -11.0539 -2.79772
7.72286 -11.3483 -2.68772
8.61829 -10.5971 -4.44333
13.0176 -8.45133 -8.71838
12.7675 -9.5145 -6.63015
12.3562 -10.3622 -4.93163
16.5776 -15.8785 -4.40123
14.8233 -13.8202 -2.34526
13.8895 -11.4451 -1.72713
16.72 -8.14963 3.16684
16.1523 -8.46552 1.35055
14.7206 -9.00361 1.12567
9.55007 -8.77647 1.80077
10.5673 -7.81686 3.22545
11.7676 -6.98446 2.62147
11.6353 -2.2064 3.10157
11.5824 -3.663 4.38439
11.7175 0.946595 9.0857
11.3639 -1.28559 8.80108
10.3977 -1.37546 7.14472
5.80704 -0.36122 8.20072
6.08903 0.613007 6.66419
7.59915 1.0576 6.49839
10.0705 4.92822 3.66118
8.57866 5.71212 5.78965
8.42436 4.79017 6.96871
11.0132 7.82721 10.7296
9.56734 6.72194 11.2426
8.43028 6.66542 10.2451
1.70441 9.9356 10.6337
4.29506 9.68345 11.5392
6.22832 9.52478 11.3979
10.9762 12.5811 14.366
9.31646 12.5979 13.299
8.50287 11.4033 13.6953
7.52788 10.5037 20.3007
7.76823 10.263 18.2909
7.69028 11.5542 17.4475
9.20292 15.9878 17.3594
7.82445 15.9365 18.7337
7.78653 14.6384 19.5981
10.6972 13.394 26.3958
8.59289 14.9483 24.7731
6.76589 15.5749 23.1219
0.368182 17.0769 26.8422
3.14844 16.4132 26.079
3.67805 16.9544 24.7629
2.00806 20.3937 24.488
4.10852 20.5569 28.8081
2.41056 21.0822 28.2058
0.154742 24.1857 28.2596
-3.80486 28.8362 29.3825
-1.5259 28.5776 29.0632
0.271925 27.9346 28.9813
1.39511 29.1738 34.2382
1.95415 27.5897 33.3977
2.59114 27.5446 32.0238
9.54885 27.5482 28.7926
7.62731 26.4068 30.6458
5.61833 25.4571 32.0745
6.26066 26.815 36.6829
5.65449 25.1167 35.7976
-2.17557 23.1153 36.6274
0.434233 23.5054 36.2721
2.29117 23.3077 35.8273
-1.06474 23.3205 31.9475
1.0642 21.4476 31.7138
1.5133 20.7247 33.0087
4.31119 15.0786 33.8793
2.97808 16.4776 33.5873
3.51527 17.5063 32.6526
6.97589 19.1262 26.9846
7.31402 17.6871 28.8532
5.66886 17.0876 29.6369
5.96178 13.645 28.0966
1.14406 8.18093 26.3637
2.82298 9.94245 28.0984
2.7422 12.1251 29.4979
-1.1331 14.8143 31.5554
0.328191 13.711 32.2669
1.76786 11.8576 39.1547
0.813154 11.734 37.0933
-0.0678487 11.4652 35.3557
-1.9029 5.27431 33.5502
-2.25227 6.80816 35.2529
-2.36904 8.63124 36.2413
-7.52567 11.7529 40.9744
-5.10805 11.3962 39.9449
-4.31137 9.74691 39.2018
-6.23985 4.68238 39.5555
-7.37246 6.12915 38.9789
-7.27683 7.43503 39.8375
-8.00341 7.57528 45.1049
-11.7179 8.37522 45.9183
-10.3598 8.03866 43.389
-8.88273 7.81401 43.3072
timestep
-29.9106 -21.3006 -5.32349
-25.9158 -24.4829 -6.25423
-27.9293 -22.769 -6.44782
-28.8689 -22.2422 -4.82726
-23.9915 -16.5434 -4.26102
-24.8951 -18.5964 -3.55967
-25.9953 -20.2297 -3.32266
-27.8189 -16.3077 -1.38453
-28.9401 -17.7304 -0.571096
-28.2507 -19.0704 -0.44944
-28.6194 -22.4054 2.88348
-29.8944 -21.0997 2.30787
-32.1347 -15.031 3.81922
-32.606 -17.2944 3.38957
-33.0311 -19.2738 3.36603
-38.2809 -20.1752 4.09904
-37.2599 -21.8802 4.19431
-36.006 -21.8696 3.41147
-39.6649 -20.0923 -3.48276
-38.8558 -20.1737 -0.202488
-37.3761 -20.5916 0.0744631
-31.8712 -18.6979 -4.8259
-33.5305 -20.2713 -2.94452
-34.3972 -19.4646 -1.95761
-37.1972 -16.7532 0.251928
-34.977 -15.2039 -1.53737
-34.8202 -15.9241 -2.8754
-30.3244 -15.3578 -3.31272
-31.4417 -15.0557 -4.40341
-32.586 -12.3926 -10.901
-31.2978 -13.4712 -9.22908
-30.128 -14.4266 -8.02469
-27.344 -18.1266 -8.71738
-26.0145 -16.6938 -8.79535
-26.4399 -15.4674 -7.93285
-25.1926 -10.4149 -2.90269
-24.6513 -10.93 -6.32085
-24.8803 -12.0392 -8.51273
-26.0702 -12.306 -13.9474
-24.8908 -12.4139 -12.3057
-18.5472 -12.8979 -15.8693
-20.4451 -11.8338 -14.9158
-21.8631 -10.8768 -14.0027
-21.0767 -4.00866 -12.1414
-21.1774 -5.77961 -13.693
-21.1108 -7.27981 -15.0604
-19.2451 -6.52852 -19.9693
-18.3146 -4.83731 -18.762
-18.3725 -5.51228 -16.9763
-11.6719 -5.61295 -13.56
-13.4549 -5.01209 -14.9929
-14.931 -4.36066 -16.0911
-14.3706 -0.255518 -18.3979
-14.5519 -1.73028 -18.8354
-13.5154 -2.27068 -22.6823
-12.1211 -2.64482 -21.5995
-7.97376 -2.66646 -19.1197
-8.40368 -2.06102 -20.8551
-6.54703 0.0643383 -24.9895
-5.76375 -0.805202 -23.4573
0.550295 -1.92732 -22.8236
-1.33466 -1.54095 -23.2703
-2.01505 -0.221865 -23.4577
2.73349 7.15166 -27.3978
0.616911 4.55835 -26.373
0.0684306 2.52691 -24.9909
3.19506 0.791047 -21.8645
2.99095 2.61538 -22.5477
4.44025 7.27415 -22.3357
5.28468 5.55909 -22.0778
10.1359 4.61171 -20.5307
8.21591 4.54608 -20.0137
5.45377 5.15367 -14.0944
7.45977 3.60406 -14.6493
8.4707 4.39389 -16.2016
11.9299 7.34029 -15.0192
11.5714 5.93976 -14.6551
15.8315 1.59733 -10.0512
14.0095 2.72157 -10.806
12.4383 3.74589 -11.6764
7.01809 5.83264 -6.5779
8.40016 4.46377 -8.86854
9.93378 4.16279 -8.63057
14.9115 -0.977353 -6.46949
12.9359 1.73752 -5.41212
10.5134 2.27316 -5.41343
6.06073 7.56136 -2.53029
6.77968 4.21233 -2.02584
8.83683 2.72851 -1.93838
7.2683 -0.858317 0.158462
7.72268 0.774963 1.07889
6.88347 1.39262 4.97231
8.69997 0.834017 4.77621
10.9022 -4.80209 7.28043
10.8088 -3.28395 5.997
10.7033 -1.86679 6.5702
14.1452 -0.181453 7.40069
13.9462 -0.201039 5.51682
14.815 0.692155 1.78868
15.3815 -1.10628 2.16703
18.6807 -5.3438 6.57258
18.4426 -4.67976 4.01928
18.0004 -3.82883 2.26281
20.6901 -5.89808 -1.05106
19.652 -6.21299 -0.052327
16.3705 -11.8081 0.338032
18.4213 -10.8467 0.720833
19.9763 -9.79104 1.1673
24.1894 -11.8417 0.068905
23.8716 -10.1732 1.07384
26.7957 -8.64898 3.28326
26.6569 -7.70566 1.67493
26.3787 -3.76794 -2.90678
27.7121 -6.08496 -2.97646
28.7439 -6.20661 -1.14348
28.3428 -1.19962 0.38396
29.163 -2.45864 1.66854
29.9408 -3.71829 1.51185
32.0987 -4.27174 5.67996
30.3695 -4.79738 5.21328
27.2448 -2.48958 7.24886
26.714 -3.91635 6.01773
22.0864 -9.01735 4.87564
22.9898 -6.83528 4.9472
23.3195 -4.91809 4.9288
23.7647 -0.793625 2.62666
21.979 -0.948765 2.97337
21.6705 -1.564 4.36357
18.6532 -1.30082 7.88637
18.8575 -0.278607 6.27426
17.0778 4.70969 1.56975
17.1826 3.60891 3.92651
16.9162 3.07971 5.7082
13.6131 4.41036 7.14624
9.00434 5.35518 6.20288
10.5826 5.0359 5.14853
11.6815 3.67719 0.848567
11.273 5.42101 1.43391
12.6009 9.03749 -1.42494
11.3694 8.70676 -0.543107
6.84074 11.2751 -1.68069
8.45745 10.3446 -2.20252
8.42816 11.2885 -6.99668
8.21033 12.0591 -5.70185
7.25554 16.8711 -5.9972
6.18478 15.2952 -5.81153
6.33396 15.6503 -10.6294
5.29567 15.2349 -9.60232
0.841373 14.061 -10.4617
2.47593 12.9937 -10.7534
3.89253 8.73372 -12.1529
2.84203 10.0294 -13.0131
-1.40301 8.36648 -17.8701
0.288698 8.2591 -16.7109
0.310333 8.20471 -15.2259
-4.88552 3.38531 -12.2654
-3.19352 4.28998 -13.679
-1.67344 5.08604 -14.6353
-1.52125 4.97479 -21.8576
-1.68123 3.5438 -19.5093
-1.69054 2.95156 -17.6472
6.81494 0.997752 -17.9565
5.03342 2.59675 -19.2155
2.76368 2.90395 -17.7455
1.7781 1.68174 -17.9989
1.20294 -4.85197 -18.651
2.5892 -3.25863 -18.0055
3.69071 -1.63644 -17.4383
9.73527 -4.36161 -11.4445
7.97619 -3.20677 -13.6152
6.89202 -2.73038 -15.9184
6.44643 -2.88246 -20.6853
8.2775 -2.85723 -20.508
8.79093 -3.47578 -19.2164
12.5479 -0.100664 -17.3802
12.0318 -1.62074 -16.4471
11.7691 -3.01244 -16.9701
17.1049 -7.58741 -15.4273
15.1704 -6.24045 -15.1327
13.4758 -5.40849 -14.5425
17.9522 -2.49429 -11.6478
15.8242 -2.15492 -10.8018
14.9719 -3.78253 -11.5539
13.6924 -9.86657 -13.0385
14.1698 -8.49053 -9.81871
13.7498 -6.20233 -8.86533
10.213 -4.79682 -3.68125
11.1861 -5.98 -5.01726
12.4667 -5.40916 -5.41984
17.3931 -4.44047 -4.03465
16.0589 -3.59082 -2.92089
14.8938 -4.45287 -2.647
11.8637 -1.19143 -1.42853
12.2967 -2.67879 -0.631288
11.6726 -7.14903 0.144447
11.5244 -6.0646 2.19491
10.1558 -4.64823 1.75215
5.42862 -7.15129 2.32018
5.38721 -5.20472 2.18934
6.56801 -4.45877 2.92962
3.52899 -2.64625 9.28505
4.96288 -2.62328 7.08128
4.64815 -3.75478 6.17263
0.549129 -5.85467 8.9189
0.258702 -5.50705 7.0063
0.905979 -4.23356 6.45257
2.51423 0.702037 3.35795
0.0888843 0.2487 4.44768
-0.0276786 -0.531384 6.29927
-1.70468 1.18748 12.4411
-0.564134 0.52221 10.982
-1.45093 0.35132 9.64726
-5.32329 1.87613 7.07407
-5.40928 2.82916 8.81492
-4.03288 2.97659 9.52834
-2.87117 7.67296 10.8298
-4.59362 7.22659 11.7237
-4.82127 5.76916 12.0612
-9.00437 1.60716 17.8001
-7.10189 3.84385 17.0011
-6.88828 5.75642 15.2987
-6.54177 11.5999 20.2389
-6.00422 8.96792 18.9164
-6.41343 8.97724 17.4199
-6.09028 12.6103 16.4432
-7.8738 16.4492 18.4796
-6.52676 16.3323 17.1198
-3.53988 18.6032 17.1202
-8.05375 22.9089 17.6154
-5.93538 22.4052 18.4779
-4.18768 21.7546 19.1764
-3.95231 20.7696 24.7854
-3.15323 19.6631 23.4479
-2.31363 20.3089 22.3148
5.96016 20.5767 22.8534
2.9992 20.1059 22.4561
0.981752 18.5361 22.0118
1.55521 16.8273 26.573
0.523572 16.1263 25.0637
-3.63849 16.4485 26.8834
-4.06173 14.2298 25.4984
-2.38402 13.6706 24.5996
-4.16861 17.1212 21.0714
-2.71359 14.8113 20.2217
-2.98925 13.4748 20.8727
1.67197 12.3148 20.6452
0.800451 10.5537 20.3371
-0.564713 10.7985 19.6314
0.0513802 7.56427 13.4023
-0.857742 8.07672 15.5075
-2.02075 8.25445 17.1055
-3.06249 5.54864 19.5346
4.20423 2.57308 20.2848
2.12026 3.9487 21.894
0.122376 5.52382 21.645
-2.93765 8.62701 23.8221
-1.00913 8.46716 23.5804
5.35553 11.0298 24.5726
3.10497 10.6855 25.2689
1.22949 10.3892 25.981
2.60008 8.84607 30.2864
0.659647 9.88495 31.0539
0.280576 11.1291 29.6093
4.66809 13.5832 32.0864
3.22261 14.9776 30.4523
1.34063 14.7171 30.1525
-2.4386 18.0731 32.5532
-2.44143 17.7563 30.7147
-1.05346 17.593 29.9295
1.48834 22.3348 29.0326
0.641815 23.0137 25.3055
0.315471 20.5029 26.9891
0.163208 20.8512 28.4506
timestep
-36.4642 -16.8017 1.33384
-37.1503 -13.6213 5.57953
-36.695 -14.6029 3.20764
-37.0336 -15.4263 1.43577
-41.6615 -11.329 1.68074
-39.9615 -12.0411 0.220041
-38.4924 -12.6989 -0.791086
-39.2505 -8.3661 -0.570524
-37.7332 -8.28323 -1.75886
-37.4917 -9.49639 -2.59742
-35.0278 -9.65931 -6.44
-35.221 -8.04482 -5.41656
-36.7964 -3.41416 -3.72895
-34.5818 -3.45732 -4.36204
-34.6875 -4.48575 -6.10392
-34.2763 -2.05604 -10.9517
-32.7475 -2.38997 -10.021
-32.7811 -2.17586 -8.52653
-36.1737 4.35467 -5.30778
-35.4577 1.56856 -6.96547
-34.1197 0.952238 -6.54815
-30.8439 4.30828 -1.11048
-32.7867 3.48501 -3.11057
-33.2031 1.96813 -3.04759
-37.6437 -0.12991 -1.05902
-35.0233 0.138906 0.884699
-34.1499 1.24774 0.611543
-30.4773 -1.56666 1.41098
-30.5679 -0.0283172 1.35749
-24.9819 3.10536 4.05741
-26.2243 2.12214 2.27788
-27.1443 1.17685 0.791035
-28.3737 -1.69065 -2.66875
-26.765 -0.853818 -3.37706
-25.69 -0.702472 -2.24243
-23.3738 -7.6373 -4.02773
-22.4137 -4.30211 -3.43492
-22.2822 -1.78753 -3.5159
-22.9428 -0.699008 -8.23584
-21.3462 -1.09717 -7.09249
-14.9307 3.10507 -7.94145
-17.1597 2.18252 -7.8713
-19.0087 1.76876 -8.23005
-22.3279 2.73884 -12.8804
-21.5112 4.73517 -11.9881
-19.932 3.89555 -11.3012
-15.4439 7.99711 -14.4972
-16.8668 6.14999 -14.2215
-17.8336 6.79814 -12.6228
-19.9215 13.1546 -8.77202
-18.4174 11.7842 -10.0266
-17.6019 10.4423 -11.2418
-14.0208 12.7044 -13.3591
-14.4863 12.4861 -12.0223
-11.2737 14.4959 -10.8351
-12.8168 15.4031 -10.4063
-14.807 19.4803 -10.1767
-14.0099 18.8218 -11.6902
-11.2439 22.4321 -11.4997
-11.0721 21.11 -12.9276
-9.41992 20.1779 -17.9304
-8.23559 21.0891 -16.7733
-8.15707 20.7759 -15.2688
-1.6792 25.1735 -12.1153
-3.04034 21.9807 -12.7032
-4.49298 20.6157 -14.3829
-3.26977 17.5798 -18.3349
-3.64514 17.5735 -16.4884
-3.07231 14.1035 -13.4171
-2.52618 14.1125 -15.339
-2.0821 10.6944 -18.8308
-1.96932 10.6755 -16.8647
0.670557 6.13168 -12.0251
-0.451168 6.29242 -14.3817
0.0320538 8.04663 -15.0981
4.78926 7.45033 -16.3274
3.39722 7.12945 -16.869
2.65612 -0.147979 -18.2147
2.31231 1.80944 -17.0448
2.87711 3.48466 -16.1016
5.22346 3.7367 -9.2249
3.82233 3.42063 -11.8169
4.18232 2.31388 -12.7517
5.15689 -1.94879 -16.1375
4.66044 -2.43703 -12.6929
4.86278 -0.80627 -10.7933
1.48871 -4.96538 -5.84679
3.48778 -2.11033 -6.05422
5.55884 -1.02538 -7.08134
9.34649 1.75008 -5.13082
8.84865 -0.180649 -5.4718
12.3775 -1.60353 -4.39244
11.1787 -2.08243 -3.04419
11.064 -4.34754 3.27515
10.9571 -3.84664 1.29302
11.5912 -2.61085 0.682702
15.1458 -1.52807 2.36152
15.3946 -2.79064 1.01665
17.5091 -5.03525 -1.39104
17.2484 -5.94402 0.173657
19.1486 -9.03721 6.91196
18.2042 -8.86292 4.49813
18.8219 -7.50852 3.23957
23.2082 -6.32795 5.00619
22.5927 -7.5475 4.37684
26.0458 -12.6863 2.57035
25.2062 -11.5416 4.43801
24.4763 -10.4884 5.8837
28.1873 -8.44821 8.30465
26.6655 -9.54685 8.89921
26.3313 -10.446 12.7951
25.0844 -9.08848 12.3159
25.2371 -1.90796 16.0133
24.7334 -4.43421 15.1618
25.0732 -6.33631 14.8901
26.2192 -6.92079 21.2443
25.6872 -6.32367 19.4645
24.8498 -7.17333 18.5288
20.3209 -5.38039 18.9151
21.1143 -6.93226 18.0029
18.5427 -10.6822 16.2311
19.5752 -9.27741 15.3466
21.7009 -6.01815 8.80356
20.5971 -6.9794 10.628
19.3392 -7.38309 12.0817
14.9456 -6.0073 12.2033
15.5872 -5.06807 10.585
16.5605 -5.99257 9.91028
15.1426 -6.68107 5.51802
16.4606 -5.4782 6.10393
21.7881 -2.84499 6.87431
20.4618 -3.45723 4.662
18.7381 -2.57191 5.02166
18.6045 1.23715 4.46702
16.5567 5.13302 2.93499
15.7636 3.73712 3.94076
12.2892 0.381101 4.60569
12.3057 2.09222 4.01924
9.18402 5.11769 2.45526
9.2979 4.20569 3.58128
4.81772 3.20586 6.21608
5.59664 3.80814 4.56455
4.36043 5.04249 0.080692
4.73237 5.68814 1.53794
3.8999 10.2423 3.08084
3.10646 9.07814 1.75389
-0.480234 10.9827 -0.657219
1.07044 11.1012 -0.789192
3.09841 13.6535 -4.21077
1.65604 14.0901 -3.10072
0.0507503 18.6192 -2.43847
-0.813611 16.9898 -3.02879
-3.74938 13.1566 -5.33252
-3.92476 14.9352 -6.23849
-2.80262 15.9347 -6.21063
0.45983 19.7226 -10.1191
-1.41897 18.609 -9.59752
-3.15034 17.6684 -9.635
-9.67256 18.682 -8.92676
-7.9895 17.3076 -10.3245
-6.4106 16.1616 -10.9241
-12.7576 15.8884 -15.2063
-10.6083 17.2727 -14.1376
-8.24428 16.4324 -15.1694
-7.58998 15.3414 -14.4187
-6.90901 8.85073 -14.0455
-6.3753 10.7799 -15.2148
-6.36402 12.3758 -16.4476
-7.19146 14.0841 -24.685
-6.3486 13.5288 -21.9842
-6.01934 11.7646 -20.1781
-7.81436 8.23058 -23.3932
-5.92646 8.35732 -23.4406
-5.11207 8.68289 -22.0957
-1.00408 5.45561 -19.6088
-0.971665 6.27842 -21.4701
-1.46513 7.62865 -21.8962
2.58421 13.1774 -23.8296
1.95322 10.9018 -23.745
1.76189 8.80838 -23.6595
6.82406 10.5167 -19.4715
5.41918 8.81409 -20.34
4.14529 7.52109 -21.1217
1.19984 1.20458 -22.494
4.16717 2.67858 -21.2931
5.16351 4.23517 -19.4701
9.23799 6.04241 -16.9305
8.57923 4.41893 -16.0395
7.69811 3.31675 -16.73
9.07144 -1.50904 -16.9958
9.51307 -0.830228 -15.1652
8.60584 0.322868 -14.7122
8.0074 1.62845 -10.0578
8.80891 0.182974 -10.874
12.1512 -2.56485 -8.52652
11.0426 -4.00861 -9.83982
9.29663 -3.24387 -9.25696
9.11421 -7.30502 -6.17136
7.4385 -6.93521 -7.17808
7.00392 -5.50212 -7.10134
7.50327 -5.24544 0.111752
7.95119 -5.74041 -2.49655
7.18168 -4.74423 -3.36987
3.51726 -1.89268 -1.06808
5.03594 -0.943622 -1.94309
6.54829 -1.45135 -1.67251
11.2348 3.07118 -0.460171
9.3726 1.37848 0.359005
8.05935 0.364017 1.33382
5.92605 -1.4275 7.22205
6.31255 -1.32713 5.35651
7.03494 -0.0873603 5.00209
11.4774 2.68503 8.41621
9.61883 2.36601 7.73993
9.44234 0.860483 7.74398
9.36104 -3.08771 11.7846
10.3651 -1.40175 11.9867
9.69746 -0.05994 11.3798
8.35633 6.94514 16.1301
8.86397 4.11864 15.1339
10.379 2.27591 14.2243
15.9893 2.14267 18.9347
14.1205 2.91862 16.8691
12.6977 2.63114 17.2497
11.4248 3.42286 20.6976
12.0543 1.27048 24.9468
11.0084 0.7436 23.3082
8.54174 -1.97064 22.5179
2.26981 -0.218599 21.097
3.87926 -1.12156 22.4929
4.98803 -1.90446 23.8206
1.34788 -4.8606 25.9423
3.02057 -5.71932 25.498
4.37982 -5.15296 25.7506
7.591 -6.73276 31.7623
7.22744 -7.89895 29.1859
6.3986 -8.163 26.8087
3.41967 -11.4946 28.9588
3.67579 -10.7599 27.1774
-1.12339 -7.81759 26.4639
0.36814 -8.7707 24.5303
1.18379 -10.5848 24.3723
-0.570297 -7.57787 20.652
1.98421 -8.90672 20.1315
2.05289 -10.2946 20.7182
4.21685 -14.2625 20.7361
4.49971 -13.9086 18.8981
4.43419 -12.4057 18.6247
8.59198 -11.3238 14.1843
6.49612 -10.1822 14.2381
5.14012 -11.2413 15.0446
5.47653 -13.955 12.5519
13.6196 -14.6836 14.882
11.2412 -15.4299 13.1827
8.89504 -15.6222 12.1279
9.74944 -16.9816 7.87186
10.1864 -18.0739 9.46389
17.2386 -16.5384 11.5037
15.24 -17.6877 11.1472
13.6438 -18.6556 10.6276
11.335 -24.4202 11.4766
11.8544 -22.5083 12.6418
12.25 -20.7583 13.5886
17.037 -22.1602 18.8731
15.9542 -21.1878 16.6344
14.125 -20.352 16.8406
16.1824 -15.8555 17.2765
16.0578 -16.741 19.0503
14.7473 -17.4114 19.2684
10.1965 -14.9018 20.2939
8.25471 -14.5518 17.0868
10.766 -15.8778 17.5618
11.1558 -16.1596 18.996
timestep
-39.2501 -16.2994 -21.7144
-37.1671 -16.3583 -26.3466
-38.5921 -16.7869 -24.1395
-39.4076 -17.5034 -22.5276
-36.6353 -24.8167 -21.6211
-37.4489 -22.6373 -21.7892
-38.6532 -21.0905 -21.6683
-36.8198 -22.8374 -17.3063
-38.1841 -21.5156 -16.9895
-39.3769 -21.594 -17.9593
-43.1499 -18.7696 -18.2017
-41.3248 -18.4068 -17.6396
-36.6786 -13.0233 -17.8952
-38.4898 -14.0937 -16.9406
-39.8875 -15.2206 -15.9618
-41.557 -16.9489 -11.2281
-42.3948 -15.3285 -11.9959
-41.4993 -14.299 -12.7529
-43.4055 -9.08328 -12.3023
-40.2287 -10.0754 -12.1196
-39.8832 -11.2498 -11.1308
-37.7254 -10.3779 -4.11949
-38.0652 -11.4726 -6.71694
-38.7532 -10.4183 -7.5974
-41.2389 -7.35448 -4.78107
-38.257 -6.21664 -5.65569
-37.5714 -6.79952 -6.80239
-34.2764 -4.98678 -9.61143
-34.1912 -5.53377 -8.16601
-27.6226 -4.98773 -6.71644
-29.4565 -4.83668 -5.26758
-31.0482 -4.23681 -6.36143
-33.2248 -0.536171 -8.37028
-31.8352 0.341926 -7.29378
-30.6278 -0.584382 -7.10638
-22.6547 4.18555 -7.35985
-25.8677 3.0807 -7.54724
-27.8223 1.91192 -6.29881
-26.7694 2.23011 -1.44195
-27.942 3.33617 -2.81074
-30.4205 4.91113 -7.22807
-30.8501 6.65934 -5.77083
-29.9892 6.27714 -4.07988
-27.4137 9.22354 1.76438
-28.9957 8.52726 0.23029
-30.6056 8.34825 -0.901733
-35.8106 7.39882 1.86338
-35.3338 9.69573 1.57508
-33.5331 10.039 0.681327
-32.0406 17.3904 -0.585163
-31.9978 15.2827 0.442666
-31.8717 13.378 0.997953
-27.5654 12.7134 2.89567
-28.837 13.4123 3.27265
-28.035 17.1573 4.58277
-28.2533 17.1776 2.74963
-28.3535 20.0441 -0.36457
-26.7332 19.0058 -0.225378
-22.2651 21.7781 -0.957576
-23.0429 20.1076 -0.33938
-19.096 15.7202 2.48607
-20.0761 16.7053 1.10802
-20.2475 18.2313 1.22073
-17.1212 22.1694 6.60558
-16.07 20.2606 3.80469
-16.65 19.3873 1.54728
-13.1461 20.2761 -1.61739
-13.6778 18.5932 -0.735804
-12.401 14.0916 0.0970179
-11.2561 15.7481 -0.103518
-6.43612 16.2301 -0.509223
-7.66244 14.7093 -0.974022
-6.15438 7.96596 -3.07947
-5.6232 10.5146 -3.82752
-5.55104 11.951 -2.52656
-0.903925 11.9335 -1.63194
-1.80176 12.4699 -2.79585
1.42388 17.3441 -7.94388
0.46273 15.4775 -6.86107
-0.0330894 13.8802 -5.80273
3.38417 7.80478 -7.85804
1.35654 9.78464 -7.17502
1.91345 11.1216 -7.48103
4.30435 16.6879 -10.7146
4.59135 13.1948 -11.5263
4.07891 10.9353 -10.6787
2.71137 3.03737 -14.9563
3.32388 6.06254 -13.3326
4.64719 7.29536 -11.609
7.49129 5.42269 -8.46229
7.33843 4.95878 -10.3504
8.01947 2.36645 -13.2314
8.00293 1.45749 -11.6937
9.75661 1.0531 -7.22203
9.53929 -0.712818 -7.93087
9.9101 -0.984152 -9.3406
12.5944 -3.53157 -10.31
10.9759 -4.48004 -10.0741
10.3685 -8.32222 -9.55255
10.763 -7.57387 -7.87199
11.609 -3.71412 -3.7636
11.2016 -6.30002 -3.35068
12.4261 -7.33046 -4.48974
16.3223 -9.68155 -4.07098
15.1299 -9.52941 -3.1235
14.041 -14.4804 1.30495
14.9915 -12.5059 0.760572
15.9178 -10.8274 0.357252
18.3524 -7.4045 2.86161
18.8989 -9.08575 1.89866
22.7131 -9.59345 0.89788
22.5104 -9.89926 2.70743
23.7673 -11.5233 10.2494
23.6806 -9.90225 8.1586
23.6329 -9.17765 6.28356
28.338 -7.12701 6.93686
27.4654 -6.75694 5.25992
26.0109 -6.40297 5.28398
25.9292 -2.80957 1.83883
24.6849 -3.87192 2.7959
20.1113 -2.9959 2.56976
21.2007 -4.16917 1.43737
21.651 -8.48802 -3.07958
20.3459 -6.80012 -2.20717
19.2957 -5.2446 -1.6134
15.6453 -2.76278 -0.0337152
15.3782 -2.38015 -1.91308
16.1599 -3.40262 -2.7884
13.7211 -1.79492 -6.68403
15.5437 -2.14169 -6.37201
15.1995 4.52611 -10.3523
15.8463 2.46396 -8.91702
16.6929 0.976771 -7.93432
19.7546 0.817336 -5.6361
18.9074 2.55499 -1.32751
17.713 2.25367 -2.78462
13.086 0.998212 -3.99772
14.1776 2.53561 -4.46965
13.7123 6.01358 -7.56062
13.1662 5.75731 -6.18054
10.1383 7.78965 -2.79944
10.2007 7.44173 -4.68982
7.13431 9.66003 -7.67353
7.61488 9.56815 -6.26483
6.32657 9.27823 -1.24426
5.70096 8.85643 -2.99185
1.20294 7.39659 -4.17132
2.0087 7.7677 -2.85363
2.10881 5.41012 1.48784
0.74273 6.11839 0.224817
-3.26326 5.40884 -1.65745
-2.94024 6.62573 -0.224823
-4.30338 11.556 1.50607
-5.79043 10.2851 1.24085
-5.68423 8.78252 1.48798
-11.4048 7.53027 6.44904
-10.0316 7.77891 4.66828
-8.9044 7.70201 3.10702
-15.3742 11.0575 1.28739
-12.9209 10.1854 0.978902
-11.2583 9.14425 0.573238
-16.7239 10.2799 -4.34218
-14.7589 11.4846 -2.82996
-12.1999 10.9559 -3.71431
-11.4083 9.72699 -3.15079
-6.72245 6.85919 -8.84073
-7.74162 7.56724 -6.79412
-8.74213 8.85421 -5.748
-3.90611 16.2707 -6.18126
-6.16195 14.2974 -6.66774
-7.3511 12.0999 -7.21119
-9.61677 12.3941 -11.3195
-7.92556 13.1583 -11.8437
-6.79674 12.5554 -10.9534
-1.77749 13.0891 -10.4052
-2.28421 12.7144 -12.2504
-3.60649 13.2416 -12.8304
-4.63003 17.9655 -17.9949
-3.90417 15.9638 -17.2899
-3.27981 14.3386 -16.4716
3.87135 13.4157 -19.3878
1.53829 13.4608 -19.0909
-0.399245 13.5828 -18.8886
-5.13637 9.24341 -24.7025
-2.72021 10.2402 -22.3737
-1.40444 10.1582 -20.2663
0.345956 3.95559 -19.1188
-0.0293489 5.73264 -19.721
0.622361 6.98025 -19.2933
4.64978 9.52674 -18.1952
4.70958 7.8092 -17.2922
4.2487 6.67232 -18.2239
8.04223 4.18905 -16.7793
6.52794 3.54845 -17.7736
5.94523 -3.06351 -20.7497
5.19176 -1.2073 -19.7386
5.28177 0.0133888 -18.0803
1.84897 -0.659229 -14.8608
3.04701 -2.05871 -14.4889
4.48911 -1.86393 -14.8388
8.6405 -4.46181 -16.484
8.04159 -4.48767 -13.8512
6.64446 -4.61233 -13.3407
5.97479 -8.96241 -10.665
4.99809 -7.52001 -9.86489
5.59295 -6.16658 -10.0241
7.56956 -1.66126 -4.13791
7.47955 -3.82639 -5.67347
7.14822 -5.45844 -6.56214
7.52375 -10.4556 -2.71226
7.97894 -9.06776 -4.02229
7.50628 -7.75958 -3.69522
7.40009 -6.0185 2.79381
6.85683 -6.42229 0.927682
8.01937 -6.6927 0.00966198
14.299 -6.64602 1.01982
12.4519 -6.21484 0.813646
11.5663 -7.19898 1.50657
8.87306 -11.9812 6.39553
11.4288 -10.5108 5.38621
12.9619 -8.5561 4.85223
19.3842 -5.51401 6.8627
16.6472 -6.35476 6.85919
16.2364 -7.78731 6.63858
18.2724 -9.69817 9.21488
21.9313 -8.85056 11.8516
21.1457 -7.67555 10.7368
22.6727 -5.41544 8.0944
26.1294 -0.481982 5.64301
25.3829 -1.69225 7.45582
25.0233 -2.61221 9.14904
21.6141 0.870141 10.4253
21.8154 -0.606519 11.7031
23.1442 -1.12548 12.1741
21.1825 -5.79914 19.3808
21.9984 -4.98619 16.5975
22.6727 -2.77991 15.5577
22.6929 0.682853 18.8997
23.5084 -0.941149 18.7559
29.3663 -5.54975 21.6564
27.4931 -3.57945 21.4774
25.9286 -2.42136 21.4057
24.0758 -3.30178 26.9479
25.8531 -1.1757 25.9721
26.9582 -1.62012 24.9984
30.9429 -4.5472 25.5652
31.101 -3.18505 26.8629
29.6652 -2.71058 27.4118
28.913 -0.932581 34.0944
28.641 -1.48203 31.7986
30.2264 -2.53242 31.0684
32.488 -4.50415 33.2753
25.5283 -7.84234 31.3114
27.9096 -6.50029 32.1967
29.5566 -6.77884 34.0554
29.6151 -9.10041 38.4234
28.9399 -9.51054 36.5923
25.2697 -15.0339 33.2661
25.8566 -13.565 34.9223
26.509 -12.3789 36.2989
23.9114 -10.8594 38.7451
24.3156 -12.2775 40.5674
25.2245 -13.8147 39.6518
25.0744 -20.2324 40.0744
26.4736 -18.1768 41.1293
24.821 -17.194 41.3727
20.9621 -19.9844 42.9913
22.3823 -20.313 44.2541
23.425 -19.1022 44.3182
26.0632 -19.0428 47.9648
28.0124 -22.6789 45.2205
27.8325 -19.7799 45.2801
26.7688 -19.044 46.0311
timestep
-46.1805 -17.7089 -37.3842
-50.2267 -14.6291 -39.0769
-48.1095 -15.8917 -38.0111
-46.3242 -16.2649 -37.2173
-40.4975 -11.4718 -37.1541
-42.6908 -12.2486 -37.5976
-43.5961 -13.5813 -36.5794
-46.3122 -11.6919 -32.5983
-44.5071 -12.3124 -32.0326
-43.3017 -12.1283 -33.0203
-39.2865 -9.8502 -31.9706
-40.1489 -11.2106 -30.9863
-37.5499 -14.3023 -25.8294
-39.156 -12.8288 -26.6421
-40.6114 -11.6034 -27.2934
-43.5918 -9.19779 -24.6648
-41.9989 -8.97162 -23.6135
-40.8551 -9.13038 -24.4379
-34.4727 -12.2783 -20.8156
-36.951 -11.7027 -22.8356
-37.9209 -10.5557 -22.4263
-35.7243 -5.23268 -18.0863
-36.8223 -7.61739 -19.0796
-36.1856 -7.97342 -20.3976
-33.7498 -6.26443 -24.9837
-32.4809 -5.75126 -21.9241
-32.5993 -6.8126 -20.8533
-31.285 -4.17602 -17.1931
-31.9648 -5.56018 -17.3172
-35.4305 -9.42318 -11.6875
-34.4107 -7.83888 -13.1361
-33.8742 -6.36653 -14.1683
-33.0972 -1.49802 -12.9675
-34.0731 -2.38913 -11.4981
-33.8469 -3.88125 -11.1858
-35.2911 -9.56631 -7.76133
-34.4435 -6.30625 -6.85467
-34.5174 -3.86121 -7.46424
-36.5502 -0.0818201 -5.68489
-34.6072 -0.681527 -5.31472
-28.2955 3.20645 -3.50096
-30.4602 2.32082 -3.46356
-32.052 1.17375 -3.34094
-32.4824 -1.80822 2.68449
-32.6378 -0.022008 1.15141
-32.9648 1.68131 0.288922
-36.4691 6.054 5.32875
-35.252 5.51093 3.36462
-34.1198 4.93887 1.85046
-29.1494 6.86926 -2.46332
-30.1532 6.69084 -0.408238
-30.7115 6.70601 1.54986
-26.9541 8.57379 3.46124
-28.397 8.78044 3.76163
-29.8749 12.3629 4.33088
-29.2064 12.2768 2.63421
-26.2033 15.9187 -0.213853
-26.8109 14.1128 0.241521
-23.9644 11.9211 -3.24339
-23.6867 13.0869 -1.59213
-18.9105 13.1205 1.41177
-19.0181 13.1387 -0.54641
-19.9996 14.0213 -1.27109
-17.3578 20.9862 -7.05878
-18.3317 18.0627 -5.3509
-18.2466 15.9164 -4.02201
-14.7879 14.3356 -7.13749
-14.847 14.955 -5.32431
-10.9028 14.8759 -2.02706
-11.4395 15.6455 -3.7561
-8.35269 18.9705 -6.06506
-8.54359 17.0813 -5.78796
-7.48745 15.6174 -9.30955
-6.23827 13.7096 -8.09203
-5.48461 14.9006 -6.58234
-1.01059 15.1184 -4.78271
-1.74919 14.9726 -6.08258
1.60864 11.883 -10.7307
0.0520969 11.5729 -8.98215
-1.43742 11.5566 -7.62283
-2.27966 11.2374 -2.30356
-2.93763 8.94943 -4.07024
-2.17119 8.75279 -5.38416
3.43547 4.74441 -7.20337
-0.024819 4.58892 -7.50128
-2.14911 4.96264 -6.15961
-6.87524 5.00282 -0.919691
-3.95518 3.15093 -0.819475
-2.46143 4.37419 -2.51497
0.886508 7.18971 -1.02074
1.14327 5.49487 -1.99059
4.79014 5.38356 -3.46978
4.7018 4.23287 -2.07656
7.75836 1.24383 3.14427
7.08229 1.79794 1.3627
6.8848 3.26276 0.897119
8.84906 6.2178 2.55006
9.62399 5.80053 0.938093
12.274 5.78558 -1.8929
12.9663 4.92077 -0.473647
15.8046 0.913274 3.73471
16.7896 3.40459 3.28906
16.0042 4.40847 1.81833
19.6362 6.55226 -0.164187
19.1284 5.04628 -0.0336891
22.0676 0.585128 -4.32922
21.9746 1.3789 -2.12071
21.8464 2.42879 -0.440514
24.893 2.64173 3.07814
25.0488 1.543 1.47388
28.6391 -0.391995 1.66845
27.2215 -1.52691 2.38858
23.3012 -7.31612 5.22261
24.9016 -5.25114 4.89206
26.0023 -3.65578 5.26402
30.8062 -2.65636 9.46975
29.8091 -2.28394 7.8463
28.3727 -1.86877 7.69646
29.1445 2.49664 5.53431
27.8624 1.82164 6.77772
24.9251 4.89865 9.10996
24.5655 3.37072 7.88572
17.6941 0.38942 7.14691
19.5457 1.8078 7.26623
20.8535 3.25027 7.07655
21.1727 6.82027 4.07819
19.3365 6.82362 4.63195
19.0618 6.40917 6.08114
14.9518 7.02465 8.68973
16.0884 5.51148 8.17616
13.0117 -1.15778 7.54775
12.685 1.25207 8.46959
13.5427 2.76412 7.5203
12.2816 4.19339 4.3236
12.7542 8.23928 1.89123
13.2203 7.84859 3.6759
11.5793 9.68006 8.46285
11.9615 9.81531 6.57569
9.75941 13.3002 4.51605
10.0325 13.003 5.9832
8.70082 15.617 9.70298
7.61356 14.5449 8.43044
3.4169 13.5559 6.57116
3.91121 14.921 7.15044
1.73719 19.1658 8.51615
1.33284 17.2999 8.56577
-2.5069 17.5602 11.3393
-2.24246 17.7112 9.85231
-4.70851 18.8804 5.91391
-4.58864 19.6242 7.65198
-7.02057 23.7081 8.30684
-7.47964 21.9327 8.12609
-9.64222 17.4765 9.65803
-10.8307 18.3105 8.38127
-10.3307 19.4809 7.45628
-10.3195 22.6522 2.18879
-11.7508 21.6461 3.81765
-12.9428 20.6572 5.02333
-17.3297 20.6278 -0.623311
-15.46 20.631 1.13049
-15.3701 19.1655 2.45691
-13.5045 18.6819 -3.04937
-15.6459 17.4398 -1.69752
-14.7562 15.2851 -0.289004
-15.1568 15.5517 1.07572
-13.4543 10.4072 6.17802
-14.0752 11.2926 4.20171
-14.3661 12.089 2.42342
-17.5733 10.7917 -5.49157
-15.6084 11.1544 -3.36183
-14.7507 10.4433 -1.0765
-13.8881 6.89874 0.998634
-13.9076 6.1468 -0.810696
-13.4137 7.0752 -1.8804
-9.85526 4.19992 -6.72629
-10.552 4.70063 -5.01504
-12.0314 4.70159 -4.54469
-16.7506 1.85665 -4.96508
-14.935 1.51132 -6.46777
-13.3425 1.29999 -5.34725
-8.06053 0.22772 -10.1149
-9.20299 -0.307023 -8.1705
-10.2634 -0.457271 -6.56376
-10.4552 -2.85824 2.03935
-9.27865 -1.13569 -0.747884
-8.72644 -0.0321946 -3.05154
-5.53291 2.0931 -6.92244
-4.75426 1.40339 -5.25959
-5.22719 0.18525 -4.4894
-1.51874 -4.14267 -1.37048
-2.45575 -3.25454 -2.83921
-2.35773 -1.67666 -2.95572
0.659864 1.66965 -1.1023
0.684997 0.712282 -2.74561
0.318294 -0.45467 -6.81466
2.45505 -0.136693 -7.55013
2.97402 0.203153 -5.71853
7.86853 -0.946015 -6.98514
7.58156 0.0731819 -5.34885
6.7243 1.21199 -5.51457
10.521 7.55767 -6.01109
9.40103 5.4023 -5.0615
9.2433 4.12078 -5.9186
12.1989 6.20943 -9.15314
13.3894 4.94368 -8.16656
12.7381 3.87909 -7.36998
10.2301 2.32024 -2.56922
12.2011 0.986796 -3.64106
13.785 2.02707 -4.31342
18.69 4.22409 -5.48484
18.4444 3.67077 -3.63866
17.5398 2.47186 -3.53854
15.1046 -0.277615 -0.699134
16.9377 -1.01784 -0.681091
18.0123 0.0286135 -0.674819
23.1411 -1.67958 2.97297
21.4631 -0.79626 2.52578
20.5123 -1.66104 1.71967
18.8142 -8.82664 -0.78498
19.3979 -7.03912 1.55506
19.8948 -5.09471 3.08854
21.0534 -2.35047 10.131
20.086 -2.89103 7.44196
20.751 -4.04866 6.66526
22.6367 -6.40576 8.85762
25.8611 -3.38968 10.8772
26.0562 -4.90205 9.65173
29.5799 -6.46335 9.72125
26.6269 -13.5263 8.94255
27.5582 -11.4393 8.52861
28.5704 -9.77588 8.22024
27.166 -8.41501 1.86441
28.0624 -8.2074 3.64335
28.5424 -9.41913 4.42307
35.3817 -8.10911 0.460039
34.4408 -9.37805 2.90593
32.3042 -10.005 4.16774
31.5188 -14.6613 6.40345
31.5257 -12.8335 6.81692
29.5982 -10.1955 13.3139
30.8901 -12.1115 11.9587
31.4635 -13.3436 10.5887
33.6623 -20.0735 13.4358
32.8314 -17.8802 11.6741
32.6692 -16.5643 12.3756
35.8729 -14.6575 17.6748
34.4961 -14.7841 16.2876
34.5755 -16.092 15.5526
38.8744 -18.1026 20.5129
36.7609 -18.1774 19.4164
35.06 -18.4578 18.5146
32.3767 -17.4091 21.0327
27.5358 -14.5618 25.7476
29.1379 -17.0462 25.1784
31.1096 -18.4893 24.4588
34.2014 -21.7428 27.2651
32.4541 -21.2832 26.6428
26.9585 -25.2895 25.1285
28.8372 -24.7749 26.4071
30.1237 -24.0705 27.7032
27.1723 -25.9715 34.0932
28.494 -26.1894 32.2707
29.8112 -26.2438 30.8646
26.2447 -30.1238 30.9299
26.959 -29.6242 28.4278
28.9395 -29.2626 28.7466
32.2605 -32.2451 29.1969
32.9511 -31.4451 27.5843
32.4312 -30.0836 27.4155
35.3693 -29.1494 24.287
35.7963 -25.0866 23.0381
34.4812 -26.4763 25.1515
33.9179 -27.8555 24.8782
timestep
-44.0102 0.151891 -18.9854
-48.1844 1.7799 -20.097
-46.2655 1.93346 -18.4207
-44.6243 1.44569 -19.2896
-44.3504 3.51574 -22.0748
-43.0492 5.44001 -21.4696
-42.9307 4.83767 -19.4805
-42.0696 4.92905 -13.6879
-41.3632 4.97147 -15.4177
-41.9453 6.11034 -16.1707
-42.8111 10.4868 -14.8846
-41.1102 9.73593 -15.4402
-36.2958 9.06981 -19.4398
-37.0821 10.3353 -17.6495
-37.5901 11.1901 -15.9385
-37.0025 15.4294 -18.2627
-37.1287 15.9453 -16.4873
-36.6414 14.8589 -15.4942
-41.3938 14.6164 -9.0112
-39.9324 14.1901 -12.0126
-38.8376 15.1526 -12.3805
-35.3764 19.0277 -7.22469
-37.239 18.2142 -9.28117
-37.4461 16.7596 -9.24573
-38.3044 11.7455 -8.15387
-36.6375 13.6257 -6.08568
-37.1449 15.0815 -5.82392
-33.5103 16.4462 -3.47999
-34.8424 17.1448 -3.74569
-38.131 22.0481 -0.333283
-36.5829 21.2594 -1.98589
-35.1255 20.887 -3.20586
-33.5829 24.8758 -6.26307
-32.2514 24.5586 -4.86955
-32.0984 23.1034 -4.24535
-27.2024 17.6933 -5.45949
-27.056 20.8725 -3.83279
-28.5778 22.5794 -2.92327
-27.1874 24.9 0.948733
-26.3704 24.9067 -0.906218
-19.7834 27.0761 -2.59074
-22.0778 26.1294 -2.90425
-22.6549 25.4775 -1.19405
-19.6439 23.4329 4.57983
-20.184 23.9125 2.30704
-20.4106 25.8235 1.87272
-21.4341 29.9388 6.80905
-20.03 29.0778 5.13567
-18.7629 28.7593 3.69125
-17.2336 33.2316 3.2298
-15.4989 31.8376 2.34147
-15.3675 30.5185 3.8546
-12.3437 31.8151 7.32736
-13.5197 32.4306 6.50831
-14.1469 36.2848 6.49037
-12.9484 35.8942 5.02696
-8.24313 35.9391 6.46459
-9.18242 35.5383 4.83739
-8.6586 35.0275 -0.276045
-9.22399 34.1698 1.34549
-10.789 27.861 -0.530781
-10.7203 29.7446 0.0744266
-9.3658 30.4857 0.23635
-1.96394 32.034 -0.854753
-4.2563 29.3949 -0.616941
-6.47827 28.3688 -1.36005
-8.09843 25.66 -5.18163
-7.94016 25.5051 -3.26373
-10.3832 22.5511 -0.130301
-8.83766 22.3749 -1.39956
-5.48055 19.0082 -2.00638
-7.28118 18.8618 -1.35425
-11.0353 12.7213 2.24397
-9.83828 14.4907 0.571519
-8.36216 15.4006 -0.282287
-4.49831 13.2006 -1.81299
-5.83011 13.6589 -2.40605
-7.37604 10.8212 -9.65841
-6.45753 11.3385 -7.55246
-5.81368 11.4995 -5.65321
-7.0667 7.18557 -4.79902
-4.21038 7.27013 -5.26199
-3.65034 8.51805 -4.62631
1.40866 11.8106 -7.54963
0.99398 9.85824 -4.70212
-0.075075 7.82782 -3.50598
2.53998 2.84928 -6.59143
1.53848 3.38848 -3.34146
1.26266 5.0427 -1.35019
1.11414 3.76733 3.72808
2.26651 4.23882 2.27892
5.52661 4.70554 4.13609
5.6033 3.04889 3.43884
5.75958 -2.67578 2.18696
7.03501 -1.43206 3.0415
6.73776 -0.463364 4.17155
8.38187 -1.81614 7.47846
9.61635 -0.753421 6.54455
12.5958 0.723199 4.30214
12.3346 -1.12574 3.9774
11.6587 -5.76791 6.71258
13.1083 -5.62864 4.53693
14.5006 -4.23594 4.50517
19.216 -4.17826 5.59163
18.3182 -4.27657 4.38709
19.9615 -5.69539 -2.68611
19.9676 -6.15331 -0.477159
19.8789 -6.15545 1.47575
21.733 -8.30563 5.99438
22.0795 -7.81046 4.15326
25.6979 -8.85099 2.81454
24.3587 -9.63155 1.86126
23.2103 -10.5303 -3.82376
23.0602 -12.5252 -2.02243
22.5047 -12.4601 -0.0861668
25.3611 -16.937 3.10575
24.2626 -15.3531 2.89469
22.7687 -15.2011 2.31646
20.8612 -16.6876 7.01222
20.6817 -15.6599 5.43879
16.09 -13.5908 4.48687
17.4743 -13.5754 5.85767
19.8801 -10.1018 10.5224
17.8486 -11.236 9.97274
16.2035 -11.9522 9.11849
11.3034 -10.9244 7.22902
12.0868 -9.60515 8.45478
13.5164 -9.40478 8.14005
17.4749 -6.66739 8.44616
15.7072 -6.53595 9.20665
12.6212 -2.30655 15.2658
13.5032 -2.93286 12.8169
14.0355 -3.61132 11.0013
14.2224 -1.10085 8.17898
18.3085 0.220505 6.04322
16.948 1.1327 6.89156
17.944 5.22566 4.64603
16.7747 4.89686 6.04354
14.0368 8.06273 8.27369
14.1582 7.49381 6.8702
12.3133 9.42653 2.78158
12.5381 10.0086 4.59758
12.2281 14.298 6.90747
11.3025 13.2955 6.24882
7.49099 13.0324 3.3788
8.26487 14.4085 4.46818
7.50128 19.2753 5.07025
6.84492 17.8937 5.2668
2.41248 17.8554 7.39512
3.23518 18.7388 5.91208
0.229267 21.2144 3.09115
1.39203 21.6536 4.50516
1.61328 27.8307 5.95568
1.45715 26.0008 5.25219
0.310395 25.1134 5.52515
-0.417195 28.9622 0.911487
-1.36428 27.0866 1.69534
-2.14414 25.5978 2.57133
-3.84488 22.8267 -4.9039
-3.54884 23.5195 -2.3294
-3.67284 23.7259 -0.34533
-8.25352 25.8772 3.09695
-6.72793 23.8745 4.29317
-6.65647 21.6406 2.81622
-5.3927 21.3613 2.06744
-2.30007 14.5184 1.3739
-3.86579 16.1692 1.98037
-5.15338 17.6375 2.37402
-12.4148 18.8154 3.34369
-10.1468 17.0795 4.12037
-7.80281 16.3963 4.98648
-5.19221 17.206 8.81009
-6.67111 16.2385 9.5105
-7.32723 15.198 8.50248
-11.2212 14.3382 13.3843
-10.9169 14.7855 11.5173
-10.2354 13.8142 10.5598
-14.5534 16.0358 4.84952
-13.4905 14.3641 6.08718
-11.9145 13.5696 7.05468
-8.45059 8.40282 8.72776
-8.7454 9.89278 6.97436
-9.12164 11.4131 5.80515
-2.32358 14.6162 5.52092
-4.5101 12.4474 4.0648
-6.48233 11.0885 3.06201
-8.28759 9.86594 -1.94195
-6.4672 9.23985 -1.44668
-6.13747 8.85214 -0.015512
-3.48728 4.81231 2.53574
-2.70108 5.97855 1.07248
-3.5606 6.12562 -0.170496
-3.93173 2.86592 -4.01902
-3.39625 2.97681 -2.16888
-5.07329 1.08684 1.73927
-3.75271 -0.645771 1.00984
-2.25031 0.47962 0.540617
-0.344173 -1.83382 -3.50675
0.837022 -2.23072 -2.03642
0.878064 -0.998417 -1.10689
6.07363 3.52657 -2.37982
4.60627 1.84559 -0.967239
4.30865 0.537937 -1.68211
8.09898 0.738691 -5.48904
8.63871 -0.149661 -3.82296
7.56191 -0.990845 -3.02952
8.66302 -7.08851 1.19883
8.71716 -5.88756 -1.27891
9.1431 -3.98228 -1.36381
15.3691 -3.54635 0.980848
13.5465 -2.94228 0.398681
12.6996 -4.09618 -0.0929408
11.3546 -8.79877 -1.23591
13.333 -8.48981 -1.27659
13.8968 -7.70318 -0.149565
16.9282 -7.91576 4.09639
17.4233 -9.23524 2.88602
17.2612 -8.84927 1.39175
18.983 -7.23792 -5.33859
19.4195 -9.53601 -3.43855
18.6322 -10.8505 -1.37881
18.9695 -17.1474 2.44992
17.6553 -15.0348 0.913388
18.5659 -14.4351 -0.0717733
19.1139 -17.4704 -2.27613
15.6371 -18.491 -5.15605
15.8148 -18.9619 -3.31844
15.7584 -21.9305 -1.09755
9.52956 -23.5637 0.410922
11.6778 -22.8767 1.12914
13.5412 -23.3926 1.66605
13.6905 -28.5993 -2.16956
14.1176 -27.1543 -0.95715
13.2651 -26.8978 0.308657
9.33446 -33.1735 5.17752
10.8646 -31.4094 3.32028
12.5709 -30.1667 2.00908
17.3187 -30.8218 1.18824
15.7725 -31.8546 0.849836
13.9656 -35.7782 -2.63029
16.1097 -36.457 -1.41902
16.8155 -35.4096 0.0479002
19.7904 -37.5225 5.837
18.6135 -38.1248 3.27614
19.3273 -37.3697 2.11235
24.3235 -39.7659 3.67571
24.0238 -38.3961 2.33717
22.8263 -38.77 1.37897
24.9634 -40.71 -4.41805
24.3188 -41.2626 -2.25982
23.6964 -41.9413 -0.469438
25.9837 -44.1128 1.5726
33.0073 -45.7844 -1.34969
30.4101 -46.4116 0.0916224
28.0255 -47.1645 0.399803
26.5266 -51.0081 -2.25894
27.1847 -50.8515 -0.441734
24.4915 -55.8848 3.33821
26.2908 -55.0497 1.99421
27.6152 -54.4318 0.797902
33.0681 -57.0265 -0.677335
30.7801 -57.2494 -1.24126
28.7262 -57.4168 -1.38432
29.8299 -62.6992 0.483016
27.7752 -61.1665 0.857154
26.6264 -60.3324 -0.560767
22.0146 -57.925 -0.258866
21.7976 -59.6578 -1.1568
22.8854 -60.687 -0.874068
23.3175 -63.5338 -4.31509
24.6804 -65.0773 -0.220218
22.1752 -64.9333 -1.68159
21.9612 -63.737 -2.74597
timestep
-20.987 31.7431 -12.2316
-17.8908 28.8964 -10.1598
-20.4781 29.3859 -10.2678
-21.0363 30.3086 -11.8649
-18.6348 25.5676 -16.3316
-20.3751 26.7247 -15.1366
-21.9402 27.3035 -14.0826
-26.033 26.0818 -16.6215
-25.2108 24.4528 -15.9172
-24.5931 24.7046 -14.5246
-25.5771 22.2115 -11.1776
-24.6304 21.443 -12.5578
-29.0044 16.5025 -13.8175
-27.2597 17.916 -14.5543
-25.4723 18.8127 -15.0251
-27.2559 18.1822 -19.2547
-25.4847 18.9029 -19.7803
-24.3905 18.5449 -18.7204
-17.9486 22.6871 -20.6409
-20.3046 20.5209 -20.512
-21.5154 20.8369 -19.5966
-22.6485 28.1787 -18.2803
-22.4564 25.2899 -18.6349
-21.6963 24.6913 -19.8652
-21.1001 26.1109 -25.5873
-19.8941 27.7506 -22.9866
-19.3759 26.8094 -21.8856
-15.0722 28.1326 -20.7041
-16.4337 28.0524 -19.9101
-14.2254 31.1543 -14.2964
-15.1422 29.738 -15.8538
-16.5272 30.4444 -16.9001
-20.6152 32.5247 -17.9323
-19.6562 33.8349 -16.8022
-18.2479 33.8781 -17.2709
-17.8664 39.9544 -11.5901
-17.6252 36.5181 -12.6038
-16.2604 35.5511 -14.5219
-12.2623 34.8347 -16.1867
-12.5399 35.1279 -14.2312
-13.441 33.4294 -7.48492
-12.2938 34.2638 -9.36802
-11.1168 35.1883 -10.6622
-9.67699 39.4649 -10.1316
-7.85099 38.5462 -9.04415
-7.81314 36.8382 -10.1016
-1.13623 34.9961 -10.4208
-2.90869 36.4394 -10.6124
-4.23643 35.5597 -9.47025
-3.92386 30.8155 -4.43503
-5.23342 32.7206 -4.93066
-4.1613 33.6794 -6.16189
0.3723 33.2667 -5.41323
-0.526216 32.8376 -6.48215
1.9278 30.2258 -8.05409
0.570586 29.2581 -7.33071
-2.56127 26.5815 -4.7467
-0.733526 26.3224 -5.17029
3.81144 25.7216 -5.16465
2.38439 24.4013 -5.25998
0.711381 19.6201 -5.05474
2.61126 19.5924 -4.76689
3.28837 20.8 -4.20493
6.15902 16.1397 2.22092
6.94991 17.5958 -0.948115
6.30521 19.3707 -2.62336
10.1272 17.7356 -5.84891
8.18927 17.6567 -5.62357
4.43855 15.6608 -7.92866
6.06502 14.9021 -7.12856
8.08362 10.7798 -7.09158
6.84345 11.3538 -8.45911
1.60742 9.87575 -13.4495
3.7566 9.6552 -12.0382
5.00226 9.00472 -10.6755
7.18663 5.28001 -8.99894
6.81279 5.70979 -10.3592
9.05591 2.58976 -11.6721
7.52191 2.37458 -13.2949
5.82365 2.74554 -12.3573
6.15139 -1.08749 -15.0419
5.35955 -1.51283 -12.324
4.23241 -0.653799 -11.8727
-2.55913 1.14002 -10.3457
0.364466 -0.135232 -8.74279
2.3822 -1.71552 -8.8
6.1313 -9.20697 -8.09051
4.54574 -6.36391 -6.75953
2.61331 -4.70593 -6.57772
-2.45019 -5.20733 -5.72265
-0.749969 -5.07601 -4.74295
-1.59957 -3.66967 -1.09254
-1.04629 -5.44814 -0.912901
-0.11621 -10.9856 -0.630829
-0.601557 -9.94941 0.986255
-1.50672 -8.68566 0.972535
-4.6657 -9.68119 3.02039
-3.82875 -8.37601 3.98182
-2.76346 -5.77045 6.72754
-1.35785 -6.87979 6.43402
3.00272 -11.4388 5.14693
2.78855 -9.29189 6.75953
1.26261 -9.11684 8.00286
1.40103 -11.7717 11.8741
1.93884 -10.4664 11.4674
6.56114 -6.44595 12.6381
5.75836 -8.60499 13.1319
4.84435 -10.201 13.7526
2.96712 -9.04662 17.8426
4.01662 -10.6296 17.4239
5.09695 -12.2282 20.8607
3.81458 -13.3242 19.9986
-3.28568 -16.3267 19.7223
-1.69278 -14.2158 20.0071
0.00655942 -13.6258 19.2492
-1.64824 -10.1938 13.9603
-0.994782 -11.4147 15.2602
-1.75522 -11.5613 16.5859
-5.82468 -9.29963 17.0864
-5.49339 -10.9658 16.5683
-6.82229 -12.635 12.2031
-6.25682 -11.0185 12.7223
-7.43923 -5.70226 11.6108
-5.60429 -6.92546 10.6594
-6.42476 -8.56478 9.92159
-6.95133 -11.9781 6.39716
-8.00065 -10.4135 5.91437
-7.38147 -9.09144 6.328
-7.38515 -4.2498 4.32036
-7.72576 -6.07512 4.04772
-9.36552 -10.401 -0.58791
-8.56707 -7.82788 -0.391686
-8.10429 -6.0701 0.240986
-11.4261 -4.20311 0.574678
-11.1036 0.935939 1.05695
-11.2195 -0.75023 1.77826
-11.0754 -0.135299 7.0538
-11.9548 0.0409265 5.33228
-14.2695 4.18972 6.59536
-13.2251 3.61183 5.622
-12.4127 8.07718 4.72013
-11.1329 6.65445 4.72805
-6.30088 6.34964 4.44074
-7.46154 7.45853 4.51992
-6.80312 12.0731 5.19995
-6.44191 11.0272 3.7289
-1.78794 12.0626 4.10205
-3.0124 12.5946 3.50594
-2.04414 16.4474 0.58275
-1.34164 14.6817 0.834039
0.0345783 10.8234 -1.46402
1.06758 11.8821 -0.149078
4.3697 11.1469 3.60841
5.20943 11.3536 1.87758
4.66935 12.4056 0.865562
10.2768 12.386 -1.04201
8.24311 12.8807 -2.00582
6.39056 12.9829 -2.5053
4.43298 6.47493 -6.43896
4.11826 8.67591 -4.93381
4.04961 10.5851 -4.34773
2.99831 15.8663 -0.784144
3.3199 15.3437 -3.51571
1.02241 14.3654 -4.58613
0.960108 12.8208 -4.42335
-5.35451 10.0477 -4.90675
-3.20078 10.4314 -5.78268
-1.34323 10.4878 -6.42031
0.315407 16.9781 -10.912
-0.224213 14.0872 -10.938
-1.4594 12.0338 -9.83522
-5.73549 8.92574 -10.1361
-4.68987 9.03929 -11.7884
-3.15703 9.15247 -11.7213
-1.57414 4.32448 -16.0479
-1.84154 5.42743 -14.4265
-2.54344 6.82424 -14.6188
-6.70872 10.8326 -17.9066
-6.21188 8.64446 -16.8995
-6.12071 6.80293 -15.9873
-8.70098 2.34823 -21.3425
-7.64244 2.74359 -19.3772
-6.90687 3.42593 -17.6447
-8.70987 3.66637 -11.0162
-6.48416 1.6872 -12.7129
-5.43696 1.16288 -14.8179
-1.4491 -3.48341 -17.3325
-2.43563 -1.81214 -16.6603
-3.07893 -1.77991 -15.2719
-3.98091 -3.18071 -10.6325
-2.76327 -4.40757 -11.5001
-1.64769 -3.92753 -12.3963
2.72758 -5.04008 -10.8772
1.35905 -6.0938 -11.7017
3.10557 -11.5523 -8.28684
1.56622 -11.1838 -9.93113
1.02613 -9.32644 -9.41018
-1.39258 -11.5882 -5.16312
-0.669315 -9.84322 -4.85837
0.630296 -9.60778 -5.62995
5.7461 -10.4181 -0.779784
3.79897 -9.44223 -2.28653
3.17965 -10.557 -2.98073
5.97854 -14.5402 -3.00442
5.35895 -14.4044 -1.16504
4.02341 -13.7555 -1.07284
-2.87834 -14.0877 2.73336
-0.34008 -14.3998 2.31845
1.51857 -14.4886 1.80434
5.95471 -17.1105 5.50743
5.05503 -15.8838 4.41391
3.57622 -16.2279 4.50912
0.0549673 -17.5304 7.51822
1.63671 -18.6 8.07501
3.02478 -17.889 7.72898
7.2851 -16.2201 9.05712
6.91361 -17.8402 10.2198
6.28492 -19.0162 9.43391
11.9839 -23.4341 7.1233
10.0144 -22.7244 9.23409
7.8643 -22.2963 10.5164
11.6286 -19.8242 16.5416
10.2835 -20.8291 14.0906
8.85682 -20.7515 13.8977
7.44466 -17.4365 15.2289
6.45995 -14.2788 11.9489
5.63829 -14.6532 13.7099
2.21444 -15.4703 15.2771
-0.108267 -20.9403 18.5463
-0.23989 -18.6641 18.9777
1.19503 -17.8952 17.8502
7.51978 -19.2734 18.9655
5.5945 -18.9872 18.9538
4.68755 -19.2954 17.7303
3.21221 -22.7987 10.8316
4.32415 -22.7675 13.6912
5.70325 -22.463 15.8905
8.0505 -26.4072 17.483
8.57991 -24.8583 16.566
15.6872 -22.0277 14.7675
13.7049 -23.7326 15.2988
12.1544 -24.9363 15.3818
14.4012 -30.6633 11.1133
13.8648 -28.0871 12.3775
13.934 -27.9773 13.9414
18.8685 -30.9793 17.2717
17.4386 -29.7619 16.5894
16.5991 -30.3482 15.3061
15.8297 -35.6468 11.3224
16.4517 -34.7737 13.4676
17.2114 -34.1737 15.1429
19.4151 -36.0591 17.57
27.4826 -38.7929 14.9873
24.5892 -38.0274 15.3139
22.8069 -37.8063 17.1523
23.7723 -41.62 20.0365
24.241 -39.7155 19.9845
26.3985 -35.7056 24.6448
26.953 -37.4602 23.2481
27.4809 -38.8944 21.9447
32.1591 -40.142 17.8901
31.6136 -40.1774 20.0721
30.945 -40.5299 21.8646
37.3347 -40.9859 22.7101
35.7634 -38.8208 22.6681
34.0992 -39.5118 23.5496
34.5965 -35.4673 25.5172
34.0452 -36.4396 27.1539
34.1987 -38.0325 27.0258
33.1354 -38.21 31.0316
28.5383 -39.8438 27.8897
30.3731 -38.5907 29.7381
31.822 -39.1667 29.6774
timestep
-10.7661 21.922 -27.6775
-12.3352 21.975 -31.9308
-12.0218 20.2766 -29.9443
-11.8438 21.2179 -28.2021
-16.9191 20.3064 -31.1516
-16.387 21.0767 -29.0009
-15.5142 21.791 -27.3623
-15.2354 24.6575 -22.9767
-17.1465 24.2545 -23.4701
-17.3495 22.8242 -24.1923
-20.501 19.9727 -21.9034
-20.5685 20.9069 -23.5526
-24.0916 19.7675 -20.9329
-23.6876 22.0102 -20.5923
-23.5127 22.8856 -22.2838
-20.1671 26.5815 -23.9865
-21.8729 26.9662 -24.4901
-22.8025 25.747 -24.6984
-24.2452 24.4662 -32.2865
-24.3865 25.303 -29.0724
-23.0641 25.2908 -28.3762
-16.7646 26.1991 -32.1892
-19.3573 25.2849 -31.3395
-20.3893 26.2588 -30.9906
-24.5021 29.816 -32.5173
-21.3769 30.2666 -33.4493
-20.7052 28.9065 -33.7276
-16.4818 30.607 -32.7608
-17.0506 29.7834 -33.9185
-14.5256 29.4085 -39.8389
-14.612 28.4337 -37.7885
-14.8785 27.5044 -36.1318
-9.22749 25.8824 -32.7412
-10.5719 26.8538 -33.8768
-12.0596 26.6347 -33.6049
-17.5667 26.2384 -26.6531
-14.255 26.0265 -28.047
-12.5581 26.6606 -29.9143
-9.32535 28.9017 -27.6607
-9.18249 27.0079 -28.093
-5.90352 27.6472 -21.0346
-6.67346 27.2938 -23.2501
-7.65769 26.3423 -24.6764
-5.2369 20.3173 -25.4914
-7.07577 21.6558 -24.9721
-8.54798 22.7318 -24.3196
-14.9316 19.7997 -23.6148
-12.8093 20.451 -22.6829
-11.0473 21.2081 -22.0132
-10.8239 23.4406 -15.4068
-10.5434 21.9784 -17.2025
-10.3889 20.4439 -18.3712
-10.8754 15.9158 -16.2311
-11.6379 17.2811 -16.5993
-15.0407 16.9182 -14.8389
-14.2146 18.3572 -14.0933
-12.4849 20.6072 -10.6728
-13.0129 18.8031 -10.5642
-16.8981 17.722 -8.30693
-15.0946 17.6192 -7.58786
-16.5933 12.6134 -7.49106
-14.6496 12.9299 -7.78647
-13.8584 14.0419 -7.13439
-6.55729 14.8307 -2.79517
-8.71116 13.0219 -4.77444
-10.1559 13.0845 -6.82721
-8.42758 12.1454 -11.587
-8.47067 11.2701 -9.76613
-6.67038 6.54803 -8.31701
-6.46921 8.11929 -9.58555
-2.23114 8.52343 -11.8694
-3.8474 7.46713 -12.2719
-6.38057 2.36948 -17.0732
-4.50068 2.98091 -15.2
-3.51259 3.9963 -13.8648
0.0844401 3.16202 -10.9024
-0.158924 2.86778 -12.2301
5.49138 1.1692 -14.9925
3.47229 0.577514 -14.024
1.88072 -0.195064 -13.4032
4.21382 -0.542565 -8.55465
3.05087 -2.89781 -9.93245
1.71527 -2.65575 -10.4885
-5.64796 -2.8479 -9.15819
-2.66818 -4.07543 -8.00938
-0.263197 -3.6575 -7.42664
5.30452 0.321657 -0.827694
3.28912 -1.31225 -3.21119
1.82339 -3.02472 -4.38172
1.83321 -7.24331 -2.03527
2.22887 -5.44993 -1.4981
1.82307 -4.53681 2.37056
3.6436 -4.45843 1.99032
6.89044 -8.93807 1.64974
7.47051 -7.14304 2.36981
6.51528 -6.41625 3.39351
7.62244 -7.07791 7.25576
8.2011 -5.3388 6.73893
9.60086 -1.83168 7.91583
10.6501 -2.51103 6.48925
16.0665 -0.681044 4.11214
15.2766 -2.00261 6.29061
14.139 -3.24412 7.35442
12.9762 -1.3156 11.5326
13.8528 -2.51559 11.1863
18.2343 -4.6456 14.4052
15.9956 -4.87769 14.3164
14.081 -4.79716 14.2144
9.16707 -6.31289 15.6047
10.964 -5.88309 16.2118
11.0795 -7.43225 19.8769
11.5841 -8.7826 18.6571
8.46584 -11.4364 21.1915
9.41396 -12.9103 19.1513
10.7719 -12.3801 17.9199
7.31011 -16.1799 13.6965
7.76267 -14.7939 15.0096
9.11012 -14.2182 15.0589
11.8985 -13.4083 11.4501
10.0149 -12.8947 11.5874
5.50522 -10.9219 11.5409
6.71252 -11.739 10.2902
8.31801 -11.8957 3.47474
6.88503 -12.0702 5.3333
5.48106 -11.7763 6.72014
-0.919519 -12.0285 7.8711
0.705262 -11.0123 7.51266
1.62975 -11.877 6.71499
1.06342 -11.4862 1.73464
0.269073 -12.2954 3.19726
-4.3027 -16.8388 4.29797
-3.83964 -15.0124 2.43519
-2.15056 -14.808 1.59845
-2.99713 -16.7209 -1.62256
-3.09819 -15.8575 -6.33174
-2.30282 -14.9427 -4.85124
-0.94249 -10.7897 -3.00207
-2.73098 -11.5074 -3.30039
-6.83412 -10.1409 -1.61313
-5.83728 -9.50855 -2.54414
-5.08609 -5.22684 -4.65388
-6.42055 -5.84156 -3.43313
-10.284 -4.33826 -1.05041
-9.87769 -4.57932 -2.43709
-12.6124 -3.33834 -5.87983
-12.6643 -2.64661 -4.16715
-14.7372 1.11262 -2.354
-15.3738 -0.2736 -2.719
-20.1484 -1.27617 -1.85299
-19.1575 0.158072 -2.71311
-20.3142 4.27035 -0.0760747
-19.3643 3.86278 -1.67534
-16.1332 3.37123 -5.61702
-16.9026 5.15624 -5.31581
-17.1051 5.74109 -3.89243
-15.2445 10.0713 0.122533
-15.3963 9.78213 -2.1462
-15.6377 9.18099 -4.02995
-8.4725 9.322 -5.81115
-10.9372 8.28464 -6.20238
-12.9029 8.40211 -6.55892
-16.9585 8.88559 -10.0445
-16.7319 6.22967 -9.66116
-14.2257 5.34194 -10.1547
-13.2413 5.36413 -8.9474
-8.59504 0.45653 -6.9167
-9.44453 1.85566 -8.57337
-10.2896 3.12767 -9.66457
-8.47298 7.63197 -14.9361
-8.18349 4.84809 -14.0573
-8.78324 2.5483 -13.1164
-10.5623 -2.29911 -11.8214
-9.32391 -2.40909 -13.3525
-8.34311 -1.23954 -13.4212
-3.19472 -1.06235 -13.4839
-3.9039 -2.16899 -14.9216
-5.30012 -1.86468 -15.6643
-6.42821 -1.03096 -23.1082
-5.90461 -2.00101 -21.0082
-5.08261 -2.70052 -19.3323
1.27941 -6.69752 -19.9485
-0.523828 -5.52226 -19.159
-2.3118 -5.05982 -18.5129
-8.35974 -7.2819 -16.1426
-5.03133 -7.87311 -14.9731
-2.61208 -7.08892 -15.2531
2.23557 -5.45351 -15.7281
1.39352 -5.68984 -13.8832
0.593983 -6.91422 -13.54
1.40908 -11.2004 -10.9051
2.73271 -9.89428 -10.4265
2.35904 -8.41439 -10.5403
2.69238 -6.18222 -6.61275
4.06722 -6.66419 -7.63349
8.42302 -6.43193 -8.87547
8.81804 -4.86931 -7.2763
7.45997 -5.59826 -6.07828
9.81795 -7.97822 -2.32199
8.0094 -7.34593 -1.87864
7.71788 -5.90521 -2.38199
8.46348 -1.19312 3.17556
7.66175 -3.15641 1.54897
8.66906 -3.87907 0.753675
13.7641 -3.26381 1.06551
13.0604 -3.98435 2.7246
11.8417 -4.96027 2.63044
10.6364 -11.2879 6.13245
10.9978 -9.35895 4.28359
11.2797 -7.60763 5.23909
11.0773 -5.71378 11.5764
10.7186 -6.61151 9.88485
11.8832 -6.91868 8.96434
16.7312 -7.47297 8.57716
16.2572 -7.11626 10.4541
14.9896 -7.76018 10.818
11.5556 -9.02691 13.4043
12.9793 -9.93782 14.288
14.2045 -9.12216 14.2618
19.6642 -5.39427 17.9283
17.5977 -7.46042 17.533
16.3581 -9.65444 17.2796
15.0495 -14.7587 22.2169
15.8673 -12.3627 20.9642
14.822 -11.4762 20.226
11.9646 -11.0371 22.73
9.14636 -11.5715 26.3935
9.67434 -12.8753 25.146
8.2875 -16.3534 24.2507
6.28124 -22.3975 20.0454
7.61328 -21.0089 21.3298
8.68711 -19.6941 22.4265
12.7069 -17.6396 24.8387
12.8235 -19.4609 24.3033
12.3799 -19.8716 22.9088
14.3303 -22.8124 16.3868
15.2647 -21.9927 19.0775
15.6145 -21.4747 21.5515
19.9277 -19.7991 22.0632
19.2106 -21.3454 22.7639
20.6702 -26.3254 27.4553
20.8461 -23.9078 26.2156
21.0215 -22.0859 25.9421
24.6215 -17.4994 30.8024
22.8057 -18.3328 28.6028
22.725 -19.8692 28.5206
24.496 -22.7656 34.0441
24.5251 -21.743 32.3754
23.2399 -21.0343 32.0494
18.8038 -18.6149 37.0668
19.8992 -17.8686 35.0496
21.4165 -19.0487 34.846
22.0985 -19.7898 38.4391
20.1906 -23.4024 45.2273
20.5922 -21.1697 43.2475
19.5764 -20.0036 41.2873
14.4441 -18.6462 40.7759
16.3068 -18.154 41.0524
21.0104 -14.9792 46.0525
19.063 -15.8326 45.0113
17.3296 -16.6799 44.3728
14.8072 -20.2002 48.3647
14.6621 -18.0095 47.7194
14.6816 -16.1676 47.0255
11.6396 -10.9666 51.9161
13.6482 -12.5323 51.2346
13.8482 -13.1587 49.3046
13.7152 -8.44998 45.523
12.9351 -9.34628 46.9665
14.0342 -9.59791 48.0453
14.0014 -4.86026 50.2369
18.0734 -8.43564 52.1398
15.5189 -7.08735 51.6686
15.1803 -6.61806 50.2109
timestep
-5.43731 -6.38855 -33.1434
-2.29776 -7.31013 -35.6937
-4.53892 -8.58448 -35.172
-5.80986 -7.41661 -34.0978
-8.93514 -7.73217 -39.486
-9.96849 -7.03107 -37.5074
-9.11436 -7.75609 -35.8609
-8.58451 -10.0571 -32.0021
-10.4531 -10.5437 -32.5867
-10.5782 -10.7371 -34.0831
-13.0835 -13.9357 -36.3483
-13.6143 -13.029 -34.6853
-13.7121 -15.7554 -30.8229
-16.0688 -15.3482 -31.1878
-16.2396 -13.5326 -31.9617
-15.2018 -9.91948 -27.7491
-16.5439 -11.2147 -27.5281
-17.2354 -11.5587 -28.8582
-20.0622 -4.64581 -31.6948
-19.745 -7.8513 -30.6411
-18.3213 -8.3324 -30.7613
-13.4738 -2.63597 -31.3215
-15.0599 -5.07 -31.3202
-16.66 -4.99907 -31.4663
-18.3031 0.293446 -29.4214
-19.0491 -0.807209 -32.4533
-17.9972 -1.75983 -33.0433
-14.0789 0.208127 -34.4021
-14.8421 -0.931603 -35.0993
-10.6936 -3.20994 -39.1681
-12.9006 -3.61144 -38.446
-12.8302 -3.78007 -36.539
-6.54997 -3.57807 -34.815
-8.234 -2.79948 -35.5186
-9.47033 -3.47293 -34.7909
-12.4188 -8.36325 -29.2051
-10.3606 -5.65585 -30.1378
-8.77846 -3.94629 -31.096
-7.80438 -1.50079 -27.309
-6.54314 -2.63758 -28.3553
-5.77226 -4.88264 -22.8701
-4.92965 -2.97351 -24.1306
-4.13953 -3.86883 -25.7807
1.39952 -4.40158 -29.7003
-0.20689 -5.51792 -28.4543
-1.467 -6.30826 -27.2355
3.48748 -9.91058 -23.6976
1.49098 -9.65383 -24.8019
-0.0269824 -9.62237 -26.0238
-2.95165 -13.3663 -30.6663
-2.31936 -13.2819 -28.4082
-1.71335 -12.9367 -26.4359
-2.85977 -16.3091 -23.0718
-2.38545 -16.2681 -24.5339
-3.79248 -19.8112 -25.6646
-4.89927 -18.4453 -26.2353
-8.66249 -17.3884 -28.8585
-8.13736 -16.8899 -27.095
-8.51552 -19.4193 -23.0644
-9.24501 -17.6537 -23.4681
-5.15978 -13.7086 -20.1
-6.02743 -15.0903 -21.2294
-7.32421 -14.778 -21.9953
-12.3412 -9.35384 -20.5772
-9.20579 -10.0263 -21.8647
-6.88375 -11.0067 -22.1398
-2.61695 -8.25231 -23.363
-3.52366 -9.00382 -21.7188
-1.89416 -9.76048 -17.2401
-2.64838 -8.14239 -18.1225
-4.64601 -4.11724 -15.2485
-3.10481 -5.01122 -16.0674
2.08686 -1.06797 -13.8398
1.0397 -2.54185 -15.8194
0.318562 -4.10349 -14.9953
1.6675 -6.66519 -11.2575
0.76134 -5.51673 -11.4614
-3.54671 -3.12762 -6.29056
-1.6066 -3.3976 -7.44255
0.179952 -3.48516 -8.34547
5.04802 -0.772017 -3.29387
3.72764 -1.67285 -5.72271
2.29416 -2.01924 -5.48417
-4.95707 -0.755988 -2.4081
-1.45071 -1.10018 -2.92308
0.843045 -0.0153485 -2.62245
5.81979 7.43737 -0.278608
4.77422 4.12237 -0.876532
2.6184 2.80511 -0.757476
-0.624153 2.6524 2.78425
0.582857 4.13168 2.22181
0.732028 7.26613 4.72678
2.27268 6.25056 4.91292
5.81447 1.79944 5.78339
6.07165 3.62967 6.46369
4.98907 4.41133 6.9935
4.98628 4.74245 11.0568
5.50137 6.28849 10.2673
7.01705 9.82585 9.22516
8.38387 8.75819 9.99323
13.4047 5.97788 13.4344
12.8286 8.22602 12.1443
11.2036 9.1563 12.5541
10.8051 13.6641 14.3085
11.2075 12.2748 14.8231
12.7794 10.2004 21.8464
11.6501 11.2417 20.1049
10.6735 11.9553 18.5831
6.4295 14.5277 19.3812
8.18502 14.2592 20.2947
8.58156 15.662 24.012
7.77558 13.9784 24.0489
1.00814 16.1182 25.2588
3.56263 15.7595 24.7916
4.00955 13.9193 24.1342
-0.797559 14.3648 21.587
0.856972 13.9962 20.6694
1.96961 13.1054 21.0724
4.08913 10.1593 18.5456
2.43747 10.8869 18.0485
-0.956584 11.1054 14.7428
0.349631 9.66282 15.0736
0.540344 4.77018 9.85765
0.21065 4.90195 12.228
-0.0429308 6.77106 12.6612
-0.373472 9.51897 8.0841
-1.7155 8.09157 8.18282
-2.24521 7.59416 9.58948
-7.0348 8.0007 9.54125
-5.85188 7.012 8.43126
-8.16023 0.0838413 6.45913
-7.37341 2.51848 5.7195
-6.93002 4.45466 5.81366
-10.011 5.93877 4.06085
-14.9041 5.39209 2.48924
-13.1565 4.66408 2.33837
-10.7385 0.677904 0.76103
-11.3617 2.29206 -0.0882719
-10.2119 4.94839 -3.90154
-11.4049 4.04076 -3.46353
-14.9358 2.12065 -5.02279
-13.5953 2.62765 -6.17183
-12.5614 3.1381 -10.86
-13.673 3.32443 -9.88448
-17.7538 4.18241 -12.0121
-16.7992 2.66601 -11.8387
-18.6172 -1.57357 -12.6647
-17.3183 -0.8428 -13.1876
-14.9123 -1.34393 -17.4582
-15.8263 -2.53787 -16.2713
-16.9722 -7.14232 -17.4188
-15.5436 -6.25926 -16.4706
-10.7405 -6.35353 -14.4018
-11.7059 -7.91653 -14.5098
-12.4999 -8.36276 -15.7437
-14.3008 -12.7629 -20.0604
-13.0953 -12.1702 -18.1472
-11.9459 -11.9983 -16.6337
-4.33511 -12.9938 -16.2252
-6.60212 -11.5588 -16.4665
-8.27477 -12.007 -15.5676
-12.4906 -14.806 -13.7397
-11.6596 -13.0298 -11.7261
-9.10509 -13.205 -11.0549
-8.26676 -12.2006 -11.8015
-4.75079 -17.7722 -12.2236
-4.53385 -15.5234 -11.876
-4.72519 -13.6074 -11.5465
-0.446959 -8.30226 -7.1589
-1.13019 -10.4404 -9.20955
-1.2699 -12.3452 -10.8361
2.20241 -12.6122 -13.9711
3.06107 -12.767 -12.284
2.26277 -13.4195 -11.1622
3.27361 -17.7786 -6.68867
3.45728 -16.8482 -8.29927
3.89404 -15.3124 -8.33934
10.8843 -17.5208 -11.2207
9.14098 -16.3634 -10.1855
7.65862 -15.5992 -9.11278
6.96033 -10.5694 -14.6741
7.34128 -11.3342 -12.5393
7.4696 -12.1639 -10.7586
4.99307 -14.4357 -4.93234
7.61226 -12.183 -5.59069
7.51662 -10.3026 -7.39933
4.58988 -6.12036 -7.60383
5.85746 -6.21544 -6.17648
7.38015 -6.69117 -6.41289
12.145 -5.91105 -5.64841
11.2122 -4.3481 -4.83626
9.76961 -4.78751 -4.36199
7.39154 -4.85076 -0.539114
7.91517 -3.25837 -1.47528
7.83587 1.75032 -4.08934
8.38419 1.64074 -1.86344
8.47145 0.343814 -0.418194
8.50035 -1.52891 4.00009
9.38579 0.266319 4.27205
8.84093 1.31215 3.29473
9.9764 8.26071 4.93226
8.75983 5.90771 4.79229
9.5996 4.58164 5.13886
12.6109 7.58413 8.44819
12.7277 5.64037 8.86427
11.3658 4.88731 8.60199
9.77959 0.72167 14.3501
9.85745 2.96288 12.919
9.44688 4.55379 11.8499
5.77053 8.72571 15.6201
6.34002 7.15784 14.5149
7.93251 6.94117 14.3643
12.7115 8.93017 15.9231
11.4772 8.32129 17.3166
10.5926 7.0672 16.9748
7.8727 3.8223 17.5603
8.05108 4.57252 19.3307
7.78163 6.14876 19.283
10.2148 10.0947 23.8412
7.46742 8.93066 23.6181
5.73002 7.99108 21.9434
-0.957156 7.12951 19.3176
1.56358 6.57121 20.5635
2.15277 7.90588 21.1734
-0.359586 9.8176 23.4695
-5.11781 10.2187 22.8622
-3.99784 8.85821 23.5526
-3.78417 5.33386 22.1705
2.12871 0.325127 21.6167
0.752083 2.18711 22.117
-0.262522 3.85528 22.7333
2.91934 7.90871 26.0396
2.20071 6.18343 25.6403
2.80722 5.13973 24.5178
11.473 2.94355 23.9057
8.55366 3.93885 23.8181
6.226 3.82872 24.9187
5.9171 0.75128 28.894
5.18241 2.39208 28.3693
5.01522 9.23871 30.9963
4.9333 6.70836 31.0173
5.21386 4.72026 31.372
4.36145 3.5699 38.7028
5.10051 3.46037 35.8491
4.50089 4.58641 35.0671
5.85591 10.5143 37.3896
5.13996 8.70129 37.1901
6.10678 7.76911 36.3921
12.6889 5.9353 37.3168
10.8088 6.80609 36.1896
9.77832 8.18363 37.1952
10.5877 11.0557 39.5759
14.6332 15.6431 33.7398
13.9473 14.8907 36.4916
13.1718 13.6433 38.6216
14.8345 13.0021 43.2085
14.4699 14.5905 42.0525
12.7674 21.2131 43.4829
13.8591 19.1956 43.9344
15.2195 17.6603 44.1386
22.0923 16.0502 46.2905
19.954 16.9498 46.4836
18.1611 17.5624 46.7126
14.0058 16.4226 47.4899
14.7036 17.9301 49.6178
16.3495 19.0306 49.6593
18.6536 23.4119 53.5485
17.1713 22.7072 52.5305
17.3819 21.2078 52.4312
17.0204 20.3214 57.2378
20.4554 18.1168 54.2434
19.9988 20.2782 56.057
18.5564 20.7814 55.9231
timestep
-26.9024 29.4193 -33.3855
-26.2673 28.6969 -38.6572
-26.7021 29.9738 -36.3512
-26.8723 28.9 -34.6977
-22.7839 25.8132 -39.1051
-23.4276 25.9608 -36.8312
-24.0698 26.2582 -34.9763
-20.8052 25.34 -32.0555
-21.5535 27.0108 -31.3598
-23.1031 27.0683 -31.4408
-26.0787 27.7413 -27.976
-24.9754 29.0394 -28.8239
-21.1706 33.6833 -24.0655
-21.5939 32.1956 -25.8673
-22.0883 30.9853 -27.2777
-16.9879 32.8397 -28.6653
-17.6003 31.2024 -29.4915
-18.552 30.2075 -28.64
-15.7299 30.9694 -21.3686
-17.6749 30.679 -24.0128
-17.1956 29.7439 -25.0187
-13.8897 23.5064 -22.442
-14.9615 25.6318 -23.9883
-15.6463 26.7932 -23.1592
-18.4642 29.0776 -18.6197
-16.0215 26.8166 -18.5318
-14.8412 27.2212 -19.3976
-12.1366 23.7861 -17.6931
-12.0392 24.7627 -18.847
-6.93925 26.8571 -22.4097
-8.50816 25.1561 -22.0656
-9.68405 23.6299 -21.6653
-12.4577 19.2709 -21.8701
-11.3166 19.6756 -23.4152
-9.8601 20.1522 -23.0316
-0.77866 18.3092 -25.3236
-4.10341 18.7186 -24.4836
-6.679 18.6148 -24.6167
-8.10768 15.3033 -27.7376
-6.6166 15.2058 -26.2802
-3.20869 9.72011 -22.0947
-3.61665 11.3303 -23.8527
-4.09672 12.5389 -25.3466
1.37238 14.0997 -28.9896
-0.326198 12.565 -28.4871
-1.85409 11.2625 -28.1845
0.0217895 5.56294 -31.636
-1.76831 7.0667 -30.8365
-3.11566 8.18697 -29.9171
-9.94747 7.06994 -33.0656
-8.02788 6.70996 -31.7056
-6.52797 6.66876 -30.387
-8.36251 4.53949 -26.9182
-7.97321 3.83106 -28.1677
-9.40459 0.329474 -29.2371
-10.6504 1.58754 -29.5659
-14.7075 2.78494 -31.4618
-14.3279 2.44974 -29.5723
-17.3638 -1.17324 -30.6596
-17.0009 -0.279366 -28.9156
-14.5795 -5.80532 -26.5736
-15.0823 -4.11788 -27.3584
-15.6285 -2.92524 -26.6171
-15.0441 4.1887 -22.9569
-15.6118 0.782603 -23.4726
-14.2575 -1.32423 -23.4275
-9.74976 -3.53212 -22.5789
-11.1664 -2.72029 -21.6787
-12.0303 -1.99341 -16.6805
-10.5491 -2.18902 -17.9422
-5.87331 -2.50355 -18.004
-7.10223 -3.41016 -16.7312
-3.2567 -6.2466 -11.407
-5.84109 -6.02777 -12.0731
-5.63037 -4.61352 -13.416
-3.04816 -1.01165 -12.5719
-2.72124 -2.43049 -12.2624
-4.072 -1.68992 -5.11306
-3.43795 -2.52338 -7.14042
-2.71704 -3.60304 -8.59322
-1.58933 -10.7335 -7.38511
-1.59626 -7.87714 -7.9085
-2.53472 -7.02983 -7.09576
-3.24923 -13.8509 -4.4834
-4.14938 -10.6332 -3.48812
-3.2852 -8.28722 -3.55868
-0.681702 -5.20916 4.3701
-2.30362 -6.18827 1.4223
-1.58041 -8.1035 -0.147117
1.37222 -11.5085 1.01043
-0.236367 -10.896 1.92319
-1.60218 -12.8884 5.1042
-0.744146 -11.2313 5.62628
4.18078 -11.7779 6.6403
3.37357 -10.1886 7.62353
1.87421 -10.2949 8.2599
0.956619 -10.1717 12.2199
0.724631 -8.51674 11.4398
-0.84976 -4.96368 12.1605
0.962776 -4.76268 11.9561
5.96493 -5.18769 10.0881
5.43372 -3.44239 11.9791
4.39203 -4.30097 13.4819
6.04327 -5.83855 17.7175
5.89199 -4.52423 16.9971
7.67124 2.10813 16.6894
8.07989 -0.0558156 17.4009
8.38054 -1.85925 18.2164
6.77173 -1.37353 22.84
7.93457 -2.64875 21.9505
9.42683 -5.19254 24.5271
8.22505 -6.04568 23.4147
4.74296 -10.8602 19.9979
5.09701 -10.5248 22.6692
5.43983 -8.69251 23.3694
3.12272 -9.93227 28.6106
4.03653 -8.3473 28.232
3.96865 -7.65748 26.8611
5.70278 -3.64131 27.2192
4.13861 -3.96939 26.2105
2.76563 -1.5313 22.5433
2.04902 -3.27735 23.1232
-4.26913 -5.29144 23.5525
-2.43331 -5.1503 22.1211
-0.741665 -4.88671 21.0418
2.10528 -4.64252 17.5085
0.78594 -5.95995 16.8978
-0.512375 -5.57759 17.3709
-4.37562 -4.75118 14.4728
-3.53608 -6.19692 15.0342
-3.1793 -11.1223 9.41324
-4.61721 -9.32448 10.7833
-3.6018 -7.87771 11.6396
-2.1227 -6.43811 8.45374
-3.93222 -3.64088 5.00775
-4.57362 -5.26382 5.80937
-8.87396 -7.44901 6.35502
-7.83789 -7.09382 4.72881
-9.48473 -8.57295 0.635809
-8.90782 -7.31499 1.15349
-7.40378 -4.9334 -2.30215
-9.04713 -4.51442 -1.3771
-11.9486 -1.07283 -1.87687
-12.216 -2.55719 -2.11622
-16.6016 -2.80863 -3.70871
-14.9583 -3.23159 -4.71136
-15.1326 -5.29616 -9.00109
-14.8216 -3.91796 -8.395
-13.2747 -0.394972 -10.9473
-14.8461 -1.37777 -11.1805
-18.6277 -2.80684 -13.7882
-17.2257 -1.55779 -14.1963
-14.7542 1.56758 -18.2374
-16.5029 0.692355 -18.5851
-17.5749 0.430598 -17.486
-23.6084 -0.393403 -20.5207
-21.9023 -1.30442 -19.2987
-20.2365 -2.08727 -18.7284
-19.3735 -2.01183 -24.889
-18.6712 -3.47811 -22.857
-17.858 -3.90626 -21.0582
-16.2905 -5.31317 -14.0211
-15.4982 -4.19322 -16.4856
-15.0558 -6.16567 -18.2796
-14.8682 -5.73923 -19.814
-10.3632 -7.67467 -24.9939
-11.2552 -7.93297 -22.9073
-12.0173 -7.85256 -21.0708
-13.53 -9.0523 -13.6626
-11.8188 -7.26095 -15.2899
-10.6304 -7.33483 -17.484
-8.20837 -11.7084 -16.5048
-6.98975 -10.3503 -17.0709
-7.30145 -8.85905 -16.6679
-1.88437 -5.3022 -15.525
-3.2123 -6.78321 -15.4658
-3.76654 -7.49296 -16.7185
-1.25674 -6.53673 -23.0317
-1.06052 -7.58962 -21.1043
-1.12034 -8.4727 -19.3032
4.88679 -7.36417 -15.3625
2.55987 -7.73469 -15.3424
1.0494 -8.76312 -16.1845
-3.65128 -14.7373 -15.3511
-1.04489 -13.1232 -13.9206
-0.122597 -10.9418 -13.2921
1.88488 -5.81216 -9.38331
1.14912 -7.25617 -10.4632
1.54191 -8.6421 -10.5649
4.9253 -11.5923 -8.70496
4.30838 -10.6099 -7.21903
2.85226 -10.3222 -7.35643
-0.163815 -11.4156 -3.791
0.918479 -9.80067 -4.13811
0.618156 -3.3748 -0.793996
1.16113 -4.71797 -2.46796
2.13073 -6.37965 -2.71415
7.06535 -8.00688 -1.04461
5.48271 -8.82984 -0.378372
4.32901 -7.89443 -0.0697758
3.11249 -5.37579 6.31238
3.26864 -7.18271 4.44803
4.53056 -7.02002 3.66994
7.84761 -3.83342 4.7374
7.66295 -4.94321 6.27805
7.34347 -6.48668 6.01794
8.22841 -13.3608 9.58935
8.38473 -10.8357 8.86671
8.00276 -8.91191 8.87669
8.27503 -6.14095 14.8767
7.65117 -7.11929 13.3848
8.70807 -7.63469 12.4257
14.7327 -8.51901 14.9923
13.2055 -7.88683 13.9892
11.864 -8.1069 14.5758
7.78636 -8.78725 17.194
9.28043 -8.86405 18.4695
10.3268 -7.846 18.0948
13.8892 -2.4845 23.8831
13.0141 -4.50359 21.7254
12.1132 -6.88202 21.3124
12.373 -12.9103 25.5718
12.5751 -10.1955 24.5148
11.2888 -9.33219 24.111
8.44669 -8.61407 26.4974
8.44103 -13.1628 25.2572
7.64409 -12.2496 26.6409
10.2848 -12.6971 29.296
16.9852 -8.93259 28.2436
14.7704 -9.74488 28.5214
12.801 -9.95128 28.7701
8.61942 -8.27704 31.246
9.9148 -6.9426 30.8312
10.6606 -6.89503 29.5101
12.0132 -0.365945 34.6467
12.5714 -2.03524 32.1193
12.6624 -3.75302 30.2465
15.2261 -1.09591 27.1367
15.6826 -2.33451 28.4181
17.8471 -3.71633 34.7806
17.1064 -4.5376 32.4574
18.0258 -4.13073 30.787
24.9757 -7.11394 29.5067
22.8695 -5.17574 29.6487
21.728 -5.34246 30.6136
24.4777 -6.20539 36.6091
23.1538 -6.6043 35.2392
23.4358 -5.64049 33.9792
25.2651 -0.744734 31.3218
26.2058 -2.44363 32.6174
26.8013 -3.96846 33.6951
28.3169 -5.66784 36.7228
32.4808 -3.57752 32.5982
32.4423 -3.0928 35.4204
31.7816 -3.98341 37.68
33.8319 -5.52526 41.5834
33.6016 -3.64189 41.0624
40.7866 -2.97371 38.9109
38.4683 -2.63738 39.0574
36.7261 -2.14192 39.5501
36.3432 -1.19073 34.9043
36.0597 0.997785 35.5932
36.1308 1.00033 37.576
36.0001 7.59796 39.4627
34.8505 5.20661 39.5383
34.277 3.37113 39.8738
28.0577 5.03666 38.7664
29.9166 4.58563 38.437
30.5772 4.31229 39.7492
27.6413 3.14341 44.1169
28.3153 -0.545908 44.6221
30.0366 1.70388 43.7759
29.3675 2.84602 43.0855
timestep
-39.077 1.36328 -6.39581
-42.9423 5.16639 -7.45647
-40.9647 3.40715 -7.05754
-39.1052 2.78826 -6.73901
-36.5877 1.26688 -11.3219
-37.8232 3.29377 -11.0189
-36.9072 4.14784 -9.50836
-37.8255 6.20771 -13.7487
-37.1481 7.57869 -12.609
-36.1551 7.24915 -11.5595
-32.137 9.66941 -11.7991
-33.7787 10.1424 -11.0454
-39.5676 10.5728 -7.74871
-37.9909 11.6251 -9.21421
-36.6691 12.5313 -10.228
-40.7077 15.6806 -11.0451
-39.0821 16.4757 -11.4628
-37.8989 16.104 -10.6051
-39.3129 17.1153 -2.96064
-39.3432 15.9629 -6.03563
-38.1966 16.5792 -6.90372
-31.0475 14.3728 -6.52207
-33.4435 15.9381 -6.79343
-34.7168 15.3669 -6.20004
-36.7678 10.7624 -3.68897
-34.3938 12.5638 -2.56336
-34.723 14.1144 -2.68048
-30.4255 15.7336 -1.39388
-31.6948 16.4063 -1.87868
-33.9632 22.4893 -0.834137
-33.0917 21.0873 -2.59974
-32.4353 19.6087 -3.76441
-30.6242 21.4658 -7.01744
-29.3115 19.9354 -6.98043
-29.9331 18.6197 -6.45816
-32.1338 13.8432 -11.4241
-29.3509 15.426 -10.2186
-28.0368 15.7188 -7.9958
-24.88 12.2668 -6.41028
-24.7512 13.7822 -7.75868
-23.2487 14.3007 -13.7375
-22.8332 13.0123 -11.7367
-22.1967 14.3873 -10.451
-17.9743 18.4229 -8.90629
-18.0031 17.2258 -10.9843
-19.8353 17.1298 -11.7028
-21.2894 22.3282 -15.1267
-20.3058 20.2268 -15.0437
-19.2741 18.6347 -15.1781
-16.0195 21.061 -18.5284
-15.4681 20.7209 -16.2808
-15.57 18.713 -16.181
-12.0542 15.8218 -17.7402
-12.5499 16.3354 -16.4239
-9.95855 15.7202 -13.5107
-9.61743 17.3754 -14.3807
-7.55222 20.7052 -17.3458
-6.96941 19.9585 -15.6183
-4.89645 21.0245 -11.5265
-4.19925 20.6547 -13.3456
-5.03763 15.1233 -12.5319
-3.71497 15.7592 -13.8049
-2.87864 17.0342 -13.444
2.76583 21.0248 -15.132
2.34799 17.598 -14.4348
0.622249 15.8539 -14.0869
2.59311 11.4586 -15.3114
2.86407 12.7229 -13.7578
6.65558 13.3824 -10.501
6.33957 12.5942 -12.2019
9.77007 9.6312 -13.9886
8.44059 9.49604 -12.5813
7.13748 7.2562 -6.24395
7.98532 6.46191 -8.5862
9.11078 6.57153 -10.2351
13.1389 4.01608 -11.491
11.6689 4.17698 -11.8467
9.38788 0.947314 -17.2534
9.42504 1.11174 -14.9921
9.98351 1.05071 -13.0935
11.2906 -3.60637 -7.51847
10.6324 -1.38618 -9.21494
10.588 -1.71264 -10.7068
12.6085 -7.71746 -15.0747
9.78474 -6.86273 -12.9274
9.41841 -5.25967 -11.0708
7.29142 -3.07 -3.92636
7.02468 -5.29254 -6.65952
7.79493 -7.06936 -8.21439
9.33859 -11.8213 -9.14885
7.68608 -10.8516 -8.4242
4.72851 -13.5441 -7.78939
5.47495 -13.0438 -6.15198
8.56727 -13.1682 -1.46959
6.90336 -14.1563 -1.75983
6.53486 -15.0043 -2.95859
6.83645 -18.7777 -1.90924
5.09255 -18.3051 -1.68028
1.37529 -19.4731 -0.917184
1.6455 -18.0363 0.0232065
2.04061 -11.3071 3.41327
1.20988 -13.8346 3.39348
1.2217 -15.7566 3.10318
0.742707 -17.3699 7.78902
0.172383 -16.3821 6.78582
-2.87422 -10.6095 6.12007
-2.08562 -12.2205 7.68755
-1.19497 -13.5246 8.78113
-3.58698 -14.3005 13.1397
-1.87201 -14.9001 12.3589
-0.139948 -18.4955 13.1435
-0.805225 -18.4963 11.4522
-4.15238 -20.7585 5.30693
-3.0644 -19.5242 7.37562
-2.26398 -20.5784 8.70075
-1.16245 -25.0532 11.1431
-1.29672 -25.0837 9.23559
-0.911706 -24.0286 8.20785
-3.53876 -25.4908 4.44592
-2.11957 -24.1615 4.61721
1.54479 -20.8117 3.73454
-0.283505 -21.0887 3.28735
-3.94996 -15.5803 3.67037
-3.1532 -17.4679 2.48048
-2.58444 -18.9724 1.29426
-4.5463 -19.9712 -4.89351
-4.49637 -19.81 -2.91554
-3.11325 -19.4853 -2.42906
-3.19046 -14.4512 -3.08504
-1.87018 -15.9095 -3.37491
3.44961 -17.3389 -7.10798
2.53983 -16.0127 -5.04374
1.88305 -15.359 -3.28676
3.03925 -13.3954 -0.164854
5.19942 -9.75814 -1.88655
3.45534 -10.3197 -2.33505
0.237183 -7.58997 -4.3125
1.38263 -8.73436 -5.11606
1.42293 -10.8706 -9.31895
1.90159 -9.56646 -8.70044
4.65157 -6.14992 -10.9064
3.15139 -7.16301 -11.3726
0.293443 -8.32697 -15.1196
1.58989 -8.8223 -14.3976
3.17915 -12.6919 -17.2192
3.31751 -10.736 -17.1694
6.45184 -9.89039 -20.7413
5.16239 -10.5448 -20.5478
2.75941 -11.785 -24.65
3.992 -12.8127 -23.447
4.80808 -17.0881 -22.0946
5.50509 -16.2766 -23.5104
8.98456 -13.6584 -26.2939
9.17927 -15.6179 -26.3067
7.88355 -16.4438 -26.4805
6.63499 -19.6823 -32.7843
7.97778 -18.8797 -31.1439
8.99726 -18.3682 -29.6297
12.659 -18.9351 -34.3519
12.9713 -16.8605 -32.6927
12.2715 -17.187 -30.8436
12.7081 -19.4265 -26.7449
13.1284 -16.6366 -26.6188
15.4103 -15.9697 -27.8945
15.3618 -15.3722 -29.2633
17.9849 -9.66768 -30.2712
19.2219 -11.6189 -29.9839
18.4128 -13.3547 -30.0424
25.0347 -18.1304 -30.9475
23.1898 -15.9195 -29.826
20.9114 -15.7884 -28.6999
24.0994 -13.2595 -25.1334
23.2825 -14.8908 -24.597
21.8157 -15.0485 -25.1117
16.7735 -14.387 -22.6345
18.4505 -14.3794 -21.7894
19.7884 -13.6598 -22.2663
21.6192 -7.61404 -20.8588
20.9327 -9.60159 -19.9098
20.5853 -11.4507 -19.262
15.5897 -8.98593 -17.0097
17.7897 -8.90741 -16.3252
18.4701 -10.7064 -16.2314
20.9772 -16.4304 -15.8464
18.9205 -14.4538 -13.7792
17.1229 -12.6603 -13.218
12.9945 -10.592 -8.61026
13.5919 -11.7177 -10.1957
14.8967 -12.4614 -10.1382
15.2791 -16.1396 -4.74925
15.4919 -14.5084 -5.81423
14.4783 -14.4057 -6.93417
10.2173 -14.3947 -5.16382
11.4345 -12.9622 -5.28084
10.7406 -5.73135 -3.8789
10.5988 -7.92633 -4.36179
10.3335 -9.7067 -3.65388
10.7537 -8.69401 1.15098
8.98499 -9.46721 0.879316
8.2899 -9.06263 -0.420084
2.55665 -4.97779 0.767339
4.27098 -6.93117 0.193446
5.56724 -6.70469 0.795788
6.5927 -2.28955 3.70563
6.23961 -3.97329 4.72333
5.08244 -4.92761 4.15841
1.64755 -6.88793 4.30349
1.30547 -5.57371 6.62427
2.33383 -3.90754 6.53412
0.770767 1.85379 9.49221
0.706835 0.260621 8.44399
1.84593 -0.770247 8.69408
4.91268 0.571299 12.358
4.55482 -1.31391 12.2708
3.13712 -1.60908 12.1921
-0.370214 -2.59269 15.6738
1.45042 -2.92196 16.4461
2.56569 -2.05081 15.9017
9.40911 1.84534 17.7891
6.86975 0.353145 18.5388
4.94014 -1.21864 18.7816
5.88446 -6.14458 24.3826
5.62825 -4.70002 21.846
5.44071 -3.2203 21.9746
6.97923 -1.98144 25.2056
7.34245 2.80121 27.7377
7.3407 1.69319 26.1249
8.82755 2.71037 22.7884
15.1052 3.11951 22.6572
13.6508 3.46897 24.4224
12.1578 2.13808 24.6914
11.2461 -2.63396 25.4796
11.5148 -1.68301 27.247
11.0243 -0.219739 27.4917
15.6404 -0.787228 34.1339
12.9538 -0.204124 32.8294
11.8289 1.14203 31.0047
10.3713 4.64461 29.0918
11.4062 4.77054 30.5893
15.6338 8.74984 30.0003
13.6246 8.49836 31.6141
12.6382 7.46952 32.9611
9.30186 7.64084 39.7685
11.1493 6.87702 37.5869
11.512 7.99579 36.6111
13.7668 13.5326 38.6236
12.2396 12.4949 37.9286
12.1552 11.1061 38.6974
12.416 11.1029 46.53
12.3375 11.6825 44.1613
11.7193 12.1916 42.3348
11.5656 15.9284 43.0754
11.9554 15.6941 35.6997
11.7555 17.5508 38.0021
12.2445 18.4709 40.3195
15.9119 20.9665 40.8737
14.3047 21.6673 40.0711
12.6624 20.1086 33.4478
13.064 21.4754 35.2648
13.6825 22.8482 36.4323
7.49469 25.0675 34.2246
8.97351 24.0697 35.7667
10.686 24.8954 35.4335
10.4349 23.0261 41.8274
10.5523 25.1512 40.3085
10.8506 26.3988 38.9786
13.9232 31.5675 41.409
12.6315 30.2947 40.9717
13.1702 28.914 40.4896
14.3361 26.296 45.1731
15.4355 22.8677 44.5108
14.9991 24.9551 42.6001
14.4027 26.3765 43.0707
timestep
-39.7798 3.36522 -0.59663
-39.1883 -0.331667 1.99332
-40.6651 1.06313 0.413476
-41.0482 2.67744 -0.499079
-46.5896 2.60517 -5.78116
-44.6708 3.29812 -4.62013
-43.1748 3.73065 -3.44874
-40.5707 7.2595 -5.80268
-42.3315 7.9523 -5.29195
-42.8857 7.50616 -3.93258
-47.6532 6.91618 -4.44654
-46.5835 8.13372 -3.46952
-48.8936 2.13447 -1.36579
-47.4776 4.06701 -1.14432
-46.4415 5.67558 -0.497172
-45.6262 6.26047 4.52076
-43.9948 6.22653 3.46691
-44.0559 5.27297 2.23234
-46.7589 -1.38755 4.73138
-46.5253 1.40324 2.94366
-45.075 1.67566 2.73473
-41.5782 -5.07581 2.7023
-43.5178 -2.98542 3.29511
-43.4824 -1.71332 2.36536
-45.1454 -0.263303 -2.41709
-42.1206 -1.71047 -2.24003
-41.9702 -2.71625 -1.04214
-37.614 -2.27209 -2.12405
-38.277 -3.47786 -1.45805
-34.8268 -8.87172 -0.491168
-36.7962 -8.01173 0.395426
-36.4951 -6.02771 0.658324
-32.0657 -8.6107 2.57294
-31.818 -7.32985 1.06042
-32.6738 -6.1009 1.06968
-30.6357 1.47225 -0.0827817
-30.102 -1.80648 1.06087
-30.8394 -3.44375 -0.814733
-26.0448 -2.67116 -1.72883
-27.5935 -3.6109 -2.7186
-30.2451 -5.7796 -8.04274
-28.2845 -6.09427 -6.85233
-26.6777 -5.91732 -5.65597
-24.4588 -10.8615 -7.07983
-23.0341 -9.12835 -6.50515
-23.8458 -7.63649 -7.60421
-22.798 -4.76394 -14.3574
-22.7704 -4.88086 -11.9608
-22.9827 -6.63887 -11.1376
-18.7562 -9.96699 -15.9724
-20.8269 -8.82099 -15.7342
-21.3682 -8.87363 -13.8064
-18.8312 -12.468 -11.9007
-19.1561 -11.0413 -11.6421
-16.5751 -10.5794 -8.64114
-15.9039 -9.65857 -10.1539
-13.1519 -7.07527 -12.9886
-13.0384 -8.95888 -12.6338
-10.6418 -13.0659 -14.3293
-10.183 -11.202 -13.736
-4.3649 -7.95615 -13.0008
-5.81035 -9.18024 -12.7642
-6.52736 -10.076 -13.9095
-4.72682 -13.2663 -20.8325
-3.01422 -11.4701 -18.2791
-3.78081 -11.5924 -15.8329
-0.697551 -14.9004 -13.6354
-0.624397 -13.0099 -14.1561
1.79164 -9.15773 -13.5371
2.51502 -10.8931 -14.0565
7.29303 -12.2268 -14.6692
6.07002 -11.719 -13.165
5.54251 -8.72829 -7.53462
6.31304 -11.1365 -8.34098
7.72008 -11.3295 -9.69064
11.6967 -9.58205 -7.51831
11.0756 -10.9463 -7.96087
15.4995 -17.0297 -6.40721
13.9482 -15.3223 -6.33864
12.6868 -13.8729 -6.14399
8.89158 -13.7205 0.386543
10.2944 -14.7664 -2.04612
11.5287 -13.9679 -2.51185
16.5181 -8.09789 1.5996
15.0161 -11.1626 1.13374
13.6518 -13.148 0.545956
12.4414 -19.6044 3.62727
13.5718 -16.4585 4.6221
13.5105 -13.912 4.23059
16.7529 -10.8168 7.03412
14.8355 -11.6113 6.94125
12.6066 -9.93954 9.93387
12.1418 -9.24765 8.32088
9.80711 -4.64868 4.28598
9.95832 -5.91901 5.80061
11.1898 -6.00105 6.69854
13.5314 -2.96075 7.29266
11.9163 -2.67544 8.14997
9.81765 -0.486473 10.6092
9.40559 0.0563988 8.93001
5.87477 3.05993 6.46746
8.44669 3.34653 5.4111
9.93143 3.13047 6.6489
9.07437 6.64538 9.70921
10.0399 5.46854 9.74248
15.2622 3.64541 14.8713
13.3052 3.52158 13.6307
11.6087 3.68386 12.7535
9.81021 2.75835 17.4408
9.59793 2.22716 15.5302
7.65395 -1.13374 14.8559
6.5118 0.228194 14.4894
0.132864 3.72668 12.9033
1.24666 1.75957 14.1204
2.72729 0.870858 15.0011
0.590298 -2.11059 20.4312
1.01069 -1.01264 18.8851
1.3931 -1.56143 17.4807
-2.06022 -3.45138 14.744
-0.187058 -3.84299 14.9929
3.84388 -5.08749 12.8557
2.82748 -3.51893 12.8788
6.13481 2.35364 11.2578
4.79516 0.345764 10.7395
3.71748 -1.1403 10.0139
5.45295 -0.544269 5.21202
5.65443 -2.40455 5.79158
4.57546 -2.94202 6.76879
3.06889 -7.09263 4.96243
4.54885 -6.68796 6.07636
7.67806 -11.6764 10.9331
7.43497 -9.8642 8.95963
7.4516 -8.84729 7.36875
9.95068 -9.94072 4.66545
6.77176 -7.78731 1.83471
7.03551 -9.66577 2.15671
8.9309 -9.5174 -2.39869
7.33866 -10.4088 -1.59697
3.35513 -12.9207 -2.68182
4.77054 -13.1569 -2.38329
5.19342 -17.4987 -4.25677
5.8074 -15.8096 -4.781
8.66778 -15.1335 -8.40531
7.1572 -15.2128 -8.31042
4.56028 -15.4764 -13.0927
6.00042 -15.6449 -11.9815
8.37413 -17.8812 -15.493
8.21734 -16.4528 -14.9954
9.95815 -12.5081 -17.7599
9.61163 -14.4245 -17.8185
9.27896 -16.7457 -21.8627
10.8105 -16.1876 -20.8902
16.0435 -17.073 -21.0211
15.1828 -16.6596 -22.6769
14.0114 -15.6773 -22.9108
12.4141 -10.185 -26.1858
13.2644 -12.3009 -26.3517
14.2458 -13.9715 -26.37
19.8517 -10.6304 -26.7695
17.6568 -10.879 -25.3302
17.7239 -12.8633 -25.3991
15.8629 -16.8713 -29.1774
16.084 -17.7801 -26.5444
18.6583 -17.5895 -25.4611
18.9401 -16.3943 -24.6445
22.9218 -14.1957 -19.7089
22.1363 -15.9545 -20.9366
21.8411 -17.4144 -22.3024
21.2436 -24.4774 -23.5179
23.1339 -22.2097 -22.8236
23.7583 -20.4098 -21.1642
28.4961 -19.7919 -19.8332
27.5223 -18.6714 -18.5925
26.0444 -19.1497 -18.4629
22.8414 -18.4923 -12.4927
24.0002 -19.04 -14.0413
24.5947 -18.0929 -15.1328
26.6292 -10.8729 -14.3862
26.1868 -13.0633 -13.5902
25.5452 -14.911 -13.2407
25.9191 -15.0745 -5.62548
25.0986 -14.711 -7.75868
24.4118 -14.5559 -9.64153
22.563 -12.4212 -16.344
21.4116 -12.6569 -13.0024
21.444 -12.3369 -10.492
23.7371 -11.2011 -5.7365
21.9774 -10.286 -6.19354
20.9408 -11.0676 -6.98116
16.7798 -9.41634 -2.15773
17.9008 -10.3764 -3.47386
18.2124 -9.61583 -4.83869
16.3379 -5.4494 -5.14862
17.2131 -6.17053 -3.61454
20.008 -5.75393 0.427257
18.8287 -3.85699 0.367194
17.0709 -4.58349 -0.125029
13.5065 -6.67812 2.87722
13.8031 -4.80875 3.55891
14.3626 -3.79906 2.42697
12.9028 3.04793 2.21926
12.757 0.458089 2.50143
13.9647 -0.13344 3.19466
17.8939 1.58484 5.66891
16.3299 1.4062 6.88006
15.0824 2.00008 6.16472
12.1155 8.81325 5.6683
12.3835 6.39787 6.78753
14.152 5.54751 6.8612
17.9007 9.67716 10.4505
17.0655 8.91148 8.87602
15.9871 7.94936 9.27808
11.5786 9.22414 13.8683
13.2116 8.76358 13.0102
13.3569 9.25914 11.5967
13.2883 13.3438 9.57674
11.5766 13.4025 10.4753
11.4833 12.6433 11.8395
11.0732 15.7042 18.3069
9.79627 14.0618 16.1891
8.64294 13.9223 13.8624
4.26391 19.774 13.235
5.31239 17.1882 14.0789
6.65722 16.9971 13.3424
8.14042 20.3698 12.2437
11.101 23.7537 13.6961
10.9449 21.9421 14.1516
11.317 20.6254 17.7525
10.098 26.2248 21.6844
9.3437 24.1323 20.9401
8.77736 22.7605 19.6505
6.79573 18.2692 17.5956
5.65175 19.6235 18.3746
5.82082 21.0627 18.1525
5.1155 27.4477 15.2796
3.4452 24.9342 15.5995
2.63867 22.8316 16.8439
-0.954568 20.7754 19.4317
-0.723017 21.2277 17.5287
-2.5014 17.3528 14.949
-2.7966 19.6635 13.7446
-3.27908 21.3328 14.8159
-8.54575 26.5789 13.0534
-6.01359 25.3605 13.969
-6.00143 23.8438 13.6498
-9.94376 21.0954 9.1431
-9.02176 22.2115 10.5584
-7.49798 22.1992 10.56
-7.98323 26.0199 4.68819
-6.77441 25.0712 6.5347
-5.80056 24.4379 8.12237
-3.50393 27.1728 8.92858
0.762966 32.1608 13.1281
-1.78346 32.1812 11.5728
-2.89684 30.8478 9.80683
-3.8444 34.7209 6.69997
-2.18012 33.7616 7.28772
0.975436 39.1733 9.39594
1.10443 37.082 8.26785
1.40849 35.2838 7.50325
1.84117 35.3215 12.408
4.07453 35.3024 11.5392
3.9182 34.2533 9.92314
5.52937 27.7014 7.17785
5.67585 30.2723 7.92999
5.87852 30.9686 9.6537
10.723 28.8762 13.468
9.01078 29.6141 12.996
8.40475 29.0954 11.6793
6.76543 24.8824 12.5661
9.73166 24.9816 7.80096
7.78573 24.6023 9.81974
8.30518 25.2334 11.1898
timestep
-28.9274 -24.9348 2.36513
-31.9649 -26.4804 3.2132
-30.82 -24.2996 4.29892
-29.1199 -24.0245 3.42327
-28.6494 -24.0493 9.80445
-27.2671 -23.6027 8.05124
-26.4333 -23.6145 6.20695
-22.5323 -25.2295 8.7487
-22.4173 -25.9496 6.91026
-22.8372 -25.0158 5.78499
-23.4661 -25.2844 1.01534
-23.1029 -26.5969 2.30546
-21.5627 -32.4612 4.40409
-22.9653 -31.6662 2.5771
-21.9383 -30.0653 1.89651
-17.6089 -32.6775 1.7394
-17.7142 -31.4727 0.235027
-19.0972 -31.3294 -0.299435
-23.051 -37.8216 0.661993
-21.6616 -34.917 0.10626
-20.3625 -34.8927 -0.693376
-18.8949 -40.0783 -6.1515
-18.6778 -38.2875 -3.90394
-20.0271 -37.7636 -3.16662
-25.5995 -38.0443 -4.19265
-23.7969 -40.7424 -3.90156
-22.7145 -40.5676 -2.84664
-20.4519 -44.2979 -4.52205
-20.3765 -43.4803 -3.23531
-14.5419 -47.9212 -0.986388
-16.0251 -46.0208 -1.3856
-17.0339 -44.399 -1.55332
-11.835 -44.1959 -1.11593
-12.6509 -42.6682 -2.16544
-13.9067 -42.1156 -1.55147
-16.2139 -35.518 3.25052
-14.4646 -37.1997 0.723457
-14.1977 -38.3911 -1.45865
-13.7848 -37.9964 -7.11613
-13.4068 -37.48 -5.14844
-10.5559 -31.9122 -3.99653
-9.51116 -33.9755 -4.66334
-10.8577 -34.8748 -5.8797
-7.79022 -35.8447 -10.5492
-9.82831 -34.6821 -10.2619
-9.22738 -33.3755 -8.9125
-3.61176 -29.2543 -7.96494
-5.68256 -29.9187 -8.79202
-7.24915 -30.1673 -9.92441
-9.85698 -26.8015 -11.5303
-8.79475 -27.2016 -13.6175
-7.10764 -27.8478 -12.9767
-3.37699 -26.2343 -15.2269
-3.61479 -26.573 -13.7476
0.167246 -26.4252 -12.3777
-0.748344 -24.9407 -11.8729
-1.66557 -19.8831 -10.023
-1.02264 -21.2029 -11.2653
2.12722 -19.8566 -15.4321
1.88562 -19.9366 -13.4596
3.76794 -19.4288 -9.14777
5.24532 -18.7865 -10.3256
4.43425 -17.9763 -11.3732
1.96475 -11.5585 -13.4184
4.89076 -12.9923 -12.0305
6.56285 -14.7421 -11.4165
11.054 -13.03 -10.1485
9.21116 -12.6621 -9.56163
6.97774 -9.60983 -6.52603
8.61799 -9.61966 -7.45369
11.0101 -5.15698 -6.70568
10.7758 -7.01337 -5.94111
13.4668 -11.1093 -1.59371
13.9314 -8.52808 -2.30193
12.4844 -7.32011 -2.65215
12.1289 -3.42266 -0.102934
13.2671 -4.36908 -0.410175
20.3515 -3.9241 2.26091
18.0278 -4.02092 1.93594
16.1596 -4.55871 2.05032
12.8757 -1.60899 8.2816
14.1586 -3.52333 6.24514
15.3111 -3.03771 5.49599
20.1309 4.46924 6.09261
18.8953 1.28531 6.81235
17.8323 -0.785677 7.51813
15.7906 6.67318 11.2801
16.2154 3.10283 11.075
17.111 0.650064 10.9869
13.5682 0.176471 14.1043
14.8572 -1.14332 13.4621
14.7791 -5.04414 14.7425
14.2279 -4.86474 12.9571
10.2045 -5.46472 7.90189
11.5599 -5.46237 9.25495
11.2509 -5.52999 10.7216
8.99527 -8.46894 12.4202
10.0334 -9.14588 10.9927
10.3196 -12.0916 8.32975
8.91354 -10.9833 7.87
2.17255 -7.23484 5.78292
3.83517 -9.30916 6.22763
5.20457 -10.5372 7.0286
4.73118 -14.7313 9.12266
3.9657 -13.9734 8.07711
1.90678 -19.8651 7.4518
1.25164 -17.7293 7.61228
0.750013 -15.8168 7.6333
-1.85125 -14.2654 11.9123
-1.34822 -13.8484 10.0824
-0.729188 -10.087 8.90581
0.831879 -10.8436 9.61397
5.09787 -11.8 14.8624
4.91348 -11.5348 12.2521
3.56863 -10.1 12.1311
2.86761 -4.60632 15.5068
3.39077 -6.5099 15.1814
4.21138 -6.91137 14.0258
8.10181 -3.87766 12.8895
7.35802 -4.65976 14.3906
9.49231 -5.15713 18.3173
9.46142 -3.53579 17.316
11.1756 0.89591 21.907
11.5682 -0.400182 19.9108
12.0917 -0.954054 18.1636
14.9838 -2.84397 21.2421
15.8536 -3.06823 19.5605
15.7399 -1.85032 18.6593
19.7985 -1.76425 16.4439
18.0967 -1.21412 15.7696
18.5919 -7.19128 12.7859
19.7283 -4.81144 12.5345
18.7514 -3.13906 12.5387
16.1641 -4.03554 9.8569
14.067 -9.09553 10.038
14.9608 -7.57506 9.27107
17.353 -8.27061 5.64686
15.4908 -7.78576 5.57677
12.4323 -7.04892 2.06925
12.5158 -8.0484 3.22557
9.19547 -11.7637 3.97298
9.97476 -10.7538 2.57874
8.13077 -9.0278 -1.49486
8.71132 -10.3621 -1.02265
8.20815 -13.4442 -4.78048
9.59036 -12.2265 -4.25011
13.8252 -12.2264 -6.08619
12.7913 -11.1073 -6.04354
14.7786 -6.54488 -7.53295
14.254 -8.17557 -8.26748
14.1989 -6.72378 -12.6544
15.706 -7.5963 -11.7642
19.3534 -11.2906 -12.5923
19.3413 -9.63791 -13.6781
19.1925 -8.16402 -13.2185
23.5016 -7.66392 -18.3259
22.5588 -6.69335 -16.5675
21.7521 -6.01087 -14.9532
23.0158 0.967475 -18.7282
21.7051 -1.01877 -17.636
21.3613 -2.34401 -16.0334
21.8929 0.40102 -11.818
19.9489 -1.54686 -11.2204
17.925 -1.44975 -12.9114
17.9905 -2.18055 -14.2756
12.9074 -6.2504 -16.7773
13.9638 -4.24646 -16.3708
14.9196 -2.57566 -16.4704
8.91767 3.07799 -18.3357
11.6517 2.13966 -17.7071
13.8047 0.739959 -17.8767
18.1668 -0.171795 -21.3524
18.2547 0.0227051 -19.5022
17.4328 1.16196 -18.9434
16.2359 6.26401 -21.0213
17.978 5.76481 -20.1122
18.7424 4.42137 -20.2242
24.2192 3.26113 -23.7152
23.2716 4.4296 -21.8812
22.4223 5.34415 -20.4284
22.1543 12.5106 -22.479
21.8293 10.7138 -21.1356
21.609 9.03307 -20.1987
21.0384 3.38429 -15.6794
20.849 6.92672 -15.4946
19.7223 8.72056 -16.9017
13.7751 11.6461 -17.0917
15.3689 10.5522 -16.8713
16.6224 10.7356 -16.0198
15.1954 12.5391 -9.71236
16.0729 12.2015 -11.4428
15.2957 12.2243 -12.774
12.6743 15.0046 -14.4304
12.7877 14.8858 -12.551
12.4338 14.0569 -6.45019
11.6395 15.8145 -7.75214
10.9019 16.1577 -9.54659
5.89207 17.1427 -10.5152
6.89076 18.6602 -10.2734
7.89166 18.5442 -9.1702
9.33233 18.2825 -4.37504
7.29621 20.0559 -4.68888
6.36466 19.7791 -5.82154
1.6713 18.6253 -3.02496
1.60263 19.7234 -4.6574
2.79379 20.6394 -4.94747
3.6428 27.3871 -4.54206
3.87679 24.8986 -3.51078
4.00299 23.2531 -2.49591
6.51893 24.3948 3.35137
6.24266 23.8657 1.53872
4.81859 24.0166 1.06393
-0.0798275 26.3745 4.67131
0.979336 25.2594 3.51438
2.25224 25.9556 2.97695
3.52558 31.9599 5.57102
3.08583 30.6056 4.22654
2.87555 29.1992 4.88751
1.51579 24.0608 9.59054
1.61716 27.0146 9.17277
1.07008 29.3789 8.20341
-2.78091 35.5678 9.76925
-1.60739 33.0676 8.77916
-0.95325 32.1559 9.7979
-2.46403 32.3591 13.3185
-7.28298 32.4859 13.8953
-5.98261 31.074 13.7993
-6.83732 27.4459 13.7734
-10.565 24.9167 8.8463
-10.6637 25.8512 11.0126
-9.60404 27.5901 11.0147
-9.8007 33.2855 7.5569
-9.34927 31.575 8.19355
-10.3294 30.6868 8.93294
-15.8965 26.5143 12.3162
-14.5977 28.3688 10.384
-13.8644 29.6355 8.24929
-15.651 33.5309 5.46411
-15.2572 33.0159 7.14705
-17.1255 38.1361 11.8694
-17.3471 36.0505 10.3202
-16.7024 36.1718 8.46279
-17.9532 38.5355 3.64284
-18.4638 39.9218 6.11992
-17.4614 39.6597 7.30887
-16.0197 41.6925 11.3537
-16.3008 43.1696 10.1458
-17.5361 42.9518 9.1817
-12.6586 44.7838 6.60647
-14.9251 44.6383 5.79751
-16.8961 44.5831 5.80265
-18.8669 43.0117 2.97198
-25.4481 39.3283 0.464833
-23.1623 40.2068 2.1849
-22.0783 41.2265 4.25341
-22.7557 42.2854 9.0359
-23.5597 41.0787 7.62824
-30.6593 43.2772 9.61179
-28.9004 42.096 8.55547
-27.3847 40.9786 7.93953
-27.9979 43.6665 1.98241
-27.8503 41.6831 3.14538
-28.0198 40.1551 4.36905
-21.6335 36.8409 7.13187
-23.6194 36.92 5.48307
-25.3796 37.2511 4.71953
-29.1704 32.7405 7.17745
-27.7495 33.5536 6.19605
-27.2764 34.8116 6.80012
-26.6702 32.6498 11.6555
-31.3986 35.1912 10.5787
-28.6457 34.8818 11.4694
-27.8251 33.9849 10.5305
timestep
-14.4738 -15.4292 -0.266331
-10.1169 -17.5383 -0.493769
-11.8335 -15.4003 -0.671299
-13.4056 -16.1883 0.334383
-12.7191 -23.2117 -2.72274
-12.7602 -21.1073 -1.6212
-12.5742 -19.7823 -0.215986
-11.5812 -19.4955 4.41766
-10.2013 -20.6149 3.78999
-9.7091 -20.1715 2.32173
-5.32026 -19.23 0.908927
-6.0765 -20.7982 1.70532
-0.0503999 -23.7257 2.33798
-2.3155 -23.318 3.11472
-4.09794 -23.1091 3.93204
-7.53187 -25.8067 7.21115
-6.72128 -24.1371 7.78616
-5.31857 -24.013 7.44891
-0.674908 -28.9128 11.29
-3.24357 -27.6651 9.49853
-2.82447 -26.5438 8.42846
4.04287 -27.1839 5.38001
1.76403 -27.2876 7.15541
0.401705 -27.2418 6.47491
-3.94595 -29.023 5.08845
-1.44429 -29.0578 2.91046
-0.0494013 -29.3495 3.4072
2.42921 -27.3676 0.247443
2.85599 -28.5424 1.19873
9.96 -30.5597 -0.884065
8.0083 -29.5266 0.0791267
6.59485 -28.3304 0.870736
6.78006 -24.8858 4.46114
8.28613 -24.4288 3.28459
8.03528 -24.9644 1.85113
11.2987 -21.756 -6.04123
9.31205 -22.1477 -3.25454
9.78329 -23.3017 -1.07879
14.0283 -24.5481 -0.507433
13.6129 -22.7343 -1.26314
15.6699 -18.1663 2.03088
15.9551 -18.9455 -0.188724
15.9852 -19.8864 -1.92234
21.5565 -21.8952 -1.56193
19.7118 -23.0561 -2.46965
18.8563 -21.7609 -3.66384
13.731 -26.3585 -7.3178
15.0569 -24.4265 -6.56559
16.1511 -22.8101 -6.09135
11.365 -17.1859 -8.31391
13.3931 -18.0848 -7.40319
15.0315 -19.2281 -7.00593
18.302 -15.9421 -6.95161
17.6663 -16.9402 -5.94473
17.1139 -14.8963 -2.65565
15.5138 -14.8281 -3.64018
11.6199 -12.9301 -5.73245
13.0263 -12.0213 -4.73046
13.9169 -7.12761 -4.14635
12.6114 -8.37136 -3.50521
9.34722 -9.79628 0.602895
9.29456 -8.00115 -0.0824407
9.50705 -7.71164 -1.58185
6.50837 -4.94222 -8.15203
6.55199 -4.23293 -4.78619
7.68091 -4.43478 -2.50781
5.92965 -1.27436 0.801296
5.35109 -2.92956 0.033983
0.488767 -5.34178 1.1332
1.65156 -3.65129 1.12479
-0.800116 -0.0886498 3.96345
0.631758 -1.32594 3.81517
4.84718 0.690565 8.16631
3.96731 -1.82954 8.24764
2.3701 -2.30365 7.13875
0.0292325 -5.65611 9.98797
0.379743 -4.1509 9.9216
-1.32325 2.43738 13.2448
-0.460836 0.214012 12.9682
0.100065 -1.69132 12.843
4.49598 -3.96796 15.4665
1.87236 -3.94844 16.6308
0.999944 -2.73841 16.3235
-2.06347 3.51495 18.0231
-0.848553 0.855475 19.7964
1.18539 -0.77311 19.6357
-0.462064 -4.80266 25.9904
0.151028 -1.63384 24.6285
2.17773 -1.82223 23.1206
3.44134 -6.10369 24.0332
3.97625 -5.13623 22.4098
6.82055 -6.71062 20.0549
5.08591 -6.98409 19.3281
0.597509 -8.06569 17.4765
1.92447 -9.17204 16.8121
3.07124 -9.81758 17.6262
2.62603 -13.7395 18.1021
3.96417 -13.3974 16.7641
6.61156 -15.1533 14.7138
5.62936 -14.162 13.4954
5.50022 -13.684 6.54643
4.9674 -13.2085 9.10987
3.68394 -14.2396 10.1828
3.13664 -17.9969 7.801
2.046 -17.1392 8.46633
-3.77335 -16.1076 6.33443
-2.44582 -17.6152 7.28171
-1.43952 -18.8431 8.39429
1.04414 -22.9012 6.1746
-0.182928 -22.3726 7.5736
0.133034 -24.3141 11.0094
1.08382 -22.6574 11.0811
6.65047 -17.4418 9.78704
5.58044 -19.4781 11.0649
4.29539 -20.7174 11.9278
8.57918 -19.839 14.7702
6.92706 -19.1566 15.4695
5.63338 -19.8007 15.3448
3.21762 -20.7815 19.2462
3.80587 -19.0985 18.6394
8.33094 -17.1416 19.5378
6.55708 -16.5828 19.4061
6.02235 -10.148 22.029
5.82361 -12.5009 21.857
6.41772 -12.7895 19.9653
9.71351 -12.733 17.3328
8.86187 -11.4638 16.261
7.9223 -10.6064 17.1852
8.69785 -6.14969 15.6974
7.1551 -7.33946 15.5049
-0.261465 -7.79943 12.9923
2.2654 -7.0733 13.0372
4.23505 -7.06198 13.0537
4.93916 -4.07823 10.9246
8.30821 -1.16177 12.8379
6.48341 -0.955048 12.5674
4.34472 3.13057 13.0352
4.21688 1.92516 11.658
5.86443 5.18719 8.95372
4.53119 4.48677 8.92678
2.21669 5.76258 4.08516
3.20716 4.59977 5.36273
5.23525 0.233734 4.56666
5.09287 1.55393 3.95991
5.01331 2.98919 -0.864858
3.9277 2.03612 0.349251
-0.682284 1.18381 -0.753568
0.632648 0.443135 -0.774212
2.26839 -3.32565 -3.18642
2.10241 -1.49707 -3.65498
5.33622 -0.428157 -7.2985
3.43392 -0.396853 -7.06438
0.30871 0.512164 -11.8702
1.9281 -0.448345 -11.8202
2.40996 -1.43664 -10.6106
1.44997 -7.43465 -11.1738
2.68854 -5.88319 -12.205
3.65217 -4.28165 -12.8298
5.49419 -7.70443 -18.5031
4.15802 -5.4761 -18.2504
4.21737 -4.36755 -16.6408
8.56738 -2.7726 -14.6326
7.56624 -0.372408 -15.6024
6.61923 -0.684241 -18.2026
5.28154 -1.22373 -18.3936
1.29279 3.34643 -22.9845
2.5427 1.61697 -22.0447
3.74734 0.0766346 -21.6622
6.80685 2.74415 -28.8054
7.42295 1.90625 -25.9965
6.75676 0.59541 -23.8657
11.3288 -2.23054 -23.3256
10.0976 -2.35789 -21.8806
9.26219 -1.11899 -21.5315
9.71447 3.93901 -18.1288
9.8692 1.97216 -18.0874
10.8372 1.22631 -18.9674
18.1537 0.569908 -18.4214
16.0036 0.984121 -17.5451
14.2177 1.48228 -16.9392
11.2222 7.22427 -15.4246
13.2474 6.4881 -16.3309
14.5573 5.29491 -17.1793
19.2557 2.97259 -22.2012
19.1452 5.53699 -19.8183
17.5187 7.05153 -18.545
17.2462 12.8532 -19.046
16.2496 11.7845 -17.6803
16.8597 10.477 -17.0192
15.1835 11.055 -10.7063
15.8137 10.3974 -12.3587
15.3074 11.1019 -13.6343
11.935 14.5463 -13.5728
13.7443 14.5525 -13.0723
15.4179 20.585 -13.3326
15.7063 19.2865 -11.4416
14.1235 18.0476 -11.5497
11.0646 18.1904 -7.30405
10.3312 18.983 -8.95457
11.2128 19.7133 -9.82036
14.9718 23.6506 -10.9498
12.5009 24.3371 -10.4806
11.7776 23.5176 -9.48314
7.48968 23.0261 -7.68364
8.35939 24.0838 -6.3369
9.37639 24.9831 -6.91449
4.8921 29.7008 -6.20491
7.39601 29.0651 -5.60998
8.32955 27.7777 -4.5242
3.75135 24.9942 -0.705877
5.23344 25.2015 -2.01047
6.05252 26.4809 -1.75029
7.61081 27.8981 4.38416
7.12186 27.9826 2.50154
6.65971 26.6278 2.04821
3.25375 29.2053 3.95086
2.19459 27.8312 2.88923
2.80412 26.4352 2.59813
-0.85076 18.5209 2.71925
0.00588974 21.1486 1.92208
0.212209 23.6966 1.85377
-4.07315 29.5147 0.27443
-2.40962 27.0596 0.342074
-2.64293 25.9692 1.35081
-6.1801 24.7902 0.386122
-9.19108 23.8524 3.49477
-8.97347 22.7347 1.95734
-12.0538 21.3854 0.167132
-12.7475 15.8228 1.37092
-12.3837 16.4299 -0.798795
-13.334 18.0828 -1.21627
-17.513 20.457 -4.35822
-17.5893 19.0187 -3.21684
-16.9393 19.0467 -1.80521
-18.6204 19.6227 6.22746
-18.8467 19.3913 3.25248
-19.6022 19.0957 0.861738
-24.6196 17.9277 -0.783667
-23.1699 19.1101 -0.629965
-24.2698 25.9677 -1.92431
-23.4323 23.6477 -3.23331
-24.3814 22.1051 -2.43633
-30.4174 17.9284 -3.33038
-28.9503 20.4742 -3.28514
-27.544 20.5009 -3.88855
-23.9734 20.3404 -7.37178
-25.5344 19.6994 -8.11994
-26.754 20.4645 -7.54964
-30.0858 18.3947 -11.2142
-29.699 17.2423 -9.1812
-30.0835 18.7894 -8.01406
-32.7316 19.8292 -5.55538
-33.5822 27.6358 -2.89083
-34.5309 25.5059 -4.65603
-33.994 23.4464 -5.94228
-34.5802 25.4664 -10.2585
-32.954 24.8616 -9.23389
-30.4734 31.5273 -6.91752
-30.7143 29.3532 -7.33026
-30.5024 27.4754 -7.90536
-23.6838 27.3547 -6.38353
-25.7963 27.71 -7.11157
-27.1712 26.5828 -6.1784
-30.3601 32.2848 -3.09339
-28.5114 30.4719 -3.14319
-27.6739 28.682 -3.03067
-27.5791 26.8646 3.2639
-26.8439 27.2479 1.53654
-27.5019 28.4076 0.741895
-26.0354 31.5739 4.9995
-30.7724 31.8144 2.36164
-27.9347 32.4554 2.7601
-27.1419 31.2661 3.19455
timestep
-7.92649 -24.546 -6.24842
-10.8249 -21.1664 -6.67274
-8.53435 -22.2599 -7.59559
-7.36455 -23.1648 -6.41292
-2.18305 -19.5035 -3.72989
-4.34423 -20.6311 -3.32091
-6.14304 -21.5317 -3.22308
-6.2803 -23.0727 1.83573
-7.40979 -21.6243 1.41173
-8.10849 -21.6496 0.112416
-12.629 -22.1648 -1.1804
-11.9018 -20.7845 -0.0647423
-16.0205 -21.6681 2.94362
-14.2646 -23.266 2.92324
-12.8499 -22.0088 3.38418
-13.3956 -20.2627 8.05105
-11.7169 -19.8036 7.27868
-11.0122 -20.9359 6.60314
-13.2612 -26.6107 11.5346
-13.0589 -24.0036 9.3628
-11.8781 -24.2097 8.37907
-9.14705 -30.7418 6.10508
-9.65381 -28.3515 7.67779
-10.9057 -27.6395 7.17598
-15.4993 -27.0607 6.67562
-14.3518 -29.7052 5.11245
-13.208 -30.3847 5.92436
-12.2784 -33.5262 2.62436
-11.5873 -33.1385 3.90678
-5.78539 -37.7732 6.0567
-7.1604 -36.1289 4.97431
-8.22783 -34.7604 4.01582
-5.95495 -30.3036 0.812419
-5.94823 -32.2225 0.355692
-5.70546 -33.1842 1.56439
0.88391 -37.2797 3.71757
-0.935267 -34.9273 1.88585
-2.02582 -32.6664 2.1483
-0.109277 -27.6094 3.41167
-0.0359995 -29.4202 2.49603
3.65779 -30.8343 -2.81084
3.67359 -29.7638 -0.651918
3.4715 -28.9682 1.11478
9.44867 -30.4859 3.96419
8.10507 -28.7993 2.86291
6.90133 -27.549 2.05314
5.67763 -24.0194 0.0542668
7.65693 -22.8951 0.852604
8.7614 -24.5363 0.68993
14.207 -23.6564 -2.04735
12.4999 -22.4556 -0.790294
12.2354 -22.9347 1.10878
15.6263 -22.4408 4.30795
14.4051 -21.6333 3.97504
13.7984 -18.2223 5.92751
14.4135 -17.8533 4.23443
18.5577 -16.6633 1.8726
17.6391 -15.9438 3.33393
19.2308 -12.5138 6.27575
18.5396 -12.5309 4.48567
17.4128 -7.28543 1.00912
17.8138 -8.63533 2.36595
19.1739 -9.09407 2.89826
23.7578 -3.5257 -0.790279
21.5612 -4.43116 1.83927
20.486 -5.63099 3.86936
16.2668 -3.00485 5.58277
17.3603 -4.62678 5.84759
16.5583 -8.6509 8.53914
15.3994 -7.12626 7.99533
10.8981 -6.52109 7.45425
11.7358 -7.24525 9.0753
10.8029 -11.7022 14.8921
10.8988 -9.43139 13.5105
10.264 -9.59219 11.6893
7.13647 -13.0647 10.3103
7.32323 -11.6431 10.0169
5.98144 -10.5824 5.97196
4.32527 -9.30981 7.01565
4.34227 -9.7414 9.05741
0.745178 -5.47743 12.6874
1.61445 -8.25633 12.6581
1.47918 -8.99152 11.2953
-2.85228 -10.1569 3.97195
-1.56748 -10.1941 7.22938
-1.80214 -8.99553 9.47586
-6.63765 -4.591 14.9329
-5.79621 -7.08521 12.5951
-5.47694 -8.23136 10.3187
-9.36514 -8.35192 7.55898
-8.59513 -9.78938 8.76532
-10.7089 -13.2434 9.21164
-9.1243 -13.5309 8.19454
-6.40317 -13.0641 3.90087
-6.50125 -14.8983 4.58226
-7.78226 -15.3723 5.24913
-8.63929 -18.2065 2.55821
-8.12346 -19.033 4.10554
-5.9705 -21.5395 6.29175
-4.97981 -21.0067 4.83448
-0.266111 -17.9113 0.594889
-1.38537 -20.1743 1.41833
-2.63957 -21.577 1.91958
-4.02069 -26.2294 1.87805
-3.40859 -25.1303 0.933686
-5.8816 -26.6742 -5.37789
-4.11099 -26.8384 -3.88442
-4.84063 -25.6834 -2.56414
-9.2564 -28.7678 -2.39508
-8.2954 -27.1166 -1.81643
-9.98358 -25.7835 1.37819
-8.30825 -26.429 1.88767
-5.18181 -32.059 5.4725
-4.99985 -29.6966 4.26596
-6.50513 -28.4221 4.52327
-2.53559 -27.1779 7.21995
-4.17881 -26.4965 7.92714
-5.41999 -27.3635 7.9605
-7.59461 -29.3439 11.7235
-7.34696 -27.4635 11.2172
-9.2483 -24.0494 13.8968
-7.56833 -24.1657 13.1133
-3.86946 -22.1905 11.5262
-3.32982 -22.1673 13.8815
-4.91035 -22.1234 14.9834
-8.09655 -20.4276 17.9642
-6.43232 -19.4773 18.1933
-5.80241 -18.966 16.896
-1.59071 -17.1942 17.3878
-3.19627 -16.2677 17.4982
-6.33814 -12.5274 13.261
-4.24328 -11.7232 14.719
-3.4893 -13.4919 15.0042
-0.795342 -13.3736 12.2848
3.36556 -14.3805 10.2435
2.98759 -13.4914 11.9452
6.3586 -12.3328 15.1927
5.14779 -11.2387 14.1723
5.3859 -6.60067 14.7497
5.49937 -7.51188 13.4394
7.7359 -5.6647 9.20257
7.9567 -6.17641 10.9261
12.1664 -5.20242 13.3667
11.141 -4.60546 12.367
12.3618 -0.932426 9.33758
13.2461 -2.34912 10.1653
17.9266 -3.04068 9.72534
16.9524 -1.82713 9.80242
20.6201 0.628789 9.1454
19.0095 1.07559 8.23151
21.6347 1.68893 4.18597
19.8549 1.36187 4.53323
15.0021 2.70509 2.5366
16.3697 1.74068 1.53778
17.1121 0.520595 2.00169
20.0818 -3.60764 -2.31904
18.1278 -2.59614 -1.5002
16.391 -1.90557 -0.89772
12.7396 -6.15504 0.772963
13.1897 -3.95569 2.1391
13.1594 -2.5969 0.757655
13.6226 -2.66327 -4.57181
11.0081 -1.76282 -4.00506
11.0882 0.24487 -2.17786
10.5458 -0.138692 -0.709882
5.98407 4.52141 2.82742
6.49619 2.80139 1.33776
7.24411 1.48117 0.215802
1.33089 4.29202 -2.56154
4.17466 4.82702 -2.58389
5.7025 2.84723 -3.06203
3.10541 1.46822 -7.13843
5.01399 1.57336 -7.45907
5.75812 2.80696 -6.86424
7.79621 8.2967 -9.13759
7.71823 6.46958 -8.74963
6.48749 5.60244 -9.29023
2.03203 5.76805 -14.7114
4.12584 5.93508 -13.5538
6.08978 6.00176 -13.0032
7.77301 4.80416 -16.0104
9.88243 4.64071 -15.1005
9.77163 6.13525 -13.7724
15.703 9.3606 -16.0154
12.3051 9.6882 -15.9151
10.2883 9.89405 -14.3523
6.91055 13.1386 -11.1895
8.463 13.7859 -12.1704
8.74192 13.19 -13.6135
10.1963 15.7019 -18.4203
8.27673 15.5369 -17.9213
8.14089 15.703 -16.3805
7.06484 18.8413 -13.378
6.72607 18.9243 -15.2156
2.07125 22.0777 -16.4554
3.48715 21.3691 -18.1153
5.16135 21.7377 -17.1844
8.95797 23.7298 -18.0962
8.00699 25.443 -18.0311
6.58263 25.3437 -17.388
2.05074 27.15 -17.7752
3.79252 29.0712 -17.1728
5.18982 28.7993 -17.7724
6.50577 32.7875 -21.1342
7.85802 31.964 -20.1625
7.47177 31.6903 -18.648
5.53125 35.737 -13.8151
8.05386 35.06 -14.2527
8.06343 34.5521 -16.2521
10.5807 39.8554 -19.0489
9.54756 38.3014 -18.5807
9.91666 37.7404 -17.1929
8.8467 42.4489 -16.3129
7.67956 41.3827 -15.2688
8.22365 40.0206 -14.7003
8.60273 38.1375 -10.1655
7.14584 39.4669 -10.1999
6.40087 39.3361 -11.4624
-2.13757 39.7188 -14.2756
0.570567 39.3244 -13.0407
2.59322 39.6641 -11.5078
0.277896 39.0412 -4.19819
1.78726 39.6445 -6.58924
1.09356 39.2637 -7.90921
-2.72708 39.5067 -7.50464
-4.2731 42.3751 -3.98984
-4.88507 40.7881 -4.56856
-8.27463 39.7255 -5.43162
-9.16655 43.5949 -10.4286
-9.22047 41.4143 -9.72575
-9.42135 39.5964 -9.08574
-7.03218 34.9772 -11.5335
-7.29384 35.3834 -9.61456
-8.60871 35.9917 -9.03482
-13.0805 37.2653 -3.53831
-11.5964 35.2543 -5.07555
-9.8091 33.8476 -6.1811
-7.65838 31.237 -3.00308
-8.81506 30.6067 -4.33074
-8.27087 24.346 -8.09988
-9.13103 26.0703 -6.2166
-10.1228 27.0701 -4.84447
-15.8283 24.307 -0.752174
-14.0791 25.6038 -2.63021
-12.7172 25.0135 -2.96176
-13.0666 21.5135 0.401695
-14.166 21.0045 -1.11419
-13.4054 21.3238 -2.41486
-19.5051 19.8156 -4.46459
-17.4177 20.7063 -5.1478
-15.6103 21.4201 -5.55065
-15.1404 24.9529 -6.92816
-18.9213 26.4191 -0.998175
-17.9295 27.6503 -3.52519
-17.1963 27.891 -5.98131
-14.9365 32.3433 -6.94574
-15.2195 31.1251 -5.48438
-12.4453 31.7671 1.64481
-13.9009 32.2556 -0.0921152
-14.8127 32.4972 -1.86183
-20.335 35.8062 -3.31098
-18.1058 35.5897 -2.55394
-16.3317 35.9272 -1.70126
-18.4205 39.5759 0.763053
-18.5685 37.487 2.2957
-16.7987 36.6599 1.96931
-12.2579 34.4938 6.12143
-13.262 35.6143 4.93663
-14.6168 35.0498 4.61895
-16.2521 32.6438 9.05231
-18.9725 36.2419 6.08895
-18.2525 33.5119 6.81053
-16.8505 33.3475 7.23947
timestep
6.20597 -9.15401 14.323
9.90798 -6.67665 16.6361
9.30941 -8.85386 14.9448
7.4437 -9.49797 15.0884
7.0608 -16.0024 15.8306
7.66215 -13.9619 16.9136
8.29881 -12.2807 17.4347
10.4362 -15.5048 19.1085
11.3604 -14.1282 20.1853
10.5982 -12.7968 20.4496
10.8741 -10.8456 24.7974
12.0366 -10.9309 23.3419
17.5342 -13.0196 26.8534
16.5823 -11.7854 24.9478
15.8211 -10.6749 23.5642
18.5583 -6.49944 21.8275
17.2914 -7.16173 20.4779
17.1741 -8.61312 20.5667
23.9935 -12.6126 19.9129
21.3785 -10.8441 21.115
20.0532 -11.1361 20.4774
21.9627 -16.9795 18.1853
19.5599 -15.3556 18.7672
19.5624 -14.7844 20.2057
20.7049 -14.2749 25.1413
19.7705 -17.1905 24.1374
20.4146 -17.4958 22.7652
17.2702 -20.7916 21.5364
18.6193 -20.1781 21.018
21.9954 -21.5631 14.5205
20.3433 -21.2782 16.2379
18.6263 -21.1759 17.3145
13.4883 -24.2987 14.4906
14.7291 -22.8641 14.9013
16.2138 -23.2723 15.1905
20.1502 -31.3308 11.4804
18.7068 -28.3696 12.8128
17.4442 -26.1137 12.8573
17.7857 -22.2827 10.6286
16.4562 -23.7473 10.1648
10.0696 -24.2667 7.6225
12.2985 -24.1739 7.44602
14.1568 -23.9261 7.06485
14.6166 -27.6404 1.91057
15.159 -25.4052 2.56118
15.3978 -23.7721 3.4903
19.2362 -18.5175 3.92817
17.0179 -19.158 3.42603
15.233 -19.9135 3.15202
9.12819 -20.8694 1.83586
10.964 -19.3106 1.97401
12.4235 -17.949 1.5489
12.9635 -14.5476 -1.43774
12.1343 -14.5963 -0.159101
11.0009 -10.9845 0.644261
9.46322 -11.8237 -0.018385
4.85653 -11.1895 -1.62906
6.49216 -11.666 -2.42334
9.92145 -12.3846 -5.72799
8.30344 -11.2865 -5.65694
4.81241 -15.4295 -8.59932
4.94252 -14.2801 -6.94314
5.28796 -12.7396 -7.12269
-2.10578 -14.0693 -5.47223
0.776574 -12.2518 -4.78104
2.82425 -10.6323 -5.01321
6.00419 -6.40731 -5.66332
5.13176 -7.61405 -4.31583
5.73645 -7.31947 0.802516
5.28563 -6.11281 -0.776178
3.75365 -1.91249 1.29206
5.47717 -2.6458 0.775053
12.0038 -3.32363 0.161235
10.4075 -1.3789 0.906421
9.02832 -1.89643 2.19045
9.44631 -3.6898 6.75807
9.3266 -2.34751 5.95565
7.99192 2.35436 10.8625
9.11716 1.41257 9.05181
10.4308 0.739016 7.74878
16.944 4.01756 8.90684
14.2563 3.62844 8.22586
13.458 2.54987 9.05388
8.53565 1.57845 14.5878
11.9615 1.48414 13.5747
14.0137 2.78887 12.8268
22.8918 2.17152 15.1802
19.7304 3.51379 14.7779
17.6375 2.39443 13.8352
18.5333 -1.43999 16.6052
18.4019 -1.28559 14.5803
19.3265 -4.50436 12.4142
17.5509 -4.70496 12.8813
12.0576 -5.97442 13.0746
13.4179 -7.26165 13.2597
14.6365 -7.00324 14.1806
13.8941 -8.52726 17.7183
14.9125 -9.69612 16.6923
15.8988 -13.4741 16.2029
14.5602 -13.0775 15.0169
14.1273 -14.8382 12.0058
11.5137 -14.876 12.1807
11.4231 -15.0451 14.1193
10.7454 -19.7385 13.5907
10.1111 -18.5386 14.352
4.94134 -21.7891 16.9199
6.88992 -20.6877 17.3961
8.62623 -19.878 17.6046
12.6756 -22.786 19.4108
12.1151 -20.9598 18.9881
14.9697 -18.0496 18.8826
14.249 -18.3951 17.1922
13.8568 -20.3652 9.15503
14.2728 -19.1315 11.6287
15.0661 -18.9338 13.4279
19.5266 -15.4926 14.1174
19.4126 -17.2267 12.9719
18.1768 -17.4813 11.9703
17.7621 -16.6632 7.32998
19.1573 -17.4037 8.42496
20.0472 -13.3811 5.79351
21.0415 -14.2107 7.20451
25.4142 -12.8097 10.8591
22.9608 -12.6248 10.9728
20.974 -12.3877 10.5941
19.3777 -8.43887 13.9157
18.3717 -8.71213 12.2035
18.1921 -10.2008 11.8117
13.506 -11.3186 11.7548
14.7222 -10.6221 10.5631
11.6656 -9.21686 6.91712
12.5401 -7.17988 8.38061
14.3983 -7.31457 8.88071
17.1408 -4.55232 8.89966
16.7807 -0.0293698 9.84425
15.8472 -0.97565 8.45249
13.0919 -2.07657 4.81871
13.6747 -0.350152 5.40276
13.1184 3.42155 2.56603
12.4803 3.00477 3.86684
10.4637 7.02794 3.73438
9.46328 5.4808 4.19316
7.33505 6.22772 0.030676
6.89088 5.60629 1.38376
2.48204 4.09849 1.63444
3.93897 3.4227 0.627827
6.58652 0.477131 -1.46709
5.48943 1.36693 -2.16679
3.44067 -3.1389 -2.8912
3.62529 -1.51913 -3.8393
1.51796 1.3125 -6.98966
1.55504 -0.538677 -6.80991
0.699664 -5.98712 -9.34982
-0.285199 -4.2221 -9.67873
0.346561 -2.81145 -9.75082
0.108017 2.5623 -15.3374
-0.368642 0.677502 -14.1254
-0.780365 -0.571162 -12.5722
-3.95407 -3.5669 -9.19862
-5.31012 -1.568 -10.4555
-4.39798 -1.80428 -12.1451
-1.98914 2.61002 -9.97987
-3.29389 3.74297 -12.143
-5.79507 2.77307 -12.5703
-5.90442 1.54716 -13.5566
-9.41362 1.10346 -17.6017
-7.67986 2.27104 -18.5673
-6.32411 2.67237 -17.1732
-6.63755 5.38982 -21.9394
-4.68444 6.37708 -19.9368
-3.81264 5.45646 -17.6961
0.779132 7.40438 -17.2148
0.286281 6.70498 -15.5131
-1.18665 6.85442 -15.223
-3.21361 10.6838 -18.4268
-3.75444 10.5708 -16.5956
-2.73277 10.3757 -15.4219
-2.47099 12.1543 -8.08327
-2.9522 12.5244 -10.3736
-3.19279 12.54 -12.2938
-8.09622 16.239 -10.9636
-6.59379 17.0057 -12.5496
-4.92082 15.9402 -12.3777
0.554994 14.6175 -14.5883
-0.171413 16.6106 -11.8136
-2.11866 18.0895 -11.1355
-0.00165691 22.1366 -14.1182
-1.92817 21.9038 -13.7407
-2.44816 21.7192 -12.388
-7.56829 24.842 -9.96575
-5.72659 24.3496 -9.93317
-5.05993 24.1846 -11.3452
-2.2816 26.4783 -14.2352
-3.73034 27.1935 -13.3287
-7.12454 27.0707 -19.1735
-5.7048 28.2419 -17.8497
-5.53999 28.9358 -16.0664
-7.47533 32.5979 -13.5161
-9.04229 32.0816 -14.5885
-8.92386 30.5964 -14.9856
-11.4315 27.6502 -20.9959
-11.0367 27.9318 -18.3397
-11.2499 29.2693 -17.7205
-16.6643 30.1933 -18.6772
-15.6358 31.5575 -17.8038
-14.5265 31.0157 -16.8471
-16.2503 31.5276 -10.4609
-15.3921 29.6744 -12.0962
-15.1404 28.7151 -13.7605
-19.5963 24.1196 -12.776
-18.7081 25.8901 -12.9139
-17.6148 25.8848 -14.0236
-20.414 23.1533 -19.2001
-19.0677 23.9228 -18.0485
-18.917 23.4829 -16.5851
-17.1353 19.6714 -14.4095
-18.9884 19.203 -14.6918
-19.5762 19.8149 -15.9776
-23.6645 16.7552 -22.3916
-21.9834 17.5841 -20.0421
-22.6417 18.2842 -17.7406
-29.3213 15.8479 -15.4188
-26.9997 17.4694 -16.1882
-26.0541 16.5947 -16.9703
-27.9754 13.7504 -18.3965
-31.7186 15.7478 -20.4652
-31.3905 13.9012 -20.1978
-32.9086 10.5043 -20.6251
-29.0467 7.92535 -25.7004
-29.9304 8.03896 -23.559
-30.5052 7.69618 -21.6964
-25.321 9.91897 -21.453
-26.6341 10.1955 -20.0307
-27.6574 9.20341 -19.6539
-31.7981 5.37259 -13.8746
-29.9419 7.37922 -15.212
-28.4181 9.3795 -15.8194
-27.9988 12.9728 -12.9886
-26.7927 11.5404 -13.2958
-21.1192 10.4703 -12.6679
-22.4749 11.988 -10.9885
-24.0789 10.8755 -10.7745
-25.188 5.81182 -10.2358
-24.218 7.31809 -8.04517
-24.734 8.72904 -7.7609
-26.8252 10.1607 -1.85404
-26.8859 9.34272 -3.59909
-25.472 8.98128 -4.07468
-19.5733 6.17503 -2.57126
-21.5669 7.191 -1.76936
-23.3587 7.7624 -1.21616
-25.5842 9.04324 1.58546
-31.8463 6.37021 5.38641
-30.2088 6.69722 2.82172
-28.5046 6.71172 1.04545
-31.1954 10.9105 -0.0294046
-30.5858 9.21122 -0.975296
-34.046 5.79123 -6.52859
-32.5548 7.30547 -5.49834
-31.2159 8.52978 -4.62802
-34.7624 15.1395 -7.16408
-33.3687 13.3014 -6.57773
-32.015 11.8276 -6.28778
-28.7002 8.79913 -8.71547
-28.0083 11.4441 -8.6263
-28.2784 12.2498 -6.83029
-24.0895 16.8248 -4.48796
-25.6005 15.7878 -5.24569
-25.5463 14.2525 -5.13727
-21.3096 12.8866 -2.52176
-22.0564 11.705 1.10084
-23.9787 12.0694 -1.11841
-23.4577 12.8035 -2.30502
timestep
10.5172 -13.1437 9.9829
12.8356 -16.3551 11.8639
12.9429 -13.8732 10.7896
11.4515 -12.5308 10.8146
8.26756 -14.911 16.993
8.41095 -13.7579 14.9539
10.2018 -13.0385 14.3138
15.5778 -11.454 17.8869
14.0906 -11.5269 16.4907
12.9234 -12.4203 16.9058
14.3768 -13.6801 21.1791
12.9524 -12.6083 20.6594
16.0491 -9.94691 21.5985
14.4191 -8.23149 21.9615
12.7771 -9.39431 22.3693
9.02347 -9.02744 25.2901
9.69305 -7.20958 24.9907
10.1708 -7.05155 23.5612
15.1973 -0.997799 23.5019
13.3758 -3.51824 24.2848
12.7606 -4.17049 22.9935
12.137 -3.74075 17.7477
14.268 -2.08102 18.953
14.9249 -2.66042 20.2308
17.4259 -4.35867 24.1071
19.2006 -2.91908 21.6066
18.5045 -1.74152 20.9599
20.649 -3.23307 17.1414
19.6767 -1.97016 17.3333
17.8192 2.37742 11.2586
18.6839 0.634351 12.6892
19.0628 -0.999748 13.7344
19.2261 -6.08235 9.61766
18.8296 -4.67369 10.9734
19.7547 -3.56264 11.0102
14.6017 -3.50827 5.16943
15.855 -1.48275 7.68372
18.1232 -0.917636 8.80983
21.9705 0.991661 6.67872
20.4808 1.84077 7.75838
18.7015 7.94579 10.0067
18.9035 6.31641 8.23631
19.1584 5.16132 6.67375
16.3673 4.97952 3.0891
17.1511 7.24989 2.92199
19.0274 7.3167 3.52811
22.4216 9.4413 3.84531
21.3668 11.5056 4.35224
19.5202 11.0779 3.8853
13.6751 9.78985 4.60786
14.9979 11.4078 3.49699
16.2678 12.6746 2.63188
15.6563 16.1187 -0.738538
15.91 15.9859 0.771198
13.1194 18.0403 2.65351
12.5134 16.3429 2.3553
9.58949 12.995 0.132893
9.33504 14.6806 1.04981
5.10955 17.5863 1.4624
5.84104 15.8185 2.06554
4.22667 11.4621 5.36013
3.24057 13.0786 5.09621
3.0674 13.7173 3.71159
-2.18625 11.0973 -1.50168
-1.29154 13.0728 1.12946
-0.714468 14.0104 3.42218
-3.7361 13.7843 7.67285
-2.23643 12.906 6.70169
-0.207575 8.41346 7.19102
-1.90483 9.28485 7.74446
-5.25303 5.87107 8.64162
-3.78372 6.69996 9.6711
1.4927 2.43514 11.7679
-0.456899 3.79094 12.8116
-2.20227 4.08757 11.9959
-3.5757 -0.15187 13.357
-4.02399 1.3381 13.6535
-9.49812 2.92005 18.4055
-7.6127 2.1325 17.6703
-5.83926 1.87406 16.9553
-0.483217 1.44276 22.3062
-2.87764 1.98647 20.7539
-3.35555 1.00152 19.7249
-7.34513 -5.2334 18.9897
-4.00737 -4.32315 19.5845
-2.91653 -2.47743 20.9993
-4.61969 -1.05002 27.7297
-1.72678 -2.14047 25.9247
-0.795453 -3.44786 24.0106
1.49962 -7.95046 24.723
1.83663 -5.97563 24.5934
5.65257 -4.82666 25.1364
5.40765 -5.42398 23.3059
3.71444 -7.67817 19.5161
5.62007 -7.70019 19.3014
6.39511 -7.80045 20.5554
8.82314 -10.8066 20.3395
9.68284 -9.29656 19.7027
12.9492 -8.20537 17.9016
11.4583 -7.8461 16.7517
7.3809 -6.91669 11.1808
9.47795 -8.2069 12.3284
11.223 -8.75269 12.9914
15.3968 -8.89879 10.7808
14.7487 -9.53815 11.982
17.673 -14.5117 14.5251
17.6052 -12.282 14.4845
17.5835 -10.4094 14.5111
21.3494 -7.02286 14.9157
20.0954 -8.07544 16.0268
18.1789 -6.36384 18.966
17.1056 -6.28368 17.4065
12.6313 -4.19642 11.0574
13.5598 -4.8653 13.4356
14.8077 -4.43994 14.9695
14.3747 2.01718 14.8666
14.0514 0.169136 14.3099
13.268 -0.891612 15.2304
8.81125 -1.78098 16.3668
9.59921 -0.241718 15.6918
8.24093 1.8786 19.7636
10.0825 1.26848 19.2536
16.3621 3.68042 23.2259
14.2451 2.69097 22.5686
12.6018 1.65694 22.0926
9.43873 -0.935025 27.2047
9.90337 0.501649 25.907
10.37 -0.119313 24.5409
8.34741 -3.05141 21.3948
7.54336 -1.83241 22.5967
1.86342 0.310883 25.8934
2.77924 0.848018 23.4319
3.96595 -0.801862 22.9971
2.43372 -2.79901 20.2552
-0.396536 -1.84695 15.9898
0.550268 -0.920204 17.4417
1.96275 3.194 17.3545
0.0888131 2.79444 17.1111
-3.87194 5.51792 16.6666
-2.57246 5.29051 15.9379
-0.490757 7.45613 12.7456
-2.07105 8.23441 13.5412
-3.19933 12.7765 12.1815
-3.84377 11.4119 12.3865
-8.0728 10.8362 9.9267
-6.26829 11.0402 9.49749
-5.2426 9.66365 5.31426
-5.42483 11.1347 5.72261
-5.75255 15.0046 3.1866
-6.86877 13.4459 3.1026
-11.3468 13.6921 1.8095
-9.8635 13.3663 0.638353
-5.75379 14.149 -2.3376
-7.27316 15.0013 -3.08628
-8.33742 15.5908 -2.14217
-10.9554 22.6475 -2.59566
-10.5614 20.4724 -3.1439
-10.398 18.5179 -3.51525
-9.35986 21.642 -9.33535
-9.87452 19.1076 -8.68437
-10.2173 17.8706 -7.19705
-14.9051 16.3191 -6.56075
-13.1829 14.0932 -6.15033
-11.7454 13.544 -8.39412
-10.382 14.3395 -8.59537
-5.36177 15.6163 -11.9661
-7.21247 14.1552 -12.032
-8.59097 12.8597 -11.628
-13.6053 7.353 -14.4337
-10.86 7.76937 -13.1667
-8.94512 9.51626 -13.2477
-6.72803 5.36099 -14.033
-5.61741 6.57912 -15.0632
-6.4852 7.79525 -15.4361
-7.21812 8.84591 -21.7043
-6.73605 8.67049 -19.8348
-7.23783 7.35602 -19.1141
-4.34617 5.73037 -24.9865
-5.01555 4.94577 -22.8466
-5.90414 4.39515 -21.0523
-1.71 -0.854034 -22.093
-2.7233 0.877003 -20.9529
-3.21209 2.23904 -19.6101
0.697687 1.1731 -24.9987
0.282485 3.8152 -22.6112
-0.32075 4.50708 -20.3309
-1.42238 9.24045 -22.5646
-2.15851 8.60353 -20.8835
-1.39352 8.05552 -19.6756
-2.09578 7.36313 -15.1173
-1.89563 9.39387 -15.2515
-2.45339 9.93402 -16.6036
-0.152911 13.9775 -17.3756
-1.96372 13.4773 -17.6713
-8.55958 13.2784 -19.6765
-6.34642 12.9958 -19.8861
-4.58464 13.8079 -20.4158
-1.54868 16.0506 -24.3316
-3.35218 15.6456 -24.8934
-4.45118 15.6564 -23.7572
-4.60891 11.7214 -26.8741
-6.59355 11.7555 -25.191
-7.05132 13.0895 -24.7064
-11.6207 12.4896 -26.1678
-11.7421 13.4347 -24.4527
-10.6769 13.0048 -23.4898
-10.2216 9.59471 -17.4514
-12.1393 9.93165 -19.1173
-11.8138 10.3781 -21.0305
-9.68958 8.38707 -24.9867
-11.2945 7.41164 -24.7191
-12.4632 8.37149 -24.2208
-17.0703 5.29409 -20.5742
-15.3407 6.10984 -21.0635
-15.1742 6.38524 -22.6292
-19.6124 8.63642 -26.8335
-17.9994 7.92743 -26.075
-18.2362 6.84693 -24.9777
-19.731 5.48402 -30.6448
-19.2462 3.63916 -28.4169
-18.7594 3.24262 -25.9666
-19.3853 -2.36155 -20.8867
-19.9638 -0.472495 -23.0706
-18.8279 -0.195459 -24.131
-17.6604 -3.73543 -25.1112
-18.4623 -6.19966 -29.3527
-18.6919 -6.5734 -27.4836
-18.9367 -10.26 -26.3116
-13.2958 -8.28018 -27.0242
-14.615 -9.25265 -25.3599
-15.9105 -10.0704 -24.0969
-16.4004 -7.71568 -18.4893
-17.0417 -8.2081 -20.2497
-16.7015 -9.71108 -20.4262
-21.2536 -14.7383 -14.2615
-19.9209 -13.5527 -16.5883
-18.3526 -11.7331 -17.5289
-14.6701 -11.4364 -14.5909
-15.4525 -12.993 -15.4786
-17.1687 -18.5708 -18.8058
-14.8615 -17.9695 -17.634
-14.7183 -16.6224 -16.1784
-12.121 -19.0295 -9.70481
-13.8258 -18.5635 -11.8451
-13.0279 -18.0298 -13.1504
-6.84243 -19.8982 -13.7092
-8.45462 -18.8366 -13.7394
-9.6037 -19.6543 -13.402
-10.9208 -26.9477 -12.0945
-10.4131 -24.7239 -11.9072
-9.75376 -22.8729 -11.6814
-7.03549 -22.072 -8.94201
-1.03568 -17.1496 -12.1411
-4.0294 -17.7185 -11.92
-5.84637 -18.7346 -10.5344
-8.38332 -15.9912 -7.89444
-8.79531 -16.529 -9.7808
-12.3147 -11.74 -12.3855
-10.2679 -12.6865 -12.0117
-10.642 -14.5489 -12.4213
-5.2962 -15.4091 -15.913
-7.56224 -14.7603 -16.2546
-9.42826 -14.2265 -16.1223
-13.5706 -13.3017 -19.6787
-11.4337 -14.7543 -20.3167
-11.0506 -16.1337 -18.8468
-11.2482 -21.5095 -22.6644
-10.7916 -19.822 -21.9284
-11.5425 -19.3799 -20.6763
-14.0498 -23.6667 -18.3678
-10.1564 -23.1157 -16.3382
-12.66 -21.736 -16.7047
-13.0185 -21.8933 -18.1823
timestep
-10.1163 -1.69155 32.324
-11.992 -4.11922 35.8406
-9.81686 -3.23618 34.4975
-9.57991 -1.46491 33.6161
-6.4599 2.07944 36.8123
-6.05236 -0.253382 36.316
-6.23303 -0.15306 34.3315
-1.67986 2.03632 30.217
-3.13342 1.76415 31.3912
-2.99082 0.805987 32.5502
1.25448 -0.807827 34.267
0.450267 0.860194 34.1939
5.58874 3.58066 31.2341
3.45746 3.75451 32.2586
1.50269 4.03938 32.6211
0.920311 8.72525 34.1556
-0.66891 8.31297 33.166
-0.430419 7.25964 32.0026
0.0674869 12.5571 30.7254
2.57119 10.5822 30.7293
2.38311 9.10242 30.1267
3.3624 4.23805 27.8273
4.75977 6.65003 27.0681
5.12107 7.55144 28.2342
6.0322 11.7575 31.3478
8.37501 10.5483 29.3321
7.91202 10.0594 27.9104
11.8732 8.16467 25.9048
10.476 8.47035 25.531
5.08619 7.16583 22.3784
7.15576 7.83909 21.7148
8.57321 6.83638 22.6196
10.8888 2.78972 24.6933
10.0627 2.31298 23.0166
10.2791 3.49956 22.0225
13.2128 6.88429 15.2028
12.4222 4.10413 17.1185
10.8832 2.52356 18.3683
7.93342 -1.06436 15.2951
9.54083 -0.367494 16.233
12.3933 -6.17706 17.528
12.4407 -4.26741 16.198
12.3666 -2.65245 15.0644
15.0748 3.15253 13.1144
13.8901 1.18228 12.679
13.1511 -0.53256 12.0002
17.9792 -5.38966 8.6195
16.5327 -3.55963 8.87536
15.0615 -2.37188 9.31366
10.3711 0.828134 5.48201
11.3473 -1.2353 6.15921
12.3168 -2.83403 6.66643
11.5507 -7.45144 5.86904
12.5186 -6.3814 5.3213
12.2331 -6.04539 1.2444
11.2294 -4.69882 2.00414
6.77639 -1.76756 2.49241
8.32201 -2.39357 1.49763
8.601 -0.262742 -2.70389
7.40968 0.0263515 -1.23576
4.06368 5.79055 -0.75747
5.30487 4.33272 -0.959883
4.83978 2.86481 -1.16234
-1.81209 -1.31808 -6.56301
0.386718 0.321777 -4.53085
1.88513 2.01292 -3.43778
-0.551565 6.29376 -2.9017
-0.596823 4.56146 -2.00795
-2.61077 3.22975 2.20428
-3.40483 3.84626 0.474509
-8.64707 2.82758 -0.340494
-7.19223 3.98973 0.473957
-4.29413 8.21161 2.81044
-6.95583 8.11911 2.35935
-8.04042 6.67434 3.01986
-10.5059 4.93641 6.68142
-10.7447 6.20019 5.79838
-16.1994 10.9171 8.10667
-14.2143 9.97638 7.65563
-12.644 8.889 7.61585
-9.91074 9.59344 14.3479
-10.5622 9.56145 11.5467
-11.5653 8.47911 11.1838
-11.1871 2.12802 10.9551
-12.7933 4.3025 13.1749
-13.0677 6.71658 14.1859
-17.6984 11.186 15.7216
-16.1911 9.65825 18.4496
-14.231 8.6112 17.2219
-13.9343 5.63775 21.2137
-13.0491 7.32769 20.5894
-10.2607 9.73015 21.9403
-9.50832 8.10184 21.5495
-7.19585 2.12334 23.3626
-7.25467 3.93535 22.6378
-7.83213 5.123 23.2787
-8.09416 6.21305 27.0395
-6.36481 5.99467 26.6699
-2.45867 6.14026 27.7521
-2.73936 4.60293 26.7478
-2.58517 1.94886 22.0644
-3.17078 0.508765 24.3485
-2.45459 0.896855 26.0896
2.27704 0.727717 26.0856
1.20359 0.0944134 27.0156
2.80673 -4.39233 31.2534
2.86111 -2.26355 30.7664
3.07408 -0.363393 30.2816
8.21252 -0.60448 29.2601
6.5404 0.491514 29.0521
7.73707 3.73854 27.1437
6.45058 2.79098 26.0572
4.61096 -1.67685 19.9952
5.11357 0.677836 21.1971
6.24904 2.02676 22.1885
7.10332 5.15511 16.6256
6.9657 3.78531 17.9482
6.33206 4.39269 19.2639
1.25883 4.87423 17.8403
2.55653 5.0161 19.202
1.54949 5.02616 23.9823
0.467363 4.78681 22.2786
-4.69585 4.34896 18.2377
-3.75951 5.09697 20.2827
-3.14427 6.12524 21.8456
-5.18401 10.2334 26.4641
-3.90054 9.12562 25.4621
-4.75713 8.56624 24.3188
-4.50367 12.3058 20.2215
-5.09259 10.6975 21.1934
-9.85875 6.26599 16.8708
-8.43928 8.47527 17.5819
-6.77485 8.97784 18.3098
-4.87678 7.54714 15.3664
-8.61732 5.84956 13.3945
-6.92765 6.02892 12.56
-3.92911 7.53542 9.20228
-5.68997 8.05467 9.54006
-9.28637 10.6561 7.21437
-7.94946 9.97489 6.97497
-4.8012 11.9345 3.58262
-6.61486 12.2317 4.12145
-10.3415 14.972 3.08564
-10.1777 13.4665 3.10578
-10.1211 13.6096 -1.44758
-10.0947 12.0154 -0.394462
-11.1131 7.49877 -0.859431
-9.79261 8.30501 -0.925931
-5.11855 8.07225 -2.12138
-6.70239 7.39858 -2.93932
-7.24642 5.98262 -7.47448
-6.9693 5.04771 -5.8615
-2.23152 2.95933 -7.00831
-2.83882 2.70979 -5.15899
-4.27943 2.67031 -4.72375
-6.98284 -0.450375 0.775642
-5.23731 -0.104343 -0.699542
-3.65711 0.401393 -1.76736
-1.4561 -4.10828 2.65826
-2.48154 -3.31364 0.354275
-1.36573 -2.52388 -1.06507
2.49429 -0.13426 0.943376
4.15436 -1.92393 -0.525753
3.02215 -2.65763 -2.79429
1.86483 -3.70124 -2.78911
-1.52388 -8.38254 -4.58572
0.72695 -8.07919 -4.33963
2.46693 -7.27709 -3.96513
7.85019 -11.6903 -7.35362
7.03031 -8.93645 -6.5306
6.03547 -6.94786 -5.35381
10.826 -5.45764 -5.53155
9.88321 -3.99341 -4.82037
8.47433 -3.83964 -5.18395
5.44085 0.389161 -6.30964
7.37813 0.432128 -6.80675
8.21911 -0.680476 -7.4128
9.5768 -2.50662 -13.3363
10.0769 -0.769411 -11.7897
10.1588 0.57466 -10.4001
15.6506 1.79054 -13.3933
13.6952 2.71031 -12.6175
12.0622 3.4128 -11.8922
10.037 -1.4134 -17.8186
9.62291 1.21812 -15.5489
9.76934 3.74948 -15.0131
4.30468 4.06028 -15.2008
5.18168 3.71819 -13.4763
6.57667 4.1216 -13.0346
7.55302 4.17829 -6.52326
7.17195 4.87241 -8.33533
7.02685 3.61839 -9.32735
2.44416 4.24051 -7.97537
3.31399 2.84353 -8.81979
-1.35732 -2.60939 -9.83887
0.35156 -1.05196 -10.4111
0.58984 0.821937 -10.4177
-0.887835 5.05603 -11.0204
-1.94213 4.13819 -12.3183
-2.30548 2.75565 -11.8316
-5.46516 2.00681 -16.0022
-6.18054 0.688345 -13.7795
-5.82458 1.44288 -12.5348
-10.5003 2.09754 -9.92504
-8.86873 2.61245 -8.95146
-7.7736 1.62373 -9.19431
-11.5962 -4.95847 -9.00803
-11.2674 -2.44449 -10.0152
-9.45419 -1.8158 -9.98893
-7.20792 -6.20108 -9.01866
-7.51131 -5.83653 -10.9319
-7.07086 -4.34626 -11.3098
-4.25096 -6.85717 -16.3903
-5.69208 -6.05805 -15.234
-5.21143 -4.72736 -14.5495
-2.02671 -0.95694 -14.9012
-2.18007 -1.90584 -16.6329
-3.63482 -2.2192 -16.9621
1.07313 -5.85032 -22.0479
-1.72707 -6.06344 -20.9865
-3.36427 -4.64897 -19.7402
-10.5276 -6.7588 -20.1643
-8.13399 -5.29497 -19.6113
-6.80948 -6.20542 -19.4059
-5.68488 -9.34332 -21.0825
-6.40206 -8.14742 -25.6237
-6.46092 -9.75211 -24.7133
-7.61249 -13.1638 -25.8995
-10.8708 -12.4565 -32.7856
-9.27813 -12.9665 -31.1674
-7.99616 -13.1732 -29.737
-4.53528 -16.9221 -29.7491
-4.37709 -15.798 -31.3456
-4.61841 -14.3181 -31.2618
-1.40704 -8.97348 -29.7232
-1.19745 -10.8168 -32.1203
-2.53735 -12.345 -33.6489
-3.07516 -13.1788 -38.3297
-1.55354 -13.3829 -37.2138
4.08583 -15.3955 -35.0691
3.23299 -16.1346 -37.48
1.95693 -14.7492 -38.0604
3.33062 -12.222 -44.8087
2.8497 -12.386 -41.957
3.53833 -13.6149 -41.3871
8.08428 -11.2723 -37.3033
6.44458 -11.617 -38.3127
6.57824 -12.8784 -39.2279
10.4986 -16.5008 -41.4958
10.6811 -15.561 -39.3175
9.00315 -15.7763 -38.3668
8.61805 -15.1429 -34.7392
11.3837 -8.801 -32.2703
9.04345 -10.2802 -33.4634
7.13312 -11.8079 -33.7857
3.1059 -10.632 -32.08
3.27974 -11.422 -33.8571
-0.0627348 -5.97782 -36.1564
1.1655 -7.90811 -36.6001
2.05056 -9.61255 -36.9271
6.54957 -8.29805 -43.2165
5.04521 -8.4404 -41.4126
3.34306 -8.59641 -40.336
-3.3132 -6.25591 -41.2229
-1.20759 -7.7875 -41.9992
0.178342 -9.20749 -42.2975
-2.06065 -13.7866 -46.747
-1.68593 -12.8453 -45.052
-1.0075 -11.4488 -45.1851
-4.37388 -9.87484 -48.2614
-2.06319 -6.61283 -45.6163
-2.13193 -7.91747 -48.1751
-2.34962 -9.45887 -48.1359
timestep
-8.26293 -17.0346 39.3052
-7.95336 -14.6615 44.2277
-9.02634 -15.2294 41.8609
-9.01472 -15.9526 39.9536
-13.426 -14.8636 43.9015
-13.0974 -15.5636 41.7211
-12.7856 -16.0301 39.8505
-15.8896 -12.2306 35.6549
-14.5545 -13.0624 36.7687
-14.7544 -14.5672 37.0105
-16.2582 -18.3703 34.2545
-16.0055 -16.4793 33.8435
-13.0515 -14.0559 28.4777
-15.0071 -15.134 29.2252
-16.5288 -16.0212 30.0753
-20.7278 -14.9778 28.38
-20.6689 -16.8386 28.1827
-19.3141 -17.0984 27.6976
-16.5409 -14.7118 20.6948
-17.9396 -14.6673 23.6617
-17.3732 -15.7777 24.6301
-10.1229 -15.7474 26.3394
-12.9004 -16.2651 25.4176
-13.548 -15.4649 24.308
-9.69177 -12.5278 18.3179
-11.2611 -13.3743 21.0352
-11.5604 -14.8539 21.2047
-9.19212 -18.2411 18.4352
-8.89648 -17.1202 19.4927
-4.50789 -16.9263 23.6703
-5.08155 -16.5811 21.3568
-5.44935 -15.9265 19.5748
-1.69749 -18.5006 18.2324
-2.45167 -17.8738 16.5603
-3.06816 -16.5027 16.7344
-6.39383 -11.7658 13.9843
-2.96552 -11.7785 14.2164
-2.72977 -14.2683 13.588
-2.35545 -17.4049 10.1121
-1.07916 -15.7919 10.4969
6.45468 -14.4709 8.70797
4.1069 -14.4756 8.88663
2.08867 -14.3348 8.92859
-1.08641 -13.3929 7.11357
-0.313756 -13.8637 4.93963
1.56958 -14.5902 5.14972
2.38902 -18.7121 2.93988
4.45468 -17.7386 2.55329
4.40013 -15.7175 2.85062
4.88441 -10.5699 6.03495
5.1592 -11.3678 3.80666
5.27938 -12.1403 1.99779
5.48836 -12.1677 -2.81465
6.12901 -11.3938 -1.6136
8.81024 -8.60149 -2.43512
7.21076 -7.83569 -2.6521
3.49111 -5.38849 -4.1203
5.30008 -5.40133 -4.86002
8.2755 -1.38936 -3.44497
6.77108 -2.59231 -2.95074
3.17226 -1.52483 2.47655
4.55928 -1.75833 1.17616
4.73068 -1.01281 -0.130506
4.85805 8.17932 -0.00512124
4.45396 4.93656 -1.10528
4.35566 2.6899 0.106786
2.48736 2.25332 4.70898
2.77292 3.73368 3.45168
1.46836 8.54793 4.14826
2.47184 7.24175 5.10514
3.79539 8.42416 10.173
2.59935 7.53985 8.88732
0.209292 2.45434 8.74985
0.360641 4.28043 10.5433
-0.492299 6.05061 10.4772
-4.73224 8.27596 10.8367
-3.56539 7.71578 11.8111
-1.69116 10.2772 17.0971
-2.89975 8.41348 16.3027
-4.33638 7.13379 15.5104
-8.86366 1.7162 17.3258
-6.57437 3.46036 17.245
-6.87843 4.99743 17.2308
-11.1996 10.4731 21.4928
-9.40069 7.66601 20.5708
-9.06572 5.14149 20.3725
-9.84715 -3.42497 23.6019
-8.93733 -0.177738 22.9176
-9.6141 1.53277 21.3729
-14.8675 1.57001 21.6653
-13.3034 0.567346 22.0936
-14.2036 -2.93282 23.6624
-13.6108 -3.15798 21.8761
-15.158 -5.77911 16.0061
-14.4351 -5.40479 17.7015
-15.2416 -4.76577 18.8451
-18.8535 -6.1048 19.6385
-17.5611 -7.37311 20.1612
-15.955 -10.741 21.3865
-16.9628 -11.0807 19.9008
-23.2906 -13.8596 16.6847
-20.9319 -12.564 16.5229
-19.976 -12.6373 18.1836
-20.0961 -17.4467 17.7828
-20.3513 -16.4844 18.8578
-22.7385 -17.9113 24.5555
-20.8159 -18.2323 23.2642
-19.1899 -18.1532 22.0849
-17.0697 -22.5535 19.4504
-16.923 -20.9713 20.7064
-13.2879 -20.0501 21.6951
-13.7873 -18.8857 20.2363
-17.4964 -15.3759 15.8651
-15.0109 -16.2331 16.3586
-13.2503 -16.7312 17.1826
-7.45267 -17.4855 14.5707
-9.34145 -17.0012 14.8627
-9.89741 -15.8278 15.5854
-11.5314 -13.6068 11.5449
-10.0087 -13.3173 12.7394
-13.2347 -10.7515 15.7968
-11.6465 -10.5387 14.6959
-7.85577 -3.71308 15.4861
-8.60001 -5.93801 15.6376
-9.40577 -7.72983 16.038
-5.94789 -6.26131 20.2831
-7.59893 -7.41192 20.4743
-8.81605 -6.76427 19.6767
-7.67814 -2.4932 20.0844
-9.1295 -3.04717 19.0677
-14.2654 0.667863 15.885
-13.3875 -0.510348 18.102
-11.7636 -1.12248 17.0735
-10.3731 -0.0446987 13.6994
-10.4829 4.40122 14.9801
-9.29038 3.65891 13.6065
-5.833 4.51522 10.3572
-6.00869 3.31665 11.8306
-3.09913 0.220706 13.8168
-3.55588 1.61644 14.1347
-1.91126 3.46094 18.0025
-1.29157 3.7471 16.2553
1.5796 1.43361 13.6682
1.84536 2.7666 14.2788
5.63547 5.72725 14.1526
4.69052 4.81078 12.7492
3.82021 3.60401 7.98484
4.92974 3.40019 9.07537
9.26272 1.17174 7.41693
8.15565 2.56155 7.31129
6.3614 6.34769 4.84414
7.55178 4.89735 4.28811
10.5607 3.27194 -1.42298
9.41367 3.46818 0.0938711
9.45794 4.66406 0.914825
10.8767 8.35426 2.38973
10.5249 9.21302 0.321459
9.24776 8.11165 -0.69792
10.0944 7.99502 -7.87429
9.60306 6.31224 -5.85651
8.59438 6.87745 -4.22727
7.1236 7.21185 -9.86048
6.64731 4.68017 -8.53462
4.85592 4.98445 -6.62696
5.53033 4.7545 -5.30563
0.633743 1.65359 -3.97526
2.80281 1.12235 -4.6696
4.8248 1.11204 -4.65367
8.28352 -5.6256 -8.93106
7.69484 -2.8372 -8.28185
7.25517 -0.681787 -7.05358
12.0846 0.724108 -6.4648
11.0094 2.33894 -6.6042
9.80028 2.09107 -7.61648
8.69412 4.74659 -12.5658
10.2605 4.76805 -11.4728
10.9213 3.54359 -10.8859
16.1572 0.685596 -14.632
15.4113 2.33955 -13.231
14.5423 3.76248 -12.0685
21.3142 6.25722 -10.077
19.2355 6.34079 -11.0473
17.5027 6.20163 -11.983
19.5453 -0.97271 -15.4784
19.563 2.54969 -15.6031
18.5137 4.82342 -15.4368
12.2847 3.95494 -17.2208
14.1396 3.86069 -16.7088
15.1167 4.99375 -17.1106
16.346 9.84131 -17.9705
14.6001 9.64659 -17.0858
14.4637 8.55817 -16.0435
12.9015 7.47622 -11.6633
12.0719 8.52168 -13.0041
6.71472 8.40024 -15.0977
8.13633 9.98203 -14.1271
8.86309 10.3522 -12.3768
7.85367 13.4374 -8.81712
6.17935 12.4884 -9.15873
6.33064 11.0076 -9.7365
0.87504 12.3681 -10.1275
2.29555 11.3637 -12.0763
3.17186 10.2023 -11.6752
-0.0950411 6.65464 -13.1332
1.76145 5.9834 -13.3976
2.78753 7.06862 -13.6993
-0.8581 6.36842 -18.8289
-0.536964 8.5519 -17.3675
1.1349 9.17049 -16.4626
5.62421 11.1974 -17.967
4.11229 12.4285 -18.0144
3.2263 12.2657 -16.7852
-1.90196 16.5056 -17.3638
-0.255311 15.3506 -17.5135
-0.122119 14.242 -16.4965
-4.48384 10.7972 -13.2987
-3.44233 12.2295 -13.9724
-2.49795 11.7517 -15.077
-7.85249 15.0893 -20.0881
-5.98972 13.5369 -18.6069
-4.38497 11.5577 -18.4201
-2.10913 7.07576 -23.9664
-3.76345 8.20789 -21.9384
-2.9259 9.14393 -21.0002
-0.470805 11.0501 -23.3256
2.02374 7.15609 -24.0054
1.92379 8.3358 -22.6233
4.27098 11.2268 -21.7816
4.71378 18.0905 -22.6443
5.76736 16.2195 -21.8109
5.41405 14.6843 -22.9136
2.18016 13.7741 -26.9475
3.97564 14.1131 -27.4857
5.19199 13.6872 -26.6312
10.1257 9.59714 -26.0533
8.67158 10.4591 -28.4118
7.52872 12.56 -29.3996
8.56297 15.653 -33.8912
7.7267 14.2654 -32.863
5.2109 9.16836 -35.1196
6.28477 11.1383 -36.4827
7.89322 12.1155 -35.9378
13.5939 12.2544 -40.7991
11.9864 12.66 -38.452
10.5381 12.1893 -38.7371
11.1958 5.68362 -38.1632
11.268 7.59075 -37.8994
10.0644 8.39076 -38.5176
5.52295 4.83405 -41.6493
6.36203 5.70982 -39.5984
6.84332 6.43564 -37.898
8.17271 4.56748 -34.8712
3.53405 8.50982 -31.3764
6.52875 8.23868 -31.8827
8.61149 7.89567 -33.384
12.1301 10.5644 -34.7732
11.4384 10.4793 -32.9517
12.7615 11.7452 -26.3506
13.04 12.4213 -28.5102
12.8625 12.9489 -30.4109
19.1974 12.8306 -33.1241
17.8819 13.316 -31.3221
16.1757 14.0438 -31.9813
11.5519 15.9188 -36.6317
13.5966 17.3467 -35.55
15.0563 16.144 -34.9468
20.8384 14.3686 -37.3442
18.9631 14.7485 -37.0702
18.4275 16.1181 -36.6389
21.7032 18.1342 -40.6002
21.7879 21.2616 -36.393
20.3858 20.0553 -38.6189
20.6491 18.5087 -38.7583
timestep
-26.9056 -4.16867 33.4871
-26.2799 -7.80151 37.2282
-27.6034 -6.15322 35.6185
-26.5125 -5.14599 34.4471
-22.3383 -9.80796 36.7142
-23.1404 -8.46592 34.9193
-23.8353 -7.50229 33.3129
-22.9095 -4.30269 30.0538
-22.1877 -5.93319 29.2581
-22.9542 -7.11992 29.68
-24.3011 -10.7024 26.7617
-22.6345 -9.81093 26.8729
-16.6281 -9.99913 26.8896
-18.5221 -9.82783 25.4147
-20.0356 -9.96716 24.1605
-18.641 -12.7414 20.152
-19.4264 -11.1212 19.5858
-20.4832 -10.6646 20.4781
-25.7918 -10.2306 21.4184
-24.9143 -10.5504 18.3601
-23.5662 -11.3005 18.2221
-22.1473 -14.7176 11.8416
-23.1473 -13.8207 14.3998
-22.9392 -12.3627 14.6059
-24.187 -7.22724 8.85993
-22.6553 -8.87387 11.2269
-22.9737 -10.3136 11.3932
-24.5402 -12.5425 7.52967
-23.1611 -12.1894 8.15484
-23.1118 -13.7632 4.1628
-20.8207 -14.0749 4.8742
-20.3219 -12.3353 5.689
-20.0616 -12.718 1.49762
-19.7261 -10.8356 1.44116
-19.0341 -10.4303 2.71832
-13.0963 -7.96311 5.86879
-14.7954 -7.36481 2.88043
-17.1876 -7.24177 2.07875
-21.5024 -5.01796 0.795774
-19.5955 -5.08738 0.0204685
-21.1555 -0.806495 1.29234
-20.6315 -0.915426 -1.11208
-18.7005 -1.57504 -1.18173
-14.5922 1.16527 -5.45159
-14.8558 0.214398 -3.31503
-14.8752 -0.843229 -1.72838
-11.7334 -4.31447 3.04259
-11.855 -2.41166 1.73286
-11.7532 -1.15538 0.269694
-7.39931 3.86956 2.1396
-7.64375 1.71899 1.00457
-7.99062 0.109682 -0.0870204
-4.03059 -0.947139 -2.89313
-4.82166 -1.39809 -1.58913
-3.13616 -4.69547 0.0754725
-2.3178 -3.11777 0.66075
0.309357 0.629054 1.26657
0.859121 -1.19766 1.41825
5.19075 -3.93146 2.2385
3.544 -3.32212 3.02967
1.88845 -3.13616 8.18063
3.63931 -2.63072 7.6011
4.06571 -1.83537 6.39811
7.82333 1.89556 2.91601
6.62972 2.16024 6.20238
6.04782 0.819935 8.24856
4.05525 4.69016 10.9312
5.23372 3.15131 11.2032
7.70244 3.1168 15.743
5.88011 2.78185 14.8565
2.63207 1.50443 17.9274
2.73763 3.15195 16.9791
0.901585 9.20352 16.6173
-0.477701 7.57232 18.0787
0.583684 5.92192 18.3842
-0.624603 3.58327 21.9265
-1.57827 4.0476 20.7596
-4.95052 9.2063 24.9495
-4.91747 7.35146 23.5499
-4.6276 5.86374 22.1154
-10.4134 3.13415 18.2115
-8.43886 4.48366 19.9089
-7.01518 4.32945 19.5778
-1.98558 7.00207 14.3915
-4.17834 4.36394 15.3224
-6.44503 3.49042 15.9458
-10.0095 3.70059 9.14023
-9.82066 1.8045 12.0279
-9.04565 1.22254 14.4165
-9.82757 -1.11974 18.1768
-9.78405 -1.89406 16.3734
-11.6126 -5.3596 15.6096
-12.8917 -3.99828 15.5935
-16.4379 -0.161716 16.7771
-17.1964 -1.9173 16.1392
-16.4538 -3.16768 16.6195
-19.4467 -4.27424 19.0865
-19.1498 -5.64631 17.8868
-20.1816 -8.82796 15.8445
-20.9044 -7.41308 15.0689
-21.8941 -2.48113 10.0063
-22.8013 -4.15971 11.8252
-23.6142 -5.1407 13.45
-26.7589 -7.89969 11.3258
-26.5124 -7.4963 12.7427
-29.6887 -7.44176 18.1901
-28.9586 -8.85885 16.4662
-28.6044 -9.9965 14.7997
-32.2386 -13.4077 13.0521
-30.3364 -12.9825 13.2084
-27.8025 -15.3885 11.3527
-28.2579 -13.9686 10.2503
-32.5392 -10.6928 4.34626
-30.8231 -11.915 5.87474
-29.6029 -13.2153 6.72363
-27.8473 -15.4134 0.789074
-28.471 -14.6829 2.49438
-27.5596 -14.1002 3.62424
-28.6782 -9.02182 2.43535
-27.5682 -10.4489 2.93574
-22.8976 -9.72398 4.34141
-24.5693 -8.58647 4.50979
-26.6771 -2.65902 7.87493
-25.138 -4.20615 6.85769
-23.7943 -5.01882 5.5438
-18.1186 -2.10979 4.17252
-19.9794 -2.42009 4.68154
-20.278 -3.83806 5.29778
-15.8268 -5.07508 6.0441
-17.1331 -4.66075 7.32739
-15.3731 -7.60744 13.6276
-15.8493 -5.53949 11.9476
-16.3633 -3.96217 10.9463
-15.0095 -0.353641 10.811
-16.2208 -0.893078 6.55137
-14.5442 -1.2944 7.15702
-9.89629 -3.24662 7.60058
-10.6986 -1.60713 6.97212
-8.07187 1.89411 5.3023
-8.59027 0.562332 4.75787
-4.4726 -0.126665 2.84119
-5.72306 -1.49029 3.45039
-5.71122 -6.37593 3.51152
-5.74279 -5.18959 4.49578
-2.91724 -6.36033 8.0845
-2.41724 -5.86305 6.30529
1.96426 -6.68137 4.73001
0.903231 -7.309 5.73459
1.691 -11.0933 8.67289
2.08167 -9.14751 8.82594
3.64688 -6.40656 12.3465
3.90665 -6.20497 10.5105
7.9715 -4.66615 6.85964
7.27672 -3.5946 8.44414
7.02674 -4.12349 9.8723
8.38991 -3.44634 15.9194
8.14662 -2.27372 13.9962
8.00128 -1.26995 12.213
12.9647 3.33284 8.62232
11.591 1.18455 9.3692
10.0714 1.35645 10.5191
12.6185 8.93087 9.56002
11.7163 6.73155 10.9187
9.22252 5.93992 10.0245
9.33631 4.78732 9.0961
6.6196 5.25692 3.59044
8.47927 6.05496 4.66647
10.0812 6.2698 5.65448
9.15704 13.1737 8.56938
10.5566 11.4116 6.65237
11.9627 9.50907 5.55297
15.3873 7.80805 1.87106
15.5921 7.12443 3.65961
15.4833 8.16816 4.82218
17.0308 11.6741 8.31085
18.3343 10.2907 7.86368
18.4731 9.83428 6.42964
22.4697 10.268 1.39745
22.3211 9.7074 3.66565
22.177 9.69523 5.6216
26.6693 6.40245 8.85674
25.384 8.30392 8.75399
24.4834 9.95605 8.66581
31.4674 12.9445 4.00201
29.9893 11.5942 6.9494
27.5422 11.9558 7.6797
27.4536 15.4973 3.9491
25.7849 14.5159 4.03989
25.2773 13.9502 5.35018
21.6604 13.3725 8.6847
20.8445 14.3954 7.23081
21.5301 13.9377 5.82982
21.0219 13.5126 1.29438
19.6844 14.0506 2.54156
14.071 18.5697 3.19834
15.1757 16.4976 3.34596
16.0317 15.0331 2.23365
15.8656 12.2667 -1.92414
14.5612 13.5643 -2.04309
14.7974 14.8545 -1.29277
11.8628 21.181 -3.74982
13.183 18.8287 -3.69077
12.7363 17.916 -2.61828
7.8638 19.9773 -1.43209
8.30583 18.0825 -1.15465
9.07777 17.358 -2.32837
6.7987 14.7056 -8.33034
6.90499 17.1347 -7.33654
8.35183 16.9201 -6.01459
13.4361 16.7914 -7.30717
12.4421 15.2949 -7.91315
10.9602 15.6293 -8.38033
8.25174 12.1561 -13.1982
8.66262 13.47 -11.7457
10.121 13.4268 -11.3068
14.7651 12.2653 -11.503
14.0043 11.4783 -13.1344
12.8023 12.2108 -13.6839
13.9448 15.7386 -20.1003
13.6512 13.1678 -18.6263
12.8428 11.1927 -17.3307
13.2194 3.79924 -19.5686
12.2374 6.54211 -18.9827
13.3127 7.35948 -18.3247
16.5645 5.69911 -19.5495
18.4187 4.422 -24.2772
17.0099 4.10947 -22.9419
14.8919 0.880248 -22.818
16.3249 -5.50282 -21.3317
17.043 -3.48727 -22.2898
17.1427 -2.00839 -23.5487
18.5053 1.0098 -27.562
19.2585 -0.781765 -27.5935
18.5054 -1.96731 -27.1721
14.0285 -7.45314 -29.1751
16.8314 -6.5813 -29.0078
18.6792 -4.90079 -29.5017
22.2394 -6.1455 -32.6713
20.8942 -4.71973 -32.6062
24.8035 -2.49568 -39.0021
22.7287 -2.55757 -37.2831
21.4587 -3.46187 -36.1766
16.7967 -3.73148 -38.1352
19.092 -4.37725 -39.866
20.1349 -5.29803 -39.1726
23.7299 -6.34734 -44.4255
22.908 -5.45435 -42.8589
22.8335 -6.37874 -41.6346
29.1261 -4.86437 -40.7136
27.0472 -5.69681 -39.8831
25.463 -6.27893 -38.9035
25.5055 -6.13953 -35.0593
24.1611 -4.43599 -29.3708
25.7474 -2.89619 -31.4468
25.3445 -2.6134 -33.916
29.0945 -1.94187 -37.2011
27.5654 -0.96427 -36.5303
26.0102 5.63689 -34.9554
26.2241 3.89009 -36.5756
26.1563 2.33759 -37.7287
26.7851 6.55424 -42.7107
26.0005 4.39889 -42.053
25.6605 2.60332 -41.372
22.0506 -1.28482 -41.3962
23.4956 -1.23507 -43.6729
25.1117 -0.0781484 -43.9607
21.0352 1.09384 -46.8235
22.5825 1.9445 -47.5146
24.0124 1.47112 -47.2149
27.5769 2.61373 -49.3256
27.3557 6.06356 -52.2434
25.9185 5.08719 -49.7994
25.8295 3.58393 -49.6546
timestep
5.99994 -19.6988 25.4676
4.92511 -15.6642 29.0163
5.00513 -17.2624 26.9101
5.13183 -18.619 25.5559
-1.63777 -19.4005 24.9563
0.557548 -18.6653 25.5438
1.6565 -18.2112 24.0288
1.02249 -19.0953 19.1729
-0.0198656 -17.5163 19.679
0.482005 -16.6424 20.7331
-3.75478 -15.4922 22.8281
-2.22252 -14.6731 22.6351
1.31103 -13.3917 23.2481
0.374924 -11.3542 23.8667
-1.46056 -11.4395 24.4216
0.00648567 -7.4053 22.8417
-1.78569 -7.00571 23.394
-2.29935 -7.80746 24.7523
-5.95132 -4.5571 21.8673
-6.6908 -6.07717 24.7024
-5.48544 -6.09932 25.7497
-7.2724 -5.41985 32.4621
-6.68723 -4.67835 29.7873
-7.32502 -5.63277 28.9331
-14.5562 -2.83492 27.1773
-11.2682 -3.33931 27.3236
-10.901 -4.76629 27.8253
-13.8615 -8.36212 27.1983
-12.7843 -7.75845 26.3769
-18.975 -8.41322 22.1497
-16.7928 -7.78853 22.8506
-14.8761 -7.21421 23.2408
-10.0975 -6.49681 22.0676
-11.1878 -5.40979 20.9592
-12.4556 -4.76745 21.6318
-7.8699 2.17653 21.7345
-10.7927 0.413431 21.347
-12.4796 -1.26297 20.317
-12.3979 -2.19076 14.7299
-11.8188 -2.30119 16.7842
-6.01282 -5.97556 17.4348
-7.38332 -4.19665 16.8092
-8.29774 -2.6657 15.8517
-4.46215 3.00365 14.8404
-5.34843 0.875646 14.1457
-6.29087 -0.650048 13.3181
-8.83103 -5.76626 9.63137
-7.03645 -4.9283 10.9364
-5.93781 -3.22754 10.4541
-3.62798 -1.33313 3.95769
-3.07111 -2.78221 5.74621
-4.57328 -2.68367 6.94838
-8.01566 -2.04064 3.80862
-7.1067 -3.2155 4.23843
-7.83016 -6.39715 1.97739
-6.10274 -5.89509 1.77905
-1.91452 -3.47384 1.02054
-2.73064 -5.14111 0.224355
-1.34772 -8.02112 -3.8219
-0.770902 -7.4656 -1.98576
5.32178 -7.59258 0.393552
3.6329 -8.31027 -0.198264
2.95785 -7.68348 -1.41093
2.54844 -6.68858 -9.63061
4.92573 -7.27207 -7.0293
4.97185 -7.801 -4.59315
9.00931 -4.449 -3.4858
8.19949 -6.22837 -3.16791
11.4096 -9.13945 -0.506492
9.86718 -7.94396 -0.234999
7.46252 -8.40809 4.03378
8.70275 -7.15984 3.37268
8.30569 -2.56449 2.75622
10.1883 -2.6356 4.69002
9.73163 -4.28267 5.69587
10.4972 -4.93275 9.93776
9.11324 -4.96542 9.30341
8.77648 0.150743 14.5675
8.11637 -1.28508 12.9789
7.46541 -2.50005 11.5599
2.05243 -3.94058 12.9643
2.91273 -2.07549 10.8787
3.96213 -0.990955 11.1913
7.1716 4.65787 14.2287
4.38848 2.65763 14.6156
3.36664 0.26083 14.7076
7.48385 -3.86248 17.6466
4.2797 -2.98503 18.6286
2.18703 -2.04225 17.4655
-2.51802 -3.8538 18.7074
-1.45972 -2.19521 18.7129
-4.11634 0.80629 18.7957
-3.74438 0.278536 20.5377
-4.23418 -1.56312 26.5494
-4.40737 -0.323771 25.0368
-5.38981 -0.709549 23.839
-8.71755 -3.00308 24.3053
-9.00682 -1.22659 24.8752
-12.0354 1.07421 26.346
-10.673 0.855402 27.5845
-8.90994 1.5553 34.4855
-7.80342 0.517934 32.3413
-9.07484 -0.049673 30.9736
-11.6221 -1.31063 34.816
-11.1513 -1.90929 33.557
-12.4638 -8.49977 34.3598
-12.7661 -6.42796 33.2537
-12.7875 -4.93021 32.0081
-17.4476 -3.59675 31.1046
-16.5844 -5.27526 30.7616
-18.6058 -7.3662 28.0405
-17.7962 -5.94252 27.2257
-16.8786 -0.624574 22.1527
-17.4475 -2.93906 23.1576
-18.1895 -2.88602 24.9962
-22.6238 -0.416179 26.436
-21.4439 0.614597 25.3801
-20.5876 0.0341135 24.29
-17.2104 3.04143 26.2335
-17.7337 2.60543 24.4987
-16.0823 3.49469 19.6276
-15.4826 3.32071 21.4571
-8.82725 6.28997 23.3018
-10.4824 4.62878 23.2262
-12.0416 4.96521 22.0384
-9.44755 10.2633 19.1523
-10.4179 9.13983 20.4417
-10.3396 7.6774 20.1463
-7.75929 5.27829 16.6898
-7.40511 5.899 18.3684
-2.16356 4.06219 24.2074
-3.52752 4.56144 21.9999
-4.40295 5.68862 20.6767
-1.3411 7.5777 19.3642
1.11682 2.85706 19.8321
0.492235 4.27572 18.6342
-0.0865832 3.03665 13.9428
-0.631357 2.19743 15.6027
-2.82554 -2.1372 14.7141
-1.59348 -1.24324 14.2295
-1.01896 0.0462997 9.70503
-1.03593 -1.72985 10.4975
-0.185035 -5.62395 7.74827
0.531915 -4.89344 8.99218
5.05022 -6.78023 9.57284
3.89065 -6.40591 8.16292
2.56573 -10.7988 7.50185
3.02897 -9.76514 6.5986
0.940858 -8.05993 2.86231
1.57259 -9.77366 3.1344
-0.677107 -13.1236 0.251307
1.19004 -12.4515 0.345299
6.63027 -11.4374 0.221889
5.76659 -12.4692 -1.16965
4.35518 -12.088 -1.71455
1.33914 -10.4053 -7.05275
2.94043 -11.7172 -6.15507
4.43308 -12.7821 -5.3661
9.38981 -14.0181 -10.9952
8.22202 -15.0158 -8.73641
7.74124 -13.8865 -7.18244
9.43568 -12.6479 -3.19149
7.86984 -10.4545 -3.99977
8.91137 -9.38482 -6.22548
8.41377 -10.1233 -7.55268
5.86582 -4.77245 -10.6474
7.29713 -6.50784 -10.5575
8.52798 -7.99326 -10.6393
11.7269 -0.948199 -10.0719
11.7955 -3.84163 -10.7708
11.8514 -6.25102 -9.94809
14.9743 -10.1035 -8.692
15.2781 -8.70589 -7.46618
14.0211 -7.77512 -7.30669
14.3766 -4.92094 -1.16075
14.5331 -6.26747 -2.62807
15.0801 -5.98354 -4.06411
21.309 -3.12077 -6.73732
19.9164 -3.68461 -5.006
18.4617 -4.24923 -3.86705
22.0694 -6.56668 1.08114
20.9144 -4.80108 0.151517
19.8331 -3.29248 -0.346824
21.2976 -0.273929 3.25539
22.1218 1.27093 0.211542
20.0601 0.447784 -0.853694
20.1064 1.80868 -7.45693
20.4547 1.00212 -5.65412
19.3548 0.579868 -4.64788
14.0185 -2.64763 -6.09397
15.2774 -1.2235 -5.74958
16.6046 -1.49912 -6.40997
16.4271 -4.43719 -10.2909
16.4527 -2.60992 -10.0236
16.7949 -0.486057 -17.1192
16.6691 -0.308918 -14.8388
15.7003 -1.22003 -13.4592
10.4877 -0.473889 -13.8911
11.1202 -2.31741 -14.11
12.4352 -2.50659 -14.8231
13.7908 -5.22631 -19.4577
11.6562 -3.65687 -19.5068
11.8746 -2.47153 -18.6782
9.6927 3.44051 -20.2902
10.4713 1.79861 -19.7527
10.2198 0.395103 -20.5464
10.0144 -2.41374 -25.2513
8.27878 -0.392363 -24.7619
9.4664 1.07289 -24.166
12.3223 3.58085 -26.5667
10.7224 3.71364 -27.7524
9.47355 3.78132 -26.8929
4.26357 4.53826 -26.8308
5.31434 6.05374 -27.4541
6.57722 5.74559 -28.2964
5.48581 6.5029 -33.1735
5.22793 8.19727 -32.2304
6.19234 8.29221 -31.0515
7.97306 15.5619 -28.0828
6.74624 13.1341 -29.2706
5.13223 11.1863 -28.8509
-2.22872 11.9622 -27.3238
0.569623 12.2719 -28.0586
1.55705 11.3338 -27.4759
-0.0523464 7.96507 -28.0393
-2.89909 7.12122 -24.1005
-3.22294 7.8653 -25.8892
-6.43134 9.26581 -27.3893
-7.64352 7.85936 -33.4652
-6.79976 9.53173 -32.0871
-6.21472 10.9262 -30.8316
-2.34531 14.817 -30.5165
-4.00317 15.1482 -31.4101
-5.34768 14.599 -30.9259
-9.5902 20.7509 -28.5298
-8.04712 19.2713 -30.4596
-7.94847 17.258 -31.9697
-5.96181 19.4879 -35.8136
-7.69816 18.9122 -35.3769
-13.6857 21.8777 -38.4417
-11.5412 20.5305 -38.1327
-9.99394 19.3479 -38.3165
-11.2599 23.1772 -42.14
-8.42986 22.6467 -41.5972
-8.15622 21.1897 -41.1937
-1.99938 21.5112 -38.7038
-4.0578 21.6442 -38.7605
-4.6996 20.7329 -39.8712
-0.491221 17.1461 -38.4264
-2.68867 17.0801 -37.6695
-3.78033 16.9933 -39.2975
-6.27108 14.1612 -39.5404
-9.6331 13.3334 -32.2331
-7.63818 12.8791 -34.295
-5.699 13.1523 -35.9024
-0.939526 12.8798 -36.6755
-2.1173 11.831 -35.5104
1.6527 5.98672 -32.0144
0.5659 8.01523 -32.4821
-0.140141 9.86292 -32.8909
5.02807 11.4457 -35.6653
3.84713 11.9299 -33.7742
2.65111 12.3247 -32.3656
2.5663 17.1121 -35.8498
0.860253 16.6058 -33.9344
1.43639 15.9905 -32.1073
1.01153 19.3088 -26.2812
1.80433 18.7876 -28.0715
0.769422 18.2828 -29.1459
-3.60084 21.7985 -29.7269
-4.47473 18.3297 -26.1008
-3.86312 19.299 -28.8281
-2.54045 20.0445 -29.1044
timestep
18.4584 -24.6217 18.0857
18.3557 -25.0838 14.8808
18.664 -22.7844 16.1644
18.3555 -23.1713 18.0853
16.12 -17.1521 17.341
15.7308 -19.2655 18.3004
15.4784 -20.9219 19.1685
9.31908 -22.2592 16.9278
11.1965 -22.4539 17.5917
11.7021 -21.2646 18.5366
8.85714 -18.0076 20.0401
9.4566 -19.5252 20.8299
6.22475 -25.967 23.2699
6.55214 -23.958 22.1994
7.0164 -22.4068 20.9608
3.54064 -23.2594 17.1747
4.43056 -21.5939 17.0265
4.79527 -20.8075 18.2873
2.22323 -22.436 24.4122
1.03822 -21.8059 21.4014
1.67987 -20.5988 20.6411
6.47314 -15.8433 22.6762
3.9334 -17.2421 22.247
3.50012 -18.4422 23.0506
-1.32537 -17.4031 29.5022
0.23911 -17.404 26.5692
1.20325 -18.59 26.1652
-0.163211 -22.0217 29.0117
-0.0966551 -21.9434 27.4597
-6.11545 -23.1886 28.0476
-5.11714 -21.1214 27.5358
-3.66598 -21.3154 26.199
-2.27001 -24.3606 22.5537
-3.36082 -23.0208 21.6448
-3.13081 -21.6462 22.3618
-6.93551 -15.849 22.6521
-3.93114 -17.2935 21.7532
-2.79581 -18.7567 20.0371
-2.02179 -17.6612 14.6148
-1.55835 -17.6267 16.5486
2.49509 -18.1263 16.0928
2.74859 -15.7635 15.8648
0.986324 -14.8733 16.1756
-1.26231 -11.2747 18.4955
-0.985552 -10.6256 16.2235
0.82558 -11.126 15.6917
7.11956 -10.9064 13.8828
5.09689 -9.74452 14.4545
3.56229 -8.6074 14.9272
3.43835 -2.14023 17.0466
3.84371 -3.79513 15.4222
3.71127 -4.93432 13.8102
2.64582 -4.16098 9.42202
3.87459 -3.86085 10.1282
6.60209 -2.6048 7.45869
5.9213 -1.15695 8.42074
3.05619 2.36536 7.24899
4.94929 2.34452 6.97925
7.68229 4.80138 3.83829
7.33718 5.02638 5.66146
9.73076 9.81685 9.71418
9.31587 8.24911 8.6256
8.69804 8.30188 7.19203
10.8951 14.292 3.42708
11.4343 10.8458 3.37867
11.6532 8.79269 4.85389
15.9671 10.1088 5.82431
15.1317 8.39584 6.32535
15.9781 10.3021 10.7859
16.718 8.63146 9.76822
18.7609 4.20023 11.3973
17.5121 5.5269 11.7504
11.4455 6.90916 13.6595
13.92 6.0455 14.5241
15.7663 5.70422 15.1742
17.7004 5.91495 19.5599
17.0758 4.91516 18.6009
11.5721 3.10471 23.226
13.4903 2.49533 21.9834
15.0991 2.47611 20.7611
14.6713 -4.23721 17.433
15.505 -2.10718 19.2139
14.5715 -0.875468 19.1294
11.2443 3.41446 15.9643
9.92017 1.18403 18.3541
10.822 -0.914779 19.6008
8.58235 0.0683866 25.8981
7.56005 -1.76853 23.0639
8.41884 -3.40599 21.2627
6.98153 -6.44662 18.1737
5.90472 -5.84113 19.7458
2.02507 -6.53092 19.6092
2.89855 -7.99495 20.3732
4.5873 -12.9051 18.4136
4.35888 -12.5952 20.3142
3.18807 -11.8043 20.9024
0.526728 -14.5826 22.0901
1.67751 -14.1248 23.5042
2.33652 -13.7368 27.3643
3.66043 -14.8573 26.6679
6.84966 -20.2709 25.147
6.90509 -18.2038 26.9893
5.2628 -17.955 28.0275
2.07869 -19.7802 31.2356
3.58881 -20.0626 30.7983
5.6876 -26.0327 34.8123
4.42513 -24.7119 33.3227
3.67183 -23.5899 31.8929
-0.154995 -25.7492 33.6855
-0.00203957 -24.3338 32.3576
-2.74976 -21.4798 32.042
-1.23593 -20.7884 32.8543
0.702062 -15.4738 32.4908
1.26046 -16.9071 34.6506
0.393866 -18.425 35.4231
-3.8309 -19.1264 40.3934
-2.61907 -18.2689 39.1194
-2.76281 -18.4335 37.6138
-4.01846 -13.6245 37.6634
-4.22154 -15.0521 36.4762
-5.9164 -16.7094 31.8514
-4.66606 -15.4007 32.6972
0.145807 -9.63763 31.0278
-1.60573 -11.3074 30.8665
-3.18136 -12.5679 30.5707
-5.99921 -13.8796 27.7113
-4.86699 -12.9042 26.5085
-3.39702 -12.9205 26.7952
-2.52994 -9.77049 23.1449
-1.48031 -10.6142 24.5256
5.85545 -10.4312 25.0317
3.21259 -9.77821 24.9731
1.59424 -8.97524 25.8607
0.759871 -5.21725 26.0086
5.215 -5.00369 24.5626
3.91241 -3.73054 24.5516
1.05639 -1.12908 21.3583
2.72118 -1.82603 21.5166
6.11057 -0.160767 19.0092
5.40638 0.483919 20.0739
8.01388 4.36818 21.1248
6.44642 4.1973 20.1513
5.2237 6.38087 16.2194
5.8978 4.96115 16.4186
6.41655 1.61506 13.005
7.65461 2.85561 13.7516
11.7648 1.766 11.659
10.9863 3.00392 11.8724
12.861 6.603 9.2305
12.1488 4.87339 8.74923
11.278 1.56956 5.24641
12.2199 3.25907 5.32157
16.7393 5.76675 3.42903
15.3959 5.01192 2.28543
13.8149 5.13558 2.50817
9.38411 9.10934 -1.35294
10.8127 7.36791 -1.11149
12.1417 5.97854 -0.776163
18.5735 4.142 -0.369099
16.2153 4.08215 -1.58398
14.7214 4.13701 -2.89395
17.5969 6.14162 -8.46312
17.3709 3.40915 -8.04639
14.8831 2.68017 -7.34479
14.6741 1.89814 -5.96118
12.3021 -3.79279 -5.05198
13.7241 -2.63834 -6.38129
15.0682 -1.61864 -7.33011
12.3351 -2.13683 -15.8402
13.6682 -1.16732 -13.3128
14.9751 -0.825955 -11.12
19.2001 0.171312 -11.6761
18.6169 1.42006 -12.8867
17.2491 1.9217 -12.3892
15.6346 7.53304 -15.8727
16.4909 5.96664 -15.075
16.011 4.53196 -14.9459
11.9253 1.34607 -20.5174
13.6982 2.47485 -19.5198
15.1641 3.21119 -18.5416
19.8058 6.30667 -22.4523
17.8293 6.48427 -21.239
16.0614 6.4609 -20.2982
14.6594 14.3119 -20.4243
13.6207 11.4861 -22.2149
13.5727 9.35941 -20.6911
10.0315 8.77385 -16.6057
9.84105 10.19 -17.9664
10.1954 9.96463 -19.4911
6.17875 12.584 -23.6421
7.15435 11.3 -22.6228
7.46047 11.8392 -21.1935
4.31266 15.7456 -19.6142
4.32585 13.8376 -20.057
2.72899 10.7992 -16.0267
1.07965 11.3909 -17.3354
0.986578 12.227 -19.0798
-2.08628 11.0067 -22.4376
-3.02111 12.5728 -21.756
-2.01191 13.5533 -21.0612
-1.27309 18.8336 -18.8851
-3.04042 18.347 -20.9222
-3.68407 16.8765 -20.9447
-9.88907 16.967 -22.779
-8.22992 17.6117 -22.1674
-7.07673 16.7251 -22.5418
-3.7994 16.3617 -29.0027
-5.85176 15.6831 -27.4743
-7.43252 15.8435 -26.2617
-13.8178 14.3711 -25.9615
-12.2971 15.5816 -26.1505
-11.067 14.7979 -26.7892
-9.80713 10.1869 -28.2768
-11.5796 10.821 -28.7075
-11.6175 12.1119 -29.4603
-12.6569 15.4814 -33.1072
-13.6875 13.8591 -33.3624
-14.0758 13.1797 -32.0439
-16.745 12.5609 -26.9332
-18.0259 11.7953 -29.4924
-17.4335 11.3678 -31.9945
-21.7847 9.87738 -38.1121
-20.309 9.52304 -35.686
-19.8331 10.873 -35.0576
-22.4096 13.4051 -36.3541
-26.2699 14.18 -38.5753
-24.8883 13.0263 -39.2327
-25.3604 11.7394 -42.7917
-29.2394 11.0042 -47.9478
-27.4965 12.0763 -46.9495
-25.9546 13.2577 -46.2534
-29.9657 18.4139 -46.6331
-29.1208 16.6526 -46.247
-27.5584 16.7178 -46.2075
-31.3323 20.0353 -40.192
-28.4799 19.8614 -41.3407
-27.0635 19.2664 -43.3392
-23.6891 22.6178 -42.6547
-23.8505 20.8457 -41.8889
-23.8257 17.0905 -35.5126
-23.0397 17.4345 -38.1374
-22.9524 19.2808 -38.5421
-22.9929 26.2131 -36.6385
-22.7456 23.3092 -36.5191
-21.7191 22.7338 -37.468
-19.1443 24.2295 -33.6524
-18.0099 22.8762 -34.4721
-18.1452 22.9153 -36.0374
-14.4165 17.2117 -37.2704
-15.6745 18.6908 -35.9415
-16.8306 19.6547 -37.2437
-18.0285 16.7084 -39.3668
-16.4091 9.27292 -38.316
-16.5429 12.0111 -37.1191
-17.6197 14.2209 -36.4996
-19.8067 17.3408 -33.8435
-18.3839 16.0663 -33.3546
-13.1405 16.791 -29.5212
-15.3903 16.0183 -29.428
-17.3717 15.8869 -29.6064
-21.126 18.8446 -23.785
-20.2991 18.0439 -25.7763
-20.0793 17.1397 -27.4074
-22.6295 19.8922 -28.7358
-23.3608 18.128 -30.5874
-22.558 16.4266 -30.2479
-23.3444 11.4502 -29.7125
-22.4559 12.035 -31.2976
-23.1387 13.171 -32.0693
-26.4849 12.6592 -35.0188
-28.5975 8.75638 -34.3428
-26.2251 10.189 -33.477
-26.4289 11.687 -33.182
timestep
16.656 -18.6998 13.5742
12.9429 -20.8095 10.8728
15.3647 -19.9777 11.4633
16.831 -18.7891 12.1514
16.8066 -14.2286 6.99304
17.5235 -15.8754 8.57364
15.9804 -15.9206 9.72573
9.71891 -13.8493 9.18546
11.2978 -15.0185 9.31344
12.3639 -14.8536 10.4482
11.4329 -13.0808 14.8811
10.4451 -14.3102 13.7689
6.34644 -19.3121 16.3075
6.60273 -17.1504 15.3354
6.81695 -15.4237 14.4539
5.20383 -12.8626 11.1043
4.08329 -12.1413 12.4067
4.59002 -12.4028 13.8146
-1.98122 -10.7665 17.0568
0.68519 -12.0558 15.627
1.9866 -11.7337 16.3943
2.19196 -12.254 23.9529
1.94838 -11.3235 21.1482
1.65081 -12.4242 20.1158
-4.6426 -16.7845 22.2195
-2.67356 -14.2872 21.3551
-1.18287 -14.7004 21.2467
-1.49332 -19.0506 21.6043
-1.28686 -18.3078 20.3155
-7.90177 -20.7891 18.1561
-5.91268 -19.655 17.9751
-4.3154 -18.5757 17.8681
-0.675958 -15.8831 15.4275
-2.44962 -15.1852 14.9598
-3.5158 -15.21 16.0688
-3.5284 -9.17058 20.1771
-5.51079 -11.5351 18.7125
-5.82452 -12.2908 16.3108
-7.8034 -8.47301 14.4479
-5.98941 -9.28708 13.84
-2.00566 -3.09014 15.3163
-2.52999 -5.27647 14.769
-3.07905 -7.05334 13.9666
2.93638 -8.51124 10.1113
0.657931 -8.16269 10.6713
0.445261 -7.74549 12.4938
4.02152 -8.99594 18.8847
3.44599 -7.77194 17.0557
2.63469 -7.04821 15.3624
7.64507 -2.40918 15.2833
5.46911 -2.46204 14.5025
5.23036 -4.34368 14.3842
9.29561 -5.69924 11.8973
8.90058 -5.20159 13.3409
12.4993 -5.39929 15.0111
12.0226 -3.68258 14.8704
11.7332 1.05541 14.5761
12.9292 -0.19361 13.7482
15.4258 0.913277 9.48319
15.7123 0.836857 11.3997
20.3147 -0.467368 14.0909
20.3901 1.05468 13.0041
19.1871 1.9162 12.4698
20.0871 10.6118 9.0805
20.6208 7.39286 10.4867
20.8675 4.89643 10.8959
24.625 3.93119 12.759
24.1592 3.04355 11.1601
24.6289 -1.91518 13.0051
24.2633 -0.811349 11.4395
23.9131 -2.68886 7.0346
22.8623 -2.9921 8.6427
19.0515 -8.44969 11.2466
18.7942 -6.80756 9.21894
20.3471 -5.86784 8.49552
21.3161 -7.55323 4.32634
20.0493 -6.97971 4.91476
18.0999 -12.6172 3.20957
17.7631 -10.7293 4.4478
17.405 -9.37345 5.8141
13.7264 -9.53527 12.1886
14.1605 -9.92662 9.39993
15.6507 -10.069 9.14663
21.0544 -12.1365 8.15814
19.5263 -12.8546 11.2183
17.0306 -12.4114 11.7795
12.5868 -18.8641 15.108
14.235 -15.8027 15.2129
15.0737 -13.4402 14.7479
13.3072 -10.2933 17.7509
13.9534 -12.0867 18.1549
14.2335 -13.7175 21.7891
12.5323 -13.7625 21.2712
7.81401 -14.1585 18.7537
7.93428 -13.9429 20.6708
8.82912 -13.0373 21.4288
6.02867 -10.5484 22.639
6.29662 -11.8688 23.9696
5.54852 -13.8082 27.3448
4.83233 -14.7475 26.1062
2.12232 -16.7192 20.4757
2.52375 -17.771 22.8811
1.91428 -16.5739 24.3046
-2.61577 -15.0867 25.4269
-1.66681 -16.3362 25.5455
-2.94743 -21.4547 29.4149
-3.75661 -20.1675 27.6233
-4.21711 -19.1508 26.0449
-7.88562 -16.2091 27.4345
-7.00294 -16.5617 25.7181
-8.25728 -14.5867 22.6498
-6.8973 -13.6265 23.3883
-2.74993 -10.3524 28.1734
-2.99931 -10.3427 25.5109
-4.79588 -10.7711 24.7492
-9.37371 -6.16752 25.7105
-7.65876 -7.16101 26.0125
-6.43161 -7.34874 25.0913
-4.0769 -3.18674 25.3005
-3.61809 -4.92007 24.5903
0.00554098 -6.91953 21.1771
-0.375888 -6.3386 22.9887
0.894792 -8.19661 26.7231
2.45325 -6.47468 27.0514
2.71595 -5.97038 25.1536
6.20098 -5.48431 21.986
6.70341 -4.31893 23.4194
6.26999 -4.94839 24.7137
8.8533 -4.22909 28.8232
9.23405 -3.95642 27.0748
13.4457 1.48804 26.3186
13.2087 -1.19711 26.221
12.8783 -3.13445 26.3413
15.7598 -5.21785 26.9756
20.7143 -6.22894 25.9559
18.9742 -5.96909 25.091
17.4985 -5.43844 20.5127
18.6051 -6.72338 21.3414
19.3251 -11.1347 19.9252
19.9215 -9.79366 19.6973
17.7418 -9.60945 14.6691
18.8097 -8.97834 16.0366
21.402 -5.61835 13.6936
20.0469 -5.82183 14.273
16.3395 -2.93472 12.9197
17.9132 -3.52398 12.0126
18.4167 -2.60097 7.434
18.8083 -1.92421 8.71502
21.7342 1.41464 7.72055
19.9538 1.62004 8.20263
15.5022 3.93731 7.62658
17.1513 3.78817 6.60466
18.0423 3.53288 1.25533
17.1038 5.07861 2.1054
17.4358 5.75275 3.49005
20.8618 10.9171 4.43945
18.9274 9.93051 3.41189
17.3221 9.26354 2.36896
18.8204 15.4735 -0.216171
18.476 12.8205 -0.625084
17.9209 10.9571 -0.984942
14.1406 9.32047 0.205077
14.0095 7.4783 -1.82515
16.536 6.9662 -2.79593
17.1968 8.09135 -3.45578
20.8816 8.33405 -9.06798
18.8517 7.81701 -8.04648
17.0542 7.45659 -7.25159
10.8711 3.66233 -6.10881
12.3669 5.56901 -7.88399
14.3267 6.01435 -9.41963
13.7056 3.07069 -13.1119
14.1478 4.75299 -13.9644
13.9323 5.87979 -13.0659
9.49113 9.40919 -12.8079
10.5882 9.18006 -14.3805
11.2107 7.92598 -14.771
8.75878 3.5776 -19.537
9.89805 5.55595 -19.0657
10.3491 7.3575 -18.5079
11.9852 12.9865 -22.5513
11.4687 10.9309 -21.5007
10.379 10.9861 -19.8677
8.62755 17.536 -19.6362
7.33383 14.4369 -18.9687
6.93509 12.2759 -20.2909
5.17386 9.80872 -24.4245
3.85937 10.7442 -23.2276
4.02839 12.1485 -22.6894
-1.34325 15.9858 -23.4808
0.297997 14.9397 -23.8446
0.530051 13.719 -22.9892
-0.72622 9.76241 -26.3683
-1.10852 11.1152 -25.1431
-7.38309 13.2099 -25.3405
-5.52282 12.7581 -24.1685
-4.42754 11.3394 -23.2503
-2.52 8.68833 -19.5315
-4.17233 7.96718 -20.1967
-5.28887 9.0475 -20.3821
-10.8385 10.8849 -16.3988
-9.28298 9.94385 -18.2143
-7.95309 9.43605 -17.7571
-6.47856 7.24651 -12.0692
-7.37291 8.37683 -13.416
-8.0484 7.59494 -14.5281
-14.5463 4.81705 -12.0715
-13.2349 6.49451 -13.6985
-11.5965 6.42708 -14.7212
-9.51004 7.07385 -20.6873
-9.90668 6.12136 -19.0573
-11.2954 6.20586 -18.5013
-14.5571 3.05447 -19.8287
-14.9062 4.64977 -21.0017
-13.65 5.27013 -21.3291
-10.5634 6.48552 -24.8474
-12.2305 6.17341 -25.8066
-13.3942 6.57796 -24.9366
-18.6836 10.8767 -22.7447
-17.4775 9.25862 -24.8492
-16.6047 7.59796 -26.5214
-17.9388 5.02561 -33.2089
-17.9508 5.64062 -30.4159
-17.7661 7.15495 -30.0356
-19.37 8.77522 -32.9791
-17.9257 12.4889 -31.2107
-19.8712 12.1261 -31.3762
-22.6344 14.2335 -33.2769
-25.6473 13.9792 -39.2283
-24.0119 14.8704 -37.8279
-24.9959 14.8353 -36.1371
-30.5328 11.1783 -35.7151
-28.7019 11.6538 -35.9502
-28.0592 12.6432 -35.0459
-24.9157 13.0391 -27.8592
-27.1234 12.4223 -29.7654
-28.6951 11.4217 -31.5596
-30.9514 7.54889 -31.3554
-31.6644 9.14583 -32.0118
-34.775 9.28901 -36.2891
-35.6403 11.0994 -34.5559
-35.0528 10.7342 -32.753
-38.3371 7.97238 -34.8935
-38.3313 7.86604 -31.9888
-38.2122 9.26539 -31.2965
-39.405 7.09905 -27.2082
-39.4286 9.05406 -26.6909
-39.794 9.95211 -27.8893
-36.6923 13.0955 -23.6556
-37.2482 13.0696 -25.9137
-37.8502 13.1775 -27.7253
-36.7274 15.857 -30.3374
-34.3896 22.2705 -28.0335
-33.8937 20.2412 -30.0579
-33.4409 17.9658 -30.7246
-28.4703 16.7467 -31.8593
-29.7872 17.3924 -30.5547
-27.1236 15.142 -25.2377
-27.3476 17.2641 -26.3409
-27.4609 18.5747 -27.7178
-22.455 22.1137 -30.5359
-24.5744 22.7086 -29.8509
-24.9695 21.2961 -28.5812
-21.5741 21.6686 -22.743
-23.0002 23.5763 -23.9238
-24.4365 22.9255 -25.1633
-29.117 22.5245 -22.8621
-28.6119 24.3359 -23.4981
-27.1782 24.7558 -23.3533
-24.6795 26.9318 -20.1532
-24.5383 25.0246 -16.2612
-26.2866 24.6467 -18.5314
-25.624 25.1215 -19.9115
timestep
18.6721 -20.8183 22.2307
13.8246 -19.1069 23.9933
16.277 -19.4968 23.1047
17.6256 -19.7813 21.7164
14.3618 -23.7736 16.9651
15.1384 -21.6673 17.7824
15.7199 -19.8502 18.3421
15.421 -15.3294 16.3681
14.3626 -16.407 15.1109
13.6901 -17.6675 15.8405
10.1019 -18.7611 11.7818
10.7293 -18.6556 13.5798
8.56232 -20.5251 20.6752
8.97321 -20.863 18.4221
9.23631 -20.8262 16.4676
8.67308 -25.121 13.7384
7.59504 -25.1524 15.35
7.04804 -23.8447 15.968
6.46737 -24.0989 23.9252
7.38201 -24.1607 20.6985
6.26446 -24.2454 19.7092
-0.567988 -22.4507 21.3972
1.9694 -23.2542 20.4912
3.15758 -23.1017 21.4442
1.34482 -27.8825 27.1147
1.93443 -26.724 24.0891
2.95554 -25.6755 24.2092
5.22088 -26.6303 27.9209
5.41832 -27.1922 26.5252
2.33331 -33.8046 28.1948
3.47124 -32.133 27.1118
4.24453 -30.7631 25.9869
4.17605 -32.7252 20.7292
4.55503 -30.8569 21.1014
3.61425 -30.18 22.2911
-3.08884 -25.4573 21.5409
-0.145199 -27.0096 20.3421
0.364263 -29.4663 20.6481
-3.182 -32.4543 20.3003
-2.96628 -30.8107 19.2354
-9.5541 -27.3923 18.5851
-7.22451 -27.794 18.2391
-5.37805 -28.129 17.7367
-1.84098 -25.2454 12.5147
-2.98987 -25.4184 14.5093
-3.54441 -25.1018 16.4446
-4.2812 -21.3446 22.3886
-4.26278 -21.4255 20.0358
-4.04237 -21.6894 18.109
-8.39061 -17.0029 17.8618
-6.21297 -17.5208 17.0699
-4.37685 -18.1402 16.7777
-0.896328 -16.4136 14.2971
-1.09925 -16.7233 15.7849
-0.0292109 -14.1205 18.5647
-1.64056 -13.617 17.7984
-4.84499 -10.3355 16.2042
-2.99935 -10.5031 16.1443
0.110921 -8.05293 13.406
-0.774433 -7.63442 15.1006
-1.03657 -2.02277 18.2299
-0.397367 -3.68206 17.4187
-0.522966 -4.01156 15.9904
-1.91403 -3.06955 8.43347
-0.731585 -1.43648 11.1912
0.780724 -1.77064 13.1998
4.58684 -0.0186736 14.9019
3.94389 0.334562 13.1257
6.96127 -2.68293 10.4926
5.83448 -1.1233 10.2128
7.47028 0.419438 6.06857
6.37607 -1.10691 6.50314
1.93481 -5.11891 3.62429
3.96465 -3.87374 2.35684
5.45651 -3.33974 3.49111
8.82971 -3.3193 0.772294
8.48369 -4.63114 1.52031
13.8685 -2.09103 5.25438
12.4268 -3.86847 4.53842
10.8583 -5.15085 4.44554
8.99179 -11.4023 7.3868
9.4197 -8.93804 6.04422
9.90511 -7.8132 6.92925
14.0257 -5.41536 11.2398
11.7266 -7.82459 11.5948
10.9631 -9.74558 10.0924
16.9133 -13.8866 11.686
13.5063 -14.2359 11.1542
11.1137 -13.3014 10.8708
6.96953 -16.0062 10.8534
7.48874 -14.2975 11.9224
4.7106 -13.2188 14.4237
5.92132 -14.2265 15.3898
9.20646 -15.991 18.9757
7.3824 -16.4572 19.2637
6.41676 -16.7821 18.1544
4.34508 -20.2387 17.6646
3.30022 -19.0157 18.5691
-0.401137 -18.4717 19.9089
0.647142 -18.6419 21.3521
4.12675 -21.2674 26.3127
1.68945 -20.3223 26.5512
0.805576 -20.4348 24.7815
-2.3799 -24.1543 24.6937
-1.49962 -23.3773 25.7686
-1.13418 -23.0628 32.3377
-1.0456 -24.5486 30.4917
-0.875278 -25.6022 28.8179
-5.18812 -28.7343 28.0931
-3.2187 -28.5728 27.6538
-1.23934 -30.7082 24.9252
-2.13305 -29.275 24.066
-7.77327 -33.9015 23.9125
-6.47341 -31.6099 23.642
-5.79377 -29.8258 22.979
-12.0351 -27.2085 23.4501
-10.1975 -27.753 23.9235
-9.01697 -27.7606 22.9183
-7.83681 -24.1143 19.1743
-8.22414 -24.6536 21.0204
-9.17549 -22.8062 25.9198
-8.64395 -22.2877 24.0845
-8.82 -15.0879 21.6097
-8.04259 -17.2746 22.295
-7.4098 -18.9702 23.0355
-3.33663 -20.0298 25.5647
-2.87885 -18.528 24.2661
-3.97314 -17.5363 23.9472
-3.00144 -12.9941 23.7657
-1.83277 -14.387 23.8061
5.35104 -17.5754 22.9848
3.34122 -15.9206 23.5372
1.89236 -14.7316 24.0724
4.29941 -12.1708 25.7953
6.86339 -8.50111 24.872
6.48069 -9.92972 23.6905
6.59064 -10.2704 18.8403
7.8917 -10.1956 20.105
12.2087 -11.3358 18.743
11.2643 -10.1969 18.4108
10.5927 -12.8307 14.797
9.99199 -11.0851 15.0038
7.14047 -8.03368 13.1613
7.41079 -9.40086 12.853
5.15724 -11.7639 9.07612
5.86041 -9.97532 9.3146
6.41602 -6.30555 6.14359
5.80874 -6.63768 7.48981
1.85716 -4.94773 9.36014
2.8865 -4.26004 7.85671
1.0082 -0.767897 5.10789
2.21377 -0.67781 6.44325
5.60592 4.12119 9.88568
4.93475 2.69613 8.60148
3.45795 2.37571 8.29587
-1.76883 6.37015 10.2139
0.242072 6.06097 8.99916
1.65208 5.74045 7.66953
0.0501953 12.0779 6.28686
1.21907 10.4777 8.09303
2.46652 9.4267 7.04056
4.14743 3.57359 4.1406
5.84448 5.45702 5.21265
5.79884 7.83618 3.93888
5.47371 9.03887 4.76125
10.124 14.7228 4.10918
8.52933 13.2286 3.4164
7.09551 12.0387 2.9431
1.08099 11.1955 -1.88099
3.92702 11.0865 -1.22544
6.25369 11.5317 -0.671703
8.68933 9.47011 -4.75628
9.59439 11.0008 -4.12159
8.57712 12.0665 -3.65789
6.3451 16.1501 -8.17044
7.34946 15.5801 -6.6956
8.15426 14.2681 -6.70669
11.8132 10.4844 -11.6035
10.9128 12.3197 -10.6069
10.2946 14.0756 -9.79817
13.1406 19.4342 -7.53617
11.5359 18.2933 -8.77087
9.90544 17.7321 -9.7327
9.81353 23.8907 -15.5282
8.59334 20.813 -14.4278
7.87412 19.3605 -12.5279
2.92899 18.6992 -10.6537
3.4386 17.6529 -12.2785
4.81218 16.907 -12.3309
6.87278 12.6104 -12.3589
5.1912 12.2038 -13.1029
4.51543 13.4013 -13.688
0.895321 15.5063 -14.8364
1.05992 13.5917 -15.0615
-3.795 9.46494 -15.9608
-1.58685 9.64582 -15.5275
-0.013356 10.2849 -16.5906
-3.26212 12.3516 -19.7261
-1.5865 12.8339 -20.4681
-0.308129 12.029 -19.9797
5.53471 14.9614 -22.7004
3.76621 13.4374 -21.4619
2.37079 13.6376 -22.0346
0.713335 15.0413 -28.3527
0.484022 14.7816 -26.4346
1.76972 14.7104 -25.6256
8.17346 17.5445 -24.7536
5.75731 18.0059 -25.8416
4.0242 17.4956 -26.5091
0.641149 21.2678 -30.9397
1.24409 20.5106 -29.2565
2.63197 19.8631 -29.2782
7.09551 21.7059 -33.5191
5.98541 20.6614 -32.3116
5.19039 21.567 -31.2878
2.92554 23.1776 -34.7343
2.25069 24.4461 -33.4498
3.31253 24.663 -32.4622
7.71764 30.0619 -29.4438
4.93561 29.4959 -30.2711
2.8368 28.092 -30.8032
-0.0887503 27.7485 -26.5344
-1.47685 28.548 -28.9922
-0.552172 29.3505 -29.9802
-1.21225 32.9873 -29.4991
-5.29307 33.9833 -27.1323
-4.85926 33.5853 -29.0212
-8.00713 34.0937 -31.0816
-5.20243 35.8273 -35.4396
-7.08641 34.6632 -36.1779
-8.40926 34.6116 -34.753
-13.6519 36.3565 -33.6911
-13.1653 35.3313 -35.2273
-12.2193 34.1832 -35.2925
-9.64349 27.7848 -34.1583
-11.0535 29.0999 -36.3152
-12.6375 30.897 -37.1791
-15.1025 30.929 -41.3402
-15.2519 29.9693 -39.7187
-20.2473 27.6238 -35.1723
-18.66 27.6111 -37.2903
-17.129 26.8834 -38.3684
-17.7002 20.5511 -42.2352
-18.1411 23.0352 -40.8597
-16.9255 23.7368 -40.2937
-11.8062 24.4529 -44.5114
-13.4547 24.1993 -43.4696
-13.496 23.5121 -42.058
-9.11356 27.5241 -40.7997
-11.4116 27.5716 -40.1983
-11.8926 25.7643 -39.5943
-14.0277 25.1251 -36.4384
-17.9567 22.7144 -31.8974
-16.8972 25.546 -32.393
-16.2503 27.2799 -34.099
-16.8295 32.0144 -35.3306
-16.6506 30.9402 -33.6197
-14.0088 32.6252 -28.4471
-15.9843 32.8375 -29.4422
-17.6683 32.7161 -30.4402
-19.7468 39.3889 -33.3217
-19.7399 37.208 -32.3497
-19.9329 35.1625 -32.1744
-21.4891 28.6458 -31.7414
-22.1784 30.9655 -32.8096
-22.1717 32.6724 -33.839
-21.8444 32.5959 -38.5617
-23.6814 32.8476 -38.3002
-24.0995 33.551 -37.0102
-29.4641 33.2259 -38.1653
-28.0994 37.1937 -35.3623
-28.316 35.7189 -37.8709
-27.6837 34.4097 -37.8851
timestep
1.5765 -42.407 16.6574
4.52224 -43.8755 12.574
2.8054 -44.4611 14.5071
2.69125 -43.1771 16.0189
5.22731 -46.0242 18.8187
7.11878 -44.8437 18.2515
6.38814 -43.4667 17.0303
11.182 -44.3023 15.6629
10.8124 -42.4816 15.2427
9.77501 -41.8226 16.075
10.6214 -36.7608 16.4574
9.41974 -38.0364 15.9863
4.13989 -38.0669 11.8181
6.07712 -37.2082 12.8408
7.76696 -36.2383 13.0693
8.60406 -33.043 8.74766
9.72013 -32.7798 10.3839
9.10912 -32.9922 11.7282
2.02657 -31.0806 14.39
4.8581 -32.5757 13.5697
5.96894 -31.6564 13.2883
4.70538 -25.1982 16.8696
4.88331 -27.5831 15.2318
5.97058 -28.5524 15.5722
3.29724 -32.0858 22.1229
3.53817 -30.6589 19.1682
4.95188 -30.5823 18.635
8.27579 -33.5117 20.1389
7.47361 -33.3093 18.8562
3.22554 -38.9976 21.9952
4.18459 -37.4473 20.4396
4.64178 -36.0131 19.0365
1.6235 -35.3518 13.3914
2.51019 -36.325 14.9142
2.41906 -35.3826 16.1417
0.296489 -30.0591 21.2514
-0.189653 -31.5603 18.2069
-0.785483 -33.4439 16.5118
-5.25471 -35.2186 17.2642
-4.39898 -34.2987 15.6345
-8.79338 -28.9415 15.5175
-6.67731 -29.86 14.7918
-4.9747 -30.7331 14.3021
-1.12365 -27.6242 10.2908
-3.28914 -26.9007 10.9081
-3.532 -27.605 12.6672
0.784708 -26.911 14.5507
-0.431724 -25.2927 15.8041
-2.03647 -24.8018 14.7589
-6.98195 -21.3201 13.797
-4.5722 -21.16 13.6907
-2.54754 -21.1801 13.7016
1.01551 -18.4697 12.0332
0.541075 -19.021 13.4298
3.30581 -17.4411 15.7629
1.88798 -16.3594 15.8473
-1.40862 -13.669 16.6476
0.0308927 -13.1757 15.5123
1.62735 -10.8216 11.5894
1.56541 -10.3194 13.5456
4.16098 -5.69771 17.2545
4.00719 -7.12892 15.9754
2.78114 -7.21523 15.2562
-2.83869 -7.33941 10.8997
-0.554353 -5.07856 12.2938
1.72969 -4.24164 13.102
1.95323 0.407389 13.2732
2.82617 -0.779697 11.9732
7.24173 -1.50732 13.7088
6.67723 -0.792263 12.0811
10.174 -0.0556924 8.36551
9.79033 -1.02125 10.0784
10.2178 -5.63035 14.2383
12.0323 -4.22615 12.8116
12.7218 -2.85516 11.5036
17.1909 -1.0521 11.1204
16.4406 -2.30281 10.6544
20.5939 -3.63159 15.2091
19.2213 -4.65892 13.5978
17.9144 -5.30406 12.377
14.1846 -10.8047 8.77727
16.0149 -8.65652 9.54239
15.6797 -8.03668 10.8603
15.5032 -8.78966 17.8673
13.1831 -9.04216 15.3044
13.8709 -10.4134 13.2525
13.4356 -12.7375 18.4836
12.5654 -14.7352 15.8584
12.8989 -14.0632 13.4204
10.7251 -16.5774 9.87395
10.0771 -15.8431 11.5076
6.13283 -15.8299 11.9469
6.73563 -17.1186 12.9155
9.23281 -21.9017 13.7343
7.5442 -21.5937 14.5602
6.42251 -20.8248 13.7665
3.84904 -23.8189 13.3391
3.19253 -22.5762 14.5499
0.743997 -21.3544 17.4195
1.93346 -22.5845 18.1817
3.62419 -27.6103 23.9708
2.57162 -26.1874 21.9921
1.67584 -25.6793 20.3263
-2.2003 -27.6722 18.6162
-1.94613 -26.8316 19.7398
-7.00726 -23.76 22.7442
-5.27911 -25.2579 22.7332
-4.40785 -27.0134 22.6853
-7.39464 -29.989 24.8748
-5.45625 -30.1677 24.6216
-3.99261 -33.0002 26.8208
-3.81282 -33.4765 25.0578
-10.2968 -35.8181 26.2904
-8.09048 -35.8844 24.8817
-6.62179 -35.4309 23.5996
-10.2672 -32.8741 18.8413
-9.31824 -33.3489 20.4728
-7.85627 -33.6179 20.6034
-3.94413 -31.4032 18.3892
-5.54813 -30.8029 19.3558
-8.98623 -27.4109 21.1449
-7.44469 -27.5938 19.9475
-6.62018 -24.9944 14.3908
-6.08937 -24.8829 16.6585
-5.53496 -24.7091 18.5887
-3.90784 -19.0113 21.14
-4.68652 -20.7943 21.0487
-3.71972 -21.753 20.2
-1.40092 -23.8092 24.1228
-1.05055 -22.3999 22.8152
4.56704 -18.0346 22.6819
3.04667 -19.9144 23.9042
2.71192 -21.7317 23.0096
6.04601 -23.3163 22.0148
4.56396 -20.2099 18.0272
5.98179 -20.6791 19.1467
8.97456 -18.1669 16.2401
8.45569 -17.9288 18.0253
10.4105 -15.1962 21.1979
9.3077 -15.0339 20.2015
9.03439 -10.1277 19.9241
8.27473 -11.5009 19.0595
4.65148 -11.0271 15.9938
6.16881 -11.0932 15.9304
7.62518 -11.4857 11.6299
7.35669 -9.90624 12.5434
8.23232 -5.61298 10.632
7.03158 -6.53684 10.9295
2.7538 -4.87092 9.19286
4.27033 -5.68498 8.38565
5.48875 -8.07729 4.45061
5.0277 -6.23268 4.68766
5.97094 -1.25759 2.5476
5.09961 -2.71068 1.58188
4.05153 -3.80898 1.99186
-2.47946 -5.32726 0.812067
-0.474968 -4.26573 0.208713
1.24756 -3.67929 -0.61924
1.58581 2.88984 -3.60887
1.78067 1.7444 -1.24557
2.27105 -0.153107 -1.51433
9.22087 -4.35896 -2.56151
6.76378 -3.22488 -2.11473
6.58517 -0.789605 -3.37253
5.96301 0.268989 -2.51291
6.58069 2.82885 -9.12719
5.85266 2.69742 -6.86719
5.37272 3.14668 -4.93147
5.21636 6.5019 1.29709
4.6752 7.72248 -1.32455
4.39207 6.47679 -3.5693
-0.122435 9.27036 -3.97295
0.768609 8.73396 -5.65872
2.30516 8.90447 -5.54747
3.88953 12.1455 -9.85581
2.76939 12.7742 -8.35603
2.9491 12.4245 -6.7895
6.21262 15.8849 -2.94299
4.17196 15.6435 -3.95372
2.41342 15.6636 -4.92756
3.31818 21.0529 -9.37802
2.07524 19.6345 -8.026
0.759032 18.4113 -7.10822
-2.73515 11.6749 -5.54927
-3.05582 14.9312 -6.71754
-2.3269 16.6253 -8.44849
1.32862 18.1683 -11.9329
-0.427068 17.6715 -12.7362
-1.73542 17.9515 -12.0634
-5.83104 19.7074 -13.5198
-4.78793 19.628 -15.1191
-3.62578 18.5958 -15.2427
-2.23774 17.0819 -20.2658
-2.36362 18.1996 -18.7858
-0.093235 22.3148 -17.9339
0.195616 21.8864 -20.1463
-1.60859 21.2803 -20.7632
-1.10124 17.1762 -23.5736
-1.22105 18.6462 -24.7232
-2.08844 19.805 -24.2174
-7.64471 22.7984 -27.4546
-5.29476 22.2616 -26.3255
-4.96935 20.7599 -26.4769
-5.45322 16.2286 -29.0307
-6.78145 17.4767 -29.5769
-6.39958 18.9214 -29.4533
-13.5432 22.1819 -28.8001
-11.024 21.6753 -29.361
-9.44043 21.0174 -30.2743
-7.41923 25.845 -34.1176
-8.59729 24.523 -33.3252
-7.89908 23.8716 -32.0725
-4.87894 26.8893 -27.2038
-4.99768 25.801 -28.8144
-6.06115 26.2382 -29.8397
-4.71943 31.8011 -33.3868
-5.10382 29.8881 -33.0097
-6.20319 29.5235 -32.0153
-13.7192 31.7254 -30.3033
-11.0607 31.4097 -31.5647
-8.9215 31.8683 -32.9627
-9.32975 32.4096 -39.0639
-8.11916 34.2066 -37.1405
-8.8208 34.4137 -35.817
-11.4149 37.2136 -35.8926
-10.5396 39.3159 -31.4644
-12.0334 39.2072 -32.6683
-14.3519 42.1971 -32.7584
-17.6227 45.8139 -34.3144
-15.6616 47.174 -34.2499
-14.3797 45.8563 -33.7488
-14.4031 49.7617 -29.956
-13.8218 48.0212 -29.6335
-12.8673 47.7612 -30.7868
-5.8184 51.7308 -28.9247
-7.26336 49.3968 -29.9986
-9.31271 48.0533 -29.4658
-10.437 47.6661 -24.3318
-10.1248 46.803 -25.9835
-10.0783 38.8201 -25.3677
-10.4082 41.4604 -24.9344
-11.1264 43.227 -24.8067
-13.065 43.2987 -17.7355
-12.2245 43.7886 -20.5345
-13.1499 43.0532 -21.5766
-19.184 45.2542 -21.1797
-17.2237 45.0939 -21.2722
-16.6894 44.1071 -22.2577
-17.4495 47.1837 -28.5856
-17.5638 47.0514 -26.2065
-16.7385 45.3637 -25.8375
-14.3326 44.3316 -28.5643
-8.37508 42.8575 -33.7815
-10.0767 43.7589 -31.6477
-10.7791 43.3953 -29.1849
-5.97607 42.1244 -27.203
-7.29747 43.5766 -27.7108
-6.50393 50.2425 -25.045
-5.87275 48.1514 -25.876
-5.18665 46.498 -26.7071
0.634529 43.3231 -26.7424
-0.454081 45.3274 -26.5487
-1.56054 46.9065 -25.9712
-2.25906 51.3183 -21.1024
-0.27083 50.4322 -22.6405
-0.285052 50.2443 -24.557
-0.181038 55.3688 -25.2697
1.10735 54.4585 -26.4586
1.69089 53.2109 -25.7821
4.96896 56.7105 -24.4301
4.83378 52.7963 -20.9554
5.86067 53.7699 -23.5088
4.85067 54.6513 -24.3314
timestep
-5.99271 -13.3414 10.9958
-6.17423 -11.8553 6.37938
-6.30836 -13.537 8.32392
-6.06387 -14.481 10.0661
-1.35309 -15.4189 5.49921
-2.493 -16.3119 7.41457
-3.38576 -16.9042 9.00519
0.501311 -16.4333 12.0394
-1.21866 -16.2915 12.9784
-2.22628 -17.3377 12.5863
-2.94847 -20.8132 15.5683
-3.29771 -18.9562 15.8782
1.8074 -15.9513 16.0159
-0.0372403 -16.0888 17.4854
-1.70721 -16.6585 18.441
-0.180557 -15.9727 23.5195
-1.99586 -16.2071 23.1343
-2.51636 -15.5261 21.9347
-4.93108 -7.94939 23.3742
-4.39585 -11.1738 22.4226
-3.06364 -11.8092 22.9341
0.680865 -8.70952 28.6673
-0.011915 -9.97528 26.2923
-1.43031 -9.75643 25.6558
-2.16373 -2.07353 24.1447
-3.02558 -5.07665 25.3859
-1.78522 -5.90806 25.7659
0.357582 -3.32114 28.6895
-0.449811 -4.62841 28.9249
-4.73008 -5.7675 35.214
-3.87212 -4.71858 33.2327
-2.67977 -5.50535 31.8441
-2.19459 -11.7808 29.6463
-2.53721 -10.4242 30.9738
-2.7624 -9.06335 30.346
-9.28512 -5.49228 29.3023
-7.18722 -7.25937 27.1622
-5.67287 -9.10815 28.0758
-6.14012 -13.5089 29.1583
-6.96291 -12.7272 27.3989
-13.1961 -14.6311 27.1768
-11.6925 -14.6544 25.3461
-9.7925 -13.891 25.3068
-6.33656 -13.2616 19.5502
-8.03882 -13.9072 21.115
-8.31147 -12.2721 22.1095
-11.3447 -6.65361 22.8511
-9.28621 -7.45423 22.1913
-8.15777 -8.57319 20.9144
-7.82269 -9.98412 14.4925
-7.16908 -8.6003 16.4538
-6.37701 -7.43631 17.8177
-2.67258 -5.37433 16.5542
-3.98888 -4.74876 16.7959
-4.6921 -0.8587 16.057
-4.34794 -1.76043 14.4187
-4.05877 -2.53567 9.45389
-3.04194 -1.76808 10.8549
2.06543 -1.36949 9.85078
0.294326 -0.631048 9.44052
-1.79146 3.98508 5.06054
-1.35303 2.66853 6.49406
0.0959086 2.17572 6.86123
7.75708 2.35169 7.56629
4.99585 3.57838 5.97195
2.76403 4.70413 6.37123
0.142327 8.27053 4.52868
1.33428 8.34729 6.07178
-1.43287 8.10784 10.6056
0.252588 8.56354 9.60866
4.49032 11.3049 10.6046
3.29952 9.89003 11.3605
1.22806 6.97927 16.4022
3.52634 7.04871 15.0749
4.47608 8.81305 14.9311
8.59568 10.3791 16.8015
8.05873 9.76032 15.6339
13.0455 4.34258 14.5106
11.2101 5.75458 14.3492
9.54965 6.72539 14.1209
4.472 1.49713 14.8612
5.68385 4.05579 14.1475
7.17127 3.86107 14.0091
14.0028 1.89197 11.8
10.6873 0.633821 11.5207
8.37277 0.586455 12.672
4.2558 -0.686867 18.3948
6.50977 -2.6892 16.4495
6.67063 -2.65511 14.0005
1.82798 -4.30331 13.4166
2.74694 -2.70883 13.9695
-0.225724 -0.14004 14.7769
0.655515 -0.669298 16.4025
2.39453 -1.94511 21.2793
0.436576 -1.7446 20.8764
-0.0775071 -2.54631 19.6649
-1.62131 -5.72301 21.2141
-2.93824 -4.45378 21.0476
-6.57442 -3.07625 20.8797
-5.85843 -2.61463 22.5666
-4.52396 -3.94406 29.1255
-4.93797 -1.98662 27.4122
-6.45346 -2.33433 26.3014
-10.8978 -1.96443 27.9039
-9.50027 -1.90264 28.5795
-7.19139 -1.86629 34.7994
-9.2101 -1.70326 33.5805
-8.77468 -2.98967 32.1909
-10.3802 -7.04292 34.4769
-9.18691 -6.62805 32.9192
-7.1252 -10.1136 32.7589
-8.01678 -9.88294 31.1564
-10.347 -14.999 29.8461
-11.3132 -12.578 30.2462
-10.8231 -11.1665 29.0974
-16.6109 -8.03462 28.2834
-15.1344 -8.83001 29.3046
-13.7588 -8.8789 28.435
-11.5596 -5.31768 25.8826
-12.8488 -5.36016 27.2985
-15.0777 -3.06049 31.6391
-14.948 -3.13423 29.7613
-16.5299 0.591443 24.4836
-16.6403 -0.896985 26.3143
-15.2368 -0.191681 27.5515
-18.0185 3.64865 30.0911
-16.3989 2.82873 30.8156
-15.3045 2.89399 29.7877
-11.3975 1.43895 31.4461
-11.512 2.91706 30.3403
-5.99819 6.54278 30.8947
-7.74222 5.83147 29.001
-9.06275 4.67037 28.0647
-7.42536 1.53475 26.793
-3.09986 2.15161 24.7808
-4.64704 3.15811 24.5018
-3.62085 7.33214 21.8338
-3.67056 5.46435 21.6898
-3.21085 1.94837 18.4498
-2.35202 2.94225 19.0055
2.47667 2.92556 18.6042
1.07219 3.43433 17.3755
-0.365277 4.75699 12.9398
0.88985 4.01216 13.6178
3.15095 2.51616 9.78524
3.40543 4.00656 10.8369
6.66864 7.10317 11.5169
5.70834 7.08721 10.2342
9.05933 5.92619 7.46486
7.91047 7.42877 7.27905
3.9495 7.18081 3.26372
5.14804 7.88078 4.57459
5.80389 13.2296 3.84886
4.53867 12.2536 2.79519
3.7337 11.1763 3.36312
-1.91984 8.97494 -1.16137
0.253828 9.27044 -0.498783
2.08606 9.6985 0.360034
3.37872 12.7656 -5.88821
3.90871 11.924 -3.4118
4.79898 11.3017 -1.80836
6.32564 6.47416 -1.42925
7.90331 7.7612 0.315309
9.26249 9.82957 -0.742142
8.47118 11.1447 -0.786576
10.0215 16.7946 2.21756
10.6871 15.2303 0.557666
11.0867 13.8825 -0.926487
16.3938 11.9413 2.58839
14.724 10.9438 0.327234
13.9052 11.4948 -1.92194
16.4382 12.2729 -6.151
14.8935 11.271 -6.57486
14.5336 10.3563 -5.41818
14.3335 5.78409 -2.90287
15.4294 5.7632 -4.45224
16.2029 7.03125 -4.97143
22.4481 4.37389 -3.97022
20.9198 5.28431 -5.51053
19.4778 5.9421 -6.66429
20.7974 0.214434 -8.80927
20.9784 2.029 -10.2729
20.1777 3.77818 -9.75206
17.0818 10.5018 -9.36316
17.095 7.4748 -10.8555
16.9827 4.95918 -11.2381
12.8877 1.33583 -11.1855
13.3928 2.19409 -12.8531
14.7831 2.64785 -13.2167
17.5074 0.656686 -17.3024
15.5597 0.570994 -17.5864
14.5859 1.7267 -17.0209
11.9105 4.17238 -19.8438
11.5743 2.52302 -19.1219
5.94218 -0.509738 -18.7784
8.04008 -0.456823 -19.6348
9.18086 0.253517 -21.0132
9.90447 4.80282 -22.4204
8.14095 4.24742 -23.0014
8.18431 2.85616 -23.6132
7.38847 0.460266 -30.4532
7.14194 1.51368 -28.0205
8.38003 2.19951 -27.4713
12.6966 3.68541 -28.0711
12.0455 3.72653 -29.903
10.5628 4.08724 -29.9736
11.0845 1.03067 -34.8339
9.07867 2.75553 -35.1292
8.96401 3.44121 -33.2996
3.75367 6.47512 -30.5223
5.36876 6.19575 -31.4796
5.67203 4.70588 -31.7387
1.7151 -0.262366 -33.1564
2.89909 1.19922 -32.6037
2.5129 2.655 -32.7858
-3.78292 4.76076 -33.3357
-1.9245 4.37726 -33.604
-1.17682 3.59192 -32.4805
-1.14412 2.55682 -25.2862
-2.97478 2.27512 -27.689
-3.39989 1.53085 -30.1019
-7.61584 2.23261 -28.0447
-7.28742 3.83189 -30.4864
-6.5804 3.05266 -31.5323
-8.37628 3.86778 -34.8606
-10.4996 7.89706 -33.2203
-9.19354 7.54954 -34.6056
-7.14007 10.3262 -36.1761
-4.2647 14.7444 -36.981
-3.03466 12.7754 -36.8636
-4.04344 11.4846 -38.0461
1.01106 8.96258 -41.2861
-0.197397 9.53927 -39.8432
-1.69397 9.32428 -39.9746
-6.42362 6.73082 -45.7896
-5.01105 6.18438 -43.1287
-3.32342 6.07228 -41.1883
-0.526266 2.30167 -42.1412
-1.31571 3.05292 -40.4467
-1.53849 -2.87593 -36.6456
-1.64802 -0.275157 -36.7234
-1.18331 1.61322 -36.9007
6.28405 1.02128 -38.1257
3.34286 0.914836 -38.5067
2.64021 1.7376 -37.3369
3.36993 4.84659 -40.7574
2.26714 5.78761 -39.3807
2.64246 5.47692 -37.9291
3.72404 10.8403 -32.4264
2.81217 9.43215 -34.0516
1.99429 8.03311 -35.1619
-1.8129 8.02202 -35.9622
-10.0608 7.12006 -39.023
-7.09743 6.73935 -38.3732
-4.81773 6.08395 -37.3265
-5.32875 1.364 -35.7424
-5.22249 2.32527 -37.446
-5.59114 0.521738 -44.6831
-5.82297 0.205547 -42.44
-6.05257 0.192639 -40.525
-8.37848 -1.91399 -35.1461
-7.47988 -2.40453 -37.3081
-6.7241 -3.16172 -38.9314
-9.77528 -8.96261 -39.3932
-8.76367 -7.54451 -41.4664
-7.30713 -6.23717 -40.9964
-2.9669 -8.63923 -42.4969
-3.40303 -7.03709 -43.5224
-4.80389 -6.74344 -43.8622
-7.04391 -8.4987 -47.326
-6.45017 -12.263 -42.8073
-6.59586 -10.8625 -45.4101
-6.92206 -9.37781 -45.4552
timestep
13.5781 -13.6044 -1.13494
10.2799 -11.1483 -2.89936
10.7952 -13.1286 -1.12862
12.5671 -13.3828 -0.19583
11.0998 -7.63373 3.29011
11.5722 -8.90136 1.41683
12.1645 -10.5871 2.31645
10.8315 -13.1359 7.72104
11.5648 -11.8944 6.52807
10.5458 -11.1245 5.6467
6.14595 -9.45071 7.07732
7.77904 -9.73549 7.98854
12.8897 -8.91057 12.5172
11.4633 -9.72273 10.714
9.64292 -10.5798 11.0832
9.5637 -14.4794 14.1255
7.89042 -13.8427 13.529
7.34622 -12.3832 13.4713
1.0841 -11.9488 15.1508
3.8744 -11.3679 16.6964
5.04094 -12.3434 16.4634
4.35619 -19.0095 20.2089
5.28437 -16.4791 19.1222
4.24585 -15.3973 18.7589
-1.03123 -13.1465 24.2882
0.529053 -14.0237 21.5137
1.86018 -14.6117 21.6908
1.8084 -15.8149 26.3989
1.35105 -16.3522 24.9977
-1.78809 -18.4632 29.5689
-2.14532 -19.6103 27.4541
-1.71601 -18.4289 25.9783
-4.07126 -17.2519 20.2174
-3.36147 -17.9143 21.9062
-4.12626 -17.4196 23.1138
-12.0376 -15.1271 26.3933
-9.97567 -16.2215 23.696
-7.74365 -16.2952 22.3774
-6.37396 -14.8874 17.3233
-6.98331 -14.5677 19.2342
-10.5351 -8.0508 20.205
-9.06513 -9.50203 19.2418
-7.84421 -10.9997 18.6114
-2.73493 -14.0915 16.551
-3.5788 -12.0682 17.1568
-4.11058 -10.3238 17.9352
-0.457044 -5.94709 21.7332
-1.57922 -6.41875 19.7705
-2.43772 -6.9144 18.0596
-5.72309 -2.28642 14.5193
-3.80853 -3.5828 14.9388
-2.10612 -4.43955 15.1372
1.33337 -3.87572 11.7834
1.23758 -3.58923 13.2717
5.06435 -2.76716 14.2869
4.10587 -1.21548 14.3155
1.8099 2.72713 15.4965
2.6614 2.22902 13.8377
2.07999 4.84688 9.72295
3.39818 4.8647 11.2313
7.3129 9.33332 12.8888
6.51641 8.2114 11.6294
5.06641 8.13311 11.2172
5.43543 14.1142 13.5934
3.47117 12.692 11.1557
4.59486 11.3773 9.25905
7.48606 14.9974 7.80341
6.85509 13.3403 6.82831
10.1419 10.178 8.14551
9.25954 10.4527 6.39532
9.1514 8.0814 2.10314
8.93805 7.43442 3.95652
7.15607 0.799679 6.29245
8.07266 2.22319 4.22409
9.2981 3.72333 4.48416
13.7149 3.3346 5.88187
12.9824 2.65728 4.69465
12.6775 -1.25551 9.68378
11.2767 -0.737681 7.83662
12.5925 -0.739827 6.3046
13.9788 -4.83279 0.285897
14.314 -3.82315 2.98134
13.1498 -2.86962 3.25318
10.7016 -6.86984 -2.05493
9.59503 -4.33794 0.127077
9.60977 -4.02037 2.62286
7.65152 -9.40295 -0.829026
7.09622 -7.97404 2.40445
7.51706 -6.58783 4.52639
5.79026 -4.10442 8.17671
7.06586 -5.70493 8.05647
8.03722 -5.9314 11.9218
6.94181 -7.34612 11.4978
3.84453 -11.7124 11.3852
3.81159 -10.2692 12.6456
3.52994 -8.80346 12.2604
-0.196418 -8.18991 13.2183
0.844159 -7.56127 14.578
2.0338 -5.60227 17.8231
2.61523 -7.40536 17.911
5.20754 -12.6987 23.0256
3.91276 -10.5194 22.1922
2.63851 -9.27146 21.4283
-0.817459 -8.37429 24.5777
0.600055 -8.90615 24.5699
5.07179 -9.4058 29.4038
2.95201 -9.9265 28.6138
1.2643 -10.6114 27.8878
-3.59419 -9.86568 28.3744
-2.29095 -11.1527 29.1544
-3.4809 -14.2493 31.4033
-2.82463 -14.8733 29.6538
-8.10791 -17.7183 26.9761
-7.35825 -15.8868 28.6979
-6.15471 -14.668 27.7075
-9.67793 -10.9963 24.0687
-8.48323 -11.4388 25.4886
-7.0354 -11.9831 25.1589
-3.32145 -10.5791 21.9348
-4.91378 -9.88573 22.8513
-7.21618 -5.58392 23.3971
-6.55034 -6.68676 21.8326
-7.58413 -6.49526 15.158
-7.00612 -5.5609 17.2327
-6.37348 -4.44129 18.796
-7.22916 2.08239 18.8456
-7.64038 0.152972 19.0117
-6.28548 -0.625886 18.7033
-1.5654 0.498426 20.9837
-2.71382 0.167199 19.5686
-0.616853 0.463795 12.1186
-0.827648 0.0897275 14.7345
-0.459405 -0.519923 16.6031
2.84012 0.0988961 18.3386
7.26409 0.519373 18.2342
6.15104 2.07368 17.8458
5.21105 5.8149 15.0858
6.62491 4.58237 15.1302
11.048 4.54914 13.3282
9.70348 5.31018 13.0315
10.1114 3.69088 8.84577
9.42065 5.4825 9.18854
5.59715 4.26412 6.47838
6.4055 5.49757 6.85894
3.72576 9.1634 5.03414
3.6714 8.18402 6.69342
0.353866 8.87796 9.63311
0.324228 9.09742 8.15537
-1.03594 13.7541 8.48811
-0.543557 12.6349 7.01895
0.00216968 16.2536 3.89343
0.373633 14.4246 3.72891
6.20344 17.4332 3.67846
4.64725 16.3551 4.25622
4.13848 15.049 3.57876
5.00914 8.11102 1.20753
5.75153 10.2537 1.81395
5.98202 12.0619 2.45792
12.9849 14.8076 1.31165
11.4072 12.8026 2.05496
9.61654 13.0391 1.3744
5.19522 14.4701 -1.01641
6.60262 12.1838 -2.04798
8.99316 12.8407 -3.28062
10.2176 12.5681 -2.3427
15.9629 13.649 -2.33083
14.5874 12.1172 -3.36746
13.3644 13.1327 -4.40903
17.8585 8.69836 -9.80206
15.2753 10.1679 -9.27399
14.1272 12.0639 -7.97304
15.4333 17.2171 -8.65212
13.5978 16.9156 -8.87742
13.2361 15.5508 -9.36949
10.4307 13.183 -13.0349
10.8992 15.0038 -13.2709
12.2117 15.7109 -12.9487
17.649 17.2536 -16.1912
15.405 17.533 -15.7281
13.5678 18.1701 -15.6143
14.0853 17.2127 -21.3679
13.68 19.4483 -20.8921
12.8372 19.5464 -19.0477
9.62273 22.6542 -13.154
9.81149 23.2123 -16.6033
9.49502 21.1713 -18.0861
7.30029 18.1516 -23.545
7.43464 18.6472 -21.6064
8.15012 20.0028 -21.4928
8.5119 24.9462 -21.7278
7.06528 24.2615 -22.8272
6.37415 23.1972 -22.0876
2.33285 22.5709 -19.3562
2.72216 22.3734 -21.2066
1.08513 22.1206 -27.3991
0.41404 21.0874 -25.5779
0.0508716 21.5846 -23.6785
-4.43917 22.107 -24.4157
-4.30665 21.7196 -22.5622
-3.24146 20.5672 -22.2039
-6.47571 14.8687 -24.3543
-4.67409 16.4276 -23.1748
-5.14687 17.3959 -22.0887
-8.53376 17.7841 -18.4615
-8.50516 15.9593 -19.0626
-7.16035 15.4209 -19.5918
-11.7382 10.4448 -21.5502
-9.66833 11.7763 -22.4642
-8.52894 12.1789 -20.8674
-6.00798 6.85951 -17.9974
-7.08206 8.4176 -18.2667
-7.48021 8.70569 -19.6813
-10.1281 6.52234 -23.1419
-8.68672 5.33771 -22.5395
-8.5122 5.31019 -20.9673
-6.66086 0.200352 -17.4669
-7.99799 1.50413 -18.243
-7.69697 1.93518 -19.5235
-6.62342 -4.1625 -19.1877
-6.25174 -2.62209 -21.6432
-8.07314 -0.875119 -22.0861
-13.7948 -5.6965 -22.5926
-11.5418 -4.05479 -21.893
-11.2856 -2.67937 -22.5362
-14.6541 -1.17839 -23.5034
-17.8811 -0.0904743 -20.2787
-17.2711 -1.84727 -20.7285
-19.8507 -3.63944 -22.8002
-26.5121 -3.88039 -23.0676
-24.6119 -2.57675 -22.9058
-22.9497 -1.54113 -22.8723
-21.7195 1.42705 -18.0492
-21.3923 1.94061 -19.9459
-22.4155 1.69409 -20.9641
-27.9173 6.20043 -23.7938
-25.3038 4.83805 -24.0478
-22.8738 4.24768 -23.7925
-20.5869 7.96527 -21.6499
-19.9945 6.42556 -22.6356
-18.4688 1.30314 -24.0748
-17.1763 3.48396 -25.0497
-16.8081 4.53219 -23.3728
-11.6052 6.53766 -18.2548
-13.9307 5.74681 -19.8416
-13.6367 5.47497 -21.3702
-12.6327 1.33079 -19.0235
-12.0985 1.1343 -20.8843
-11.6329 2.31698 -21.7652
-9.16167 5.13939 -27.0275
-10.0506 3.24833 -26.025
-11.1442 1.80733 -25.3745
-12.122 -1.6031 -26.7058
-5.43152 -2.63297 -27.968
-7.54563 -3.91251 -26.236
-10.0031 -4.76678 -26.0916
-12.0318 -9.54243 -25.7457
-10.8632 -8.29177 -24.827
-6.26306 -9.6 -18.9909
-7.65806 -9.9752 -20.7487
-8.75317 -10.1207 -22.4046
-9.70369 -12.4732 -28.5208
-9.45466 -12.7683 -26.2262
-9.12979 -13.2594 -24.3553
-1.89828 -15.9979 -24.6512
-4.49788 -16.0854 -23.8283
-6.19923 -15.5263 -23.0956
-8.10404 -18.7876 -19.3149
-7.52081 -16.9515 -18.837
-6.35331 -16.442 -19.52
-1.90471 -19.6135 -18.7729
0.904795 -18.5902 -19.7753
-1.6393 -17.1355 -19.7297
-2.84265 -17.9206 -19.2987
timestep
22.6987 -11.3114 -0.475481
24.3264 -7.2816 1.8775
22.4385 -8.2639 0.291423
21.9843 -10.1558 -0.0849604
18.4065 -11.946 4.36364
18.9913 -9.84569 3.60084
18.6427 -9.84487 1.63795
12.8817 -7.29297 0.189227
14.5446 -8.34908 0.295988
15.4148 -7.96373 1.4875
13.6575 -4.90425 5.71395
14.1855 -6.52749 4.91238
13.859 -10.9229 8.99858
13.8097 -10.9642 6.62257
12.5474 -9.60866 5.87217
9.07378 -12.5933 4.13878
8.3375 -10.8352 4.32512
8.73621 -10.1721 5.65523
3.30651 -10.2391 11.4058
5.55197 -9.52346 9.07275
5.69384 -10.6079 7.92949
0.884788 -14.5074 4.01065
3.13144 -13.5805 5.6958
2.81308 -12.5993 6.81254
-4.35073 -13.618 10.1379
-1.47471 -12.9191 8.53359
-0.272643 -13.7914 8.69937
-0.813305 -17.6426 11.5603
-0.963907 -17.2315 10.0615
-6.56133 -20.7274 9.13945
-5.01047 -19.0822 8.43651
-3.85551 -17.6177 7.65169
-7.83231 -16.8362 7.07099
-7.36994 -14.9701 6.77137
-5.90102 -14.8737 6.10761
-7.22472 -6.21502 9.2318
-6.32683 -9.34794 7.94896
-5.09605 -11.2685 6.83422
-0.163004 -9.62631 5.16494
-1.43335 -10.0495 6.59444
-2.91696 -9.68473 10.7642
-0.920916 -8.40176 11.3624
0.149123 -8.28004 9.67843
4.39267 -6.67388 6.68836
3.49234 -5.45689 8.408
3.47592 -6.5282 10.0659
4.8978 -8.26519 14.4653
6.62921 -8.10759 12.9029
6.54548 -6.31648 12.2856
8.9306 -1.97149 17.3043
9.26718 -3.01799 15.2154
9.16656 -3.93874 13.5546
12.6719 -2.49346 10.7512
12.6258 -3.49918 11.8863
16.2904 -4.98118 12.8879
15.8979 -3.59221 13.9759
15.6758 -0.637763 17.6709
16.3466 -0.414836 15.8934
17.2292 3.18679 12.4511
18.3258 2.10974 13.7023
23.41 0.526423 15.007
23.078 1.64697 13.5176
21.9099 2.67362 13.4411
21.1272 11.4126 9.87737
21.9139 8.29784 11.2237
22.8467 5.93849 11.8352
27.2457 7.93192 10.2726
26.0567 6.41864 9.93591
26.6629 2.81349 7.01539
28.0713 3.81969 8.03044
32.2946 2.36545 9.02444
31.7315 3.17835 7.4389
31.5765 -2.78577 1.81847
31.5271 -0.65286 3.50887
31.4267 1.20254 4.29407
30.8839 3.12909 0.0272831
30.1364 3.25175 1.31365
25.1822 -1.35339 -1.94456
26.3592 -0.105738 -0.330701
27.044 1.02903 1.03293
20.7374 1.36126 3.59972
23.438 0.481444 4.11619
24.2938 -0.445254 3.18443
21.9036 -4.0342 -3.58227
22.2397 -4.17686 -0.0863992
21.838 -3.11201 2.15297
14.4491 -3.76066 0.238676
16.6645 -2.88925 2.78852
18.5185 -3.57767 4.2429
17.9571 -3.17267 9.0735
17.7295 -4.60542 7.83457
16.9982 -8.24024 8.99044
15.4303 -7.40486 8.64976
10.1813 -5.88869 8.8297
10.7316 -7.35576 9.93677
12.1087 -7.52402 10.6103
10.9606 -7.43882 14.4382
11.6185 -9.09709 13.9786
11.266 -12.9774 14.6748
9.59243 -12.3054 14.3908
3.35125 -12.4174 15.04
5.26667 -11.4335 16.6191
6.88275 -12.5672 17.0586
5.64895 -15.7148 20.4683
5.50604 -15.4513 19.0291
5.50727 -17.7655 12.5313
4.20647 -17.2905 14.5627
3.3844 -16.8274 16.2478
-0.979604 -16.527 16.7693
-0.095658 -18.0771 15.8979
-2.1287 -21.5436 15.983
-2.17856 -20.8068 14.311
-8.27597 -18.2004 16.6033
-6.45397 -18.5099 14.7049
-4.98588 -18.2964 13.3381
-5.09818 -11.835 14.7178
-5.00314 -13.8189 14.869
-4.12828 -14.6882 13.9153
0.469355 -13.4723 12.3587
-0.788965 -13.0024 13.788
0.529588 -10.9013 18.4799
0.196989 -10.5208 16.5764
0.143799 -3.87391 12.9574
0.721195 -5.67887 14.3313
1.28829 -7.16608 15.4611
2.80195 -2.50436 16.9658
3.88751 -3.95981 17.9331
4.1189 -5.23888 17.2077
7.83828 -8.10546 17.4781
7.43655 -6.63209 18.5732
8.10537 -5.97606 24.4537
9.02405 -4.49816 22.5792
9.60635 -4.42862 20.6934
12.8816 -3.50433 18.9244
14.6476 -7.64251 16.7313
15.2686 -6.05145 17.2323
19.186 -3.94179 18.9816
18.7137 -4.2124 17.2169
20.2783 -2.32942 13.1417
20.3837 -3.70512 13.7981
22.9214 -6.74695 10.8327
23.3043 -5.38707 12.0385
25.4479 -3.39495 8.11079
25.1547 -3.02585 9.60779
25.5387 1.23297 10.6647
24.1369 0.700457 9.42532
20.7078 3.77756 7.92128
21.9166 3.07566 7.33058
23.6752 5.66616 2.8191
23.2708 5.37538 4.62759
25.0422 9.40821 5.53505
23.1813 9.07394 5.59655
18.4553 10.5051 3.97622
19.111 11.5592 5.44423
20.6484 11.9323 5.55653
23.5995 17.999 5.33376
21.9088 16.6441 5.92777
20.4308 15.4917 6.63259
12.648 15.6612 5.91355
15.0621 16.8983 6.38849
16.6952 15.9909 5.54255
13.0815 10.5573 1.32021
13.662 13.2234 2.06131
16.2325 13.9606 1.37754
16.7036 15.3227 1.87473
17.9469 20.0382 -3.98357
17.0271 18.4837 -2.41752
16.0349 17.5938 -1.04679
12.2805 16.8847 -6.8825
12.6635 16.3848 -3.96449
12.4131 16.5036 -1.33299
9.5554 16.612 3.02896
8.67626 15.6034 1.67098
9.64605 14.8065 0.722468
4.87535 13.9411 -3.54525
6.23586 14.6196 -2.38145
7.51704 13.8427 -2.19881
12.8849 11.1069 -4.7421
10.6722 11.7036 -5.13838
8.82707 12.4324 -5.47337
4.38647 7.49139 -7.97385
5.85749 9.4216 -8.05596
6.49219 11.2746 -8.09528
6.2879 16.7366 -5.907
4.22715 15.4852 -8.31474
3.17878 13.201 -8.56941
-1.02956 10.4526 -6.63296
-1.34024 12.0829 -7.48712
-0.632557 12.6714 -8.70557
-1.59239 15.5064 -12.5915
-3.28768 15.0437 -11.9888
-3.38351 14.6571 -10.4869
-6.92338 15.7528 -7.25879
-6.38908 14.1678 -8.05033
-9.6482 9.64203 -4.97595
-9.47603 10.7275 -6.96236
-9.79762 12.5063 -7.59159
-11.6042 15.6067 -4.03543
-12.9032 15.6315 -5.47424
-12.7989 14.3544 -6.41622
-16.1355 14.7019 -12.709
-15.0848 14.262 -10.3537
-15.3263 15.2179 -9.19477
-20.196 19.1047 -10.3127
-18.608 18.0202 -10.1808
-18.8502 16.5939 -9.78746
-25.1701 15.8814 -14.2611
-23.6904 16.7682 -12.2057
-22.0197 15.7829 -11.6284
-21.7655 9.55956 -12.7663
-22.376 11.1192 -12.0852
-22.5037 12.3195 -13.0742
-26.5709 11.7623 -18.3354
-24.9529 12.245 -17.3406
-24.672 11.2395 -16.1391
-26.0317 7.0817 -12.9685
-24.4735 6.87998 -14.0906
-24.6756 7.55539 -15.4525
-23.0424 6.29926 -22.7127
-24.877 5.78315 -20.4133
-26.3561 5.84853 -18.3536
-32.4089 1.86904 -20.3928
-30.5659 3.9402 -19.4133
-29.1755 3.40143 -19.0872
-28.5838 1.18161 -22.0475
-32.3816 -1.70184 -22.2641
-30.5101 -2.00023 -22.1019
-29.1072 -4.86119 -24.1551
-31.3835 -11.7832 -24.6397
-30.4557 -9.94733 -25.7573
-30.7537 -8.41999 -24.6109
-36.2241 -6.66181 -21.5859
-35.201 -7.73849 -22.8399
-33.8359 -8.27685 -22.3837
-29.5176 -11.2221 -17.6831
-32.4488 -10.548 -17.8392
-34.5344 -10.0821 -19.1195
-35.9731 -9.31261 -14.625
-36.5127 -8.49949 -16.2626
-42.7548 -5.26648 -17.4292
-40.4715 -6.61748 -17.9469
-38.7794 -5.74193 -17.4156
-41.223 -0.12405 -13.2139
-40.7917 -2.58395 -14.5972
-39.6516 -2.61973 -15.5198
-35.2692 -1.62893 -17.483
-35.7758 -0.0459958 -16.5412
-36.6377 -0.313347 -15.3342
-35.983 0.0838068 -10.7801
-35.6456 2.35501 -11.0671
-36.0344 2.72108 -13.0015
-34.9454 6.3725 -13.6767
-35.8096 3.12396 -20.372
-34.7107 5.33956 -18.7681
-33.5101 6.81678 -17.076
-29.5197 9.53409 -16.0424
-30.3912 8.87276 -17.6532
-30.576 8.04756 -24.3557
-29.2538 8.34787 -22.5352
-28.2017 8.58045 -20.873
-21.5434 9.27025 -21.7574
-23.2078 10.7193 -21.2431
-24.9712 10.173 -21.9163
-27.4178 10.5329 -27.5231
-25.6882 11.9425 -26.0832
-24.2283 10.8234 -25.5976
-21.9005 7.11485 -25.715
-21.322 7.75815 -27.4797
-21.6813 9.25046 -27.6982
-20.9043 9.1169 -33.2741
-19.0328 12.5234 -33.6954
-19.542 10.8026 -31.4626
-20.8349 10.0493 -31.4383
timestep
21.3503 -5.3644 27.7967
23.7506 -2.9101 24.404
22.2239 -4.9814 25.0951
21.2096 -6.01 26.3981
15.6438 -2.8565 25.8431
16.9284 -4.46375 24.8533
18.0216 -5.9084 24.0606
17.8348 -10.4765 19.4434
18.0981 -9.63228 21.1779
17.5873 -8.24531 21.2042
12.9253 -6.92475 21.2157
13.7576 -8.60036 21.6601
10.295 -11.2436 27.0112
10.794 -11.1077 24.6785
11.4445 -11.2675 22.8447
11.6739 -16.0393 20.3901
10.1459 -14.8853 20.0811
9.5832 -14.1007 21.3422
3.59875 -15.9746 25.9737
5.61266 -14.9315 23.5898
6.99867 -15.6582 23.6476
6.79992 -22.3886 26.9893
6.88358 -19.6883 26.0726
6.35019 -19.3368 24.6705
-0.143062 -23.344 22.1947
2.79681 -21.6805 22.3604
3.39196 -21.6442 23.8055
1.3843 -24.996 26.3943
2.81956 -24.8884 25.826
3.37534 -30.855 22.4497
2.01842 -29.0804 23.3677
3.1786 -27.5492 23.1025
4.48122 -26.4635 18.1526
4.8045 -25.1017 19.483
5.33726 -25.5662 20.7954
12.3548 -23.8219 24.0181
10.5228 -22.6478 21.2263
7.9838 -22.8323 21.076
7.36708 -18.3488 19.332
6.25118 -19.429 20.6055
0.101624 -18.5532 21.6374
2.01013 -17.491 22.6245
3.21806 -17.2405 21.068
3.01398 -18.3395 17.3296
3.09915 -16.0998 16.5755
3.74898 -15.0242 18.1394
6.18771 -11.2753 22.8483
5.24534 -11.2611 20.6751
4.28038 -11.2788 18.9566
0.791019 -6.92611 16.9517
2.79748 -7.0619 15.7734
4.01091 -8.06948 16.7152
7.29046 -4.78841 16.4548
6.15499 -4.95882 17.509
7.67113 -2.49217 20.3403
6.23396 -1.59535 19.5091
2.896 1.58478 19.3628
4.52857 1.60678 18.4536
6.9192 4.61917 14.8771
6.41775 4.41497 16.7411
6.09659 8.21739 22.02
6.71575 7.02839 20.6217
6.5914 7.38709 19.1577
3.56027 11.1026 14.7102
5.11734 11.9587 17.6744
7.27322 11.139 18.8611
9.55444 12.9696 22.208
10.1017 13.0232 20.4296
14.129 9.92859 20.836
13.4037 11.2795 19.475
16.0508 11.5038 14.7527
15.3363 10.3877 16.2536
17.0612 4.7225 20.4905
16.2858 6.40841 18.4857
17.5592 7.78094 17.9192
21.8077 8.75372 19.215
21.2774 7.50114 18.5122
24.459 5.33512 23.9185
22.9092 5.31789 22.0735
21.7407 4.47835 20.7235
22.7577 -0.487452 17.622
20.1716 0.712317 18.2891
19.9804 1.18823 19.7466
22.7319 1.94571 26.002
20.1227 -0.175156 24.5711
19.1129 -1.26013 22.5481
15.6181 -6.73368 15.9835
15.7713 -3.99403 18.1083
16.4398 -2.80204 20.2353
12.2649 -1.02921 21.3153
13.0217 -2.67109 22.0194
10.5 -3.94577 24.9565
10.5259 -5.18523 23.6342
9.08364 -8.48219 19.4186
8.16197 -8.35039 21.1993
7.88869 -6.97358 21.7848
4.37476 -6.06458 21.0129
4.43062 -6.41517 22.7901
2.25827 -6.32474 26.0966
2.88111 -8.11183 25.9009
5.47603 -13.543 27.8492
3.20814 -12.4823 27.0405
1.7154 -11.7544 26.0493
-1.45123 -13.6417 28.9704
-0.940179 -13.9209 27.5143
-3.72711 -20.3575 26.4953
-3.73986 -18.0564 26.1896
-3.60739 -16.1063 25.8488
-7.00798 -11.8136 25.1407
-6.61249 -13.6334 25.7597
-9.57895 -15.751 27.2109
-9.32876 -16.2182 25.4722
-15.2685 -13.1075 26.4791
-13.3155 -13.5504 24.7777
-12.0138 -14.386 23.5327
-8.46169 -11.3191 18.9487
-9.12048 -11.7427 20.7023
-9.34822 -13.22 21.0286
-7.55082 -17.6308 19.7234
-6.80608 -16.0355 20.4271
-2.53565 -13.7 22.2744
-3.20857 -14.5734 20.7607
-2.87843 -13.3105 16.1604
-1.42864 -15.2133 16.1083
-0.813997 -15.3059 17.9494
1.03634 -11.8543 15.3391
0.385905 -10.7933 16.8821
0.277257 -11.634 18.061
1.39581 -10.3143 22.4264
0.0569268 -9.68529 21.2861
-4.02753 -9.13279 18.6317
-3.99799 -7.77082 20.9054
-2.29954 -6.79312 20.73
-0.237616 -3.61189 20.6114
3.2582 -2.47014 23.6666
1.42125 -1.80872 23.4932
0.715086 -0.241148 27.7947
0.885736 0.732383 26.1702
4.19004 4.53992 26.7324
3.17555 3.78974 25.6959
2.79477 5.26758 21.3983
4.32995 4.41083 22.1341
8.40045 2.00814 21.6979
8.08586 3.46533 22.0086
12.4204 5.55296 21.5283
10.7277 6.0319 20.9931
10.5798 4.70923 16.4475
10.364 6.04902 17.2338
9.57205 10.5204 15.1747
8.85803 8.74973 15.2544
4.43312 7.66633 13.4579
5.78602 8.66371 12.7527
5.29128 13.5274 8.3159
5.31342 11.8112 9.21354
5.24119 11.8102 10.7602
2.3875 17.8714 14.3739
2.5073 15.8908 13.0926
2.64406 14.3456 11.7238
-0.972822 10.9745 5.76383
-1.07739 12.3005 8.12667
0.367423 13.5431 8.76858
4.84137 19.2935 3.73187
4.3477 17.3863 5.69439
2.14822 17.8418 7.13167
0.946622 16.885 7.0176
-4.91888 18.8729 5.4906
-3.05321 17.6811 4.74278
-1.66176 16.3386 4.28802
-3.45997 19.8463 -0.780737
-2.3138 17.0518 -0.406044
-0.710618 15.5019 0.780171
0.149233 10.9001 -1.89049
1.66761 11.488 -0.886581
1.91306 12.9519 -0.584763
5.73499 17.0174 -1.28428
5.27331 15.6079 -2.66175
3.86248 15.2091 -3.09772
-0.592029 12.9543 -7.33886
1.51952 13.9007 -7.05601
3.14039 15.0166 -6.84178
8.99036 16.5081 -7.01764
7.0483 17.0887 -8.12323
5.26549 17.39 -8.94596
4.2186 11.9592 -14.5319
6.3013 14.4946 -13.446
5.62787 16.8567 -12.6043
1.41959 19.2494 -10.8875
0.995042 18.331 -12.6106
1.78212 17.0047 -12.7792
-1.15878 12.0362 -15.8922
-0.672415 13.2609 -14.5824
-0.204982 14.7066 -15.0298
-0.731186 17.3326 -18.6267
-2.21632 16.4352 -17.8818
-5.63836 18.9469 -17.4241
-6.91159 17.0704 -17.6098
-5.84993 16.0844 -18.9603
-3.93279 13.2495 -22.9929
-5.00027 14.804 -23.4122
-6.32953 14.9522 -22.5377
-11.7542 11.4285 -25.7946
-9.98944 13.3073 -25.1633
-8.59104 12.8308 -24.6625
-6.33685 6.96504 -26.239
-7.44843 8.33203 -25.4721
-7.42664 9.56562 -26.3111
-3.36331 9.9962 -29.7725
-5.13034 8.2078 -30.6535
-6.84252 8.36627 -29.8435
-11.9827 5.48811 -33.0147
-10.9221 6.67096 -31.8971
-9.42291 6.45725 -31.9338
-6.31521 4.40965 -37.379
-6.70734 5.08609 -35.5538
-8.11423 5.44607 -35.307
-13.1271 3.99615 -36.8615
-11.6763 2.83202 -37.0383
-10.4042 3.49666 -37.5341
-6.56703 6.977 -41.2675
-7.99676 4.42134 -41.6232
-10.3712 3.72074 -41.3692
-15.7082 5.59115 -43.5988
-13.8613 3.74508 -44.7719
-13.1382 2.7444 -43.7429
-12.867 -0.631103 -45.513
-15.8416 -1.11367 -49.5265
-15.5905 -1.86527 -47.8558
-14.0105 -4.96844 -49.3426
-15.5161 -9.53337 -44.7083
-15.7339 -9.11458 -47.0325
-15.7675 -8.38492 -48.9442
-21.0661 -8.60836 -49.1589
-20.1061 -7.27764 -50.2935
-18.8675 -7.55501 -51.0666
-21.2628 -8.19329 -58.6326
-20.1255 -7.36032 -55.9872
-18.3371 -6.21677 -54.5695
-19.4282 -1.39145 -56.6632
-18.4751 -2.62067 -55.5524
-13.0591 -3.2902 -53.9977
-14.39 -0.938446 -53.7928
-16.274 -0.537641 -53.4292
-20.5209 3.68359 -49.2746
-18.4224 2.07575 -50.2955
-17.9402 2.4234 -51.6747
-18.1557 8.64293 -53.5283
-18.1589 6.79249 -53.4219
-17.8635 6.20212 -52.0082
-21.6305 11.3615 -50.2875
-20.7049 9.32044 -49.675
-19.5226 7.82604 -48.9752
-20.864 5.77851 -46.0555
-19.3461 13.1799 -42.9443
-19.9004 10.2441 -42.6239
-19.928 7.75703 -43.0518
-18.234 5.13693 -39.1872
-19.2547 6.81542 -39.4658
-20.9386 10.9055 -34.8511
-19.0891 9.53448 -34.7045
-18.4842 9.06562 -36.5155
-17.9377 5.42457 -33.6355
-15.9853 5.29778 -34.7276
-15.4864 7.22487 -34.9855
-15.4332 9.10008 -40.5766
-13.7948 7.17719 -39.4939
-12.9057 7.67487 -37.7632
-6.772 10.2001 -37.7061
-8.27352 8.96986 -37.9809
-9.61654 9.56412 -37.6668
-9.31485 13.6401 -39.4865
-13.0231 13.8855 -36.4275
-10.1759 14.368 -36.6445
-9.36983 13.4024 -37.4533
timestep
4.95166 16.2978 27.5081
0.333804 14.3805 25.8033
2.85313 15.4474 26.0636
4.84429 15.607 26.2236
2.70946 11.1334 26.0261
3.74836 11.6213 28.113
5.59842 12.1844 27.6325
11.9539 10.9707 27.6121
10.2512 11.2411 28.3319
9.04997 10.535 27.5764
8.19705 6.74819 24.6758
8.91438 7.00172 26.4768
6.81675 5.07703 31.6872
8.37265 4.37008 29.9839
9.68108 3.92724 28.6233
14.088 1.29865 30.1962
13.1256 0.476093 28.8154
11.5823 0.67438 28.8294
5.85541 -4.45078 30.2341
8.50557 -3.01212 29.0327
8.89711 -1.87928 29.9881
8.89137 -2.80177 37.3018
8.19286 -1.91705 34.5587
8.35672 -3.07881 33.6011
7.35715 -10.6272 35.5027
8.32491 -7.54848 34.5744
7.87376 -6.32029 35.3757
9.51901 -6.17115 39.6995
10.2477 -6.12416 38.4349
14.4263 -9.58757 41.2716
14.3435 -9.77245 38.8334
13.4853 -8.06581 38.3569
15.5348 -11.0003 35.251
15.0318 -9.58344 34.0963
14.9096 -8.18291 34.7498
19.9226 -2.44855 34.5914
17.3153 -4.15258 33.0291
15.3033 -5.49213 32.1971
10.9056 -5.80312 31.0303
12.3442 -5.02544 29.8641
16.6427 -3.17769 25.1262
14.467 -2.90961 26.0125
12.5912 -2.82276 26.6896
10.8016 -4.81065 20.8404
10.3145 -3.27129 22.5933
9.6397 -2.40644 24.2222
6.30291 1.08108 28.6079
6.19714 0.129695 26.5104
6.12891 -1.2433 25.1293
-1.04892 -3.78965 23.3149
1.07272 -2.79384 23.643
2.68561 -1.73161 23.5705
2.9856 1.9059 20.8058
1.97221 1.57461 21.9357
-0.120073 4.83363 22.511
-1.24896 3.49381 21.8485
-5.90603 1.72007 20.5556
-4.16659 2.05477 19.7567
-1.35021 0.945694 15.5488
-2.72457 2.06919 16.2466
-6.32491 6.23537 12.4276
-5.19238 5.53831 13.8969
-4.56275 4.2118 13.7242
-6.86089 0.17442 6.86416
-5.54564 2.429 9.05261
-3.96438 4.15218 10.0138
-5.71717 8.51983 7.90907
-4.12541 7.59661 8.42079
-0.228712 9.86544 6.80822
-0.727985 9.39142 8.61709
1.6907 10.9706 12.9106
0.681617 11.6936 11.3964
-0.909757 18.5766 8.94339
-0.213466 17.1244 10.9669
0.766914 15.4678 10.8167
4.362 17.9148 8.99833
4.19592 17.071 10.2137
3.81899 22.848 15.4491
4.29403 20.8241 14.2955
4.26708 19.0654 13.4754
6.7626 14.4964 14.5703
3.80875 14.733 14.7907
3.26821 16.0658 15.3992
-1.98759 19.2549 18.834
-0.0388488 16.3348 18.7881
2.29968 15.3865 19.0276
7.6935 10.778 23.738
4.82529 12.7964 23.0351
2.82413 12.4666 21.5706
0.342893 9.00817 20.8803
0.681441 9.69636 22.7409
-1.29693 8.26666 25.9855
0.531724 7.79693 26.0956
5.00542 4.76172 25.7791
3.47092 4.28018 26.9648
2.00243 4.37456 26.5733
0.625745 0.712092 26.2883
-0.120884 1.46759 27.7606
-1.89464 0.575281 30.9808
-0.0108118 0.640631 31.339
6.38221 0.565557 32.0785
4.42807 0.225189 33.6978
2.79095 -0.85078 33.3698
2.21306 -5.22666 35.0338
2.76838 -3.93568 35.6275
3.80977 -2.69018 42.03
4.32106 -4.11765 40.2598
4.40222 -5.38303 38.8091
4.37846 -10.0785 38.1821
5.79911 -8.89519 38.9141
8.38571 -10.1607 41.4761
9.14554 -10.217 39.7818
8.17802 -14.6743 38.3919
10.6528 -14.051 37.7568
10.9932 -12.1794 37.1062
8.53401 -13.7096 31.3102
8.98488 -12.85 32.9094
10.3828 -12.5031 33.4133
13.8421 -10.7957 30.4864
12.2199 -10.2119 31.0195
7.31409 -8.99415 30.5768
9.00945 -8.78237 29.5578
11.5088 -7.527 24.4708
9.16256 -7.14467 24.6254
8.89394 -6.57746 26.4435
5.16974 -6.61863 23.5724
4.37091 -5.92863 25.1097
5.26276 -5.14836 26.0012
3.25312 -1.49557 29.0891
2.99167 -3.22715 28.4032
-0.867324 -3.46599 33.1878
-1.47674 -4.71116 31.0526
-0.563655 -3.97685 29.4515
-3.61302 -2.55604 27.8387
-2.86178 -0.987177 23.6352
-3.3614 0.124956 25.1353
-3.10968 4.66874 26.2072
-4.18927 3.82298 24.9171
-7.49001 5.31745 21.9796
-5.96937 5.07983 21.8001
-3.47999 6.11543 17.3972
-4.17518 6.87267 19.0273
-4.29715 11.6748 18.7688
-4.04371 10.5109 17.9022
-1.24458 13.6058 15.258
-2.11917 11.9573 14.9214
-2.54715 8.09498 12.1549
-1.93209 8.44982 13.5378
1.23852 6.59909 15.993
1.26616 6.46874 14.1497
2.59961 1.76713 14.2962
1.52888 2.7708 13.178
0.018915 3.60342 7.92557
0.224293 1.88953 8.74341
-0.33916 1.46747 10.1392
-6.98501 -2.09199 9.99736
-4.66663 -1.84401 9.66203
-2.76456 -1.34321 9.18
1.05838 -5.83134 5.02471
-0.561525 -3.98247 5.70799
-1.73874 -2.40385 5.74188
-5.16513 4.01472 5.13398
-3.59263 1.78926 5.34702
-3.1549 0.70457 2.9251
-3.34135 -0.813216 2.73349
2.20677 0.116527 -1.4704
0.136474 -0.94133 -1.08968
-1.66383 -1.46441 -0.711782
3.72587 -4.85209 -3.25288
0.810357 -4.83484 -2.89915
-1.71054 -4.41902 -3.16991
-6.31035 -3.41439 -5.78488
-5.29676 -4.91065 -6.46773
-4.41155 -5.7015 -5.53566
-3.95589 -11.1502 -4.71637
-4.74635 -10.5043 -6.24612
-4.27594 -9.27421 -7.02869
-0.988443 -8.86906 -12.3223
-3.05562 -9.58267 -11.3587
-4.75499 -10.3219 -10.7299
-11.2897 -10.5363 -10.5489
-9.38258 -11.585 -11.5507
-7.63015 -12.3608 -12.0989
-4.17502 -6.10619 -16.2679
-6.10832 -9.05489 -16.181
-6.90226 -11.3676 -15.7041
-6.66078 -16.3162 -17.5058
-5.92667 -14.912 -18.609
-5.1428 -13.7707 -18.1384
0.253742 -11.956 -21.2474
-0.995691 -13.1123 -20.3648
-2.4599 -12.8748 -20.7099
-2.40364 -16.6563 -23.3711
-3.25239 -14.9918 -23.7533
-5.19742 -12.1475 -29.5366
-5.90052 -13.0431 -27.6063
-5.80622 -14.6566 -26.542
-8.84987 -18.6116 -27.0077
-7.36094 -18.7235 -28.3148
-5.99692 -18.1005 -28.0135
-3.037 -17.3239 -34.4596
-4.67057 -17.9319 -32.491
-4.54913 -16.9739 -31.3086
-2.31818 -11.2583 -33.2665
-2.50891 -13.1085 -32.7641
-3.7845 -13.7299 -33.2827
-7.39645 -14.8909 -40.3081
-6.0834 -13.4239 -38.3886
-4.75007 -13.0712 -36.9387
-0.881178 -10.0041 -36.6027
-0.900363 -10.6291 -38.4687
-2.36114 -10.7752 -38.9064
-5.92521 -10.934 -42.2955
-4.50479 -9.67052 -42.8764
-3.0776 -10.1763 -42.5625
1.43747 -8.90431 -47.0241
-0.365979 -9.42275 -46.4008
-0.814456 -8.5617 -45.156
0.802465 -3.27018 -40.6984
0.588408 -4.00076 -43.5626
-0.368528 -4.81219 -45.8208
-0.186887 -2.12632 -52.7754
-0.861395 -3.48346 -50.3109
-0.664666 -2.73028 -49.0938
-2.3246 0.528486 -49.6121
-7.04394 1.13388 -50.5169
-6.04445 -0.327119 -49.8419
-7.97114 -3.61309 -49.7832
-14.2648 -4.94363 -47.8748
-12.8879 -3.83546 -49.4795
-11.5857 -2.79351 -50.469
-12.0419 3.54466 -48.4139
-11.8568 1.65087 -48.7356
-11.466 0.994165 -50.0799
-12.9957 5.43131 -56.3813
-12.0216 3.74726 -54.1658
-9.99416 3.36485 -52.653
-8.6423 7.32803 -49.4811
-8.31145 5.77215 -50.3565
-4.05476 5.01802 -51.6871
-3.81678 4.14571 -49.1696
-5.46814 4.46264 -48.1614
-6.94313 3.20945 -40.8523
-7.1539 3.4341 -43.8393
-5.95802 4.1489 -44.4688
-0.733522 0.57581 -43.3855
-2.41351 1.04416 -44.2271
-2.54382 2.5538 -44.3365
1.78162 6.99171 -43.0007
0.762046 6.13232 -44.9709
-0.522102 5.28201 -46.2251
-0.358341 6.32812 -49.9246
0.344716 11.4576 -44.9201
-0.72288 11.0565 -47.5627
-1.84968 9.74381 -49.4625
-5.20927 8.75225 -52.1975
-4.96305 10.5671 -51.5096
-7.93208 17.5561 -51.4454
-7.86657 15.2658 -51.1545
-7.66908 13.2221 -51.047
-11.1498 11.6575 -47.6536
-11.7434 10.4068 -49.4559
-10.9493 11.3591 -50.8967
-12.0219 12.1259 -57.1846
-12.1508 10.3732 -55.1861
-13.4062 11.025 -53.8484
-19.7464 12.8414 -54.68
-17.8094 12.8066 -54.8684
-17.1579 11.488 -54.5276
-17.8554 7.69835 -57.7715
-19.9607 6.22764 -53.3926
-17.4298 6.78746 -54.8201
-17.3976 7.95255 -55.8226
timestep
20.5583 2.10416 10.7865
21.3392 6.85539 11.2127
20.191 4.61615 11.7996
19.7055 2.737 11.8334
20.6771 5.20369 17.7125
21.1682 3.42157 16.2447
21.2476 1.76796 15.1373
22.5773 -3.07604 13.8476
23.0387 -2.64443 15.6742
21.9268 -1.78022 16.427
18.8887 -0.779109 20.1134
19.9844 -2.17961 19.6652
22.7874 -6.55077 23.4068
20.6968 -5.78792 22.295
19.0535 -5.42935 21.3625
16.3072 -9.0275 24.162
15.6722 -8.46831 22.4686
15.6984 -6.96801 22.0982
12.0859 -2.19305 27.3902
13.1365 -3.87192 24.7158
13.8307 -5.17199 25.0314
10.568 -10.3143 29.2787
12.5624 -8.68122 27.82
12.1995 -7.18916 27.6857
8.6274 -1.2743 31.0695
9.13598 -4.29737 29.6953
10.5104 -4.8774 30.1304
12.0885 -6.36766 34.1962
10.9381 -6.81036 33.3835
9.56646 -6.1881 38.9379
8.72671 -4.67833 37.398
8.0625 -5.57272 35.7093
3.491 -4.03458 35.4556
3.93994 -4.76355 33.6442
4.91203 -5.80275 33.6857
9.05779 -11.9361 35.2663
6.98558 -10.402 32.9682
6.34223 -8.64345 31.3038
8.496 -7.563 27.1256
6.55961 -7.52816 27.6106
1.87528 -5.12054 22.8685
2.72379 -5.85595 24.9985
3.98803 -7.31548 24.6881
3.5986 -13.5408 23.8751
4.43915 -11.6223 22.8136
4.86506 -9.88062 22.0427
2.6258 -10.9712 15.4943
2.82067 -10.6732 17.793
4.38923 -9.50053 18.2576
8.7823 -7.7208 18.5579
8.50142 -7.26289 16.1991
6.48204 -7.28252 16.0118
4.76993 -4.53622 12.5884
4.96137 -5.9389 12.8786
3.77561 -8.00418 9.69067
5.5745 -7.80667 9.57264
10.0854 -7.56481 7.63639
8.40086 -6.61358 7.26658
6.85501 -2.85672 4.59721
6.53916 -4.70851 4.55681
3.45056 -8.26578 2.98167
3.34378 -6.69018 1.84661
4.59446 -5.79096 1.4709
-1.45148 -4.18732 -0.156847
1.61381 -2.84389 -0.969049
4.21562 -2.84975 -0.821859
8.02374 -0.823243 -3.3115
7.04374 -0.422897 -1.65207
8.90648 2.36406 1.75691
8.65884 2.60692 -0.168183
9.01943 6.43327 -3.04582
10.2731 5.45831 -2.01807
14.434 6.36686 3.69972
14.7014 6.40525 1.05051
13.2552 7.06317 -0.0936677
14.222 11.5359 -1.69092
14.6618 10.6571 -0.556063
9.97754 15.1355 1.60194
11.3836 13.3366 1.91838
12.7766 12.0867 2.48338
18.0597 12.5204 3.91683
16.5067 10.1228 4.62511
15.013 10.3046 4.9039
9.46245 12.625 6.22337
12.0842 11.1353 8.06665
14.4731 10.5315 8.73357
20.3376 11.0306 11.2859
17.5565 9.62739 12.9077
15.6077 8.47058 11.7104
12.733 4.7761 11.5809
13.6721 5.55631 13.1057
11.4989 4.30708 16.1319
13.1854 3.55236 16.3388
17.3484 0.0795152 15.2845
16.5335 0.291959 17.0535
15.0383 0.4607 17.4143
14.7886 -3.34032 18.8305
14.7782 -2.21782 20.2864
14.526 -0.395226 23.776
16.277 -0.690989 23.3821
22.9596 -1.55125 25.0653
20.3962 -2.07928 25.5978
18.5434 -2.72793 25.5848
17.6756 -0.0302844 29.5177
17.8506 -1.55122 29.1584
16.3782 -6.82279 34.6718
16.3252 -4.9804 33.2646
16.0995 -3.56307 31.8846
12.3912 0.354682 31.1447
13.0827 -1.10148 32.3817
11.7738 -0.764702 35.999
10.6239 -1.77833 35.0324
7.58612 1.96734 37.4984
7.12979 1.67704 34.9667
7.14128 -0.271521 34.7339
3.84471 0.733213 29.0409
5.04323 0.754586 30.6258
5.09539 -0.517063 31.5854
3.86729 -4.80562 29.5205
4.89946 -3.33026 29.0464
7.53297 -1.86458 25.4255
6.44208 -3.45701 25.6094
4.78401 -4.96155 19.4908
6.27791 -5.4443 21.204
7.32154 -5.87297 22.7986
12.6593 -9.9186 23.6739
10.7762 -9.35287 23.5157
10.595 -7.8378 23.5846
12.7431 -7.39721 19.2523
11.8911 -6.2597 20.5002
10.7853 0.322931 24.0179
11.1304 -1.21108 21.9714
10.6128 -2.71956 21.0206
8.15621 -2.73457 18.0813
8.48687 -3.50032 13.3111
9.55388 -2.55988 14.5621
14.131 -0.706067 12.0669
12.2763 -0.75238 12.4513
10.3851 0.516901 8.13768
11.5202 -0.452174 8.68523
13.8684 -3.2227 5.6151
13.8166 -1.34494 5.94406
15.6322 2.30893 3.59168
14.7113 1.1699 3.30001
17.6201 -1.73758 0.552481
15.7849 -0.983184 0.410676
12.848 -1.46997 -3.24084
12.7472 -1.72215 -1.70719
8.73249 -4.66009 -0.147735
9.885 -4.12231 -1.57826
8.23793 -6.28113 -5.77832
7.88427 -4.70975 -4.70956
2.12624 -1.43587 -5.55903
3.99502 -1.87844 -6.03322
4.37747 -3.28115 -5.51167
3.32137 -9.81503 -7.25162
2.504 -7.741 -6.66052
1.78351 -5.95894 -6.51994
0.0344014 -7.62513 -0.784087
-1.93001 -7.31619 -2.61046
-1.24066 -6.39009 -4.24262
-5.45424 -7.92721 -8.00463
-4.92623 -5.26563 -7.75072
-5.46542 -4.20526 -5.26679
-4.33035 -4.04417 -4.35312
-4.66508 1.32956 1.21532
-5.06614 -0.302092 -0.322049
-5.67605 -1.6577 -1.6697
-9.01772 4.61414 -0.751261
-9.37661 1.80378 -1.85604
-9.18487 -0.76417 -2.1356
-13.2256 -4.03926 -1.46301
-11.5426 -4.97277 -1.86181
-10.7129 -4.19215 -2.8688
-9.00747 -5.0253 -7.82512
-10.4454 -6.099 -7.11436
-11.6151 -5.36363 -6.321
-16.9614 -3.29872 -8.60328
-15.7165 -5.15056 -7.9076
-14.6821 -6.826 -7.65941
-14.9291 -12.3239 -10.8975
-13.7379 -10.33 -10.5573
-12.6306 -8.70507 -10.2971
-12.2558 -10.6175 -16.2356
-12.7242 -7.38419 -14.9448
-12.1515 -5.90174 -12.8689
-9.16044 -1.66404 -13.9702
-10.9583 -1.36936 -13.1985
-11.5257 -2.26605 -12.1827
-15.2243 0.524259 -7.39829
-13.8892 -0.373996 -8.43476
-13.8261 -0.0250188 -9.90105
-9.69671 2.08205 -10.4228
-11.418 2.77417 -10.3195
-13.2854 4.72734 -15.7945
-11.5826 3.42992 -15.4282
-10.9871 4.42593 -13.8039
-9.02894 10.6213 -13.0624
-9.10857 8.64102 -13.3765
-10.3427 8.17396 -14.0867
-8.29918 12.6067 -19.3694
-8.47608 10.7581 -17.5213
-9.8538 10.1243 -17.3177
-13.6927 9.44866 -22.7788
-13.2655 9.92725 -20.9186
-11.7656 9.83229 -20.631
-6.19854 9.91883 -25.1397
-8.16419 10.0035 -23.2556
-9.59323 11.4412 -23.1703
-11.1959 14.3202 -28.5728
-10.0328 13.5427 -27.2183
-10.7373 12.2651 -26.6163
-9.0558 8.82688 -31.9784
-9.0198 9.8932 -30.3995
-10.1046 9.62023 -29.3148
-12.2674 3.74779 -27.941
-12.3676 5.52752 -28.4201
-11.2205 6.05251 -29.3673
-6.24051 2.21958 -35.4527
-8.23782 2.93315 -33.2908
-10.3601 3.61257 -32.0864
-15.6596 -1.50173 -33.8245
-13.8195 0.79106 -33.8951
-13.0226 0.941447 -32.6219
-11.6478 -2.13116 -30.8626
-16.4494 -4.53614 -31.0637
-15.2028 -3.38584 -30.2983
-16.1727 -2.98605 -26.6865
-22.0584 -3.66173 -23.7572
-20.872 -3.79222 -25.6552
-19.8213 -4.08332 -27.3054
-19.7815 -1.89794 -32.3618
-21.1157 -1.36117 -31.027
-20.8123 -1.2718 -29.5342
-22.2049 2.78136 -23.0393
-22.5565 2.91629 -26.0245
-22.6504 1.80078 -28.3397
-25.3526 2.57658 -32.0238
-23.447 2.4545 -32.0225
-21.3275 8.29908 -36.6673
-20.8708 6.41357 -34.8531
-20.9157 4.80884 -33.6653
-16.5536 0.622202 -29.3555
-17.5672 2.14792 -31.5919
-18.3797 3.44371 -31.147
-14.4943 4.32754 -32.823
-14.9025 6.01874 -31.9846
-15.6702 5.94271 -30.699
-20.0078 10.2111 -33.5893
-18.4412 9.49939 -32.0294
-17.2319 9.40036 -30.5217
-16.996 12.0685 -27.7442
-24.1799 16.6362 -28.0911
-22.0996 14.541 -27.7227
-20.8006 12.2773 -27.5713
-22.8771 7.5044 -26.9631
-22.5521 8.92757 -28.2338
-23.885 11.9059 -34.6666
-23.9117 10.2542 -33.184
-24.3458 9.36297 -31.5009
-28.2301 3.26263 -31.7121
-28.1599 5.53523 -30.968
-26.725 6.42568 -31.9502
-22.3884 4.40741 -38.1366
-24.3433 5.29706 -36.4893
-25.8327 6.16075 -35.5901
-29.208 7.32487 -41.0572
-27.7497 7.14713 -39.8058
-27.8662 6.03136 -38.8904
-27.2975 1.57509 -40.237
-31.9439 1.92584 -41.8498
-30.4291 1.90567 -39.3074
-28.9728 2.42791 -39.3777
timestep
10.4862 5.12685 17.299
13.7959 4.38074 20.9066
11.3626 5.04799 20.0116
11.263 5.97766 18.2448
14.2757 10.7723 16.2859
15.2177 8.8061 17.4072
14.31 7.35389 16.3969
13.443 6.72437 11.5715
15.2097 5.9747 11.9404
15.3789 5.46996 13.2814
18.2168 2.45301 15.7484
18.075 2.96375 13.9504
24.3333 1.72004 10.3901
22.2617 1.03526 11.3221
20.5351 0.614905 12.2098
22.2585 -3.72544 9.90246
21.0309 -4.12424 11.2834
21.2171 -3.24044 12.4505
24.0439 -5.26627 18.9368
22.0021 -5.21394 16.3793
22.7705 -5.32174 15.0497
26.9579 -11.1855 13.2554
26.28 -8.4228 13.9653
25.2132 -8.2282 14.9373
24.7781 -12.1913 21.6084
25.4996 -10.8061 18.7317
25.1296 -9.32572 18.6061
24.3351 -6.76481 22.578
25.3854 -7.59671 21.9237
30.7432 -8.9466 25.9187
29.2397 -7.95529 24.4164
27.6354 -9.1226 24.7174
25.5193 -10.5858 30.6572
26.1929 -9.58309 29.141
25.7066 -10.0843 27.7999
18.3995 -14.3973 25.1959
21.3713 -13.4451 26.7786
22.3423 -11.798 28.442
20.5242 -11.7492 32.896
19.9977 -12.7204 31.241
17.2839 -18.7939 31.254
16.9535 -16.4947 30.6621
16.8816 -14.6329 30.0217
17.6537 -11.5191 27.8731
15.2864 -11.1997 27.5131
14.2072 -12.4174 28.5628
10.6286 -14.8715 33.4215
10.5997 -13.5775 31.3344
10.6825 -13.1122 29.466
9.02119 -13.6681 24.1626
7.69981 -14.4522 25.9533
7.83725 -12.7943 27.0628
5.6722 -8.29187 27.9037
5.42245 -9.82493 27.9516
2.2306 -10.8492 25.7749
3.68468 -10.7986 24.6449
6.1747 -8.75868 21.2303
4.26916 -8.97359 21.3921
0.0313478 -7.95349 19.003
1.91258 -8.27131 18.5364
5.69301 -7.59532 15.8763
4.14156 -7.14808 14.8813
2.9434 -6.42093 15.4028
-4.00141 -2.38944 14.2154
-0.823543 -3.30864 13.2314
1.43148 -4.2801 12.5407
2.29916 -4.18122 7.43904
2.78718 -3.34903 9.15009
6.92107 -0.497583 8.95908
4.98748 -0.267407 8.40927
2.2265 3.25842 6.24799
4.11492 2.98609 6.39757
9.53377 5.29649 1.45319
7.63287 5.73467 3.22304
6.4608 5.51089 4.69683
3.605 9.09721 4.1358
4.4673 8.56655 5.24696
-2.12148 7.73527 7.17463
0.134604 7.62309 7.46126
1.95556 7.25542 7.75797
1.30684 6.4047 13.6874
3.47817 5.48658 12.0852
3.06486 5.11649 10.6995
-0.224771 -0.279468 6.12374
0.576753 0.632878 9.34065
2.08186 1.39485 11.2209
3.96726 -3.58414 18.981
3.22472 -1.75102 16.1367
3.75457 -0.67959 13.9689
7.15632 -3.93849 12.6291
7.1716 -2.29889 13.6556
9.47052 -1.18147 16.9492
10.2742 -0.685983 15.3171
13.4335 1.0205 11.6786
14.3454 0.23709 13.1949
13.7985 -0.997389 13.8934
16.7714 -3.55934 12.9143
16.9126 -3.19086 14.7315
18.586 -2.99349 18.1602
19.3747 -1.85512 17.1293
24.7192 3.95844 15.5725
23.5644 1.57536 15.488
22.7914 -0.236139 16.1652
26.9548 -1.19769 17.7924
25.6311 -0.849225 18.5911
29.4711 5.14307 18.3905
27.5126 3.94067 18.7948
25.8025 2.9171 19.2971
21.3451 4.68017 19.2745
22.1955 3.33617 20.4475
20.4547 2.14026 23.8693
19.6983 1.14401 22.4487
13.1735 1.4093 18.2213
15.3693 0.283917 19.1942
16.2071 0.719034 20.8275
11.528 -1.88396 21.3163
12.4985 -1.534 22.8601
13.2516 -0.212707 23.0416
13.5276 1.91425 27.1874
13.5778 0.0446937 26.7838
13.7337 -4.39131 29.1424
12.5945 -2.84065 29.055
6.16803 -1.06181 30.7503
8.30274 -1.93508 31.2349
9.80497 -3.1134 31.6159
11.9243 -5.75561 36.818
10.5917 -5.26449 35.6486
11.0485 -5.56518 34.1945
7.68798 -8.32639 32.6154
9.54781 -8.49405 32.3004
7.69071 -4.01613 27.2483
9.12284 -5.94601 28.2733
9.49049 -7.83102 28.6024
12.0771 -8.67339 26.0007
15.5118 -5.45031 25.0903
13.8298 -5.75841 24.3852
15.1038 -8.59187 20.8372
13.5278 -7.40754 20.8926
9.72385 -5.92499 18.2845
10.5165 -7.2595 18.6269
10.204 -11.0527 15.8153
9.85319 -9.21691 15.4502
9.39748 -8.16341 10.79
8.48815 -8.34748 11.9777
4.09254 -7.49207 11.1219
5.18881 -8.71122 10.2075
4.88451 -12.4738 7.65753
4.95026 -11.0717 7.18622
4.88434 -9.93229 2.61199
3.68904 -9.6247 4.03015
-0.363425 -7.03814 4.07938
0.511478 -8.06047 2.69177
-0.896467 -10.9582 -2.96384
-0.814249 -9.92097 -1.35574
0.0979226 -8.77088 -1.02832
4.22887 -7.34618 -5.97198
2.41598 -6.78509 -4.45511
1.02966 -6.01985 -3.419
-4.14052 -8.01664 -6.90667
-3.71483 -5.55798 -6.11308
-2.669 -5.48715 -4.40083
-1.19097 -3.77932 0.95323
-3.31642 -5.51505 0.805973
-5.33373 -4.54024 -0.794466
-5.59453 -5.20646 -2.09232
-8.20549 1.56767 -3.43799
-8.05333 -0.738193 -3.68967
-7.63053 -2.71784 -3.99423
-10.801 0.470359 -11.2836
-9.65246 -1.37926 -9.30811
-9.56982 -2.80339 -7.22302
-13.0266 -7.10176 -7.46915
-11.1866 -7.21787 -8.06357
-10.512 -6.06092 -8.74401
-11.1089 -6.13532 -15.4521
-10.9403 -6.35416 -13.515
-11.7673 -5.66912 -12.3326
-17.6608 -1.22541 -13.0026
-16.2135 -2.92177 -13.5178
-15.0374 -4.44143 -13.869
-15.6546 -10.7038 -15.9089
-15.7839 -8.43247 -16.339
-15.765 -6.55248 -16.9071
-17.7812 -8.47037 -20.431
-20.069 -6.57698 -18.7853
-18.6685 -4.51249 -18.1205
-18.2247 -0.152943 -20.7745
-19.7848 -0.371049 -19.6521
-19.9699 -0.985981 -18.2943
-24.9371 2.25633 -15.4026
-23.5341 0.993482 -15.9118
-22.3667 1.48942 -16.73
-18.808 4.69519 -16.0058
-20.7521 4.83711 -15.808
-23.5214 7.43602 -21.661
-22.3699 7.66049 -19.7079
-22.662 7.2924 -17.8592
-28.0566 9.4882 -14.6412
-26.3005 9.51324 -15.5929
-26.2016 8.53217 -16.7189
-27.7705 10.4409 -23.3907
-26.7494 10.3804 -20.9417
-27.0093 8.97379 -20.3826
-28.5939 4.13671 -24.5224
-28.6145 5.94202 -23.6513
-27.3736 6.29866 -22.9279
-28.4432 7.76651 -29.6178
-26.6248 7.96043 -27.6781
-25.6527 7.8537 -25.9436
-19.4202 8.74228 -24.0402
-21.3393 8.48713 -24.4764
-22.0499 9.19953 -25.6723
-18.711 14.1503 -28.2127
-20.0758 12.8153 -27.7941
-19.6182 11.3129 -27.7217
-17.5944 7.30409 -26.7498
-16.0572 8.55151 -26.6385
-16.4945 9.93134 -26.242
-12.8486 14.8594 -20.3241
-13.7085 13.2158 -22.7335
-13.5655 12.2937 -25.1293
-9.07245 14.0814 -30.2741
-10.4361 14.0835 -27.7325
-10.4662 12.6791 -27.1313
-7.18724 10.9483 -26.5333
-5.4917 15.0561 -24.4411
-5.03626 14.1221 -26.0043
-1.82974 13.2561 -27.8186
-1.41752 7.76801 -29.3603
-3.4705 8.63382 -28.9054
-3.39807 10.3858 -29.8075
-3.78212 14.9933 -32.6514
-4.68748 13.461 -33.3338
-5.25618 12.2802 -32.5107
-10.5564 5.96957 -31.3251
-9.29528 8.51589 -32.2562
-8.58512 10.6289 -33.4494
-12.2934 12.5928 -36.2373
-11.9411 11.9118 -34.5451
-13.1379 9.76401 -28.7706
-14.7632 11.003 -30.5114
-14.6488 10.4698 -32.3155
-15.7372 8.09114 -35.9489
-17.6376 7.15598 -33.8833
-17.6889 8.18299 -32.836
-23.2165 7.87178 -29.1889
-21.4928 8.34662 -29.9909
-20.8083 7.44802 -30.8696
-22.659 1.67332 -28.5633
-22.8681 3.28027 -30.2844
-23.1478 4.58034 -31.7728
-26.57 6.1595 -32.405
-29.5545 14.0744 -32.1735
-27.2513 12.2058 -31.8159
-26.0834 9.95731 -32.6049
-21.291 10.0631 -34.4441
-22.7782 11.1659 -33.9
-19.0169 16.5952 -35.1099
-20.5336 14.992 -35.7796
-21.8068 13.76 -36.6077
-17.4291 11.5484 -41.1354
-19.5629 11.1784 -40.2346
-21.0721 11.0577 -39.1064
-25.7004 10.0662 -42.1292
-24.7818 8.1785 -40.4796
-22.9129 7.76853 -40.1017
-21.4409 1.37185 -40.0716
-21.5075 3.29193 -39.8494
-22.4911 4.07355 -40.7546
-26.5704 2.90749 -43.9436
-28.4115 5.86809 -40.975
-27.3295 3.10708 -41.184
-25.9435 3.1641 -41.9548
timestep
15.6566 3.11999 12.0479
16.0034 4.28952 17.4161
16.4295 2.97629 15.0203
15.3275 3.02295 13.4382
11.7515 0.755112 19.0606
12.1074 2.07872 17.1278
12.0811 2.94486 15.3455
12.5031 6.57616 18.1244
10.8888 7.12173 17.1649
10.1563 5.93195 16.6736
8.89865 5.86267 12.0044
7.91497 5.59675 13.6358
7.08534 2.63301 8.44964
6.97826 1.97783 10.7577
6.98508 2.09317 12.7524
4.25691 -2.31711 14.3631
5.6268 -1.62026 15.5288
6.94377 -1.06668 14.9516
12.9205 -6.12989 13.7166
10.7333 -3.67534 13.9392
9.63465 -3.74776 15.0543
10.7337 -9.76387 19.1704
10.3987 -7.88241 16.867
10.9748 -6.55042 17.2881
16.8997 -6.36495 22.2927
14.0045 -6.36267 20.8148
14.1135 -6.68569 19.3277
18.2086 -8.50173 18.2858
16.7965 -9.14465 18.5163
17.3138 -9.07052 24.4618
18.391 -10.5753 22.967
17.1428 -11.2139 21.6792
14.2922 -16.7211 23.3814
15.5574 -15.3529 23.3794
14.9433 -13.9185 23.3342
13.4202 -9.01736 30.212
14.3957 -10.7536 27.3142
12.9026 -12.6012 26.2761
12.002 -9.32052 22.913
10.6858 -10.262 24.2126
4.79654 -14.0079 24.5009
6.99574 -13.33 25.0782
7.95325 -12.7548 23.4643
9.66364 -13.2201 16.4039
8.13015 -13.3526 18.3089
6.99657 -13.345 19.944
1.29905 -14.3189 22.1295
2.70115 -14.647 20.2418
3.8791 -15.0852 18.7602
1.08128 -19.8456 17.5084
2.27259 -19.1292 15.5537
2.67711 -17.2091 15.9302
-0.160955 -14.4211 13.2423
1.39312 -14.5835 13.6424
3.23695 -11.1066 13.0747
3.26878 -11.52 14.9046
1.88568 -10.4596 19.145
1.91418 -9.20393 17.6446
1.56218 -4.78111 15.3717
2.01315 -5.4904 17.1003
1.90406 -5.93543 22.3984
2.65727 -4.35008 21.7528
1.92332 -3.88787 20.5236
2.6776 2.6328 16.6512
0.739106 0.997372 19.0391
1.45979 -0.22358 21.1565
3.96074 1.77831 24.8547
2.12711 0.94462 24.796
-0.299826 -0.232467 28.8671
0.0778728 1.45482 27.8912
-2.7073 4.90995 30.2615
-1.17063 3.94694 30.5115
1.62607 7.0521 36.5106
1.26652 5.90381 34.1208
0.195994 4.23948 34.1092
-1.58938 5.64081 38.5181
-1.60298 4.4602 37.5116
-8.77756 1.70595 36.6609
-6.45485 2.13207 36.5469
-4.49085 2.27213 36.2333
-1.35452 -1.77594 34.054
-1.90753 0.63696 32.5877
-3.23536 1.18738 32.7418
-6.82979 4.58298 28.6183
-7.65554 1.33589 29.608
-5.68574 -0.24656 30.1926
-7.87791 -8.07579 29.3356
-6.21172 -5.09647 28.6908
-4.22783 -3.52463 28.6318
-1.96296 -3.24062 23.8208
-1.70773 -3.67059 25.7028
0.966656 -6.21948 26.8314
1.7207 -4.57201 26.9704
5.48804 -0.708731 28.3261
5.92676 -2.21564 27.2033
4.96484 -2.69788 26.2225
6.06853 -1.21235 22.6798
6.82299 -2.96389 22.8569
9.49434 -5.47936 21.3452
10.4538 -4.13963 22.0818
15.0067 1.85628 22.452
13.8028 -0.236454 23.6932
12.8644 -1.39009 22.3303
15.7331 -2.46022 18.9856
15.8257 -2.9323 20.4986
21.0601 2.30844 22.718
19.59 0.521519 22.5613
18.5598 -1.15713 22.3842
17.697 -2.09865 27.1209
17.0932 -2.76829 25.3769
14.6676 -5.90761 25.8406
13.7273 -4.28968 25.5479
8.38211 0.90819 25.5568
9.77721 -1.37052 25.1155
10.7957 -2.16871 26.5328
6.30794 -6.95096 25.3897
7.92938 -5.84373 25.625
8.56075 -5.16914 26.8673
8.46727 -6.57677 31.7051
8.67065 -7.34086 29.9223
9.71515 -12.2024 28.7426
8.58908 -11.0436 29.8052
2.40003 -11.4351 32.3601
4.67237 -12.045 32.6887
6.61425 -12.5422 32.7402
10.0153 -14.9249 37.567
8.70636 -13.9972 36.5059
8.01549 -14.7719 35.4198
3.60956 -16.2815 36.1512
5.0252 -17.0761 35.0369
-0.634811 -17.3861 31.77
1.8523 -16.4456 31.8489
3.70389 -16.0309 31.7005
4.45018 -14.2015 28.4632
3.57568 -9.59873 28.3248
2.88658 -10.9801 27.208
0.831656 -10.1401 22.9257
2.6525 -10.3488 23.4824
6.96554 -9.38828 21.5498
5.61357 -8.88174 21.3872
6.03194 -4.95038 18.7392
5.53319 -6.73084 18.3819
4.94605 -7.51422 14.0326
6.24625 -7.5339 14.8952
9.97022 -9.67237 12.645
9.29039 -7.84047 12.6415
10.1786 -3.8448 10.0094
8.99563 -4.84143 10.3237
5.50146 -5.27069 7.55051
6.9111 -4.01223 7.29742
9.50858 -1.02276 4.89546
7.60215 -1.03041 5.02942
2.97587 2.31131 5.69467
3.77868 1.74508 3.99111
4.37918 0.332945 3.61092
6.07864 -2.79272 -1.11747
4.27785 -1.60669 -0.530735
3.08518 -0.1848 0.140648
-2.23468 -4.13788 1.46988
-1.50104 -2.17031 -0.126285
-0.408098 -0.742053 -1.01114
-0.853436 -0.0748394 6.45552
-0.0566205 -0.0621746 3.78541
-0.752316 2.21037 2.58133
-1.66176 1.99974 1.27185
1.0041 7.77246 2.06198
0.155656 6.24749 0.517593
-1.00502 5.15078 -0.756979
3.92899 8.31579 -4.4733
1.24571 6.88257 -4.5094
-0.649389 5.29475 -4.49233
-4.59683 3.07085 -9.32707
-3.71744 4.22208 -8.07093
-2.42869 3.69243 -7.43868
-0.647927 -1.15457 -8.44433
-1.54276 -0.172666 -9.95642
-1.37781 1.38432 -10.1727
1.44372 3.61518 -16.6121
-0.0201358 2.42586 -15.3401
-1.27546 1.83612 -13.9698
-5.65734 -2.90693 -12.8811
-4.12147 -2.0135 -14.3353
-2.68582 -1.40844 -15.4791
1.87926 -5.93325 -15.2913
-0.463393 -5.20783 -17.7303
-1.85132 -3.29051 -18.6332
-6.44293 -2.11561 -23.4914
-5.13903 -1.9901 -22.0538
-4.32822 -3.27564 -21.6986
-1.59105 -7.64486 -25.4498
-2.42329 -6.57398 -24.0493
-3.37602 -5.49973 -24.6303
-7.84173 -8.37031 -25.5358
-6.56647 -6.97988 -25.9253
-6.5362 -4.00782 -31.5612
-5.76588 -3.28402 -29.5197
-7.05572 -4.33683 -28.5563
-11.4707 -6.58219 -27.656
-11.887 -4.8791 -28.4533
-10.7395 -4.45435 -29.44
-11.8172 0.664326 -33.0214
-9.88294 -0.862988 -32.1437
-10.0321 -0.878351 -30.5769
-11.3691 3.95064 -26.6204
-10.3121 2.65469 -27.622
-10.9516 2.42627 -28.9673
-12.0174 6.79624 -34.7207
-13.1525 4.92652 -33.1775
-12.2241 4.99423 -31.5528
-9.05921 8.67635 -28.531
-10.9625 8.45146 -28.3928
-11.6969 8.36317 -29.7596
-9.93461 12.6627 -31.1636
-11.0146 11.8976 -32.5705
-10.6363 10.4444 -32.7066
-8.393 6.41822 -33.611
-7.18866 7.70877 -34.4317
-7.19265 9.09862 -33.6337
0.240566 12.2495 -30.3803
-2.02665 11.1555 -31.8254
-3.76672 10.4974 -33.579
-3.44663 12.1597 -38.5822
-1.03417 11.1051 -37.4616
-1.0962 10.1026 -36.2814
2.01019 8.10522 -36.089
4.98236 4.73392 -37.981
4.69938 6.55814 -38.3657
2.31961 5.74778 -41.2047
1.70501 5.26997 -46.0535
-0.222129 6.13083 -45.2046
0.360313 7.51713 -44.0223
-0.604764 11.9447 -41.7586
-2.3091 11.0056 -42.0039
-2.35162 9.51244 -42.2161
-8.50739 4.33195 -39.7913
-6.45815 6.13645 -40.9684
-5.94087 8.55587 -41.6814
-7.5301 11.8509 -45.1322
-7.85179 11.5366 -43.2848
-7.51064 14.124 -38.5926
-9.62721 14.8148 -39.9984
-10.35 13.4794 -41.3516
-16.9487 11.0199 -43.6156
-14.2626 11.5285 -42.5418
-13.9655 12.9706 -42.2118
-17.4009 17.8453 -42.1055
-15.8488 17.2648 -41.2146
-16.0113 15.8368 -40.7228
-22.2707 15.9459 -36.0261
-20.6343 15.6427 -37.668
-19.3328 15.1785 -39.0794
-21.5555 14.9835 -42.0187
-21.4555 9.19838 -46.7248
-20.909 12.1618 -46.4176
-20.0054 14.3823 -45.5326
-17.907 17.4541 -48.416
-19.7415 17.1676 -48.1218
-20.0874 16.705 -54.5169
-21.2238 17.3396 -52.5341
-22.269 18.0113 -50.9333
-26.6924 14.2025 -51.4449
-25.1089 14.639 -49.818
-25.26 16.5235 -49.1016
-24.6575 12.2274 -43.9449
-25.7154 14.4765 -44.7116
-26.7455 15.8529 -45.6806
-27.998 22.159 -44.647
-28.1404 20.2038 -44.3792
-26.8286 19.4901 -44.7534
-23.0622 22.096 -41.7424
-22.4351 17.6566 -44.8454
-22.2653 20.3904 -43.95
-23.5531 20.9294 -43.4022
timestep
3.10049 5.87039 -0.427539
-0.254993 10.3519 -0.256246
1.69095 8.57689 -0.470863
2.91066 7.10738 0.141735
1.92704 12.3502 3.58681
2.85255 10.1192 3.65132
4.05173 8.5354 3.50135
7.41815 6.65528 5.75406
6.03589 5.8292 6.84362
4.70711 5.83255 6.09709
-0.169959 4.23412 7.72738
1.66763 4.46041 8.0675
5.28426 3.72007 13.8152
3.56313 3.37289 12.2651
2.01523 2.76489 11.342
-0.381843 -1.8821 12.8758
-1.18544 -0.305724 13.5736
-0.128838 0.818708 13.7708
3.81463 2.74895 20.0791
1.48036 1.97511 17.8864
2.01458 0.981657 16.7823
7.94237 -2.51142 19.8573
6.04388 -0.769809 18.4219
4.50834 -1.21525 18.6019
0.110651 -1.5819 21.3154
2.48423 -3.8995 21.4605
3.80976 -3.53898 21.5777
7.10333 -6.04398 23.1585
6.14942 -6.43901 22.2659
0.139451 -9.31658 22.4373
1.87727 -9.02045 23.8193
3.54893 -9.09971 22.6738
3.2226 -13.9786 22.3003
2.08587 -13.425 20.8468
2.2683 -11.9819 20.4733
3.85646 -12.4049 14.7929
0.712006 -11.2077 15.83
0.402058 -9.70615 17.9419
-3.73215 -8.0859 19.8955
-2.98033 -7.94626 17.9967
-5.82215 -9.32148 12.2785
-5.24739 -7.50073 13.6796
-4.63726 -6.12919 15.05
-2.30212 -0.984076 18.5136
-3.8923 -1.99989 16.9817
-5.32127 -2.53944 15.8218
-11.3006 -0.111245 16.8875
-9.46209 -0.362947 15.4673
-8.2424 -0.877278 13.9813
-10.8222 -2.74654 8.9727
-10.762 -0.60005 9.85488
-8.87316 0.0259414 10.3439
-8.62838 4.34439 8.24251
-7.61053 3.23174 8.66774
-4.5336 5.24971 7.15606
-4.14476 4.72474 8.90194
-0.910478 4.84482 12.22
-2.49084 5.95484 12.0878
-4.94454 9.12599 13.9532
-3.13383 9.50876 13.1549
-1.13859 10.3242 18.3416
-0.426182 9.20987 16.9694
-0.317927 9.68621 15.509
2.06428 8.44335 8.46066
2.9964 9.81559 11.5522
3.20059 9.05936 13.9899
6.68677 9.41575 17.6222
5.14769 10.3968 16.9812
2.82172 14.4666 17.4616
4.78789 14.1225 17.723
3.68374 15.8833 21.8108
5.43084 15.4795 21.0637
8.12293 10.4842 23.4267
9.12211 12.8862 24.1323
8.38136 14.4735 23.1796
12.5065 15.6455 22.4486
11.5543 16.5587 23.1887
11.7414 21.879 17.4693
11.2172 20.7407 19.4488
10.6025 19.5672 20.9266
8.93972 19.0059 25.1178
6.86362 20.0301 23.4079
6.87491 19.6533 21.986
5.27298 18.0165 15.3967
3.39034 19.1742 18.1219
3.452 19.9867 20.6134
-2.76174 20.1659 26.0543
-0.833794 19.6726 23.1708
0.384513 18.0671 21.6645
-1.26449 14.9771 18.0468
-1.5304 15.1968 19.999
-3.32948 12.1029 21.645
-1.51622 12.0018 22.1414
3.02049 11.472 23.6899
2.24439 9.6488 23.4378
1.26587 9.36409 22.3696
2.9487 7.07659 19.6893
1.94414 6.02025 20.7627
-0.151786 2.96247 21.9033
1.35843 3.07642 23.0381
6.59608 1.83453 28.4454
4.51663 0.951629 27.067
4.2377 1.62354 25.2065
8.03631 -0.269865 23.4667
6.65846 -0.730151 23.7294
6.89179 -5.16606 28.8934
6.68822 -3.21486 27.7075
5.34392 -3.41667 26.1522
1.08761 -2.47016 28.381
1.59937 -3.57291 26.7685
-1.35143 -5.53772 24.9985
-0.861204 -4.0651 24.0139
-2.48175 1.93591 26.4813
-3.1542 0.111093 24.6034
-3.4895 -1.44998 23.5333
-9.52135 -1.64672 20.4518
-7.97296 -1.60228 21.7713
-6.5765 -1.10928 21.2892
-6.29303 1.31163 16.9504
-6.89326 1.67685 18.6972
-8.93531 4.93508 22.1516
-9.42712 3.95674 20.4368
-13.9987 4.49452 15.8102
-13.6384 3.86496 18.1309
-12.3985 5.19368 18.549
-12.1188 11.5494 17.4925
-12.07 9.66284 17.0674
-13.1682 8.83762 17.6538
-17.6082 10.0114 18.3923
-16.434 10.7278 17.0022
-15.5929 17.7605 19.4269
-14.8791 15.6153 17.9728
-14.6604 14.0133 16.7985
-11.3933 14.5093 14.8646
-7.30679 12.7767 16.6995
-7.83083 13.3305 14.9153
-9.7759 9.37689 12.5474
-8.85781 9.6873 14.229
-8.1894 6.09938 17.3741
-7.35316 6.98951 16.5062
-2.59617 5.99385 16.7562
-3.89325 5.3844 15.634
-6.62419 3.01876 13.0665
-5.22028 2.57399 13.4441
-4.06611 -1.96007 11.7822
-4.15991 -0.204935 11.0169
-1.89653 0.256642 6.77639
-3.27319 0.0786705 7.28931
-6.54784 0.0576867 4.55223
-5.13671 -1.12892 4.24988
-5.18425 -5.32687 1.75628
-4.5306 -3.59355 1.39999
-1.83378 0.578608 -0.504128
-1.80849 -1.10804 -1.46558
-3.0781 -2.0746 -1.79587
-6.00908 -4.76852 -6.96282
-4.289 -3.54447 -6.1532
-2.61357 -2.85044 -5.38957
-4.02132 4.53231 -6.57528
-2.96275 2.26572 -5.58607
-1.66748 0.803791 -5.63848
-1.86431 6.89576 -4.66766
-1.62883 5.00474 -2.66027
0.657541 3.69812 -2.7285
1.03275 2.95869 -3.96663
2.44831 -1.71799 0.751121
2.79229 -0.780535 -1.37806
3.18741 -0.0943512 -3.25329
0.763928 -6.66114 -5.05978
2.4235 -4.30347 -5.6586
2.66685 -1.89023 -6.52387
5.62253 -0.656563 -10.5702
4.01699 0.527131 -10.4737
2.81528 -0.366538 -9.91385
-0.293727 -4.26758 -11.2805
-0.416292 -2.68487 -12.36
0.755492 -1.8165 -12.7132
2.25834 1.59496 -19.2828
1.4406 0.336864 -17.6269
0.468109 -0.858928 -16.4003
-3.4361 -1.45614 -21.9816
-2.83113 -2.29443 -19.8716
-2.06542 -3.04901 -18.2837
-2.63118 -5.98774 -25.5979
-0.935598 -5.21561 -22.6424
-0.196085 -5.65317 -20.226
-0.530215 -7.0318 -15.3245
0.409927 -8.30206 -16.4515
1.32014 -7.77777 -17.5556
6.8505 -11.4838 -17.7212
5.48108 -10.097 -17.9797
4.13717 -10.3672 -17.2686
2.66331 -13.4778 -13.9357
4.34334 -12.6305 -14.1592
5.36499 -19.7405 -15.2119
4.95124 -17.4528 -15.4606
5.89636 -15.8466 -15.3239
9.64598 -14.8357 -12.4742
10.5093 -14.7952 -14.2074
9.55086 -14.6781 -15.445
9.65656 -16.7794 -20.4697
11.7669 -15.6959 -19.3189
11.5232 -14.3648 -18.6996
12.852 -8.64797 -21.3551
12.9903 -10.3129 -20.4879
11.9416 -11.2849 -20.942
8.13798 -9.40896 -26.8391
9.00937 -11.4969 -25.4878
10.5264 -10.9445 -24.4603
12.9597 -6.28594 -28.2878
12.7203 -7.9567 -27.3896
11.6833 -7.84689 -26.3771
6.10436 -4.52222 -27.807
7.49292 -5.72306 -27.0051
8.96382 -5.48506 -27.3975
12.4648 -2.10525 -28.4506
10.882 -1.54145 -29.1249
9.70291 -1.88945 -28.2559
4.87298 3.31299 -24.4112
6.78098 1.43516 -25.6654
7.13067 0.848406 -28.1145
2.5587 2.41672 -33.5058
3.93326 2.11152 -30.9892
5.42222 2.59483 -30.8843
5.60486 5.91499 -32.7876
4.06506 10.7237 -32.6914
3.36942 8.96984 -32.5875
-0.415934 8.93438 -32.6219
-3.1095 3.00004 -34.5226
-1.68771 4.29034 -33.2816
-0.720954 5.22817 -31.8916
2.62399 7.02772 -28.009
1.58183 5.42046 -27.7546
1.34834 4.30217 -28.8106
4.516 -2.36096 -30.8596
2.38848 -0.841244 -29.3468
1.62051 0.724693 -27.5552
1.82948 -0.549785 -23.0217
3.15369 -1.02316 -24.2653
8.73354 -2.80388 -22.097
6.40061 -3.7139 -22.8671
4.91141 -4.35008 -24.0155
5.09119 -11.5547 -22.973
4.87919 -8.69932 -22.4475
3.95778 -8.03307 -23.3528
-0.0167703 -9.55426 -26.4949
-0.341712 -8.7766 -24.749
0.485134 -9.39298 -23.5695
-1.21898 -14.0851 -18.7712
-1.20971 -13.067 -20.9025
-1.73539 -12.3665 -22.564
-4.84449 -13.8501 -24.2688
-6.92948 -9.57379 -31.234
-7.13473 -11.4208 -28.9747
-7.54983 -12.607 -26.6474
-12.0437 -12.4619 -25.1875
-11.238 -12.7297 -27.0875
-15.9818 -8.75576 -31.7519
-14.3804 -10.3298 -30.8896
-13.2011 -11.725 -30.1424
-11.0575 -9.02299 -35.8867
-11.6003 -10.9388 -34.7513
-12.0563 -12.5189 -33.6706
-6.98436 -11.1326 -35.4299
-7.05723 -13.1539 -33.7125
-8.65678 -13.9173 -32.9205
-7.51902 -18.0358 -33.8025
-6.38185 -17.8427 -32.2185
-6.91263 -16.9115 -31.1496
-2.98692 -15.6361 -28.6782
-2.3809 -18.4428 -25.2404
-4.46056 -17.7558 -27.1056
-4.12136 -17.3354 -28.5585
timestep
-2.30333 4.67804 4.48581
-1.90715 10.1618 6.04626
-1.79078 7.48507 5.67625
-1.40661 5.67664 4.87958
3.90055 4.60709 9.54374
2.47516 6.24125 8.706
1.46113 5.25644 7.30883
-0.361879 1.97803 4.3189
0.931034 0.949344 5.37645
0.984061 1.56974 6.76101
2.07903 -0.341234 11.1887
1.34104 -1.08047 9.63828
2.30664 -7.04185 6.58466
0.943528 -5.72522 8.0096
-0.102507 -4.57716 9.2115
-4.45728 -6.9686 11.3483
-3.91783 -5.25557 11.9881
-2.41657 -5.11299 12.135
-0.295999 -7.38388 19.475
-1.72394 -6.14363 16.8246
-1.62305 -7.01327 15.4517
-1.12913 -13.9739 18.3794
-0.603362 -11.1794 17.646
-1.65546 -10.576 16.6735
-9.30804 -12.6691 16.3847
-6.34242 -11.3123 16.1514
-5.34276 -11.5459 17.2369
-5.8891 -14.3428 20.881
-6.60174 -14.1346 19.593
-9.95117 -12.9254 24.0741
-10.9807 -12.0386 22.1555
-10.0353 -12.8564 20.6227
-15.2077 -13.8262 16.6327
-13.7911 -14.1545 17.8844
-12.7486 -12.9379 18.0402
-19.475 -10.2426 17.3617
-16.285 -9.08191 17.898
-14.0412 -9.48701 16.9304
-11.4778 -4.52049 17.4939
-12.3955 -6.04385 16.656
-13.4929 -3.4979 9.167
-12.9675 -4.28177 11.3618
-12.0165 -5.20069 12.9158
-11.1602 -7.61544 11.0065
-9.04892 -6.88435 10.1752
-8.68996 -5.34408 11.2282
-6.72523 0.447934 6.57638
-7.01213 -1.08133 8.35164
-7.09801 -2.13458 9.98098
-0.7928 -1.2382 13.0242
-3.04285 -0.700644 12.4721
-4.95617 -0.115093 12.3026
-6.91717 4.15936 12.1983
-5.95122 3.40933 11.2592
-4.49657 6.58691 9.05486
-3.3725 6.21868 10.4157
0.0721925 7.80596 13.4362
-1.53611 8.48675 12.904
-2.99223 12.5878 15.0532
-1.19805 11.8811 14.5269
2.45349 9.21554 19.1983
1.66263 9.60829 17.4058
1.79647 10.8599 16.6153
9.9743 13.824 13.1499
7.44141 12.1254 14.7947
5.39193 10.7428 15.4982
8.05518 7.05365 16.6256
7.20672 8.38195 17.8629
11.7879 9.59942 18.9366
10.1001 9.91359 19.8417
9.37964 12.2156 24.1136
10.1047 12.7611 22.3735
14.3098 18.349 21.3124
11.7388 17.6584 21.6537
11.276 16.3364 23.0591
11.7413 17.1893 27.7552
10.6447 16.9687 26.718
8.86403 21.97 27.7038
6.82229 20.8134 27.2164
7.44319 19.0062 27.091
6.77063 17.179 22.3096
5.05486 15.846 24.1606
4.79887 16.8058 25.367
2.8606 20.4785 30.1676
1.45064 17.6101 28.6945
1.91372 15.43 27.3954
2.11709 6.3575 26.7175
1.48594 9.53611 27.9461
0.734594 11.8841 27.4221
-4.19494 11.7875 25.2245
-2.85121 10.8148 26.3746
-4.26909 7.47151 28.112
-3.28101 7.08923 26.6414
-0.0961945 6.17524 22.6919
-1.4368 4.8777 23.131
-2.88494 5.17759 23.4481
-5.00708 4.33294 20.0407
-5.29404 3.07163 21.3127
-7.1012 -0.447342 21.6547
-5.26362 -0.848082 21.6757
2.00244 -2.47129 19.9716
-0.509709 -3.27259 20.48
-2.49472 -3.22987 20.6558
-5.72658 -5.89858 19.2525
-4.67172 -6.25978 20.3035
-6.0539 -11.212 24.983
-5.8383 -10.437 22.8122
-5.35415 -9.7765 20.9816
-9.8678 -8.04468 20.1376
-8.72521 -9.23475 19.2126
-9.02852 -8.39812 15.3094
-7.97348 -7.10397 16.1392
-3.92737 -0.679678 17.5144
-5.71614 -2.23863 16.4459
-7.14946 -3.50367 16.2213
-12.3962 0.459627 14.7729
-11.0658 -0.622396 15.748
-9.58677 -0.622192 15.4417
-6.0857 2.71559 15.766
-7.96136 2.59074 16.276
-9.89912 5.58777 19.4184
-9.35146 5.83573 17.618
-7.12801 10.3384 14.3045
-9.38607 10.5827 14.8728
-9.51779 9.43244 16.5255
-11.1322 10.918 21.5312
-9.98887 12.1032 20.5728
-10.3583 12.2891 19.1036
-10.4289 16.0892 16.2777
-9.86726 15.7681 18.0612
-16.5562 14.1257 17.9152
-14.5858 15.7413 18.5774
-13.2806 16.939 19.4352
-12.2479 16.9962 23.0329
-9.30634 13.3436 24.731
-9.25831 14.7133 23.4527
-5.96389 16.0322 20.3081
-6.31962 14.2888 21.0088
-6.8315 9.63244 21.9423
-5.85048 10.4791 21.1756
-2.53407 8.90027 18.2163
-4.47749 8.80384 18.1497
-5.71837 7.0018 13.8303
-5.1233 6.54109 15.176
-2.59678 2.87876 15.9922
-2.69563 3.88445 14.2566
0.324964 2.9394 11.2204
-1.18683 3.02041 10.8852
-3.99092 3.17318 7.03858
-3.09303 1.7151 7.8971
-3.39126 -2.64145 8.24844
-2.4771 -1.84531 6.76346
-5.12832 -1.01392 1.86203
-3.29085 -0.324464 2.21608
-2.26643 -1.04383 3.02157
2.72464 -4.42033 3.40536
2.17991 -2.32452 2.60344
1.37994 -0.874537 1.64819
5.27452 0.0615484 -3.95874
2.7158 -0.542914 -3.69821
2.42998 0.0415743 -1.90632
2.84991 2.7604 2.31644
2.04089 4.95149 0.654714
3.1476 4.86432 -1.8515
2.5628 3.84179 -2.83179
4.54782 3.95174 -8.95989
3.70043 5.68552 -7.80204
2.55021 4.92291 -6.39867
-4.86147 4.01699 -6.59156
-2.51306 2.33411 -7.21809
-0.00214882 2.61478 -7.67921
-0.0852685 -2.90861 -8.07901
1.44795 -2.10393 -8.91519
1.13108 -0.650514 -9.4399
-1.88763 1.27293 -14.8937
-0.554515 0.61676 -13.6385
-0.965833 -0.311383 -12.4495
-7.15644 -1.29746 -11.639
-5.42194 -1.58838 -13.1217
-3.84937 -1.94904 -14.2567
-5.14505 2.29333 -19.8221
-4.88029 0.187597 -18.9221
-4.60263 -1.58509 -18.0569
2.25329 -1.41492 -21.4854
0.257502 -3.08784 -19.0957
-1.95024 -4.14448 -18.4275
-3.91139 -8.67713 -17.0366
-2.28009 -8.87701 -17.9767
-1.15185 -7.82675 -17.9044
4.38808 -11.3232 -17.2809
2.62607 -10.4362 -17.0711
1.98537 -9.95388 -18.3412
4.19526 -11.3611 -22.4922
2.94218 -12.2244 -21.2676
2.03543 -19.1144 -22.3046
2.72819 -17.1859 -21.2359
4.01381 -15.782 -21.4495
8.44936 -16.0071 -19.8724
8.34358 -15.3481 -21.6513
7.46513 -16.1334 -22.6054
6.32387 -20.9633 -20.181
8.88636 -20.1887 -20.6397
9.13019 -19.4633 -21.9591
4.36926 -23.0744 -24.6919
5.35883 -21.6626 -23.8869
6.74572 -21.4526 -24.3283
5.81958 -15.6316 -29.5391
5.72061 -18.1893 -28.7458
6.85818 -19.0549 -27.3166
13.1817 -18.2123 -25.7311
11.5246 -18.8524 -26.4898
10.3549 -17.8424 -26.3734
10.8582 -11.4459 -26.5369
11.0008 -13.2925 -25.8279
11.5046 -14.2263 -26.8848
13.671 -14.6927 -30.9555
13.9147 -12.7968 -30.3926
14.2187 -12.4834 -28.8612
20.9562 -10.5051 -25.2061
18.1814 -10.0932 -26.2443
16.7396 -9.68387 -28.223
14.867 -8.59328 -32.8047
15.2994 -6.37306 -30.9755
16.5017 -6.37558 -30.131
17.5914 -2.79488 -29.3582
19.6524 0.881575 -31.7637
18.4822 -0.535396 -32.1736
17.2759 -2.77056 -35.2014
11.3269 -5.68065 -37.6322
12.8611 -4.07574 -38.1849
13.8214 -3.39047 -36.5355
14.5478 -0.813258 -31.4922
12.8477 -1.40644 -32.2157
12.6016 -2.75491 -32.9287
10.4727 -9.77448 -31.1851
9.64582 -6.93422 -30.8895
9.54126 -4.42845 -31.3583
5.24696 -2.11639 -30.2886
6.53237 -3.07592 -29.3627
7.62439 -5.37984 -21.8621
6.51898 -4.34092 -24.008
5.66455 -4.06201 -25.8084
-1.54006 -3.20575 -27.6135
1.27717 -3.81223 -27.3064
2.0784 -3.03252 -26.2999
-1.84785 0.643412 -22.292
-0.775775 0.00435268 -23.8291
-0.772391 -1.4758 -24.2107
-1.32988 -4.98678 -22.7038
-3.5251 -5.16608 -23.61
-3.965 -3.3176 -24.2094
-6.1824 -0.178313 -24.4518
-2.79109 5.27234 -20.3508
-3.51983 4.21456 -23.0182
-3.80623 2.65697 -24.8894
-2.04575 1.70831 -29.6332
-1.39733 2.37116 -27.8893
6.31118 3.24531 -27.8131
4.01137 3.31896 -27.91
2.04481 3.71454 -27.9609
0.0747616 4.16558 -34.2212
1.03716 5.01579 -32.2808
1.78976 6.18851 -30.8327
-4.08677 6.65606 -29.7382
-2.09069 8.41965 -29.7922
-0.621291 9.15353 -30.8817
0.52307 12.2163 -27.4029
1.1995 12.9632 -29.0454
1.72948 12.0147 -30.1432
6.24848 12.5032 -32.2461
6.35428 9.83884 -27.1417
6.53736 11.8675 -29.2106
5.56426 11.8522 -30.4375
timestep
-1.56914 0.505013 2.57408
-5.03299 2.183 6.7766
-3.03207 1.34089 5.24254
-2.04402 0.21423 3.93552
3.09554 -2.20628 6.67551
0.832698 -2.62314 6.19184
-0.992614 -3.02394 5.59485
-2.42937 -7.29706 3.94052
-2.49546 -7.51994 5.87543
-2.65392 -6.18975 6.61511
-3.13043 -3.39893 10.2273
-3.17043 -5.39794 10.2781
-1.62508 -10.26 15.2701
-3.06692 -8.76633 14.1269
-4.33098 -7.46649 13.3094
-8.75519 -9.07521 15.8751
-8.96574 -7.3664 14.9218
-7.67978 -6.49972 15.0028
-9.46544 -1.5294 20.8496
-8.05939 -3.07013 18.2233
-8.74537 -4.26529 17.8193
-16.0436 -5.3647 18.4479
-13.2194 -5.85453 18.1374
-12.3899 -4.76257 18.5843
-14.0293 -0.151158 24.8406
-13.5708 -1.29327 21.7316
-13.7171 -2.80937 21.6969
-16.0102 -3.29241 25.5243
-16.551 -3.57405 24.118
-21.1148 1.20688 25.0465
-20.1201 -0.601939 26.1714
-19.9563 -1.77567 24.403
-19.9919 -4.72762 20.7457
-21.8384 -3.99533 20.9467
-21.8699 -2.51138 21.1566
-22.2704 4.057 21.8712
-24.7745 2.07621 20.4055
-24.4959 -0.325534 19.5321
-21.2204 1.3489 15.2636
-22.3506 0.171807 16.3331
-25.5851 -1.4073 11.3946
-23.8817 -2.24039 12.7155
-22.379 -2.68509 13.808
-20.0806 -8.8072 14.7633
-19.5499 -6.59532 14.2679
-19.335 -4.84651 13.303
-17.1807 -5.04682 6.82009
-16.8276 -4.72565 9.12873
-16.292 -4.47088 10.9583
-15.4251 -4.20306 14.1401
-13.1453 -3.4828 14.0289
-13.2071 -2.76475 12.2154
-11.5609 0.800034 9.37878
-11.3762 -0.688938 9.53853
-8.32293 -1.41106 7.07043
-7.60421 -0.926433 8.68272
-4.49721 1.08637 12.5745
-4.9766 1.01572 10.6985
-0.420363 1.43283 8.3377
-1.45577 0.313011 9.48797
0.949966 -5.47938 11.9253
0.564164 -3.94169 10.7578
0.590409 -2.46215 11.1954
5.82455 3.60905 16.2033
4.16032 1.03548 14.367
3.55696 -1.21996 13.3293
5.99631 -5.23301 13.9126
5.43217 -3.95144 15.2569
9.63903 -1.76367 15.5962
8.02629 -1.62915 16.6299
7.71115 0.892584 21.0018
8.19388 1.15748 19.1071
11.4524 5.29895 14.6185
9.95838 5.74517 16.7682
10.1204 4.31961 18.1239
14.1384 5.02834 20.2961
12.8661 5.95257 20.2037
15.3403 11.201 15.0299
14.2148 10.0404 16.6835
13.2577 9.1251 18.2938
9.88332 9.96401 21.6003
9.38585 11.5501 19.2736
9.98076 10.9191 17.9461
9.7321 12.693 9.79
8.51318 11.6171 12.9138
7.81399 12.5017 15.2195
0.79896 15.6473 18.4784
3.83616 14.0378 18.0755
4.60671 11.9216 16.8114
3.04615 7.14283 16.3573
2.14294 8.95226 16.2405
-1.5034 8.56994 14.5408
-1.62683 8.4709 16.3649
-3.54696 5.46819 21.8431
-3.16775 6.6229 20.2691
-3.3426 6.1663 18.818
-5.97853 3.44755 17.3666
-6.91521 4.74024 18.238
-9.76564 6.61543 20.1969
-9.16408 5.28013 21.2787
-9.26884 -0.143041 26.9456
-9.72139 1.84393 25.2934
-10.4869 2.49638 23.5447
-14.2333 2.32087 20.5088
-13.9496 2.64676 21.995
-18.1655 4.80277 26.5491
-17.778 3.41594 24.7981
-17.33 1.97996 23.5993
-19.1419 2.92039 19.2739
-18.397 1.2443 20.0599
-18.1456 -2.27914 18.2425
-16.8201 -1.2654 17.5247
-15.6092 -0.160335 11.7178
-16.9198 1.19523 13.5942
-15.7406 1.26952 15.1373
-10.6186 5.54739 15.794
-11.9826 4.25486 15.0252
-13.2222 3.93645 15.8604
-15.5385 6.04916 19.7479
-15.38 6.29077 17.9575
-15.7999 10.9026 20.0882
-15.4142 10.0252 18.4344
-13.1028 11.3744 11.3023
-12.9757 11.3518 13.6695
-13.1934 11.3415 15.6463
-11.1985 12.6756 19.3777
-9.90657 13.3939 18.1357
-10.6168 13.869 16.9194
-10.3184 17.9766 15.6358
-8.81712 16.895 15.2667
-5.54319 21.3797 19.3377
-7.27671 19.416 19.2564
-6.64669 18.0016 18.1425
-3.58094 16.9398 20.2465
-3.75101 12.033 20.1455
-3.57024 13.3756 18.7448
-2.50433 12.49 14.2806
-3.94178 11.8032 15.3194
-7.49499 8.89322 16.4257
-6.08729 8.64357 15.773
-4.37382 4.55824 13.3041
-5.9903 5.45277 13.7761
-8.78914 2.96666 11.0456
-8.55764 2.8946 12.5194
-11.7193 0.290391 15.1155
-10.1632 -0.0291442 13.9848
-6.18082 -2.39555 12.9975
-7.58524 -2.55461 12.527
-9.7244 -5.51743 9.423
-8.70108 -5.75709 11.0104
-6.18661 -9.8445 9.23063
-6.25149 -7.97374 8.96908
-10.0859 -8.72387 3.63146
-8.93158 -7.9321 4.98173
-7.51974 -8.44234 5.4196
-7.78558 -11.56 -0.494973
-6.64787 -10.2679 1.09249
-5.53134 -9.19199 2.29759
-8.37049 -3.73333 1.09463
-6.58012 -5.25631 -0.240488
-5.04502 -6.46454 -0.366111
-6.28379 -4.95797 3.7313
-4.80975 -2.88881 2.75658
-2.43473 -3.67104 1.77126
-2.3181 -3.87676 0.260989
4.60736 -3.5932 2.28447
2.83137 -3.67961 0.715358
1.35517 -3.62069 -0.55178
-0.630239 -1.50187 -8.33264
0.0817945 -2.5688 -5.60132
1.92659 -3.66973 -4.32323
5.08383 -7.33631 -5.71519
5.72048 -5.72951 -6.57039
4.52123 -4.68084 -6.9826
7.10559 -3.08078 -11.619
6.0143 -4.65943 -11.4432
4.65427 -4.57192 -10.7913
-1.54752 -6.29761 -11.6173
0.485337 -5.77746 -12.576
2.11775 -5.44925 -13.5198
2.93512 -2.60027 -20.7241
2.89451 -3.87076 -18.7346
2.39505 -5.17029 -17.3204
7.69833 -9.68811 -22.659
4.46455 -9.20309 -21.3863
3.26999 -8.26027 -19.379
0.814508 -11.2744 -15.5729
2.41039 -11.8425 -16.4393
3.56356 -10.8459 -16.5832
8.52519 -15.3901 -16.1899
6.84999 -14.6311 -16.6956
6.40781 -13.3416 -15.8892
7.60546 -9.958 -13.401
8.85189 -10.9305 -14.4404
9.92884 -13.5705 -12.3903
11.791 -14.5842 -13.1588
11.939 -13.1664 -14.6117
16.1925 -12.399 -16.6309
15.6443 -14.0478 -17.5847
14.1748 -14.3258 -17.608
11.4385 -18.6549 -16.3422
13.4014 -18.8655 -18.0716
13.3087 -17.7547 -19.1751
7.36823 -16.579 -20.8231
9.11151 -16.7397 -19.9093
10.2927 -16.1619 -20.6675
7.86002 -9.72574 -17.9964
9.38286 -11.3721 -19.3158
10.4593 -12.3477 -20.6618
15.6647 -8.5089 -21.1611
13.8807 -9.47131 -21.3888
13.4324 -10.1345 -20.0875
14.1407 -8.11605 -13.8202
13.8224 -9.17497 -15.4612
13.8581 -8.37963 -16.7212
16.7353 -2.59905 -15.5664
15.4103 -4.08051 -15.8858
16.1346 -5.49689 -15.9078
19.5929 -10.5892 -15.015
20.4683 -7.69199 -14.9671
19.5523 -5.4669 -14.3043
19.3576 -3.23612 -9.51093
20.8509 -1.98696 -11.5049
21.6902 -2.96279 -12.3894
25.156 -3.40748 -10.932
28.2095 -5.13891 -14.2181
26.9794 -3.74376 -14.3348
24.1267 -5.82594 -15.83
21.3809 -7.11849 -21.7028
21.1524 -6.00551 -19.7069
21.4207 -4.64352 -18.2485
20.6347 -0.230775 -15.3741
20.5785 -0.269228 -17.2761
19.8343 -1.25762 -18.0152
13.0921 -3.68194 -19.0788
15.0933 -1.5905 -20.1085
17.3521 -0.498882 -20.8094
20.4534 2.13754 -22.0669
18.821 2.43492 -22.9156
13.6735 6.09909 -24.5409
16.0486 5.11846 -25.1366
17.845 4.67077 -25.9069
21.9763 4.99289 -31.8922
19.9458 4.29126 -29.8829
19.6307 5.56528 -29.0767
14.7467 8.56407 -32.3135
16.0939 8.33985 -30.919
16.9061 7.09567 -31.2613
20.1729 2.53892 -34.1866
18.5806 4.2935 -34.5683
17.4379 5.89431 -34.8181
15.1162 7.26772 -37.4835
10.9513 9.90284 -32.6811
11.2779 9.53269 -35.6789
11.6752 8.72659 -38.1675
10.12 6.93717 -42.0022
9.81501 8.87757 -41.4392
8.18718 12.1555 -46.2771
6.98105 12.2009 -44.2018
6.96607 10.4288 -43.5374
6.94558 3.94273 -42.7833
6.00801 5.91418 -43.707
4.97091 7.3798 -44.6211
-1.99332 7.9147 -45.2513
0.206943 8.46364 -43.8391
1.73832 9.46255 -44.5869
-0.788424 12.9617 -47.5612
0.988338 13.5209 -46.9937
1.43142 13.1889 -45.5435
-2.43134 13.0926 -42.4145
-1.61363 17.9183 -44.0885
-0.94288 15.8028 -42.2156
-0.863101 14.4184 -42.782
timestep
7.63681 -12.6179 -2.08083
7.91321 -9.16277 -5.10116
6.84315 -10.3325 -3.0716
6.56397 -11.7069 -1.80479
6.55425 -5.42108 0.289623
6.15981 -7.66575 0.995784
5.78836 -9.47544 1.41043
1.69487 -11.4443 6.05612
3.09814 -11.4873 4.64627
3.6971 -10.1515 4.42266
1.94582 -6.8083 8.40654
2.7793 -8.5957 8.07621
5.26122 -13.3576 8.6914
3.97741 -12.6074 10.7325
2.46901 -11.5269 10.014
0.297736 -15.7929 11.2556
-0.979498 -14.3902 11.3091
-0.34965 -13.0382 11.7449
-3.00851 -8.94422 15.0909
-3.40244 -12.2072 15.0268
-2.01243 -12.8488 15.1844
-1.37138 -18.2064 20.6616
-0.867507 -15.8719 19.0797
-2.06932 -15.3903 18.2463
-9.29041 -17.2458 21.0151
-5.97787 -17.1596 20.1838
-5.31811 -15.82 20.265
-6.03282 -12.5597 23.7712
-6.46685 -14.0268 23.4124
-8.11717 -15.9844 29.9584
-8.57906 -15.137 27.8662
-9.11485 -14.64 26.0276
-13.3997 -15.8993 23.4727
-13.7881 -15.0731 25.1233
-12.8135 -13.9008 25.4173
-11.5677 -16.1614 33.2253
-11.6215 -13.6636 30.7305
-13.3581 -13.0381 29.0821
-12.4363 -8.28376 29.7716
-13.7156 -9.21594 28.5553
-17.1526 -5.06138 28.2388
-17.3589 -7.04897 27.0593
-15.6353 -7.12824 26.1073
-14.9876 -8.74124 22.2611
-14.4913 -6.68382 21.4278
-14.8626 -5.38616 22.8708
-13.4587 0.61993 26.0407
-14.3388 -0.638205 24.2492
-14.6697 -1.72196 22.5573
-8.03111 -0.189061 19.8294
-10.0214 -1.44049 20.1781
-11.721 -2.43463 20.3502
-11.9237 -5.74919 16.8989
-11.1465 -5.53605 18.1807
-7.30618 -6.11967 18.052
-7.68172 -4.44032 17.3574
-7.40212 -0.00593663 15.3489
-7.06585 -1.65518 14.6156
-5.49009 -1.67386 9.36221
-5.03201 -1.72693 11.3794
1.41732 -1.96866 13.0126
-0.426331 -2.18357 12.4587
-1.34754 -1.05776 11.8512
4.81731 4.86398 10.962
2.43409 2.71515 9.77656
1.00347 0.652275 9.23323
0.081123 -1.09652 5.09435
1.73587 -0.999742 5.88222
4.83711 2.03051 2.9738
4.65129 1.34636 4.86732
7.40002 3.1531 8.54379
6.26399 3.93354 7.14897
4.46992 11.23 4.78799
5.20394 9.07899 6.13721
6.18716 7.70626 7.0789
8.87255 9.46095 10.5371
8.6057 8.10093 10.0296
12.214 4.99593 13.5859
10.1076 4.10591 13.5924
8.9905 5.68451 12.9929
7.70602 10.3795 14.8376
6.84345 8.11224 16.4764
7.63181 6.83791 16.3919
11.0391 0.843359 18.5955
9.15836 3.45194 19.9516
7.08166 4.95479 19.646
-1.13325 3.97778 19.6901
2.35228 4.79336 19.8013
3.94712 4.67468 21.7876
3.92511 4.70017 26.5971
3.57949 3.26496 25.2897
4.84035 -0.462716 25.8356
3.05959 -0.391759 26.2905
-2.93845 -0.512014 27.788
-1.50071 -1.81589 27.7565
-0.0380692 -1.39809 28.2204
1.94107 -2.90489 31.3385
1.76185 -4.2604 30.1454
2.59114 -8.11921 29.3605
0.751639 -7.87392 29.2051
-6.11979 -8.17346 31.9945
-3.81232 -7.47735 30.9228
-2.86679 -8.78736 29.7318
-5.02085 -12.876 28.8503
-4.62691 -11.716 27.9399
-8.35341 -6.59053 28.5017
-8.42047 -8.70905 27.4756
-7.83598 -10.5114 26.5471
-8.79712 -7.99442 22.1615
-8.70999 -9.72384 23.0237
-9.94479 -12.5426 20.3736
-8.10404 -12.4972 20.4196
-8.12456 -9.71868 15.1252
-6.30734 -10.4616 16.9629
-5.37467 -10.6896 18.6574
-0.127044 -11.3723 20.7568
-0.761138 -9.86343 19.7627
-2.13455 -9.21834 19.9135
0.606904 -4.93316 19.6768
-1.22054 -5.44741 20.1437
-5.34271 -3.66701 21.5502
-3.90079 -2.82425 20.632
-4.26835 3.35235 15.9772
-4.20762 1.96224 17.896
-4.38305 0.895698 19.5457
-4.20448 0.133035 23.8057
-4.91295 1.9755 24.0453
-5.60982 2.3837 22.7453
-9.81477 4.3136 24.2143
-8.1159 5.03942 23.9966
-10.9981 6.54599 31.0929
-9.21946 5.72349 29.2956
-8.0709 5.99717 27.7052
-4.80561 6.4393 29.6911
-0.27659 5.45157 29.8693
-1.44248 5.39868 28.2507
-0.134227 5.28354 22.9847
-0.510585 4.39072 24.6389
-0.715896 -0.0628278 24.2667
0.270235 0.899311 23.6612
2.77195 -1.00712 19.2603
1.42226 -0.171463 20.211
-0.577836 0.121904 15.9745
-0.711759 -0.810829 17.1643
-3.64247 -4.72126 17.3336
-2.26099 -4.17148 16.1895
0.0453042 -6.83508 13.2487
-1.27057 -5.99955 13.1396
-4.88406 -7.03146 10.1819
-3.32153 -8.06665 10.5403
-1.92592 -12.5826 7.51266
-1.90406 -10.6767 7.81942
-1.98646 -5.66004 5.65831
-0.716248 -7.11005 5.24955
-0.953878 -8.61606 5.0882
-0.389364 -13.4787 2.43115
-0.280988 -11.947 0.745762
0.288139 -10.3499 1.71423
3.65782 -6.1696 -2.84043
1.48385 -7.16926 -1.74579
1.73359 -7.33256 0.295519
5.56467 -6.02224 6.02246
3.10306 -5.2112 4.9995
3.32823 -3.60284 2.85022
2.24636 -3.85041 1.73077
6.53341 -0.0469438 -3.13048
4.75061 -1.1717 -2.23104
3.13294 -2.15733 -1.73074
-2.17855 -4.81918 -3.73409
-0.144155 -3.27584 -5.33863
2.22791 -2.64412 -5.41983
1.76125 2.27977 -5.30761
3.37518 1.95621 -6.38389
3.3305 0.552489 -7.01912
9.16497 -2.45314 -7.98006
7.28881 -1.88716 -7.95007
6.72639 -0.469324 -8.35744
11.9005 3.20785 -12.3718
10.036 1.94178 -11.931
8.63755 0.617151 -11.445
6.05524 1.8218 -17.771
7.14943 0.552315 -16.0864
8.18336 -0.714697 -14.998
12.3961 -3.21269 -20.6979
11.5627 -0.280204 -18.8818
11.6594 -0.455307 -16.3528
12.7294 -1.75974 -11.6149
14.3015 -1.26702 -12.5615
14.1734 -0.187334 -13.6136
18.6897 -2.72955 -14.9019
18.8157 -1.05724 -14.0333
17.8231 0.084473 -14.4857
17.3699 3.2681 -18.9724
17.433 1.60189 -17.9203
15.6948 -4.42513 -17.8253
17.3159 -2.91026 -18.3087
17.8859 -1.68465 -19.7083
14.0402 -0.200454 -23.2069
15.7168 0.614008 -23.2422
16.9721 -0.390211 -23.1639
22.9028 -0.392246 -22.9324
21.1263 1.28551 -23.9238
20.1425 0.575523 -24.9169
23.8513 -4.41721 -26.7005
22.4731 -3.23289 -25.9353
21.9692 -2.07225 -26.8453
15.8442 -2.50961 -30.3511
18.141 -3.61533 -29.5073
19.5826 -2.36129 -29.651
18.7788 3.78178 -32.1869
19.6774 2.10331 -31.8035
18.7436 1.22519 -30.934
12.1354 1.16419 -30.8988
14.0435 0.771251 -30.5601
15.0334 1.43455 -31.5622
14.0555 6.68919 -35.4773
14.4434 4.8513 -34.7341
13.9075 4.65212 -33.2696
8.22069 -0.0629211 -30.9337
8.38723 2.75346 -32.1075
10.1354 3.90138 -33.5183
11.4609 3.85575 -38.8222
10.5016 6.36245 -37.698
9.52392 6.25519 -36.507
5.99156 6.64369 -38.0199
6.64649 9.85222 -41.1015
5.06046 9.77292 -39.9801
2.11994 12.0686 -40.5877
-2.69662 9.91276 -46.1921
-1.72115 10.3509 -44.2242
-0.996654 11.0899 -42.4602
-3.74478 11.1617 -36.5997
-3.1769 12.1291 -38.1753
-3.2691 11.0392 -39.3064
-5.39493 4.85384 -40.0627
-6.85805 7.18485 -39.0263
-6.85839 9.75557 -39.0253
-10.9641 11.1317 -40.4473
-10.5454 10.7589 -38.7141
-14.0195 4.73504 -37.0261
-13.2921 7.32122 -36.4314
-12.3257 8.83003 -35.9537
-6.91052 8.12407 -30.6729
-8.44579 8.00957 -33.1634
-9.42446 9.20642 -33.3661
-7.74978 14.1993 -29.8037
-7.946 12.4345 -30.6953
-7.95799 12.4225 -32.2
-6.23465 14.8239 -38.2208
-5.93616 14.9849 -35.8948
-5.89978 14.9612 -33.9392
-4.63323 18.4288 -33.1928
-6.30096 25.7094 -30.7262
-6.7333 22.917 -31.5821
-7.47336 20.4839 -31.6662
-11.499 17.217 -31.4078
-11.0615 19.1044 -31.8086
-16.6747 21.3997 -34.7096
-15.2568 21.3973 -32.7311
-13.886 21.5437 -31.2979
-14.632 16.5989 -26.1718
-14.5436 18.7908 -26.9468
-14.35 20.6092 -27.5757
-17.1296 25.5836 -25.8984
-15.9602 23.7669 -24.3998
-14.1683 23.2646 -24.8783
-8.60931 22.4866 -21.4368
-9.95838 22.0354 -22.7297
-10.602 23.3083 -23.3603
-6.90206 25.3148 -25.111
-10.0484 21.5813 -28.1947
-7.85173 22.9604 -26.9038
-8.23106 24.2054 -26.1841
timestep
2.60067 -0.119619 4.03478
5.00593 0.945589 -0.557625
3.70703 0.623715 1.75456
2.12054 0.548954 2.85722
2.81213 -2.76325 -2.7862
1.37931 -1.95049 -1.04319
0.158736 -1.13009 0.20301
-0.289102 -5.71425 -0.116104
-0.669038 -5.46967 1.73146
-1.24675 -4.05547 2.11487
-4.45673 -3.42457 5.56493
-2.84221 -4.41576 5.59838
3.37586 -4.83824 6.10577
1.24645 -5.88046 6.64398
-0.42928 -6.86901 7.04872
0.713499 -11.6241 7.9048
-1.20339 -11.2632 7.91837
-1.51788 -10.1103 8.81621
-2.76465 -11.7056 16.467
-2.24089 -10.2763 13.5339
-1.9847 -11.1957 12.3843
-1.21214 -15.4391 17.0324
-1.94203 -15.519 14.3063
-2.99699 -14.5698 13.8679
-10.4453 -16.3347 16.0295
-7.4831 -16.0721 14.5128
-6.22567 -16.058 15.3309
-7.02972 -18.7932 19.2573
-7.59027 -18.5717 17.8233
-10.2739 -23.9432 18.9812
-11.0257 -21.6684 18.4292
-11.1698 -19.7349 18.0447
-11.1096 -17.8128 22.1811
-12.5114 -16.6707 21.3904
-13.2537 -17.4969 20.2302
-18.3381 -16.5603 25.7487
-17.7211 -16.4933 22.3581
-16.5447 -15.49 20.4049
-16.793 -10.8844 21.8654
-16.2949 -11.6147 20.1136
-16.8684 -8.65384 13.7096
-16.5359 -9.98963 15.632
-15.2809 -9.5057 17.0618
-10.3272 -6.11562 15.0056
-11.0581 -7.19518 16.9659
-12.9179 -6.66649 17.3169
-17.5852 -2.29503 16.4799
-15.2679 -2.53501 16.3247
-13.3071 -2.93493 16.7043
-11.3757 1.41787 21.679
-11.026 0.602564 19.5582
-10.5542 -0.420319 17.8711
-6.93819 0.366809 15.2988
-7.14386 -0.731029 16.3323
-3.60386 -2.58209 16.214
-3.98092 -1.94844 17.952
-3.21774 -0.979616 22.5108
-2.3138 -0.278657 21.0159
2.34931 0.78897 20.4949
0.852799 1.76038 21.2803
-1.33378 6.48183 23.3294
0.55877 6.15122 23.4757
1.29246 5.38311 22.305
3.91617 5.69747 16.0962
3.79748 7.71817 18.9152
4.46616 7.29752 21.3854
7.93942 8.46486 25.0828
6.77682 9.19876 23.7333
9.98232 12.5121 23.583
8.51078 12.2886 22.3976
7.30915 14.9971 18.5291
8.44415 13.4145 18.7216
10.1149 17.4196 20.4028
12.138 16.2114 19.0196
12.1156 14.3723 18.3775
13.4998 10.3609 20.4477
13.2553 10.8893 19.0349
14.1142 5.90701 13.3974
13.1101 6.93544 15.2284
12.5367 7.86799 16.8848
9.88194 7.09208 21.8543
9.8083 5.10648 19.7331
10.9446 5.01589 18.8046
14.7546 1.96138 11.7519
13.3123 2.57024 14.9763
11.349 2.12082 16.5511
5.47177 -3.77844 12.2635
7.1242 -2.1121 14.9019
9.05159 -0.86766 16.0545
10.8441 -3.71559 19.8158
10.197 -3.9497 17.9274
10.6335 -7.86811 17.4681
8.82509 -7.46108 17.645
4.20108 -5.46649 19.9292
4.50508 -7.42431 19.4003
5.70971 -8.2103 19.7383
4.67094 -9.86633 23.0646
4.26701 -11.0326 21.7826
2.66086 -14.548 20.7994
1.45304 -13.1938 20.4374
-4.08837 -13.2457 25.2685
-2.66923 -11.8563 23.4648
-1.9639 -12.9517 21.9391
-5.68539 -15.4029 19.8281
-5.39385 -14.0009 20.5578
-8.41609 -9.53077 24.2529
-8.70919 -11.3575 22.9558
-8.83275 -12.9543 21.7984
-12.6706 -10.2005 20.6155
-11.6777 -11.7272 19.7442
-13.5369 -14.0289 17.0981
-12.3352 -12.9441 16.1975
-9.7144 -7.09004 11.9071
-11.0957 -9.3355 12.2031
-11.656 -11.0625 12.9829
-11.7612 -15.4213 9.91392
-10.0953 -14.2639 10.0198
-9.55014 -13.8077 11.3503
-6.64799 -10.4359 9.61123
-6.43358 -11.783 10.8502
-7.62298 -11.827 15.5574
-6.89253 -10.4906 14.3793
-3.92471 -6.38306 13.2838
-6.25579 -6.14236 14.1005
-6.22121 -7.03774 15.7357
-4.51081 -8.3762 20.113
-4.98122 -6.55177 20.3993
-6.16107 -6.10629 19.52
-9.65339 -3.32603 21.0146
-7.87078 -2.85043 20.5862
-8.5629 -2.22597 27.1244
-6.79828 -3.7733 25.8116
-6.37934 -3.19637 24.0105
-2.82522 -4.4369 23.926
0.640151 -3.44248 20.8578
-0.822263 -4.72372 20.6825
-2.45263 -6.96609 16.8456
-0.871915 -7.15052 17.7339
1.60019 -11.1955 16.64
1.8445 -9.6575 16.5478
2.44778 -9.7895 11.6211
1.7123 -8.51993 12.9257
-0.0909846 -4.02918 14.0736
-0.423339 -5.34909 13.2265
-3.75732 -5.12857 9.74838
-2.23774 -4.15486 10.2238
0.0244341 -0.213367 8.73924
-1.43255 -0.604735 8.92898
-4.29486 3.22102 7.98851
-3.19468 2.22025 6.87775
-3.52583 0.084154 2.71726
-2.34764 1.48713 3.24569
-0.284821 6.38904 3.64771
0.0893549 5.28623 2.04701
-0.870463 4.43044 1.24317
-2.48997 5.90465 -6.0963
-1.66279 5.18905 -4.07302
-0.896838 4.35858 -2.54442
5.4594 6.0392 -0.479503
3.91911 5.29577 -2.43043
2.70992 4.21873 -3.56486
-1.33785 0.347308 -3.34229
0.433239 1.00351 -5.29954
2.9538 -0.113639 -4.92441
3.9919 0.596495 -4.08678
8.98847 0.179084 -8.47585
8.19641 -0.202523 -6.30377
7.63464 -0.238092 -4.4036
14.4176 -2.701 -5.11663
12.9942 -0.817572 -3.26642
11.0193 0.818694 -2.98744
12.8255 3.76311 -8.63862
12.824 2.80277 -6.95894
11.6169 2.96761 -6.10358
6.87815 5.5252 -6.43943
8.21553 5.93433 -7.84774
9.21875 4.80709 -8.3706
10.8457 1.60516 -13.6719
10.0497 3.71126 -12.7936
9.27762 5.45317 -12.1577
11.4073 9.68669 -17.1191
9.85683 8.70281 -15.6436
8.30112 8.06304 -14.7211
8.12738 4.03274 -21.9798
7.51119 4.70342 -18.6159
6.36383 5.23401 -16.4111
1.39756 4.71612 -16.0184
2.25803 3.13008 -16.4464
3.47776 2.78527 -15.699
2.3792 -0.237793 -11.7083
1.8387 -1.00019 -13.3963
2.78603 -0.735892 -14.5066
1.04095 0.317786 -18.3623
1.56316 -1.44367 -17.9622
1.33317 -5.69192 -22.9511
2.61033 -5.03882 -21.1797
3.66419 -3.43686 -20.5933
4.46434 1.06176 -22.7138
5.45025 -0.323262 -23.7092
5.97071 -1.48926 -22.8365
5.93417 -1.44354 -17.7811
7.64154 0.111273 -19.0719
8.54523 -0.682019 -20.127
12.1422 -3.72228 -15.8163
10.6714 -3.07899 -16.8112
10.6254 -3.30605 -18.3625
10.1745 -9.35053 -18.7431
8.56784 -7.52406 -19.6797
9.37772 -6.04408 -20.6723
8.48883 -4.69063 -27.1063
9.22905 -5.0667 -25.3124
8.15141 -5.21207 -24.2946
2.61845 -7.8161 -26.667
4.0587 -7.47913 -25.4374
4.56336 -6.08303 -25.5255
1.22634 -0.632483 -26.0923
2.57014 -1.9276 -26.2494
2.07009 -3.34853 -26.0258
-1.9367 -9.49885 -27.2774
-1.85599 -6.52427 -27.1709
-1.41155 -3.97664 -27.3323
-2.61771 -2.28225 -32.5231
-4.15177 -1.28109 -30.2557
-4.26354 -2.30258 -29.1164
-8.00097 -2.95572 -29.6064
-10.0554 -2.08398 -33.4644
-8.10668 -2.22464 -33.3454
-5.06477 -1.42892 -35.3818
-6.62705 4.12868 -37.5831
-6.98198 3.08072 -35.5807
-5.25205 2.30318 -34.9704
-1.81742 6.41796 -30.8555
-2.70621 5.25369 -32.1239
-4.12651 4.61217 -32.0785
-12.2622 7.14856 -31.2553
-9.32859 7.23285 -30.5866
-6.82294 7.06903 -31.1116
-3.97958 10.5872 -28.859
-5.32282 9.3898 -28.4463
-11.446 7.58206 -25.2193
-9.0469 8.72564 -25.1259
-7.50976 9.99304 -25.4129
-5.40154 12.4847 -18.8098
-6.47095 11.0771 -21.0537
-6.19868 11.7667 -22.2297
-0.593217 14.8493 -22.9354
-2.52453 14.8111 -23.044
-3.12832 13.9839 -21.7605
-0.820137 12.8786 -16.0073
-1.69422 14.5181 -17.4478
-2.36991 15.9741 -18.6097
-0.622847 19.2658 -19.2172
7.84178 19.8151 -21.9047
4.85578 19.3896 -21.5945
2.51929 20.1676 -21.1775
1.56752 23.9728 -23.6747
2.72165 22.4923 -24.1039
7.82362 20.8741 -27.2683
6.70812 22.6832 -28.1186
5.48968 23.2129 -26.678
7.64426 25.1748 -22.763
6.95641 27.0252 -23.9715
6.24929 26.7535 -25.7848
12.1854 27.004 -28.3377
9.66828 27.2111 -28.9345
7.79875 27.7518 -29.137
4.5911 23.2339 -32.7952
4.73839 24.431 -31.31
5.46 25.8638 -31.5473
2.98766 29.1974 -31.2334
7.4335 29.8184 -34.4155
4.8907 30.3724 -33.139
4.0659 29.0927 -33.0114
timestep
4.64074 -9.67608 0.799445
2.89771 -5.74338 -1.76409
3.45712 -8.31754 -1.04152
3.70361 -8.60856 0.813583
-0.436602 -3.8023 1.29052
0.175511 -5.97368 2.19658
0.615949 -7.85037 2.85931
0.308044 -11.9395 5.51374
-0.984948 -10.8193 6.17429
-1.58745 -9.93329 5.08525
-6.18588 -8.98309 5.33579
-5.00374 -9.53315 6.64904
-2.16429 -11.5974 11.0485
-4.41337 -11.1259 10.6629
-6.19231 -10.5746 10.2408
-11.1959 -12.1381 10.4721
-10.6477 -11.1863 12.0563
-9.60024 -10.0997 11.8998
-9.18313 -3.74509 16.3017
-8.94534 -6.24849 14.1458
-10.0241 -7.24267 14.2562
-11.6208 -6.71866 19.3943
-13.4445 -6.73593 17.2184
-13.0546 -5.97121 16.0257
-15.2151 1.60241 15.7638
-14.3908 -1.56652 15.33
-14.5667 -2.47722 16.4156
-17.8828 -2.03425 19.8395
-17.6908 -1.56317 18.4318
-20.9344 2.51506 14.043
-20.8422 1.82179 16.3804
-18.89 1.72372 16.8145
-15.6012 5.50361 17.9384
-16.2481 5.80354 16.1578
-17.6406 5.19392 15.8917
-22.9103 7.22457 8.64434
-20.648 7.48647 11.341
-19.0725 5.81474 12.4161
-16.4637 1.95129 10.6081
-16.1728 4.01122 10.8529
-13.0598 5.52935 4.94402
-13.1285 5.81192 7.35541
-13.4937 6.1668 9.2311
-10.9444 9.8675 14.4745
-11.3272 9.48884 12.1939
-11.2348 9.02067 10.3641
-8.95178 14.3952 7.46046
-8.67241 12.03 7.68334
-8.40525 10.138 8.0454
-5.14394 10.5488 9.70144
-3.9414 8.99748 8.30564
-5.41955 7.90699 7.57627
-5.40984 3.69461 5.14116
-5.80951 4.16248 6.57313
-7.11496 0.913722 8.83414
-5.40031 1.56963 9.43565
-0.581183 0.428975 11.6977
-1.95988 0.161554 10.4467
-1.17148 -3.9628 8.11924
-0.764394 -3.46674 10.0023
3.03101 -6.09504 14.4674
1.37695 -5.36546 13.6461
1.06145 -5.77849 12.1878
4.2304 -11.2218 6.98228
1.98866 -10.771 9.52261
1.75054 -9.6278 11.838
0.387193 -12.8332 15.7911
1.30947 -11.1919 15.1377
4.179 -8.18474 18.3275
3.91273 -10.0972 17.78
7.07203 -13.4264 19.2694
6.40031 -11.8305 20.1494
5.40895 -7.01753 24.5499
5.75735 -9.67774 24.5861
7.29615 -10.4423 23.5347
11.0827 -10.0998 25.5604
10.3714 -11.4134 25.4245
7.48772 -13.0457 32.482
8.04861 -13.2584 30.218
8.34607 -13.0824 28.2558
8.6399 -14.6004 23.5886
5.98003 -15.1463 24.6736
5.65905 -14.1702 25.7955
-3.40481 -12.4855 27.4289
-0.0692975 -12.8342 26.659
1.81108 -14.4085 26.2516
-1.13028 -22.6608 29.2838
-0.27289 -19.9731 27.0888
0.108717 -17.7272 25.9561
-4.32095 -18.2523 24.0241
-2.91727 -16.8282 23.9211
-2.38177 -14.4091 20.9232
-3.45261 -13.5828 22.1177
-7.75824 -11.9988 25.7484
-6.97589 -11.2193 24.2639
-6.75604 -11.8636 22.881
-9.63632 -10.6933 20.4362
-8.22045 -9.54437 20.3412
-6.75691 -6.33401 18.4613
-7.16642 -5.8303 20.1879
-6.80534 -0.65197 25.011
-8.00198 -1.85806 22.9113
-9.15204 -3.11856 21.865
-13.4341 -2.11289 22.9025
-12.9119 -2.38563 21.4777
-16.5068 2.4945 19.843
-14.7509 1.16151 19.2719
-12.9926 0.275691 18.8464
-9.18959 0.411092 15.7684
-10.4038 1.84415 16.4952
-8.8393 5.49694 16.4398
-10.1542 5.36361 15.2181
-8.98716 5.63784 7.33845
-9.38156 4.61174 9.75291
-10.2366 4.33548 11.5182
-11.4743 1.51929 7.46488
-10.9402 0.516055 9.02944
-11.1658 0.842376 10.4845
-11.4537 -2.93638 13.4047
-10.0872 -2.31094 12.3616
-11.7185 -3.72148 8.25303
-10.4221 -4.68408 9.42772
-4.24206 -4.20953 5.74012
-5.58214 -4.82104 7.599
-6.58609 -5.24792 9.24057
-4.14768 -6.58486 15.2124
-5.08416 -6.84395 13.552
-5.06159 -5.52023 12.7827
-3.19042 -1.46882 14.2883
-2.37548 -3.20711 14.2118
-3.98799 -3.74141 21.0753
-2.04203 -3.20903 19.1897
-0.833311 -3.07468 17.6575
-0.29707 -6.80872 16.9304
-1.16967 -9.12807 20.9821
-1.14186 -9.66125 19.1869
-3.27422 -10.6589 15.2402
-3.72843 -11.3144 16.9517
-7.5521 -13.6238 18.0506
-6.28291 -14.206 17.4357
-6.48912 -14.8648 12.8654
-5.83649 -16.0149 14.1875
-2.08855 -18.7672 14.6487
-2.3457 -17.6004 13.6742
1.20054 -18.9822 11.4652
-0.11407 -17.7998 10.6516
-1.28504 -16.0383 6.46199
-0.301774 -16.9509 6.91247
2.07374 -19.3165 3.37624
2.07524 -17.5583 3.93554
4.87847 -13.8536 3.41066
3.5293 -14.4764 2.32701
0.375223 -11.6109 -2.41051
1.36219 -12.218 -0.935705
2.42558 -13.2058 -1.0839
4.59938 -17.1478 -5.57055
4.43785 -14.9193 -4.79524
4.53153 -12.9831 -4.173
-0.884974 -11.9001 -6.86995
1.52851 -11.3362 -7.74887
2.84738 -10.4842 -6.66898
8.01681 -10.3296 -4.9072
6.27091 -8.25002 -4.22043
5.50161 -6.76987 -6.31013
4.02572 -6.79235 -6.65792
6.52369 -1.87379 -10.9687
5.0801 -3.67523 -10.6097
3.67162 -5.01438 -10.0246
-1.63966 -8.48513 -10.6298
-0.737263 -6.21601 -12.252
1.39564 -4.95224 -13.0448
-1.55347 0.0697355 -16.0041
-0.751572 -1.13834 -14.7514
0.496071 -2.00227 -15.2645
2.97551 -0.394916 -21.2768
1.79008 -0.837219 -19.7599
2.03997 -0.332596 -18.24
4.69362 5.07262 -14.3908
3.93985 4.11437 -16.4006
2.95799 3.23136 -17.8077
-2.36062 3.50119 -22.0142
-0.105348 4.03914 -21.5317
1.84021 4.56672 -21.2697
-2.55622 8.09599 -25.7849
-0.272118 9.1775 -23.4232
1.5778 8.25932 -22.0089
5.29434 13.5042 -20.1865
3.93378 12.3466 -21.0968
2.83723 11.5312 -20.4465
2.35544 13.2926 -15.8284
1.69635 14.7413 -16.9756
1.25416 14.3078 -18.3392
0.288277 18.4224 -20.7085
1.04263 16.6647 -21.2409
1.37465 13.0288 -24.7492
3.10075 14.3736 -25.4933
3.06124 15.9752 -24.3707
8.48328 17.0505 -24.2289
7.16723 18.4346 -24.805
5.90613 18.0993 -25.6307
5.04757 20.207 -30.7682
4.61471 17.639 -30.2199
5.42668 16.9301 -29.187
11.6416 18.496 -30.0887
9.9387 18.2732 -29.3129
9.14149 17.0341 -29.7861
10.7816 10.8222 -25.728
10.2523 13.4443 -25.9412
9.8981 13.9069 -27.8301
8.54079 9.03047 -31.9869
9.24703 10.6401 -31.0463
9.10018 10.6483 -29.5012
8.67821 4.99768 -25.7767
8.02425 6.69699 -26.6088
9.03301 7.2601 -27.6983
9.04369 2.87918 -32.5413
8.61482 4.38816 -31.379
9.81836 5.15308 -30.7853
18.1588 5.9005 -33.5348
15.1867 5.3996 -33.2758
12.9022 6.32516 -32.6873
12.2465 10.5866 -38.6883
12.9127 9.24549 -36.1929
12.2334 7.86747 -36.0378
12.8534 5.66271 -39.1126
15.7826 1.43296 -37.1661
14.2056 2.44655 -37.4782
12.3774 1.23724 -34.3373
18.1461 1.50968 -30.4621
17.0214 1.09647 -32.3745
15.1706 1.65592 -31.8822
11.8506 0.843442 -27.8239
13.1212 2.39935 -27.6728
13.4387 3.26325 -28.863
14.1851 10.9775 -30.6789
13.1161 8.83275 -28.9435
13.0136 6.76595 -27.3968
13.2052 8.04625 -22.7474
11.7612 7.78732 -23.9164
4.48262 9.65962 -24.2366
6.70621 8.98221 -23.0191
8.54996 8.98061 -22.4338
10.6569 11.4815 -15.61
9.90781 10.8116 -18.3834
8.66327 9.91761 -18.7198
3.48864 8.90361 -15.0598
4.9712 8.8756 -16.2256
5.86711 10.0537 -16.2022
7.13688 14.6784 -10.6713
5.86285 14.1676 -12.6757
5.86111 12.2875 -13.2057
4.15499 11.1691 -9.94488
4.53604 18.1402 -4.5555
3.95104 15.9123 -6.46337
3.99553 13.4532 -6.83926
4.2006 10.1139 -2.66895
3.62956 11.8894 -3.38736
-0.492922 13.2873 2.21827
1.10505 13.8472 0.561956
2.19913 14.4244 -0.990209
5.11307 13.853 4.57131
5.4531 14.6833 2.47491
5.50237 15.3532 0.613677
8.71354 9.8296 -0.932174
8.98915 12.4916 -0.698394
8.87965 14.4327 -0.834098
10.9073 19.1695 -4.58853
10.9755 17.7001 -3.46899
9.94872 16.6401 -3.75765
11.8688 16.6526 -7.63053
7.76201 12.9177 -6.67528
9.85798 14.4822 -7.82227
9.82967 15.9936 -7.5319
timestep
1.92279 -8.68037 7.022
3.90799 -12.8418 9.5296
2.36207 -11.2897 7.94934
2.97755 -9.3541 7.76872
9.56199 -9.63849 4.17182
7.81094 -8.97903 5.49347
6.27409 -8.11942 6.25769
6.43711 -5.38915 2.17922
4.87239 -4.72544 3.1135
5.12859 -4.81396 4.61486
3.59538 -1.05469 7.03722
2.73854 -2.70326 6.75277
-2.42841 -4.53275 9.88071
-2.07891 -5.20821 7.64977
-0.89213 -3.70508 7.19423
-2.11946 0.487938 5.74645
-3.87427 -0.020213 6.33064
-3.68765 -1.12132 7.4041
-8.49242 -2.11243 13.384
-6.25184 -1.59108 11.0567
-6.68113 -0.920038 9.79152
-11.7302 0.686196 13.3713
-10.8969 0.928252 10.578
-9.57931 1.57237 10.2134
-8.34405 8.81882 12.3437
-9.58939 6.36745 10.6251
-9.64977 5.09798 11.4891
-9.85353 4.08907 16.1282
-10.9277 4.3067 14.9776
-17.1567 1.42116 16.1039
-15.5698 3.16981 16.307
-14.3019 4.55657 16.8446
-17.0083 4.74065 21.0987
-15.4046 5.88454 21.3931
-14.7809 6.53202 20.1824
-17.7983 12.32 20.3243
-14.5282 11.214 21.2119
-12.7659 9.48815 21.4365
-7.91117 9.91603 21.7109
-9.40513 10.6649 22.9152
-11.3705 10.6947 28.8546
-9.98369 11.9033 27.2878
-8.7411 12.6892 25.9754
-2.59929 14.7986 29.9081
-4.21393 14.6482 28.2802
-5.7934 14.7592 27.0294
-2.97378 21.0105 24.9391
-3.64288 18.745 24.913
-4.13756 16.9235 24.4131
1.90893 16.8779 21.3777
-0.302395 15.9221 21.4704
-2.12908 15.2179 21.6811
-3.75336 11.8385 18.6057
-3.17352 11.9682 19.9943
-3.32334 8.57568 22.025
-1.92834 8.4276 20.8032
2.02267 7.67042 18.0512
0.276364 6.87703 18.227
-2.62487 2.57011 17.3347
-0.840812 3.27957 17.1629
3.14815 0.181733 13.4816
1.99142 0.339935 15.1508
0.731711 0.952491 14.6733
1.45242 2.2899 7.62918
-0.371112 0.221577 9.91096
-0.0453963 -1.39741 11.7731
3.58525 -4.37272 10.5729
1.77001 -4.59929 11.1725
-1.49636 -8.70603 11.8427
0.253782 -7.9804 12.1808
4.33016 -9.98621 13.8743
2.6451 -10.6354 13.2427
-1.01017 -15.7321 10.8431
0.638157 -15.3481 12.9404
1.47999 -14.1206 14.3105
2.74961 -15.7603 18.7274
1.89779 -16.3153 17.4276
-0.768805 -19.935 21.661
-2.11503 -19.2686 19.8192
-0.765945 -18.7836 18.5554
-0.666037 -19.4991 11.3379
-0.711671 -20.3817 14.0194
-1.68549 -19.5854 14.8912
-8.53933 -16.7626 17.2703
-6.64 -18.6262 15.0852
-4.98884 -19.1947 13.109
-3.25799 -23.8271 7.52294
-5.08849 -20.9493 8.49464
-5.45898 -18.5925 9.34964
-9.29058 -16.1131 6.95505
-7.36771 -15.8363 7.38576
-6.06423 -12.12 6.29337
-6.51304 -12.1973 8.24652
-6.50207 -10.9217 12.9278
-7.70982 -9.71042 11.8588
-8.53498 -10.2223 10.7101
-11.9518 -9.57974 12.5586
-11.6239 -8.15458 11.3552
-12.1042 -4.21474 10.831
-11.1961 -4.45064 12.3853
-9.03398 -4.92593 19.5198
-9.62525 -3.5458 17.376
-10.8502 -3.28902 15.9573
-15.1426 -1.568 15.2921
-13.9182 -1.11054 16.0775
-17.9562 0.380379 22.527
-16.0997 0.182944 20.8839
-14.6462 0.265894 19.5314
-9.86079 1.13803 20.9864
-11.6929 1.25583 21.4987
-12.4601 2.1684 25.3094
-12.7144 3.69322 24.2434
-7.25375 8.51969 25.5081
-7.739 6.18003 24.3027
-9.58722 5.73579 23.5935
-10.032 8.24085 17.2863
-10.0279 7.85162 19.259
-9.40446 6.70765 19.9413
-4.95533 3.66382 19.8637
-6.15133 4.97733 19.0942
-4.15524 7.72286 15.7461
-5.71187 6.62434 15.7401
-4.03884 2.22156 9.88481
-5.00915 2.65092 11.9918
-5.70961 3.38443 13.6927
-8.08141 1.00586 17.591
-7.50897 -0.307891 16.3154
-6.2204 0.163425 15.6196
-5.11776 -4.26603 16.4466
-4.51162 -3.24354 15.0026
-9.10354 -7.56912 15.5272
-7.38713 -6.23286 14.0088
-6.00192 -5.69687 12.7045
-6.08887 -6.04951 8.94913
-10.2209 -5.21963 7.1744
-9.43367 -6.91142 7.43164
-10.9874 -12.0657 7.8058
-10.3638 -10.4949 6.86772
-12.6881 -10.8446 2.80132
-11.6267 -11.6608 3.50264
-9.72512 -15.5113 1.77592
-9.77799 -13.7565 0.94692
-8.43018 -10.3842 -2.09912
-8.88269 -11.9085 -2.16741
-6.71508 -15.953 -3.41284
-6.3671 -14.2759 -3.8141
-2.3767 -12.2251 -5.72308
-3.6868 -12.9343 -6.2092
-3.15072 -14.4651 -11.1728
-2.16558 -14.2649 -9.53666
1.79077 -15.3081 -7.12694
1.43129 -13.8696 -8.27935
3.85635 -9.26855 -6.64418
4.79434 -10.4097 -8.0054
4.02445 -11.1271 -9.09803
6.04243 -10.1858 -16.4392
6.00007 -10.5896 -14.1067
6.19636 -10.6916 -12.1227
12.2904 -7.71797 -9.36095
9.70674 -7.49063 -9.68161
8.89869 -9.24771 -9.91123
5.44728 -14.3347 -6.46875
7.63202 -13.5615 -7.98724
9.58873 -12.3476 -6.57072
9.65737 -10.8966 -6.52184
16.8829 -8.75114 -7.2317
14.9681 -9.57073 -6.20367
13.155 -9.72453 -5.46436
16.2064 -2.26671 -5.01376
13.9419 -4.06058 -5.67809
12.2275 -6.01344 -5.72118
5.90858 -4.46166 -5.99487
7.82858 -4.58514 -5.64522
8.649 -5.12971 -6.74272
7.97839 -4.49753 -12.6081
6.63036 -4.54472 -11.2229
6.82833 -3.77588 -9.82627
7.22006 0.931395 -5.28813
5.73872 -0.278075 -6.78782
4.61566 -1.18404 -8.28279
-1.50627 -2.10565 -9.6609
0.462105 -0.79281 -9.91524
1.87645 0.578438 -10.1526
-2.71189 6.54447 -8.47552
0.686843 5.40104 -8.50473
2.08993 4.35879 -10.4374
5.09345 8.63599 -10.8
5.40351 7.01125 -11.7274
4.40476 6.28913 -12.51
6.3962 3.5489 -18.4229
5.41813 3.98761 -16.7578
5.94174 5.18482 -15.928
9.29466 8.92481 -17.3423
7.89015 7.66769 -17.8719
9.83622 10.3504 -23.5176
7.90824 9.17317 -23.0421
8.68663 8.02379 -21.5368
10.8039 3.61597 -21.5008
11.8523 4.46761 -22.8003
11.6898 6.02494 -22.8596
16.5604 10.3455 -25.9799
15.5804 8.37057 -24.5217
14.2653 7.89673 -25.0293
16.2449 6.0234 -31.0071
15.8653 6.09058 -29.1007
14.9177 7.22128 -28.6861
7.89886 4.49583 -27.626
9.63096 6.54891 -27.9768
11.2213 6.22617 -29.0272
9.63355 5.87749 -35.1057
9.97471 5.15623 -33.2691
9.36005 6.09914 -32.2669
3.00192 7.68358 -33.0953
4.92018 7.92722 -33.1363
5.59329 6.59393 -32.78
3.00059 2.12662 -36.7419
3.68619 2.85902 -35.0367
3.16951 4.17684 -34.4674
0.933435 0.761587 -29.4909
-0.650552 2.04386 -31.5641
-0.394121 4.0299 -32.9877
-5.28285 9.56903 -33.849
-3.884 7.03456 -33.5668
-2.45313 7.16675 -32.8981
-2.62452 9.04345 -29.5956
-7.02618 7.61571 -26.7242
-5.29148 7.5237 -27.3858
-4.58983 3.90671 -26.4329
-8.89991 0.14334 -24.8976
-7.18344 1.36354 -24.0416
-5.73294 2.23746 -23.2294
-4.82284 4.76652 -18.7666
-4.95856 2.80816 -18.6171
-4.38876 1.80107 -19.712
-4.72277 -5.93875 -20.1033
-4.20977 -3.27181 -18.9811
-3.39527 -1.26611 -17.6726
-0.510462 -3.50566 -14.8311
-0.524923 -1.59945 -15.2266
1.10844 4.73221 -16.1219
0.97859 2.36309 -15.1681
2.28938 1.07255 -15.1374
6.0731 -3.19095 -16.5768
6.91019 -0.492697 -15.708
5.97735 0.2445 -14.7007
7.57227 3.5627 -9.37311
7.40742 2.24043 -10.8766
7.5557 2.79457 -12.2643
14.4155 2.63656 -15.5298
12.2925 3.35858 -14.7266
10.6133 4.00201 -13.9144
10.2734 7.78909 -13.9096
15.5831 10.8351 -16.3482
14.7314 10.5679 -13.5434
13.0213 9.46847 -11.9985
14.6025 8.25075 -7.55098
14.2814 9.96933 -8.40661
20.7341 13.5805 -6.57248
18.5973 13.1681 -7.29842
16.7074 12.7468 -7.64115
17.5116 18.3721 -11.5305
16.3192 17.19 -10.0157
15.4256 16.071 -8.70502
11.8594 21.192 -5.55229
11.9346 19.1544 -7.24706
11.9598 17.3655 -7.89494
10.8343 17.9784 -14.3668
11.9646 17.6441 -12.755
11.1632 17.062 -11.5771
8.65607 12.8117 -13.3938
9.17436 14.1671 -7.98888
9.9984 12.7685 -10.5001
9.5408 13.6213 -11.6151
timestep
10.4081 -20.9064 19.1991
10.0336 -15.5205 19.3173
10.9807 -17.9626 19.0116
10.1217 -19.611 18.6028
2.89894 -17.4099 19.904
5.03237 -17.7023 18.9831
6.71536 -17.972 18.1696
8.68279 -16.2934 14.2912
6.79004 -15.8835 14.0888
6.14411 -15.528 15.4023
4.05058 -11.3648 15.694
3.47514 -13.0296 14.8928
-0.478546 -16.8462 10.975
0.40553 -14.7692 11.5314
0.832084 -12.9921 12.267
1.41677 -7.9334 11.177
-0.537841 -8.37333 11.3076
-0.959599 -9.59751 12.1212
-8.59255 -9.40556 13.5489
-5.31704 -9.66674 13.3231
-4.77053 -9.30092 12.0541
-10.1072 -9.46381 9.11478
-7.93094 -7.74466 8.52068
-7.08825 -7.24664 9.68888
-10.5718 -0.146155 10.8567
-8.7621 -2.76459 9.69805
-9.02832 -4.01541 10.5364
-12.1587 -5.15938 13.4997
-12.2847 -4.29558 12.3064
-17.7528 -2.89415 10.528
-16.9592 -3.79171 12.3969
-15.6411 -2.54032 13.047
-18.9938 -3.53437 16.2227
-17.8736 -2.32399 17.2085
-17.1366 -1.3568 16.3247
-18.4522 6.40757 19.0429
-16.5621 3.57542 18.924
-15.4047 1.40464 18.2176
-11.8955 1.15751 21.5317
-13.8898 0.628446 21.5654
-16.8687 -2.24969 21.9848
-17.4891 -1.6023 24.1765
-16.4597 0.135823 24.2152
-13.9492 -1.75543 29.4493
-13.8392 -0.102208 27.8355
-13.7575 1.43845 26.5951
-12.3743 8.01456 27.1932
-12.502 5.98627 25.8991
-12.2006 4.34565 24.8875
-4.98062 1.7948 26.3115
-7.22496 1.98825 25.37
-9.05495 2.33528 24.6058
-8.3306 -1.06283 21.2567
-8.83135 -1.07095 22.7742
-9.54955 -4.79037 23.6993
-8.00074 -4.23191 24.607
-3.91538 -4.17011 27.1156
-4.30764 -4.84114 25.4068
-3.16877 -5.7369 20.8821
-2.53316 -6.46751 22.5114
-0.84435 -12.1938 23.1378
0.344044 -10.5374 23.1225
0.0286878 -9.30295 22.227
0.640102 -5.72141 14.5454
1.65863 -8.19155 16.8036
0.622325 -9.78538 18.5658
-2.47907 -13.581 19.3467
-0.942643 -13.3471 18.2293
1.45175 -17.0031 15.5578
-0.24649 -16.0167 15.5149
-4.28498 -17.2951 13.0041
-3.46134 -17.9276 14.6689
-0.171919 -24.8359 12.6772
-0.886436 -22.5969 13.7921
-1.62851 -21.2741 14.9652
-1.17475 -20.9862 19.6658
-0.347201 -20.3603 18.4771
6.04984 -24.0754 20.0592
4.5493 -22.6122 18.9401
3.18869 -21.6698 17.9855
3.1486 -18.6591 11.1649
3.34356 -19.5056 13.8964
3.15436 -21.0419 14.2157
3.9804 -29.0547 12.0514
3.18536 -25.7803 11.7427
4.14469 -23.3437 11.422
5.82941 -23.7903 3.99745
[truncated: 2,399,835 more chars]
