# Supplementary material for: Investigating Intrinsically Disordered Proteins With Brownian Dynamics
Source: Front Mol Biosci. 2022 Jun 8;9:898838. doi: 10.3389/fmolb.2022.898838 (PMC9213797; doi:10.3389/fmolb.2022.898838)
Supplement: Supplementary file 1 [file Presentation1.zip › Browndye_IDP_paper/trajectories/nup116.vtf]

a 0 t NN res GLY r 3.430000
a 1 t CA res GLY r 3.430000
a 2 t CB res SER r 3.430000
a 3 t CA res SER r 3.430000
a 4 t NG res ARG r 3.430000
a 5 t CB res ARG r 3.430000
a 6 t CA res ARG r 3.430000
a 7 t NG res ARG r 3.430000
a 8 t CB res ARG r 3.430000
a 9 t CA res ARG r 3.430000
a 10 t CB res ALA r 3.430000
a 11 t CA res ALA r 3.430000
a 12 t CB res SER r 3.430000
a 13 t CA res SER r 3.430000
a 14 t CB res VAL r 3.430000
a 15 t CA res VAL r 3.430000
a 16 t CA res GLY r 3.430000
a 17 t CB res SER r 3.430000
a 18 t CA res SER r 3.430000
a 19 t CA res GLY r 3.430000
a 20 t CB res ALA r 3.430000
a 21 t CA res ALA r 3.430000
a 22 t CG res LEU r 3.430000
a 23 t CB res LEU r 3.430000
a 24 t CA res LEU r 3.430000
a 25 t CG res PHE r 3.430000
a 26 t CB res PHE r 3.430000
a 27 t CA res PHE r 3.430000
a 28 t CA res GLY r 3.430000
a 29 t CB res ALA r 3.430000
a 30 t CA res ALA r 3.430000
a 31 t NG res LYS r 3.430000
a 32 t CB res LYS r 3.430000
a 33 t CA res LYS r 3.430000
a 34 t CB res PRO r 3.430000
a 35 t CA res PRO r 3.430000
a 36 t CB res ALA r 3.430000
a 37 t CA res ALA r 3.430000
a 38 t CB res SER r 3.430000
a 39 t CA res SER r 3.430000
a 40 t CA res GLY r 3.430000
a 41 t CA res GLY r 3.430000
a 42 t CG res LEU r 3.430000
a 43 t CB res LEU r 3.430000
a 44 t CA res LEU r 3.430000
a 45 t CG res PHE r 3.430000
a 46 t CB res PHE r 3.430000
a 47 t CA res PHE r 3.430000
a 48 t CA res GLY r 3.430000
a 49 t CG res GLN r 3.430000
a 50 t CB res GLN r 3.430000
a 51 t CA res GLN r 3.430000
a 52 t CB res SER r 3.430000
a 53 t CA res SER r 3.430000
a 54 t CB res ALA r 3.430000
a 55 t CA res ALA r 3.430000
a 56 t CA res GLY r 3.430000
a 57 t CB res SER r 3.430000
a 58 t CA res SER r 3.430000
a 59 t NG res LYS r 3.430000
a 60 t CB res LYS r 3.430000
a 61 t CA res LYS r 3.430000
a 62 t CB res ALA r 3.430000
a 63 t CA res ALA r 3.430000
a 64 t CG res PHE r 3.430000
a 65 t CB res PHE r 3.430000
a 66 t CA res PHE r 3.430000
a 67 t CA res GLY r 3.430000
a 68 t CG res MET r 3.430000
a 69 t CB res MET r 3.430000
a 70 t CA res MET r 3.430000
a 71 t CG res ASN r 3.430000
a 72 t CB res ASN r 3.430000
a 73 t CA res ASN r 3.430000
a 74 t CB res THR r 3.430000
a 75 t CA res THR r 3.430000
a 76 t CG res ASN r 3.430000
a 77 t CB res ASN r 3.430000
a 78 t CA res ASN r 3.430000
a 79 t CB res PRO r 3.430000
a 80 t CA res PRO r 3.430000
a 81 t CB res THR r 3.430000
a 82 t CA res THR r 3.430000
a 83 t CA res GLY r 3.430000
a 84 t CB res THR r 3.430000
a 85 t CA res THR r 3.430000
a 86 t CB res THR r 3.430000
a 87 t CA res THR r 3.430000
a 88 t CA res GLY r 3.430000
a 89 t CA res GLY r 3.430000
a 90 t CG res LEU r 3.430000
a 91 t CB res LEU r 3.430000
a 92 t CA res LEU r 3.430000
a 93 t CG res PHE r 3.430000
a 94 t CB res PHE r 3.430000
a 95 t CA res PHE r 3.430000
a 96 t CA res GLY r 3.430000
a 97 t CG res GLN r 3.430000
a 98 t CB res GLN r 3.430000
a 99 t CA res GLN r 3.430000
a 100 t CB res THR r 3.430000
a 101 t CA res THR r 3.430000
a 102 t CG res ASN r 3.430000
a 103 t CB res ASN r 3.430000
a 104 t CA res ASN r 3.430000
a 105 t CG res GLN r 3.430000
a 106 t CB res GLN r 3.430000
a 107 t CA res GLN r 3.430000
a 108 t CG res GLN r 3.430000
a 109 t CB res GLN r 3.430000
a 110 t CA res GLN r 3.430000
a 111 t CG res GLN r 3.430000
a 112 t CB res GLN r 3.430000
a 113 t CA res GLN r 3.430000
a 114 t CB res SER r 3.430000
a 115 t CA res SER r 3.430000
a 116 t CA res GLY r 3.430000
a 117 t CA res GLY r 3.430000
a 118 t CA res GLY r 3.430000
a 119 t CG res LEU r 3.430000
a 120 t CB res LEU r 3.430000
a 121 t CA res LEU r 3.430000
a 122 t CG res PHE r 3.430000
a 123 t CB res PHE r 3.430000
a 124 t CA res PHE r 3.430000
a 125 t CA res GLY r 3.430000
a 126 t CG res GLN r 3.430000
a 127 t CB res GLN r 3.430000
a 128 t CA res GLN r 3.430000
a 129 t CG res GLN r 3.430000
a 130 t CB res GLN r 3.430000
a 131 t CA res GLN r 3.430000
a 132 t CG res GLN r 3.430000
a 133 t CB res GLN r 3.430000
a 134 t CA res GLN r 3.430000
a 135 t CG res ASN r 3.430000
a 136 t CB res ASN r 3.430000
a 137 t CA res ASN r 3.430000
a 138 t CB res SER r 3.430000
a 139 t CA res SER r 3.430000
a 140 t CG res ASN r 3.430000
a 141 t CB res ASN r 3.430000
a 142 t CA res ASN r 3.430000
a 143 t CB res ALA r 3.430000
a 144 t CA res ALA r 3.430000
a 145 t CA res GLY r 3.430000
a 146 t CA res GLY r 3.430000
a 147 t CG res LEU r 3.430000
a 148 t CB res LEU r 3.430000
a 149 t CA res LEU r 3.430000
a 150 t CG res PHE r 3.430000
a 151 t CB res PHE r 3.430000
a 152 t CA res PHE r 3.430000
a 153 t CA res GLY r 3.430000
a 154 t CG res GLN r 3.430000
a 155 t CB res GLN r 3.430000
a 156 t CA res GLN r 3.430000
a 157 t CG res ASN r 3.430000
a 158 t CB res ASN r 3.430000
a 159 t CA res ASN r 3.430000
a 160 t CG res ASN r 3.430000
a 161 t CB res ASN r 3.430000
a 162 t CA res ASN r 3.430000
a 163 t CG res GLN r 3.430000
a 164 t CB res GLN r 3.430000
a 165 t CA res GLN r 3.430000
a 166 t CB res SER r 3.430000
a 167 t CA res SER r 3.430000
a 168 t CG res GLN r 3.430000
a 169 t CB res GLN r 3.430000
a 170 t CA res GLN r 3.430000
a 171 t CG res ASN r 3.430000
a 172 t CB res ASN r 3.430000
a 173 t CA res ASN r 3.430000
a 174 t CG res GLN r 3.430000
a 175 t CB res GLN r 3.430000
a 176 t CA res GLN r 3.430000
a 177 t CB res SER r 3.430000
a 178 t CA res SER r 3.430000
a 179 t CA res GLY r 3.430000
a 180 t CG res LEU r 3.430000
a 181 t CB res LEU r 3.430000
a 182 t CA res LEU r 3.430000
a 183 t CG res PHE r 3.430000
a 184 t CB res PHE r 3.430000
a 185 t CA res PHE r 3.430000
a 186 t CA res GLY r 3.430000
a 187 t CG res GLN r 3.430000
a 188 t CB res GLN r 3.430000
a 189 t CA res GLN r 3.430000
a 190 t CG res GLN r 3.430000
a 191 t CB res GLN r 3.430000
a 192 t CA res GLN r 3.430000
a 193 t CG res ASN r 3.430000
a 194 t CB res ASN r 3.430000
a 195 t CA res ASN r 3.430000
a 196 t CB res SER r 3.430000
a 197 t CA res SER r 3.430000
a 198 t CB res SER r 3.430000
a 199 t CA res SER r 3.430000
a 200 t CG res ASN r 3.430000
a 201 t CB res ASN r 3.430000
a 202 t CA res ASN r 3.430000
a 203 t CB res ALA r 3.430000
a 204 t CA res ALA r 3.430000
a 205 t CG res PHE r 3.430000
a 206 t CB res PHE r 3.430000
a 207 t CA res PHE r 3.430000
a 208 t CA res GLY r 3.430000
a 209 t CG res GLN r 3.430000
a 210 t CB res GLN r 3.430000
a 211 t CA res GLN r 3.430000
a 212 t CB res PRO r 3.430000
a 213 t CA res PRO r 3.430000
a 214 t CG res GLN r 3.430000
a 215 t CB res GLN r 3.430000
a 216 t CA res GLN r 3.430000
a 217 t CG res GLN r 3.430000
a 218 t CB res GLN r 3.430000
a 219 t CA res GLN r 3.430000
a 220 t CG res GLN r 3.430000
a 221 t CB res GLN r 3.430000
a 222 t CA res GLN r 3.430000
a 223 t CA res GLY r 3.430000
a 224 t CA res GLY r 3.430000
a 225 t CG res LEU r 3.430000
a 226 t CB res LEU r 3.430000
a 227 t CA res LEU r 3.430000
a 228 t CG res PHE r 3.430000
a 229 t CB res PHE r 3.430000
a 230 t CA res PHE r 3.430000
a 231 t CA res GLY r 3.430000
a 232 t CB res SER r 3.430000
a 233 t CA res SER r 3.430000
a 234 t NG res LYS r 3.430000
a 235 t CB res LYS r 3.430000
a 236 t CA res LYS r 3.430000
a 237 t CB res PRO r 3.430000
a 238 t CA res PRO r 3.430000
a 239 t CB res ALA r 3.430000
a 240 t CA res ALA r 3.430000
a 241 t CA res GLY r 3.430000
a 242 t CA res GLY r 3.430000
a 243 t CG res LEU r 3.430000
a 244 t CB res LEU r 3.430000
a 245 t CA res LEU r 3.430000
a 246 t CG res PHE r 3.430000
a 247 t CB res PHE r 3.430000
a 248 t CA res PHE r 3.430000
a 249 t CA res GLY r 3.430000
a 250 t CG res GLN r 3.430000
a 251 t CB res GLN r 3.430000
a 252 t CA res GLN r 3.430000
a 253 t CG res GLN r 3.430000
a 254 t CB res GLN r 3.430000
a 255 t CA res GLN r 3.430000
a 256 t CG res GLN r 3.430000
a 257 t CB res GLN r 3.430000
a 258 t CA res GLN r 3.430000
a 259 t CA res GLY r 3.430000
a 260 t CB res ALA r 3.430000
a 261 t CA res ALA r 3.430000
a 262 t CB res SER r 3.430000
a 263 t CA res SER r 3.430000
a 264 t CB res THR r 3.430000
a 265 t CA res THR r 3.430000
a 266 t NG res HIS r 3.430000
a 267 t CB res HIS r 3.430000
a 268 t CA res HIS r 3.430000
a 269 t NG res HIS r 3.430000
a 270 t CB res HIS r 3.430000
a 271 t CA res HIS r 3.430000
a 272 t NG res HIS r 3.430000
a 273 t CB res HIS r 3.430000
a 274 t CA res HIS r 3.430000
a 275 t NG res HIS r 3.430000
a 276 t CB res HIS r 3.430000
a 277 t CA res HIS r 3.430000
a 278 t NG res HIS r 3.430000
a 279 t CB res HIS r 3.430000
a 280 t CA res HIS r 3.430000
a 281 t OC res HIS r 3.430000
a 282 t NG res HIS r 3.430000
a 283 t CB res HIS r 3.430000
a 284 t CA res HIS r 3.430000
b 1:3
b 1:0
b 3:6
b 3:2
b 6:9
b 5:4
b 6:5
b 9:11
b 8:7
b 9:8
b 11:13
b 11:10
b 13:15
b 13:12
b 15:16
b 15:14
b 16:18
b 18:19
b 18:17
b 19:21
b 21:24
b 21:20
b 24:27
b 23:22
b 24:23
b 27:28
b 27:25
b 27:26
b 28:30
b 30:33
b 30:29
b 33:35
b 32:31
b 33:32
b 35:37
b 35:34
b 37:39
b 37:36
b 39:40
b 39:38
b 40:41
b 41:44
b 44:47
b 43:42
b 44:43
b 47:48
b 47:45
b 47:46
b 48:51
b 51:53
b 50:49
b 51:50
b 53:55
b 53:52
b 55:56
b 55:54
b 56:58
b 58:61
b 58:57
b 61:63
b 60:59
b 61:60
b 63:66
b 63:62
b 66:67
b 66:64
b 66:65
b 67:70
b 70:73
b 69:68
b 70:69
b 73:75
b 72:71
b 73:72
b 75:78
b 75:74
b 78:80
b 77:76
b 78:77
b 80:82
b 80:79
b 82:83
b 82:81
b 83:85
b 85:87
b 85:84
b 87:88
b 87:86
b 88:89
b 89:92
b 92:95
b 91:90
b 92:91
b 95:96
b 95:93
b 95:94
b 96:99
b 99:101
b 98:97
b 99:98
b 101:104
b 101:100
b 104:107
b 103:102
b 104:103
b 107:110
b 106:105
b 107:106
b 110:113
b 109:108
b 110:109
b 113:115
b 112:111
b 113:112
b 115:116
b 115:114
b 116:117
b 117:118
b 118:121
b 121:124
b 120:119
b 121:120
b 124:125
b 124:122
b 124:123
b 125:128
b 128:131
b 127:126
b 128:127
b 131:134
b 130:129
b 131:130
b 134:137
b 133:132
b 134:133
b 137:139
b 136:135
b 137:136
b 139:142
b 139:138
b 142:144
b 141:140
b 142:141
b 144:145
b 144:143
b 145:146
b 146:149
b 149:152
b 148:147
b 149:148
b 152:153
b 152:150
b 152:151
b 153:156
b 156:159
b 155:154
b 156:155
b 159:162
b 158:157
b 159:158
b 162:165
b 161:160
b 162:161
b 165:167
b 164:163
b 165:164
b 167:170
b 167:166
b 170:173
b 169:168
b 170:169
b 173:176
b 172:171
b 173:172
b 176:178
b 175:174
b 176:175
b 178:179
b 178:177
b 179:182
b 182:185
b 181:180
b 182:181
b 185:186
b 185:183
b 185:184
b 186:189
b 189:192
b 188:187
b 189:188
b 192:195
b 191:190
b 192:191
b 195:197
b 194:193
b 195:194
b 197:199
b 197:196
b 199:202
b 199:198
b 202:204
b 201:200
b 202:201
b 204:207
b 204:203
b 207:208
b 207:205
b 207:206
b 208:211
b 211:213
b 210:209
b 211:210
b 213:216
b 213:212
b 216:219
b 215:214
b 216:215
b 219:222
b 218:217
b 219:218
b 222:223
b 221:220
b 222:221
b 223:224
b 224:227
b 227:230
b 226:225
b 227:226
b 230:231
b 230:228
b 230:229
b 231:233
b 233:236
b 233:232
b 236:238
b 235:234
b 236:235
b 238:240
b 238:237
b 240:241
b 240:239
b 241:242
b 242:245
b 245:248
b 244:243
b 245:244
b 248:249
b 248:246
b 248:247
b 249:252
b 252:255
b 251:250
b 252:251
b 255:258
b 254:253
b 255:254
b 258:259
b 257:256
b 258:257
b 259:261
b 261:263
b 261:260
b 263:265
b 263:262
b 265:268
b 265:264
b 268:271
b 267:266
b 268:267
b 271:274
b 270:269
b 271:270
b 274:277
b 273:272
b 274:273
b 277:280
b 276:275
b 277:276
b 280:284
b 279:278
b 280:279
b 283:282
b 284:281
b 284:283
timestep
52.651 23.3194 -67.1027
51.963 22.3284 -66.2567
53.1775 23.0019 -61.7377
51.606 22.2864 -62.4517
50.3797 15.2944 -61.6132
48.4797 18.2551 -61.3744
48.592 20.7894 -60.6197
49.8172 28.0414 -56.9752
48.0417 24.7651 -56.9777
47.211 22.3394 -57.4077
45.371 18.1374 -56.1137
44.925 19.6044 -56.1217
41.5275 18.1574 -52.9497
42.114 19.8104 -53.6127
38.7683 23.3451 -51.9487
40.257 22.1374 -51.3687
38.842 20.6604 -48.1847
40.6955 21.8999 -44.2287
40.729 20.1484 -44.9597
38.587 17.1894 -43.8937
37.238 18.5844 -39.6307
36.968 17.3514 -40.4967
30.984 18.0024 -42.1677
32.535 16.8554 -42.5247
33.368 16.2594 -41.3717
32.317 12.2174 -44.4684
34.452 11.7564 -42.5217
34.211 12.4814 -41.1897
36.627 12.6244 -38.1837
33.623 15.1034 -35.2497
34.399 13.7814 -35.2857
38.3685 8.73538 -32.3647
35.723 8.83705 -33.419
33.605 10.3514 -33.8977
30.2053 10.7514 -31.7604
31.66 11.3324 -30.7587
34.225 10.4344 -26.7307
33.352 9.72338 -27.7727
30.202 6.37488 -29.2687
30.439 7.29038 -27.6097
31.48 5.65838 -24.4627
28.824 3.30738 -25.7697
23.952 3.25071 -21.4064
24.907 3.02638 -23.0937
26.2 2.20738 -23.2587
22.7282 0.230214 -26.199
25.352 -0.984616 -26.6397
26.204 -1.04762 -25.3657
29.692 -2.39862 -24.6017
33.2237 -7.35595 -24.5104
31.8895 -6.10562 -23.0777
30.682 -4.87062 -22.0807
33.1865 -4.38462 -18.0457
31.824 -5.45162 -18.7437
30.38 -9.94862 -19.2787
30.517 -8.88262 -18.1827
32.586 -8.70962 -14.9747
33.1815 -9.62212 -11.1072
31.415 -10.0966 -11.6537
23.7385 -8.03412 -13.3437
26 -8.88695 -11.337
28.212 -8.95562 -9.95371
30.851 -8.42762 -5.90471
29.607 -9.15562 -6.42271
26.5493 -13.3511 -4.31354
26.623 -10.6936 -3.07671
26.604 -9.53162 -4.08371
25.029 -6.45362 -2.52971
29.5725 -1.79412 -2.51471
27.603 -2.80712 -4.20121
25.687 -3.11462 -4.34271
20.4457 -3.21829 -3.94138
21.147 -1.50262 -4.53771
22.393 -1.54862 -5.45171
25.56 0.872384 -8.43701
23.841 1.25138 -7.61371
17.8773 4.14205 -7.68101
19.645 3.50638 -7.19971
20.449 2.85838 -8.34871
20.49 2.91438 -12.4294
20.929 4.58038 -11.7687
19.7307 8.74705 -9.56171
18.992 7.79638 -11.0947
18.354 8.46438 -14.7897
16.158 7.12571 -18.3447
15.54 8.72938 -17.3797
14.1433 10.9854 -19.309
12.903 10.9224 -17.7817
9.12498 10.6974 -17.2287
7.62498 14.0334 -18.4167
5.50498 19.7467 -15.914
5.76598 18.1754 -17.0567
5.57598 16.7184 -16.5737
1.49815 18.6929 -18.1852
1.31798 15.7804 -18.3487
2.11598 15.0864 -17.2397
3.01198 11.3584 -17.2397
-1.06732 8.53338 -11.4207
0.817975 9.22288 -12.6597
2.29198 9.76238 -13.8697
6.83031 7.74171 -14.5057
5.03998 7.09838 -14.0837
0.569645 4.65971 -11.802
2.17298 3.66338 -12.2637
3.50298 4.37438 -11.9347
10.6713 3.92971 -12.3
8.48748 3.97938 -11.2937
6.89498 2.86038 -11.0747
2.59331 -2.16862 -12.3217
4.15448 -1.23012 -10.8057
5.60598 -0.448616 -9.71771
11.894 1.11805 -5.57338
10.1055 -0.111116 -6.53521
8.66598 -1.00562 -7.49171
7.92598 -6.38612 -7.85321
8.16498 -4.74662 -6.92371
10.743 -5.13462 -4.11371
9.06297 -5.81162 -0.72971
11.454 -7.76962 1.46429
9.31997 -12.1886 4.46996
10.12 -10.5316 5.15229
9.74697 -9.11462 4.66129
11.861 -8.90995 8.92346
11.896 -6.25562 7.68929
10.662 -6.00962 6.80929
10.315 -3.13962 4.25929
6.79198 -0.141283 9.40762
7.08748 -0.770116 7.14229
7.17198 -1.20762 5.22629
4.68765 -2.98262 -0.84438
5.26348 -1.24912 0.67529
5.66098 0.154384 1.97829
6.96831 6.78405 5.21196
5.81748 5.25988 3.83229
4.98798 3.80338 2.81429
-0.240025 3.96138 -1.22204
0.844975 3.65338 0.35429
2.11298 4.52538 0.39729
4.12698 8.94388 -0.23171
2.34498 8.29638 -0.28171
-2.89732 6.65338 -1.64238
-2.50902 8.37138 -0.81371
-1.24102 9.04938 -1.37971
0.382975 13.5524 -2.38771
-0.886025 12.6894 -2.46071
-3.68302 13.7544 -3.71671
-5.84802 14.1744 -6.87071
-7.27502 19.4531 -5.50371
-8.35602 18.2534 -6.62171
-8.62302 16.7714 -6.27471
-11.943 18.4194 -9.17901
-11.947 15.4944 -9.25971
-11.608 14.8734 -7.89571
-10.863 11.1254 -7.45071
-16.684 10.6314 -2.62204
-14.596 10.1009 -3.53321
-12.88 9.80238 -4.50471
-11.5847 3.78471 -6.10238
-10.93 5.56838 -5.69271
-11.763 6.13138 -4.53571
-14.3973 6.36538 0.11529
-13.901 4.63038 -0.58171
-12.479 4.56238 -1.17271
-9.77432 -1.26728 -4.53904
-10.115 0.172384 -2.69421
-10.39 1.39638 -1.20871
-10.5085 1.97638 3.77729
-9.68402 0.873384 2.49029
-6.39432 -4.51562 -1.59704
-7.12152 -3.45712 0.40179
-8.00202 -2.45562 1.83329
-10.7353 -3.94729 6.14329
-9.03102 -4.78362 5.74729
-7.91702 -3.76862 5.41529
-0.939695 -2.29629 4.39196
-2.82652 -3.30962 5.42679
-4.25202 -4.26362 6.34529
-5.29152 -8.55612 9.42629
-4.74302 -6.74962 9.14229
-1.64202 -5.90862 11.2503
-1.76472 -10.6833 13.8303
-1.01602 -9.05362 14.6133
-1.74702 -7.69362 14.5783
0.663305 -8.21429 18.4291
0.124975 -5.35262 18.1163
-1.22802 -5.12662 17.4273
-3.71802 -2.35562 17.8153
-0.542025 3.56205 17.2286
-2.38252 2.09438 16.8303
-4.09802 1.16538 16.9053
-8.53802 2.17838 21.249
-8.39902 2.30688 18.9058
-7.64602 2.53238 17.0763
-7.87802 7.08538 12.353
-7.78802 5.25838 13.0283
-8.46803 5.10538 14.3953
-11.9 6.35388 17.4873
-11.834 6.39838 15.5803
-11.6495 8.32938 11.3138
-13.155 8.28338 12.5203
-17.0473 4.63538 13.4506
-17.605 6.49638 13.3513
-16.822 7.28938 12.2843
-17.49 10.7574 8.92729
-18.203 10.0544 10.0893
-21.9787 12.8516 10.4421
-22.473 10.1974 9.32729
-21.906 9.11238 10.2503
-23.662 5.83638 10.5653
-24.5363 -0.275283 8.76996
-23.3225 1.34838 10.0773
-23.201 2.42438 11.7463
-24.683 1.54238 15.411
-22.865 1.17638 15.3903
-19.5517 -3.46662 10.8983
-20.2485 -2.75612 13.0238
-20.863 -1.99162 14.6803
-24.8333 -5.19262 18.5506
-22.667 -4.20262 18.4848
-20.873 -3.46662 18.1883
-14.2067 -0.348616 18.5573
-15.6995 -2.11212 19.0228
-17.163 -3.45362 19.0923
-17 -6.67962 21.1423
-13.221 -6.64662 21.7583
-9.92672 -12.3139 21.608
-10.26 -10.4456 22.1013
-11.537 -9.95362 22.8143
-7.75802 -9.35595 26.348
-10.246 -7.96762 27.0013
-11.492 -8.69462 26.4823
-14.919 -6.94862 26.1803
-16.134 -11.5726 24.9148
-17.098 -10.0216 25.4693
-23.632 -8.51112 30.5233
-21.0233 -8.16229 29.7403
-19.109 -9.57662 28.6653
-19.3093 -12.8649 30.9996
-20.191 -13.1996 29.3943
-23.845 -13.8036 26.3543
-23.626 -13.5326 27.8483
-25.306 -15.4366 30.7243
-23.149 -14.4366 33.7473
-24.383 -17.2009 39.516
-23.938 -15.9536 38.0723
-24.946 -15.3276 37.0723
-23.8842 -12.4486 40.6606
-25.405 -10.9896 38.6263
-26.491 -11.8496 37.9633
-29.351 -11.0216 35.5183
-31.8297 -8.83729 32.793
-32.747 -10.9931 33.3188
-32.441 -11.6646 35.2123
-33.325 -11.8016 41.9893
-34.238 -12.2976 39.8518
-34.887 -12.4166 37.9783
-38.0013 -7.68629 37.6846
-38.57 -9.91212 37.2348
-38.446 -11.8066 36.7513
-41.602 -13.3806 35.2933
-44.877 -15.1546 34.5263
-43.955 -15.3866 35.7303
-45.695 -15.7221 40.0438
-45.686 -17.0596 38.6783
-48.122 -20.2226 35.4126
-48.056 -19.6996 37.2703
-48.8686 -19.0608 43.4051
-50.546 -19.6926 41.4173
-49.982 -20.7016 40.3943
-52.1094 -23.0106 35.8137
-51.925 -24.4926 38.0453
-52.13 -23.6626 39.3163
-53.3602 -22.5738 45.2547
-54.829 -23.6866 43.3163
-54.06 -24.6556 42.3993
-58.143 -26.5172 38.5397
-56.153 -27.8746 39.7323
-56.095 -27.7346 41.2743
-60.9138 -27.7234 42.4907
-59.008 -29.5236 41.8703
-57.96 -29.8246 42.9693
-57.9535 -33.9436 46.2353
-62.6224 -31.5928 44.6787
-60.46 -33.1466 44.7343
-59.281 -32.5096 45.4753
timestep
45.7537 10.4333 -21.6906
45.7584 11.1888 -23.025
44.8602 15.7018 -23.5426
43.5778 14.394 -23.8546
38.8999 10.2585 -21.3572
38.5904 13.0693 -23.4798
40.0579 14.137 -25.3159
39.1067 17.2596 -32.5798
38.5473 17.0895 -29.1591
37.4742 16.2909 -26.9693
33.057 17.3338 -25.7459
33.7528 16.7817 -27.0706
31.2527 15.5147 -30.357
31.2335 17.3078 -29.705
30.5991 22.2187 -29.1632
29.4053 20.7456 -29.7766
29.9157 21.7444 -33.42
32.5032 24.0769 -36.6835
30.94 24.5826 -35.8392
27.4617 25.7339 -36.4667
24.1669 24.4851 -33.2733
24.6434 25.8212 -34.0036
21.154 30.0065 -30.6199
21.4321 28.6213 -31.9446
22.74 28.001 -31.6143
21.484 22.5234 -26.4143
21.3685 24.6674 -28.4895
22.6974 25.2487 -28.9951
25.5242 22.7172 -28.6084
27.5515 21.028 -24.8995
26.6217 20.2979 -25.8313
19.3398 15.2804 -24.2651
21.7188 16.9633 -24.0035
24.1081 17.9208 -24.1292
26.5601 16.8422 -21.2045
26.6245 15.5934 -22.604
28.1682 11.5255 -24.4123
27.0621 12.0467 -23.4421
23.914 9.81065 -20.8489
25.8175 10.0669 -20.5096
28.8055 9.44216 -18.4192
31.4156 6.93759 -17.6822
36.3366 7.12694 -19.7382
34.9207 7.79259 -20.9247
33.6668 8.46362 -20.3391
30.7714 14.5511 -23.4077
31.9024 12.6013 -21.5767
32.96 11.5801 -22.1896
34.7061 13.7064 -24.8008
37.7396 18.9968 -21.6374
36.3447 17.8785 -23.2209
35.5234 16.3839 -22.2114
31.2003 17.8779 -20.5562
32.6361 16.8675 -19.7964
33.3611 14.8264 -15.6335
32.0578 15.1701 -16.4131
29.3037 14.9306 -13.7572
28.1364 17.7279 -9.46606
27.9349 16.2723 -10.5894
24.4593 9.31191 -8.83965
23.9431 12.1639 -9.35382
24.7265 14.2412 -10.6151
21.8654 14.5492 -14.3342
21.6799 14.8349 -12.8636
15.0206 15.8716 -10.0307
17.5063 16.249 -11.3484
18.0953 15.1708 -12.2287
15.8616 14.3553 -15.3157
10.4303 15.6305 -19.3858
11.5222 15.9367 -16.9919
13.0073 16.5924 -15.8444
8.34557 15.8577 -14.1646
9.4017 16.3482 -12.6116
10.659 17.179 -12.9095
10.5503 20.8377 -9.74879
11.3383 19.0712 -9.67048
14.3236 20.5982 -5.41744
14.3069 18.7194 -5.95749
12.8711 18.316 -6.2873
12.5784 16.2925 -2.8856
11.5177 17.8442 -2.87149
10.3738 21.8633 -0.591011
11.0348 20.3176 0.0788638
10.502 20.0736 3.90857
11.3912 15.8218 5.65217
10.4103 16.2879 4.03439
5.41894 15.7677 5.62231
6.7729 15.3657 4.25429
4.7033 14.5824 1.02846
1.33678 13.1657 0.00144135
-1.33842 8.95403 4.47015
-1.1018 10.5285 3.24256
-0.413997 10.3769 1.82125
-3.57402 12.7531 -1.96983
-4.2299 10.2928 -0.820919
-2.91019 9.40849 -0.972333
-2.66986 8.27444 -4.53852
-0.464923 11.829 -10.5998
-0.399291 11.2653 -8.30399
-0.511013 10.5871 -6.53574
3.95694 11.7301 -5.17671
2.29978 12.6999 -4.95195
2.67346 18.3689 -1.48159
2.27588 16.5709 -2.25053
3.07961 16.1227 -3.42438
6.87691 18.9582 1.04095
6.54155 18.328 -1.25611
6.41748 17.7722 -3.07557
6.6674 18.5562 -9.3769
7.18741 17.1772 -7.57989
7.77202 15.9204 -6.1623
9.25983 13.7314 -1.91451
9.43204 11.9967 -3.61066
10.0238 12.9112 -5.29263
8.60826 8.52702 -6.60807
9.71232 9.80436 -7.45238
10.6809 9.20272 -11.1562
9.77739 12.0779 -13.4183
13.1657 13.4829 -12.6216
12.8114 9.95466 -16.1258
14.5274 10.3439 -15.379
14.852 10.4616 -13.9106
18.3151 12.1657 -16.4796
19.4124 10.9519 -13.9528
18.4342 10.0695 -13.1463
19.6092 10.5615 -9.60773
12.2107 12.209 -9.33928
14.3938 11.6016 -8.7082
16.0663 10.6664 -8.38768
15.7491 8.26543 -2.04363
15.0743 8.2408 -4.34214
14.3031 8.1531 -6.18049
9.71448 5.28524 -10.4284
10.8044 5.3816 -8.31299
11.5757 5.73237 -6.46624
9.9088 4.4221 -0.309232
10.8778 5.14053 -1.82391
10.8734 4.21383 -3.09009
10.4586 -0.581102 -2.55992
9.21336 0.866693 -2.91155
2.83655 1.53677 -1.38962
4.46954 1.605 -2.4311
5.59597 0.85898 -1.84957
4.3202 -2.12612 1.61317
3.9638 -2.04072 0.00997185
0.505974 -3.76212 0.27534
-0.797089 -0.465762 -1.26072
-2.95234 5.29154 0.98883
-1.6315 4.00035 0.156651
-1.85588 3.12436 -1.03349
0.558716 7.62828 -0.696101
1.38598 5.6496 -2.65719
0.413636 4.89869 -3.52062
2.29982 2.4395 -5.71552
-4.89062 -0.862033 -5.57853
-2.66967 0.00309079 -5.58177
-0.69989 0.172373 -5.40577
3.76094 -3.9621 -3.65922
1.92105 -3.2403 -3.49657
1.168 -3.11024 -4.75729
-1.86158 -4.90439 -8.1953
-0.905293 -6.41352 -7.41149
-0.672927 -6.32015 -5.90597
-2.31683 -11.33 -7.53438
-0.0883897 -11.1273 -6.7574
-0.0712598 -10.0179 -5.19505
4.38226 -8.9962 -4.55249
3.10533 -9.30693 -3.24309
6.88036 -4.55065 -1.10746
5.05667 -5.91873 -0.437227
3.74342 -7.28098 -0.121452
-0.00158169 -7.8686 2.72794
1.44514 -7.57173 3.93779
2.56056 -6.46243 3.3779
6.41395 -2.2569 5.07263
4.21165 -2.6252 5.93368
4.33061 -4.52285 6.22644
7.87577 -5.48856 9.20423
6.0237 -6.00847 9.34933
3.48203 -6.59035 12.1716
2.04771 -10.3387 8.61144
0.623154 -9.03114 9.06153
0.944717 -7.52113 9.35775
-0.29187 -3.92722 4.66345
-2.14222 -5.38845 6.25243
-1.99681 -5.70277 7.76792
-4.31401 -8.33077 8.9784
-7.83775 -13.7386 7.14083
-7.54372 -11.4412 7.7695
-6.01326 -10.9768 6.71684
-3.00898 -11.5303 0.540647
-4.79985 -10.7186 1.8602
-6.06328 -9.80472 3.06614
-10.211 -12.8539 2.13854
-10.3782 -11.84 3.77344
-9.71878 -10.4139 3.73643
-13.056 -6.80663 4.79
-11.7396 -7.82148 5.81353
-12.2839 -8.47046 10.6501
-13.0558 -7.25064 9.3256
-17.6578 -2.65277 10.6766
-16.6394 -4.10089 9.89787
-15.1505 -4.14965 10.2788
-13.5423 -0.566356 12.9504
-14.5902 -1.6992 13.0807
-19.5111 -2.33987 18.6542
-17.1748 -2.15252 16.9996
-17.2521 -1.18759 15.7034
-19.1791 1.99669 16.1082
-26.6768 2.49418 17.2553
-24.3827 1.73578 17.4477
-22.5404 1.30449 17.673
-23.7167 -0.439972 21.0854
-23.0541 -1.79913 19.9059
-20.9286 -6.89331 16.3479
-22.788 -5.71887 17.1524
-24.1511 -5.02842 18.4004
-22.8235 -9.46334 23.5486
-23.7781 -7.20186 23.4769
-24.7227 -6.96305 21.6996
-28.6821 -12.809 21.1044
-27.9832 -10.7843 22.1154
-27.6387 -8.96916 23.0367
-29.2146 -8.37333 26.3823
-30.6499 -10.9955 28.7039
-32.0599 -12.9296 23.777
-30.878 -13.9269 24.9687
-31.2225 -14.0111 26.4894
-30.2714 -21.0119 28.8657
-30.8769 -18.1137 28.8757
-30.8523 -17.6683 27.3702
-32.7862 -20.1167 25.3299
-36.8393 -20.1464 22.9905
-36.3909 -19.0787 24.3381
-40.4377 -21.9594 30.4451
-38.982 -21.1902 27.9925
-37.2798 -19.271 28.0835
-36.8878 -15.9493 30.2287
-35.7743 -17.2938 30.9639
-35.2335 -20.0562 34.6005
-34.5175 -18.782 34.1903
-30.8976 -19.0778 35.791
-27.7335 -20.1218 33.8908
-22.0371 -16.7312 34.0452
-23.6936 -17.7419 34.3452
-24.4402 -18.1739 33.1371
-21.4123 -23.4757 28.5963
-21.9272 -21.5417 30.6968
-23.2078 -20.6207 30.5062
-26.5242 -21.998 29.0114
-23.1523 -23.6877 24.2706
-24.6872 -24.7904 25.7282
-26.3012 -23.7529 25.611
-30.5672 -19.7032 20.6414
-29.4866 -21.4054 21.9708
-28.8268 -22.9503 22.8825
-34.5874 -27.4251 20.4711
-32.5158 -26.2004 20.5603
-30.7354 -25.2818 20.66
-29.3813 -25.7778 17.1229
-33.4575 -26.0798 14.7967
-32.8396 -27.0118 15.9188
-35.4412 -30.5098 17.8092
-34.5493 -30.4211 16.1315
-34.1378 -32.6687 11.3283
-35.1344 -32.5665 13.0597
-40.7879 -36.1721 15.2783
-38.9383 -34.4942 14.5226
-37.4271 -35.0806 14.6131
-36.079 -41.9688 16.4083
-35.7396 -39.3997 15.9572
-36.9277 -38.7994 15.2702
-43.1908 -38.9101 19.1314
-41.2952 -39.5225 17.4065
-39.9001 -39.1409 17.8263
-37.8905 -36.2138 21.5292
-39.0913 -38.5186 22.3687
-39.1707 -39.6933 21.4065
-41.5084 -43.7431 19.782
-41.7104 -43.3776 22.4607
-41.8693 -42.0121 22.7912
-45.9064 -42.0745 26.3053
-41.6587 -43.5079 28.3925
-43.2837 -41.6036 27.486
-43.7911 -41.9561 26.1628
timestep
67.1795 -4.7485 -13.3192
66.5728 -6.00487 -13.8857
65.9037 -7.91134 -18.1689
64.8355 -6.67822 -17.2021
60.5295 -11.3614 -22.4577
61.2914 -10.786 -19.1009
61.7433 -8.80411 -17.5447
62.4337 -2.16952 -15.2452
61.7155 -5.30569 -13.7779
60.2187 -7.29344 -14.4242
55.9726 -8.36839 -12.5711
56.5017 -7.55907 -13.6903
54.749 -4.01962 -15.8863
54.0271 -4.84737 -14.4082
50.0919 -4.26052 -11.6927
50.2589 -4.35307 -13.7475
47.5919 -2.70613 -15.7964
46.0695 1.59678 -14.698
45.417 -0.111851 -13.8812
42.6167 -1.20021 -11.5344
38.8433 -0.90709 -14.4103
40.1574 -1.63423 -14.387
39.6379 1.76598 -18.2767
41.47 1.55573 -17.6335
42.0708 0.20507 -17.1322
47.7386 -2.82427 -20.0323
45.6017 -0.892445 -19.5978
45.6017 -0.0884604 -18.2792
49.1005 1.28705 -17.9846
52.5599 -0.46351 -15.2823
51.0314 -0.437389 -15.2675
50.8356 6.55982 -10.8446
50.5694 3.53888 -10.9138
49.6753 1.38554 -12.1934
47.188 -0.162874 -9.49707
46.3348 1.40502 -10.2781
43.2295 5.04848 -10.4016
44.6494 4.82726 -9.89964
46.3269 8.84837 -8.02431
45.0962 7.56946 -7.33212
41.4543 6.76522 -6.57744
39.1506 5.37878 -9.32672
34.1735 4.15083 -5.18392
35.8 4.79713 -6.04627
35.8725 5.04916 -7.5529
29.334 6.58063 -10.7885
31.6539 5.36403 -9.52364
32.455 6.34029 -8.48548
31.0886 8.15101 -5.57545
24.6981 9.2516 -8.5456
26.8146 9.88989 -7.61167
28.6399 10.5753 -7.17632
32.0902 13.1283 -8.51955
30.669 13.7138 -7.42778
29.7211 17.6988 -5.52665
29.2997 17.1378 -6.88386
28.7052 20.0059 -9.27015
24.9104 22.5165 -10.6922
25.1115 20.6071 -10.469
26.2997 14.5611 -8.89508
24.4088 15.7148 -10.8778
22.9868 17.7394 -11.4923
19.2846 18.4386 -14.3122
19.4934 17.6041 -13.0523
15.9606 11.7104 -10.9652
16.3341 14.4555 -12.0507
17.2799 14.5588 -13.2027
15.8206 11.9353 -15.5038
11.1803 7.0962 -15.8197
12.7254 8.40382 -14.0156
12.5339 10.1752 -14.8352
7.01343 10.8607 -11.151
8.9044 10.7483 -11.6197
9.26227 11.061 -13.115
9.75838 15.0742 -15.0742
8.47062 14.7032 -13.7003
4.57859 17.747 -9.69879
6.09253 17.6396 -10.8622
5.73593 16.7866 -12.0688
3.64523 18.2726 -15.0679
5.20591 19.1353 -14.9942
8.69773 22.3808 -15.0278
6.75379 22.5819 -15.202
5.32441 25.8216 -16.496
1.69994 27.3984 -12.7153
3.10309 26.2193 -13.3415
5.41825 22.8273 -11.0627
3.63396 22.7921 -11.8552
1.72683 19.7627 -10.4221
3.67462 21.0785 -7.39432
-1.02615 23.1387 -7.27105
-0.862064 21.488 -6.23677
0.363753 21.2437 -5.38201
1.69085 21.2872 -0.0440759
-0.969192 20.5493 -0.925175
-1.07543 19.7209 -2.21679
-3.66845 16.9892 -2.23345
-7.13834 11.6487 -6.66639
-5.51025 13.3742 -6.05482
-4.29051 14.8644 -5.40524
-1.09915 17.1094 -8.36271
-2.69041 17.5829 -7.49409
-6.61687 22.3645 -9.76972
-5.19536 21.2987 -8.9556
-5.15829 19.8377 -9.30568
0.10064 22.0604 -14.079
-1.7149 20.7994 -13.3464
-3.23506 19.8627 -12.5113
-4.89181 17.1572 -18.9247
-3.66353 17.469 -17.0202
-2.65376 17.1996 -15.3111
2.19511 15.224 -12.3523
0.5223 13.9194 -13.2592
0.0393177 14.6099 -15.0516
3.27731 14.1934 -18.7151
1.60228 13.4688 -18.3753
2.93567 10.1143 -17.0902
6.20032 11.7171 -16.2333
8.0532 8.49564 -17.4228
9.59054 11.6089 -21.7868
10.8569 10.4916 -20.6162
10.5408 9.06578 -20.1868
14.1801 11.5173 -21.5281
15.0596 9.39162 -19.7336
14.1816 8.11272 -19.7622
14.7842 5.40057 -17.1856
12.7163 -1.91409 -15.7205
12.8489 0.399028 -16.103
12.6973 2.30312 -16.6275
5.87298 3.49363 -17.8968
8.03539 4.39191 -18.3443
9.302 3.88131 -17.0146
9.61247 4.87367 -11.5194
8.34314 6.31191 -12.8751
7.1823 5.09838 -13.9746
1.06332 3.74409 -12.0872
2.95973 3.85797 -12.3271
3.55155 5.17218 -12.8884
0.737837 8.89265 -13.0026
1.79318 8.33176 -11.6582
3.78106 11.0956 -8.9361
2.25628 10.8797 -7.82645
1.75685 9.48527 -8.02746
-0.329442 7.29633 -4.29765
0.399854 8.58068 -4.51889
2.84347 9.16733 -1.57308
5.77439 10.8563 -3.14763
7.32693 14.1912 -8.49061
6.37542 13.0394 -7.29503
5.93389 13.3957 -5.89806
1.81605 14.1845 -8.65865
1.80788 15.8651 -6.18684
3.18316 16.0032 -5.55972
3.25129 17.9242 -2.30637
1.87431 16.9182 4.07116
1.22851 16.6704 1.77177
0.728319 16.1174 -0.0720928
-3.95425 11.6901 -1.56355
-2.31675 12.477 -0.840174
-2.37619 13.9722 -0.377542
-5.5203 17.2792 1.40804
-6.55896 15.7754 1.35354
-5.60572 14.5971 1.68887
-11.0093 10.8655 -0.669998
-8.7576 11.1613 -0.0890224
-6.89826 11.0703 0.794442
-3.96132 7.90475 -0.93217
-4.69585 7.99344 0.826584
-5.89678 3.42827 7.1228
-5.0877 4.93789 5.33101
-4.141 6.03981 4.06487
-0.507977 9.39033 3.28749
0.26593 7.75946 4.05
-0.460712 6.38467 3.8007
0.296384 0.522882 1.15813
0.853497 1.94064 3.00954
1.67445 3.23867 4.18832
5.87309 3.57938 5.57322
5.44395 3.1434 3.78539
6.76755 0.0858378 2.17431
3.56459 2.01844 -1.29753
3.62873 0.168013 -1.39833
3.80516 -0.634337 -0.109316
4.76069 -6.20974 -0.824227
2.17684 -5.09457 -0.0800412
1.79208 -3.79087 -0.740707
-1.88836 -3.3888 -1.67262
-4.84935 0.58765 -6.38375
-3.94291 0.0585199 -4.2433
-3.19509 0.0859745 -2.44782
-0.364658 6.19261 -0.589093
-1.8102 4.36552 -0.259772
-2.96022 2.90732 0.121017
-7.29364 1.42659 -1.20117
-7.3932 2.1925 0.584367
-6.53659 3.42857 0.811337
-8.25418 7.31398 2.18913
-8.43341 5.59802 2.93424
-10.6151 4.74132 7.34283
-10.9057 4.20297 5.56437
-15.4521 1.52609 5.26871
-15.6046 3.45736 4.93112
-14.645 4.26566 5.84568
-17.4162 5.80176 9.2856
-16.4506 4.68964 9.23729
-18.398 -0.0958392 14.6452
-16.83 1.82601 13.0977
-17.7248 2.60935 12.1501
-21.0693 2.04617 13.907
-27.6227 5.2189 11.8877
-26.0738 3.96807 13.2009
-24.5956 3.26828 14.3233
-26.0452 5.09215 17.5254
-26.0029 3.22362 17.8532
-29.8032 -2.23498 17.0735
-29.6273 0.0766409 17.3646
-29.6053 2.01181 17.7219
-35.036 5.20197 17.4354
-34.7676 3.49918 19.1114
-33.3153 2.30992 18.4775
-33.4152 -4.77459 18.9558
-34.3011 -2.62277 18.5495
-35.1393 -0.998798 17.8645
-38.4823 -1.06879 15.997
-39.4184 -4.67586 16.5708
-43.6179 -4.72129 19.6409
-42.9053 -6.52668 19.2763
-41.4977 -6.83153 19.0385
-38.5206 -12.9213 21.8266
-39.7101 -10.2562 21.7342
-40.7668 -10.0837 20.6705
-43.8036 -12.4857 20.7698
-42.1596 -16.0465 23.2864
-41.6454 -15.4292 21.6738
-35.1697 -17.202 17.1747
-37.7285 -18.2341 18.2741
-39.5118 -18.0811 19.9421
-39.5883 -21.9292 20.7264
-38.7414 -21.0777 22.0731
-36.4126 -19.63 26.0707
-36.1647 -20.2326 24.6952
-35.6312 -23.838 25.5437
-38.0522 -26.7825 25.2564
-40.1316 -27.3056 20.3162
-41.1737 -27.7863 21.8879
-41.2533 -27.0463 23.2695
-45.748 -31.4613 27.4434
-43.7496 -30.3111 25.6562
-43.2139 -28.9203 25.9318
-42.6343 -28.5001 29.6747
-40.5024 -34.7869 33.1589
-40.284 -32.9942 31.5425
-40.3636 -31.3512 30.428
-35.3163 -29.9395 26.2828
-37.3724 -31.076 26.6039
-39.2251 -31.7041 26.8291
-41.5109 -32.6718 20.9692
-42.1174 -33.1971 23.2375
-40.4343 -33.8676 23.8714
-38.358 -35.2948 20.9575
-36.8122 -37.1946 17.1242
-38.0366 -37.5952 17.8853
-39.5552 -40.6666 14.4951
-39.4091 -40.8365 16.4384
-36.1029 -44.3144 17.6058
-37.5346 -43.3797 18.4937
-33.5499 -40.9256 19.4744
-35.5741 -39.692 20.7548
-36.6985 -40.6392 21.0351
-41.8044 -38.8814 21.2419
-40.3861 -38.7746 23.5355
-38.9787 -38.6288 23.2826
-34.8714 -34.5292 27.4346
-36.8936 -35.0532 25.7271
-37.5709 -36.3121 25.9886
-39.4105 -38.7299 32.6119
-38.5399 -37.1982 30.6943
-39.2861 -37.1633 29.3541
-43.7279 -37.416 26.2564
-44.1046 -37.1183 28.9027
-42.9699 -36.5539 29.8246
-46.3302 -36.8651 33.4955
-45.7396 -32.6109 33.3777
-44.0554 -34.5489 33.8915
-44.4392 -35.842 33.1972
timestep
16.6852 -15.8973 -15.9762
17.178 -15.148 -17.099
19.114 -11.0313 -16.855
19.9027 -12.5672 -17.5426
26.0646 -15.3932 -21.1066
23.9152 -15.7922 -18.3589
23.5738 -13.3602 -18.2905
26.1125 -7.61712 -12.8642
25.984 -9.16013 -15.9771
26.0716 -10.5275 -18.0281
30.6368 -10.3679 -19.4589
29.9003 -10.5703 -18.1776
32.7582 -11.5075 -14.956
31.696 -9.96857 -14.8835
30.138 -7.8393 -10.9572
31.5353 -7.2494 -12.2656
33.7902 -4.56377 -10.8283
38.0145 -5.90994 -11.4681
36.5424 -6.31598 -12.6497
36.5142 -9.94722 -13.7941
40.1329 -9.19671 -16.7361
39.5163 -10.4211 -16.0361
43.5472 -15.7157 -16.838
42.3104 -14.327 -17.0309
42.4121 -13.0137 -16.367
48.885 -10.5413 -14.0361
46.3914 -11.9181 -14.6411
46.0913 -12.2526 -16.0938
49.0396 -13.3631 -18.1958
52.4188 -9.87819 -18.1568
51.2901 -10.3636 -17.2535
48.5438 -2.96712 -19.5961
48.2951 -5.8876 -19.2219
48.3178 -8.26795 -18.0859
44.6278 -6.94807 -17.033
44.604 -8.76837 -17.749
42.0151 -11.3406 -20.7041
42.0541 -9.91977 -20.3151
38.7292 -7.76006 -23.0181
38.7406 -8.15386 -21.1954
35.9277 -8.73497 -18.5448
34.7291 -5.85034 -16.3358
33.7809 -0.67486 -16.8826
32.3286 -2.035 -16.601
32.2714 -3.20059 -15.6126
25.9364 -3.41211 -11.2082
28.6722 -2.9064 -12.2201
28.9787 -3.21494 -13.6969
26.8136 -1.40888 -16.3182
24.983 -7.32076 -20.7901
24.9388 -5.85247 -18.9644
24.8317 -4.46016 -17.608
21.5779 -3.68456 -14.0755
22.6236 -5.17836 -14.525
23.0056 -9.30628 -12.6831
21.9109 -8.65162 -13.3949
18.6245 -8.19732 -11.799
13.7119 -8.55598 -11.6636
14.8884 -7.25021 -12.3315
19.4673 -3.2007 -10.5357
16.6391 -2.45665 -11.3404
14.2882 -3.7516 -11.2198
10.0665 -2.39908 -9.42144
10.8656 -2.0477 -10.7137
9.29871 3.76905 -14.8848
9.57539 1.18061 -13.6825
9.36688 1.06275 -12.1895
5.67347 1.18876 -11.3377
1.62036 -0.121598 -15.9897
2.41345 2.01317 -14.6661
3.23812 3.26206 -13.3658
1.52022 8.3194 -9.57474
1.55983 6.59189 -10.3952
2.71696 6.40885 -11.4205
6.88896 8.31904 -12.3036
5.71089 8.66564 -10.8049
6.74955 14.02 -7.13846
6.56849 12.1535 -7.64065
6.57073 11.8957 -9.19418
7.2029 14.7036 -11.8895
8.84883 13.7408 -11.5325
13.7363 13.161 -12.4226
12.6938 14.4054 -11.3859
14.2313 17.7579 -10.4395
14.5634 21.9104 -12.9094
13.4821 21.3017 -11.4005
10.2315 24.1696 -8.67956
11.2372 24.1803 -10.4523
12.2095 27.3492 -12.2682
10.1786 30.3093 -11.2499
5.14564 30.05 -9.70834
5.67308 30.8922 -11.4337
6.65989 30.2019 -12.3881
7.17178 26.0433 -15.7865
6.29851 28.7033 -16.6422
5.30677 29.3996 -15.7914
1.80029 28.1931 -16.8629
-1.06008 23.1615 -11.8108
0.421761 24.3631 -13.2175
1.73151 25.4564 -14.173
6.30314 23.5331 -12.1525
4.91058 23.4122 -13.474
5.7363 17.6815 -16.4418
5.24415 19.4914 -15.9589
5.92907 19.9973 -14.8306
10.6654 17.3539 -10.3243
10.1522 17.8115 -12.5957
9.27334 18.2779 -14.1995
14.1265 15.1877 -18.7705
12.456 14.7661 -17.0436
10.9862 15.1712 -15.7674
5.94746 10.9529 -16.5815
8.249 11.1632 -15.7459
10.0848 11.5169 -15.1542
13.6398 7.77202 -13.3016
12.5122 8.62079 -14.6372
12.4907 5.50336 -16.6912
12.4773 1.75945 -16.1118
9.36345 1.67681 -18.48
4.84639 3.15995 -18.4567
4.92914 1.39276 -17.9811
5.96981 0.858264 -17.0215
5.82702 -4.22796 -11.4324
6.54078 -1.97366 -13.209
5.37565 -1.53803 -14.135
1.85672 -2.09211 -12.6856
3.95357 -7.05085 -8.41747
3.04965 -4.87611 -8.86314
2.29655 -3.19322 -9.13597
-1.72457 -0.782622 -5.95096
0.553517 -1.06756 -5.47887
1.68947 -0.181934 -6.79396
7.40093 1.18501 -7.68107
6.25388 0.874029 -5.60343
4.62063 1.99495 -5.79075
0.983574 5.77662 -5.95416
2.69258 6.69038 -5.49823
3.85305 5.77521 -6.03704
7.9327 6.79138 -8.49953
7.47088 6.77177 -6.64638
9.59822 5.9969 -2.26093
10.4284 7.63134 -3.04757
9.36392 8.52693 -3.84719
12.6478 10.2321 -6.68343
11.4644 10.9717 -5.95608
10.8676 14.0591 -8.14859
13.1964 16.2639 -6.03981
11.2066 21.4403 -4.62
11.2177 20.6846 -6.42336
10.8711 19.235 -6.78096
4.51075 17.2593 -9.87129
7.24085 17.7265 -8.88789
7.7261 19.1129 -8.90662
4.71 21.4885 -8.55418
-1.88131 24.6897 -6.68261
-0.101746 23.183 -6.83518
1.40212 21.9131 -6.72687
0.255294 15.4006 -5.95692
0.441613 17.3324 -5.58361
1.00584 18.0803 -6.77594
0.0637736 16.1994 -12.9308
0.417084 16.9706 -11.277
-0.126312 16.2912 -10.0031
3.97534 13.157 -13.1093
2.968 13.488 -10.9923
2.17065 13.4792 -9.16659
1.08027 10.963 -5.58629
2.79436 11.6648 -5.86607
7.16432 14.4003 -2.3582
6.52285 12.4368 -3.42003
5.9108 10.6462 -4.00489
4.71462 4.61752 -1.81022
5.56866 6.23925 -2.53609
5.03068 7.56621 -2.01948
0.340988 7.67803 1.42739
2.29981 8.06955 2.74756
3.64967 7.35989 1.48082
5.20214 4.49577 5.06253
5.08753 4.27527 3.17253
5.97327 0.93991 1.62679
9.0196 -2.00521 -3.45683
8.21682 -1.56771 -1.79488
6.94192 -0.835448 -1.65533
4.35658 -4.05319 -5.18708
3.23443 -3.95731 -2.55436
3.5546 -2.6795 -1.81917
2.06297 -2.84105 1.63675
3.75499 0.781541 7.24211
2.62339 0.53207 5.22231
1.63845 0.471683 3.61729
-4.09751 4.16024 2.88807
-1.73323 3.94825 3.43911
0.222655 3.96626 3.71734
-1.44378 3.54325 7.45829
0.0606019 4.62379 8.12867
0.55845 5.6148 7.13431
1.9458 9.9166 7.34687
2.48807 8.61613 8.55151
6.06647 8.5255 12.6153
4.30227 8.60091 11.8944
-1.29097 8.34822 15.4915
0.488647 8.05152 14.7252
1.0369 9.18359 13.784
-1.72541 12.7974 14.6386
-0.582911 12.1583 15.4053
-0.125708 13.2207 22.9155
0.480786 13.3083 20.0371
-0.610947 12.7113 19.1668
-3.71302 13.3973 21.2149
-7.22986 7.76161 22.8399
-7.09655 10.0268 22.0235
-6.4486 10.8071 20.3709
-8.47915 8.84144 17.6166
-9.49623 10.3433 18.2148
-16.0985 14.1467 18.8077
-14.2396 12.743 19.338
-12.7768 11.4216 19.6653
-12.518 5.53646 22.8783
-13.729 7.30861 21.9874
-14.9292 8.52636 20.9065
-21.4378 6.85776 19.469
-19.1953 7.59563 19.3221
-18.7227 8.68923 20.8656
-20.9832 10.358 23.3561
-24.0106 8.30298 24.4997
-26.039 7.22621 19.1353
-25.6895 5.93736 20.5162
-26.0784 6.121 22.0647
-31.6456 1.30059 23.5741
-30.1737 3.72718 22.8367
-28.5951 3.41955 22.7456
-28.896 -0.393488 22.6873
-29.8684 -4.89976 22.0075
-31.0032 -3.32682 21.6582
-37.6299 -2.60808 15.599
-35.694 -2.88515 17.8865
-34.527 -2.73662 20.1353
-37.2116 -2.7743 23.1575
-36.1492 -4.3286 23.1816
-36.5354 -9.12591 23.5909
-37.5007 -7.80911 23.6854
-40.1879 -9.20782 26.0645
-40.682 -11.1838 29.1952
-36.7649 -12.1176 32.9443
-38.4554 -13.0618 33.0586
-39.3248 -13.4867 31.9064
-44.415 -17.9 29.4478
-42.0378 -16.264 29.9514
-41.537 -16.3976 31.3824
-39.9633 -19.6804 32.7059
-38.3172 -25.0318 30.6686
-40.2087 -23.4606 30.1641
-40.8982 -23.1882 31.9813
-45.5791 -26.4978 37.1868
-43.9566 -25.9554 35.4938
-42.4772 -25.9285 34.1123
-39.4295 -31.8052 30.4833
-40.5935 -30.6402 32.2033
-41.3194 -28.7944 32.0389
-42.895 -29.1017 28.5591
-45.5958 -26.4341 25.9853
-45.685 -27.8853 26.3942
-42.8442 -30.4057 23.3079
-44.683 -30.1367 23.6256
-42.9372 -33.6799 26.0146
-44.8548 -33.454 25.589
-49.4549 -30.51 30.1893
-47.3569 -31.0521 28.624
-47.7153 -31.4987 27.2225
-50.5331 -28.3075 21.6316
-49.8359 -29.8036 23.6734
-49.6931 -29.0335 25.0093
-48.6001 -24.6012 25.7428
-51.2385 -24.7597 25.2215
-51.9587 -26.0326 25.709
-57.0778 -29.1523 21.4142
-54.9516 -27.9884 22.5017
-54.9739 -27.7249 24.0477
-53.9521 -32.5956 29.0682
-55.0002 -30.4519 27.9973
-54.6909 -30.4801 26.469
-56.7406 -33.3643 23.8888
-54.7464 -37.3799 24.5635
-54.421 -35.018 25.6583
-55.6076 -33.9891 25.5228
timestep
27.1408 1.92919 -0.639695
26.886 1.27458 0.603865
22.5701 -1.93998 1.29709
23.8352 -0.682059 1.82195
25.2958 2.04093 9.70786
23.962 0.0931462 6.97053
24.2442 -1.89889 5.45985
16.7244 -3.57968 7.98891
19.8124 -5.11358 7.44361
22.2052 -4.33294 7.33832
24.8704 -7.76141 9.59644
24.0794 -7.54015 8.23686
22.961 -10.4992 4.83608
22.4364 -10.5348 6.60251
20.8921 -15.4722 6.01269
21.6489 -14.1977 7.14745
23.7563 -16.9333 8.74507
28.3558 -17.2812 10.7146
27.0643 -16.0023 10.3788
26.4719 -12.3254 9.48523
27.8191 -8.20526 11.4297
28.2938 -9.22346 10.4435
34.261 -7.30728 12.1102
32.4284 -8.04953 12.1429
32.019 -9.35069 11.365
36.1319 -15.3054 11.7782
35.4647 -12.6037 11.0967
34.6921 -11.7748 12.2621
37.0141 -12.1615 15.1533
37.0634 -15.8952 18.1571
37.0478 -15.7326 16.5792
32.2455 -19.4386 19.6987
32.6083 -17.2531 17.7156
33.4065 -15.867 15.7434
32.0474 -15.7797 11.9498
31.4416 -14.3219 12.9423
28.7654 -10.7624 13.8996
28.4086 -12.1812 13.8718
24.552 -14.3087 15.1935
24.7224 -13.151 13.6686
22.8916 -11.1386 11.0105
20.919 -7.93556 11.3577
24.7812 -5.66696 13.8089
23.9056 -4.54379 12.5064
22.4638 -4.64477 12.2787
16.5329 -0.518733 10.2734
18.3858 -2.35219 11.5929
19.881 -2.02687 11.3745
21.0864 1.60003 11.4578
23.347 5.72767 9.83301
21.0979 5.33771 9.30927
20.877 3.65691 8.33826
20.045 0.387986 4.70036
20.6604 2.17799 4.77898
22.2774 5.3682 2.09561
21.1189 5.60138 3.13801
18.2689 8.04917 2.45117
15.8612 5.31021 -0.816773
17.0236 6.83566 -0.949372
21.0285 11.8159 -4.16901
18.534 10.207 -4.78902
16.3888 9.25454 -3.8186
12.8444 11.944 -5.7045
13.8498 10.9561 -6.17706
16.69 9.46987 -11.1404
13.8301 9.93856 -10.9411
13.4905 11.2182 -10.0283
11.0984 13.5716 -11.7579
7.32383 18.8832 -13.4795
8.20937 17.2163 -11.5692
9.28492 16.4458 -10.1695
6.77047 18.9722 -4.98708
7.01198 17.353 -6.02037
8.3635 17.1616 -6.47145
12.619 15.5785 -4.3986
10.7108 15.7024 -3.99511
9.76982 11.2889 0.882648
9.81009 12.2913 -0.827937
10.2416 13.7985 -0.643254
12.3318 15.1087 2.43373
13.3542 14.0087 1.37669
17.4899 11.8211 0.138016
15.8015 11.1308 1.04693
16.289 10.4334 4.88943
16.1663 15.0998 5.97697
16.4881 14.0926 4.3062
16.6314 16.2576 -0.615014
17.5034 16.0516 1.13534
18.3226 19.7125 1.49834
17.3982 21.6701 4.60016
12.4892 21.0945 3.49371
12.9238 22.6678 4.61565
14.1099 23.6433 4.43186
17.0747 27.0422 6.0502
14.7797 28.1724 4.77469
13.4731 27.3426 4.84598
10.4674 29.5836 4.58482
10.3446 33.5772 -1.18789
9.67946 32.5538 0.848879
11.0261 31.0955 1.13699
16.0168 31.9661 2.2759
14.8858 31.2787 0.931662
19.0066 29.0426 2.64245
17.6619 27.7502 2.18489
16.9756 28.0852 0.936104
12.1257 23.3927 -0.0378197
14.2504 24.3491 -0.511226
16.0448 24.9911 -0.90946
21.963 23.3088 -2.70172
19.6028 22.9319 -3.02041
17.6971 22.7622 -3.47597
13.5047 22.593 -4.96426
14.1891 20.5472 -5.85086
16.0572 20.1161 -5.71762
19.0349 17.1843 -7.78806
17.3348 17.7817 -8.42221
15.9482 16.4087 -11.6855
13.1194 16.3718 -14.309
13.7202 16.3305 -18.0501
10.4578 13.841 -21.5481
11.6246 12.6982 -20.6242
11.9736 12.9897 -19.2141
14.187 12.1478 -14.6759
13.6052 9.74252 -16.3816
12.4242 9.91185 -17.2103
9.43078 10.7251 -15.0594
7.46361 7.33864 -14.6388
8.1144 6.90143 -12.36
8.69404 8.65258 -11.9822
8.15411 13.3429 -8.00282
9.1063 11.1635 -8.08308
9.90013 9.50487 -8.44714
15.0075 5.59371 -8.04614
13.3091 6.35556 -6.69539
11.7127 7.20509 -6.00377
8.16182 7.89205 -0.659737
8.95126 6.97923 -2.1557
10.3434 7.27455 -2.40749
12.0338 8.71068 2.08973
11.9803 7.08863 1.05351
11.08 1.25242 -0.792715
12.0421 2.74421 0.0929422
11.1954 3.40971 1.21346
12.5974 1.4327 5.11562
11.2276 1.84875 4.70561
8.89724 1.95503 7.83317
5.81705 4.10407 8.4403
6.36099 10.7649 8.6686
6.77918 8.92154 9.00244
6.77542 7.80206 7.92186
10.9254 5.55209 4.98148
9.31741 7.73996 4.07285
8.89202 8.83029 5.02183
6.57748 10.5296 2.40651
8.49739 17.1681 1.76447
6.98071 15.3117 1.71691
5.45612 14.0202 1.79573
-1.03814 16.1264 1.61452
0.723307 15.5668 2.33744
1.86823 15.475 1.26267
2.87702 17.9542 -3.58603
1.15309 18.1161 -2.75617
1.39049 18.3764 -1.24041
-3.11709 18.3005 -0.831324
-2.80701 20.1068 0.656534
-0.948803 20.3151 1.0515
-0.618657 23.3869 4.25051
0.393864 21.7348 4.18808
-4.12004 23.0005 9.08281
-2.38773 21.5309 8.11839
-1.19179 20.1476 7.2474
2.25508 16.5139 8.70311
1.4605 16.3025 6.91507
-0.0322884 16.5072 6.94113
-5.23831 12.4656 6.56253
-2.98841 12.8778 7.43352
-1.24012 13.2395 8.34349
0.342361 10.3137 11.748
1.02408 10.8123 10.1087
2.45875 7.38813 9.10698
2.10038 9.34202 4.42468
3.42615 7.89971 4.64523
3.24611 6.68773 5.48285
2.04076 3.26437 1.64744
3.91483 2.52503 3.72647
4.99663 3.58694 4.08699
7.09734 4.70037 1.1541
5.35824 0.41296 -4.99654
5.40666 1.0812 -2.70258
5.50355 1.9371 -0.892167
2.67358 -2.4348 3.62883
1.85771 -0.869013 1.96025
3.39111 -0.780334 0.657985
5.69935 -3.57949 -2.62455
4.52032 -4.77373 -1.58983
3.2252 -4.0278 -1.24729
-0.888792 -5.17771 -3.0299
0.0216063 -5.9989 -1.53409
-0.121955 -9.24035 2.15957
-1.06295 -9.08332 0.547165
-6.68764 -12.0546 -1.08557
-4.84973 -11.6463 -0.562036
-4.53998 -10.1864 -0.147946
-6.86695 -7.57054 2.13526
-7.51178 -8.92209 1.85312
-14.184 -11.2478 3.89627
-11.3597 -10.6827 3.5956
-11.1057 -9.79351 2.40053
-14.5464 -8.56199 1.57568
-12.9751 -2.32741 2.80559
-14.5822 -3.93364 2.75345
-15.9827 -5.26936 2.85754
-19.4751 -3.99429 4.30751
-19.6785 -4.24939 2.50572
-22.0399 -3.27912 -4.14019
-21.4852 -2.67992 -1.8874
-21.0722 -1.83681 -0.115977
-21.3546 4.90333 1.09348
-20.6333 2.91487 -0.0401078
-22.1936 1.75666 -0.290855
-23.9579 1.3858 -7.6792
-23.9819 1.33434 -5.27806
-24.4315 1.6776 -3.36305
-27.8689 1.57347 -1.68296
-31.0629 -0.177057 -2.17391
-32.4816 -4.43919 0.903404
-30.6508 -3.82155 0.833987
-30.3307 -2.26274 0.840416
-25.8315 1.40398 2.92744
-25.7666 -0.795473 0.958258
-26.443 -2.1283 1.14784
-23.9408 -4.57223 2.6634
-22.237 -8.06037 -0.0409997
-22.8991 -6.39878 -0.426287
-25.1826 -9.68987 -7.01774
-25.9191 -9.71748 -4.16083
-25.808 -7.76301 -2.47266
-29.1523 -5.77978 -2.96904
-29.4483 -6.86609 -1.55073
-32.2736 -9.71946 1.08728
-31.7912 -9.53449 -0.288112
-34.265 -11.1753 -2.73442
-35.5529 -14.7022 -2.93447
-41.0855 -14.4962 1.05428
-39.9142 -14.4109 -0.571726
-39.0262 -15.4265 -1.31917
-40.8512 -22.1586 -3.58502
-39.7176 -19.8635 -2.21833
-40.6612 -18.6968 -2.20524
-42.9998 -19.4414 0.711573
-46.0321 -25.209 1.1384
-45.2159 -23.6055 -0.369739
-43.4376 -23.2209 0.437541
-41.9338 -28.0753 4.40287
-41.172 -26.8937 2.61178
-40.7131 -25.6715 1.07597
-34.7925 -23.4277 -1.45773
-36.5794 -24.8858 -1.3244
-38.0053 -26.1121 -1.65164
-36.8369 -28.4752 -4.42732
-41.3292 -29.8861 -3.40439
-40.0236 -30.453 -3.94613
-41.3873 -35.0082 -6.36863
-41.1917 -33.1097 -6.34766
-43.1397 -30.2143 -9.05526
-43.7142 -32.035 -9.02731
-47.7866 -36.9883 -12.2525
-47.1528 -34.5313 -11.3457
-45.7306 -34.1537 -11.6127
-43.1251 -36.2318 -17.9239
-44.6383 -35.7942 -15.6887
-44.8148 -34.3847 -15.2448
-41.543 -31.0188 -18.2969
-43.3094 -32.5593 -19.3618
-44.6044 -32.6976 -18.6227
-48.1014 -38.7997 -20.0765
-46.9569 -36.7553 -18.9085
-47.2655 -35.3357 -19.5124
-53.7913 -34.4717 -22.5607
-51.0987 -34.386 -22.0391
-50.8462 -34.9554 -20.5778
-53.6999 -39.4095 -19.5363
-51.2447 -38.6737 -16.5679
-53.5269 -37.5378 -17.7177
-53.5042 -37.3416 -19.2687
timestep
21.084 -10.7666 -0.940372
20.5547 -10.8035 0.497867
21.1426 -12.3837 4.51848
22.6212 -11.9479 3.37346
31.5259 -9.53515 1.34159
28.6536 -11.5313 1.89496
26.4343 -12.3012 2.72706
28.5012 -19.881 3.55968
27.2742 -16.865 4.85558
27.4294 -14.5075 5.54387
27.4139 -12.8188 9.68864
28.4673 -12.6889 8.60289
32.7876 -10.8808 7.60415
32.2386 -12.2941 8.79825
34.5325 -15.577 11.4019
34.6149 -13.5965 11.3734
37.1761 -12.1418 13.7663
40.2371 -13.4632 17.1796
39.0587 -14.3845 16.0389
35.8889 -14.318 18.2252
33.4838 -11.97 15.1258
34.4463 -11.5642 16.3019
32.5997 -7.73976 21.4469
33.0148 -8.88287 19.8758
34.3218 -8.88929 18.9774
40.7873 -5.44581 20.4133
38.0602 -6.03833 19.6005
37.4882 -7.26471 20.3348
38.3394 -6.64802 24.0147
42.0242 -7.86641 26.7852
41.6839 -7.80703 25.3467
41.5606 -13.0803 29.1472
40.9811 -12.5629 26.2
40.5408 -11.257 24.0768
38.3614 -12.5797 21.1624
37.4025 -11.3234 22.1767
33.7045 -10.1453 25.209
34.1638 -11.2512 24.2536
31.7118 -15.1328 22.9069
31.6772 -13.3862 22.2587
29.1332 -11.8612 19.8633
29.0048 -8.10291 18.9123
31.7406 -7.66595 14.1879
29.8826 -8.04012 14.1287
28.9373 -7.38038 15.102
24.916 -4.38214 15.9738
25.451 -5.13985 13.1878
25.873 -6.49758 12.9686
26.3297 -7.585 9.36338
22.0579 -3.64234 9.36657
22.5528 -5.57456 8.1542
23.4379 -6.95354 7.06032
22.8851 -7.67741 2.35606
22.8921 -6.15959 3.38595
21.6421 -1.70235 3.09625
21.4791 -2.85146 2.14627
21.3424 -1.81858 -1.44817
16.845 -1.44504 -2.96627
18.0522 -0.0696242 -2.37542
20.109 6.27729 -5.39626
18.2673 4.47823 -3.94113
16.6081 3.4373 -2.26608
13.6525 6.62023 -0.238061
13.5694 5.37275 -1.15412
10.7788 2.86644 -4.89966
10.1768 5.68811 -4.31027
11.407 6.54649 -3.94211
10.7996 10.1612 -4.93256
5.83694 14.3412 -6.39825
7.34671 13.0981 -4.58713
8.61738 12.68 -3.14756
5.48303 9.75181 -0.430269
6.63429 10.6975 0.856519
7.10604 12.1189 0.327188
6.79989 16.8762 2.98114
7.29626 14.9436 2.87534
9.51382 11.8306 8.01435
9.15885 12.2631 6.18112
7.80185 12.8996 5.96235
4.73592 11.8724 8.09794
5.8804 12.8762 9.19941
8.43574 14.4925 12.9569
7.78415 12.7354 12.5387
7.72614 10.6011 15.6041
6.04678 11.0128 20.1685
5.72547 12.022 18.5571
9.12087 15.0456 19.8039
7.27978 15.4026 19.2284
6.32954 19.0227 18.2396
9.26842 19.199 15.8426
11.8879 22.6139 13.0948
10.5316 21.5954 12.0997
9.16926 21.412 12.6383
9.03648 18.8618 7.07186
8.35714 17.7686 9.75444
7.53338 18.6225 10.7346
4.51888 16.4627 11.5752
-1.6833 17.3182 10.1697
0.533747 16.8552 9.42123
2.38216 16.6922 8.57493
2.53845 16.1133 3.37233
2.96715 17.2245 4.88924
4.39449 20.6667 7.95133
5.37186 21.0449 6.21961
4.74553 20.4773 4.90835
6.22355 25.3474 1.46819
6.78161 23.0198 1.7582
7.0851 20.9982 1.88717
14.0897 22.2036 3.60169
12.2862 20.9765 2.62479
10.7208 19.9291 2.06164
9.25464 16.7788 -3.78973
9.683 16.4734 -1.60248
10.4785 16.4587 0.320808
10.8987 12.5573 2.70796
11.9846 13.138 1.39522
13.9372 10.6825 -0.673687
15.2678 11.5588 -4.04424
15.1993 8.85854 -6.7096
14.7614 3.719 -7.50844
13.2689 4.63641 -8.3379
13.3124 6.14774 -8.72252
12.3619 8.81656 -12.4946
10.0415 7.37768 -11.6309
9.97453 7.12343 -10.1397
8.22928 4.48916 -8.09012
7.61386 10.8045 -7.67106
7.40895 8.76885 -6.51098
6.86085 7.17267 -5.70368
6.58898 4.62285 0.41499
5.60946 5.67044 -1.42258
4.52686 6.73314 -2.67725
-0.55073 9.61501 -3.56627
-0.0615976 9.54124 -1.21243
1.90616 9.12409 -1.29058
4.14397 13.6295 -1.38128
3.15039 13.5771 0.160795
3.03635 12.1503 0.711306
-0.956971 11.5018 2.78615
0.750933 11.4702 3.63893
-2.2955 8.09617 4.88882
-0.724981 7.03733 4.5017
0.531624 7.85354 4.70721
4.54894 6.35349 2.95875
3.46718 5.70909 3.73564
4.52941 5.08688 7.38188
6.50634 7.62752 9.4389
3.57262 10.0157 14.8685
4.59959 9.93705 13.1778
4.13834 9.1573 11.9492
1.50946 7.08643 8.47369
-0.0747024 8.84102 10.2528
0.66135 10.0856 10.7302
-1.93176 12.6046 11.5303
-6.74022 6.95147 12.2571
-5.59807 8.88797 13.0882
-4.81993 10.5889 13.2745
-6.98481 13.6327 18.5966
-7.18527 12.5736 16.9321
-6.08151 11.4479 16.7222
-3.41666 8.6172 19.9131
-4.99433 9.38266 20.7977
-6.22127 9.53762 19.9384
-11.2975 6.03654 24.4999
-10.0546 7.77036 23.5425
-9.08846 9.02638 22.5431
-7.45409 13.2391 24.2739
-7.86397 11.6315 25.0577
-8.19155 12.4436 31.6335
-7.87945 13.6874 29.6897
-9.12351 12.9066 28.3699
-13.0157 17.4355 26.0409
-11.3654 16.5308 26.0663
-11.582 15.1001 26.3326
-12.9414 10.2262 25.6515
-13.7544 11.7881 24.1078
-12.336 12.8626 23.3628
-10.1422 11.2077 19.2631
-10.9552 12.9597 19.8863
-12.7062 13.0163 16.5342
-10.163 9.00915 12.6745
-10.8362 10.8924 12.6453
-10.5228 11.9805 13.6908
-5.14865 17.1729 13.84
-6.73557 14.7124 13.8243
-7.75685 14.5439 12.7432
-5.70708 15.6458 9.73367
-2.89839 14.5506 4.13616
-5.26861 14.9647 4.35776
-6.17583 15.0286 6.09401
-11.3613 14.719 9.35734
-10.9718 15.091 7.14556
-9.64813 13.6367 6.61129
-10.1651 7.23196 5.39922
-9.50647 8.79528 6.33258
-9.79088 10.0713 5.45889
-12.2654 10.7364 1.73851
-12.9816 10.6816 3.55973
-17.0363 12.9745 4.9269
-16.5417 11.188 4.79946
-18.074 6.66685 0.27168
-17.114 8.15963 1.17798
-17.338 8.17647 2.62734
-17.5954 4.13328 5.19811
-17.1679 4.62579 3.81508
-16.1937 -1.14386 -1.24984
-15.9048 1.18315 0.557841
-17.2094 1.66179 1.32438
-19.4148 -1.44717 1.61805
-23.9444 -0.917611 -3.29524
-22.9653 -2.25952 -1.63542
-22.6046 -0.831958 -0.247471
-25.0919 1.29202 1.86932
-24.5052 -0.0287578 2.85778
-22.7833 -0.502334 5.5985
-23.7966 -2.28283 6.668
-25.0317 -2.95188 5.20663
-28.7019 -8.08499 1.9627
-28.203 -5.8084 2.67508
-28.1032 -3.96759 3.3043
-33.3089 0.0645884 5.09953
-32.4519 -2.00609 4.21188
-31.8923 -3.63924 3.37016
-33.906 -5.96571 1.08327
-33.8164 -9.80193 0.824408
-28.7686 -13.7962 -0.320912
-30.5933 -13.1199 -0.114583
-31.0792 -11.803 -0.865057
-26.0982 -12.6862 -3.82822
-28.5108 -11.6022 -4.93319
-29.8439 -12.3037 -4.48358
-29.0364 -16.0613 -5.00583
-24.6916 -16.1115 -5.84199
-26.0314 -16.0234 -7.19789
-23.2207 -11.6717 -11.6711
-25.4849 -13.5596 -11.6118
-26.1673 -15.858 -11.0136
-27.2655 -17.8908 -14.3292
-25.4305 -18.0633 -14.0048
-20.8955 -19.092 -15.0619
-22.0457 -18.1183 -15.549
-23.2517 -17.1392 -19.0642
-19.975 -16.3101 -20.8755
-17.6454 -11.9303 -25.3531
-17.8042 -13.3957 -24.1193
-18.9765 -14.366 -24.1753
-19.8966 -16.5661 -31.3228
-20.3924 -15.9717 -28.5104
-19.4338 -14.9435 -27.9245
-18.5978 -12.4705 -30.69
-21.6568 -8.65018 -36.7297
-21.2842 -9.86342 -34.7753
-21.146 -11.2572 -33.25
-24.2533 -14.9556 -28.7843
-23.5424 -14.5049 -31.0249
-22.8863 -14.5836 -32.8526
-23.9164 -20.0469 -38.2549
-24.0468 -18.2499 -36.8258
-24.275 -16.6204 -35.8283
-27.9188 -15.5963 -36.2323
-27.1695 -17.0575 -40.8866
-28.2126 -17.1865 -39.6917
-31.5465 -21.2458 -39.8608
-29.7444 -20.664 -40.0605
-25.3943 -23.1041 -40.9773
-27.0036 -22.538 -41.9272
-29.6968 -25.3644 -47.9821
-28.2139 -23.6764 -46.5015
-27.504 -24.2086 -45.3453
-27.7653 -28.6534 -44.1558
-26.9739 -28.5662 -46.6636
-26.1001 -27.2843 -47.0361
-28.85 -28.467 -51.1862
-26.7822 -26.8457 -51.7104
-25.6029 -27.1758 -50.8004
-21.1149 -21.5309 -49.5919
-22.9397 -23.5043 -49.2142
-22.8813 -24.707 -49.9828
-17.29 -29.2381 -49.1038
-18.9246 -27.1584 -49.5007
-20.2913 -27.2814 -48.8376
-19.6318 -27.2161 -44.1489
-23.4039 -23.5426 -45.5777
-20.8184 -24.317 -45.1653
-20.6191 -25.7752 -45.3543
timestep
35.9585 -13.556 14.5699
35.8088 -14.0751 15.9915
31.6933 -17.7044 16.7266
32.5684 -16.068 16.2902
33.5215 -8.61807 14.9871
31.1617 -11.0077 15.9494
30.1021 -13.1503 16.769
23.5837 -12.4278 22.9666
25.2592 -13.5462 20.1883
26.68 -12.6597 18.3483
23.0586 -9.9094 16.6821
24.4534 -9.7039 17.3694
24.9868 -4.98016 17.9798
25.0138 -6.43988 19.197
26.3748 -7.70749 23.4975
25.1862 -6.17275 22.949
24.9325 -2.72565 24.5679
29.3576 -1.44213 24.5518
27.8417 -0.3197 24.1402
27.4167 3.26873 23.1922
29.3765 0.999504 19.4953
29.0916 2.4591 19.9027
31.3539 7.18568 18.3368
30.7414 5.92769 16.9738
29.5107 4.95246 17.089
24.7564 5.08673 15.0328
26.9088 3.69833 13.6211
28.1605 4.62242 13.5672
28.0093 8.19751 12.2647
25.818 11.9666 13.345
26.7141 11.1529 14.2425
19.3819 9.1572 17.7947
22.2646 9.38281 17.0675
24.7025 9.03951 16.8272
25.078 7.23809 20.2361
25.5171 6.08535 18.8958
25.4959 1.76453 16.5986
25.271 2.35438 17.9696
23.992 -1.86436 20.8466
25.2518 -0.45854 20.3297
27.7708 -3.15483 20.4484
31.2859 -3.03444 19.0226
30.64 -8.12238 19.3555
29.4974 -7.27245 17.9575
29.9282 -6.02946 17.1648
31.4434 -4.78004 12.7734
29.5903 -7.01854 12.4764
28.5966 -7.22298 13.7223
26.3164 -10.0465 13.1763
19.5328 -10.6515 10.022
21.2029 -9.97101 11.4781
22.6752 -9.2416 12.5924
19.8736 -5.85344 14.4543
20.5064 -7.39271 15.1479
16.1096 -8.19801 14.4274
17.2806 -9.21673 14.3586
15.7838 -12.0316 12.262
12.3753 -11.835 7.91543
13.4416 -11.0361 9.3223
13.1996 -4.85643 12.3249
12.8745 -5.96246 9.57977
11.6583 -7.81217 8.22333
7.25775 -8.30912 6.54482
8.68795 -7.88951 6.06415
7.25763 -4.57659 -0.489955
7.38638 -6.7483 1.35042
8.05916 -6.23391 2.69554
7.86899 -2.80024 4.14968
14.4716 -1.14493 1.94814
12.3753 -0.568394 3.31745
10.5882 -0.0474264 4.06226
12.4407 3.14804 1.23496
10.6668 3.87499 1.66641
10.3162 3.63132 3.24419
7.18662 4.99897 6.75399
7.2595 5.03622 4.83875
3.92456 4.18355 1.93367
3.03587 5.3718 3.24996
4.01024 6.48531 3.66696
2.12522 9.91686 2.58283
2.27755 9.91251 4.42074
-1.28239 9.76577 8.20077
-0.571893 10.7964 6.79506
-2.65668 13.7012 8.00658
-1.77407 17.5428 10.3591
-2.12326 15.7971 11.122
-7.03547 16.7812 11.8319
-5.82622 15.348 11.9738
-7.43407 11.9783 11.2799
-5.61401 10.6245 8.24727
-5.92923 6.97601 3.09733
-5.35365 8.17539 4.57606
-4.974 7.69902 5.87014
-1.80842 4.69578 2.54445
-0.637721 6.69212 4.21548
-1.2684 6.73122 5.53309
1.52649 6.73031 7.94683
5.62288 6.49538 12.4411
5.04218 7.54313 10.3257
4.82466 8.29593 8.58501
5.85545 11.6496 5.92043
7.15182 10.2662 6.47242
12.2069 11.2218 10.2445
10.4842 10.2829 9.99531
10.2647 9.76185 8.6463
13.1249 6.69484 3.31348
12.9225 8.48487 4.85113
12.2889 7.49446 6.54948
10.7465 0.414923 8.76287
12.1543 2.14401 7.72512
13.1175 3.8411 7.15716
19.3929 0.753769 3.35531
17.6637 1.34729 4.8513
15.7957 1.57218 5.76559
13.5922 -2.72987 7.40697
15.2108 -1.75326 7.73616
17.9209 -3.38949 9.69619
19.0151 -7.04574 9.20627
18.842 -8.07971 5.63919
17.7947 -3.29412 3.68201
16.7048 -4.75876 2.97726
16.2299 -5.91942 3.90849
10.5468 -4.60598 5.67353
11.8225 -6.82368 4.20529
12.6064 -6.47979 3.00491
10.7931 -4.81288 0.0214535
13.7661 0.576988 -1.8352
11.7597 -0.274963 -1.05977
10.1616 -1.07719 -0.284496
5.84634 0.530122 2.89436
5.62054 0.500955 0.539006
7.34192 1.29817 -0.129217
8.42333 5.5717 -5.60712
7.72923 5.04499 -3.34749
7.40055 4.91083 -1.40903
9.26151 8.45227 1.98279
7.6829 9.01006 0.886112
6.55817 8.00262 0.582212
5.26763 10.6854 -2.99036
4.1886 9.6723 -1.96556
0.977912 6.07192 -0.150632
0.00815515 7.69042 -0.595311
0.551832 8.48679 -1.72086
-3.28609 8.52254 -4.55053
-2.46838 9.56582 -3.7587
-4.50291 12.8113 -4.24739
-4.28855 15.9459 -1.97575
-0.978836 12.6266 -1.19432
-0.564428 14.2321 -0.124183
-1.68889 14.947 0.55469
-3.36478 18.3329 3.16693
-1.39143 16.836 4.77934
-0.249945 16.115 3.80756
2.50386 14.8693 5.98191
1.98672 10.0269 11.8289
2.37344 11.8805 10.4442
3.11726 13.42 9.48787
7.64689 12.8542 9.63616
7.52029 14.7438 9.17788
6.31706 15.4856 9.71854
6.25309 16.5581 5.63553
5.00747 17.9497 6.16819
5.12063 18.3722 7.5993
5.09821 24.8725 10.9648
4.10804 23.0561 9.78531
3.49425 21.6772 8.55763
-0.368051 22.4093 5.75505
0.988796 23.521 6.32466
3.4862 26.3232 4.26798
2.22536 28.1158 5.1383
0.650571 27.2676 5.85458
-4.18719 28.5201 1.67758
-2.43751 27.9059 2.40053
-2.41893 27.2055 3.69475
-6.03457 22.9311 0.102469
-5.2371 23.4854 2.22182
-4.68668 24.1019 4.02711
-7.23636 22.3084 6.9576
-5.84742 21.3031 6.253
-5.07703 17.5315 6.54612
-10.2608 16.3768 4.19301
-8.46048 15.6553 3.65938
-7.39775 15.2671 4.64059
-1.91085 10.5499 3.12822
-3.91449 12.338 4.35467
-4.61532 13.2271 3.30473
-4.65574 11.503 -0.0777954
-11.4946 10.9454 -0.555276
-9.26145 11.0884 0.269202
-8.03486 10.7227 -1.30241
-9.14647 8.14804 -7.57473
-7.92786 8.7435 -5.70848
-9.22403 9.94291 -4.78006
-14.1965 13.5684 -6.45534
-12.5146 12.5496 -6.83412
-12.5541 11.231 -6.17491
-17.277 9.519 -6.60371
-15.7434 9.64455 -7.7764
-14.1647 9.59169 -12.3716
-15.8279 9.94274 -11.6047
-21.2927 10.0833 -14.9874
-19.794 10.6904 -13.9806
-19.2881 9.6883 -12.9867
-20.3981 5.11757 -12.4595
-19.757 6.01907 -13.5418
-19.2142 2.68823 -20.4383
-18.7045 3.57693 -17.7667
-19.8715 4.12101 -16.9076
-23.2977 2.44742 -16.8035
-28.3154 0.381038 -19.7246
-26.0143 0.931492 -20.3934
-24.8233 -0.197797 -19.1976
-25.7866 -3.89279 -19.0235
-23.9991 -3.7906 -19.294
-16.9725 -2.95885 -18.9601
-18.9896 -3.97546 -19.6455
-20.5656 -4.77186 -20.6395
-23.0919 -6.76836 -23.8857
-21.0243 -7.70411 -24.2576
-19.5918 -7.57757 -22.8658
-16.9091 -8.15085 -17.0076
-16.6486 -8.6548 -19.4029
-16.3209 -8.66877 -21.3494
-13.3166 -9.71922 -23.4777
-13.6565 -10.4265 -27.1825
-18.4045 -8.84035 -29.9869
-18.0937 -8.37597 -28.0842
-16.5957 -8.06838 -27.6659
-14.9837 -3.16478 -22.1257
-14.9263 -4.67847 -24.6955
-16.3019 -5.33364 -24.9788
-19.1603 -3.05094 -24.4077
-23.0352 -0.528649 -23.2239
-22.5287 -2.30662 -22.9936
-25.2868 -6.22651 -28.4367
-25.978 -4.81205 -25.8805
-26.2124 -3.26831 -23.7736
-30.1616 -2.69506 -22.89
-29.6723 -4.32098 -22.2358
-29.5221 -8.57599 -20.4649
-30.6889 -7.90273 -21.2731
-34.1968 -9.25319 -20.9228
-36.0508 -11.8378 -22.8341
-39.0183 -16.4991 -22.3644
-37.4952 -16.2822 -21.2102
-37.0853 -14.8879 -20.6708
-33.7281 -14.4565 -14.0414
-35.4834 -14.1778 -16.3833
-35.7934 -15.3482 -17.1872
-37.7157 -18.029 -15.2798
-34.96 -17.9375 -8.25308
-35.0404 -18.4378 -10.6582
-34.8972 -18.6169 -12.6207
-29.7549 -19.8406 -16.4644
-30.738 -19.461 -14.3588
-31.197 -19.4942 -12.4592
-33.7665 -22.5736 -7.07536
-32.1074 -21.409 -8.26965
-30.7508 -20.1401 -8.77618
-27.2166 -19.0299 -7.89868
-23.0254 -16.8818 -8.66713
-24.1441 -17.6563 -9.48534
-23.1023 -18.5469 -13.9259
-22.7096 -19.5942 -12.4071
-18.526 -21.5269 -11.8935
-19.1562 -20.5128 -13.4148
-15.821 -19.7504 -19.5673
-16.6603 -19.8077 -17.047
-17.2428 -21.1991 -16.6295
-18.4691 -25.2515 -19.8082
-15.861 -24.8339 -19.3951
-15.7296 -24.4428 -18.0124
-11.2467 -22.6672 -19.6761
-11.8059 -22.1186 -17.1024
-12.5632 -23.2523 -16.4981
-14.5686 -22.1147 -9.63492
-13.8852 -21.6971 -12.1817
-13.673 -22.9234 -12.9006
-18.1655 -28.0798 -14.823
-16.1214 -26.4667 -14.5997
-16.3958 -25.4063 -13.5061
-17.9316 -27.4281 -9.69443
-21.4561 -24.5167 -12.8001
-20.1284 -25.7247 -10.8212
-19.0763 -26.6754 -11.1799
timestep
23.2467 1.9717 2.06453
22.7028 1.00525 2.98411
22.9569 -3.88821 3.14274
21.7933 -2.66434 2.30671
19.0204 -6.61789 -3.28596
18.0625 -4.0951 -0.960763
18.2838 -2.25822 0.834433
14.5105 -7.41353 -0.624309
14.0384 -4.56255 1.29433
15.3394 -3.1192 2.9583
13.5077 -1.83908 7.0161
14.5422 -2.77018 6.60378
17.1597 -6.47058 8.81231
15.6565 -5.44913 9.09467
13.8255 -8.45534 12.3268
15.154 -6.94355 12.5692
17.703 -7.06918 15.5526
16.7359 -11.0023 18.3169
18.1468 -10.4602 17.1979
21.0761 -12.4619 15.8878
22.4993 -9.54351 12.5987
21.1754 -10.3833 12.707
17.6893 -11.57 7.13888
18.7374 -10.6461 8.57193
20.138 -11.0729 9.09818
23.7078 -14.8697 8.21161
23.7917 -12.4511 6.49734
22.4113 -11.8321 6.14718
20.044 -13.9467 4.19765
23.1444 -17.5398 4.06466
21.7707 -17.3132 4.85754
21.9539 -22.5256 10.0139
20.6611 -19.9152 9.24324
20.9085 -17.4828 8.49741
19.2778 -14.9044 11.0308
21.1515 -14.6185 10.9534
25.0374 -12.8353 12.5578
24.464 -14.2215 12.8155
27.7632 -17.2678 15.0257
26.116 -16.354 15.5118
24.3414 -14.0762 17.8265
25.8552 -10.5394 17.6934
21.4727 -5.80259 16.019
22.4523 -7.24161 16.8583
23.8573 -7.63143 16.4407
27.7384 -1.58711 14.2642
26.8716 -4.40583 14.6266
25.5299 -4.4967 15.3832
22.8564 -1.82067 14.2103
18.8696 2.88684 12.3956
18.929 0.981931 13.8432
19.1914 -0.657128 14.8761
16.0976 -2.31798 18.0725
16.4324 -2.74806 16.2858
11.678 -2.08731 15.4944
12.8782 -2.96058 14.9165
14.3258 -1.58802 11.6832
17.0859 0.829907 9.42071
15.3639 1.45123 9.64999
18.6492 -0.376975 6.07931
17.3012 2.05817 5.15788
14.8004 2.07047 5.94447
11.0565 3.89848 3.70864
11.5112 2.57752 4.10581
11.5621 -2.22973 3.53958
9.58426 -1.01697 1.90328
9.94749 0.385467 1.33508
8.22896 0.657777 -1.95287
3.70579 -2.66635 -5.76694
4.41123 -0.38448 -4.48139
4.63101 1.04753 -3.17517
4.33616 0.639742 2.03193
4.05259 2.51194 1.43235
3.35175 2.58502 0.0296517
-0.472105 5.12569 -1.97034
1.2814 5.60934 -1.16677
4.49466 8.96047 -0.84893
2.86615 10.0385 -0.974334
1.68305 9.30848 -0.323073
-0.437768 10.8179 2.62584
-0.981703 11.6594 1.05225
-2.85626 15.8916 -1.49494
-1.33041 15.1119 -0.502399
0.612327 18.3906 -0.483292
-2.07663 21.9204 -1.60366
-2.46524 20.0524 -1.87869
-1.27176 19.237 -6.49033
-2.62897 18.424 -5.41649
-3.59706 14.8782 -6.30835
-1.0547 12.0845 -6.66248
-2.15229 6.74349 -6.60861
-1.81178 7.69763 -4.98562
-2.39537 9.13036 -4.76242
-5.2358 12.0821 1.32047
-5.02197 11.2999 -1.4961
-3.96205 10.2294 -1.54197
-4.10285 8.04132 1.62085
-9.66737 7.32693 6.89506
-7.7487 8.04633 5.60782
-6.21431 8.87574 4.65367
-3.50508 12.1208 6.68897
-3.15204 10.1978 6.42758
0.956326 9.30906 11.2863
-0.805317 9.38766 10.3164
-0.647706 8.82037 8.87331
5.38197 4.44407 6.28611
3.29324 5.19895 7.28805
1.56506 5.6725 8.22155
1.1615 -0.234241 9.18333
0.0231637 0.947662 10.8953
1.0072 2.68665 10.5588
5.99839 5.91868 12.3164
5.25717 3.68745 11.9707
4.65288 1.8905 11.2925
4.2083 -2.55912 11.0294
5.18295 -1.81914 12.3265
8.97486 -2.22538 12.6443
10.2771 -5.78392 11.9298
11.5142 -5.16799 8.48611
6.12802 -5.6319 8.38449
7.00115 -3.79063 8.08503
8.28555 -3.59184 7.39016
4.29585 -2.41614 3.9949
6.93003 -0.99969 4.03982
7.3497 -0.470295 5.39655
4.24174 0.387774 7.11783
-2.10085 -0.717456 6.23519
-0.0429746 0.0648254 5.41925
1.42599 0.93077 4.52183
-2.33032 3.5925 2.2233
-0.802999 5.07829 3.38302
0.999797 4.49473 3.03009
7.51914 4.8122 2.4936
5.47722 5.98132 2.72062
3.88892 6.94437 3.3581
2.15746 9.60257 7.28034
3.20979 10.7455 6.21894
3.24937 10.4267 4.67086
2.76853 13.6678 1.00964
3.74677 13.624 2.62844
6.29297 14.809 6.65305
6.32321 16.2765 5.34712
5.06704 16.59 4.49946
5.33985 21.3163 3.46996
4.7993 19.9937 2.86487
4.42522 19.8457 -0.910804
4.9958 23.1542 -2.45151
5.06034 25.5424 2.62023
6.09821 26.1014 1.07951
5.51255 26.3062 -0.328507
5.18948 30.8571 -4.61119
4.8055 30.8509 -1.81876
5.75939 30.0617 -0.811055
6.23801 31.0421 2.88802
5.63086 38.6111 3.98257
5.50685 36.5183 2.81045
5.51609 34.7198 1.9769
2.83396 35.4829 -3.26934
4.60485 34.8821 -2.66635
5.32356 35.8023 -1.69164
5.43998 42.2395 -3.21809
6.0062 40.3946 -2.82915
4.83805 39.3848 -2.8336
1.47769 42.1069 -9.23774
2.26747 40.9021 -7.34014
2.6296 39.6718 -5.81113
3.49046 35.823 -9.27796
2.86725 36.2734 -7.42918
1.97992 30.0899 -4.00764
1.14359 31.8542 -5.35932
2.59238 32.5176 -6.48851
7.22906 32.687 -8.47495
6.49941 30.7662 -8.39625
5.0565 30.5518 -8.57166
7.40769 25.8187 -5.73841
5.53078 26.1592 -7.08447
4.10836 26.8648 -8.13106
-0.377313 25.258 -8.00194
1.08811 24.8542 -6.88155
1.67321 22.0898 -4.39478
6.35529 20.4196 -6.29015
5.36431 19.0529 -5.23311
3.79141 18.95 -5.21817
0.130859 12.8901 -3.08664
0.941917 15.3175 -4.27397
2.50479 15.5465 -4.36246
4.36938 12.3758 -5.45759
3.67802 11.2138 -9.03261
2.4853 9.25518 -8.42563
2.60675 9.13767 -6.47765
6.27897 4.87594 -1.31025
5.34936 5.69314 -3.44639
4.05188 6.13188 -4.93109
2.58802 1.29685 -7.19591
1.26881 2.6606 -6.80369
1.43852 3.31901 -5.41752
0.312002 1.23468 -1.83237
-0.0936328 0.385804 -3.45907
-1.43158 -4.09276 -5.09471
-2.3721 -2.55279 -4.38886
-8.25595 -2.03988 -1.74033
-6.45065 -1.75686 -2.57198
-5.79456 -3.02815 -3.01198
-8.07139 -7.30914 -4.14439
-8.23645 -5.76429 -4.22749
-15.2342 -3.36165 -5.78597
-12.3642 -4.30954 -5.65092
-11.9186 -5.32994 -4.54652
-14.8375 -7.97156 -4.15434
-14.2086 -13.8532 -3.82392
-14.2175 -12.6354 -5.79014
-13.054 -11.0639 -5.30901
-9.31947 -11.8678 -4.61747
-9.35665 -10.7116 -6.08724
-6.89161 -6.56632 -11.8107
-7.01709 -8.46184 -10.356
-7.58809 -10.0126 -9.32944
-5.97356 -16.9649 -12.5576
-6.32018 -14.6503 -12.1215
-6.09467 -12.6864 -11.7654
0.0198342 -10.9751 -12.4954
-2.06598 -10.1733 -11.7132
-3.59123 -10.1171 -13.0045
-4.02894 -9.24725 -16.681
-5.87311 -6.01303 -15.9936
-12.0407 -3.45993 -14.971
-10.5207 -4.75765 -15.2066
-9.13242 -4.49662 -14.7432
-8.20781 -1.55605 -7.82431
-8.65241 -2.29782 -10.6256
-8.61521 -3.78381 -10.9947
-9.46143 -5.87259 -8.03717
-13.6447 -7.87046 -8.66435
-12.0328 -8.72207 -8.72612
-9.46402 -14.202 -14.8082
-10.5378 -12.7303 -12.3685
-11.7708 -12.157 -10.1104
-12.6111 -15.8205 -8.58408
-10.8226 -15.3082 -8.28741
-5.96228 -15.2489 -7.76678
-7.03048 -16.1972 -8.32864
-6.92996 -19.2795 -6.0891
-9.79861 -20.5996 -4.06222
-12.0702 -21.1569 0.442461
-12.944 -19.888 -0.759166
-13.2318 -20.2211 -2.22617
-20.0763 -19.2838 -5.41789
-17.5262 -20.2374 -4.40578
-16.8696 -19.3218 -3.30427
-18.9022 -18.4099 -0.164233
-24.9817 -17.3457 -0.0289928
-23.491 -19.0446 0.713516
-22.0496 -20.3073 0.729688
-22.167 -27.0438 -0.830105
-21.9639 -25.4002 0.793363
-23.2007 -23.9316 0.476037
-27.4524 -23.5245 -3.61081
-27.6493 -22.8797 -1.32431
-26.9532 -24.2224 -0.0587195
-29.5656 -26.9075 -0.536308
-32.7442 -28.3906 -3.71267
-31.3662 -27.6804 -3.76347
-31.0719 -27.2141 -8.54584
-31.249 -25.9259 -7.16823
-29.4824 -21.6056 -8.25254
-31.302 -22.3552 -8.4492
-32.4905 -22.7104 -15.5291
-31.2907 -22.9518 -13.2325
-32.2162 -22.8385 -12.0231
-36.8358 -28.0906 -14.6986
-34.7072 -26.7541 -13.789
-35.006 -25.3349 -13.0404
-36.8141 -25.2635 -6.00472
-35.4124 -25.0979 -8.23989
-36.2006 -24.8181 -9.4795
-36.4196 -17.6149 -9.10335
-35.4087 -20.0462 -9.19538
-36.4293 -20.9755 -9.79486
-35.9462 -19.958 -16.9485
-35.8257 -21.0916 -14.5558
-37.0125 -20.8155 -13.5591
-41.1191 -24.0956 -14.6997
-40.1276 -23.0358 -9.74768
-39.5823 -24.1407 -12.1022
-39.8111 -23.3212 -13.3169
timestep
-11.2395 -10.1762 -0.613308
-9.78053 -10.2247 -0.744718
-7.27943 -11.6358 3.27345
-6.96498 -10.426 1.84849
-2.7249 -4.39688 3.39824
-2.85196 -7.55333 1.84076
-3.26222 -10.0766 2.10568
0.454996 -16.3646 -1.60847
0.132262 -13.5602 0.594561
-0.267106 -12.3012 2.7976
1.21383 -13.6169 7.18108
1.41258 -12.5085 6.14457
5.40258 -9.60209 6.57103
4.99777 -11.2298 5.69459
7.6855 -14.3001 2.25789
7.52181 -13.575 4.08441
10.1694 -14.0279 6.92569
12.1193 -13.2478 11.3797
10.5599 -14.1324 10.7315
7.04968 -13.1161 11.6959
8.54673 -13.288 15.8783
7.16964 -13.7062 15.4253
3.60064 -16.4898 17.8841
4.46554 -15.2977 19.0633
4.90252 -13.9449 18.4789
6.2893 -7.52853 21.6726
4.64608 -9.6347 20.4753
5.10845 -11.0721 20.8058
5.05321 -11.0457 24.6547
4.65792 -6.73099 26.6725
3.72126 -7.7009 25.9693
4.04139 -2.23586 24.9702
3.93477 -3.53512 22.2512
3.02617 -5.93172 22.742
0.597202 -5.65153 19.6602
1.62207 -7.21001 19.5842
2.72395 -10.2106 16.0371
3.36511 -9.1094 16.8604
2.70486 -5.47833 13.9449
4.27182 -6.28632 14.3985
7.41501 -4.89535 16.0765
10.4297 -3.71006 14.0854
13.3902 -7.25421 15.2148
11.8703 -7.91457 14.146
11.3093 -7.21074 12.907
6.67486 -9.01714 12.5098
8.2887 -9.60305 10.1306
9.80786 -9.49857 10.35
11.516 -7.75032 7.44062
8.2788 -9.29855 1.62064
9.73342 -8.77746 3.44005
8.81657 -7.55709 4.65876
5.51748 -4.12807 5.05508
5.34973 -6.03487 4.82993
3.18078 -7.01581 0.864217
3.45992 -7.73237 2.16495
3.8124 -11.2996 0.856171
5.66589 -12.7475 -3.44882
6.41614 -12.157 -1.88682
8.9415 -7.34203 -7.14787
8.81003 -8.09049 -4.29429
7.91945 -8.69531 -1.97615
8.86224 -4.70975 0.52505
7.57642 -5.46109 0.309756
7.84074 -0.497208 0.507919
5.10161 -1.38982 0.897016
4.97801 -2.89888 1.34641
1.2344 -3.53007 1.60311
-3.39864 -3.31047 -1.51979
-2.01458 -1.13216 -2.22363
-0.624984 -1.30417 -0.836555
3.4152 1.75451 0.136566
2.2232 2.65952 -1.08644
0.69344 2.42633 -0.780301
-2.44676 5.60627 -0.000699601
-0.710935 5.71761 -0.929655
0.169079 9.10761 -4.48425
0.17182 9.96424 -2.77754
0.731936 9.1762 -1.66569
3.33204 10.871 0.928963
1.60402 11.4268 1.31137
-1.93103 13.7801 3.44658
-0.536348 14.4538 2.25341
0.436848 18.0754 2.29642
0.803962 21.0083 6.17006
1.04037 21.1717 4.25181
5.59518 21.9706 4.11879
4.33089 21.9112 2.57793
5.75014 21.6587 -0.94338
3.77326 20.9157 -4.19067
-0.967789 21.7975 -6.94223
-0.85697 21.6271 -4.94706
0.222708 22.1459 -3.9281
-2.93888 20.8777 2.83883
-1.33649 21.8005 0.571073
-0.693354 20.8207 -0.43163
-3.21962 18.0463 -0.512649
-5.48787 11.9795 3.3534
-5.50854 14.1325 2.57929
-5.38479 15.9857 1.96721
-9.3251 19.3556 3.05261
-7.93882 18.0741 3.71653
-9.10934 14.0091 8.94864
-8.65563 15.5794 7.83698
-8.44387 15.3356 6.3171
-10.8646 11.4715 1.0514
-9.38064 11.2211 2.94105
-9.87087 12.1726 4.69923
-14.7299 11.2469 9.12831
-13.1532 10.3616 7.63061
-11.8613 9.50132 6.42599
-8.66219 3.56406 6.8606
-10.4216 4.98311 6.33968
-12.0006 5.74561 5.58167
-15.7582 2.80944 6.18717
-14.7005 3.12802 4.65402
-15.1301 2.26306 1.00292
-13.8873 -0.331458 -1.59309
-10.125 -0.900834 -2.25456
-5.02633 2.88185 -3.21752
-6.23337 1.46191 -3.3908
-7.72238 1.61544 -3.58956
-11.3316 5.96933 -6.08036
-9.34167 4.17943 -7.32817
-8.10307 4.00774 -6.58837
-7.37451 7.27258 -4.6298
-6.51585 8.13448 1.55803
-6.00005 6.7101 -0.21841
-5.42958 8.00106 -1.49606
-3.53906 14.422 -1.64702
-2.98804 12.3109 -0.749336
-2.82481 10.4653 -0.0952333
3.04054 6.87581 2.89648
0.859847 7.56926 2.6991
-0.854774 8.6275 2.41576
-4.58151 8.44315 6.28062
-2.71701 8.63022 6.92704
-1.74108 9.46739 6.00072
0.758043 9.17532 9.62302
0.855595 10.6988 8.49158
0.933073 14.9876 6.28482
1.93023 15.2821 7.94171
2.59237 14.0452 8.35097
7.27683 14.4783 9.42486
5.88631 14.7271 10.1191
5.74706 17.8404 12.3354
6.98476 21.4748 12.3211
2.41733 19.2561 9.92435
2.68269 21.183 10.1256
4.06187 21.8283 9.96962
4.16182 28.0679 5.79029
3.70696 25.4304 6.99064
3.58261 25.2754 8.45614
1.71499 28.5147 9.58023
-1.32811 28.9687 15.0972
0.783001 28.6332 14.1989
2.44034 28.1744 13.2701
7.48401 24.9467 15.2211
6.03137 26.195 15.2428
4.86561 25.5402 14.6515
2.88915 19.3265 15.888
3.39076 21.1005 15.1123
4.21208 22.0466 16.0037
7.44767 17.1284 18.5595
7.51121 19.2947 17.6278
7.61004 21.1671 17.2074
10.9345 23.9714 18.9151
10.8932 23.1049 17.2063
12.228 18.0975 18.5525
13.7199 18.6897 16.7198
12.7884 20.1741 15.7504
10.3193 23.7238 13.1198
11.0534 22.3443 11.8207
11.0816 20.973 12.5459
10.604 17.6774 13.2002
10.6524 17.0515 10.9722
10.2866 18.5668 9.78047
8.9036 20.1152 5.37916
8.07471 19.2608 6.87918
4.57841 17.8811 6.26511
4.94462 12.6714 5.10134
3.73787 13.7515 3.95617
4.12583 15.1791 3.60812
1.8023 18.0177 -2.83616
3.53314 17.0508 -0.705152
3.16371 15.6456 -0.212872
2.4406 13.4156 -3.18294
0.487718 16.6711 -8.5329
1.16874 14.5882 -7.50476
-0.0445523 14.175 -6.07079
-2.27631 10.4064 -9.75456
-2.40115 10.1858 -7.36137
-3.04426 11.9517 -6.80555
-6.5812 14.4897 -4.40516
-7.44111 13.3684 -5.70219
-6.68314 12.0599 -6.04778
-8.49462 8.44306 -8.56929
-9.36692 9.7267 -7.43532
-13.8117 11.1298 -6.57029
-12.6798 9.84899 -5.7202
-16.6155 7.68512 -0.947984
-16.0191 8.80308 -2.46095
-15.0591 7.99204 -3.41547
-18.8175 6.03134 -5.72246
-17.2771 6.13071 -5.85084
-14.2682 4.61261 -12.5559
-14.834 4.81277 -9.729
-16.2957 5.16957 -9.3632
-17.8819 3.70081 -12.4155
-12.9078 -0.668316 -13.9734
-14.7771 0.14859 -12.7686
-16.4142 0.286633 -11.8749
-16.1379 -2.06325 -8.74637
-15.3211 -0.5298 -8.39554
-13.523 3.88278 -3.38898
-13.015 2.57445 -5.3552
-12.4658 1.3928 -6.70668
-6.54951 0.833647 -8.18431
-8.67148 0.0852427 -8.61659
-9.40266 -0.672945 -6.92674
-9.62523 -6.96432 -2.98308
-8.65745 -4.9161 -3.67566
-7.95336 -3.34417 -4.53787
-4.33252 -3.46075 -5.66257
-3.44535 -0.0329819 -7.235
-0.0410734 -1.00893 -10.7871
-1.82546 -1.36043 -11.3917
-3.05231 -0.608422 -10.9521
-8.37392 0.853599 -16.0571
-6.39718 0.908673 -13.9285
-5.73378 -0.459942 -13.5743
-3.60494 -1.86134 -16.2946
-5.258 -1.01358 -20.5068
-5.9017 -0.320738 -18.8535
-12.1401 -6.00665 -20.7787
-9.85641 -4.78415 -19.1651
-8.25716 -3.17275 -18.0403
-10.0828 -3.41666 -14.5533
-8.55765 -4.42417 -14.5273
-4.9036 -7.17916 -13.3514
-6.26851 -7.41547 -14.0228
-7.25091 -11.1358 -13.319
-8.15643 -13.975 -15.5265
-10.6191 -18.347 -13.4692
-8.80405 -18.5474 -14.1511
-7.6838 -17.4516 -14.0245
-0.297618 -18.0423 -14.9853
-2.99235 -17.3748 -14.0753
-3.94375 -18.5629 -13.7793
-1.90094 -21.4015 -12.3839
2.13339 -26.1551 -12.4612
2.00645 -23.9072 -13.0453
1.70671 -22.0794 -13.4043
4.98771 -16.1608 -12.6317
4.91296 -18.2681 -13.8425
4.52759 -19.9043 -14.7007
6.6974 -24.4309 -18.753
6.021 -22.2086 -18.3542
6.98909 -21.7778 -16.7424
10.519 -23.2346 -16.252
14.1168 -26.3286 -17.0969
12.6202 -26.328 -16.8756
9.71193 -29.5728 -14.7116
11.5788 -29.6423 -15.3022
14.3008 -33.379 -13.7982
13.0354 -33.2175 -15.2
7.7161 -36.1005 -11.3636
9.65559 -34.7229 -12.5316
9.76661 -34.8666 -14.0026
4.18331 -30.6459 -15.7309
6.45451 -32.0227 -14.9522
6.3755 -33.5699 -15.1609
7.65855 -34.5463 -22.19
7.84638 -33.8688 -19.533
6.9856 -34.8552 -18.6892
11.0468 -40.294 -16.3191
9.68775 -38.0217 -16.3507
8.54771 -37.9983 -17.3623
3.21079 -38.477 -12.5789
4.7911 -37.5877 -14.5548
5.27482 -38.7071 -15.5159
3.99957 -42.0644 -18.4953
5.15171 -39.2024 -20.6271
2.82183 -39.5657 -19.5311
3.01546 -40.2447 -18.1616
timestep
-11.252 -10.6027 30.3991
-10.4196 -9.43614 29.9833
-6.48006 -7.82696 28.5059
-7.0536 -9.67673 28.3435
-9.90471 -16.483 24.6444
-7.71944 -14.0054 25.7252
-5.63786 -12.6424 26.5255
3.15287 -14.6522 26.0347
0.336159 -12.5628 26.7848
-1.91145 -11.6371 26.1716
-1.3424 -7.8926 23.3912
-1.01239 -9.39929 23.269
1.48272 -11.016 19.3227
2.02188 -10.3942 21.034
6.09042 -10.5326 23.4977
5.4529 -9.28177 22.2027
7.946 -6.43391 21.5998
8.1188 -6.85309 17.0026
9.57644 -6.67429 18.1778
12.4565 -4.4096 19.2019
9.84692 -2.28198 22.6524
9.95185 -2.42807 21.13
5.88184 1.24522 17.2285
6.89088 0.570078 18.848
8.4064 0.290997 18.8778
13.1728 5.85362 16.9857
11.6016 3.4239 17.0038
10.3996 3.44974 17.8937
7.82 4.88487 15.5739
6.1908 9.08366 16.8779
6.11676 7.67368 17.5659
-0.533448 10.3236 17.6359
0.969228 8.12601 16.3051
2.58393 6.27467 17.2734
1.02687 2.68619 17.7499
1.63717 2.816 16.0207
0.822701 2.51897 11.457
0.41246 1.81496 12.7682
-1.59855 -2.61 13.109
-0.113473 -1.8829 12.2594
3.00055 -2.41941 10.0311
6.57533 -1.35541 9.37993
9.94219 0.713506 12.7968
8.40049 -0.220386 13.6069
7.61918 -1.40955 12.9464
2.96659 -3.99812 13.3183
4.88264 -4.52385 15.3992
5.61969 -3.28399 15.7245
6.21491 -3.27222 19.5766
2.14348 -6.548 23.9403
2.72614 -5.66397 21.839
3.3093 -5.66594 19.9651
-0.905057 -6.91576 18.9944
0.528151 -6.9269 17.7407
1.06904 -9.10079 13.6141
0.0836837 -7.98807 14.1266
-2.31309 -8.153 11.2988
1.85381 -6.50034 10.4393
0.269981 -5.92192 9.42927
-1.86152 1.13667 5.24657
-0.637429 -1.58172 5.63932
0.11496 -3.75183 6.51108
2.77837 -4.41338 2.34494
3.0827 -4.08235 3.79132
9.68936 -1.61628 5.68655
7.37967 -2.66854 4.4237
6.05886 -1.78618 4.48154
7.32234 1.73521 5.17124
2.40328 -0.0786334 0.982618
3.91897 1.92195 2.03404
5.38432 3.25196 2.42689
8.02916 7.4732 1.58242
6.87824 7.24609 0.218588
5.5705 6.51178 0.63166
1.16035 6.64609 -0.484599
2.68176 7.44968 -1.38072
4.68338 7.91917 -6.02015
2.97887 8.59173 -6.30016
2.41694 9.20645 -4.87443
1.54636 12.878 -6.36626
0.00367537 11.8827 -6.15895
-4.11378 10.0985 -7.56985
-2.68156 11.2295 -8.34013
-3.81452 13.2789 -11.4574
-6.90502 17.3118 -11.4066
-7.06168 15.3623 -11.4995
-11.1606 13.3555 -10.7496
-10.6205 14.5533 -12.1177
-13.7558 15.8652 -14.106
-12.5646 16.1082 -17.7142
-17.3306 11.9388 -19.8016
-15.5591 12.6978 -19.471
-15.3319 13.477 -18.156
-12.8843 8.27188 -13.1888
-14.2271 9.62369 -15.372
-13.7872 11.0228 -15.5446
-10.0317 11.6727 -14.5334
-3.64457 9.27565 -11.936
-5.95891 9.33011 -12.0993
-7.92367 9.30027 -12.2839
-10.3731 5.30797 -10.2065
-9.13772 6.85318 -9.70872
-5.82074 6.69151 -4.00704
-7.2269 6.06724 -5.29166
-6.74865 5.94288 -6.73725
0.195495 3.28278 -7.59859
-2.21034 3.1057 -7.37401
-4.12763 3.28047 -6.82499
-6.09975 -3.10925 -5.15138
-5.82315 -1.23059 -6.55678
-4.60146 -0.101589 -5.37846
-2.35794 0.415296 0.832617
-2.40936 -0.968108 -1.07835
-2.264 -1.99911 -2.84633
0.751885 -4.56484 -4.99063
-0.39015 -5.16748 -3.60826
0.117283 -8.37531 -1.8688
3.88755 -7.37729 -1.69616
5.20052 -4.11969 -0.502704
10.0064 -1.48962 -2.3337
8.20205 -1.07105 -2.98479
6.91502 -1.17715 -1.9674
2.51267 4.21568 -3.95669
4.47367 2.26684 -3.85442
4.6681 1.66239 -2.50688
0.872244 2.02536 -1.53584
-5.46722 2.29221 -1.42159
-3.66887 3.4414 -2.21607
-1.87858 4.13411 -2.86195
0.0584879 7.51023 -8.24131
-1.01548 7.35105 -6.14116
-1.94037 7.43476 -4.40071
-1.32285 13.43 -1.36606
-2.34602 11.6815 -2.53001
-3.74713 10.7125 -3.2958
-7.78112 15.8713 -3.96469
-5.88144 15.1854 -3.98967
-5.93363 13.854 -4.52012
-7.39051 11.7088 -8.78388
-7.69985 13.2994 -7.74909
-10.5988 17.6334 -9.58613
-10.0159 17.5342 -7.71268
-10.1889 16.2654 -6.9473
-14.0402 16.0911 -4.18197
-13.6893 15.7486 -5.60334
-16.5266 15.367 -8.11248
-19.1371 16.3984 -10.7231
-16.6347 10.3781 -11.4716
-17.4344 12.0474 -10.8884
-18.4465 12.8492 -11.7758
-22.1687 14.2707 -15.2625
-21.0673 11.615 -15.3583
-20.8755 10.8982 -14.0417
-20.4757 7.25069 -15.1103
-23.2224 3.24239 -10.2724
-22.2169 3.98384 -12.245
-20.8375 5.34776 -11.8324
-19.795 8.472 -7.30855
-18.3612 8.09908 -8.64911
-18.5118 6.66265 -9.11427
-16.6433 2.00449 -5.07199
-17.8366 3.20269 -6.18561
-17.6424 4.66507 -5.99078
-12.3177 4.30559 -4.43769
-12.8648 5.79942 -6.20108
-14.3645 6.7027 -5.41505
-18.1503 8.66665 -3.36167
-16.3436 9.39891 -3.56739
-16.319 13.5221 1.77081
-15.2848 12.4668 -0.0403343
-14.2868 11.712 -1.52077
-10.8717 12.5858 -4.65745
-10.5626 13.8551 -3.29723
-10.8078 13.2907 -1.87797
-8.61271 12.8393 4.02651
-8.82028 14.2185 2.11717
-8.50875 15.1879 0.466536
-6.9713 19.4422 0.651277
-6.0106 17.8911 0.182379
-2.19392 17.7313 0.172449
1.15933 20.026 -2.39701
0.976323 18.3155 -3.40116
-0.351743 17.7008 -3.33197
-4.84594 15.4931 -8.24059
-3.02301 17.0511 -6.8173
-1.86441 16.2443 -6.2676
0.684031 15.1441 -9.06558
0.331125 14.2423 -16.4722
-0.222415 14.0447 -14.1784
0.130918 13.5834 -12.2885
5.98901 11.1467 -9.64231
3.91447 10.7403 -10.5887
2.28715 10.4333 -11.6394
-0.43523 10.1387 -15.2916
-0.24102 8.28655 -14.701
-0.252744 8.21755 -13.1128
-3.21234 6.03397 -10.3385
-2.00168 5.20778 -11.5494
1.04572 2.04927 -11.9712
-0.726334 1.88008 -12.5461
-2.55792 -3.68008 -15.701
-2.09577 -1.87064 -15.1203
-2.07252 -1.56731 -13.6717
-0.445252 -4.37214 -10.2573
0.0218469 -2.94007 -10.8151
7.27823 -2.5246 -12.037
4.50719 -3.19601 -11.1728
3.54769 -3.33336 -12.3882
5.56654 -4.55626 -15.4209
9.51666 -8.97222 -11.4713
8.84605 -8.5836 -13.7529
7.45323 -7.25927 -13.5382
5.30685 -7.69219 -10.2737
6.58407 -6.35548 -10.0749
8.74345 -0.855229 -6.80509
8.66193 -3.17814 -7.32252
9.04546 -5.06017 -7.59246
15.1536 -6.09292 -4.85754
12.7387 -6.19636 -4.57562
10.8403 -6.08674 -4.33506
10.8392 -7.38994 2.25801
9.4485 -7.1522 0.24274
10.2763 -5.63287 -0.617884
11.9604 -2.53646 0.664082
9.57268 0.220361 1.94425
10.9555 4.59687 2.73285
10.5408 4.67096 0.88701
9.52204 3.65355 0.259611
7.85068 4.10808 -6.99752
7.87674 3.83083 -4.04275
8.9161 4.6668 -3.29989
9.52021 8.14555 -4.60085
12.0148 10.1518 -7.98685
11.2026 8.50471 -7.94944
17.6602 7.17501 -11.4363
15.7572 6.06695 -9.45772
13.3424 5.46196 -8.73374
11.4197 2.23197 -10.1358
11.9213 2.00306 -8.3327
12.8226 -1.50143 -5.37778
12.9192 -1.36223 -6.88588
13.7156 -4.69966 -8.37324
12.3371 -8.27412 -8.07104
8.09695 -12.1466 -8.39939
8.88554 -11.2342 -6.81746
9.07907 -9.82327 -6.82728
5.68168 -4.86459 -4.85239
5.2736 -7.60275 -5.41019
6.17481 -8.51991 -4.6718
4.70571 -11.7391 -3.41661
-0.383287 -15.1617 -2.07386
0.53788 -13.061 -2.70155
1.96015 -13.2645 -1.34289
3.13708 -19.9626 -3.11836
3.48432 -18.0969 -1.65872
3.94515 -16.4478 -0.519337
4.65549 -17.2864 5.46112
5.8796 -17.3178 3.45339
6.88215 -17.4939 1.75703
10.4736 -18.673 1.65351
11.6927 -22.1118 4.65986
11.4516 -21.9496 3.17206
12.5657 -26.3036 0.922671
10.9998 -25.242 1.45789
7.05793 -27.617 -0.60481
7.89905 -27.5366 1.16219
6.67195 -33.3523 2.37057
7.63266 -31.4724 3.93525
6.91585 -30.0579 3.8492
10.9568 -29.2739 4.5589
9.52855 -27.3492 5.81465
8.1833 -27.7652 6.49122
5.43388 -21.9612 9.75828
6.9143 -23.5948 8.26046
6.18854 -24.9175 7.96768
-0.683298 -23.2735 9.5671
1.98546 -23.6285 9.19578
2.47548 -24.2455 7.86631
1.92718 -19.5528 8.11576
2.74211 -20.1533 5.58503
2.48991 -21.5731 5.09969
2.03956 -22.8505 0.917643
7.33329 -21.8534 1.15014
4.71517 -21.488 1.02988
3.8997 -22.5552 1.7273
timestep
18.4882 -17.5137 15.6061
18.9437 -18.8944 15.9507
17.6247 -23.2186 17.5123
17.5356 -21.5305 18.3505
22.5301 -22.8482 25.9706
20.9138 -21.5826 23.0795
19.64 -20.4186 21.236
23.8389 -16.032 26.5011
23.051 -16.7342 23.1437
21.7385 -17.2323 20.927
19.8339 -14.2771 18.0708
21.2704 -14.7147 18.2401
24.351 -11.9952 15.7035
23.4275 -11.7851 17.3496
22.2383 -8.4 20.5264
22.6134 -8.38266 18.608
23.2075 -5.16347 16.6303
22.4295 -0.0138859 17.5887
21.9494 -1.83238 17.8462
18.4652 -1.33377 19.2103
15.6699 0.800733 16.0525
15.958 0.971313 17.5242
14.7903 3.03457 22.5077
13.5073 3.22753 21.063
13.2664 2.13497 19.997
5.91917 2.89182 18.4566
8.64532 1.8614 18.9176
9.4538 2.38854 20.0883
7.96673 2.56745 23.5489
6.41427 7.09246 23.226
6.06856 5.81258 24.0865
0.370015 4.86358 29.8942
2.46345 5.01685 27.9007
2.77701 4.61415 25.4234
0.0782912 2.01498 23.9671
-0.722147 3.69339 24.1472
-4.41959 6.85573 24.8437
-3.94406 5.42336 25.2998
-7.38309 3.47333 27.728
-7.01124 3.36933 25.9493
-8.85691 5.25732 23.3655
-9.83472 3.58042 20.0533
-7.6615 3.24364 15.1839
-6.81309 4.42486 16.5105
-6.81504 3.99476 17.8919
-4.45056 0.807426 22.1651
-4.73067 3.63828 21.9594
-4.29602 4.19321 20.7441
-1.71989 1.60581 19.5732
-0.327677 -4.09898 18.2727
-1.01506 -2.17382 17.0699
-1.7397 -0.434761 16.3427
-5.65426 -2.27263 14.4798
-4.53787 -0.990223 13.7108
-5.46689 0.351798 9.30105
-4.97829 1.05435 10.5355
-6.10515 4.78272 10.5859
-10.6251 6.15213 11.2647
-9.76468 5.43469 9.82509
-14.015 10.7067 6.56025
-11.3724 9.29655 6.67182
-9.61328 7.40047 6.59199
-7.51207 4.13073 3.79367
-7.22212 5.2569 4.59812
-0.270365 8.27593 4.61589
-2.50278 6.59948 5.07866
-3.73102 6.78156 4.11722
-2.23848 6.66556 0.618159
-5.54083 1.56503 -0.591266
-3.08883 2.2116 -0.958685
-1.45588 3.29405 -1.07654
3.33819 2.09133 0.152111
3.06414 1.62131 -1.66729
2.07037 2.49482 -2.31945
2.8199 3.36569 -6.80331
1.82154 1.96737 -6.01221
-0.719782 -2.18317 -5.89137
-0.881277 -1.68176 -7.69118
0.21451 -0.76185 -8.19811
2.30027 -1.0197 -11.4605
0.573643 -0.662433 -11.8865
-2.825 -0.336328 -15.3994
-2.21794 -1.78259 -14.2252
-2.82923 -5.39569 -15.4543
-7.00425 -6.94774 -17.5879
-5.52294 -7.79388 -16.719
-5.61945 -12.963 -15.734
-4.80815 -11.5831 -16.9086
-3.25387 -13.9665 -19.3768
-2.55293 -11.1238 -21.8018
0.0254746 -7.08498 -19.8614
-1.45783 -6.49432 -20.9958
-2.72493 -7.39104 -21.1182
-7.56337 -9.98981 -21.615
-7.52983 -7.02867 -21.3002
-6.30125 -6.2811 -21.6642
-6.75326 -2.52677 -21.7145
-0.398148 -3.00236 -19.7308
-2.66508 -2.46588 -19.0898
-4.56621 -2.62469 -18.5482
-8.11807 -3.84268 -15.9518
-7.17165 -2.10886 -15.8377
-6.28185 2.14618 -13.124
-7.57572 0.917915 -12.3578
-7.3102 -0.575718 -12.4462
-10.2572 -5.59204 -8.78991
-8.26113 -4.72216 -9.71979
-8.79139 -2.80723 -9.66526
-14.08 1.22291 -6.70383
-12.4208 -0.389151 -6.63307
-10.7487 -1.46708 -6.68375
-7.67596 -2.59529 0.269357
-9.1842 -2.01255 -1.52169
-10.626 -1.60345 -2.7929
-15.0204 -1.45633 -0.72638
-13.355 -0.534656 -0.46329
-10.8892 -0.617696 2.45707
-8.05689 -2.61462 4.14423
-5.18142 -0.108491 3.66277
-1.97511 -4.0096 2.37046
-3.51133 -3.61312 1.11352
-3.77721 -2.20312 0.750719
-5.59215 -2.04452 -6.55921
-5.4446 -2.30197 -3.66057
-4.59678 -1.31918 -2.88146
-4.33476 1.73619 -4.89377
-9.02185 2.22659 -5.67482
-8.29994 2.68682 -7.86776
-6.57478 1.85864 -8.14176
-3.90301 -3.47181 -10.8598
-3.74367 -1.15426 -10.6595
-3.67888 0.794986 -10.3412
-0.175483 3.14312 -9.46727
-1.23872 4.67749 -10.8757
-2.74878 4.02095 -12.1339
-1.82338 6.26923 -16.0183
-2.30311 4.52018 -16.7045
-3.35585 3.85383 -15.9478
-6.47093 1.20865 -17.4681
-5.0639 1.60764 -18.618
-1.1777 0.998522 -21.6692
-2.72445 -0.00232051 -22.3219
-4.13158 0.723958 -22.148
-5.82733 1.29108 -26.6362
-6.00861 0.26978 -25.477
-5.02115 -3.23323 -26.7127
-6.89469 -6.18167 -25.4701
-12.3067 -6.77739 -25.7971
-11.5121 -6.3922 -24.0867
-10.3322 -5.42305 -23.8845
-13.5295 -0.819454 -22.2169
-10.8784 -1.7479 -21.2968
-10.9636 -3.14186 -20.9859
-13.9246 -3.04355 -18.5107
-10.8832 -1.55731 -12.6357
-11.727 -0.903669 -14.7544
-12.3637 -0.261137 -16.5289
-14.1283 3.51995 -18.537
-12.2842 4.10812 -18.0125
-11.0666 2.95089 -18.0347
-5.16416 6.00648 -19.6333
-7.05689 5.37597 -19.6566
-7.71917 4.99652 -18.4042
-3.33139 8.01429 -12.8176
-5.11311 7.51918 -14.3721
-6.62202 7.22011 -15.6161
-8.74566 11.4751 -15.4928
-8.65068 10.1353 -16.8442
-3.18173 14.42 -17.1349
-4.47483 12.57 -17.8057
-5.55165 11.2907 -18.7298
-5.4229 7.95769 -22.3716
-3.95274 9.25942 -22.8223
-3.37956 9.88544 -21.4849
2.15431 10.805 -18.6563
0.858755 9.347 -19.9699
0.309499 10.5158 -21.426
1.80247 13.8978 -24.1833
2.64065 12.2428 -23.855
6.26394 11.0709 -24.5646
6.71932 8.13562 -20.073
6.04823 7.36297 -21.7342
6.44322 7.57872 -23.1654
7.61838 1.32641 -27.1201
7.63752 3.36706 -25.121
6.28252 4.08971 -24.8989
3.87907 2.48945 -22.5627
3.68045 -4.02958 -20.5815
3.16796 -2.05644 -21.8612
3.01669 -0.614739 -20.4353
1.58414 3.2464 -15.3278
1.7504 0.944592 -16.176
2.0831 -0.863488 -16.8558
2.1379 -7.21424 -15.1287
2.64886 -5.54694 -15.9632
1.88838 -4.37996 -15.2509
-0.506696 -5.62888 -11.54
1.18595 -4.88876 -11.672
4.60796 -3.33852 -8.51001
3.31892 -4.8302 -8.54754
2.34476 -9.55174 -3.9277
2.99557 -8.49938 -5.46602
2.63288 -7.06402 -5.52809
0.909061 -5.93787 -1.13662
1.92015 -5.5622 -2.10885
7.80293 -4.71805 -1.71645
5.70164 -2.8086 -1.21101
4.56152 -3.55326 -0.387062
1.63072 -1.967 1.61346
6.38663 0.504311 5.10254
4.58523 1.05156 3.55434
2.99539 0.214427 4.26901
2.12737 -0.325 8.08921
0.784637 0.663933 7.32492
-5.05438 3.70551 7.35068
-3.10725 2.77812 6.2689
-1.67815 3.56428 7.34332
-0.350949 10.9705 9.11088
-0.512143 8.64859 9.33501
-1.17776 6.75448 9.40917
-2.53314 3.42278 14.7197
-3.03782 5.29491 13.3995
-3.29351 7.0956 12.6291
-4.18129 10.2965 14.4219
-5.53801 12.2835 11.6199
-5.93206 8.14509 8.18074
-5.32682 9.77045 7.47787
-4.52123 10.8163 8.19304
0.334893 14.5548 3.86212
-1.47844 13.1782 5.73495
-2.82833 12.7398 5.2866
-3.16879 11.714 1.66858
-0.0129916 14.198 -0.831308
-0.848093 12.5194 -1.23325
5.90298 10.4222 1.17203
2.98621 11.0207 1.69665
1.59327 9.87324 -0.0687929
2.76367 6.58525 -1.66391
1.52507 6.17247 -0.388929
-0.773327 3.32581 2.75708
0.343115 4.27151 2.66454
2.59944 3.95027 5.61209
2.40956 4.43234 9.43033
-1.04448 1.11012 11.5946
0.444666 1.52199 12.7866
1.0581 2.87197 12.7091
0.169086 7.08884 16.045
2.56706 5.5009 16.1142
2.42661 3.93121 15.9951
2.22464 2.56197 19.502
4.53805 -0.719395 24.909
4.51404 -0.194928 22.5761
4.74565 0.0703989 20.6202
9.96783 -3.83222 17.5589
8.81591 -2.04514 18.5812
6.91046 -2.47559 18.7713
2.07406 -6.48534 16.5156
4.42375 -6.21667 17.0815
6.33791 -5.97013 17.3449
9.14121 -8.45072 16.2691
9.81357 -8.07151 11.795
9.35362 -7.03664 12.7922
8.37787 -2.67329 11.5809
8.14279 -4.16342 10.609
5.82311 -6.00298 6.99847
6.89065 -4.40886 7.08871
10.0551 -1.7845 3.62121
7.85735 -2.9147 2.71684
6.58716 -2.57928 3.66971
1.63428 -7.47723 2.12864
3.78069 -6.39897 3.07293
3.60641 -4.95873 3.56048
-2.29511 -3.24618 7.4803
-0.536043 -4.50887 5.95317
0.903959 -4.05552 6.14675
4.55298 -5.96975 12.2242
3.76737 -4.83851 10.0191
2.48539 -5.42963 9.38367
1.98543 -2.09585 13.7665
-0.157767 -2.89841 12.3309
-0.208161 -4.35554 11.6651
-4.62892 -4.93728 12.8696
-5.20117 -9.49832 11.2938
-3.38662 -7.5439 11.7637
-3.5666 -6.01853 11.467
timestep
-2.48118 -36.745 20.9507
-1.19435 -35.9877 20.807
-2.23913 -31.7814 19.1408
-1.72112 -33.2955 18.1287
-3.6624 -28.7896 10.4409
-2.67482 -31.4502 12.5642
-1.21552 -31.9567 14.5945
5.94713 -31.4633 13.9468
3.36718 -30.0263 16.0567
1.0414 -28.996 15.5461
1.72085 -24.5219 14.151
0.580026 -25.2426 14.9124
-4.29587 -25.0599 13.0358
-3.0053 -24.1288 14.1067
-3.70313 -20.5681 17.3091
-4.62673 -21.1767 15.7165
-6.75609 -18.5056 14.0121
-5.86995 -18.2161 9.27264
-5.56068 -19.4894 10.6004
-1.81867 -20.6607 10.8515
2.37018 -20.7479 13.4451
0.90626 -20.4378 13.5438
3.25606 -15.405 14.6457
1.43961 -15.6375 13.9585
0.531558 -16.7832 14.3614
-6.26937 -15.7445 16.8333
-3.48041 -15.5115 16.3273
-3.0183 -15.4756 14.9473
-5.5124 -12.9743 13.4853
-9.47847 -12.8851 15.9465
-9.11665 -13.6447 14.6016
-14.3973 -19.3144 12.7761
-12.9933 -16.6568 12.8905
-12.1965 -14.2535 12.3616
-14.8981 -12.4883 10.2275
-15.2393 -12.2818 12.1149
-16.9905 -10.9437 16.3428
-17.1773 -12.1171 15.4639
-20.8004 -14.953 17.2201
-20.6574 -13.192 16.5082
-23.0919 -11.3248 18.7579
-21.6135 -8.58265 20.9553
-16.6243 -7.65131 22.47
-17.016 -7.78391 20.5988
-18.2424 -7.14408 19.9643
-16.4095 -2.3738 14.5963
-16.1911 -3.97972 16.9642
-17.0495 -5.18672 16.9834
-15.8173 -7.37953 14.1231
-10.1851 -4.88567 17.0076
-11.4925 -5.49331 15.0806
-12.5584 -5.83234 13.4538
-11.8929 -3.58678 9.20698
-11.2134 -5.10315 10.0036
-8.07926 -7.79255 7.11475
-8.07168 -6.83412 8.34695
-4.45193 -5.90662 8.54299
-3.82237 -2.71186 12.306
-4.60218 -2.58976 10.5709
-10.7054 -0.163382 7.57475
-7.80479 0.153607 7.52067
-5.64968 0.591125 8.86035
-2.57215 4.23224 9.85928
-4.08492 3.9257 9.80671
-8.04512 10.2402 9.0062
-6.62044 7.98539 10.1479
-5.55719 7.33402 9.27424
-3.3208 10.0069 7.70237
-5.36418 14.4452 3.67532
-3.90757 12.331 3.77408
-3.39105 10.3944 3.91786
-1.28417 5.1444 0.841885
-2.3325 6.40239 1.84628
-1.95376 7.80057 1.6854
0.8161 10.1861 -2.14745
-0.714057 8.90692 -1.7334
-3.92749 5.97681 -4.38023
-2.49945 6.80622 -5.38292
-1.15462 6.78186 -4.69884
1.01988 3.67138 -6.24987
1.12031 5.11031 -7.36043
-0.465601 6.41573 -11.9804
0.129639 4.7338 -11.1052
0.541888 2.04467 -13.7427
1.61855 2.29531 -19.0625
1.77503 1.40221 -17.2604
3.75892 -2.57132 -16.7325
4.73759 -1.00998 -16.8571
7.73448 -0.427329 -19.2382
11.4644 -0.180303 -19.7596
13.8294 4.38478 -20.9905
11.9986 4.58629 -20.4799
11.2957 3.54496 -19.5933
9.72493 1.36332 -15.197
7.9144 3.45012 -16.2283
7.90598 3.61321 -17.749
4.60419 5.29341 -18.6622
9.99666 9.43494 -18.7989
7.71551 9.28919 -18.2273
5.83381 8.8603 -17.8243
3.52455 12.9551 -18.0144
3.81605 11.8453 -16.4292
-0.495289 9.0865 -17.1575
0.123332 8.94413 -15.4273
0.833586 10.1847 -14.7986
-1.42593 14.7061 -10.4739
-0.946641 12.3919 -10.9494
-0.282038 10.5839 -11.1265
-3.65941 10.2839 -14.7176
-4.89302 10.1965 -12.6717
-3.71315 9.15231 -11.3533
-2.94716 3.15679 -7.76484
-3.93244 4.61072 -9.31117
-4.88398 5.62181 -10.7136
-8.45191 3.68003 -8.11382
-8.15353 3.62659 -9.94901
-10.4657 2.51926 -12.8659
-13.7041 2.99775 -11.0092
-13.7486 2.81119 -7.30734
-11.4358 6.27517 -1.86411
-11.815 4.87907 -3.23041
-11.7625 5.00546 -4.75449
-5.86903 8.8728 -7.94495
-8.48385 7.84118 -6.96658
-8.5685 7.05616 -5.70639
-6.6071 8.04816 -2.57291
-5.91506 10.9664 0.245035
-4.05021 11.6114 -1.07175
-4.21846 10.9641 -2.95006
-5.66907 13.8921 -8.99863
-4.22536 13.2533 -7.25538
-2.79139 12.3978 -6.28255
2.86639 8.36217 -5.91052
1.66584 10.4032 -6.4257
0.984819 12.1506 -6.95509
4.41988 11.4036 -9.72498
3.56889 12.8437 -10.6699
2.94143 13.8094 -9.68512
3.99467 18.3138 -10.3126
3.13073 17.1735 -11.4556
0.422303 14.2174 -14.3755
0.962942 15.6818 -15.4937
2.28177 16.2481 -14.9932
6.06016 16.9101 -17.8731
4.66098 17.4467 -17.6948
1.67668 17.8962 -19.9482
1.9247 15.269 -22.7376
0.250194 11.0362 -25.4848
-0.424468 12.8832 -25.909
0.497892 14.1464 -25.9753
-0.260213 16.7202 -33.0296
0.436012 15.0326 -30.7594
-0.466487 15.4142 -29.4587
-4.16639 15.8264 -29.9722
-7.50276 19.8894 -26.822
-6.29805 19.5468 -28.7682
-5.30306 19.4681 -30.5224
-3.74 22.3659 -27.3001
-2.06047 21.761 -28.0341
-2.19128 21.2439 -29.3748
2.2791 20.803 -33.9733
1.51356 21.7223 -32.361
1.0839 20.7385 -31.2672
6.2086 21.3728 -31.1034
5.09958 22.3889 -29.2395
3.82544 20.9753 -28.6479
4.12666 16.9761 -25.7746
4.34097 18.8741 -25.5487
3.75688 21.1636 -19.4488
4.96359 19.9295 -21.0092
6.10961 18.9505 -22.2785
10.9885 18.7189 -23.2981
10.7041 17.7977 -21.5232
9.34473 17.1369 -21.4251
12.0984 12.3193 -22.7793
10.8275 13.0053 -20.8905
10.0571 13.9077 -19.3831
7.97241 12.2305 -15.2596
9.81405 12.1878 -15.9358
12.2516 10.1776 -13.8766
12.4141 5.09407 -15.0826
10.8955 5.54762 -13.9184
10.2701 6.89666 -14.1427
2.91971 5.21915 -13.7891
5.46911 6.51114 -14.3743
6.63123 5.85211 -13.6763
5.59875 2.22863 -13.1628
0.25031 -0.12756 -9.02703
2.3953 0.793101 -9.41553
4.04696 1.6944 -9.78829
8.47626 6.53833 -8.46016
7.37957 4.58194 -7.71591
6.25898 3.12527 -7.00002
7.08297 0.486356 -2.64781
6.35369 2.20833 -2.2675
5.34436 2.57958 -3.34028
1.29583 3.30451 -1.50862
2.81814 4.36906 -0.97819
3.80065 8.65969 0.842668
3.13595 7.01046 1.61551
3.30145 2.71955 4.17176
2.26071 3.99997 5.2765
1.44172 4.96227 4.48664
-2.90114 6.1115 5.85835
-1.66482 5.48254 6.46928
-3.27213 -1.79389 5.27807
-1.92472 0.736853 5.58274
-2.02388 1.60882 6.89697
-1.46719 -0.64947 9.85175
4.15951 -0.916487 6.20558
2.65564 -2.01308 7.59893
1.51158 -2.86796 9.06993
3.56836 -6.18238 9.82688
4.01199 -4.87966 11.0435
6.24902 -5.82182 15.7691
6.47395 -3.58587 15.0178
6.99522 -3.61862 13.0935
12.7381 -0.534477 8.83365
11.4218 -1.91315 10.2809
10.437 -3.25921 11.4049
14.3597 -8.50574 12.4651
14.0417 -6.65871 10.9279
13.523 -5.3569 12.1944
15.3431 -3.42911 15.0595
12.554 -1.32046 16.4416
8.99179 1.78809 13.4897
10.0646 2.46262 14.9119
11.558 2.16669 15.0363
16.1273 7.86758 16.6415
14.9926 5.46974 15.4414
13.5194 5.4142 15.4469
10.9186 7.48535 13.5765
13.5231 8.89789 9.82666
11.8179 8.01224 9.88945
14.5713 3.47297 4.0662
12.7475 3.84867 6.31456
11.0068 4.74951 7.95522
7.71037 2.94516 6.24865
7.56153 2.9655 8.02289
5.05758 0.713863 11.0163
6.40223 0.236618 10.437
6.92469 -2.79718 8.3096
9.24178 -5.61464 7.38434
11.2395 -10.6024 7.9568
10.8182 -9.48089 9.52695
9.62936 -8.50928 9.62862
10.1716 -5.68955 14.2706
8.96559 -8.3542 14.2647
8.05926 -8.67811 13.1197
4.36267 -8.50883 14.0263
2.14938 -4.04611 18.2829
1.81139 -6.30536 17.6018
1.72988 -8.10782 16.6157
-2.89263 -12.8909 18.8357
-2.18481 -11.2499 17.3786
-1.6707 -9.74655 16.1635
-5.5496 -4.97384 15.8316
-5.05117 -6.95961 14.4756
-4.3611 -8.61724 13.716
-5.46683 -9.96378 10.2961
-10.3025 -10.1834 9.77426
-9.1085 -11.0619 10.0443
-11.3352 -14.5082 7.84077
-9.69146 -14.4544 8.62114
-7.02426 -14.5686 4.80135
-6.53381 -14.8529 6.59944
-0.141513 -15.3438 9.8816
-2.14993 -15.8979 8.18055
-2.9296 -14.5662 7.94427
0.931998 -15.3404 5.85381
0.455654 -12.6795 5.62601
-0.281803 -12.0792 6.81306
-0.744713 -5.61288 4.71695
-1.56959 -7.80906 6.05116
-0.468283 -8.28824 6.99591
-0.581467 -5.54914 13.6831
-1.42595 -6.77499 11.4189
-0.18316 -7.31935 10.7302
-1.95484 -12.5382 12.0073
0.385136 -11.6505 12.9317
1.12273 -10.7874 11.9423
4.18721 -14.4819 9.57233
3.20352 -10.2537 7.07997
4.60552 -11.5997 8.86366
3.65869 -12.4789 9.70472
timestep
6.02776 -3.34459 27.3313
6.15242 -1.79289 27.5925
9.58917 -0.863072 30.4733
8.31293 0.341672 29.7385
14.6141 4.40867 26.2486
12.5396 2.18676 27.854
10.5598 1.06092 26.7951
12.6126 -4.37856 23.4303
10.3856 -1.60625 22.7835
8.41252 -0.582925 24.0713
3.86071 -0.0571831 22.8626
4.6811 -1.08633 23.5793
3.65404 -4.93677 25.4411
2.94441 -4.35579 23.7608
0.452937 -4.25995 19.1314
0.700816 -5.26034 20.7597
-0.839857 -8.72075 20.6106
-1.93883 -12.2699 17.6893
-0.574476 -11.0031 17.6019
1.36283 -10.7176 14.3604
3.16442 -6.94583 12.11
3.74582 -8.19764 12.7918
6.20517 -4.87574 15.5241
5.56737 -6.35337 16.4887
5.74933 -7.76123 15.9535
3.47547 -10.1173 22.2207
3.03919 -9.38423 19.5213
3.91926 -10.0708 18.5034
3.04496 -13.7083 19.3467
1.92837 -16.3451 15.5312
3.18432 -15.5764 16.0311
7.94542 -10.1569 13.0744
7.19042 -13.0313 13.613
5.53336 -14.8486 13.0735
5.14379 -15.051 9.23025
5.92403 -16.6302 9.78946
9.67071 -19.5919 10.3952
8.84955 -19.0514 9.14853
6.63157 -23.4958 7.4066
6.52204 -22.0011 8.57082
3.06426 -22.4648 9.91521
0.0485106 -20.0908 9.41047
-0.284265 -14.4636 11.016
0.895242 -15.1987 9.64655
0.440373 -16.4046 8.74671
1.78082 -19.9314 4.15852
0.926385 -17.1348 4.14209
1.74875 -16.294 5.1541
1.2819 -12.6185 4.72844
1.61883 -9.48412 9.61973
-0.48199 -9.24455 8.47082
-0.0700727 -9.55513 6.5434
-0.658707 -7.3927 1.91845
-0.132635 -6.92517 3.66848
0.400268 -3.00966 6.53584
-0.683568 -3.80566 5.83321
-3.48187 -1.65707 4.54926
-0.351436 0.170429 1.38155
-0.882052 0.807594 3.08537
-0.734494 8.15707 7.01008
-0.434626 5.80606 5.24045
-0.696842 4.54598 2.96742
-1.80355 7.06055 -0.678078
-0.461001 6.5898 -0.217502
5.07032 7.38457 -0.15512
3.36163 7.82399 -2.47917
2.06534 8.55899 -2.07725
0.433902 10.7405 -4.73128
-1.49741 11.2744 -9.52608
-3.12484 10.1182 -7.76213
-2.68027 9.24032 -6.11075
-5.29062 4.58134 -2.24298
-4.42481 6.21906 -3.0845
-4.11416 6.17254 -4.55347
-6.43867 2.3642 -7.77768
-6.49472 3.50646 -6.18639
-8.62519 4.23637 -2.06369
-9.80245 3.0096 -2.8803
-9.19231 2.12617 -3.9369
-10.3463 -1.64588 -4.02446
-11.606 -0.667775 -4.94743
-15.1615 2.20858 -6.41879
-15.0074 0.622677 -5.30736
-18.0378 -1.21807 -3.74418
-18.4804 -1.42705 -8.44042
-19.7712 -0.901856 -7.03554
-24.231 1.23386 -6.96523
-23.528 -0.292683 -7.82612
-22.9823 0.220157 -11.5792
-19.5312 -0.0974142 -13.1586
-17.8913 4.93951 -11.6026
-16.9621 3.28652 -10.8563
-16.6343 2.00275 -11.6944
-12.0301 -0.566683 -13.6271
-12.8473 -0.684613 -10.9037
-13.4151 0.517792 -10.3156
-11.0254 2.65594 -8.27562
-8.06952 -0.206316 -12.833
-9.0382 1.93919 -12.2453
-9.49909 3.85062 -11.4278
-13.494 5.80051 -14.1502
-11.8493 6.2865 -13.1633
-15.1427 8.24965 -10.5588
-13.4995 8.88945 -9.69067
-12.338 8.96494 -10.5384
-8.0226 10.0459 -12.014
-7.77148 11.0215 -9.86468
-9.57354 11.192 -9.02159
-12.7029 17.0612 -7.82157
-10.7889 15.8196 -7.95217
-11.4473 14.0155 -7.51254
-12.9519 7.99779 -5.88787
-13.5722 10.2609 -5.79424
-14.4026 11.9359 -6.37308
-18.8986 12.025 -7.76072
-18.142 12.4602 -6.04135
-19.6516 11.2822 -2.76991
-17.7429 11.5827 0.502938
-18.4971 15.1537 1.70069
-15.5456 17.0419 -3.99907
-16.5487 16.7241 -2.33054
-16.0783 16.0083 -1.07718
-9.47184 17.7988 1.95468
-11.8988 16.3918 1.31185
-12.6382 17.0152 0.10253
-11.1866 17.9859 -3.43581
-7.15885 14.1656 -0.855832
-6.32219 15.6937 -2.48538
-7.90277 16.1676 -3.54735
-5.24676 14.9357 -9.47047
-6.32797 14.1504 -7.46293
-7.42038 13.3978 -6.03069
-10.0631 12.4213 -4.37425
-9.62176 10.2293 -3.62504
-7.90887 9.96427 -4.50307
-10.2668 5.66685 -6.15481
-9.22123 6.5233 -7.60829
-7.98085 7.20059 -7.16129
-3.37166 6.61171 -9.26542
-5.25102 6.55597 -9.54136
-7.43807 6.10788 -14.1996
-5.86713 5.0828 -14.1109
-5.44793 4.4602 -12.7784
-4.46012 -0.162306 -13.8791
-3.93713 1.23162 -14.2634
-1.01643 0.792744 -16.894
1.74598 -0.0911168 -14.4548
-1.72029 2.47189 -11.1323
0.222337 2.75679 -11.1442
1.01517 2.92654 -12.3316
6.80229 7.41401 -13.3733
3.99687 6.2762 -13.3822
3.50014 5.81724 -12.0286
4.21726 7.95898 -9.01936
0.793606 6.74709 -5.84717
1.61539 4.72372 -6.86938
3.63188 5.02693 -6.80963
2.37845 0.944362 -8.41209
3.71237 1.41634 -9.76167
4.75929 2.43227 -9.26906
10.5335 4.51593 -11.0592
8.85113 3.51634 -10.5727
7.57086 3.86812 -11.2674
10.7634 0.722277 -15.0516
8.69736 1.95704 -15.3462
7.08606 2.95301 -14.8275
4.27412 0.190419 -17.7523
4.37695 2.01664 -17.3286
3.16509 6.41596 -21.4361
2.46463 5.5875 -19.4443
1.78153 4.76642 -17.8028
-1.15717 5.72795 -13.9119
-2.21129 6.22356 -15.4638
-1.86326 5.36535 -16.6555
-5.99392 2.5522 -21.2551
-4.08334 3.38804 -20.1136
-4.72359 4.85406 -18.9038
-7.59053 8.6553 -18.8804
-8.07487 6.83004 -18.6734
-11.5254 5.42403 -18.4541
-7.71943 1.97982 -17.0402
-9.58305 1.55596 -16.4687
-10.7182 1.82017 -17.3892
-14.3243 -4.73337 -18.5568
-12.3593 -2.56779 -18.4131
-12.7623 -1.4336 -17.4055
-14.722 -3.56521 -14.9899
-17.7759 -4.10705 -12.9122
-16.7996 -4.32004 -10.8609
-14.8732 -4.41581 -11.3746
-11.4018 -5.28496 -13.9126
-10.0986 -4.9896 -11.9378
-11.2145 -4.923 -10.4026
-11.0461 -7.16172 -5.65402
-9.49725 -6.40027 -6.40462
-9.58422 -5.00299 -6.91907
-5.94062 -1.61012 -6.5846
-6.63801 -2.96248 -5.59991
-3.99378 -4.51961 -2.02028
-4.57337 -2.71485 -2.44386
-3.45845 2.94454 0.383994
-3.89835 1.13927 -0.023745
-3.40296 0.638651 -1.39688
-0.627796 3.25712 -4.06022
-0.338363 2.43753 -2.79908
4.84533 3.47178 2.66122
2.68122 2.59439 0.885374
2.58983 3.23191 -0.535859
6.05418 4.00449 -1.57062
12.0293 5.503 1.95537
9.87746 5.53513 0.862151
9.54754 3.73568 -0.0749788
12.1136 0.942607 -1.01448
11.9412 0.986818 0.888064
14.7591 4.15429 4.57071
15.3025 1.89084 4.30585
13.5429 1.07753 4.3941
9.25188 -1.02181 6.4533
10.3353 -0.459773 8.47802
11.8631 0.559371 7.74839
14.9685 5.35064 11.9059
13.6971 4.61244 9.97701
14.2608 2.73207 9.76165
16.4574 0.408686 11.8739
18.9763 2.24508 13.9849
20.9579 7.48624 11.6718
21.0601 5.7188 11.0136
20.015 4.66328 11.0712
18.4071 -0.113176 5.84976
18.1976 1.45725 8.2377
18.9779 2.698 8.08504
18.6065 5.31277 5.31901
23.1878 4.36367 3.86511
21.8005 5.42266 3.31506
22.5587 -1.93947 -1.5179
21.9497 0.477702 0.0223668
20.7633 2.49674 1.06975
17.3499 2.9048 -0.700803
17.0887 1.70907 0.661258
15.7985 -2.48303 2.76722
16.0868 -1.88044 1.39393
13.9439 -3.32508 -1.32255
10.637 -3.39461 0.71437
6.64085 -0.728669 -1.70391
6.73774 -0.749525 0.236118
8.08311 -0.731641 0.997848
10.5327 4.18917 5.82934
9.42106 2.57712 3.69573
8.2705 1.62939 4.02738
6.03825 3.01386 6.70449
3.02782 -1.62478 2.04792
3.07045 -0.16501 4.01947
2.98584 1.13855 5.65733
-3.8344 2.69791 8.07059
-1.59424 2.22081 8.0888
0.166053 1.65242 8.32428
-3.7601 -1.20168 12.5623
-2.1094 -1.83417 11.0006
-0.290741 -0.935918 11.1251
2.26989 -2.97488 13.3133
5.99059 -3.39427 10.4157
4.51538 -3.84768 10.3255
3.09594 -6.37612 6.54992
4.09318 -6.98455 8.14045
5.36497 -11.4103 10.2823
5.89879 -10.1408 8.97692
12.7784 -10.8241 8.08464
10.2402 -10.7506 8.74902
9.31609 -10.8435 7.6091
10.3383 -17.8436 5.81147
9.69326 -15.6801 7.29971
9.78834 -14.4313 6.42909
6.3235 -17.5787 5.7009
5.42932 -15.3038 4.75188
6.52398 -14.2914 4.34616
5.94376 -8.77328 5.22876
4.25435 -10.0417 3.61298
4.78379 -11.185 2.71359
10.6769 -10.0045 3.76775
9.12682 -9.15293 1.75265
8.19333 -10.2781 1.24812
11.2682 -14.0964 0.132506
10.0676 -17.2136 1.42177
9.21117 -14.737 2.01511
9.23159 -13.8967 0.740214
timestep
-4.29051 -7.01204 37.4178
-3.91788 -5.82795 38.0133
-5.2326 -1.19671 38.5931
-5.08443 -2.24117 37.0074
-8.9808 -3.40229 29.4575
-6.61518 -2.521 31.8393
-5.27708 -1.14054 33.5112
-1.09955 4.71104 37.4364
-2.30073 2.82631 34.771
-3.48272 2.16587 32.6885
-3.66942 4.07115 28.293
-2.64939 3.15563 29.1242
2.44852 2.26602 26.9754
0.873913 3.23849 27.5116
1.19203 8.50264 27.2809
0.909634 6.8799 26.1701
1.70653 6.2185 22.5599
4.03166 5.8085 18.9241
4.91015 6.05683 20.619
8.04482 8.09978 19.9265
8.74535 9.01248 24.5556
9.02638 7.94976 23.5759
5.89002 5.24305 26.9988
5.29947 5.87847 25.3129
6.30663 5.45139 24.2645
5.9794 0.142626 18.9269
6.49439 1.86802 21.19
5.32382 2.61944 21.8135
2.58968 0.187776 22.8179
2.54926 -3.67655 25.3654
3.63425 -2.86499 24.7365
10.0234 -5.14058 22.1139
7.3284 -6.32034 22.1651
5.01939 -5.25243 22.0482
5.11897 -6.08515 18.1453
3.48042 -6.48806 18.7768
-0.600708 -8.17244 17.7343
0.629694 -8.84437 18.2599
0.891669 -13.4937 18.9897
0.223001 -12.5466 17.5056
-2.39703 -12.0765 14.8568
0.360189 -12.8336 12.4333
4.61303 -13.2994 15.4296
4.77983 -12.0419 13.8424
3.60442 -11.156 13.3348
5.1441 -3.97049 11.4459
4.01323 -6.6122 12.0192
4.99132 -7.68726 12.5573
7.71891 -6.39385 14.7151
12.9209 -2.01733 15.0366
10.5312 -2.29603 15.0899
8.6273 -2.74826 14.9258
5.51757 1.25119 14.0304
6.05896 -0.356003 13.2309
3.88214 -0.434722 9.12753
4.30995 0.709638 10.0626
2.3811 3.80659 9.23021
0.4514 7.7947 7.63676
1.77454 6.70222 6.85554
9.61131 8.06234 2.53504
6.94768 8.32271 3.87227
4.53907 8.28277 4.71442
2.5605 10.7897 1.32676
2.616 9.27018 1.62989
0.506967 4.98584 -4.33204
0.846588 6.71828 -1.95862
2.22164 7.32004 -1.51609
4.45024 7.37213 -4.65222
2.40803 8.34937 -10.7442
1.16011 6.81718 -8.99497
1.66572 7.43833 -7.16012
-3.7246 10.7155 -5.89818
-2.06713 10.1791 -6.73318
-1.73703 8.72851 -6.39501
-2.91702 4.25067 -6.94685
-4.01389 5.70407 -6.39989
-8.9208 7.44138 -6.02464
-8.92197 5.59742 -5.77554
-7.57666 5.23769 -5.01252
-9.04547 3.11391 -1.88212
-8.26565 1.96697 -2.99485
-6.72512 -2.61216 -4.95413
-8.16029 -1.40274 -4.55345
-11.8293 -2.63861 -4.37395
-12.4013 0.0177928 -0.426506
-12.4725 -1.96414 -0.658518
-17.59 -2.7723 -0.418401
-15.8222 -3.70799 -0.649501
-15.3085 -6.36961 -3.50303
-15.8226 -4.91981 -6.93034
-12.6186 -7.78304 -9.44858
-12.935 -6.05458 -10.3225
-13.1088 -4.79438 -9.56787
-8.50668 -1.29373 -8.67532
-10.4712 -0.744507 -10.5837
-11.0573 -2.01826 -11.3437
-8.18478 -4.38736 -11.6705
-3.53872 -8.816 -13.7749
-5.28914 -7.31161 -14.3021
-6.69941 -5.96698 -14.8142
-9.48782 -8.78452 -17.4119
-9.31968 -6.85983 -17.3598
-12.2925 -7.54466 -13.9847
-12.3765 -5.61254 -14.0427
-12.0956 -5.06138 -15.4225
-15.5998 -1.84308 -18.3856
-13.7334 -1.20904 -17.034
-13.76 -1.65483 -15.1631
-19.9916 0.190219 -13.8544
-17.7359 0.206305 -13.153
-15.8778 -0.0842971 -12.5308
-14.1313 3.10415 -7.16015
-13.6038 1.10535 -8.11479
-15.1429 0.0861774 -8.72056
-16.3033 -2.63202 -4.74435
-16.2422 -0.737204 -5.22964
-16.423 2.10171 -2.72855
-18.1816 5.20712 -4.0897
-20.9457 4.82681 -6.68092
-25.5676 2.67192 -5.20281
-24.2172 1.59679 -6.13708
-22.7354 1.6217 -5.79166
-22.1425 2.3137 -11.0706
-21.8127 -0.307222 -9.94659
-21.0752 -0.22422 -8.68184
-18.3589 2.31485 -8.16923
-13.6108 7.05661 -10.3295
-15.308 5.83944 -9.17822
-16.119 4.54501 -10.42
-16.4661 2.65215 -16.5662
-16.474 4.46207 -15.066
-14.8596 4.16414 -13.9718
-10.4158 3.00423 -9.29812
-11.0737 3.06819 -11.5677
-11.2066 3.49294 -13.4427
-9.09925 -0.520809 -14.1163
-9.47355 0.199741 -15.9887
-9.37633 1.75431 -16.1985
-12.5997 2.78413 -19.6135
-10.6228 3.01581 -19.5162
-13.109 5.89787 -17.3849
-11.3473 6.78621 -17.1468
-10.588 6.68522 -18.4753
-7.93903 9.98808 -20.4647
-8.16304 9.56231 -19.0328
-7.32725 12.678 -17.0413
-7.80806 10.8615 -13.6981
-2.43432 11.1236 -12.5955
-3.42656 9.54034 -12.3172
-4.55829 9.00259 -13.1765
-2.93505 5.70789 -17.0993
-4.3359 4.51189 -14.7796
-4.09361 5.26756 -13.4711
-0.287938 5.23474 -12.7432
3.29175 2.44968 -18.46
2.63977 3.06955 -16.2244
2.53487 3.24708 -14.2336
6.62756 5.08545 -14.7063
5.98317 6.12845 -13.2032
5.18255 5.24862 -12.3431
5.03672 3.73191 -7.71763
5.99938 5.35847 -7.70744
5.48746 6.33798 -8.65145
11.1073 9.12348 -10.0934
8.78297 9.62888 -9.61377
6.90257 9.81527 -9.12497
6.50329 10.1338 -14.1001
5.39919 10.6075 -12.5389
-0.335088 14.3419 -12.5647
1.11704 12.7979 -13.6503
2.03733 11.0803 -14.124
0.742015 6.68411 -18.8323
1.00665 7.43741 -17.0937
0.576523 8.8396 -16.9745
-2.72599 13.543 -18.9822
-2.75063 11.1605 -19.1882
-2.69967 9.26205 -18.8941
-1.26143 6.43969 -22.0758
-2.75971 6.05372 -20.9535
-5.44807 3.96114 -19.1684
-3.00444 0.81813 -16.1076
-4.90617 0.276929 -16.3914
-5.59479 0.416433 -17.691
-11.3472 -4.27062 -19.2649
-9.08554 -2.42445 -19.362
-8.10152 -2.45183 -18.1554
-5.4274 -4.85475 -19.3014
0.962197 -2.29012 -18.7282
-0.823249 -3.56971 -17.8555
-2.45192 -4.34369 -17.0145
-0.675668 -1.82889 -10.4283
-0.681084 -1.51706 -12.773
-1.95118 -2.88754 -13.5524
-6.19179 -4.46198 -8.78344
-4.58222 -4.31945 -9.80455
-4.30319 -2.87083 -10.4704
-6.05503 1.40545 -8.29784
-4.65657 0.0250045 -8.10295
-2.61695 -0.390766 -3.74855
-3.34607 1.05795 -4.68196
-3.54769 5.96465 -0.280938
-3.95106 4.20075 -1.14524
-2.91268 3.79406 -2.19758
0.512498 0.926053 -0.702776
0.436781 2.26873 -1.42223
6.97664 4.56293 -3.68149
4.62686 3.39393 -2.51849
3.69431 2.50393 -3.43893
5.46058 0.538454 -6.17213
11.2821 0.026363 -3.45173
9.93781 0.790718 -5.24294
9.04654 -0.813168 -5.87062
11.2109 -3.88106 -7.22226
10.163 -4.47061 -5.80267
15.0569 -6.58783 -2.76633
13.2303 -5.15088 -2.4396
11.5274 -4.13946 -2.43456
7.76865 -0.169516 -2.19404
7.81219 -1.51682 -0.185916
9.74233 -1.7248 -0.0859747
13.4702 3.89418 2.87267
12.5342 1.68479 2.72782
11.6085 0.00664152 2.74894
11.4401 -1.27852 6.29095
9.22745 -4.22729 6.21618
6.97857 -9.28865 4.64662
8.28471 -8.22462 3.59412
9.4579 -7.56098 4.24484
16.1225 -8.95854 0.969334
13.6085 -8.4004 2.4993
12.2877 -8.29517 1.79932
12.2921 -10.3215 -1.30119
10.2975 -10.134 -5.82284
10.6831 -8.80289 -4.47449
4.77827 -9.58549 -8.86855
5.77553 -9.13761 -6.19675
6.94836 -7.7192 -4.28818
5.77687 -3.86039 -3.51331
5.76075 -4.85231 -1.97436
5.22536 -6.1205 2.30422
4.24399 -5.27357 1.38557
2.21889 -2.80209 3.50079
3.26365 0.358872 5.39852
0.184811 3.68368 3.65679
1.94788 3.9797 3.01698
2.75043 2.84023 2.501
9.72602 3.04389 -0.00379697
7.45296 3.30245 1.74413
6.29543 2.39282 1.23386
6.91106 -0.301641 3.73594
9.36324 -2.68705 10.7763
8.39499 -1.46517 8.95677
7.77732 -0.274193 7.53319
7.45937 5.09871 6.74262
7.86861 4.26827 9.00828
9.23774 2.85049 8.84097
8.45602 4.05299 14.7178
10.2616 3.93698 13.3206
11.5626 3.55594 11.8954
15.0192 2.36272 12.8783
17.1103 -2.01783 12.4817
16.094 -1.10129 11.8301
13.3911 -3.46573 8.583
13.0532 -2.69046 10.1841
11.3819 -5.98194 12.953
13.0235 -5.86028 11.9866
17.4107 -11.8135 11.0002
16.1756 -9.73271 12.2465
14.8342 -9.27582 11.693
8.80873 -12.7137 10.1382
10.4518 -11.1787 11.3903
11.787 -11.2249 10.6745
8.42938 -8.30505 10.0667
10.3837 -7.46094 8.46922
11.3512 -8.6375 7.83247
18.2696 -7.69713 6.1238
16.002 -8.06475 7.56311
14.8971 -8.42752 6.6039
11.5861 -12.4474 7.03555
14.2278 -13.036 7.07535
14.8755 -12.1878 5.95407
13.105 -14.6623 2.35296
9.61008 -13.4079 1.9059
11.4284 -12.1207 3.21461
12.8032 -12.5809 2.86479
timestep
28.9587 -34.0953 24.6173
27.5909 -34.3056 24.1184
25.2209 -30.0208 24.6435
24.7542 -31.9021 24.6527
17.4503 -32.3122 29.2988
18.8884 -32.6132 26.2014
20.9396 -31.7615 24.9224
24.4639 -27.1244 22.2846
21.0742 -27.2136 22.6876
19.5598 -28.2096 24.4816
16.5562 -26.3896 27.517
16.3441 -27.2656 26.2741
13.5287 -28.0836 22.5377
13.1815 -26.8394 24.0617
9.65833 -23.0891 24.4446
10.1082 -24.9449 25.1632
7.15682 -27.3214 24.9738
3.0715 -28.7133 22.6077
3.68157 -27.0923 23.4733
0.402758 -25.1648 23.5933
1.92711 -23.8782 28.0333
1.12854 -23.1878 26.7616
6.33254 -20.3505 24.0968
4.8476 -21.4842 24.5521
3.45528 -20.9165 24.8511
4.00458 -20.7653 19.0371
1.50966 -21.2676 20.4034
1.20356 -20.5589 21.804
-1.75898 -21.4868 23.8475
-4.12977 -21.8309 27.9061
-4.13554 -20.7934 26.7965
0.82418 -21.7071 31.2342
0.535808 -19.6595 29.1181
-1.54498 -18.3508 28.2257
-1.03801 -14.3985 27.7919
-0.0231506 -15.3515 26.4994
3.12901 -16.4933 23.0201
3.04759 -15.6328 24.3329
7.47471 -13.7013 25.4215
6.23528 -13.5883 23.9981
6.66939 -12.8525 20.3369
3.88829 -10.9175 18.7338
7.95101 -8.10706 19.8516
6.76315 -7.48882 18.4172
5.27197 -7.41705 18.742
0.288864 -5.1009 13.9168
2.07144 -6.72669 15.5423
2.28477 -6.06518 16.89
-1.00247 -4.17019 17.6534
-0.447193 3.57998 16.5493
-0.561939 1.30787 16.4474
-1.03147 -0.627247 16.3606
-3.31388 -2.52607 12.2709
-1.8122 -1.47729 12.7516
1.48201 0.265337 9.49031
0.110939 0.710526 10.2041
-2.43211 0.714443 7.36933
-2.73707 1.05135 2.47938
-2.3698 2.42546 3.81992
2.04578 7.96223 4.28647
-0.460457 6.97252 3.07498
-2.75087 5.99578 3.41832
-5.48281 9.60617 5.33524
-5.56593 8.48324 4.30779
-12.085 8.70084 0.358308
-9.75282 8.67523 2.14787
-8.39894 9.34018 1.87408
-8.88909 12.635 -0.0536768
-5.29993 16.308 -5.60079
-5.92554 15.112 -3.36096
-7.69264 14.178 -3.37661
-10.588 15.466 -7.03197
-9.4917 14.0918 -7.86972
-9.10283 13.0272 -6.80225
-11.043 8.57656 -7.9356
-9.54972 9.73693 -8.56444
-4.78126 8.32828 -13.1677
-5.71817 8.9807 -11.5638
-7.20457 8.95343 -11.5527
-8.84023 7.36981 -14.8108
-8.31001 6.03726 -13.6372
-5.6763 1.78588 -12.3405
-5.78084 3.13229 -13.71
-5.3 2.50082 -17.3833
-5.63451 -2.09322 -18.7726
-6.94041 -0.931603 -17.9479
-6.66159 -2.55688 -12.9776
-7.87531 -2.10228 -14.3864
-11.152 -2.06199 -12.3219
-14.1485 -0.164757 -13.5588
-14.6032 -2.80112 -18.3009
-13.8377 -1.00576 -18.3038
-12.9282 -0.335477 -17.29
-9.35382 2.57144 -15.883
-8.91037 1.91674 -18.7369
-10.1871 1.4477 -19.3265
-9.77971 -0.634027 -22.5824
-11.8532 -4.05116 -25.549
-12.5095 -2.07055 -26.5896
-12.3495 -0.437104 -25.3893
-16.1812 1.61227 -23.1273
-14.3024 1.8789 -23.0755
-11.0265 4.79677 -22.3963
-12.4311 5.40389 -21.2484
-13.1326 4.32235 -20.5081
-11.3325 5.42394 -17.6001
-12.9749 5.15694 -15.8132
-14.5256 5.18866 -16.962
-19.1362 7.21016 -13.6704
-19.1252 7.98031 -15.9204
-17.2833 7.71413 -16.4172
-13.8308 10.1396 -12.542
-14.0226 10.8052 -14.6923
-15.9918 11.0091 -15.1852
-19.8611 13.9649 -14.3304
-18.1854 14.0927 -15.277
-16.2552 17.4143 -15.6581
-16.3974 19.0397 -12.2025
-14.31 18.6858 -9.04631
-16.2124 15.0172 -5.40534
-14.8679 16.2468 -4.77839
-14.5899 17.6439 -5.32317
-10.9292 15.7577 -1.57132
-10.1402 17.6156 -3.72062
-11.2288 18.6656 -4.06282
-9.43614 21.7294 -5.53862
-2.92656 21.1017 -6.7734
-5.13784 20.4644 -7.30131
-6.96339 20.2521 -7.94707
-11.2944 17.7837 -12.5665
-9.26318 18.8713 -12.0811
-8.12715 17.8797 -10.7961
-10.3415 11.3378 -11.9054
-8.68214 13.0266 -11.9966
-7.2851 14.341 -11.8958
-7.59494 11.796 -15.302
-6.1997 13.0088 -15.8783
-5.13546 13.3163 -14.8276
-2.86408 17.3923 -13.0914
-2.51273 15.9948 -14.3378
1.28972 13.8744 -16.0094
1.85173 15.4148 -14.9799
1.17087 15.5465 -13.5714
3.90607 18.6043 -11.1731
2.81609 17.5138 -10.7371
-0.236639 17.8407 -8.37093
-3.90325 17.1977 -9.08266
-4.00234 11.0532 -7.06154
-4.34139 12.7445 -7.86003
-3.38973 13.5517 -8.69614
1.24762 10.9809 -14.0106
0.384715 11.9796 -11.4877
-1.14158 11.6507 -11.2701
-2.1696 8.44758 -9.66261
4.04018 5.84725 -7.81824
1.77174 6.49255 -7.39771
-0.0679427 6.91613 -6.93116
0.884404 6.22034 -2.31978
-0.524051 7.67475 -2.3422
-1.74444 7.63298 -3.38174
-7.75303 9.57839 -1.97584
-5.98665 8.94056 -1.65767
-4.99495 9.55981 -2.61642
-5.3664 12.5702 2.84333
-4.12413 12.6202 0.822806
-3.50992 12.5833 -1.06479
1.17088 13.3232 -0.523722
0.238812 12.4576 -1.88797
2.5638 10.5579 -9.13217
2.3812 10.9037 -6.76976
2.44403 10.976 -4.83132
8.3864 7.97953 -5.1751
6.41661 8.19667 -4.87505
5.87341 9.51079 -5.46078
8.30178 14.3198 -10.6506
7.23429 12.3901 -9.76041
6.72728 10.7632 -8.95695
5.51976 6.748 -11.2153
6.10518 8.36508 -11.8688
5.03393 10.1059 -15.0323
0.679589 9.5898 -19.2133
2.51689 9.12247 -19.1226
3.11124 8.31361 -17.8218
3.52212 1.12453 -18.8833
2.68314 3.70035 -18.0991
2.94175 4.80255 -19.2292
2.20491 2.73868 -22.3301
-2.51661 -0.728477 -24.2292
-2.12135 1.21909 -22.9357
-1.47242 2.57493 -21.5757
-1.17735 -1.7242 -16.4985
-1.18532 0.409464 -17.3661
-1.25267 2.32709 -17.8354
-0.641678 8.2218 -15.4961
-1.60964 6.53174 -15.8516
-0.885592 5.30702 -15.4293
1.64529 6.86168 -11.7522
0.216142 5.63356 -11.9335
-0.889697 2.20249 -8.51481
-1.76985 3.7291 -9.2854
-7.576 6.58855 -7.69037
-6.17085 5.27039 -8.42459
-4.94699 5.19882 -7.68421
-6.11503 3.27291 -3.53081
-4.90008 4.08999 -4.15052
-5.32338 3.43099 1.26078
-2.82696 4.16579 -0.317493
-2.4535 3.25927 -1.54095
0.12605 0.736777 -0.329864
4.33023 0.76851 -4.97165
3.59285 -0.46726 -3.21252
2.50632 -1.44063 -2.00597
2.74203 -5.13686 -3.22273
3.55363 -5.04039 -1.60767
7.03874 -4.47078 -5.632
7.71173 -5.84232 -3.84784
7.40701 -4.684 -2.23514
7.20058 -3.85671 1.85261
9.53397 -3.15555 1.67864
9.93314 -2.76191 -0.240298
13.7153 0.859276 -4.43463
13.7377 -1.03938 -2.85639
13.5092 -2.27212 -1.36936
14.9311 -1.71429 2.08392
15.3517 -4.53173 4.54232
13.9567 -9.21953 6.72381
13.3853 -8.81354 4.94794
14.1821 -8.05897 3.9007
10.3878 -8.58742 -2.13474
12.5356 -8.66103 -0.28802
11.9271 -8.62141 1.04519
8.90385 -10.739 0.70157
5.67468 -9.63891 -2.80463
5.97001 -8.95295 -1.16363
-0.44701 -11.0559 -3.42715
0.812295 -10.2731 -0.817597
2.4671 -8.76986 0.382541
0.611825 -6.05079 2.71736
1.71028 -7.15645 3.71736
3.387 -10.6498 6.85818
2.4413 -9.43424 6.89294
2.13624 -7.65637 10.105
0.999299 -3.94385 9.6558
-2.62149 -3.81994 5.96347
-1.26263 -2.35265 5.77835
0.160485 -2.63099 6.1803
6.0922 -0.1477 1.73376
3.95451 -1.52541 3.18828
2.98226 -0.847665 4.20401
2.27466 2.63514 3.24852
3.21227 4.20666 10.8613
2.49644 4.43414 8.59445
1.75783 4.30641 6.68995
-4.6997 4.21561 8.08066
-2.66817 5.63848 8.05823
-1.09223 6.60468 7.51924
-1.61259 11.2611 12.2129
-0.11532 10.0818 10.7468
0.879414 9.44027 9.09189
4.69612 9.35014 8.80179
7.94395 5.90465 8.70923
6.71322 6.15731 7.87281
5.97511 3.0035 4.97224
6.05505 2.60273 6.84167
9.69964 -0.285576 8.27561
7.71936 -0.47807 8.42686
4.08037 -5.22966 12.4916
4.90315 -3.70145 10.4315
6.3352 -3.24066 10.5541
10.6063 -7.86233 14.4535
8.93569 -5.86257 13.6773
8.73397 -5.74125 12.1896
4.52662 -11.406 11.5154
5.39054 -8.95424 11.914
6.63738 -8.6846 11.0806
8.68712 -5.40894 7.64279
6.10672 -5.9117 7.40173
5.81087 -7.46084 7.43267
9.29953 -7.11595 4.07549
7.01486 -7.84256 3.00324
6.06506 -8.60655 3.93812
8.60005 -13.686 4.80324
6.31331 -16.0546 4.35606
6.0176 -13.4603 3.5644
6.96024 -12.5013 4.1885
timestep
20.9861 -3.48244 27.9725
19.7665 -2.96387 27.3553
15.6097 -4.64643 25.4152
16.6458 -5.21719 26.9682
17.0296 -5.95839 32.4877
15.338 -8.34214 30.6449
15.653 -8.69281 28.1712
18.2398 -17.333 27.9418
17.5526 -14.0224 27.631
16.0154 -12.1452 26.7945
11.8765 -14.6885 27.147
12.9918 -14.2545 26.0511
11.8393 -14.9747 20.7833
11.6184 -14.1828 22.5427
8.41595 -11.6109 25.1694
8.73759 -11.8332 23.1953
6.06326 -9.92348 21.3292
6.50097 -7.31208 17.4691
7.8778 -8.06132 18.6258
11.1374 -6.73589 20.1461
11.7358 -9.74779 23.4082
12.3459 -8.35007 23.2953
18.8756 -10.056 23.1353
16.901 -9.78867 23.1993
16.0629 -8.47165 23.3326
19.5494 -2.06128 21.6284
18.7026 -4.48582 22.8906
17.9529 -5.45999 22.0479
19.1257 -6.41347 18.6124
14.7975 -5.9088 16.4153
16.0122 -6.80874 16.3966
18.9637 -14.1596 13.043
18.3332 -11.2441 12.9984
16.5335 -9.47563 13.6498
14.6242 -8.40336 10.3614
13.3799 -8.66558 11.7446
9.32987 -11.1605 12.4279
10.8459 -11.426 12.1211
11.6661 -16.0188 11.1702
10.1686 -14.86 10.5339
6.74408 -16.352 9.84889
3.37773 -14.8172 10.4993
-1.33369 -13.2745 8.99245
0.138974 -12.6136 7.82733
1.31688 -13.5642 7.51172
7.07685 -9.44126 4.89195
4.64898 -10.571 5.81092
4.63326 -12.0854 6.21213
7.84117 -12.9303 8.03371
13.0584 -10.7751 4.61965
11.711 -10.4682 6.5052
10.5042 -10.1418 7.92625
9.54171 -5.86747 10.2772
9.21229 -6.5135 8.46404
6.88029 -5.70801 4.38374
8.46816 -5.89594 4.79454
10.6305 -3.15937 3.30755
6.23652 -2.18157 3.05574
7.58752 -1.6817 1.81012
6.66013 2.1969 -6.31563
7.10441 0.832471 -3.75692
6.75078 0.35463 -1.25385
4.99982 4.42958 0.118535
4.37531 3.24428 -0.608203
-2.688 4.59864 -3.4544
-0.242059 3.86611 -1.90975
1.06861 4.35508 -2.33254
0.732423 7.77844 -3.85789
-2.87028 12.0143 -7.41106
-2.41828 9.47895 -6.92879
-2.57887 9.31699 -4.92254
-5.38741 12.5404 -2.88535
-6.45107 10.9194 -3.29662
-5.85692 9.5831 -3.0522
-6.70457 5.11352 -1.15434
-7.80669 6.5375 -1.85234
-12.9037 6.33414 -3.52739
-12.3834 7.39912 -1.97072
-11.5676 6.68292 -1.01014
-14.039 5.79025 2.09227
-13.8816 4.38603 0.977717
-14.7226 -0.375229 -0.785151
-15.2012 1.51512 -0.830006
-18.8531 0.709719 -1.31336
-21.549 -1.70764 -4.50594
-20.9901 0.151645 -4.36221
-21.7468 4.1927 -7.81865
-22.5538 2.75026 -6.75858
-24.122 0.0692105 -8.87706
-21.9571 -2.69491 -10.5841
-17.7241 -1.43192 -13.618
-18.3745 -0.0601175 -12.2618
-18.9276 -0.55912 -10.8605
-15.223 -0.721357 -6.29059
-17.5501 0.961836 -6.57227
-17.9433 1.49499 -7.95145
-16.9831 5.00749 -8.71965
-10.4282 4.82295 -9.7279
-12.1808 5.75026 -8.65187
-13.6098 6.66836 -7.88097
-14.5864 11.2184 -6.89278
-12.8967 10.3041 -6.8128
-7.92991 12.4298 -7.66742
-8.93207 13.2733 -6.20231
-9.76 12.1733 -5.48021
-8.75314 9.96337 0.133172
-10.5331 11.3401 -0.0935343
-10.0895 12.4654 -1.66976
-12.4359 18.1772 -2.3808
-10.4335 17.0125 -1.8956
-8.84856 16.0071 -1.23895
-2.50623 13.7854 0.572522
-4.24718 15.4151 0.538342
-5.57845 16.8801 0.455399
-4.38955 19.5575 3.7663
-3.92401 19.92 1.93039
-0.500357 20.8509 0.629812
1.6315 21.2347 3.77021
-0.426053 20.9967 7.03017
-5.00836 19.5401 9.46939
-5.03271 21.1189 8.45391
-4.22356 21.3555 7.21954
-7.47772 25.209 1.50928
-6.75249 23.1164 3.45327
-6.30056 23.4602 4.84644
-8.94367 25.702 6.22305
-13.6943 26.7641 4.52591
-13.2738 24.8901 5.87382
-11.993 23.6302 4.98159
-9.69498 19.7158 1.35553
-12.0249 20.1193 1.60485
-12.2824 22.0044 1.50938
-13.4651 26.8159 -3.35175
-12.5634 25.0807 -2.0345
-13.6121 23.4834 -1.70146
-9.77298 23.3492 -4.94924
-10.6605 21.6329 -4.91397
-12.085 21.5911 -4.60136
-16.1994 20.3259 -6.00296
-14.8334 19.0581 -5.52071
-14.9879 14.8697 -2.79496
-14.7503 14.4654 -4.69715
-13.9018 15.4055 -5.41644
-14.5268 16.1249 -10.09
-13.8768 15.2049 -9.10535
-10.5679 14.1737 -10.5398
-11.7075 15.2036 -14.0351
-12.4481 11.6682 -18.0263
-10.9236 11.4915 -16.8488
-11.0927 11.7232 -15.3735
-8.1634 8.90574 -9.39126
-10.0551 9.91337 -11.4051
-9.44855 9.55734 -12.7731
-8.01284 5.9099 -12.6686
-6.60262 4.35613 -5.96278
-6.0719 4.81297 -8.22267
-5.43445 4.98291 -10.1046
-3.90231 0.36819 -10.5206
-2.34215 1.36854 -10.8699
-2.28374 2.81884 -10.1819
3.54156 4.93893 -8.10688
1.84681 4.03562 -8.35496
1.20587 4.23264 -9.69695
4.70336 -0.346582 -9.11703
3.67878 0.648116 -11.01
2.65767 1.78364 -12.1163
0.586981 -0.0317594 -15.8422
0.118183 1.62162 -14.8953
-0.283391 8.29376 -13.3628
-1.37751 6.22549 -13.823
-2.24236 4.58594 -14.4696
-8.22873 2.2693 -15.6776
-6.34674 2.40192 -15.1291
-5.78922 3.71604 -15.5487
-11.5676 7.62943 -17.4641
-9.22125 7.33784 -17.5961
-8.7363 5.9779 -16.3369
-12.0031 2.53125 -16.9232
-11.993 4.00641 -15.738
-13.9256 3.16427 -12.5452
-10.8743 1.21927 -8.47907
-12.7538 0.739648 -8.56792
-13.414 0.3636 -9.96312
-16.0863 -5.76378 -12.2898
-14.61 -4.01447 -10.5135
-15.3949 -2.93419 -9.87024
-17.319 -4.121 -6.83201
-18.1335 -6.42409 0.370513
-17.0738 -6.18224 -1.80325
-16.1593 -5.79538 -3.59084
-11.0575 -10.6447 -3.18734
-13.187 -9.69201 -3.04506
-12.9593 -7.86579 -3.67141
-12.1869 -3.40273 -3.7494
-10.3172 -4.11015 -3.87012
-10.2465 -5.42515 -4.66127
-6.73376 -5.35031 -8.04495
-6.82978 -5.36116 -6.2464
-2.81101 -4.86053 -3.3172
-3.44842 -4.05266 -4.8962
-2.64362 0.764687 -6.24498
-2.09324 -0.553862 -7.573
-1.28634 -1.72385 -7.02872
1.53075 0.532298 -3.78887
1.71619 -0.575258 -4.87469
2.91303 -4.15045 0.381728
4.59522 -2.66847 -1.62657
4.25878 -2.94162 -3.17479
4.88435 -6.17827 -4.97094
-1.24086 -10.0348 -1.96191
1.0178 -9.48636 -2.63284
2.77314 -8.84292 -3.19903
5.09839 -11.9482 -2.73938
4.18191 -12.1257 -4.25086
-1.00148 -14.7096 -0.505578
0.0392358 -14.3729 -2.57357
0.776248 -13.8767 -4.31115
-1.36277 -14.2512 -10.8255
-0.948082 -12.9335 -8.88688
-0.792909 -11.9025 -7.18482
0.075058 -5.89645 -7.51109
-1.5532 -7.55005 -7.59166
-3.01277 -8.85197 -7.74558
-6.57147 -9.09554 -9.26955
-8.21884 -10.342 -6.24262
-4.92839 -13.2143 -2.76448
-5.06358 -11.3473 -2.47368
-6.41196 -10.7097 -2.77045
-8.98723 -4.74487 0.705631
-8.98744 -7.34593 -0.53257
-7.62398 -8.04834 -0.316351
-6.91784 -9.61011 3.16473
-3.08865 -12.3001 1.38689
-3.32077 -11.0722 2.77788
0.133922 -5.99563 6.2369
0.218745 -8.96529 5.78103
0.318863 -10.3485 3.65641
3.18675 -9.04809 1.20616
3.50831 -10.7926 1.68032
6.16027 -14.7984 1.67088
6.15751 -13.4522 2.47918
9.55313 -12.482 3.64019
10.474 -8.86118 2.46644
6.51976 -6.84218 -1.07863
8.13405 -5.62689 -0.539537
9.47664 -6.19052 -0.183813
15.6679 -2.99193 -2.86389
13.0172 -4.13399 -2.55537
12.1185 -3.68926 -1.47502
10.9431 -0.357377 -0.300855
11.3968 5.8319 1.54265
11.1183 4.33573 -0.316729
11.0902 3.12957 -1.8299
12.8214 5.81212 -8.8152
12.9725 4.76077 -6.70827
13.1072 4.10901 -4.89768
17.5737 8.48366 -5.4171
16.5467 8.05467 -3.402
15.8101 6.28161 -3.5059
16.9606 4.80129 -0.170214
14.5894 0.755324 -0.755146
15.5633 1.33675 0.132372
18.0131 -0.162711 4.14799
17.462 -0.983815 2.47102
14.9139 -5.49671 3.59443
16.4653 -4.66842 2.65548
20.7411 -8.06589 -1.91113
19.0249 -7.77345 0.107329
17.8959 -6.74471 -0.113966
14.3774 -6.36184 -6.36539
16.2254 -6.51845 -4.41795
15.7318 -7.1943 -3.15213
17.5684 -14.2436 -3.18883
17.5384 -11.6115 -2.80445
16.0791 -10.9536 -2.97335
13.7396 -7.95099 0.246391
14.3882 -10.2145 1.42699
14.1289 -11.2018 0.491344
11.4408 -7.98027 -3.14904
10.4418 -9.6227 -1.29334
10.9131 -11.1163 -1.41422
12.2597 -13.3516 -6.68728
10.2438 -15.0197 -7.64733
9.96471 -13.3664 -5.45381
11.2562 -12.9495 -4.86623
timestep
-30.9062 -8.669 13.0746
-29.509 -8.99277 12.8841
-27.4046 -6.79844 16.6792
-28.2984 -8.35878 16.354
-32.905 -1.82437 18.2506
-31.807 -4.98366 18.9261
-31.6339 -7.17332 17.7015
-36.0333 -14.1436 18.9116
-36.6755 -10.782 18.2618
-35.0565 -9.01168 17.4544
-37.3446 -7.27593 13.7346
-37.6119 -7.24227 15.2846
-41.7506 -5.01288 16.4739
-41.2381 -6.86595 16.4653
-41.487 -10.4349 12.6127
-42.3293 -9.76904 14.247
-42.6644 -12.0674 17.1442
-39.89 -15.2286 19.4428
-39.8983 -14.7208 17.5971
-37.8773 -16.4993 14.896
-34.6206 -13.0855 14.0849
-34.7011 -14.3705 14.9187
-29.5439 -15.5293 18.847
-30.6683 -14.9316 17.3134
-31.9761 -14.1281 17.54
-33.086 -8.77753 21.9992
-31.8578 -11.2845 21.3511
-31.2464 -11.3211 19.9631
-28.0177 -9.33737 20.3732
-24.3702 -10.9612 17.9788
-24.7935 -11.1727 19.4797
-20.7735 -17.3633 23.5298
-22.217 -15.0953 22.1317
-22.1073 -12.6619 21.6944
-18.6462 -10.7934 22.6014
-18.808 -10.8763 20.821
-17.5542 -10.7157 16.0868
-17.0968 -11.4555 17.4037
-13.2395 -13.52 18.728
-13.4634 -12.2332 17.2506
-10.9785 -11.5833 14.3991
-14.1459 -10.7089 12.3649
-14.8719 -5.2048 10.8777
-13.7041 -5.94589 12.1372
-12.7954 -7.16999 11.9726
-5.9907 -4.78348 14.2954
-8.43353 -6.1544 13.844
-9.25377 -5.80193 12.6359
-7.65503 -5.739 9.19657
-0.33629 -3.43862 7.85696
-2.28531 -4.33377 8.7541
-3.86967 -5.22978 9.51157
-2.11121 -6.31761 14.3266
-2.24387 -5.02405 13.0052
0.727652 -1.4127 11.9022
0.678463 -2.94148 11.6471
4.20533 -3.75756 10.5304
4.14029 -1.80936 6.24765
4.97641 -1.16322 7.80541
11.3377 3.29023 10.1328
8.93277 1.68257 9.31436
6.70406 2.29101 8.25156
4.71548 6.42068 7.28204
5.49304 5.35999 6.4812
10.0674 6.4895 0.834146
7.75969 5.90076 2.54679
7.50735 6.90582 3.56681
8.11731 10.2786 2.09988
3.85771 14.677 0.330914
6.11371 13.6534 -0.705571
6.09481 11.6874 -0.810831
1.74304 9.32517 -1.94788
2.3735 10.1127 -3.62118
3.87822 10.3247 -3.68824
5.84715 10.3142 -8.80591
4.70103 11.0397 -7.36605
-0.250358 14.905 -9.08734
1.45893 14.1166 -8.92734
1.42233 12.6115 -8.58646
-2.18573 10.7665 -8.58332
-1.45685 10.6391 -10.3354
-2.45584 10.5405 -15.4967
-3.14403 10.4306 -13.6317
-6.61264 9.3528 -12.3853
-9.11141 12.573 -9.79341
-8.65427 10.8367 -9.41206
-13.0112 9.79183 -9.61277
-11.6682 8.81843 -8.52558
-10.7188 5.24226 -9.27505
-8.93503 6.20179 -12.4916
-6.43073 6.20686 -17.3601
-5.52 6.90146 -15.8114
-5.5547 6.23178 -14.4286
-2.96719 2.98029 -11.3888
-2.17517 5.75375 -11.3856
-2.28291 6.56796 -12.6014
1.2049 6.93534 -14.0605
1.39432 8.78802 -6.80112
1.90659 8.58231 -9.03563
2.24832 8.73873 -10.9803
3.66712 13.1384 -13.4542
4.10141 11.1707 -13.1711
10.0265 9.31719 -11.9298
8.2522 9.49068 -12.6501
7.84208 10.9141 -13.0958
10.0734 16.2316 -15.1397
10.5068 13.9681 -15.1495
10.7136 11.9402 -15.3927
12.471 11.2299 -21.8666
12.792 10.7258 -19.5556
13.5015 10.8072 -17.659
19.1806 14.1009 -20.5809
17.7521 13.3866 -18.8289
16.9232 12.3339 -17.3106
19.0383 13.1795 -13.1643
19.4892 13.7757 -14.8559
22.5922 15.8188 -15.5306
23.8675 15.3884 -19.0826
21.5203 15.9938 -22.0605
19.7842 20.8813 -22.6283
18.6409 19.5164 -23.3799
18.4176 18.1804 -22.7745
14.9204 14.3981 -21.1052
13.9687 16.9859 -21.9617
14.7359 17.7247 -23.1264
11.7483 19.7346 -24.6105
4.99496 20.4382 -24.3553
7.17517 20.3787 -23.0924
8.94502 20.6007 -22.1727
8.41226 22.9622 -15.8508
8.63503 21.1885 -17.4175
8.81944 19.631 -18.5162
1.90492 17.9316 -15.7694
4.05909 17.6609 -16.6508
6.04015 17.4397 -17.0975
8.79827 13.7235 -18.9788
7.24408 13.0216 -18.0446
5.94411 13.814 -18.0416
1.53648 12.1739 -17.7399
3.18327 11.2245 -17.7532
5.60986 7.30982 -15.6281
4.05909 6.56031 -16.6509
3.62242 7.41602 -17.8572
2.4923 4.88304 -21.4797
1.96455 4.83175 -20.0165
2.6967 1.61923 -18.2088
0.592765 -0.156335 -15.5493
4.25885 3.1697 -13.8974
2.72698 3.20428 -12.7143
1.85263 1.94627 -12.5726
-2.68088 1.38857 -6.75442
-0.502926 0.778735 -8.7098
0.160453 2.08741 -9.17465
3.31367 2.75144 -7.3069
6.95931 -0.264593 -11.6892
6.14365 -0.299213 -9.4066
5.28626 -0.451162 -7.6437
5.93472 -5.07764 -3.35404
4.76512 -4.05229 -4.39138
5.61534 -3.56323 -5.58294
8.84328 -8.20051 -8.72145
7.63429 -7.34676 -7.40684
6.61838 -6.43121 -7.9289
1.45603 -4.13329 -12.0173
2.70531 -5.83174 -10.9993
3.9109 -7.25012 -10.582
2.64006 -11.4138 -12.2675
3.55694 -9.96908 -13.1324
-1.53093 -13.1578 -16.2741
-0.675118 -11.1469 -15.3283
0.193654 -9.44168 -14.8656
-1.25353 -3.50879 -17.3069
-0.707578 -5.39808 -17.185
-1.16457 -6.05593 -15.8474
-2.00319 -1.53047 -11.1149
-3.11104 -2.82503 -12.8143
-3.98056 -3.76267 -14.2806
-7.82744 -2.45093 -16.8953
-7.00736 -1.61175 -15.318
-8.66993 1.39041 -13.7987
-8.56194 -0.453612 -9.31472
-7.11228 0.80244 -9.60282
-7.25554 2.10158 -10.4514
-5.79364 8.52149 -7.51049
-6.57364 5.90625 -8.20344
-5.54529 5.05799 -8.78773
-2.43423 5.92309 -6.85756
-6.3304 8.91242 -2.87641
-4.20499 8.12101 -3.27242
-2.29281 7.4919 -3.38802
-1.6516 3.93901 3.04979
-0.816806 4.86428 1.05395
-0.379402 5.63696 -0.667412
3.12656 6.22618 -3.88858
3.93746 5.72996 -2.23785
3.21137 4.65454 -1.35092
7.36182 3.04212 -0.839417
6.01026 2.84308 0.587124
4.71549 1.5204 4.68148
6.51317 1.6351 4.11024
12.632 0.385813 5.75724
10.7263 0.965637 5.73068
9.70905 -0.0640868 5.17543
8.72794 -2.25064 9.30992
8.71012 -2.64215 7.84707
9.76033 -8.28234 8.32164
7.78783 -7.14341 6.57059
7.00374 -5.90552 7.12124
3.67588 -7.03511 8.62008
1.01418 -5.26659 2.51947
1.4937 -4.65119 4.82093
1.11322 -6.33385 5.75151
-1.88383 -8.59557 4.36551
-0.554767 -8.58218 3.06395
-5.24101 -4.96186 -0.0789125
-3.29434 -6.26868 -0.250198
-1.45152 -7.1422 -0.294771
1.74817 -8.23181 -6.24358
1.34857 -6.90612 -4.31321
1.25016 -5.86548 -2.61456
5.47984 -1.15871 -0.184707
3.50037 -2.44289 0.086825
2.73273 -2.49641 -1.62336
3.55114 0.8933 -3.03001
0.0821729 2.26147 -2.87263
-5.56274 1.91629 -2.02206
-4.26281 0.531407 -1.67763
-2.94277 0.791692 -1.04258
1.82773 0.112626 1.84933
-0.656517 -1.17361 2.70271
-1.75713 -1.58149 1.65671
-3.03091 -4.34018 3.75648
-6.71324 -7.10963 3.35701
-6.36009 -5.91406 4.72592
-6.44135 -13.9922 5.25122
-6.53641 -11.1094 5.69835
-6.18585 -8.93863 7.04946
-5.48391 -9.99885 10.7889
-3.86845 -9.5327 10.0261
0.795551 -10.0716 8.90213
-0.223204 -10.6799 9.77748
0.862304 -9.50878 13.2903
3.69977 -12.043 13.5266
4.62558 -12.0401 7.97047
4.79386 -10.581 9.26374
5.59329 -10.7186 10.5346
5.04584 -5.96801 14.0379
6.8687 -6.26646 11.8672
7.45365 -7.73858 11.9762
7.93896 -8.62915 15.6755
10.5864 -2.34079 19.3531
9.21367 -3.93161 18.318
8.16827 -5.11403 17.0918
2.64197 -1.73712 15.7982
4.92405 -2.14923 15.4183
6.77658 -2.46309 14.6646
10.0634 1.35198 16.7474
9.23085 1.69103 14.4916
9.5409 -0.0961697 13.6653
12.7678 -0.966846 11.8128
12.5538 -5.5573 10.5566
13.4803 -4.62932 11.2375
18.2867 -3.88057 13.4017
17.2264 -4.62722 12.0321
20.167 -6.45947 8.3673
20.3525 -5.87473 10.1887
26.7119 -5.76677 13.5806
24.5274 -6.59628 12.1865
24.0006 -5.64939 11.1182
26.3963 -1.10615 9.68261
27.993 -3.21248 9.86498
27.3116 -4.5811 9.38394
30.0881 -10.6594 11.6329
28.7826 -8.60551 10.8392
29.4458 -7.50802 10.0116
25.3523 -8.78265 6.20757
27.6995 -9.9729 6.49227
28.9486 -9.06061 6.58101
26.3927 -3.82529 5.70868
26.7536 -5.85304 4.10442
28.1886 -6.34896 4.09654
31.8215 -2.45975 4.55258
33.1708 -2.25811 7.80651
31.2336 -4.09796 7.13617
30.7693 -3.84856 5.65539
timestep
-23.0805 -11.3637 19.5055
-22.8313 -12.1926 20.6318
-21.6325 -12.5627 25.3738
-20.7389 -12.0101 23.7168
-15.6892 -12.8075 19.3283
-17.8882 -14.9194 21.0539
-18.9034 -15.2232 23.2605
-24.7994 -18.9705 27.0423
-21.5182 -19.1033 25.7257
-18.9936 -18.5363 25.135
-16.1777 -22.5601 24.9636
-16.2059 -21.1224 25.5286
-12.0856 -21.1934 28.0381
-12.4173 -21.216 26.1602
-10.7227 -24.5909 22.9988
-12.2031 -24.6286 24.317
-14.0159 -27.8169 25.083
-14.9614 -32.3016 23.8526
-16.1769 -30.9308 24.3912
-19.5782 -31.2985 26.1682
-20.8464 -26.8017 25.4363
-19.7718 -27.4622 26.1303
-15.6184 -25.9421 29.128
-16.8622 -24.6183 28.4903
-18.3416 -24.816 28.3682
-22.43 -18.6651 29.8548
-21.2299 -21.2388 29.7157
-19.8485 -21.3447 29.1282
-18.1108 -18.1665 30.4399
-14.0785 -17.5846 28.0661
-15.1068 -16.6944 28.7141
-14.3002 -7.65418 28.506
-14.2314 -10.6047 28.1156
-14.4812 -13.0675 27.47
-13.9732 -12.1563 23.6652
-12.2822 -12.4428 24.3829
-7.82683 -11.7281 24.3592
-8.92147 -10.6335 24.3727
-7.46059 -6.17105 24.953
-7.34692 -7.14965 23.3475
-4.86409 -5.50434 21.0915
-2.77941 -7.06243 18.3929
-2.54843 -1.4611 17.4436
-2.41554 -2.78909 16.0343
-3.27152 -4.13212 15.9942
-7.06556 -4.52226 9.86922
-5.74672 -3.59063 12.3081
-4.26038 -3.84963 12.293
-2.70571 -3.24671 8.85811
2.80995 -6.86368 8.22506
1.70312 -5.05794 9.16547
0.901568 -3.59223 10.2911
5.60477 -1.91247 10.2045
4.05277 -1.43733 11.156
4.64972 1.78277 14.8397
3.95283 1.61202 13.3729
5.74683 3.73953 10.9305
3.13171 2.46713 7.03997
4.49526 3.73601 7.23598
5.45441 10.7849 7.70053
4.20299 8.46522 6.32799
2.62423 6.61417 5.5674
-1.92735 7.89816 3.71779
-0.567414 7.14487 3.43617
2.52807 8.12285 -3.44558
1.28018 6.97451 -1.00392
0.759634 8.06537 -0.0268187
-1.06619 10.9312 -1.74435
-4.41821 14.1754 -6.82709
-4.16925 12.0155 -5.23665
-4.38771 10.7531 -3.66253
-4.95156 7.74056 -7.92199
-5.79857 6.92684 -6.49552
-6.45526 8.03063 -5.41766
-11.0416 7.42339 -4.28545
-9.66832 6.09682 -4.28177
-12.0377 0.0431819 -3.88597
-11.0308 1.71223 -3.59854
-10.7524 2.4828 -4.80387
-11.3332 4.33495 -8.32125
-12.9252 3.57958 -7.65632
-17.7359 2.70336 -7.99697
-16.1113 1.69891 -8.29953
-15.6675 -0.655956 -11.1584
-12.2194 -3.36711 -10.0085
-12.8107 -3.0645 -11.8302
-11.2472 -5.22486 -16.4399
-11.5285 -5.5197 -14.5342
-10.6187 -8.60644 -12.4576
-10.9513 -7.34619 -8.79681
-9.09003 -1.67724 -6.13559
-10.1406 -3.23316 -6.59792
-9.64457 -4.67007 -6.46121
-6.10801 -6.36147 -0.231703
-7.26946 -5.88657 -2.7583
-8.13758 -4.61155 -3.07916
-7.31552 -1.50366 -1.25338
-7.10018 4.56019 -0.281676
-6.97593 2.99029 -2.03567
-6.7422 1.60705 -3.34832
-6.65088 1.82596 -8.01716
-5.3034 2.18378 -6.75159
0.683961 4.44082 -8.69733
-0.808484 3.37382 -7.81916
-2.16768 3.87349 -8.2725
-4.70264 8.41554 -11.5029
-2.51462 7.63627 -11.8657
-2.54909 5.6189 -11.6828
-0.433071 -0.0711572 -16.1042
-1.374 2.00268 -15.2556
-1.8926 3.81427 -14.8841
0.866206 3.66994 -18.7931
-0.741869 5.34818 -19.4197
-2.45102 4.92171 -18.5121
-5.25806 1.4376 -20.5732
-3.61232 2.27343 -21.0745
-0.874452 3.04521 -23.5686
-3.0818 5.63826 -25.2504
-2.92604 9.29032 -24.0942
-7.31005 11.6639 -22.1056
-5.8367 11.4011 -20.836
-4.39961 11.4807 -21.3556
0.655104 14.6798 -16.7303
-1.11296 14.1121 -19.0683
-2.38314 13.3136 -18.7136
-4.27658 14.4386 -15.5776
-2.4384 11.2109 -9.05833
-2.61705 11.5427 -11.3663
-2.88023 11.8332 -13.286
1.30635 8.88217 -17.7941
0.0925367 8.95654 -15.6663
-1.62794 9.64693 -16.1095
-6.54849 7.32117 -20.5802
-5.61551 7.88014 -18.3633
-5.13803 8.22024 -16.5256
-7.55877 4.47926 -17.232
-6.89327 3.90323 -15.5955
-6.6537 5.20412 -14.7608
-7.19958 5.91334 -9.91343
-6.57734 4.6137 -11.109
-3.07505 0.846818 -10.2267
-4.1051 0.767554 -11.8681
-5.61325 0.914276 -11.6572
-7.90151 -2.95614 -12.4563
-7.27213 -2.51736 -11.1435
-7.3425 -6.04249 -9.73688
-6.11021 -7.29943 -6.41974
-2.46919 -3.92471 -8.80476
-3.50451 -3.43168 -7.29798
-3.76716 -4.32593 -6.10295
-3.62277 -0.563644 0.229503
-3.12204 -2.22052 -2.11469
-3.13833 -1.65015 -3.53142
-0.10578 0.0426411 -5.01464
5.3704 1.71267 -7.73015
3.72105 -0.0203478 -7.55258
2.48186 -1.52513 -7.18571
5.43648 -7.4781 -7.22046
5.21901 -5.5202 -6.99569
3.78723 -5.1412 -7.08687
-0.160434 -4.76626 -5.60571
-0.26183 -6.73223 -5.50977
1.14497 -7.15353 -4.96053
-0.00880905 -8.74201 0.0396643
1.71581 -9.6421 -1.19365
1.17208 -10.2645 -2.92092
0.625915 -15.0395 -2.75813
-0.293707 -13.6731 -3.70342
-4.44389 -16.66 0.110157
-2.90199 -14.9511 0.214427
-3.18011 -13.642 -1.23051
-2.86317 -8.89716 -3.76777
-4.67446 -9.50843 -3.44573
-5.02076 -10.3245 -2.17894
-8.22894 -12.2346 2.61783
-8.43581 -10.8007 0.794473
-8.52541 -9.79188 -0.863415
-12.0186 -7.87341 -3.41723
-10.9743 -7.11979 -2.00992
-12.078 -3.95404 -0.299054
-11.3315 -3.35442 5.207
-10.5257 -2.07862 3.9261
-11.2676 -1.61423 2.57705
-11.8547 5.03296 -0.630865
-12.6293 2.53305 0.658306
-11.5053 1.83486 1.21985
-9.06557 4.25434 2.9457
-6.86668 -2.73804 2.88368
-6.87578 -0.499575 3.48744
-6.6846 1.40216 3.2446
-1.07106 4.16851 5.94643
-2.33661 3.52852 3.98001
-3.33068 2.69313 2.3843
-2.2783 1.80086 -2.59522
-1.13484 3.26369 -1.96097
-0.803797 3.0769 -0.423531
3.67312 2.5334 1.25991
2.75125 3.94102 0.537254
5.88101 5.93139 -2.75826
5.45983 6.20409 -0.965218
7.08716 9.76844 2.75879
8.17727 9.51801 1.23696
7.3885 9.35059 -0.0439932
11.4836 8.02808 -2.0048
10.0587 8.24515 -2.53659
14.1186 6.6549 -6.07667
11.2186 6.66065 -6.73069
10.3444 6.09048 -5.61294
9.41308 2.46761 -5.91035
2.8695 2.23692 -3.80346
5.10746 1.75504 -3.38687
7.08136 1.3958 -3.07584
7.47415 0.756874 0.759783
8.17671 -0.739875 -0.148338
4.65235 -4.0979 4.53418
5.31821 -3.96869 2.33577
5.76664 -3.54336 0.45273
7.23789 -8.59576 -3.16566
5.43795 -7.2445 -2.62479
4.06745 -5.84895 -2.00768
1.20419 -0.00712772 -1.55897
0.942289 -2.32047 -1.47733
0.66723 -4.28054 -1.60285
-2.72439 -6.03118 -1.44598
-3.77502 -4.11848 1.58867
0.450667 -7.07924 4.2479
0.620409 -5.5977 3.00829
-0.243457 -4.30888 3.12439
-0.475541 0.69054 6.46537
0.769245 0.199508 3.84433
1.62535 -1.11336 3.59188
3.17585 -1.88805 7.02284
7.59831 -1.62132 4.52458
6.66675 -0.571033 5.80906
12.6611 1.70834 8.3034
10.0024 2.79725 7.65948
8.22203 2.97309 5.7842
6.71859 5.54976 3.32228
8.44237 5.25382 2.84764
12.872 6.00003 1.06479
11.8858 6.75905 1.99468
12.4727 10.3261 1.07541
10.2259 13.3495 1.03208
7.45921 14.0346 -5.09702
8.26174 14.3717 -3.32459
9.30865 13.4918 -2.70349
13.5255 10.705 -3.28105
12.4934 11.8502 -5.75009
11.9225 13.2547 -5.54486
11.1707 14.5127 -9.08489
10.5639 15.943 -15.603
11.7862 14.7689 -13.9999
12.6885 13.8717 -12.5129
18.3639 13.446 -14.9642
17.5824 13.9768 -12.7493
16.292 12.5451 -12.3378
13.6499 6.38019 -10.9197
15.1006 8.11373 -10.2848
16.3401 9.53747 -10.0164
18.7179 9.62738 -7.00729
19.8771 13.5845 -9.17013
20.6307 12.1931 -8.96101
24.8047 10.5891 -10.4208
24.3106 11.8257 -9.05934
27.0565 14.9799 -6.13866
27.3446 13.6772 -7.48811
33.0047 10.6692 -10.9628
31.3202 12.6312 -9.97037
30.8419 12.3886 -8.52801
32.7456 7.94338 -7.16764
34.4553 10.0963 -7.37446
34.0452 11.5201 -6.74701
37.8205 17.1059 -9.43019
36.2925 14.9519 -9.03225
36.3471 14.4333 -7.57378
31.1481 16.4152 -6.06305
33.3694 17.8241 -6.22062
34.6647 17.1877 -5.62442
30.8792 13.1461 -4.12303
32.1799 14.6055 -2.33014
33.671 15.048 -2.64628
35.9461 13.9605 0.740513
37.8971 12.0159 -4.16028
37.3874 12.2366 -1.53436
36.7889 13.5618 -1.13488
timestep
-8.14146 -27.7564 11.5428
-9.48066 -27.7176 10.9434
-10.5334 -28.5044 6.57203
-10.7975 -26.8579 7.47472
-8.68185 -19.9286 10.0788
-11.1063 -22.0006 8.54691
-12.8245 -23.702 7.71475
-19.2008 -28.0385 8.10504
-17.5061 -25.0941 8.65611
-16.4928 -23.2681 7.34997
-19.2924 -19.3496 7.15366
-18.7973 -20.4189 6.096
-20.7745 -17.8789 2.74463
-19.2404 -19.0443 2.63354
-15.2084 -16.8244 0.13369
-17.1321 -17.2618 0.0443317
-18.1135 -18.8151 -3.31287
-15.0737 -22.641 -3.42119
-16.662 -22.238 -4.37806
-18.4207 -25.3649 -3.24174
-16.4827 -28.0248 0.255985
-17.2674 -26.7841 0.0984127
-20.176 -23.4137 2.52409
-18.5421 -23.8159 3.57042
-17.3352 -23.9752 2.63791
-10.8777 -21.339 4.57943
-13.3555 -21.9572 3.14883
-14.6768 -21.6738 3.96789
-14.2825 -18.2391 5.44908
-18.0626 -16.5899 5.9379
-17.3658 -16.2748 4.54054
-21.8176 -9.61524 2.82588
-19.1674 -11.1078 3.06883
-17.4218 -13.0029 2.93138
-16.2816 -11.85 -0.704708
-15.0176 -11.2484 0.519256
-11.1705 -9.16866 2.19846
-12.5797 -8.63629 2.06321
-13.155 -4.37054 1.19746
-11.5876 -5.03558 2.10069
-8.72272 -3.1401 3.67163
-5.29292 -1.79873 3.06821
-2.5715 -5.30583 -1.51255
-3.21151 -4.61836 0.152082
-4.64071 -4.4339 0.424345
-9.15247 -10.254 -0.73153
-7.76828 -7.69198 -0.807448
-6.24326 -7.63025 -0.827497
-3.53771 -8.83745 -3.21072
-0.0585362 -8.94136 -1.66683
-0.39205 -10.7067 -0.0460104
-2.31591 -11.0634 -0.374875
-2.35608 -8.19005 3.47402
-3.69605 -9.25304 2.53974
-8.11598 -9.92506 4.25568
-7.22557 -8.70747 3.92965
-6.55127 -6.8562 7.1219
-2.72572 -3.80814 6.43139
-4.37693 -3.66098 7.28782
-7.32184 -0.327272 13.8099
-6.41802 -0.610471 11.0496
-6.05484 -0.509018 8.56923
-8.28153 3.40897 6.91846
-6.91889 2.80522 6.87328
-0.179829 5.3912 6.32474
-2.73219 4.1054 6.64604
-3.84114 5.06301 6.63506
-2.78056 7.82717 4.28709
-5.55557 1.84051 1.44604
-4.53887 4.21984 1.30173
-3.23233 5.69829 1.13705
0.522834 5.91039 -2.34539
-1.01352 5.01199 -3.07687
-2.31871 5.48126 -2.52596
-5.76495 6.97113 -5.44305
-5.41773 5.08384 -4.68974
-10.7974 2.00019 -5.95115
-9.0903 2.29501 -4.99866
-7.9976 2.6856 -5.96801
-8.86262 1.86876 -9.8235
-9.96343 3.26561 -9.15289
-13.6506 5.90208 -8.41128
-13.6384 4.10098 -9.02007
-17.1351 3.02185 -9.9727
-16.0717 -1.80883 -11.1781
-16.6573 -0.0922633 -11.8458
-18.0122 1.74934 -15.9805
-18.1488 -0.0436261 -15.3251
-16.7731 -2.60632 -17.7754
-13.4424 -4.17288 -16.721
-13.4816 1.01448 -14.8113
-12.6536 -0.432188 -13.9043
-11.887 -1.55336 -14.5196
-5.73641 -4.18917 -10.6404
-8.15741 -3.83802 -12.3829
-8.65947 -2.33248 -12.4585
-5.62295 -0.704793 -10.9162
-1.53586 1.65954 -4.94514
-2.71088 1.77305 -6.98404
-4.09346 1.66207 -8.52671
-6.98673 5.40384 -10.4859
-5.02781 5.05868 -10.2143
-1.0077 10.0457 -9.56741
-2.31249 8.81613 -10.346
-3.12489 8.10345 -9.3444
-5.8041 10.6065 -3.72512
-4.10524 10.7956 -5.3415
-2.91198 11.0787 -6.83812
-0.127177 15.4681 -10.7233
-0.343863 14.8799 -8.43844
-0.712706 14.2268 -6.6254
2.83738 13.8664 -0.689754
1.72707 15.0361 -2.47391
1.12239 16.1662 -3.89011
0.790716 20.2303 -5.93319
2.11899 19.847 -4.58791
4.33911 21.8585 -2.26259
5.80053 21.2642 1.18522
9.15873 23.1297 0.654696
12.0178 23.8914 -3.27927
11.068 22.2296 -3.55507
9.69071 22.3827 -3.01786
4.37101 20.381 -7.61422
6.59123 21.5334 -6.17261
7.4275 20.5908 -5.38797
9.39583 17.7264 -6.96212
8.17052 16.1635 -14.4365
7.92138 16.258 -12.1393
7.75864 16.493 -10.2101
2.06133 17.9283 -9.62344
3.55886 16.2937 -8.68611
4.23468 15.2064 -10.1419
3.80523 8.72427 -11.5523
2.97343 10.9293 -11.9691
2.2168 12.7185 -12.159
0.385963 14.4731 -16.6098
-0.689619 12.9924 -16.0046
-0.910129 12.7231 -14.4536
-5.42572 12.6874 -13.0871
-4.37468 11.3379 -13.8489
-7.3631 5.78571 -15.7602
-6.07112 7.15217 -15.4034
-6.62316 8.55929 -15.2361
-11.4972 8.95102 -15.0141
-10.338 8.0526 -14.5044
-11.8302 4.72816 -13.6433
-9.18638 1.9822 -13.959
-6.05669 -1.79345 -15.8653
-5.28023 -0.0305564 -15.8461
-5.64753 1.10631 -14.8441
-1.16031 6.04955 -12.1705
-2.44309 3.59151 -13.0068
-3.26198 3.84174 -14.3403
-1.14822 6.67549 -16.0525
6.38098 7.49082 -15.4031
4.32694 6.44998 -15.7847
2.54045 5.75711 -16.388
2.72966 -0.201751 -13.0973
2.77615 1.79063 -13.5172
2.21321 2.20089 -14.9035
-2.01811 2.40467 -17.8847
-1.42368 0.571563 -17.4013
-0.895915 0.41271 -15.9855
-1.72312 0.0970347 -12.4739
-1.86044 -2.16734 -12.2243
-1.54296 -2.88665 -14.1047
-0.0946077 -7.30594 -14.9708
-1.73516 -6.41229 -15.202
-8.59956 -5.28985 -17.8858
-6.79725 -6.39957 -16.7185
-5.29587 -7.4261 -15.9144
-3.09603 -11.9165 -16.3115
-4.44476 -11.7884 -14.9394
-5.74945 -11.1394 -15.3691
-7.10203 -11.0445 -8.64795
-7.63352 -10.6828 -10.8965
-8.40272 -10.3083 -12.699
-11.7513 -6.93438 -13.192
-10.2929 -6.97243 -11.9586
-10.0941 -4.63608 -9.17532
-6.28502 -7.97698 -6.20149
-6.52153 -6.04611 -6.13925
-7.84788 -5.28994 -6.04385
-8.45862 -0.045049 -0.841378
-8.23234 -2.60212 -2.21914
-7.44935 -2.44515 -3.47295
-5.55716 0.659465 -2.42563
2.39516 0.947959 -2.00844
-0.0463344 0.975974 -1.60727
-1.90639 0.716126 -1.12317
-2.38535 -0.310726 6.27461
-1.66916 0.726429 4.28672
-1.18125 1.51885 2.60476
1.32453 5.81698 1.41579
1.73889 5.06316 3.22767
1.79306 3.50692 3.29168
4.88893 -0.185495 3.3651
4.12716 0.793203 4.75979
3.84853 2.29399 9.39986
4.8102 2.89917 7.79517
6.16835 6.64944 5.9731
6.92071 6.8389 7.72901
7.38461 5.47281 8.28465
7.35307 6.12469 12.6328
8.60857 6.32739 11.8279
8.95951 0.11142 11.7215
10.7361 1.9502 12.7133
10.8927 3.29632 11.7868
10.0273 2.52602 8.18691
11.9196 2.53239 2.85204
12.3373 0.895228 4.63715
13.2008 1.83173 6.14176
17.1224 2.14349 6.07401
16.3916 3.78955 5.86572
15.2976 8.94759 0.000189351
15.2894 7.16528 1.62477
15.1015 6.34059 3.41935
11.9989 7.34968 9.12584
11.8149 6.59853 6.86266
11.6461 5.88014 5.03372
8.54224 1.01704 2.90848
8.12195 2.78951 4.35137
8.553 4.42691 3.43307
5.57176 6.13869 1.78433
4.27328 4.79003 -1.20207
8.28574 4.35049 -4.67546
8.21331 2.97976 -3.32667
6.8519 2.43752 -2.80847
6.85552 -2.83969 -5.59702
6.18862 -2.21245 -2.91755
7.25808 -1.37494 -2.38126
10.5993 -3.21637 -1.78255
13.292 -3.43845 1.89908
11.5116 -3.5733 1.78697
9.36068 -7.11693 9.34475
10.3307 -5.85073 6.76129
9.71739 -4.06555 5.2491
7.78426 -1.13347 7.16569
9.45983 -1.19127 7.65088
13.3458 -0.202613 10.0913
12.166 -1.13541 10.3259
12.1992 -1.65609 14.1022
10.4608 0.877209 16.4518
10.8949 7.2393 16.8476
11.0358 5.4278 17.2874
11.6378 4.41917 16.2901
14.8009 1.48286 13.4307
15.3965 4.27563 13.6234
15.1142 4.86549 14.9983
14.3296 8.52778 14.9209
15.6446 5.32659 9.55618
15.7483 7.32208 10.7774
16.1601 9.07113 11.735
19.5422 14.7177 12.9757
19.2176 12.8926 11.5423
18.5817 11.6293 10.1389
19.1262 9.58428 3.4273
19.5192 10.7451 5.49626
19.4232 9.50984 7.14113
21.311 6.23823 7.71643
24.4001 3.24563 9.32935
22.8831 3.48591 9.6228
23.0241 6.38328 13.3128
22.1975 4.60734 13.0609
20.7012 1.16548 16.1469
20.0057 2.9903 15.8139
15.8591 6.62664 20.2897
16.5424 4.97475 18.331
18.0045 4.59697 18.5625
19.4427 5.85999 25.536
18.7907 5.6823 22.9371
18.6572 4.29268 22.3461
15.3751 5.74947 25.6632
14.4045 4.22261 23.8107
15.3177 2.99634 23.5116
16.3993 1.23323 17.944
14.3606 1.07246 19.6522
14.5817 0.468906 20.9618
18.3038 -2.17182 23.4388
18.223 -2.6889 20.8825
16.8151 -2.71612 20.3064
12.7099 -5.67167 21.498
15.3425 -5.44933 25.5771
15.4392 -6.23877 23.1105
14.7362 -5.38638 22.0249
timestep
4.44229 -3.21122 -16.3639
5.26504 -3.50061 -15.2271
6.10535 -5.98139 -11.1911
4.99244 -6.31531 -12.7383
1.37776 -15.0016 -14.1255
2.42224 -11.8227 -13.2608
2.62195 -9.26245 -12.9668
-3.4258 -4.20829 -11.1736
-1.70636 -6.68266 -12.9516
-1.08008 -8.95476 -12.1496
-5.12174 -10.6379 -10.2555
-3.83285 -11.2463 -10.7307
-2.81701 -15.4576 -13.0788
-4.25552 -14.8678 -12.0429
-8.33067 -18.095 -11.4901
-6.38295 -17.9227 -11.5962
-4.47002 -21.2138 -11.7042
-1.44067 -24.1879 -13.2615
-1.37499 -22.329 -13.5866
-1.93586 -20.2538 -16.7513
-5.18228 -17.4854 -19.0285
-4.0247 -17.2985 -18.0273
-1.4698 -12.4913 -15.9288
-3.39908 -12.6992 -16.3678
-4.28134 -13.9879 -16.0827
-11.3953 -15.0855 -16.9738
-8.68274 -15.1584 -16.024
-8.00413 -13.8442 -15.4835
-9.6577 -12.1105 -12.4706
-10.749 -13.1207 -7.95894
-9.54298 -13.3202 -8.97912
-3.72975 -18.7317 -7.76416
-5.83906 -17.0559 -6.51923
-8.19044 -16.1305 -6.75266
-9.77571 -19.3461 -4.85151
-9.34587 -17.969 -3.63001
-8.38214 -16.6892 0.352261
-7.44159 -17.6838 -0.351911
-6.33343 -21.6146 3.23669
-6.29656 -20.687 1.57043
-6.02157 -22.7239 -1.6962
-4.3265 -19.6558 -3.17353
-2.86178 -16.1104 0.0685694
-1.83789 -15.8918 -1.53981
-2.71373 -16.2288 -2.71448
-0.944112 -13.6824 -9.5914
-2.35673 -14.2912 -7.0543
-1.48563 -14.2332 -5.72564
1.19003 -11.5103 -6.39235
5.91455 -11.7717 -1.1629
3.89644 -11.1971 -2.21976
2.15018 -10.6466 -2.80747
-0.933078 -8.57391 0.162081
0.957792 -8.60986 0.206165
1.50579 -6.13916 4.17936
1.63372 -7.55355 3.85918
1.22233 -9.81431 6.89579
-1.47177 -11.5517 3.10541
-1.67578 -11.3708 4.85341
-1.51461 -11.9812 11.1158
-3.66086 -12.7402 9.09931
-4.15935 -13.4448 6.70852
-7.00307 -16.2268 4.24358
-6.59042 -14.7529 4.12101
-12.3292 -10.9279 1.20206
-9.69967 -11.6041 2.33591
-9.70257 -13.0776 2.82349
-12.7272 -14.4681 0.98793
-12.9781 -16.5936 -6.26468
-13.0558 -14.6092 -4.62014
-12.2642 -14.5908 -2.81421
-7.66823 -10.0262 -2.1703
-8.45345 -11.692 -2.80209
-9.85808 -11.5681 -3.16599
-11.3167 -7.69701 -4.85131
-9.94936 -8.85162 -5.61868
-7.07135 -6.79313 -11.2284
-8.01219 -7.88795 -9.91244
-8.06192 -7.17972 -8.52155
-6.17624 -3.76354 -7.44343
-7.71685 -3.44586 -8.40764
-9.46375 -0.2883 -12.2254
-7.90008 -1.06182 -11.3492
-4.36537 0.303666 -11.0838
-7.71085 3.3399 -9.50928
-5.78403 3.61783 -9.62576
-4.41982 3.98745 -5.28034
-3.32073 3.84836 -6.79135
0.299106 2.80426 -5.91395
0.386564 0.00277398 -3.32234
-2.49699 1.23569 0.27129
-3.74108 0.685634 -1.07455
-3.08705 -0.593267 -1.81242
-7.16151 -6.50843 -4.22246
-5.14397 -4.50969 -3.51612
-5.58938 -3.1379 -2.97295
-6.88716 -3.46533 0.693804
-11.5528 -0.227728 5.03936
-10.6498 -1.01435 2.9799
-10.1629 -1.52849 1.14726
-13.463 -0.386945 -2.09632
-12.5456 0.727977 -0.917987
-16.2502 0.176347 4.47131
-15.2312 -0.21825 2.82973
-14.8632 1.08181 2.13582
-18.6361 3.93977 3.13911
-16.6729 5.13629 3.89986
-15.7151 3.60782 4.75835
-11.9273 4.18175 10.6109
-13.9082 4.63276 9.25193
-15.6522 4.11702 8.5752
-22.3439 1.63911 9.37089
-20.3048 2.46138 10.2032
-18.7676 3.78281 10.4251
-21.9019 5.14935 12.913
-20.16 5.70058 13.3987
-19.1292 5.57334 17.1274
-16.382 7.65566 18.5396
-14.1241 8.98617 15.7928
-14.5418 3.74296 14.0157
-15.8687 5.05772 13.6373
-15.5825 6.58172 13.3394
-19.3008 9.61575 7.27487
-17.7183 7.87268 9.17295
-18.1159 7.77673 10.6368
-21.8706 8.04807 10.1017
-27.7783 7.62899 7.22802
-26.0717 9.19377 6.86601
-24.5923 8.12271 7.43952
-20.6304 3.34839 5.74204
-22.7184 4.12298 6.23873
-22.9259 5.67517 4.97913
-19.1871 6.93472 -0.0933856
-21.2089 7.54441 0.745705
-22.0203 5.79044 1.14109
-23.7764 3.02572 -3.08108
-21.7318 3.10219 -2.96598
-21.1449 3.29216 -1.61312
-17.7346 0.886325 -0.636304
-17.7406 1.7539 -2.30763
-14.047 4.3247 -5.07322
-15.3617 3.07341 -5.93578
-15.4825 1.73086 -5.31738
-12.8719 -1.83636 -6.908
-12.6006 -0.608215 -5.99727
-8.97328 0.4673 -6.61149
-9.25054 4.13099 -5.43527
-6.65667 3.64556 -0.61529
-8.07254 5.01062 -0.936037
-9.33801 4.81685 -1.78086
-15.3815 4.57473 -0.360167
-13.0236 4.95066 1.27556
-12.046 5.98176 0.675815
-9.19815 7.25397 2.87478
-7.87586 14.0996 3.72521
-8.13171 11.674 3.92845
-8.63262 10.9657 2.16181
-4.17238 11.5312 3.3257
-3.77582 10.9609 1.6261
-5.03268 11.0043 0.731618
-7.86887 8.87612 -2.41822
-6.11634 8.64977 -3.24665
-5.05257 8.56205 -2.19409
0.959518 3.45374 -2.50416
-0.679344 5.26447 -2.85881
-1.92594 6.72391 -3.34528
1.29744 8.53594 -7.31118
-0.155558 7.65254 -6.60367
-2.06364 8.25975 -12.4256
-1.02172 6.78381 -10.9394
-0.557229 5.47029 -9.57921
3.04076 4.0175 -13.1837
2.36139 2.43411 -12.2881
0.942525 2.57876 -11.6036
2.44774 -3.63162 -12.9762
1.2798 -2.04288 -11.7626
0.255506 -0.953616 -10.4388
-3.36903 -0.741756 -7.71062
-1.74724 -1.60776 -7.24954
-1.37607 -4.28045 -4.64157
1.08615 -6.13757 -8.9892
0.6688 -7.39541 -7.55854
-0.602888 -7.37789 -6.6937
-5.20807 -13.04 -4.96201
-3.84004 -10.7527 -6.07967
-2.82994 -9.95874 -5.12792
-2.22088 -12.1179 -1.97207
-5.98754 -13.5836 -0.075117
-5.52347 -11.6891 1.38067
-4.64692 -10.2609 0.205493
-5.21949 -9.36234 7.03992
-4.45838 -8.63291 4.86446
-4.09769 -7.78824 3.09505
-3.42329 -3.82091 4.69769
-2.01569 -3.72005 3.37551
-2.24071 -4.62644 2.12012
1.35335 -4.15016 -1.82086
0.705729 -3.7909 -0.012114
3.42353 -1.31017 3.25426
2.81524 -1.0464 1.40581
5.69727 4.27603 -1.09685
4.3772 3.37414 0.104086
4.90326 1.98498 0.578153
9.56666 2.06832 0.634917
8.49072 2.34333 1.58506
12.3242 2.17492 5.85793
10.21 4.06448 5.38658
10.2845 4.69883 4.08021
13.2089 5.45306 1.73267
13.9423 10.9279 1.98537
15.7925 9.59696 1.45762
15.6653 8.15569 2.81571
16.6353 8.86818 6.59843
15.6739 10.4317 5.86603
21.3333 14.1119 6.36803
19.0223 13.9019 5.70839
17.233 13.6114 4.95105
14.8995 18.6432 2.5114
17.1111 18.1673 1.63318
17.5018 16.2597 2.11275
19.293 14.8438 -3.21988
20.592 15.3553 -1.37819
19.9653 14.1514 0.035034
20.3351 10.7166 1.68874
19.5895 7.23292 0.201545
14.8059 6.37849 -2.69805
16.1627 5.13346 -2.27633
16.8023 4.88039 -0.870571
13.6637 0.705719 0.971298
16.2156 1.44267 2.26497
17.3613 1.95165 1.35493
20.1205 -0.299602 0.144437
21.129 -1.30031 4.40223
20.7033 -2.49733 3.13837
23.7419 -9.04237 4.93793
21.3837 -8.04351 3.38019
19.8008 -6.16466 3.21914
16.6557 -8.48362 2.7471
16.7299 -7.93538 4.58603
16.1626 -9.64233 8.96075
16.4004 -10.1571 7.53
13.0365 -11.6441 6.36001
10.7445 -9.24332 4.56171
9.33333 -4.62806 2.57012
10.5014 -4.66052 4.15227
11.7017 -5.58921 4.30198
15.6611 -4.42787 1.85214
15.6207 -2.88776 4.30995
14.6286 -3.41058 5.32575
15.0094 -0.547814 7.95872
14.6473 5.50682 6.16482
15.8837 3.44861 5.55168
16.1487 2.98471 7.47421
13.8772 4.84942 13.9385
15.0546 3.87673 12.2666
14.6957 4.80251 10.5582
9.38354 7.67121 7.73319
11.4168 8.02873 8.99682
13.2415 8.29394 9.8708
15.0257 11.1212 11.6443
19.0761 11.9985 9.39685
18.0445 12.7352 10.3001
17.8933 17.4105 11.4424
18.6404 16.56 10.0316
20.8037 18.6587 6.45515
20.6373 19.2449 8.23809
23.503 25.5289 10.4582
22.9631 22.9821 10.5399
22.1096 22.6587 9.24457
22.7024 27.7595 3.95015
21.7485 26.2676 5.95453
22.7013 25.7113 6.91661
27.5555 30.5787 7.1162
25.1665 29.4678 7.293
25.3015 28.1192 8.11284
22.416 31.8052 11.8529
25.0041 31.0009 11.8339
25.2758 29.5236 11.5554
27.059 25.2458 13.8132
24.5691 25.8856 14.1135
24.2245 27.3482 14.3072
22.2089 29.0197 18.1805
23.5567 32.2971 16.4765
24.8512 30.539 17.8272
24.2136 29.1628 17.6773
timestep
-13.1129 -25.9445 -4.23749
-12.152 -24.9509 -4.44175
-12.2769 -22.8196 -8.99419
-11.8841 -22.2999 -7.21349
-6.06878 -18.1922 -4.3025
-9.54974 -18.4486 -4.70256
-11.555 -18.6254 -6.30703
-18.9773 -17.7763 -5.25936
-16.5505 -16.9717 -7.72166
-14.11 -16.4647 -8.19759
-12.7982 -14.1274 -12.4137
-13.2535 -14.0072 -10.9488
-14.4955 -9.712 -8.79006
-15.2426 -10.8895 -10.1343
-18.8563 -10.1064 -13.0156
-17.93 -8.74499 -11.9741
-19.9269 -5.49832 -11.5298
-20.5668 -1.76533 -8.26367
-20.4313 -3.70309 -8.18598
-20.3045 -6.04892 -5.10634
-18.5556 -9.95016 -7.13645
-19.8449 -9.62298 -6.25482
-22.3741 -15.1018 -3.44046
-21.3609 -13.7713 -4.47945
-20.8224 -12.4778 -3.90439
-13.7697 -14.3615 -3.02845
-16.5653 -14.1768 -4.0337
-17.2485 -13.1415 -3.23966
-14.9935 -10.2521 -2.2721
-10.4015 -11.9177 -1.93935
-11.6482 -11.4691 -1.11436
-12.4212 -15.6618 4.82837
-11.4671 -13.1674 3.60784
-10.1626 -11.3785 2.31213
-6.82888 -9.47586 3.59802
-6.34496 -10.9175 2.49619
-4.1245 -14.003 -0.40368
-4.4135 -13.8964 1.11501
0.298443 -13.1628 1.88655
-1.21955 -12.9835 2.89642
-1.04166 -11.067 6.12744
1.59151 -8.47685 4.86389
5.36147 -6.80644 -0.131087
4.1693 -7.8391 1.01565
2.72066 -7.55713 1.44321
-1.4453 -7.7327 -4.60296
-0.53172 -6.96439 -2.07159
0.895698 -7.34905 -1.878
3.55414 -5.96529 -4.35859
4.84735 -0.426306 -6.98209
4.62199 -1.645 -4.99118
4.51911 -2.5419 -3.22598
0.395314 -2.24453 -0.738673
2.19935 -2.15414 -0.132004
3.48703 -0.764169 4.27844
3.68203 -2.00251 3.3998
4.07812 -4.4293 6.36937
3.90924 -4.53301 10.8779
3.07369 -5.73762 9.79479
-2.43137 -4.10669 14.3049
-1.39945 -4.52327 11.5162
-0.755434 -5.53377 9.30251
-3.79486 -7.8112 6.34026
-3.19906 -6.44254 6.55113
-7.32679 -0.751011 3.60909
-5.51011 -2.94736 4.47019
-6.06351 -4.1302 5.36909
-9.53453 -4.98534 4.15464
-15.3712 -6.14521 -0.352709
-13.6482 -6.72826 1.56677
-11.7148 -6.10864 1.26855
-9.86261 -5.16827 -4.78657
-10.15 -5.71295 -2.92714
-11.538 -5.63985 -2.42605
-15.7576 -5.90791 -4.8235
-13.9251 -5.86411 -5.37519
-11.1264 -5.79619 -11.3864
-11.7246 -6.28597 -9.57186
-12.6896 -5.42469 -8.94721
-15.4506 -3.91802 -11.3223
-15.8796 -5.62774 -10.9821
-13.8734 -6.39015 -15.4201
-14.3606 -7.46486 -13.9594
-12.5202 -10.811 -13.8253
-8.12258 -11.896 -12.7661
-9.14163 -10.218 -12.1824
-7.35557 -7.42549 -15.4523
-7.84521 -6.91803 -13.6206
-7.55532 -3.35119 -12.6113
-10.0611 -2.30697 -10.0399
-10.1825 2.67075 -8.80374
-11.2886 1.49046 -7.75594
-10.829 0.102421 -7.2608
-11.48 -1.46369 0.0913761
-11.2046 -1.69267 -2.84172
-11.8904 -0.551098 -3.68492
-11.1674 2.73102 -1.87962
-9.25926 2.98489 1.88237
-11.4733 2.59075 2.66692
-12.4864 3.77997 1.49327
-15.9174 5.84071 -1.09514
-15.1947 6.22193 0.632533
-18.9983 3.48589 5.53754
-18.1324 3.86805 3.80307
-17.2443 5.24167 3.72927
-14.9386 8.66103 10.211
-15.761 6.99162 8.75462
-16.6538 5.70799 7.43401
-17.8084 -0.719802 9.44741
-16.5348 1.21619 9.84597
-17.5001 2.99681 9.91313
-23.6012 5.16871 11.7358
-21.3943 4.82386 12.463
-19.6466 4.09271 12.8254
-18.861 4.99745 17.5421
-20.0646 3.87624 16.6482
-22.5225 2.91683 19.432
-21.1023 5.02153 22.3138
-20.2059 8.02991 20.2752
-24.3763 7.08548 16.9307
-23.0789 8.38767 16.5577
-21.5523 8.21303 16.7839
-18.0337 11.7157 11.1074
-18.6509 10.0346 13.379
-20.0546 9.32129 13.4716
-21.1806 8.27839 10.1155
-22.0442 12.7427 5.40986
-20.499 11.7063 6.95133
-20.6949 9.78935 6.58637
-20.3588 7.06268 0.077247
-21.4342 7.73738 2.09714
-20.1312 8.92191 3.06779
-14.7866 12.7905 1.15803
-15.1942 10.471 1.16041
-17.1082 10.0938 1.02204
-21.5032 11.0022 -1.2595
-20.025 11.0332 -2.46487
-19.0137 9.87763 -2.18981
-14.9124 12.1908 -3.73001
-16.1248 10.9705 -4.58205
-17.1304 10.3366 -9.41536
-15.6862 9.09124 -8.91071
-15.8264 8.57342 -7.49364
-15.0408 3.91814 -7.18116
-14.7559 5.05638 -6.30302
-11.3025 6.1335 -5.15202
-10.1737 7.31376 -1.72877
-6.58587 3.31209 -3.19127
-6.12702 4.579 -1.80353
-7.21689 5.13043 -0.759575
-8.09387 4.35725 5.07906
-5.55817 3.94617 3.58528
-5.31708 4.9308 2.50101
-1.5584 5.46328 2.52076
-3.51816 9.53188 -0.356679
-1.23099 9.14984 0.0687904
-0.713262 7.29988 -0.576463
3.51893 7.8843 1.13738
3.7035 6.21515 0.21494
2.84935 6.17961 -1.05421
5.29515 1.66185 -1.45538
3.36629 1.40472 -1.73469
2.77711 2.62924 -2.43642
0.396258 4.7229 -5.02928
-0.598907 2.75592 -5.92699
0.37034 1.16041 -4.95384
0.257803 -3.60162 -4.64196
-0.192162 -2.44991 -6.06982
0.186175 -2.56525 -12.8011
-1.01052 -2.84574 -10.7676
-2.19233 -2.93395 -9.18309
-5.51343 -6.76167 -10.2068
-6.02423 -5.71867 -8.71658
-5.70672 -4.17061 -8.86897
-5.85942 1.63034 -7.50069
-6.2493 -0.380949 -6.46487
-6.36553 -2.21841 -5.76767
-6.6958 -4.34943 -1.86178
-6.93047 -2.48068 -2.02615
-6.49008 0.546129 0.29827
-1.13437 1.87419 -0.0176266
-1.82083 0.706562 1.30075
-2.89142 -0.337094 0.998689
-3.60939 -7.71338 2.16453
-2.97526 -5.16932 0.840233
-2.66264 -4.07815 1.9412
0.0703811 -4.45693 4.41856
-4.61972 -2.37776 8.7206
-2.67059 -1.81064 7.45584
-1.22801 -1.3525 6.25098
1.92144 0.169271 13.1145
1.16264 0.31932 10.8096
0.774229 0.39488 8.91224
0.0454016 2.03423 4.65632
1.56991 3.16901 5.29339
2.4918 2.51003 6.31304
7.12979 3.34604 7.90921
6.08333 4.09542 6.48419
6.23302 7.92539 3.46153
7.29407 6.32577 3.67399
10.7538 2.8746 3.16281
11.0315 4.22415 1.80388
10.8074 5.6656 2.20754
14.0108 8.81387 0.655973
12.8982 8.02447 0.0784571
13.5305 12.2721 -3.16229
12.7813 9.59984 -4.15138
13.6341 8.47243 -3.5825
16.817 7.58558 -5.42468
18.6065 3.5169 -2.16565
18.3664 5.74092 -1.42767
19.3338 6.75409 -2.71814
22.8385 8.51658 -1.68476
23.1394 7.1261 -2.8565
26.1024 2.18446 -7.87525
25.1351 3.03101 -5.98446
24.4544 3.88341 -4.32444
23.7867 -1.81823 -2.97468
24.0358 -0.105529 -1.30073
25.316 1.2851 -1.72218
30.3751 -0.545248 3.65825
29.4228 -0.667085 1.41299
27.9765 -0.822478 0.0712247
27.4207 -4.39553 1.35485
27.0263 -4.76651 5.16624
22.1165 -7.35474 7.28708
22.7024 -5.45469 7.10261
23.2355 -4.89058 5.75179
22.7613 -3.13614 0.988217
20.8185 -2.02577 2.75001
20.6227 -2.8013 4.09329
16.9303 -3.50299 4.80866
12.9305 -1.19759 3.93964
14.6424 -0.73934 3.35362
13.7856 1.06489 -2.61438
15.1864 2.3835 -0.334411
15.7497 2.62399 2.13702
17.7747 5.18981 4.41877
15.9322 5.33763 4.69562
12.1141 7.77032 6.84754
12.9657 7.66475 5.48907
13.3184 11.0764 4.05432
11.9429 14.3291 2.62015
5.62124 12.5653 2.49253
7.48478 13.0147 2.81669
8.23405 14.4039 2.58688
4.18792 16.043 6.1694
6.96724 16.1527 7.07723
7.96357 16.5115 5.94524
11.673 16.3127 6.8635
14.6827 19.1559 1.3343
14.6123 17.3918 2.99026
14.5799 16.1134 4.42326
21.1555 16.511 2.21405
19.4355 15.2721 3.25049
17.8431 14.3734 4.18763
17.6579 8.65547 7.02876
17.9474 9.5159 4.86078
19.1446 10.9755 5.4348
22.6201 10.2968 6.98782
22.0808 8.47785 2.96524
22.526 7.72022 4.17802
23.5291 2.29447 3.56727
23.9584 4.13351 3.67569
28.7914 4.38867 3.82219
27.4316 4.19372 2.41249
29.7873 2.92893 -4.33238
28.9971 4.2795 -2.15358
29.1648 3.46791 -0.806797
34.8168 -0.454719 1.09754
32.6382 0.260839 -0.242086
32.5301 1.651 -0.675626
39.3101 3.74076 -2.05761
37.2377 2.21025 -1.20909
36.0021 2.35264 -2.183
34.8477 -3.51796 -3.39701
36.8357 -1.94665 -4.15123
36.3377 -0.542347 -4.60004
36.4436 0.576213 -9.90204
34.119 1.06026 -8.50526
33.9527 -0.0723651 -7.452
30.4788 -4.20009 -7.90575
35.4642 -5.19892 -7.93441
33.2431 -4.42194 -9.16334
32.3288 -3.39108 -8.57607
timestep
-4.65364 -25.1572 -24.4393
-4.86421 -24.1213 -23.3696
-9.42885 -23.8587 -22.1534
-7.90907 -23.4509 -21.228
-2.57168 -20.3366 -15.1927
-4.48971 -21.9737 -17.6474
-7.00398 -22.1744 -17.7468
-11.223 -15.8951 -19.9476
-8.4847 -17.3852 -18.5123
-8.94613 -19.0706 -16.6685
-12.2084 -18.9653 -13.109
-11.8276 -18.1584 -14.4133
-13.8853 -14.1543 -14.1982
-12.0633 -14.4982 -13.7176
-8.36279 -11.3562 -12.4135
-9.92057 -12.0833 -11.6419
-9.95598 -9.83672 -8.49542
-13.749 -7.79875 -6.65812
-12.0947 -8.0477 -5.91848
-10.9445 -9.84721 -2.92473
-11.7317 -14.7162 -3.9018
-10.7401 -13.5933 -4.11277
-5.59271 -14.2224 -8.50491
-6.68592 -14.5792 -6.926
-8.24134 -14.6522 -6.94037
-12.1479 -19.1153 -8.27022
-10.5039 -17.512 -10.0965
-9.02617 -17.2759 -9.61201
-6.24578 -17.0009 -12.2325
-4.68918 -13.0804 -13.9158
-4.27204 -13.7487 -12.6979
-0.0305107 -9.72247 -6.29121
-0.70943 -11.0286 -8.86828
-2.79935 -11.2089 -10.3437
-5.83979 -8.26816 -10.9077
-4.6714 -8.48302 -12.3534
-2.72444 -6.7858 -16.24
-3.21622 -6.04615 -14.9584
-7.58337 -3.87467 -17.0237
-5.76338 -3.66495 -16.304
-3.82711 -0.58168 -15.1901
-5.01077 2.8731 -14.0071
-2.9623 2.20011 -9.22306
-4.24202 3.69934 -9.37243
-5.4619 3.57933 -10.1772
-10.0068 2.26659 -10.0942
-9.46551 4.42229 -8.18445
-8.30987 5.2924 -8.57441
-6.30111 7.83463 -6.29872
-3.22814 10.3305 -11.4817
-3.15358 8.69381 -9.68337
-3.12405 7.62336 -8.01003
0.942779 6.78964 -6.17983
-0.364694 5.57327 -6.32513
-0.407366 0.666943 -5.83211
-0.489926 1.72116 -4.81207
2.04868 1.30085 -2.31989
3.46621 -1.80095 1.2317
3.45824 -1.75752 -0.716402
7.90228 -3.58041 -5.75186
6.45688 -4.65642 -3.2947
4.22754 -5.11968 -1.95002
0.0941525 -7.62672 -0.497853
1.58613 -7.80609 -0.850134
1.95714 -14.951 -1.04958
1.49986 -12.1717 -0.476273
1.56084 -11.2855 -1.68201
-1.62324 -12.3877 -3.65125
-5.91623 -9.23017 -7.02101
-5.63414 -10.4779 -4.6976
-5.18982 -10.9099 -2.86435
-5.17379 -10.8352 2.31202
-6.78135 -10.3097 1.47754
-7.23653 -11.1061 0.341528
-10.8844 -13.9098 0.825198
-10.8242 -11.9811 0.582157
-15.6609 -7.77517 0.785169
-14.5423 -9.06057 -0.112925
-14.0489 -10.2384 0.852301
-17.0888 -12.4361 1.93421
-16.683 -12.8473 0.119813
-20.4937 -11.1884 -2.89092
-19.0092 -12.4372 -2.81543
-17.2605 -14.2807 -5.59253
-14.5611 -13.7571 -9.44662
-15.2286 -12.349 -8.2707
-18.1618 -9.37125 -11.2888
-17.2633 -9.43638 -9.59188
-18.9522 -8.56929 -6.38491
-16.7952 -7.25283 -3.46932
-15.6582 -2.46352 -1.4857
-14.2281 -3.78205 -1.3703
-13.9007 -4.88043 -2.4894
-7.0036 -6.44611 -3.55348
-9.49055 -5.14894 -3.80669
-10.2582 -4.98344 -2.51689
-8.42771 -2.81268 -0.170772
-4.02728 -8.12016 0.0553571
-4.85844 -6.27425 1.36989
-6.7906 -6.08248 1.54508
-10.9089 -8.02316 1.24558
-10.0844 -6.8893 2.61723
-11.2036 -9.98127 5.66655
-9.34045 -9.78553 6.04922
-8.8351 -8.35371 5.96692
-3.46459 -5.43337 8.03162
-5.06924 -6.39243 9.49879
-5.89822 -7.90893 8.44186
-10.129 -12.1958 11.7705
-8.18806 -10.9476 11.396
-6.54675 -9.89068 11.4413
-2.48087 -13.2097 11.3761
-2.60305 -12.448 13.6653
-4.53983 -11.9146 13.9308
-5.71964 -13.5892 17.7464
-6.41535 -11.8395 17.2483
-7.56852 -9.03838 19.7084
-6.52967 -10.0036 23.0858
-2.8751 -11.4796 23.706
-0.862005 -11.852 19.2151
-1.66131 -10.1611 19.6482
-1.60445 -9.36327 20.9521
-4.98756 -3.0505 17.9136
-3.88351 -5.81658 18.4588
-3.56208 -6.1975 19.8859
-6.26246 -4.37687 21.8396
-12.9105 -3.8576 19.4339
-10.6047 -4.36691 19.4315
-8.81526 -4.83854 19.0575
-4.36634 -7.3748 14.525
-6.23692 -5.97133 15.1908
-8.03406 -4.86608 15.4518
-11.0029 0.219744 13.0414
-10.4162 -2.01956 12.4775
-9.70082 -3.86846 12.2312
-11.2792 -7.79085 10.3051
-11.2214 -6.3509 8.95772
-9.90331 -5.7016 8.92427
-7.12097 -4.49386 5.65319
-8.95295 -4.15413 5.71463
-13.2883 -5.55079 3.10287
-13.1457 -3.6077 2.98727
-11.7554 -3.14133 3.00795
-10.8975 0.945026 0.0851611
-12.0703 0.306211 0.992613
-15.4349 1.86647 0.493506
-16.1788 2.40531 4.21454
-10.8791 4.0185 2.95606
-11.6061 3.62551 4.76917
-12.5432 2.5182 5.15759
-12.6246 -3.02595 7.651
-10.6168 -1.04079 8.24367
-11.1266 0.502782 8.17188
-7.65437 2.00779 7.35931
-6.01135 -1.3112 5.62606
-6.62819 -0.074644 3.49267
-6.65817 1.74862 3.93653
-4.28868 5.8108 3.11148
-4.98115 5.52743 1.52706
-6.38944 5.12502 1.71087
-6.30186 0.951815 -1.43821
-6.24897 2.81201 -2.19056
-7.12631 3.73661 -1.41866
-14.1296 4.54653 -3.81618
-12.556 5.38159 -2.43298
-11.0308 4.11658 -2.50433
-10.335 -0.759846 -4.03324
-10.9411 1.0839 -4.42148
-12.8018 5.45458 -9.21537
-13.1948 3.51158 -8.09422
-13.5008 1.80909 -7.24546
-15.7045 1.67559 -11.2466
-14.7304 -0.0091222 -11.2876
-14.7355 -0.617556 -9.89449
-17.4819 -4.85509 -8.87617
-16.406 -4.94163 -11.0246
-14.5749 -4.41524 -10.3861
-11.8611 -3.95204 -14.2379
-11.59 -4.59133 -12.4216
-9.38711 -1.52832 -11.5028
-8.25276 -5.29911 -7.88731
-7.16473 -3.73229 -7.96849
-7.78474 -2.39833 -8.18276
-4.41067 3.05108 -5.15919
-6.21798 1.19565 -6.00727
-5.74053 -0.262721 -5.77731
-5.66079 -2.5914 -2.75066
-1.22316 -4.34763 -2.47607
-1.34751 -2.25057 -3.22998
-2.70048 -1.5702 -1.91523
-1.14323 1.62589 4.26706
-1.79481 1.67061 2.06192
-2.13068 1.91112 0.293639
-3.76923 6.11061 -2.7639
-2.26274 6.84704 -1.98083
-1.35747 5.70432 -1.45943
2.91547 5.1207 -0.570911
1.82716 6.45538 -1.11458
1.7139 11.7471 -2.06595
2.85961 10.2578 -2.5759
7.82648 10.4774 -6.11176
6.07963 10.7791 -5.55153
6.1206 10.7626 -4.03609
9.82728 11.7573 -1.29206
8.80683 12.5491 -2.03861
7.06193 18.4864 -3.13655
9.2342 17.3432 -1.61554
10.0525 16.193 -2.30868
13.4509 16.0261 -0.92969
13.1263 9.41774 -0.113379
14.0603 11.4942 0.598664
14.8297 13.23 1.36345
16.5089 13.6518 5.02714
17.7098 14.329 3.71606
23.7695 16.5725 0.561433
22.5576 15.059 1.9585
21.2858 13.806 2.87381
24.9636 7.62049 4.77917
24.5455 9.68753 3.973
24.0779 11.464 3.71409
28.7915 16.3202 2.91784
27.5937 14.4196 1.95372
26.994 12.64 1.45478
27.2783 9.81068 -1.12891
23.8695 8.28903 -0.169461
19.4769 6.72444 4.97873
21.0148 7.40816 3.88733
21.0093 8.008 2.41888
16.8326 8.57808 -1.11736
18.2796 10.8105 0.0266178
18.6319 10.6669 1.5186
15.7722 9.23836 3.74845
12.0827 8.94829 6.32981
12.1608 9.49101 4.50627
6.45986 6.61843 -0.302605
8.27919 8.81893 0.895155
9.23821 10.6492 2.53303
8.83397 14.5758 1.78635
7.17901 13.8517 2.41535
3.03326 12.2543 3.09252
3.63773 13.4415 2.42493
1.82408 16.5059 3.94448
2.85202 16.8181 7.42109
4.42544 12.0227 7.61574
5.61247 13.3939 8.34579
4.99749 14.3884 9.36721
10.8392 14.7701 10.7076
9.30224 16.9467 9.58851
7.82881 17.0015 10.0751
5.77015 19.9648 8.81104
2.96265 20.687 4.09727
5.13686 21.4963 4.53667
6.28063 19.9851 5.08132
9.73287 21.2532 4.5943
10.5374 19.1159 3.99093
9.45217 17.8484 4.96197
8.59979 10.6667 6.48469
9.27701 12.9637 6.56153
10.5675 14.5296 6.71727
13.717 13.3737 8.24489
17.1248 16.1218 10.7496
16.5916 15.8132 9.31464
20.4309 16.4363 5.43291
19.7499 15.826 7.15608
22.2441 12.5042 7.78161
22.9258 14.2952 7.92397
29.9299 16.026 6.56169
27.5036 15.8787 7.7969
26.7216 14.7107 7.25959
28.6861 8.67943 4.48719
28.6573 11.2607 5.16254
28.4747 11.5229 6.62057
33.2992 10.9356 11.9784
31.0028 11.2303 10.7304
31.0402 11.7552 9.24188
33.1893 7.48764 6.05631
34.5568 9.52703 6.95228
33.9381 10.8989 6.7677
36.7072 15.4073 4.94573
34.1959 14.7429 4.18563
33.9997 13.2661 3.87104
37.5835 12.2462 0.37052
37.2887 9.00654 4.49695
38.2791 11.142 3.3888
37.2834 11.9059 2.46266
timestep
-12.3823 -12.4325 -18.6595
-11.1478 -12.9023 -18.6068
-8.5345 -17.4252 -17.7892
-10.1911 -16.5767 -18.0607
-15.3959 -20.4246 -21.4458
-13.4445 -21.0247 -18.6085
-11.5119 -20.0837 -17.1791
-6.80096 -20.5074 -23.1278
-7.41951 -21.8876 -19.9632
-8.22068 -21.9434 -17.4934
-6.46963 -24.1613 -13.7562
-6.0101 -23.2986 -14.8937
-1.04537 -22.9451 -15.388
-2.3121 -24.1144 -14.5499
-0.233924 -28.0189 -11.5913
-0.561932 -26.0858 -11.8511
2.44758 -23.8404 -11.0411
3.6366 -25.8482 -7.04596
3.65637 -23.991 -7.46209
6.334 -22.1972 -5.40683
5.85692 -17.9144 -3.73045
6.25102 -18.4574 -5.16391
8.69461 -14.6015 -10.0549
7.6801 -15.6836 -8.76252
7.77934 -15.6565 -7.25623
6.84033 -14.2752 -2.00053
8.41748 -12.4946 -3.52405
8.15539 -12.6437 -4.98722
10.1116 -10.3585 -7.39628
7.54757 -7.0432 -9.9738
8.87082 -7.81017 -10.1467
17.03 -5.52208 -12.7618
14.136 -6.05493 -12.3372
11.7162 -5.8242 -11.437
12.8578 -2.0619 -10.8799
11.1208 -2.03421 -11.5984
11.5099 0.933214 -15.3826
10.608 -0.252041 -14.9167
11.718 -1.5245 -19.5385
10.4921 -2.13166 -18.194
8.43039 -4.84792 -16.4214
5.80147 -5.08294 -13.6729
4.33544 -0.249549 -12.0776
4.5252 -1.81596 -10.7961
5.66297 -2.78921 -10.7453
1.27083 -4.50645 -9.51946
3.51408 -5.84948 -8.06088
4.62655 -4.90837 -7.73076
7.7333 -6.61134 -6.16895
9.07753 -1.55493 -8.92348
9.90245 -2.88071 -7.0863
10.2918 -4.1098 -5.51479
13.6071 -2.71767 -2.5033
11.6797 -2.87228 -2.25262
8.8481 -1.84156 1.54133
9.14555 -1.28198 0.157299
8.68738 2.41065 0.863789
6.19179 4.61811 -2.46758
5.48362 3.73493 -0.964576
-0.836411 3.4967 4.24603
1.21314 3.14289 2.24169
2.99438 1.76408 1.0168
2.96383 -2.66092 0.376793
1.90816 -1.64213 -0.272372
-4.71378 -4.84936 -2.30695
-2.12055 -3.41569 -2.27245
-1.28874 -3.62148 -0.948006
1.00299 -6.65306 -1.0846
6.86587 -4.34339 -1.98902
5.15641 -5.98843 -2.95701
3.60761 -6.76049 -3.87717
5.89565 -10.7832 -8.44354
5.81353 -9.81618 -6.79899
4.38582 -9.44828 -6.32214
1.75553 -12.6265 -9.08359
2.47034 -12.619 -7.28054
1.86405 -18.1928 -3.48625
1.56632 -16.2842 -4.13907
2.03562 -16.0122 -5.56765
3.05765 -19.1793 -7.64449
1.29112 -18.8082 -7.87576
-3.64822 -20.6995 -7.23769
-2.13785 -20.4828 -8.41449
-1.63704 -20.6507 -12.1619
-1.44652 -17.929 -15.9636
-1.79598 -17.3768 -14.1386
-6.37145 -17.8399 -14.1806
-5.34522 -16.5818 -13.0371
-5.23591 -15.2233 -9.45964
-3.0837 -13.0706 -7.31972
-4.34032 -13.3981 -1.87823
-2.65011 -13.8254 -2.63686
-1.9681 -13.1095 -3.80226
5.08963 -10.523 -2.27494
2.21516 -10.8367 -2.61094
1.68613 -12.3029 -3.01332
2.97861 -14.9719 -0.790329
1.73063 -19.822 0.833227
0.150457 -18.4371 -0.371503
-0.185391 -16.6442 0.478766
-2.50629 -13.0723 2.33899
-2.1438 -14.8181 3.13621
-7.89502 -17.3178 3.14747
-6.16108 -16.6343 2.82339
-5.35578 -16.7546 4.10661
-2.29303 -22.2297 1.03031
-3.06681 -20.9608 2.87867
-3.89352 -20.2119 4.47794
-1.68884 -20.1372 10.8769
-3.26673 -20.202 9.05408
-2.186 -19.206 7.68223
2.36157 -16.2328 5.16533
0.967261 -15.7077 7.03638
0.988361 -17.1747 8.34675
5.17453 -18.5164 11.8056
3.77556 -17.542 11.0624
4.30384 -14.0931 12.4797
6.62996 -11.0902 12.6177
8.74061 -9.83932 15.4685
5.58145 -7.89244 19.8417
4.93519 -9.04664 18.3542
5.77294 -10.3222 17.8421
6.44553 -17.1588 15.6659
6.3859 -14.5891 17.0185
5.02854 -13.8182 16.7992
2.52259 -16.5714 16.4212
2.84588 -19.7599 15.683
1.58918 -19.9774 13.6143
0.713058 -18.2578 13.4485
0.790298 -12.112 11.8683
-0.33528 -14.196 11.6925
-1.42464 -15.7645 11.5782
-6.93775 -19.651 11.7612
-5.67398 -17.7761 10.9147
-4.91782 -16.1317 10.0997
-4.16544 -11.0934 8.39605
-5.00521 -12.2891 7.16247
-6.08593 -13.3045 7.78423
-10.773 -13.6356 6.96013
-9.25371 -13.4729 5.78411
-8.1061 -12.5496 1.26716
-10.0313 -12.6575 1.20972
-10.7154 -12.3948 2.45523
-15.4088 -11.0715 1.59189
-14.6378 -12.2073 2.19398
-15.5393 -15.132 -0.0317268
-13.9804 -17.9542 2.05389
-15.2237 -20.3325 8.28635
-14.3508 -19.6242 6.64012
-14.8729 -18.4101 5.65425
-18.0691 -15.4624 2.9848
-17.8695 -14.8976 5.80067
-16.4641 -15.0686 6.36066
-15.7306 -13.0154 9.45605
-12.1054 -6.98558 12.5749
-13.3649 -8.25927 11.0946
-14.1674 -9.55904 9.68668
-16.8027 -10.0629 5.46422
-15.7153 -8.47457 5.23043
-14.4026 -8.69661 5.94389
-8.56363 -7.00212 3.65566
-9.87518 -7.60121 4.96066
-11.2215 -7.48038 4.26148
-10.7474 -3.74464 -1.3293
-11.4083 -5.60058 -0.161261
-12.1364 -7.32409 0.68276
-10.5603 -8.49666 -3.71198
-11.3133 -9.46784 -2.35293
-14.414 -15.3729 -4.64739
-12.8487 -14.1211 -3.49626
-11.4486 -13.214 -2.30032
-8.40545 -15.7217 -5.60501
-8.4219 -13.8152 -5.98389
-8.5316 -13.0381 -4.72655
-3.99653 -9.24432 -1.6202
-5.11884 -9.76795 -3.68979
-6.24401 -10.021 -5.3323
-7.93985 -8.81541 -9.77639
-6.59693 -10.0537 -9.12949
-4.70665 -11.3725 -12.1451
0.851875 -9.07017 -13.2385
-0.758737 -8.43665 -12.2491
-1.70199 -9.23519 -11.2065
-0.804624 -7.48432 -4.07129
-1.17728 -8.93167 -6.44439
-1.28374 -7.99645 -7.71167
-0.418034 -4.6707 -6.24953
-0.249669 0.172677 -10.8421
0.829464 -0.771063 -8.91764
1.47986 -1.43766 -7.19916
7.52926 -0.798437 -4.13377
5.31925 -0.205773 -4.71509
3.54482 0.397587 -4.60141
-0.955814 0.79678 -3.75317
-0.265256 2.36939 -2.76343
0.949915 2.92755 -3.48828
1.04914 7.80742 -4.14103
1.15304 6.70511 -2.56775
1.92743 10.083 0.887014
0.426008 9.00867 0.440532
-3.60031 14.2704 0.363958
-3.0103 12.4089 0.371685
-1.71835 12.0872 -0.352226
1.98281 14.7202 -0.462286
1.01698 14.3726 0.725185
2.82466 16.4701 7.12702
0.708569 16.8248 5.01167
1.16123 17.0296 3.55247
4.24082 19.2152 3.28818
8.35993 23.5953 4.10494
5.98252 23.2167 3.72707
4.04302 22.8296 3.70806
0.945563 25.1974 4.66286
1.37257 25.4368 2.88294
4.39885 28.4098 -2.57612
2.21215 28.0624 -1.8647
2.31443 27.6551 -0.010084
1.91489 32.3369 5.48776
2.46458 31.5269 3.36762
2.54776 31.2983 1.45807
-0.666634 35.2961 -1.6171
1.52516 34.6083 -1.03551
3.45656 34.292 -0.754715
6.00787 37.1358 -0.845173
9.15612 36.1466 -2.67057
8.02555 30.7534 -4.82946
8.79843 31.2637 -3.13943
8.34674 32.4106 -2.19997
8.02761 34.8751 2.04045
8.3805 32.0217 2.42925
8.01876 30.9865 1.35317
5.53729 28.5636 2.97287
2.38062 28.7058 6.41093
3.91711 27.5983 6.20612
7.0667 25.8944 13.4019
5.81089 25.6371 10.7292
5.02219 24.7595 8.48056
6.05375 21.0444 7.383
4.15296 21.2032 7.49721
-0.274891 20.721 8.52408
0.925551 19.8105 8.86388
-0.397405 16.3564 9.37557
-4.03005 17.2801 10.2945
-4.19878 16.9925 3.66309
-4.05514 17.1681 5.69249
-5.25223 17.163 6.66872
-3.15161 12.6931 5.05872
-4.91413 12.5654 7.38619
-6.08727 13.5196 7.37451
-8.44055 14.6246 10.0477
-10.6588 20.1762 12.778
-8.80492 18.5662 12.8165
-8.54016 18.2913 10.9022
-9.20075 19.8706 6.54372
-7.975 21.821 7.10989
-7.37813 21.4819 8.99909
-1.14917 24.0601 8.7903
-3.4283 24.2047 9.11084
-5.29183 24.5393 9.73173
-6.64415 27.8188 11.0012
-3.45354 30.623 12.74
-3.6403 30.1656 11.2926
-1.46503 28.7081 6.48629
-1.35621 29.0276 8.44504
2.09831 29.4329 12.2693
1.90065 29.6818 10.3086
7.06675 33.3042 6.72078
5.1823 32.4941 8.40935
4.94303 30.9374 8.36939
11.0518 27.9609 5.96786
8.60093 28.9322 6.18019
8.22482 29.3444 7.57155
13.8498 30.3628 8.85162
11.9603 30.288 10.5008
10.6258 30.9317 10.0545
12.5661 35.4889 4.7716
11.1036 33.8138 6.39346
11.3372 34.0108 7.90116
13.7756 39.3214 6.40354
13.3865 38.2635 8.80932
12.0316 37.5658 8.98622
8.91625 40.5489 6.91062
7.37224 36.365 10.0733
7.63234 38.1329 8.08983
8.65108 39.1351 8.39846
timestep
18.2638 -16.1623 -19.3784
17.3006 -15.5571 -20.1428
12.584 -14.7185 -20.8314
13.6609 -14.5215 -19.273
16.2076 -10.7852 -16.6884
13.365 -11.4143 -15.031
12.6572 -13.7139 -15.7861
10.8827 -21.2675 -14.762
12.0853 -18.3312 -13.2525
10.8972 -16.0978 -13.392
6.79413 -17.5469 -11.4804
7.75353 -16.4101 -11.2848
8.53157 -12.947 -8.00194
7.91521 -14.7601 -7.79599
6.62166 -18.8357 -5.81447
6.79173 -17.0767 -4.95829
7.02878 -17.6165 -1.14386
8.98145 -14.8073 2.24904
7.70497 -14.5722 0.917284
9.23007 -11.8169 -1.19538
6.57827 -10.6387 -5.01173
8.04271 -10.4571 -4.48567
11.8128 -5.91832 -7.41904
10.5753 -7.35192 -7.31832
9.36702 -7.32731 -6.39875
3.10706 -3.5441 -5.1945
5.6521 -4.8547 -5.06316
6.05203 -5.41514 -6.33905
4.32943 -2.94442 -8.64106
-0.148853 -4.33906 -7.69817
0.533366 -3.0308 -8.28177
-1.59464 0.863251 -14.1561
-2.0871 0.206209 -11.3927
-1.74198 -0.0770851 -8.89076
-3.80197 3.27591 -7.67274
-4.7088 1.61449 -7.30646
-7.85463 -1.61265 -7.90377
-7.84227 -0.208044 -8.54871
-11.9285 1.35815 -7.17574
-10.7226 2.15343 -8.35247
-9.31812 5.67363 -8.5034
-6.10087 6.13792 -10.5058
-2.27669 9.70794 -9.84194
-1.86489 7.99173 -9.01707
-2.43605 6.92909 -9.93021
2.05915 1.46496 -12.8243
0.7669 4.08573 -12.1692
-0.180012 4.01824 -10.8786
1.42251 2.13814 -8.06199
4.55242 3.83745 -1.36789
4.11578 2.87716 -3.46636
4.09965 2.53208 -5.31775
7.97554 3.0931 -7.96059
7.30207 1.59395 -7.04754
10.1195 -1.84374 -8.66704
9.95574 -1.10498 -7.28179
13.317 0.486321 -6.97736
15.6976 2.44134 -3.60352
15.6677 0.592094 -4.05961
13.3584 -0.588793 3.20411
13.2853 -0.764416 0.232133
13.8703 -1.99281 -1.89768
11.3642 -5.78467 -3.10087
11.0526 -4.35644 -2.57513
4.19395 -2.1496 -0.224959
6.58234 -2.92587 -1.70386
7.50197 -3.92893 -1.14677
5.07376 -6.45037 0.448403
8.80708 -12.2322 4.9994
6.94126 -10.88 3.51379
6.32449 -9.77375 1.92717
3.6371 -12.7071 -3.15314
4.64489 -11.6716 -1.88906
4.35551 -12.0698 -0.473231
2.9075 -16.4713 1.07654
3.08013 -15.661 -0.61597
3.24912 -16.2816 -5.73701
2.55621 -17.9018 -4.82092
1.71799 -17.6779 -3.55227
-1.6612 -19.0433 -4.68719
-0.855508 -20.3937 -3.75742
-0.664259 -25.7495 -3.24162
-1.1077 -24.1795 -4.39164
-3.46553 -24.4674 -7.3708
-6.52683 -27.6966 -8.94998
-6.38142 -26.9238 -7.07848
-2.80498 -30.0052 -4.57886
-4.64299 -29.337 -4.66398
-6.23728 -27.1801 -1.93016
-4.78611 -23.7242 -1.46235
-3.988 -20.0328 2.3351
-2.6322 -21.3623 1.89183
-2.1783 -21.6795 0.395214
5.02608 -20.7704 -1.42232
2.26409 -20.2982 -0.617523
1.59721 -21.5632 0.0224254
2.6602 -23.6215 3.06288
7.51102 -24.414 0.136704
7.2973 -22.4558 1.42703
6.53772 -23.1177 3.07581
6.25917 -19.1718 5.7475
6.001 -21.0744 6.12309
3.80113 -23.5474 11.7367
4.54538 -23.107 9.97478
4.3807 -21.7011 9.50276
2.04117 -17.7441 9.46083
2.77952 -17.4523 11.7552
4.04447 -18.8891 12.1487
8.05458 -22.3211 14.4503
7.54048 -20.1084 15.1719
5.5703 -19.9367 15.5434
-0.212915 -17.7389 18.4842
0.732409 -19.9361 18.3397
2.67902 -19.8619 18.1098
5.14141 -20.7631 23.0313
3.88002 -21.0311 21.4834
0.411659 -21.4333 23.0129
-2.43197 -19.7495 21.2163
-3.76582 -22.5377 19.0655
-3.42216 -27.9322 19.4822
-2.48202 -27.0985 17.9233
-1.76502 -25.7769 18.2929
5.01546 -23.519 16.7273
2.94422 -25.2426 17.9503
1.80653 -25.5904 17.0518
2.2931 -28.3077 14.481
4.02375 -30.4408 9.36329
3.04375 -28.4549 9.85879
2.3204 -27.055 10.9143
-0.268378 -22.9939 14.5536
-0.460385 -23.5405 12.3004
-0.0356421 -24.1514 10.5001
-1.78503 -25.7158 4.40377
-1.20467 -24.0043 5.95169
-0.886186 -22.5062 7.17827
0.9003 -17.6435 6.48271
-0.601261 -18.0841 5.48985
-1.71488 -18.8344 6.38444
-5.27454 -16.5292 7.51541
-5.25767 -17.5322 6.07
-8.21346 -20.0228 2.59399
-8.77141 -18.1934 2.94857
-7.65227 -17.247 3.15874
-9.48164 -12.8088 2.45222
-9.9639 -14.2238 2.75388
-13.6717 -13.9136 1.79056
-15.9982 -12.9462 -1.04204
-15.087 -9.17929 -4.86705
-16.4983 -9.13637 -3.43451
-16.221 -9.36875 -1.90637
-15.2819 -10.73 2.65715
-16.2325 -7.97344 2.39252
-17.3688 -7.82823 1.3165
-17.4436 -4.18438 0.323373
-12.1087 -0.795624 1.79357
-13.1097 -0.672085 -0.233555
-14.1236 -2.3481 -0.448652
-14.6431 -5.63895 -3.99684
-12.8481 -5.69111 -3.43714
-12.5824 -5.44071 -2.06607
-7.77954 -7.94489 1.2947
-9.56202 -7.71582 0.873251
-9.65169 -7.44715 -0.583094
-4.89706 -10.024 -6.04158
-6.30038 -9.9047 -4.10659
-7.56609 -9.89337 -2.54467
-7.57338 -14.2868 -1.28335
-6.45849 -13.0165 -0.536631
-2.66283 -16.618 -0.747687
-1.95741 -14.6517 -1.91748
-2.6183 -13.1391 -0.74473
0.0822458 -11.1569 -3.272
-1.3633 -9.8082 -3.4651
-2.05709 -9.63114 -2.14278
-4.70637 -6.03414 2.39678
-4.16596 -6.34536 0.101378
-3.59272 -6.20977 -1.79455
-5.73738 -2.8376 -4.39393
-3.86466 -3.12873 -4.08163
-1.41162 -0.223467 -4.48878
0.0281878 5.02904 -0.925978
-0.118594 3.32026 -1.79059
-0.297915 3.14254 -3.26596
2.51713 7.8136 -8.37486
1.05115 6.35651 -6.21638
1.87393 5.54142 -5.26971
5.40906 7.19153 -5.03005
9.71909 12.8046 -7.84689
7.99787 11.7373 -6.80325
6.6169 10.6195 -5.81134
2.22265 15.7357 -2.3053
4.0087 14.7788 -3.6346
4.74673 13.7065 -5.11617
1.4287 16.456 -9.90144
2.02229 15.5825 -8.29741
3.53081 15.7302 -8.03037
2.75318 19.6829 -5.15721
4.20616 18.7455 -5.95172
8.24864 20.6039 -5.10044
7.81316 18.7969 -4.7409
10.3881 13.019 -2.89291
9.92433 14.683 -3.81237
8.79851 15.5299 -3.05468
11.8366 17.7096 -0.315764
10.3515 17.4415 -0.266114
6.40663 20.643 5.02176
8.01219 18.8007 3.60076
8.31404 19.4871 2.23303
7.60305 23.2098 2.69771
4.82371 25.7316 5.62711
5.15268 26.6076 3.32246
4.47294 25.1364 2.12882
0.494728 24.7912 1.83852
1.0899 25.283 0.0945014
3.04246 25.6605 -6.61182
2.01269 26.2289 -4.61961
1.04557 27.1049 -3.11114
-3.763 23.9254 -5.36151
-3.14197 26.1275 -4.97964
-2.2516 27.8851 -4.87625
-0.806492 32.2856 -8.62074
-2.2416 31.8309 -6.82461
-3.5489 31.3243 -5.37056
-6.9508 32.5609 -4.08811
-8.35481 30.149 -1.52371
-6.91151 30.9736 4.72502
-7.76406 30.4223 3.10092
-7.09665 29.5933 1.93684
-3.09986 26.0379 0.498171
-5.26211 25.2846 2.18716
-5.73205 26.3075 3.0698
-4.17952 25.2061 6.44446
-2.11473 22.4002 9.75512
-1.46966 23.0778 8.07273
6.49587 23.4938 8.54392
3.54618 22.9543 8.01366
1.67497 21.8827 6.55456
2.48676 21.0995 2.81575
2.73405 19.5992 3.87978
4.77795 16.5703 6.91515
4.6927 16.5998 5.43633
4.65642 12.9423 4.43594
6.19976 9.52851 4.96615
3.12478 5.76394 2.66922
3.9187 7.19268 1.60755
5.425 7.53211 1.76414
3.23929 8.73375 -2.03826
4.34758 11.1316 -0.744472
5.72476 10.8199 -0.082164
7.59271 14.0108 0.174641
5.74053 20.329 -1.19525
4.92026 18.3527 -0.0833168
4.74628 16.5904 0.885545
0.534559 12.2829 2.5232
0.420746 14.584 3.27324
1.39305 15.544 1.97273
-1.56778 20.2424 -1.19866
-2.70789 18.5301 -0.0265085
-1.36724 18.2517 1.50827
-3.13033 19.5925 4.55109
-6.01055 22.032 7.04734
-6.24284 21.2348 5.76111
-10.4563 20.9113 3.50578
-9.58981 22.3579 4.50998
-8.22677 25.6814 7.33015
-9.92999 25.4746 6.61448
-14.9414 26.0223 5.31779
-14.2097 27.5655 7.36074
-12.7558 27.9849 7.19389
-10.5301 34.6367 9.13692
-10.8082 32.3669 7.87367
-12.1887 31.681 7.92831
-14.5833 36.3064 8.02126
-15.8352 34.2773 7.00762
-14.8998 33.5665 6.03665
-9.46617 34.7691 5.09827
-11.37 36.6025 4.73121
-12.6323 35.9736 4.18652
-11.5499 30.6549 3.45609
-11.2129 32.4092 1.51391
-12.3199 33.4046 1.46438
-16.9405 32.6437 -0.277816
-16.3034 30.7462 4.68484
-16.2847 30.8231 2.07523
-15.9021 32.1428 1.41423
timestep
4.91242 -10.6833 9.8427
5.47123 -11.7079 8.9087
9.84098 -12.7605 10.1453
8.8245 -13.3853 8.609
4.99229 -16.7987 3.16892
7.88038 -17.1598 5.27275
10.0315 -16.3685 6.50259
17.2487 -20.0454 9.20179
14.5955 -19.6057 6.94711
13.4136 -17.862 5.54277
14.2698 -14.8355 1.96517
13.4571 -16.136 2.18992
11.4553 -18.5382 -1.367
13.2333 -18.115 -1.08981
17.927 -19.453 -1.62571
16.5437 -18.7091 -2.75177
17.4952 -17.9725 -6.3802
13.678 -16.9601 -10.037
14.6952 -16.5584 -8.50116
13.6945 -14.4708 -5.44203
10.6769 -11.9323 -8.04929
11.8964 -11.5873 -7.12865
14.0729 -7.10099 -6.26697
12.2785 -7.10435 -7.10823
11.1476 -8.01568 -6.66668
3.96783 -5.81083 -6.05702
6.43352 -7.28749 -5.81623
7.55485 -6.66398 -6.70116
7.48337 -3.08496 -7.67495
4.04117 -0.941285 -10.0899
4.06058 -2.1019 -9.08102
2.92043 -7.39495 -15.8012
3.30424 -5.36824 -13.7209
3.33234 -5.08505 -11.175
1.62905 -8.35342 -9.22326
3.40427 -8.65994 -9.80055
7.69841 -10.7608 -10.6174
6.40902 -10.3519 -11.4759
6.77917 -14.1524 -14.4332
5.49927 -12.8866 -14.0914
1.66114 -12.7039 -13.6679
-0.491152 -15.4542 -12.1697
-4.90179 -17.7799 -9.48067
-3.41457 -17.0341 -8.64769
-2.81813 -15.6435 -9.1158
-2.28806 -12.8009 -2.09784
-2.24734 -14.3936 -4.53605
-2.63233 -13.6471 -5.82418
-0.738236 -10.6172 -6.88613
2.80112 -12.1165 -3.3336
3.33501 -10.0995 -4.37499
1.67549 -9.02602 -4.35149
0.123854 -5.50341 -1.22574
1.21082 -5.68954 -2.75524
2.33419 -1.33558 -3.85518
3.13787 -2.54608 -3.29423
6.22679 -1.10565 -1.3997
7.94944 3.40678 -2.163
8.51524 1.58309 -2.70934
11.5709 0.947616 5.49637
10.3943 1.0825 2.72558
10.9672 0.905186 0.220417
14.2582 -2.50831 -0.115022
12.7775 -2.37802 0.123226
9.0771 -7.40313 4.45089
9.80745 -5.34427 2.50298
11.3953 -5.25793 2.27186
12.7054 -8.68901 3.33395
11.8106 -12.394 5.41575
10.3806 -12.6585 3.21572
10.9394 -11.5897 1.63663
12.7096 -9.43956 -2.45249
11.4729 -10.8125 -3.1436
10.3328 -11.232 -2.1798
6.18638 -13.869 -2.32068
7.61967 -13.4454 -3.55024
7.12699 -14.6939 -10.1502
7.70056 -14.7372 -8.23564
6.83851 -14.0156 -7.23023
3.38195 -12.846 -8.97713
3.1909 -14.5143 -8.13535
5.08487 -18.4844 -10.7155
3.78414 -18.0953 -9.32288
3.58155 -20.7953 -6.65915
4.125 -23.156 -2.62289
2.9518 -21.6354 -3.05565
5.59112 -17.7525 -3.12184
3.82765 -18.0914 -2.21551
0.447421 -16.8069 -3.2354
-2.29361 -16.0325 -0.731347
-5.57217 -17.7309 -4.57135
-6.25884 -16.6083 -3.09641
-5.44745 -15.4875 -2.64594
-8.66197 -8.73441 -2.61963
-7.57854 -11.3353 -3.40788
-7.6899 -12.4129 -2.31491
-10.8055 -14.5913 -2.72186
-9.32558 -20.6192 -1.98553
-9.87939 -18.7484 -0.724564
-10.198 -16.9567 0.18955
-10.3181 -15.5201 5.09998
-9.11102 -16.2706 3.75917
-4.73993 -16.7335 1.74002
-4.55829 -17.1834 3.63712
-5.77225 -17.8676 4.17689
-7.97598 -23.7387 6.22195
-6.2441 -21.999 6.2983
-4.9208 -20.6709 6.70046
-0.712017 -17.0115 9.0174
-0.983273 -19.0329 7.7638
-1.24102 -20.5332 6.59496
1.74158 -23.6186 1.24026
1.56825 -23.4159 3.57719
1.63106 -22.9352 5.51688
5.00417 -24.0184 8.1861
5.313 -23.0612 6.4849
7.98889 -22.3109 4.0879
7.55811 -20.9773 0.481548
3.9325 -20.0145 0.798943
0.144802 -15.4966 3.8324
1.0508 -16.6507 2.60616
1.30908 -18.1432 2.86797
-5.14739 -21.0208 1.78086
-2.48513 -20.0859 1.36129
-1.6673 -20.3304 2.54514
-2.26501 -23.7337 4.08848
-3.21428 -27.4817 9.44341
-4.08734 -27.015 7.33243
-4.61146 -26.3959 5.50378
-5.28351 -28.2963 -1.03714
-6.20999 -27.2816 0.92997
-6.83958 -26.3802 2.48998
-14.3172 -26.1108 1.6255
-12.2153 -25.4926 2.44727
-10.3928 -24.8644 2.78361
-8.93442 -20.3285 4.03616
-10.8717 -20.4722 4.42621
-11.3735 -21.8813 4.90228
-14.935 -22.3555 8.348
-14.244 -20.9869 7.26308
-13.4841 -15.5674 7.23285
-15.3035 -16.4067 7.25101
-15.6051 -17.6459 7.9217
-19.7594 -18.5345 10.3119
-19.3541 -17.8515 9.00824
-20.6971 -14.336 9.2104
-21.3381 -11.7395 11.8715
-27.4371 -12.0744 12.2647
-25.7311 -11.2073 11.8823
-24.8959 -11.4623 10.5922
-22.8423 -11.5377 5.70713
-25.6877 -11.725 6.01643
-26.173 -10.9366 7.10209
-29.5326 -12.1587 8.14038
-33.5816 -14.7153 4.94152
-31.334 -14.8188 4.35165
-30.4295 -15.1726 6.04809
-28.0641 -17.6859 8.9784
-26.8693 -17.7302 7.46527
-26.8923 -16.4043 6.64138
-21.7569 -14.8523 2.94509
-23.2755 -14.8275 4.17153
-23.4659 -16.0773 4.87621
-17.8865 -20.4147 5.21352
-20.1669 -19.6908 5.49548
-20.0463 -17.8451 5.08333
-18.7823 -13.0955 4.67858
-18.1013 -14.7336 4.08667
-13.1248 -18.8823 0.963944
-14.1065 -16.9021 1.84398
-14.5898 -15.1127 2.57889
-11.7562 -10.62 -1.19847
-12.8995 -11.7203 -0.176758
-12.3197 -12.7586 0.795556
-7.35911 -14.0911 1.34363
-7.58219 -12.072 2.61181
-8.93309 -11.0539 1.62652
-6.33392 -7.31374 2.43821
-6.71305 -8.04924 0.767877
-4.42774 -9.72435 -1.77425
-4.84717 -4.24062 -1.35578
-3.45272 -4.93725 -2.52038
-3.68122 -6.30659 -3.22044
-2.18494 -6.48139 -10.4041
-3.37502 -5.62744 -7.81382
-2.3519 -5.57844 -6.68556
0.969199 -3.88454 -7.35143
-2.37462 -0.738071 -5.11361
-2.60923 -0.483981 -7.39648
-0.682987 -0.416145 -7.98368
-1.23834 4.58803 -4.28977
0.255982 3.01693 -5.38142
1.61694 1.8341 -6.17579
7.77404 0.180786 -6.15541
5.94655 0.376224 -6.46246
5.32866 1.37997 -5.42273
6.867 5.6198 -7.83464
6.02406 5.20053 -6.17162
5.64819 8.43729 -2.71668
4.78548 8.46418 -4.40752
2.64751 11.8681 -7.58266
3.51266 12.8662 -6.12679
4.67257 12.0647 -5.62429
8.22616 15.4507 -5.78055
7.16661 14.8942 -4.79898
6.79265 19.3908 1.4808
6.7547 17.1367 -0.348992
6.89504 17.4393 -1.86466
9.09023 20.0179 -3.61194
5.05965 22.6171 -0.95688
6.65017 24.2988 -1.63819
8.41749 23.5877 -2.38674
11.0919 25.9739 -4.13748
11.3654 26.0461 -2.29021
11.2315 26.1507 4.88466
11.4053 27.1156 2.8182
11.9697 27.8578 1.06332
14.0492 34.2321 -0.772675
14.1048 32.3238 0.548463
13.9668 30.8862 2.00144
18.0736 31.1533 8.57872
16.3828 31.1295 6.89972
15.1968 31.6695 5.39633
15.7052 35.4196 5.76231
14.6438 36.4698 2.3178
9.77178 38.2306 1.88727
9.94225 36.3177 1.70515
10.952 35.4669 2.56218
10.8676 29.6362 6.33673
9.13032 31.5245 4.92902
9.74939 31.9383 3.54094
8.06905 29.266 1.49396
4.56524 25.9523 1.39489
4.76137 27.4961 2.48339
2.98208 30.475 10.659
2.79452 29.2803 7.88742
2.98074 27.7859 5.82319
1.35599 24.3065 4.99798
0.15891 25.643 4.42623
-3.33255 26.7934 1.59905
-3.25619 26.4067 3.09105
-5.26006 23.2892 3.87408
-4.13583 19.7367 3.06766
-2.14562 16.0719 0.413083
-1.7353 17.7571 -0.385398
-1.5548 19.0657 0.366987
-2.22184 23.8843 -3.49892
-0.00560974 22.1689 -3.06986
0.197544 21.7834 -1.59959
1.27964 24.9594 0.076391
0.450564 30.5655 -2.61625
1.96946 29.6383 -1.05328
0.841989 28.7318 0.342163
-0.723285 31.0813 6.11459
-1.62267 30.8232 3.90679
-2.03126 30.5363 1.95786
-6.11954 32.2267 -2.94027
-5.49018 31.3131 -0.824302
-5.02408 32.5264 0.609849
-7.67605 33.7214 2.91685
-7.1992 38.5304 3.52046
-6.43111 37.3644 2.7935
-2.63587 37.3922 0.291416
-2.92558 38.4589 1.96258
0.62204 40.1606 5.02357
-0.403213 40.7464 3.46417
-2.2094 45.6906 0.772558
-0.15797 45.1458 2.45797
0.708076 44.0626 1.883
7.42434 45.2354 4.18473
4.88177 44.1616 4.01055
4.44407 44.0086 2.57383
5.48694 36.9247 1.71682
4.60778 39.2518 2.33365
4.87265 40.3615 1.30564
-0.183079 41.5446 -1.0578
1.02684 39.1868 -1.0755
2.472 39.2673 -1.27899
6.09215 43.9649 -1.75007
3.76582 43.3401 -3.02054
3.62145 41.9276 -3.69665
7.92744 42.3467 -4.92787
6.54391 37.3811 -3.2644
7.78964 39.6524 -4.24652
6.9352 40.5395 -5.24937
timestep
-16.7007 -35.1142 4.38996
-16.5402 -36.1129 5.31603
-14.8627 -37.8756 8.90974
-14.5594 -36.0467 8.65211
-14.0934 -30.715 14.7994
-13.0555 -31.8497 11.6702
-12.314 -33.0846 9.49469
-8.99964 -33.5143 2.0373
-8.95871 -32.7818 5.4541
-8.88137 -32.9495 8.01739
-4.90913 -32.4053 10.7945
-6.00428 -31.431 10.0017
-5.7174 -26.6161 9.15743
-4.8775 -28.1188 8.4559
-2.99698 -27.7648 4.03887
-2.25358 -27.3825 5.82094
0.954165 -25.3388 6.16869
3.29311 -21.2982 6.64418
2.14709 -21.9182 5.14868
2.90223 -21.3621 1.50817
6.88661 -19.1613 -0.0725269
5.50936 -18.7268 0.595893
7.82256 -15.1105 -2.12584
5.94551 -14.7187 -1.88889
5.31963 -15.0454 -0.562987
4.4029 -10.5529 3.26992
2.60026 -11.9012 1.45284
2.99065 -12.1238 0.0417983
2.74545 -8.87453 -1.85175
2.7853 -4.13503 -1.72526
1.71343 -5.17408 -1.95168
-0.592913 -2.37019 -9.66436
0.413323 -4.5174 -7.76142
0.532128 -5.75414 -5.50736
-1.69845 -9.14583 -5.20271
0.192195 -9.52601 -5.23575
3.31703 -12.3368 -7.42557
2.05785 -11.6562 -7.8378
1.72021 -12.6718 -12.372
0.6081 -13.2978 -10.951
0.465522 -17.1294 -11.0886
-0.878286 -17.5854 -7.53858
-1.98718 -13.1883 -7.56233
-1.78828 -13.6774 -5.68172
-0.415553 -14.3798 -5.43666
-1.45093 -11.4668 -1.89217
-1.21528 -14.22 -0.845523
-0.0827165 -14.9414 -1.58791
1.00537 -17.4962 0.894532
-0.145606 -17.1169 7.39484
1.0672 -16.6487 5.48983
2.34819 -15.8883 4.10289
6.55212 -16.7362 5.87815
6.04436 -15.6393 4.46091
7.65823 -12.4384 1.22533
8.17413 -13.8078 1.90345
11.9698 -13.4326 2.20031
16.4449 -13.8059 4.15508
15.3719 -14.825 2.99678
18.1177 -15.6936 8.9788
15.7774 -16.9755 7.73777
14.4546 -17.4382 5.57322
10.6089 -20.1706 5.43184
11.0081 -18.9869 6.22513
7.1552 -17.452 12.4516
8.31157 -17.4006 9.75304
8.65266 -18.7708 9.17997
5.98379 -21.4127 9.96825
3.94579 -17.735 15.6489
3.73939 -20.2557 14.5646
3.88588 -21.688 13.1225
-1.45636 -18.5316 10.5778
0.532371 -18.8994 11.0549
0.866923 -20.4097 11.2535
-2.30784 -23.6784 9.76568
-1.34904 -22.3653 8.66898
-2.37575 -23.3755 2.17867
-1.54616 -23.0486 3.91205
-2.47039 -22.4181 4.95185
-6.08975 -22.0442 6.53399
-6.04327 -23.6146 5.42314
-8.03253 -26.2363 1.79702
-8.82068 -24.9348 3.08168
-11.3111 -26.6972 5.34564
-14.9424 -29.7349 4.59526
-13.1829 -29.6604 3.80497
-13.4681 -28.2801 -0.785848
-12.0065 -28.6744 0.329177
-8.82754 -27.4899 -1.50578
-8.85671 -23.9171 -2.92639
-12.234 -19.2971 -1.24943
-10.9727 -20.3705 -0.253256
-9.59134 -20.8635 -0.780703
-5.16434 -23.0803 -1.46036
-5.14921 -21.1431 0.707896
-6.49815 -21.0125 1.45464
-6.50579 -17.6671 3.24279
-10.4064 -15.9859 2.58323
-11.216 -17.0502 4.54835
-9.77057 -18.3775 5.09859
-11.0617 -22.2455 6.66453
-11.52 -21.8017 4.78556
-12.7971 -23.6276 0.302891
-13.8399 -24.6897 1.69829
-14.213 -23.7757 2.89064
-19.7425 -21.4159 6.84491
-18.0985 -22.6684 5.70928
-17.5022 -24.2181 4.66703
-21.1834 -30.2306 4.43356
-19.4714 -28.7703 3.54437
-20.0518 -26.879 3.6641
-25.0705 -24.9136 -0.220845
-24.2807 -26.0227 1.71729
-23.7141 -26.9922 3.38454
-26.2422 -29.003 6.91306
-24.7048 -29.7152 6.01256
-25.2598 -31.9099 3.04544
-28.8922 -32.5512 3.9924
-31.2609 -32.1619 1.06951
-32.1281 -32.3872 -4.31339
-30.433 -31.8502 -3.6286
-29.7572 -32.5548 -2.36261
-23.2582 -29.0742 -1.18238
-25.3359 -31.0558 -1.8033
-26.652 -30.4107 -2.11877
-25.8289 -27.1491 -3.98309
-20.3308 -21.3798 -4.51106
-21.681 -23.2711 -3.90886
-22.7303 -24.9159 -3.23667
-16.6884 -25.684 -0.381944
-18.8325 -24.9232 -0.0465914
-20.7054 -24.323 -0.0559443
-24.5852 -23.5673 5.49231
-23.2755 -22.6153 3.72372
-22.4033 -21.8288 2.15126
-19.3424 -18.2463 0.242869
-21.2207 -17.6654 0.530431
-21.915 -18.0877 1.82528
-26.487 -17.7819 0.243602
-25.4062 -16.713 1.40112
-25.3524 -12.2515 3.55126
-27.1458 -12.7363 3.05209
-27.495 -14.2465 3.32123
-30.6337 -16.1441 6.06833
-30.6771 -15.7442 4.64801
-33.3292 -13.0969 4.14505
-32.9418 -10.6264 1.25624
-26.7909 -10.1678 -1.04256
-28.7717 -10.1578 -0.832367
-29.4752 -9.46132 0.217396
-27.1505 -2.34689 1.1594
-27.589 -5.25775 1.1581
-28.5681 -5.84156 0.0265743
-28.6657 -4.02006 -3.26155
-24.2387 -9.47998 -6.07966
-25.3976 -7.46743 -5.61549
-25.6212 -5.74251 -4.8715
-24.3536 -1.4374 -3.26748
-22.7356 -2.24692 -3.9622
-22.9974 -3.08762 -5.28548
-18.791 -1.71753 -9.69711
-19.7822 -1.7062 -8.05301
-19.7021 -2.99477 -7.25386
-13.5722 -7.73659 -8.72431
-15.2741 -6.20246 -8.01296
-16.303 -4.754 -7.25098
-13.8863 -1.96883 -4.14055
-13.4424 -2.95395 -5.69934
-11.0608 -4.95318 -11.4355
-10.4886 -4.36113 -9.22077
-10.1299 -3.73106 -7.3866
-6.32382 -2.54732 -9.51251
-5.90468 -1.58363 -7.84008
-6.55303 -2.31011 -6.69823
-2.92337 -4.37055 -2.19151
-5.1569 -3.71357 -2.75014
-4.83054 -2.00333 -3.36553
-1.56174 0.295036 -1.04448
-1.37675 -0.622143 -2.71636
1.84358 -1.6057 -4.57392
5.61977 3.37906 -5.20156
4.47897 1.91462 -4.619
4.96975 0.423559 -4.54134
11.9632 -1.43214 -5.07544
9.38699 0.000670746 -4.97514
8.6392 0.00128316 -3.56851
10.9903 0.00788753 -0.534041
12.3022 4.15195 -4.92712
12.3242 3.80388 -2.63487
12.4754 3.40854 -0.674393
17.5879 5.59311 3.72012
15.4325 5.91764 2.71047
13.6387 6.07907 1.88399
10.7217 11.2525 4.9726
11.7412 9.60307 4.54034
12.4878 9.47166 3.18773
14.974 12.5787 0.134839
14.2823 12.7253 1.86745
16.3195 16.6033 3.74031
15.0109 16.44 2.50633
11.1162 16.3175 0.16803
11.562 18.2156 0.117275
13.0394 18.3846 -0.0690917
15.5734 21.7886 -2.46794
14.2648 21.6235 -1.64798
9.01803 26.7846 -1.27473
11.7179 25.7393 -1.19966
12.0507 24.7083 -2.36707
11.9753 26.2484 -5.85667
13.9367 27.6426 -12.9728
14.3492 26.6936 -10.8662
14.2312 26.1507 -8.95618
17.0975 23.8126 -7.84467
17.4392 25.4674 -7.26291
21.3821 31.3637 -8.29423
19.5018 29.9416 -8.42927
20.0134 28.199 -7.47852
27.3859 29.039 -7.24153
25.1676 28.8282 -6.50495
23.4212 28.362 -5.79116
24.4801 26.0621 -0.705583
24.2144 28.3836 -0.232806
23.7743 29.143 -2.03353
25.2882 32.5532 -2.74234
24.2686 36.2076 -3.08164
21.0723 36.23 1.36839
21.4217 37.9485 0.385644
21.5109 38.044 -1.18198
18.7396 44.5198 -3.93995
19.6826 41.7666 -3.66769
19.9313 41.3182 -2.32447
17.7568 41.9373 0.8165
15.0146 39.6807 -2.15529
14.5103 40.5208 -0.540232
7.52965 43.07 2.25753
8.95741 40.4786 2.06553
11.3953 39.6575 1.43513
11.9401 36.1123 3.33981
11.681 35.8168 1.56631
7.8805 33.9087 -0.389621
9.15244 33.3745 0.378325
10.2818 29.7125 0.180207
11.9718 29.0637 -3.14391
17.3234 26.3894 -2.60904
16.023 27.1569 -3.80391
15.6251 28.6588 -3.88776
11.9929 29.2578 -9.11373
14.6267 30.4019 -8.52429
14.7616 30.8014 -7.03971
12.5166 33.7465 -6.18435
11.2939 38.9103 -2.49339
12.0263 38.1811 -4.64141
12.3555 37.4741 -6.373
13.9974 41.5347 -11.9134
13.0198 41.8239 -9.80866
13.5478 40.3986 -8.6518
19.7208 41.654 -7.99699
17.5344 41.6609 -7.09714
15.9074 41.6831 -5.95662
14.2744 44.523 -4.06397
12.33 48.5813 -5.59317
13.7214 48.1186 -5.21385
14.4722 51.8087 -2.37593
15.7369 50.6187 -3.24098
17.0657 49.7906 1.82728
17.5967 49.7899 -0.101625
22.9137 46.7684 -3.87296
21.6746 48.4352 -2.14273
20.5468 47.7775 -1.22541
21.1582 41.7882 2.68719
20.9757 43.6248 0.823448
21.3091 44.9516 1.33519
23.3161 46.3755 7.72873
22.5973 45.0738 5.52083
23.5862 45.1125 4.4119
24.6675 41.6031 0.134056
25.9938 41.3584 2.50091
26.1572 42.7741 3.10653
25.4349 48.0258 1.41475
26.6033 46.3421 -0.193207
27.547 45.487 0.632925
31.4763 46.9016 2.99308
28.6504 46.0145 6.11478
28.9601 48.1288 4.45819
29.5441 47.6686 3.13238
timestep
-35.3372 -41.6316 -3.18092
-34.7391 -42.5509 -4.12514
-31.834 -46.3196 -4.50143
-32.0938 -45.0438 -3.18759
-32.2859 -43.7938 4.849
-30.8516 -45.0075 1.88176
-30.0606 -43.6818 -0.138058
-30.4052 -36.4653 -2.69258
-27.6544 -38.4392 -1.68013
-27.8287 -40.6002 -0.417465
-23.7804 -40.978 1.99215
-24.7157 -39.8378 1.67795
-23.0359 -35.6372 3.22796
-22.4176 -36.7366 1.66265
-18.533 -37.0145 -1.92462
-19.2568 -36.2071 -0.260533
-17.006 -33.2126 0.534647
-14.8313 -29.6436 -1.50303
-16.411 -30.5917 -2.12245
-17.7236 -30.9616 -5.61616
-14.1816 -30.1331 -8.13266
-14.0558 -30.7089 -6.73911
-9.75744 -32.667 -5.75095
-9.67592 -30.7492 -5.93627
-10.6553 -29.8435 -5.29998
-11.0018 -24.279 -7.49637
-8.65512 -25.8759 -6.56165
-8.77751 -26.6667 -5.26403
-11.4754 -25.0686 -2.98302
-11.6007 -20.4248 -4.00933
-10.7991 -21.6732 -4.27517
-4.36279 -25.6241 -7.45087
-5.1465 -23.4985 -5.46352
-7.01354 -21.8526 -5.00523
-6.57576 -18.0994 -3.78265
-6.91182 -18.1251 -5.58121
-6.58727 -16.8622 -9.75637
-5.54912 -16.403 -8.72821
-1.65624 -13.8342 -10.1127
-3.42015 -13.2782 -9.58884
-5.0591 -9.8953 -9.82874
-8.50194 -9.03504 -8.52358
-5.93237 -12.6384 -5.04525
-7.84316 -12.579 -5.37028
-8.64961 -12.4214 -6.66361
-11.9601 -12.6912 -10.4593
-12.4107 -14.8656 -8.51429
-11.8068 -14.4279 -7.1724
-12.7544 -16.6621 -4.28239
-9.35554 -19.1016 -0.169273
-11.4763 -18.1172 0.0439496
-11.2998 -16.3821 -0.839622
-9.85376 -12.1656 1.22836
-9.01015 -13.4202 0.137312
-7.36681 -17.3715 2.14153
-7.6356 -15.9341 2.65592
-5.56739 -15.1715 5.71953
-4.30355 -19.871 6.93529
-4.20216 -18.5896 5.6816
-0.0515759 -19.3432 -1.19545
-1.96437 -19.3123 1.09011
-3.82282 -20.39 2.38097
-7.33976 -23.6614 1.78589
-5.84232 -23.3809 1.37653
-4.50497 -27.705 -4.45825
-4.39417 -25.9045 -2.12505
-5.73294 -25.837 -1.45806
-7.61116 -28.9831 -2.13709
-13.0444 -32.7958 0.959421
-10.7513 -32.6694 -0.244725
-9.96985 -30.84 0.140046
-10.5002 -29.1219 6.28479
-10.4319 -29.2107 4.40677
-10.2959 -30.6483 3.82602
-10.2051 -35.734 5.38855
-11.2749 -34.0121 5.32518
-16.5711 -32.6432 8.67889
-15.1636 -32.8212 7.25087
-14.257 -33.9974 7.52808
-16.1888 -37.0348 9.45208
-16.6661 -36.9825 7.68725
-19.0827 -35.8761 3.72825
-19.6095 -36.6728 5.39716
-22.0335 -39.5469 5.52435
-24.1135 -40.3682 10.156
-23.188 -41.3176 8.72437
-25.491 -46.2109 8.2642
-24.0858 -44.9812 7.70811
-23.2674 -44.5527 3.94834
-26.4033 -43.5344 2.28967
-28.9653 -43.1272 6.78376
-27.4516 -41.9583 6.52411
-27.1822 -41.177 5.16013
-29.571 -36.4219 4.08256
-27.7673 -36.6593 6.3957
-26.5604 -37.5701 6.1135
-23.2325 -36.5734 7.65306
-20.9138 -29.9833 7.09905
-21.055 -32.2388 8.06601
-21.7601 -33.3808 6.47716
-23.3292 -30.9604 2.80467
-21.5097 -31.7352 3.07392
-20.6528 -27.4885 1.30896
-19.2891 -27.8083 2.81131
-18.8091 -29.2496 2.84774
-12.8112 -26.661 1.0171
-13.9873 -28.1147 2.47719
-15.0458 -29.5245 3.58875
-19.2294 -25.7675 6.99435
-17.1295 -26.8942 6.98121
-15.4469 -27.9213 7.04016
-10.5641 -27.0331 13.2728
-12.2121 -27.6388 11.6423
-13.5816 -28.4141 10.4465
-15.9746 -31.157 13.6581
-16.0724 -29.2895 13.1615
-17.6299 -26.2548 14.8812
-19.5392 -25.3472 18.1099
-17.6549 -24.0031 21.1324
-13.5981 -21.0889 22.8252
-14.506 -20.4371 21.3154
-15.9887 -20.6113 20.9902
-19.633 -15.4157 17.0399
-18.6575 -17.244 19.0013
-17.2994 -17.7762 18.839
-14.8499 -15.5004 17.1182
-12.4084 -11.4348 21.0503
-13.6115 -11.6891 18.9823
-14.5322 -11.7716 17.2017
-17.4068 -9.62099 11.8632
-16.9791 -9.35187 14.197
-15.0528 -9.53441 14.2235
-10.0103 -9.91783 10.7524
-11.3973 -8.54551 11.9293
-12.5805 -7.22943 12.6024
-12.126 -3.17758 15.5491
-12.0876 -2.55386 13.6715
-12.994 -3.37751 12.7233
-16.3074 -1.34019 10.2252
-14.461 -0.929953 10.3295
-10.7692 1.09239 7.68233
-12.1911 2.31833 7.77705
-12.9743 2.35102 9.06916
-14.3173 6.6227 10.3654
-13.774 5.9986 9.06942
-10.9582 7.7403 7.11777
-7.33787 7.24893 6.1308
-3.91256 10.8332 10.8723
-4.65865 9.50348 9.53665
-5.28845 9.79452 8.14925
-2.07261 12.3639 1.89367
-3.93911 12.0266 4.20588
-3.27479 11.6789 5.52919
-0.451501 14.1102 5.59303
5.13165 16.0824 8.61956
4.00124 15.391 6.59044
3.31533 14.7331 4.8464
6.28848 10.8902 0.545286
5.61272 11.9854 1.97441
4.46686 13.0347 1.62346
1.8079 13.5126 -2.96105
2.24752 11.6758 -2.56349
2.25283 11.3633 -1.01787
-1.7593 6.38798 1.14829
0.0172411 7.94739 1.33238
0.912673 7.88364 -0.395698
1.69205 3.48511 -3.6355
0.689923 4.8781 -2.68996
-6.03064 5.52608 -1.43457
-4.20563 4.1475 -1.9818
-2.58003 3.09613 -2.5303
-5.99513 4.55156 -5.70511
-4.27086 4.94362 -6.57546
-3.07465 3.98939 -6.27528
-1.89526 3.16769 -12.1989
-1.25939 2.33124 -10.0601
-0.658677 3.99392 -9.25561
2.85496 7.38132 -8.92993
0.967009 7.39495 -9.3951
1.81968 8.35611 -12.9521
6.8527 5.75898 -13.5272
6.2698 7.39446 -14.4793
5.50874 8.51943 -13.906
9.6964 14.901 -14.8939
7.62947 12.9671 -14.1526
7.78849 11.5284 -14.5865
11.3413 10.4574 -14.4699
13.7667 11.0832 -21.7468
13.4635 11.6368 -19.4546
13.3502 11.4848 -17.5303
16.4837 11.5923 -12.4313
17.1241 12.506 -14.4838
15.8123 13.6041 -15.4833
15.6801 20.0403 -16.8934
15.0215 18.3568 -16.0272
16.1516 17.3004 -16.0306
20.6375 18.555 -16.6471
19.3154 19.2239 -15.5041
20.6354 21.8142 -11.8174
21.0147 22.0774 -13.6295
22.6633 24.1788 -18.0716
22.7214 25.5391 -16.7251
23.0412 24.9871 -15.1684
26.5787 26.6611 -12.4143
25.0797 26.9232 -12.7199
23.8893 34.0651 -10.5478
23.985 31.1081 -10.8194
24.7916 30.5243 -12.007
27.9515 32.701 -12.2892
26.4473 38.0689 -8.45353
27.0556 37.2429 -10.6338
28.4865 35.934 -10.3987
31.7564 37.0376 -8.50699
30.8687 35.6648 -7.56046
26.3642 33.0624 -3.47034
27.3261 35.2288 -4.05791
28.2793 36.7763 -5.00853
24.0203 41.1324 -6.44663
25.863 40.459 -5.06982
27.16 40.1466 -3.65941
27.3429 39.2391 3.27899
27.8869 39.6613 1.0549
26.4173 40.4712 0.0218327
25.7015 43.6684 1.77226
22.1215 44.2091 0.597356
22.3458 41.0189 4.59896
20.743 40.828 3.50719
20.7705 40.9902 1.96358
20.3262 37.5765 -2.83487
18.2141 38.0931 -0.808428
18.6931 38.0565 0.541731
18.967 34.5262 1.83099
22.0595 34.5671 -1.9499
22.1445 34.0655 -0.115254
23.4009 29.2453 4.61241
24.7867 31.411 2.9569
25.4135 33.5484 1.69523
29.0282 35.3969 2.09362
28.7055 34.6525 0.40993
31.4388 33.8271 -3.28486
30.6012 32.8542 -2.46338
32.2468 29.4832 -3.50076
30.3697 26.4331 -4.87449
25.2803 25.4403 -8.06091
25.8697 26.8556 -6.88256
27.2486 27.4856 -6.94771
31.4147 30.9556 -7.60846
28.7126 31.9189 -7.98889
27.7079 31.1633 -6.98834
24.2111 32.4279 -7.15053
24.3511 37.5702 -3.15764
23.5837 36.5721 -5.22851
22.6742 35.9375 -6.79286
18.0479 35.9661 -10.9664
19.7199 37.1673 -9.83281
20.6692 38.5028 -8.77301
22.8421 41.0477 -10.2218
21.7152 42.9929 -9.49109
20.304 42.1819 -8.38549
17.921 45.1461 -8.28449
13.717 45.2586 -5.9986
15.1489 45.6022 -5.6438
15.686 46.9307 -1.25369
15.566 45.1731 -1.98543
15.3227 40.3787 -1.6895
15.1692 41.8125 -0.358498
18.3073 41.6915 5.89384
16.1032 41.7205 4.32943
16.2064 40.6939 3.13428
15.0616 36.4193 1.25685
16.1301 36.0566 3.60309
16.0018 37.2559 4.53398
17.3623 36.8118 11.55
16.1209 36.6691 9.14529
17.0342 36.2895 8.02412
19.5949 32.8733 4.78282
18.9169 32.261 7.28283
19.391 33.3541 8.23458
21.7601 36.4461 4.97267
23.3538 34.3865 5.65787
23.0442 33.8665 7.08131
26.5584 37.1318 9.60832
21.9883 39.0056 9.10818
24.4054 38.2128 8.23632
24.6741 36.8396 8.80941
timestep
-39.6943 -27.4818 4.50297
-38.389 -28.148 4.58475
-36.543 -32.0269 6.47009
-36.6511 -30.3003 7.26096
-30.4039 -35.1153 5.66875
-31.7969 -32.2229 6.79698
-32.9587 -30.5833 8.21925
-32.775 -30.2746 16.1006
-31.6598 -29.077 13.0662
-31.6037 -28.0999 10.6261
-30.6274 -23.4981 10.7157
-29.7984 -24.6927 10.3297
-25.2005 -23.8131 8.96294
-26.374 -23.1205 10.2462
-25.9242 -19.6767 13.9113
-25.7017 -19.8052 11.8901
-24.1001 -16.6732 10.6256
-21.8946 -18.478 14.3869
-21.2358 -17.1009 13.1473
-18.591 -15.5974 10.9499
-17.9511 -13.9232 6.54223
-17.6156 -15.1868 7.26613
-13.9888 -19.468 3.58199
-15.2666 -18.2502 4.35504
-15.0296 -17.2479 5.39525
-12.2664 -14.0145 7.90199
-11.1462 -14.746 5.34488
-12.2499 -15.0636 4.32047
-11.573 -15.9512 0.731184
-8.67123 -18.475 -2.20922
-8.49968 -17.4095 -1.19627
-1.82212 -15.8409 1.82119
-3.79816 -15.1921 -0.323049
-5.39841 -15.5357 -2.32123
-3.6183 -13.7479 -5.41099
-2.98779 -15.5233 -5.25555
1.03422 -17.4716 -4.01098
0.650215 -16.478 -5.00375
2.33905 -13.6504 -8.44268
1.31572 -15.2923 -8.59889
0.776387 -16.8139 -11.9133
2.63004 -17.2622 -15.2475
5.58207 -14.6152 -11.1504
6.02656 -14.7238 -13.1099
4.91962 -14.5078 -14.1177
4.83897 -8.94783 -19.0737
4.28975 -10.7397 -16.8761
5.18345 -11.9018 -16.858
8.44115 -10.3154 -18.2114
10.5886 -5.20023 -15.613
10.7966 -7.46314 -15.0786
9.06979 -8.21027 -15.0921
6.23667 -4.72795 -13.2493
6.40018 -6.62174 -13.0383
5.40575 -10.0445 -9.77099
5.28771 -9.83963 -11.2714
2.35929 -11.1452 -13.0886
0.592552 -9.66899 -8.95134
-0.292649 -10.4855 -10.3541
-4.70548 -15.6876 -12.6806
-5.19935 -13.1614 -11.1927
-3.94917 -11.2177 -10.087
-5.46586 -7.29926 -7.65033
-4.90867 -8.75736 -7.32471
-5.2769 -10.4229 -0.0896924
-4.86454 -9.18916 -2.63203
-5.36322 -10.0928 -3.79515
-8.39624 -12.1509 -2.70248
-9.34761 -10.4284 4.1389
-9.97505 -12.1096 2.12966
-8.58867 -12.8971 0.95589
-4.23425 -13.7023 3.68688
-5.72354 -14.8215 4.33977
-6.82666 -15.2322 3.34939
-8.9278 -19.2079 3.16945
-8.80972 -18.1267 4.71318
-11.0278 -19.934 10.7437
-10.8 -18.8791 9.07839
-10.3858 -19.7149 7.83639
-10.2393 -23.8005 7.41354
-11.9818 -23.1625 7.35935
-16.7859 -23.1277 8.8376
-15.1351 -24.0846 9.26235
-15.3984 -27.8346 9.79041
-20.0716 -29.0043 8.40378
-19.2407 -27.7771 9.81895
-20.7555 -23.8977 11.5052
-21.2904 -25.6025 12.1469
-24.4884 -27.4345 11.2135
-23.5524 -31.1103 10.4118
-23.4692 -36.1252 13.1482
-24.0067 -34.3267 13.7699
-25.0052 -33.3837 13.077
-23.9004 -32.0026 18.1648
-26.3381 -31.1852 16.734
-26.1968 -30.6092 15.3955
-24.8213 -27.1573 15.2743
-20.2843 -30.9036 18.8931
-21.1095 -28.8487 17.9853
-21.7932 -27.0164 17.5809
-17.5863 -25.3006 15.481
-18.9549 -24.5588 16.4769
-19.0323 -18.0576 17.9577
-18.5372 -19.8536 18.2487
-18.502 -20.7022 16.9249
-17.5122 -14.6537 14.3818
-16.9427 -17.0082 14.6657
-16.2474 -18.8124 14.5102
-12.9758 -15.5203 12.2628
-11.9245 -16.1579 14.3387
-12.4854 -18.0815 14.513
-10.2008 -19.393 20.1433
-11.4266 -20.3844 18.3502
-12.3591 -21.1062 16.7275
-13.3459 -25.6484 16.1389
-14.2139 -24.3939 17.2656
-16.5122 -26.0884 19.8006
-19.8685 -24.7992 21.0155
-20.9089 -21.1989 20.7781
-22.901 -22.4444 15.9738
-23.7888 -21.1863 17.0428
-23.0862 -20.057 17.8576
-23.629 -12.8672 18.1653
-23.3005 -15.6105 18.6442
-24.1698 -16.4526 17.742
-25.1046 -14.7147 14.2315
-29.5102 -10.5237 17.9106
-28.2905 -11.3127 16.0783
-27.2496 -11.497 14.4111
-21.9877 -7.07279 15.6545
-23.304 -8.37723 14.0425
-24.4046 -9.51949 12.866
-25.2879 -8.00538 7.37907
-24.4501 -10.2356 7.7423
-23.1403 -10.072 9.37828
-16.6919 -10.8604 9.87189
-18.6156 -11.1508 9.40704
-19.3459 -9.93285 9.01118
-17.7806 -6.82019 6.15247
-18.8279 -8.30899 5.5551
-20.5231 -10.746 1.75195
-18.7083 -10.5501 1.22664
-17.7501 -10.2409 2.42081
-13.2478 -8.88191 1.58292
-14.3464 -9.72589 0.863612
-12.863 -12.5283 -1.33837
-13.7204 -11.3827 -4.86951
-14.83 -7.23113 -7.91162
-15.2435 -7.15596 -5.97524
-14.3485 -7.62861 -4.81494
-13.7857 -3.86292 1.49466
-13.1708 -5.32744 -0.985748
-14.2022 -5.01015 -2.00948
-15.2682 -1.31475 -1.66871
-11.3831 5.4084 -3.09198
-12.2098 3.24501 -2.307
-12.61 1.40373 -1.70998
-7.63901 -1.62761 1.45813
-8.68318 -0.821485 0.0632426
-10.1072 -0.433916 0.495234
-12.4421 -1.05488 5.13765
-10.5669 -1.48925 5.12194
-9.65291 -0.470771 4.23835
-3.65636 -0.0604874 7.51304
-4.30136 -0.293938 5.28265
-6.0008 0.560184 4.62793
-7.29176 5.12397 3.77578
-6.37846 3.93187 2.63049
-5.16485 2.82177 -4.80653
-4.83983 3.43565 -2.56853
-4.87616 4.44112 -0.853554
-3.02436 8.31909 1.02427
-2.14262 8.24021 -0.810847
-3.20995 7.69554 -1.78936
-5.97122 10.6352 -6.52465
-3.87073 9.78731 -5.94142
-2.1775 9.40273 -5.0301
-0.054661 13.6982 -4.06119
0.0696075 12.4417 -5.5499
3.55565 12.1726 -6.88414
7.65828 8.97218 -8.97635
5.97625 8.1615 -8.35565
4.56973 8.79156 -8.41413
-1.63863 5.18025 -6.74397
0.400041 6.7937 -8.10206
1.73099 6.30051 -7.96072
2.33553 2.70442 -9.06129
8.90763 1.42023 -10.6053
7.46921 3.36015 -10.6674
6.07755 3.32841 -9.35171
9.35869 2.80051 -3.76402
7.57733 3.88002 -4.80519
6.10136 4.77999 -5.84182
2.55179 8.37887 -4.30156
4.25735 8.60522 -3.3965
5.51794 8.24583 -4.32001
9.30306 9.75121 -1.61147
8.73589 10.024 -3.32777
10.4491 12.8092 -6.7721
11.3522 11.7609 -5.48644
15.138 9.5517 -4.86339
15.9012 11.2682 -5.30708
15.1146 12.4697 -5.05767
16.033 16.843 -3.35139
16.4517 16.0994 -4.69672
21.9145 19.9636 -8.09332
19.2888 19.1618 -7.07708
19.3685 18.0057 -6.1009
22.2569 18.6048 -3.62185
26.4178 17.4501 -7.75593
25.9599 19.4592 -6.6023
25.7305 18.5573 -4.92081
28.9873 16.4017 -4.15678
29.3006 18.1418 -3.59652
34.9572 22.9324 -1.25475
33.2549 21.9832 -2.54785
31.8649 20.9984 -3.6559
33.7385 24.5551 -10.1486
33.7504 23.1428 -8.22362
33.7345 21.7896 -6.8958
35.1135 15.5472 -8.16229
36.2094 17.5979 -7.50633
36.701 19.3119 -6.84442
39.2632 22.049 -6.52145
38.1817 24.4729 -3.80331
35.6369 27.9388 -0.981853
35.458 28.1525 -2.91184
35.3203 26.9873 -3.89865
30.0548 26.6227 -5.39365
32.072 27.9566 -7.20477
33.1075 28.7352 -6.37117
31.5014 30.3244 -3.35155
27.0831 28.7664 -0.792449
28.4452 28.4581 -1.9761
25.9157 21.1671 -0.53704
27.1637 23.1316 -2.36824
26.9575 25.4195 -3.65084
25.2003 24.0897 -6.97183
23.9842 24.6438 -5.75448
21.6752 23.7956 -1.95597
21.5803 23.1408 -3.29462
18.0206 23.2487 -4.17607
18.9505 26.8579 -5.26045
20.7283 28.8933 -10.2359
20.9593 29.8309 -8.53977
21.3521 29.2015 -7.21563
23.803 28.1143 -2.58354
25.1871 29.9762 -4.43149
24.3244 30.7785 -5.5367
26.1941 32.6657 -8.16098
20.5083 35.8748 -10.8575
21.8212 34.7746 -9.13335
23.0744 33.52 -10.1713
21.2804 28.8842 -15.9394
21.8945 30.6498 -14.6205
22.757 32.2316 -13.8078
27.3688 35.393 -17.3231
25.109 34.7878 -17.2353
23.1475 34.4671 -16.8915
20.3093 34.6999 -19.4381
16.2007 36.5761 -18.3421
17.6277 37.1465 -18.3243
17.6544 37.2125 -13.367
18.9116 37.6484 -14.7404
23.2875 39.9712 -14.6593
22.6493 38.1782 -14.0827
27.6173 33.6115 -11.4064
25.8904 35.0255 -12.7988
25.2844 36.2512 -12.1298
23.8283 38.5214 -7.55719
26.3038 37.5293 -7.67787
27.0249 37.6239 -9.00496
30.6269 37.1225 -12.8361
31.1576 38.4038 -10.5097
30.7494 37.5886 -9.29406
30.2383 41.6007 -5.50818
32.572 40.6496 -6.26103
32.7284 39.059 -6.43885
28.8484 35.7034 -5.22812
29.9953 37.1093 -3.39705
31.4904 37.0132 -3.45624
35.9783 34.7228 -3.39281
33.2955 34.608 -6.99352
33.7103 33.1712 -4.75997
34.0751 34.0977 -3.59165
timestep
-35.9744 -21.2806 -16.54
-34.856 -22.3152 -16.4714
-30.5093 -21.8213 -18.0386
-31.2321 -21.3741 -16.278
-27.5897 -21.8108 -8.91156
-29.6797 -20.993 -11.5317
-29.6561 -19.2969 -13.4482
-30.9031 -10.8775 -12.3279
-29.1243 -13.4752 -13.9311
-28.2224 -15.8763 -13.7068
-23.7235 -17.5776 -13.0875
-24.9751 -17.2912 -12.232
-22.5447 -15.4359 -7.99273
-23.5521 -16.8508 -8.85502
-25.4754 -19.7613 -5.7455
-25.6599 -17.8102 -5.81241
-26.7209 -16.0426 -2.64059
-27.405 -13.2099 0.880933
-26.2748 -12.7241 -0.567513
-23.9984 -9.75471 -0.8451
-20.869 -7.56236 1.85409
-20.8889 -8.97873 1.24935
-16.8146 -13.343 3.82316
-17.3568 -11.8306 2.71681
-18.2816 -10.7568 3.27297
-20.0491 -7.75577 6.36999
-17.7071 -9.08808 7.50971
-16.719 -9.78368 6.52976
-14.834 -12.6076 8.1019
-12.4901 -12.9631 12.2214
-13.156 -11.9686 11.3465
-15.0748 -4.82997 13.2859
-13.8695 -7.34845 14.1061
-12.2097 -8.74598 12.9876
-9.32558 -7.5125 10.5845
-8.7136 -8.90544 11.5526
-4.81193 -10.7215 13.6608
-5.68985 -9.44818 13.8964
-5.00123 -7.68199 17.583
-3.70203 -7.30965 16.1633
-0.154506 -5.98842 16.315
2.45807 -7.40897 13.9523
8.06718 -7.68793 13.7247
7.15854 -6.21095 14.6207
5.80669 -6.35528 15.2879
3.38985 -1.69793 20.5595
5.10062 -3.23421 18.7979
4.32171 -3.72942 17.5217
4.80609 -0.838358 14.9569
-0.169851 0.911305 13.3934
1.85932 1.49552 12.1956
2.91839 -0.0830293 11.7015
5.33114 1.16449 7.87564
3.53502 0.527069 8.00563
5.8558 -2.00271 4.79061
4.50788 -2.1134 5.493
3.53955 -5.76586 5.4208
0.391368 -8.85379 3.4873
0.172124 -7.22108 4.55007
-4.74244 -0.434677 7.35042
-4.11232 -2.97406 5.89834
-2.86294 -5.21818 5.59784
-5.36517 -8.48028 7.8489
-5.51973 -7.48483 6.64536
-12.244 -5.83419 4.36238
-9.7126 -7.20784 4.61407
-9.26236 -7.43056 6.06542
-12.2061 -8.96501 7.8056
-18.2018 -5.22152 9.14327
-15.5629 -5.76461 9.32823
-15.2046 -7.6046 9.72796
-17.9995 -10.139 14.512
-18.078 -8.86919 13.0145
-17.7495 -9.52422 11.6545
-19.4392 -14.3425 10.7619
-19.8975 -12.4938 10.5592
-25.8203 -10.1718 9.04928
-23.9256 -10.5008 8.96653
-23.5465 -11.6338 9.94926
-24.8336 -15.3319 11.0786
-24.6533 -15.1786 9.16123
-25.2951 -15.4463 4.86525
-26.1592 -16.6829 6.07834
-27.7154 -20.0209 4.91591
-23.5973 -22.4924 3.97015
-24.6549 -21.1464 3.04489
-26.8408 -24.1376 -0.676753
-26.2169 -22.3163 -0.274441
-28.7391 -19.3918 -0.515584
-29.1626 -16.828 2.19525
-31.5874 -15.5015 6.12594
-32.2564 -14.6525 4.49085
-32.3636 -15.2525 3.07102
-38.2556 -13.5559 2.16216
-36.2955 -14.5421 0.28451
-34.7972 -14.0573 0.455271
-34.4962 -10.4797 -0.900496
-30.2643 -6.70564 -4.02325
-32.3935 -6.8117 -2.9198
-32.1171 -7.56561 -1.20236
-28.535 -7.3622 1.77434
-29.695 -5.94122 1.31667
-27.0943 -1.17748 -2.44001
-27.5242 -2.94809 -1.76224
-28.5838 -3.00626 -0.68517
-31.975 2.26063 0.585235
-31.7708 0.375768 -0.945548
-31.747 -1.26054 -2.15583
-30.7277 -0.821465 -6.21388
-33.077 -1.21629 -6.71256
-33.6156 -2.41403 -5.30714
-37.0808 -6.59188 -2.79272
-37.2567 -5.53996 -4.92383
-35.4991 -5.69008 -5.72851
-32.8083 -8.76581 -7.79395
-34.6217 -8.58494 -7.99202
-37.935 -10.2524 -8.72343
-37.5552 -13.9521 -8.02512
-34.7488 -14.582 -5.44968
-30.9048 -15.4588 -9.10911
-30.3261 -14.6777 -7.46973
-30.9583 -14.9929 -6.11036
-31.0179 -14.8827 -0.885628
-29.7337 -12.6047 -2.20129
-30.2358 -12.1943 -3.64271
-28.4198 -10.1764 -6.25704
-22.6781 -9.06196 -8.42638
-24.0584 -10.7957 -7.53262
-25.128 -12.0728 -6.55145
-20.2606 -13.177 -1.17727
-20.8315 -11.9292 -3.05052
-22.3595 -12.7585 -4.00432
-22.601 -18.8121 -2.48868
-22.3118 -17.1038 -0.747449
-22.3735 -15.2311 -1.16089
-23.2794 -11.868 2.45827
-22.4023 -13.3674 3.34954
-21.4114 -14.0105 2.3123
-20.724 -18.7926 2.42036
-20.218 -17.3486 3.54429
-18.2266 -15.2007 7.20188
-17.6433 -16.9745 7.51258
-17.424 -17.7913 6.29147
-14.7885 -21.5713 7.09157
-14.6824 -20.1884 7.44703
-10.9186 -19.5015 6.91827
-8.29049 -16.8877 6.29109
-10.2275 -12.4639 8.47606
-9.70098 -12.3692 6.66154
-9.89921 -13.6176 5.7341
-12.8195 -9.78362 -0.0907618
-12.2173 -11.0166 2.59961
-10.8509 -11.8059 2.54499
-8.7966 -10.3014 -0.300992
-4.04116 -11.3862 4.00355
-5.26257 -9.86854 2.62772
-6.43648 -8.43153 1.87387
-6.07509 -1.94363 1.77804
-6.39572 -3.82212 2.25687
-5.2557 -4.77871 1.87574
-2.3492 -3.15579 -1.03827
-1.86572 -1.96019 0.499779
-2.10026 -2.66911 1.88433
-0.0405103 -2.37846 8.24684
0.23648 -1.71571 5.97844
0.17376 -0.812531 4.26796
2.28715 3.63708 3.43125
2.63981 1.85153 2.8387
6.98045 -2.18853 -0.323489
5.27508 -0.682535 -0.107615
5.71252 0.238274 1.66705
11.703 -0.70059 4.25957
9.96785 -0.978527 3.4551
9.40035 0.184288 2.69522
11.5454 5.64829 -1.51589
11.449 3.51939 -0.598907
11.753 1.78785 0.13343
16.5418 2.37593 2.44165
15.4793 1.76289 0.917163
17.9373 -0.72353 -0.380085
13.8167 -0.164747 -3.99496
15.2273 -1.52522 -4.1379
15.6592 -2.40733 -2.85296
17.2837 -9.80143 -4.11458
16.3906 -7.27914 -2.90882
16.7335 -6.0254 -3.72448
17.4303 -7.7465 -7.1027
14.6847 -6.93512 -14.0161
15.9287 -6.40885 -12.089
17.1087 -6.30244 -10.5611
21.4557 -2.25436 -7.53103
19.2071 -2.68538 -8.00873
17.4945 -2.85799 -8.82866
13.2582 -1.01102 -10.8707
13.7256 0.0573796 -9.35936
15.2577 0.335611 -9.2584
16.7152 4.74778 -9.26917
16.6898 3.47315 -7.85623
16.8236 2.93513 -2.59745
16.3997 4.09724 -4.05042
13.8088 9.70791 -5.79852
13.9752 8.1215 -4.73242
15.4446 7.74446 -4.44427
14.7403 9.50424 -0.00847963
15.8852 9.32925 -1.0276
22.7813 8.28454 0.00901377
20.1025 9.19636 -0.709301
19.3145 9.57713 0.550674
21.1905 11.4138 3.38972
21.2602 17.8566 1.63783
22.8615 16.462 2.67458
22.5301 14.6625 2.06848
22.759 13.2886 -1.72718
24.4962 13.3244 -0.979287
29.5354 11.022 -1.48988
29.1448 12.7648 0.146567
28.1945 14.1984 -0.900835
26.822 19.6511 -4.44786
28.401 17.8256 -4.36235
29.52 16.2381 -3.83671
32.1052 10.759 -3.29095
32.3343 12.9195 -4.11463
32.8897 14.7139 -4.82658
35.5106 15.4647 -7.42076
38.2872 17.4137 -5.72551
41.3568 19.8341 -1.17187
39.3984 19.6482 -1.54099
38.8122 18.3064 -2.01774
32.2769 15.1853 -0.253329
35.0415 15.7172 -0.852189
35.3712 17.1767 -0.99155
33.7779 19.7737 1.38865
30.6506 21.634 -1.11164
30.2967 20.6802 0.432461
25.6671 19.4855 6.64653
27.2507 19.5165 4.0824
27.0217 19.1362 1.6413
24.3041 18.3935 -1.11458
24.5634 20.1913 -0.974072
22.5504 24.3922 -0.118696
22.1402 22.9006 -0.240112
18.5198 22.2874 -1.31608
16.5401 24.7988 -3.47551
17.7876 24.3102 -8.8535
19.0709 24.871 -7.52799
19.1658 24.1877 -6.14711
22.266 19.8654 -4.0279
23.2849 22.0944 -5.6395
22.799 23.471 -5.36988
24.9921 26.1838 -6.89436
30.9874 23.9623 -4.72518
29.3573 24.2468 -6.32843
28.6205 26.0266 -5.74599
32.8587 30.5213 -1.97882
32.5584 28.2544 -2.58483
31.1803 28.2894 -4.09054
29.0061 31.0042 -4.95017
30.7353 32.1352 -6.19609
32.4446 31.2916 -6.06921
36.165 31.7701 -6.09992
38.4719 33.9927 -9.60786
38.3422 32.5055 -9.16093
42.3623 33.3123 -6.53515
41.4803 31.6729 -7.22628
43.3009 26.7132 -6.88718
41.8652 27.898 -6.33067
36.3188 28.2117 -1.80217
37.6618 28.0732 -4.11494
39.0149 27.364 -3.93815
39.7185 26.6392 0.427456
38.2361 24.6144 -0.442327
38.4151 24.2244 -1.90926
33.8379 19.1505 -4.18441
34.9217 21.2063 -2.87234
35.978 21.8365 -3.7186
33.0941 27.2041 -7.96738
34.4293 25.7064 -6.14031
34.9846 24.3617 -6.42166
40.6363 22.7737 -5.93124
39.554 24.6849 -7.47008
38.2648 24.3872 -8.26909
38.0652 21.3491 -11.5911
36.1914 19.929 -7.25373
38.3748 19.6808 -8.76274
38.68 20.9382 -9.64008
timestep
-0.55413 -13.5798 -13.8506
-1.47883 -12.4649 -13.8853
-6.26539 -13.4769 -16.1914
-5.15667 -12.8382 -14.8777
-4.50499 -6.13461 -9.93567
-6.06159 -8.93759 -11.5506
-6.80665 -11.4479 -11.7065
-6.34862 -17.6295 -6.39716
-8.69947 -15.6451 -8.16252
-9.08237 -13.5477 -9.61545
-12.9965 -11.2204 -11.157
-12.0418 -11.0456 -10.0383
-13.2744 -10.956 -5.55559
-13.6889 -9.68019 -6.8393
-17.0323 -5.84698 -8.2902
-16.0235 -6.62377 -6.76904
-16.7162 -5.14588 -3.38533
-19.0684 -1.32581 -2.07937
-17.2292 -1.4349 -2.6721
-15.2989 -1.43091 0.58291
-14.9506 -5.12829 2.91164
-13.8404 -4.07879 2.83514
-7.95327 -5.05398 5.60122
-9.83302 -4.58429 5.41903
-10.8174 -5.37763 4.46375
-11.372 -8.8705 1.65083
-9.92274 -9.88516 3.93172
-10.2361 -9.1275 5.23962
-8.95069 -11.1623 8.10964
-9.18187 -9.74433 12.4756
-9.73153 -11.0213 11.7691
-9.64195 -17.1625 14.7242
-10.9984 -14.4856 14.9453
-12.1283 -12.2576 14.3422
-15.6632 -11.1116 15.5937
-14.2847 -10.2212 16.531
-12.931 -8.10313 20.634
-13.7001 -9.38656 20.1559
-14.0498 -12.2041 24.1741
-15.3417 -11.3247 23.0569
-19.0128 -11.4435 24.116
-20.0634 -10.9548 20.458
-16.456 -6.02515 18.095
-17.9933 -7.02354 18.9196
-18.012 -7.7023 20.283
-14.6477 -4.57164 26.1523
-15.3222 -5.88649 23.6819
-16.7765 -5.65675 23.1478
-17.8026 -2.28717 24.3824
-15.4253 3.77535 21.2462
-16.5876 2.14608 22.6496
-15.681 0.323442 22.7788
-12.9259 -0.108779 26.5658
-12.5743 -0.281557 24.7478
-10.6421 -4.33315 24.5429
-11.2119 -3.5753 23.3402
-13.7037 -4.03172 20.6194
-10.7094 -0.843672 18.8989
-12.5511 -0.664345 19.286
-20.0506 4.18436 17.6343
-17.6697 2.53615 17.9441
-16.0297 0.504475 18.2777
-14.5644 0.131595 13.6768
-15.5092 -0.567954 14.7611
-16.7143 -7.88645 12.8473
-16.3386 -4.96242 13.0097
-15.4409 -4.34237 14.038
-12.3645 -6.4213 13.9606
-14.3747 -5.76026 7.52318
-12.128 -6.72357 8.52874
-12.7827 -7.17751 10.2833
-16.4679 -12.2564 8.2692
-16.0004 -10.4882 9.02654
-14.4421 -10.3909 9.22707
-11.6387 -14.2479 6.79903
-13.0671 -12.9333 6.55114
-16.7555 -13.2798 1.20066
-15.6297 -12.7441 2.75576
-15.1505 -13.9318 3.46226
-15.359 -17.7436 2.6321
-14.014 -17.0235 1.55762
-11.1588 -17.6652 -2.86255
-12.4633 -16.5148 -1.99828
-14.5792 -13.9237 -3.89182
-19.5412 -13.885 -1.79961
-18.2981 -13.2448 -3.27141
-19.925 -10.4143 -6.89682
-19.81 -10.1557 -4.92504
-22.805 -8.86254 -2.97578
-24.7597 -7.59734 0.0815931
-23.0509 -1.35118 0.728185
-23.1047 -3.21078 0.341763
-24.1152 -3.92045 -0.620451
-27.0664 0.100252 -3.05436
-25.9542 -2.0366 -4.71994
-24.5267 -2.41981 -4.12089
-22.0428 0.0615673 -5.40888
-23.1421 -1.38598 -12.3671
-23.8439 -1.27258 -10.109
-22.7519 -0.106146 -9.16167
-20.1605 4.2716 -9.07503
-21.4675 3.29577 -10.0761
-21.0933 6.07777 -13.9662
-21.9676 4.53892 -14.5451
-21.5923 3.17813 -13.9121
-16.1038 4.45789 -16.686
-16.6849 3.29017 -14.6362
-18.0777 1.85559 -14.572
-18.3022 -0.511265 -7.57223
-18.1089 -0.645666 -9.97475
-18.0702 -0.778126 -11.9485
-21.304 -2.57233 -16.4804
-19.1967 -3.52499 -15.854
-19.1164 -3.8288 -13.93
-20.85 -7.95105 -11.8928
-19.0675 -7.30134 -12.2614
-15.3787 -7.91019 -12.5429
-14.552 -4.83356 -14.5614
-12.5281 -1.72255 -13.6288
-12.9726 -5.02489 -9.52356
-12.4616 -3.18974 -9.07913
-13.0301 -1.96096 -9.82537
-15.4833 2.80966 -9.57462
-14.7695 1.5556 -6.97087
-13.5314 0.715327 -7.10162
-13.0317 -1.64831 -4.21565
-11.4934 0.692855 1.33178
-10.4827 -0.696885 -0.367929
-10.0697 -1.84217 -1.94837
-7.45046 -6.56352 2.45154
-8.37703 -5.86288 0.328251
-8.89932 -5.49083 -1.47944
-8.83931 -6.80619 -8.22705
-9.13962 -7.34466 -5.96371
-9.56165 -8.12512 -4.15668
-13.2149 -10.3162 -1.91684
-11.7452 -11.5962 -1.7393
-10.3151 -11.0416 -1.86563
-7.52704 -14.2291 -3.43018
-7.27645 -13.212 -1.86239
-3.21775 -8.50068 0.224983
-4.78644 -9.40926 -0.556309
-5.28243 -10.5698 0.191586
-4.76537 -11.3173 4.76077
-5.20891 -10.1184 4.06419
-3.64295 -6.64941 4.09364
-0.154293 -6.46374 2.5935
-0.110309 -5.83662 8.18376
1.52663 -5.52856 7.1472
1.60403 -5.049 5.63634
8.41002 -4.14878 3.03624
5.57478 -3.60145 3.394
5.14366 -3.80358 4.84367
6.64435 -1.42447 7.35133
10.6847 3.61013 9.48433
9.23221 2.70505 7.85747
7.7569 2.13313 6.67919
11.8939 3.6978 2.01028
10.8231 4.2829 3.5033
9.31126 3.62971 3.57569
6.4609 0.0154792 1.70715
8.28592 -0.162091 1.03034
9.36099 0.191143 2.08258
10.8796 -0.556662 4.91888
12.1922 -2.41832 4.42393
12.5321 -1.82881 2.57562
16.4878 -2.17209 -0.167219
15.3847 -3.37056 0.823912
14.7287 -9.24164 4.36148
15.9388 -7.19058 4.67043
16.6076 -6.14641 3.13683
21.3401 -5.11794 1.65363
21.1554 -7.04233 1.86878
19.7996 -7.5463 1.68128
15.5029 -13.2105 -0.0528756
17.667 -12.1685 0.0715755
19.2948 -11.0644 0.398883
23.0069 -14.5858 -1.46689
21.4454 -13.4223 -1.47332
18.3388 -14.6235 -3.5032
16.5271 -19.2571 -3.99797
17.8267 -19.0872 -2.63941
17.7337 -17.8472 -1.62776
23.922 -19.2049 2.71323
21.9211 -18.8221 0.480065
20.7625 -17.9775 0.784073
22.1531 -14.9512 2.63623
27.974 -17.313 0.517468
26.624 -15.5484 1.01111
25.601 -13.9422 1.49627
25.8735 -7.88848 5.11737
25.2799 -9.26415 3.33012
24.9662 -10.268 1.7106
22.4315 -9.08737 -2.34614
23.1186 -7.45982 -1.67289
24.4736 -7.47614 -0.88425
27.8826 -4.79259 -2.39628
26.6777 -4.32412 -0.957436
22.9526 -2.30674 -2.89025
23.4838 -2.22162 -1.11137
19.3698 1.04626 0.650139
20.9377 0.538871 1.7863
21.3039 -0.852125 1.7313
19.439 -3.52596 5.33335
18.9368 -2.87332 4.02526
13.69 1.455 6.36485
16.3809 0.62454 5.82221
16.5576 -0.0265083 4.48228
15.5644 1.5648 1.07508
18.5717 5.59601 -3.17622
16.6192 5.26836 -1.84887
15.1593 4.97778 -0.559502
13.2336 8.17969 0.467231
12.3748 7.37053 -1.00452
7.6905 6.34496 -4.89368
9.47507 7.64995 -5.54926
10.9972 7.35405 -4.44402
17.5415 8.99938 -4.32949
16.3127 7.57937 -5.92206
14.4153 8.19602 -5.8875
10.3878 11.8633 -7.70179
12.5722 11.5397 -8.45652
14.2979 10.7423 -8.73389
16.7122 12.155 -11.2623
15.1476 14.207 -14.133
15.1113 18.8181 -17.4185
15.0645 18.8262 -15.4827
15.9244 17.8647 -14.6108
20.651 22.1847 -10.3752
19.4123 20.4964 -12.5119
17.9477 20.1786 -12.2919
16.5579 23.258 -10.7886
18.5402 27.1364 -9.06222
19.3579 25.6732 -9.92193
19.6551 27.1296 -2.74706
20.1623 25.1508 -4.84866
20.9404 24.0663 -6.97961
24.2651 21.8692 -7.64848
22.7713 20.8165 -7.4602
21.0459 17.2617 -4.90792
22.1483 17.3085 -5.88101
23.0814 13.6811 -6.87471
20.3556 11.2098 -7.91406
19.1743 16.0669 -8.29583
17.7218 15.2462 -7.45384
17.9346 13.9074 -6.7047
12.2294 12.6113 -1.92388
14.889 12.7524 -3.04783
14.8253 13.1001 -4.57063
11.5838 14.5059 -5.76838
4.58712 16.5381 -4.69836
6.9041 16.401 -4.39899
8.81137 16.4698 -4.01006
11.6605 20.8949 0.473944
10.1157 19.2217 -0.470084
8.80384 17.7156 -0.443246
8.19574 13.3157 4.35345
7.18726 15.2983 3.48681
6.56755 16.8749 2.38073
5.00995 20.0803 3.75528
1.5915 23.1003 2.53392
2.56891 22.2064 1.83183
6.14352 25.7409 0.927535
5.36368 24.18 0.122923
6.2453 24.7926 -4.74138
7.22701 24.0166 -3.21698
13.9244 21.6457 -3.52772
11.3472 21.5905 -3.73535
10.7002 22.8646 -4.3831
11.3638 27.092 -8.22817
13.1086 25.1011 -7.97205
12.4913 23.6572 -7.70757
18.7127 20.237 -7.057
16.8974 21.9892 -6.31464
15.526 21.5345 -7.09984
13.8354 17.8079 -2.84596
15.4634 17.23 -4.8735
15.0523 17.8501 -6.20667
8.02283 19.0761 -7.41341
10.548 19.4892 -6.8199
11.4588 18.3486 -7.22128
12.0663 19.5331 -12.5486
14.8022 15.9431 -10.2947
14.3714 18.3641 -11.0464
12.9346 18.7395 -10.8075
timestep
3.36031 -18.4846 0.243739
3.67687 -17.9528 -1.12728
-0.267831 -18.6111 -3.85562
1.51338 -17.9963 -4.28593
1.36901 -10.5237 -8.70348
1.2256 -12.0725 -5.57872
0.471411 -14.4059 -4.68528
-6.42298 -18.314 -8.49791
-4.89956 -15.8236 -6.69386
-2.91083 -14.2735 -6.44875
-4.10515 -10.5963 -9.35971
-4.25 -11.0456 -7.85678
-6.40946 -8.12722 -5.2789
-7.34007 -9.37703 -6.43214
-10.5255 -9.58725 -10.5916
-9.14119 -8.40603 -9.69727
-8.77817 -4.97757 -11.3591
-7.51663 -0.758778 -8.69587
-8.17713 -2.6268 -8.51063
-9.29064 -4.23184 -5.28391
-13.3023 -3.01747 -3.61536
-11.9519 -2.71529 -2.95993
-8.76628 -1.94322 1.84332
-10.4528 -2.89665 1.5958
-10.7935 -3.83788 0.404418
-14.8391 -10.0219 1.16011
-12.9795 -7.82449 1.21956
-13.5281 -6.44679 1.03579
-17.1676 -6.45472 2.06222
-18.9929 -10.4439 0.780528
-19.6958 -9.10546 1.19493
-25.0679 -13.6439 6.38332
-23.3482 -11.2263 5.56612
-21.5751 -9.80632 4.42046
-20.2434 -6.71025 6.51464
-18.7837 -7.80084 6.16679
-15.0474 -10.2827 7.77503
-16.1911 -9.52637 8.39006
-16.3301 -9.47662 13.1514
-15.0817 -8.92316 11.9444
-11.2848 -8.75425 11.7858
-11.6678 -6.06615 9.06855
-16.2903 -5.22096 9.02422
-15.6746 -3.68306 10.0119
-14.3246 -3.34237 9.34846
-11.2394 3.13284 11.3947
-11.9734 0.835253 9.76239
-13.4189 0.290451 9.99609
-16.3176 2.75578 10.0189
-16.5941 6.42208 4.33762
-16.2423 6.33681 6.69108
-15.5169 6.18555 8.44267
-13.129 8.68812 11.6909
-14.8741 7.84881 11.76
-18.0255 7.66666 15.3295
-17.0131 8.71435 14.7955
-16.0249 11.1061 17.5513
-11.4513 10.7645 16.1206
-13.042 11.6961 15.4383
-14.1439 18.2092 11.5315
-13.114 15.5181 12.0841
-12.3988 13.081 12.0455
-8.70424 10.3849 10.7754
-10.0871 10.6994 10.2025
-12.9044 6.68024 4.65026
-11.5507 8.46963 6.31767
-11.7062 8.29618 7.84781
-11.9835 4.43612 8.13853
-10.8815 2.15251 2.26284
-12.8435 1.19132 3.87629
-13.4072 2.58277 5.1043
-19.9832 1.43281 4.09888
-18.2047 2.42704 4.4278
-17.0324 1.50337 4.67058
-16.5553 -3.10682 4.36663
-16.4614 -1.80909 2.98584
-16.9154 -1.61601 -3.40256
-16.1467 -1.52616 -1.61827
-16.8315 -2.57682 -0.692047
-19.01 -5.60029 -1.845
-17.2102 -6.00924 -2.15525
-13.2249 -7.45084 -4.16679
-15.1089 -7.47928 -4.71947
-15.8158 -10.2558 -7.32898
-16.3985 -9.79136 -12.0218
-17.5335 -9.142 -10.5307
-20.8275 -5.96967 -11.2745
-20.9335 -7.86056 -11.5364
-23.2089 -9.66104 -14.1295
-23.7826 -12.6696 -11.8419
-19.083 -13.6983 -11.203
-19.6321 -12.1087 -10.1227
-20.9264 -12.0609 -9.33861
-18.3565 -10.4396 -4.22645
-20.9115 -9.52294 -5.29312
-20.9949 -9.20942 -6.7493
-19.972 -5.49952 -6.74962
-19.3552 -1.68784 -11.2441
-17.8294 -2.88102 -9.78486
-16.97 -3.90079 -8.41927
-12.3152 -5.22307 -8.87911
-13.1304 -3.65238 -8.07429
-12.7325 2.44962 -9.35736
-11.9996 0.652209 -9.12839
-12.8759 -0.369728 -9.78271
-6.77265 -0.859702 -13.2833
-9.03817 -1.24213 -12.9237
-10.8233 -1.71115 -12.7065
-14.7472 -1.61022 -13.3862
-14.7893 -3.85182 -14.1579
-12.9017 -4.55342 -14.2484
-8.34936 -4.39134 -16.6907
-8.75579 -6.41932 -15.5232
-10.7056 -6.89484 -16.0218
-12.067 -9.92928 -19.5932
-12.4913 -9.77277 -17.6943
-12.7304 -11.7113 -14.4256
-13.322 -15.2357 -13.2237
-10.4105 -16.0737 -10.981
-8.24146 -12.6739 -13.5505
-7.25622 -13.2601 -12.1034
-7.01391 -14.7185 -11.8082
-3.21819 -18.9061 -11.2159
-2.56203 -16.1772 -11.8304
-3.26885 -15.0768 -11.066
-2.53494 -11.9316 -13.023
-4.40858 -5.89831 -14.9415
-3.38621 -7.04363 -13.1985
-2.63212 -8.2778 -11.7563
-4.87203 -3.50165 -9.78708
-5.49153 -5.61628 -8.69702
-3.7822 -6.52264 -8.61545
1.56491 -3.93812 -5.198
-0.186741 -5.5435 -5.37581
-1.87183 -6.55219 -5.29293
-3.38806 -10.5885 -3.74988
-3.96027 -9.52383 -2.10266
-4.05537 -8.0743 -2.47389
-4.72365 -3.80065 -0.706826
-4.93424 -5.47046 0.263547
-4.76368 -6.84349 6.68165
-4.50325 -6.01686 4.87951
-5.71657 -6.09156 3.88296
-9.8127 -7.07819 5.86749
-9.24189 -5.86566 5.11813
-11.2859 -2.67137 5.57734
-9.56688 0.721242 5.70768
-7.63213 4.74207 7.94991
-6.15141 3.66203 7.18425
-6.44045 2.93164 6.02215
-1.15768 -0.481066 1.89209
-3.29988 1.31721 2.72114
-3.97495 0.876419 4.05833
-1.68459 -0.816507 6.56711
3.7667 -6.05268 7.86221
2.21958 -4.64137 6.67873
0.822466 -3.63572 5.66847
-0.691116 -4.66876 1.15355
-0.082786 -6.32042 2.03923
-0.428318 -6.48555 3.5421
3.11147 -9.20927 2.54063
3.23218 -9.05199 4.44568
1.85741 -8.98498 5.23246
-2.0656 -10.8584 9.54339
0.300207 -10.8707 8.97684
2.33031 -10.7653 8.61439
4.35702 -15.078 7.99457
4.24739 -13.8299 9.46243
2.89633 -10.8438 15.1424
4.5702 -11.8191 13.5778
6.03721 -12.4547 12.4139
9.22595 -11.0158 9.59542
10.3448 -11.1895 11.1713
9.89958 -12.5219 11.8629
15.2374 -9.46198 14.3807
13.7147 -11.2495 14.2951
12.7328 -12.9481 14.2866
15.2225 -16.789 16.0414
13.9932 -15.4664 16.7546
13.2055 -13.4117 19.8655
13.3232 -11.911 26.4913
12.8442 -12.6161 24.6554
13.903 -12.8627 23.5756
16.2784 -19.5691 25.0817
14.9731 -17.1239 24.3004
15.72 -16.1633 23.433
18.1052 -17.6913 20.875
23.7611 -15.0439 19.7345
22.4916 -15.9726 17.9027
20.651 -15.8827 18.5185
15.6591 -10.8104 18.4702
17.3491 -12.2776 17.6539
18.1605 -13.6673 16.5376
17.7762 -16.624 12.7118
16.9394 -15.0202 12.1983
17.4446 -13.7206 12.882
18.4936 -9.48422 11.7936
17.328 -10.5033 10.7833
13.8888 -9.90902 6.95735
15.6716 -9.43348 7.38226
20.4838 -5.47348 5.31646
18.7738 -6.47557 5.3571
18.312 -6.78852 6.7494
19.4188 -3.85352 10.6217
18.7028 -3.94374 9.25502
18.2188 2.99559 6.42052
17.8144 0.440355 7.76548
19.0196 -0.481715 7.85319
21.9747 1.8388 8.62089
21.0457 5.70702 4.57267
23.1491 6.07819 5.55994
23.164 5.12788 7.29727
25.8132 7.56216 9.08818
24.1514 8.17188 9.40585
19.4839 13.8786 7.14973
20.4166 11.7899 7.96676
20.9655 10.0029 8.65394
15.3081 4.65457 8.49239
16.7715 6.4549 8.17763
17.9693 7.80388 7.67475
18.2602 6.55496 1.06157
17.666 7.99209 2.77966
16.8947 9.06066 4.20249
14.594 11.3265 2.15686
12.6768 11.5834 -1.14
15.5519 7.54247 -2.75451
15.2093 8.9717 -4.05632
15.1355 10.5233 -3.7181
18.1468 14.5848 -9.28215
17.0821 13.6502 -6.67359
16.9643 12.2047 -6.6513
19.956 10.5976 -8.52247
16.7482 7.13035 -9.27236
18.0915 7.83231 -10.3236
12.6151 8.74416 -14.6949
14.6159 10.4995 -13.209
17.0255 10.7725 -12.5835
19.5122 12.7476 -14.9034
19.3369 13.694 -13.328
19.6616 17.9011 -11.2377
18.6364 17.2298 -12.1237
16.6968 19.8032 -14.193
16.4365 23.2659 -15.6263
16.9085 28.2896 -14.2477
15.4728 27.3479 -13.3045
15.6055 25.9289 -12.8697
12.5097 22.7958 -6.96066
14.4773 23.9689 -8.7928
13.9349 25.1715 -9.52816
14.037 28.5164 -7.8308
8.28792 31.5795 -3.92892
9.63945 29.923 -4.90333
10.9239 28.6048 -5.72353
10.6185 22.7909 -1.99363
9.75008 24.2494 -3.62995
9.15491 25.3376 -5.10808
2.7718 28.7139 -2.36497
4.50339 27.7744 -3.66843
5.784 27.0435 -4.95821
3.4647 27.9928 -7.77125
1.39953 24.5528 -10.5576
1.90288 24.8467 -9.1222
0.943919 20.1186 -7.9511
2.26237 21.3773 -7.51442
7.1268 22.5638 -7.28901
5.9371 21.0889 -7.91868
8.93483 15.1911 -10.9673
8.01887 17.6231 -10.5516
7.88954 17.9702 -9.0042
7.77199 17.4335 -4.96523
9.96852 15.9862 -5.63979
10.6181 16.4085 -6.99177
13.752 10.6432 -9.80192
12.3551 12.8995 -9.40992
13.0769 13.9461 -8.55067
12.5303 19.2096 -9.35539
13.7033 17.6684 -11.3326
14.7397 16.6299 -10.7646
18.1441 21.4535 -7.15654
16.323 19.8445 -8.04634
16.7632 18.372 -8.09552
19.9496 19.2416 -4.14805
21.8608 17.4805 -7.17261
19.8811 16.4771 -5.67342
19.0277 17.6524 -5.11494
timestep
1.15232 -18.2289 -8.12944
2.02868 -18.9374 -9.03844
1.95122 -23.3989 -10.9353
1.57464 -21.7666 -11.6243
-6.97093 -24.0407 -7.70368
-4.48858 -22.3981 -9.72899
-2.28338 -22.315 -11.1112
-2.56185 -22.074 -17.9616
-3.04847 -19.8836 -15.305
-3.39029 -19.1137 -12.8582
-4.96997 -15.5065 -10.5325
-5.6953 -16.4925 -11.437
-10.2921 -15.8605 -12.6141
-8.72897 -15.0766 -13.363
-8.48862 -11.6695 -17.4302
-7.99312 -12.0436 -15.552
-7.01735 -8.58868 -14.5091
-7.52846 -6.25494 -18.7138
-7.62909 -5.76901 -16.9822
-11.4574 -5.63284 -16.406
-13.2096 -7.51452 -12.3216
-11.9581 -6.79036 -12.8537
-7.92024 -5.64385 -9.88115
-8.99857 -7.09052 -9.22092
-9.64377 -8.10944 -10.2376
-8.73805 -15.5089 -9.3704
-8.77545 -12.7687 -10.3461
-9.27454 -11.7987 -9.31662
-7.91963 -12.3222 -5.74158
-10.7107 -8.48146 -5.16794
-9.58894 -9.15719 -4.45728
-4.84442 -9.99106 -0.127806
-6.76162 -7.81605 -0.525848
-9.24365 -7.55664 -0.970252
-11.797 -7.38297 2.19517
-11.9317 -5.82511 1.07372
-12.8346 -1.27324 -0.0995699
-12.2471 -2.00041 1.17487
-12.2963 0.516906 5.18276
-13.1777 -1.03218 4.72799
-16.7568 -1.40696 3.75477
-18.9655 1.48473 2.72755
-18.6753 6.57684 5.18769
-18.4789 6.271 3.17635
-19.412 5.28061 2.46772
-23.9768 7.89233 -2.7194
-22.5477 7.14084 -0.378004
-21.0595 7.35363 -0.346166
-20.3061 10.7882 -1.98476
-26.9378 12.2906 -1.3791
-24.6172 11.8506 -1.40548
-23.6738 12.2202 -3.03445
-25.5883 12.2131 -7.40952
-25.0424 13.7186 -6.29455
-28.0343 15.5907 -3.23987
-27.0337 16.1873 -4.20758
-25.5803 19.4999 -2.8465
-24.4202 19.1929 1.58334
-23.4708 18.4497 0.145537
-16.3272 16.5059 -3.00759
-18.5035 15.9153 -0.971809
-20.6709 15.8471 0.407406
-20.8815 12.1098 3.44325
-19.7765 13.0203 2.92271
-12.7827 10.055 4.46818
-15.5008 11.1673 4.55373
-16.3705 11.1698 3.2421
-15.9268 8.32618 0.754175
-20.3017 4.98877 -4.77959
-18.353 5.66549 -3.17427
-17.3385 5.76816 -1.55026
-12.5972 2.01761 1.20074
-14.3305 2.97244 1.08502
-14.8525 3.05717 -0.427015
-13.2379 -0.218603 -4.09821
-14.6884 0.212005 -2.84292
-19.4311 -4.36431 -3.06017
-18.4247 -2.67002 -3.34502
-17.2024 -2.62989 -2.48628
-15.3434 -6.17201 -1.61175
-14.7292 -5.50818 -3.20854
-12.9616 -4.7975 -7.50572
-13.8429 -6.38768 -6.79706
-13.2275 -9.66282 -8.56671
-11.6538 -14.2788 -6.88772
-12.402 -12.7058 -6.30727
-13.8874 -10.3606 -1.9826
-12.8639 -11.7792 -2.59804
-13.4071 -14.8883 -0.314728
-17.1194 -14.2422 -0.320107
-21.8034 -12.7875 -2.38277
-20.3958 -11.4168 -2.38051
-18.8759 -11.8333 -2.66682
-17.9318 -9.95067 -8.5782
-16.3656 -9.51932 -6.12228
-17.1912 -9.06696 -4.84908
-20.4461 -7.54744 -6.03216
-17.6709 -5.24869 -6.39828
-18.1407 -4.46033 -8.4928
-18.694 -6.27129 -9.11147
-18.6514 -7.96849 -13.8749
-17.6519 -8.30304 -12.1696
-13.0795 -13.0528 -12.1103
-14.7921 -12.1636 -11.6128
-15.0773 -10.9316 -12.519
-11.9198 -9.18469 -19.2076
-12.6834 -10.4984 -17.3787
-13.5524 -11.5222 -15.8632
-12.7216 -19.2526 -17.1619
-12.7032 -16.8317 -16.9446
-12.0874 -14.9832 -16.6953
-4.48279 -16.2148 -16.69
-6.77528 -16.4354 -17.0852
-8.58432 -16.2278 -17.6637
-10.5807 -19.572 -20.6984
-8.82138 -19.2232 -20.0429
-5.24404 -20.3477 -20.3954
-3.39479 -16.924 -20.7605
-0.158454 -18.5732 -19.941
3.66411 -21.251 -17.7944
2.93367 -19.862 -16.5581
1.54617 -19.2943 -16.5875
-0.772268 -15.1493 -10.6619
-0.0968061 -17.3544 -12.3884
1.20541 -17.3842 -13.278
4.59084 -17.4464 -11.5883
9.34348 -21.5917 -10.3986
7.4271 -20.6677 -9.53232
6.04123 -19.5682 -8.72392
7.15672 -12.6261 -7.31246
6.3711 -14.8709 -6.77805
5.68362 -16.5878 -6.36447
1.13585 -12.8621 -2.3598
2.03632 -15.1055 -2.50157
2.76972 -15.2047 -4.3135
2.45376 -13.4585 -9.27836
0.938499 -12.8536 -8.25404
1.29667 -12.5148 -6.69285
-0.281346 -8.83863 -3.69765
-1.01928 -9.96248 -5.16041
-4.65545 -11.4531 -7.96925
-5.41668 -10.1614 -6.70444
-4.33933 -9.06309 -6.54859
-4.72229 -4.15399 -6.13791
-5.34542 -5.49288 -5.66969
-8.92932 -4.6755 -5.05271
-9.91404 -2.95748 -1.79226
-6.76527 1.38482 -0.986391
-7.79601 0.696619 0.539217
-7.89341 -0.785187 0.657563
-7.41597 -4.10211 7.51064
-7.95524 -3.33481 4.73507
-7.35886 -2.01619 4.16647
-4.00417 -1.06202 5.75779
-1.38764 1.82762 11.2205
-2.79671 0.0637314 10.3489
-3.9671 -1.23087 9.48881
-6.72569 -4.709 11.6162
-6.26617 -3.44707 13.0227
-6.11139 -1.96747 12.4955
-2.11155 -2.09202 15.2503
-2.63565 -0.191083 15.105
-4.1404 0.0893255 14.9786
-9.67545 1.85095 14.3783
-7.63685 2.60714 15.4133
-5.85622 3.28039 15.8108
-5.53967 7.58321 17.9196
-4.23217 6.28274 17.4801
3.10323 5.49243 15.5523
0.936737 5.22951 16.4195
-0.704263 4.70875 17.3646
-3.03816 0.850182 19.1796
-1.10196 0.448366 19.3278
-0.233817 1.68207 19.6268
1.61187 -0.857359 25.4461
2.26755 -0.0502556 23.3193
2.85409 0.662594 21.6243
4.62854 -4.15287 20.9908
4.78632 -2.31567 20.3978
7.28958 -2.74149 17.6565
7.74221 1.50312 19.4923
9.50229 1.05841 18.7946
9.51897 0.435477 17.3991
16.9454 1.57162 16.2282
14.1222 1.64554 16.7932
13.17 0.541165 16.309
15.7494 -2.28587 15.8886
16.7655 -4.20089 9.02628
17.0076 -2.95634 11.0383
17.7043 -2.06028 12.5742
24.3241 -1.53593 14.6718
22.5414 -1.02466 13.0519
21.0366 -0.366748 11.9272
19.6651 3.43568 9.25362
21.541 3.18238 8.97471
22.0486 1.71229 8.85779
24.5074 1.38148 4.99062
25.0487 1.97316 6.67163
29.8145 3.51513 7.12651
28.1911 4.14963 6.47895
28.2846 0.586092 1.03059
27.8239 1.49108 2.7421
28.3702 2.95511 2.92454
29.5195 4.55294 -1.34545
28.2736 4.63529 -0.460399
22.5018 0.377356 -2.19723
24.9633 1.51936 -1.03203
24.9 3.03263 -1.12901
21.2704 4.42677 -0.864479
20.3017 0.533279 5.03005
21.017 0.992783 2.86329
20.5279 2.87602 2.49987
18.4076 4.93086 5.39377
20.2347 5.4049 5.32325
25.7712 8.89709 4.24629
24.2551 7.94204 5.88933
23.3073 6.67949 7.13437
25.9071 9.91636 12.8693
24.5829 8.37889 11.6015
23.593 6.76208 10.8682
22.4614 3.59576 17.2488
22.1179 4.57414 15.0711
21.2243 5.14944 13.3801
17.8937 6.91293 13.0999
15.0032 4.68271 12.3038
16.0971 0.385394 8.34166
14.6615 1.69128 8.34251
14.7623 3.14004 8.74064
13.0082 6.01005 2.14161
14.2914 4.97317 4.52897
13.4218 3.95071 5.30242
13.1189 0.801315 2.99334
15.1057 0.0956788 -1.25475
15.8573 0.300692 0.448295
16.1249 4.06498 -5.64076
16.4756 4.24184 -2.69304
17.1106 3.89648 -0.376425
18.6824 7.34971 1.121
16.9007 7.58605 0.955162
12.8684 9.97324 0.503411
14.2888 10.1474 -0.0180054
14.4628 13.8983 -0.571021
14.9118 16.6816 2.14055
17.8352 21.1624 2.65561
16.1574 21.1406 1.6335
14.9034 20.4195 2.14296
11.6581 23.3848 5.33345
10.6861 22.3009 2.79578
11.7998 22.4094 1.72738
10.6645 25.5691 -0.123943
4.04317 26.441 -1.59909
6.1822 27.3762 -1.53449
6.99372 26.4649 -0.0467326
7.24035 22.6227 5.84633
7.2543 24.6909 4.61544
6.06968 24.4256 2.99336
0.97532 22.6251 5.08855
0.819152 23.8045 3.12255
2.49461 23.2422 2.28421
2.1157 21.5176 -1.17461
5.43555 19.0267 -3.51098
4.56733 18.886 -2.14945
6.18345 20.7663 2.27589
6.75966 19.6176 1.00756
10.8368 17.6162 -0.147019
10.0627 17.6488 1.64973
9.37757 14.1122 5.96027
10.0496 16.6971 6.3029
10.9665 17.2469 5.32089
15.1833 20.1038 6.46632
15.0041 17.8209 7.73791
14.4478 16.8599 6.72325
11.825 10.705 9.52423
12.661 13.1192 8.88144
13.7666 13.2379 7.81756
11.9307 14.0644 2.83987
11.5912 11.7496 3.99811
12.8433 11.2388 4.71383
18.9997 13.5632 1.5031
16.7758 13.2739 3.00895
16.2316 11.8512 3.34294
19.5088 11.7153 6.05279
15.8673 7.89483 7.1178
17.7416 9.77865 7.18136
18.35 10.0513 5.87753
timestep
-6.59362 -30.3692 4.67105
-5.51221 -30.5318 5.68942
-3.4766 -27.7637 8.59065
-4.94346 -27.3769 7.44695
-0.464305 -21.3522 3.15432
-3.07562 -23.7396 3.20643
-4.91362 -24.7508 4.60772
-12.7326 -24.2661 5.81544
-9.74635 -22.63 4.63275
-7.86069 -22.8817 3.03632
-8.03806 -22.4477 -1.78065
-8.18307 -21.5218 -0.571603
-8.72233 -16.7992 -1.28861
-9.94549 -18.2318 -1.31268
-10.3028 -16.9144 -6.31008
-10.6364 -18.3142 -4.99643
-8.78921 -21.5642 -5.81945
-5.45916 -22.2839 -8.83674
-5.30357 -21.1794 -7.36035
-2.17216 -19.0615 -6.83975
0.213497 -15.5924 -5.10137
-0.550435 -16.7687 -4.35256
-4.34405 -12.3022 -2.76128
-4.44103 -14.2827 -2.69225
-3.34533 -15.3515 -2.21282
-4.70968 -19.8895 3.55054
-3.5641 -17.6964 2.07087
-4.58971 -17.1486 0.979148
-5.44828 -13.7993 2.63791
-6.39212 -13.948 7.43026
-7.05872 -13.8724 6.1056
-11.8036 -14.1574 11.7782
-11.7191 -13.8067 8.8654
-10.4428 -12.5779 7.06547
-12.0084 -9.07789 5.8508
-11.1363 -8.8419 7.51338
-10.4707 -6.45518 11.7426
-11.5079 -7.13345 10.93
-16.1783 -6.9259 12.1821
-14.9963 -5.59687 11.4873
-13.8163 -2.17003 12.3527
-12.6639 -0.908004 15.7075
-9.45973 -2.61236 19.6982
-11.2724 -3.3644 19.4863
-12.0057 -3.78751 18.132
-15.0603 -10.6475 18.5524
-14.4094 -7.94748 17.7601
-13.4592 -7.27497 18.704
-10.1568 -9.29204 18.9335
-10.3454 -7.10043 25.5008
-9.34089 -7.95155 23.4373
-8.11435 -8.82297 22.1318
-3.5122 -9.88777 21.8828
-5.00375 -10.785 22.6947
-5.75044 -12.7637 26.936
-4.54643 -12.1284 26.1863
-1.15951 -13.7567 25.7144
2.47492 -12.6901 22.8843
1.27042 -11.524 23.7209
2.65852 -3.01358 24.7926
1.55533 -5.65277 23.8267
1.09677 -7.94996 22.7559
-0.315407 -9.30152 18.3898
0.188171 -8.03066 19.0253
-0.60283 -2.09359 21.0579
0.404975 -3.32179 18.5318
-0.374462 -4.47572 18.037
-2.38121 -2.83745 15.2657
0.580615 0.277789 16.1409
0.59426 0.336385 13.5083
-0.964064 -0.56438 12.5874
-0.693749 -5.00224 7.92285
-0.810953 -4.29863 9.7688
-1.69852 -3.08422 9.88395
-6.00906 -2.67154 7.04906
-4.80677 -3.86507 7.92228
-7.14778 -9.90473 8.33296
-7.02932 -7.96813 8.16815
-5.70598 -7.53392 7.40338
-4.36154 -10.3714 4.92544
-5.38195 -9.08844 3.95175
-6.96695 -7.98784 -0.687245
-7.64842 -8.86618 0.940133
-9.68206 -11.797 2.2426
-14.0657 -13.8779 3.90098
-13.4538 -12.3726 2.89304
-16.6293 -9.71589 0.357842
-15.9124 -9.52746 2.17396
-18.3969 -10.5571 4.76514
-16.9785 -8.18308 7.34208
-14.489 -3.53859 3.29121
-15.6051 -4.49029 4.55776
-15.046 -5.46596 5.61863
-9.70489 -2.96876 10.0953
-10.7191 -4.39044 7.85984
-11.9094 -3.82104 7.02213
-11.5537 -0.908 4.54246
-5.31778 -4.91122 2.38839
-7.43879 -3.85373 2.24739
-9.37708 -3.25261 2.52972
-12.3299 -5.59965 -1.00861
-11.1341 -6.00806 0.507093
-12.2445 -12.0864 -0.960183
-12.1597 -10.322 -0.294267
-11.2192 -9.47682 -1.09773
-7.78056 -12.846 -7.06614
-9.13735 -11.41 -5.76409
-10.4809 -10.7209 -4.6074
-16.515 -14.2947 -6.69457
-14.9127 -12.5577 -7.08654
-13.6588 -12.6273 -5.60679
-13.5948 -17.0916 0.946885
-13.4519 -16.1729 -1.22934
-13.431 -15.5983 -3.12138
-14.4859 -19.1091 -6.14422
-14.5956 -19.0391 -4.27114
-14.4265 -22.1394 -1.8648
-12.8854 -25.0738 -3.61122
-9.80344 -27.3428 -3.3092
-4.12143 -26.5684 -7.00729
-5.90656 -26.7188 -6.18547
-6.38909 -26.4128 -4.66817
-2.50437 -21.751 -0.3801
-3.9548 -24.1393 -1.24857
-4.17341 -24.1049 -2.67001
-1.16045 -23.2019 -4.82843
4.04221 -25.0135 -9.10737
3.23437 -24.8788 -6.87231
2.34673 -24.8197 -5.15427
7.80414 -22.0265 -6.07264
6.23725 -22.3218 -4.25406
4.70274 -22.7357 -3.10399
4.24499 -23.8296 3.85371
3.83552 -22.5974 1.8764
3.63987 -21.3413 0.326829
2.81979 -15.193 -1.59302
2.42638 -17.1071 -1.15874
3.06972 -17.6753 0.0911283
4.24898 -14.9804 3.74575
2.6668 -14.9427 2.70521
-1.91344 -13.9683 3.94275
-0.728158 -12.6526 4.87092
0.332819 -12.1073 3.92803
2.15191 -7.84704 4.20548
0.867434 -8.38651 4.63456
-1.9499 -5.93587 5.04719
-0.839617 -2.28118 4.57314
1.27214 1.00515 7.80606
2.10097 -0.759485 7.77629
2.36179 -1.72214 6.53236
5.3685 -8.54726 7.25734
4.20945 -5.94265 6.67153
4.68578 -4.6518 7.33741
8.39639 -5.06728 8.29749
4.47764 -0.292062 10.7463
6.59639 -1.32587 10.8004
8.49153 -1.9757 10.4512
13.2679 -1.85377 12.4968
12.7052 -0.241261 11.6374
11.2216 0.193332 11.9616
12.4242 4.88997 12.8905
10.669 5.02549 12.1635
9.84328 3.69772 12.3395
2.75826 3.67847 13.2042
5.12481 3.24356 13.6923
6.1267 3.5664 12.0207
5.33023 3.62524 7.38409
4.77664 4.799 8.71972
3.10377 7.85274 14.1031
2.89932 7.7145 11.7694
2.74202 7.75196 9.79244
6.41884 10.9363 9.04366
4.80794 11.7359 8.19657
3.54599 11.3082 8.77601
-0.68371 15.5528 9.81391
-0.418139 13.4865 8.56903
1.17264 14.004 7.53171
4.60492 17.2824 7.11731
2.97407 17.1781 6.30869
2.65586 20.0598 3.80993
4.33534 19.4184 -1.02522
5.58012 20.1999 0.2004
5.82602 19.6951 1.6819
12.7503 17.7467 3.13202
9.91151 17.9725 2.83754
9.48809 19.1839 2.02341
11.6615 20.8986 -0.713381
12.7651 14.039 -2.77513
12.7793 16.3108 -3.14838
12.7751 18.3132 -3.32102
14.5179 20.667 -10.59
14.3203 19.7161 -8.3654
13.724 18.5391 -6.92446
12.6299 13.548 -7.80518
13.3747 14.2854 -9.42252
14.3829 15.3204 -8.92443
18.7298 15.6861 -9.36477
17.4553 15.9392 -10.8357
16.2422 17.2951 -15.4113
17.3924 15.9611 -14.7022
20.7705 11.487 -18.4846
19.4475 12.3291 -17.3065
19.6172 13.8667 -17.1042
22.2618 16.3294 -20.0872
20.7267 15.9164 -20.051
18.3805 10.3634 -24.7508
19.9459 12.0958 -22.8369
19.1669 13.2846 -22.3133
15.4714 13.0145 -21.6755
12.731 13.7218 -14.5275
13.0477 14.16 -16.8242
13.3643 14.3046 -18.744
10.0372 16.4154 -19.2209
11.5064 17.4626 -19.5603
13.6937 20.4127 -21.9273
13.3081 21.7503 -19.9263
12.2253 21.1267 -18.5006
5.50429 24.726 -18.1209
7.05406 22.8964 -17.7235
8.61879 21.7588 -17.2583
6.30175 21.0265 -10.2821
6.38816 20.3267 -12.5003
6.74785 20.2378 -14.4139
4.80836 18.2235 -17.0612
4.52228 18.1962 -20.7413
9.49767 20.5799 -22.2987
8.69966 19.0487 -23.1623
7.1377 18.7737 -23.4147
1.75855 15.797 -27.3447
3.72599 17.6462 -26.2219
5.20571 17.1989 -26.2247
6.45241 18.1764 -29.6684
6.60374 22.3422 -31.1916
6.83992 21.9707 -29.2849
1.23711 25.899 -29.9505
2.40312 24.4335 -27.6
4.6053 23.5056 -26.7005
6.41874 24.1607 -23.2332
5.07265 22.9763 -22.9721
1.56895 20.4986 -20.8105
2.42786 21.7004 -20.6244
2.23478 22.4791 -16.8017
2.60607 19.6946 -14.0673
-1.24086 18.4353 -10.5807
0.567453 18.0939 -10.0581
1.74221 18.9343 -10.5265
2.92146 22.7462 -6.17835
4.51175 20.3217 -6.87024
3.67637 19.1137 -7.3152
2.64757 16.9479 -4.35343
-2.69798 17.1828 -2.45221
-2.03823 16.3068 -4.62679
-0.65542 15.0807 -3.97495
-2.4424 9.00549 -6.80855
-0.930204 9.70598 -4.97457
-1.47069 11.4137 -4.26828
-8.55168 8.61188 -2.12255
-6.16747 9.25588 -2.26103
-4.26738 9.89841 -2.2174
-2.70457 6.65934 -0.855974
-2.30946 5.8955 3.54679
-2.29993 7.29593 2.88906
-0.411228 9.34272 6.69754
-0.598053 10.0164 4.94883
3.74201 8.58399 5.60553
3.10477 10.0158 4.52287
0.667204 9.33822 -0.720424
3.19552 8.76228 -0.13283
3.88867 9.74575 0.813355
-1.21659 13.2621 0.25862
1.23663 13.7899 1.1476
2.44904 13.263 0.288432
5.36515 13.6211 4.6411
6.46813 14.5528 2.39316
5.52959 15.1263 1.30378
6.42608 13.6858 -4.40393
8.22424 14.4543 -2.66813
7.79862 15.5977 -1.73893
7.54838 22.5491 -2.88301
8.24612 20.0697 -2.29001
7.91273 19.0736 -3.40808
9.12087 22.852 -6.1774
10.3976 21.7301 -9.71265
9.91015 20.2376 -7.63488
8.89937 20.7432 -6.65397
timestep
5.81741 -17.6385 -21.9486
4.71967 -16.9045 -22.1873
3.10245 -12.9521 -23.8218
4.88762 -13.4597 -23.6656
9.76836 -14.1909 -17.4864
8.65753 -12.3645 -20.331
6.34198 -11.4444 -20.7369
-1.08348 -10.0902 -20.0547
2.13493 -9.76303 -18.8494
4.33377 -8.53681 -19.2433
6.53632 -4.60299 -17.7338
5.46181 -4.87543 -18.7249
3.52689 -0.927476 -20.3215
5.34784 -1.53117 -20.5251
8.9047 0.175047 -23.6106
8.53102 -0.0197522 -21.7484
8.96063 3.41549 -20.0916
12.9874 4.06428 -17.6946
12.5549 2.87846 -19.1843
12.2038 -0.759869 -20.2645
14.2836 -3.80132 -18.0773
12.8374 -3.86879 -18.2819
11.9596 -6.93366 -12.4483
11.5641 -5.61279 -13.764
11.5278 -5.97079 -15.361
6.79704 -11.8814 -16.8568
8.73333 -9.63753 -16.8776
8.88542 -8.73914 -15.6832
8.40664 -10.2625 -12.2314
8.10352 -6.57397 -9.5362
8.31488 -8.02835 -9.23699
9.81082 -12.2213 -1.79276
9.00028 -10.4661 -4.03207
7.69697 -8.94503 -5.58587
3.91803 -8.67601 -4.65278
4.86339 -7.34902 -3.77732
6.55841 -5.7966 0.24559
5.3048 -5.4767 -0.473669
2.98864 -2.97836 2.9287
4.32146 -2.41155 1.71018
7.0675 -3.47406 4.23029
4.72173 -4.63591 6.93108
-0.200783 -3.05098 6.28567
0.134552 -4.69837 5.35057
1.05042 -5.67796 6.05596
-2.17202 -12.3488 6.82088
-1.66401 -9.48308 6.5496
-0.61694 -9.06708 5.60769
-0.849229 -10.8045 2.23814
-4.93605 -8.15529 -2.13427
-3.76838 -10.1466 -1.81155
-4.00241 -10.2992 0.0751865
-6.02793 -15.1862 0.0835048
-5.60545 -13.5547 1.02715
-7.81567 -12.6306 5.24018
-6.43457 -13.1283 4.72002
-4.35049 -15.6501 6.6967
0.587818 -17.2326 5.43601
-0.648072 -15.9744 5.94274
3.42629 -10.0123 10.762
2.25051 -12.0011 8.8852
1.68607 -13.0474 6.67919
2.69145 -9.47339 4.04573
3.59186 -10.3697 4.74548
10.8496 -8.03529 4.40602
8.10864 -8.76273 3.89721
7.115 -8.97332 5.1059
7.89754 -6.3508 7.76466
13.7752 -2.1359 8.04345
11.9042 -3.67659 7.12839
10.5437 -4.39099 5.92885
14.3732 -5.12762 2.83396
12.7847 -5.08233 1.75584
11.6249 -4.30725 2.31027
8.77738 -1.52942 -0.06054
9.67724 -3.14954 -0.589731
9.86486 -6.02774 -6.51977
9.6051 -5.58295 -4.63155
9.19052 -4.16008 -4.22134
8.29627 -2.19307 -7.55998
6.75955 -2.54393 -6.65933
2.32749 -1.70765 -6.11073
3.15162 -3.28755 -6.93739
2.49295 -4.27879 -10.6429
3.31421 -9.04109 -9.95054
1.8131 -7.94415 -10.4764
-2.49247 -10.4832 -10.9956
-1.76829 -9.31403 -9.64686
-2.22628 -10.1176 -5.92949
0.399001 -9.74412 -3.3117
1.64597 -4.54065 -2.46705
-0.134216 -5.2733 -1.81485
-0.35584 -6.68917 -1.21552
-4.81818 -5.79665 4.84114
-2.9934 -7.05321 3.01096
-2.86886 -6.25923 1.58688
-3.76142 -2.70768 2.11095
1.27257 1.45192 1.11816
-0.805565 0.678669 0.310191
-2.38253 -0.283881 -0.56585
-4.94269 -0.739576 -4.53665
-3.32346 -1.69718 -3.89092
0.0877776 -6.3767 -6.76871
-1.47697 -5.57701 -6.00312
-1.63536 -4.0809 -6.36488
-1.47294 0.0999683 -7.73587
-1.13368 -0.809112 -9.89436
-1.49331 -2.75617 -9.93392
-4.61165 -8.22478 -13.3429
-2.97338 -6.60312 -12.8437
-1.52856 -5.25932 -12.8587
4.13603 -8.10848 -14.7676
2.66722 -6.40777 -15.3779
1.07537 -5.28674 -15.657
-0.634631 -2.66337 -19.2173
0.195584 -4.37247 -19.1668
1.49812 -5.19149 -22.5419
4.44903 -7.46471 -23.6346
8.24305 -6.59987 -23.5802
10.4771 -10.3906 -25.6758
11.4732 -9.69169 -24.2711
10.9043 -9.12941 -23.0558
14.3795 -9.47121 -16.3789
12.3377 -9.17984 -18.4927
12.8609 -9.60861 -19.8866
15.3748 -12.461 -19.593
17.9858 -15.2893 -18.3008
16.2335 -16.5255 -17.1752
15.085 -15.0637 -16.7504
18.2166 -15.512 -10.5876
16.2898 -15.2043 -11.8954
14.6391 -14.7038 -12.9512
8.59968 -14.15 -13.633
9.92329 -15.4052 -12.2138
11.1606 -13.982 -11.6937
8.05229 -13.6054 -5.89323
8.77851 -14.3985 -7.56947
9.5353 -13.322 -8.28386
12.5949 -9.4932 -8.58834
11.9035 -10.4439 -7.11561
13.0794 -10.6779 -2.26787
14.0824 -9.27175 -3.16976
13.3682 -8.44516 -4.24417
13.3089 -3.60402 -4.17853
14.1477 -4.72462 -3.46837
15.4145 -2.65822 -0.45029
13.2455 -0.691723 1.98278
15.7083 1.48089 6.18061
13.9306 2.08497 5.62199
12.8406 1.09554 5.24309
7.55288 0.113064 4.06754
8.5364 0.635063 6.79358
9.5667 1.68213 7.01804
9.81856 3.50166 10.252
10.6252 -0.905113 12.9357
8.77264 0.191848 13.8897
8.62394 2.13283 13.6523
7.48707 6.41645 15.1024
7.10341 5.37547 16.6065
7.94705 4.08689 16.7739
10.5432 1.70639 20.3582
9.21305 2.88961 21.1427
7.88658 2.97321 20.3774
7.16351 9.17813 24.409
6.26231 7.57254 22.943
5.98107 5.99646 21.7214
1.9747 4.89006 19.5148
3.19042 6.28538 19.1327
-0.291337 11.8115 22.7031
0.0524775 10.4896 20.7919
0.883195 9.25561 19.4623
4.43891 9.01273 16.269
2.76448 9.43702 15.2221
1.71774 10.2782 15.9314
0.3427 16.1262 13.8531
-1.32854 14.4918 14.1609
-0.542301 12.7112 14.0536
0.688336 10.4815 9.85347
-0.586023 11.7559 10.3931
-3.54426 12.8487 8.33078
-6.26447 7.65735 6.95914
-6.69594 9.46532 6.60478
-5.73655 10.6127 6.14675
-3.47436 12.2796 1.29722
-6.28881 11.5425 1.46517
-7.00757 11.7731 2.8221
-10.8409 11.7396 2.24445
-12.3013 6.49345 -2.96965
-11.4185 8.43473 -2.04238
-10.5545 10.0092 -1.15795
-4.52558 12.2668 -2.24147
-6.46363 11.1814 -2.87807
-8.08055 10.4984 -3.89469
-5.97458 8.23109 -7.43348
-7.72137 8.57949 -8.10865
-8.39934 9.89412 -7.60858
-13.0933 9.10737 -8.57727
-12.1368 10.5732 -7.79538
-14.0795 14.9687 -7.82359
-14.2292 13.5387 -6.60567
-14.238 11.7379 -3.04069
-15.5661 13.1332 -2.65486
-16.5567 13.3482 -3.76137
-21.0647 13.1325 -2.68051
-20.1571 14.2826 -3.14526
-19.798 16.9867 3.98928
-20.1136 15.2507 1.6201
-19.5995 15.8233 0.281524
-16.3032 17.8041 0.978103
-14.9522 13.9397 1.10048
-14.8122 13.839 3.38825
-14.9503 15.7266 3.81283
-14.146 17.1294 7.45539
-12.624 17.105 6.50069
-9.71158 16.1293 2.73376
-8.08126 16.8373 4.33752
-8.98221 16.3843 6.06106
-6.85782 19.6352 11.9119
-6.69681 18.6817 9.65954
-7.9075 17.1592 9.60823
-13.7482 17.4591 12.2168
-11.9884 15.9633 11.7381
-10.5392 14.8399 11.0981
-10.4663 12.4164 8.0267
-10.037 8.65035 8.7329
-14.8243 9.06579 8.41175
-14.2656 7.20485 8.47425
-13.2106 6.72435 9.43778
-11.8913 1.28373 14.2992
-12.4896 3.70315 12.7913
-13.1664 3.54426 11.5532
-16.0968 1.04295 11.7471
-19.0772 1.22491 7.79713
-17.9425 2.46594 8.77351
-24.0937 8.31938 10.0877
-23.1882 5.53649 9.82363
-20.7084 4.74167 9.98651
-18.5002 7.4853 11.8173
-18.1762 5.93203 12.5563
-18.228 1.86153 14.932
-17.5958 3.25732 15.1364
-14.7064 3.42056 17.7155
-12.9178 6.00204 15.4538
-6.53078 6.71862 17.456
-8.22056 6.10021 16.6412
-9.2548 6.8935 15.8311
-7.58016 11.7233 10.4645
-8.51898 10.2268 12.8489
-7.67425 9.02777 13.0363
-4.59063 9.74363 11.082
-1.63802 6.01593 17.2281
-1.99359 6.97318 15.011
-2.30631 7.44454 13.1521
-3.63891 2.43371 9.46907
-1.77991 3.66439 10.1852
-0.557321 4.47008 11.5772
2.81667 3.34555 16.7871
2.66492 4.73034 14.9259
2.9008 3.87766 13.1756
4.67656 0.99168 11.526
4.19179 -0.738132 7.17487
3.5671 0.331216 7.94924
1.55087 3.03049 4.48708
0.85814 1.92509 5.85986
-3.77374 -0.0025428 5.85954
-2.74715 1.3124 4.79565
-6.52045 3.0706 6.60042
-6.01199 4.18958 4.20752
-4.56845 4.47355 3.81235
-1.31251 7.32644 6.8018
-1.81672 8.45919 4.46186
-3.17794 8.08187 3.88111
0.297693 7.74815 0.759828
-2.01975 7.42115 -0.641295
-3.12276 8.14223 0.119691
-5.49599 3.23315 0.305037
-6.86074 5.2983 -0.742195
-6.59544 6.52766 0.188284
-11.0055 9.07275 4.98086
-10.0095 8.36553 2.5888
-9.32664 6.99254 2.66701
-11.267 2.28614 4.70774
-11.6947 2.09059 7.47417
-11.0359 4.40867 6.27892
-11.1607 4.33733 4.71624
timestep
-3.3555 1.24402 -23.6978
-2.30358 2.19838 -23.7582
-0.910115 6.45976 -25.3549
-1.24237 4.81919 -26.2942
4.83939 4.29838 -32.4329
2.63682 2.5135 -30.4424
1.25394 2.61848 -28.2516
8.80385 7.0329 -28.0045
5.95403 5.71954 -26.4433
3.91941 4.20609 -25.9497
4.62948 2.96022 -21.6125
3.44845 3.57142 -22.2265
-0.441939 4.36639 -19.613
1.2296 5.26632 -19.5767
3.24917 9.57713 -17.1416
2.30983 7.87557 -17.0621
0.287367 7.38162 -13.7748
-2.68264 9.71857 -10.9138
-1.61531 10.304 -12.28
0.578782 12.4032 -10.1306
4.48704 14.1411 -7.92127
4.11269 13.8015 -9.34542
7.5436 10.5032 -6.96148
6.31045 9.6201 -8.0884
5.89594 10.334 -9.41653
2.18696 10.4703 -12.7683
4.4144 8.53642 -13.3945
5.10177 7.89565 -12.1039
6.94047 4.5753 -12.5171
6.73758 1.36733 -9.62364
5.49391 1.73152 -10.3971
0.273677 -4.34597 -10.1111
1.82852 -1.95369 -9.58073
2.09898 0.570214 -9.32304
-1.05088 1.46557 -6.98455
0.212112 0.898289 -5.91235
2.57176 -1.90218 -3.00792
1.15781 -1.30616 -2.98058
0.503359 0.328137 1.5979
-0.289627 -1.14639 0.637527
-3.28825 -3.23079 1.77339
-4.23422 -6.82443 2.01922
-0.134647 -9.6216 -0.141611
-1.88863 -10.5166 0.105904
-3.18505 -9.79744 -0.153313
-10.2772 -10.9025 -2.67296
-7.65261 -10.1616 -1.70485
-6.42633 -11.1718 -1.79161
-6.01161 -13.923 -4.44839
-0.901647 -18.9989 -5.8303
-3.18431 -18.3077 -6.40516
-3.48811 -16.5611 -5.54044
-1.00096 -12.9449 -4.15194
-0.596691 -14.2051 -5.47907
2.98333 -15.7626 -8.47965
2.84197 -14.8672 -7.22654
6.26496 -13.2469 -7.44398
4.81978 -9.03845 -6.05937
5.88436 -10.1809 -5.1687
11.0345 -10.231 2.34585
9.25628 -10.3144 -0.0334081
7.42817 -10.1191 -1.82238
4.50456 -7.87748 1.0542
5.55629 -7.40292 0.0570621
7.06909 0.0279771 0.585829
7.04103 -2.81832 -0.100285
6.48504 -3.86023 0.909763
3.71591 -2.42656 3.2218
2.41118 -0.948434 8.78634
3.05458 0.439105 6.61589
2.88871 0.930907 4.72976
6.69665 5.80342 2.22907
6.18024 4.08363 3.11321
4.72444 3.94319 3.26719
0.879946 6.4179 0.90763
2.47283 5.24291 0.633091
4.58407 1.86623 -2.76621
3.35115 3.02015 -3.71262
3.25064 4.44446 -3.19353
3.84734 7.7058 -5.21475
2.52852 6.78111 -6.06787
-1.16994 5.72093 -9.38482
0.796259 5.42114 -9.17156
2.96213 4.33034 -12.2664
4.4626 3.60801 -16.3092
2.92556 2.73974 -15.6149
4.51879 -1.29451 -13.7641
3.01555 -0.999661 -14.8138
0.642223 -4.02565 -14.4637
2.23247 -7.39221 -13.9346
4.72647 -10.6344 -10.4238
3.05946 -9.8478 -9.82868
1.80867 -9.41929 -10.578
-4.07292 -11.3539 -6.32453
-1.65171 -11.0428 -7.99218
-1.10808 -9.6361 -8.20012
-1.45882 -6.9162 -5.41448
-3.38571 0.0578604 -3.83067
-3.26138 -2.01323 -5.12468
-3.06314 -3.65955 -6.14522
-5.45968 -3.65285 -10.3666
-4.02629 -2.50813 -9.58177
-0.782343 2.54658 -12.2144
-1.43115 0.649653 -12.023
-2.80011 0.556127 -11.3916
-7.38828 4.18604 -11.1299
-6.60274 2.90616 -12.8029
-4.72619 3.22786 -13.2599
-1.86765 3.80759 -15.7118
-2.51352 5.80717 -16.7047
-3.6339 6.31585 -15.1837
-8.0864 11.5877 -15.015
-6.22397 10.3004 -14.2988
-5.2298 9.7131 -15.8667
-1.31313 12.0902 -16.1161
-2.17827 11.1558 -17.5699
-0.233617 10.4405 -20.7235
3.47255 10.1149 -21.1763
5.60992 6.99819 -20.4416
9.47152 9.14435 -18.0685
9.61289 7.18742 -18.1905
9.02967 6.36884 -19.3361
13.2121 -0.160002 -20.6862
11.6234 2.38205 -20.8796
11.2075 3.0343 -19.5981
13.7427 4.77323 -17.2831
13.3718 -0.0583405 -14.1495
11.7269 1.47547 -13.6233
12.4627 3.24163 -14.015
14.1012 10.0243 -12.6428
13.4315 7.77353 -12.1917
12.7729 6.07354 -11.5028
12.9312 2.31274 -5.98215
11.8145 3.89222 -7.28934
10.6964 5.11961 -8.40881
5.70335 5.35628 -9.06022
6.08241 4.65561 -7.30117
7.31042 5.18111 -6.57908
6.6174 7.06653 -1.98309
7.68789 5.7037 -2.7547
11.8995 2.8423 -2.42095
10.4206 2.01458 -1.51061
9.59519 3.13051 -0.705939
10.6141 4.07415 3.78647
11.1499 3.08869 2.70566
13.2481 0.806027 5.05654
13.8987 1.20351 8.73631
8.0045 -0.34489 9.47139
9.1606 1.12316 10.1797
10.1933 1.84691 9.28239
13.2563 4.87779 8.56539
10.9964 6.25588 9.67231
10.1864 5.43324 10.636
8.28229 8.06976 12.7359
8.86653 3.32877 17.6695
7.67166 5.12359 16.8343
6.76528 6.65448 16.0463
0.700204 8.26627 18.0862
2.20501 7.52444 17.0051
3.66502 7.90706 17.5447
5.37584 7.96236 23.578
5.36596 8.72573 21.7528
3.93339 9.06285 21.2268
4.76697 12.0444 26.0126
3.59425 13.1207 24.2441
2.43941 11.8192 23.2585
0.920503 12.5145 19.0848
-0.201527 12.3041 20.6379
-6.81839 9.88487 22.7469
-5.24424 10.5077 21.0497
-3.44687 10.4133 20.1439
-2.02874 9.2996 15.1815
-2.56295 7.92418 16.5542
-3.98747 8.24339 17.1284
-9.10225 6.33202 17.5929
-8.18154 5.95413 15.4418
-6.32707 5.66926 15.5156
-4.28035 1.53622 13.6602
-5.68756 2.74067 13.1788
-8.19377 1.52976 10.7892
-7.87635 -3.62966 8.24841
-9.25107 -2.29233 7.83882
-9.00171 -0.742048 7.75049
-12.1106 3.82443 2.91734
-10.1474 2.60394 4.60862
-10.6514 1.23681 5.03711
-9.68052 -0.895508 1.98483
-5.32441 -4.31475 -1.8238
-6.1907 -2.16865 -1.30209
-6.85287 -0.408261 -0.717708
-2.58065 4.62985 0.733021
-4.08863 3.62114 -0.847887
-5.57593 2.88515 -1.88415
-3.36653 5.80956 -3.93507
-3.85346 4.52112 -5.27415
-5.30691 4.40391 -5.30245
-6.0338 0.172612 -7.16955
-6.68082 1.85971 -7.75799
-9.82223 0.90412 -10.8649
-10.214 1.00996 -9.09619
-8.72203 -3.93461 -8.65658
-8.77626 -3.06553 -6.93895
-9.90242 -1.96259 -6.824
-12.8123 -1.6001 -2.79247
-11.4621 -2.21688 -3.25404
-8.04402 -7.59312 0.716254
-8.83914 -5.05732 -0.41473
-10.2386 -5.03526 -1.01759
-12.382 -6.686 1.64841
-6.80415 -4.5904 2.5952
-8.62332 -4.50846 4.0882
-9.39399 -6.2307 3.97808
-6.81594 -8.54186 5.86935
-8.46898 -8.75603 6.62583
-12.4528 -12.6302 8.54304
-11.5885 -10.5933 9.15761
-11.0195 -8.71458 9.40717
-12.5958 -3.07314 13.2146
-11.2744 -4.92918 12.5294
-9.85006 -6.15243 11.9493
-8.94629 -8.66784 18.2227
-8.37225 -8.43212 15.9543
-7.69578 -8.45109 14.0811
-7.216 -11.6078 11.9112
-8.32655 -15.1374 12.652
-5.22795 -15.4857 7.95866
-4.52742 -15.7393 9.81691
-5.18523 -16.4401 10.9417
-2.08232 -14.6514 14.116
-1.52277 -17.4359 13.9968
-2.80137 -18.1513 13.5615
-4.77323 -20.0053 16.2602
-9.15437 -19.7079 18.3702
-8.36524 -19.1801 16.6714
-8.22131 -16.0658 23.3876
-7.09228 -15.8803 20.6565
-7.30594 -15.8874 18.0843
-8.46583 -12.7064 16.0117
-6.64929 -12.9076 15.765
-2.57335 -11.4549 14.2031
-3.54147 -11.0186 15.4046
-3.03986 -7.37111 16.434
-4.8631 -4.44698 14.9088
-2.39843 -3.93207 19.8364
-1.60123 -3.29698 18.1546
-2.20638 -2.69799 16.916
-0.0799503 3.6072 13.594
-0.769133 1.34721 15.3633
-0.259618 -0.0519985 15.0962
3.46205 -0.456906 15.6627
9.48518 -1.12118 14.4047
7.71943 0.610382 14.2317
6.27508 1.90152 14.3528
5.83653 6.15327 9.00063
6.12881 4.20841 10.2897
5.74515 4.8497 12.1115
4.14012 12.1361 12.9985
3.98903 9.80887 13.2013
3.66149 7.83672 13.2394
0.320882 7.04884 11.4261
1.17422 10.9872 8.74637
0.832377 9.49363 8.56436
3.5931 6.89073 6.08063
1.74122 6.55911 6.50785
-1.12125 2.77059 4.42522
-0.833054 3.71441 6.02166
-3.13657 4.93226 10.7153
-1.83345 2.65821 10.4686
-2.15112 2.02317 9.1227
-8.85677 3.93075 7.29867
-6.20087 4.07419 7.48823
-5.69635 2.71584 7.89028
-6.45033 2.4971 2.5781
-4.87682 0.690445 3.61785
-5.42862 0.23167 4.93145
-3.95958 -1.91625 9.52934
-2.25793 -1.467 7.67629
-2.8075 -2.06554 6.31061
-1.50187 -8.80491 4.51813
-1.33425 -6.18175 5.17864
-2.4233 -5.77266 6.10288
-1.82331 -9.60999 9.34378
-4.58716 -5.90833 10.7896
-4.4711 -8.20947 9.58501
-3.30527 -8.32434 8.6433
timestep
-2.17078 18.4665 -16.3164
-2.29848 18.2111 -14.9392
-1.18687 14.8441 -11.8234
-1.06981 14.9234 -13.7168
4.1103 11.3071 -18.8545
1.51868 11.8755 -16.5729
-0.485786 11.3888 -15.2208
-6.57198 10.9543 -14.122
-4.33891 8.38172 -14.1065
-1.91028 8.03066 -13.9823
2.4411 7.61534 -12.3127
1.5973 6.63343 -13.1187
1.24072 1.85302 -12.128
2.69515 3.00759 -12.2757
6.91607 3.98243 -9.89369
6.35298 2.79463 -11.4075
7.51641 -0.830247 -10.8359
4.65982 -2.54223 -14.4395
6.22583 -3.25941 -13.6092
9.60485 -3.38399 -15.287
11.7802 -7.72994 -15.9492
10.8676 -6.72477 -16.7502
6.57663 -9.00478 -21.3419
8.04969 -8.33177 -20.3209
8.39352 -8.64655 -18.8418
12.0422 -11.8532 -17.4628
9.53127 -12.0841 -15.8958
8.39663 -11.8921 -16.829
5.3781 -13.5119 -15.2215
2.66456 -11.776 -12.0968
2.86698 -11.1254 -13.4738
1.62391 -6.51192 -18.8799
1.05409 -7.09129 -16.018
1.54609 -7.62465 -13.5772
1.92716 -4.62645 -10.946
0.554285 -5.70387 -10.4459
-3.55458 -7.40135 -8.71725
-3.18654 -6.29717 -9.71046
-5.38291 -2.41027 -11.0073
-5.98326 -3.67965 -9.75284
-9.50185 -4.13411 -8.21663
-11.1389 -5.90018 -5.29345
-6.09137 -5.41798 -0.977914
-7.42774 -5.35665 -2.39178
-7.9707 -6.57713 -3.21966
-9.00785 -6.39647 1.87611
-9.572 -8.9346 0.799396
-8.79784 -9.16965 -0.551811
-8.7536 -12.9353 -1.15584
-8.19403 -14.1172 -7.42048
-7.11472 -13.1352 -5.59242
-6.17938 -12.6175 -3.9714
-2.32634 -10.008 -3.43493
-2.72422 -11.2064 -4.86306
-1.32876 -12.3959 -9.17679
-0.866579 -12.6016 -7.66848
2.733 -13.683 -7.85178
7.01645 -13.2132 -6.24921
5.38884 -13.2109 -5.25828
10.3961 -9.6488 -2.72866
7.46229 -9.20767 -2.10661
5.38162 -10.1751 -2.75683
0.819133 -10.4676 -1.06465
1.65377 -9.68892 -2.13365
-1.90267 -3.51365 -4.14343
-1.15705 -6.1509 -3.22147
0.364075 -6.25869 -2.73554
2.56698 -4.05808 -0.588802
8.74091 -5.4765 2.64406
7.13539 -5.28201 0.627849
6.37396 -4.27924 -0.780342
11.1617 -6.16978 -5.02944
10.0702 -5.89868 -3.44008
8.75669 -5.27586 -3.7527
6.86854 -4.34787 -7.66128
7.29975 -6.1226 -7.09747
4.75137 -10.1901 -7.54853
4.97426 -9.70021 -9.51717
6.32544 -8.89168 -9.71619
8.96966 -9.45816 -12.6775
7.58697 -8.4568 -13.4043
5.25107 -6.12887 -17.3313
5.05182 -7.64402 -16.123
3.68762 -10.8799 -17.6279
0.455367 -12.0205 -20.761
0.213706 -10.9577 -19.1738
-0.275314 -14.0627 -15.7253
-1.36441 -12.6341 -16.1454
-3.65177 -10.6851 -13.8775
-6.2974 -8.13751 -15.0281
-3.02937 -4.39625 -13.4258
-4.41173 -4.00036 -14.7973
-5.79174 -4.52161 -14.6647
-10.6697 -2.28663 -11.9238
-9.9276 -1.72091 -14.6945
-8.31217 -1.56106 -14.9407
-7.84492 2.13741 -14.6971
-1.39541 4.32008 -12.6989
-3.23077 3.7239 -14.2597
-4.73349 3.68507 -13.0601
-6.18584 5.68331 -8.99644
-5.38514 6.44881 -10.5897
-4.57934 13.0317 -10.3505
-5.549 11.3066 -10.186
-4.52875 10.2485 -10.3522
0.303783 5.91958 -9.09917
-0.485676 8.18624 -8.89904
-1.08949 10.0516 -8.88355
2.72843 13.3147 -6.01388
1.62919 13.4826 -8.01948
2.19411 11.9484 -9.11721
7.42941 8.74814 -12.2423
5.50031 10.1162 -12.1759
5.62787 10.7167 -10.273
8.70827 11.1836 -6.81166
9.02998 11.1183 -8.66386
12.1019 8.96538 -9.503
10.8533 7.7774 -12.9064
8.97842 9.11034 -15.8808
4.26958 4.91412 -17.4105
5.93595 5.81755 -17.5265
7.03794 5.92478 -16.5138
10.474 0.174858 -13.2299
8.72599 2.21055 -14.5021
9.30655 2.94421 -15.7247
11.3557 0.147787 -17.2446
17.5603 -2.19779 -16.0329
15.353 -1.58369 -15.2237
13.4686 -1.53666 -14.6354
13.3032 -6.7679 -11.3888
11.7072 -4.99379 -10.7775
12.2758 -3.249 -11.5034
11.4416 2.96837 -9.51664
11.6345 0.684658 -8.91465
12.1236 -1.15104 -8.28145
13.8214 -3.9646 -5.36997
13.1349 -2.46302 -4.21405
11.8703 -1.74074 -4.6319
8.33304 1.08019 -3.28651
9.38904 -0.0234039 -2.16997
11.5267 -1.36392 1.89554
9.87356 -0.556939 2.39166
8.75451 -0.691628 1.47435
5.02664 -1.90968 3.99482
5.96082 -0.670337 4.11759
5.23386 0.75363 7.51559
7.82495 2.33926 9.80793
10.2896 1.30558 14.7821
8.40838 2.02924 14.66
7.41143 1.66249 13.5134
2.50648 -1.21916 13.5413
3.2364 0.686192 15.6576
4.06776 1.83682 15.2295
3.6013 5.11915 17.1439
1.66743 10.5638 21.3967
3.14634 8.65335 20.9508
3.68648 6.75697 20.6599
5.83823 1.93958 24.2921
5.70139 3.39804 23.0607
4.63368 4.37833 23.3552
1.65663 7.25256 24.9853
1.93956 6.24256 26.5906
3.31295 5.605 26.6794
5.33408 8.9725 32.2424
4.33619 6.95649 31.3085
3.89569 5.28066 30.5149
0.0732296 5.0129 33.3166
1.60085 3.92964 33.2385
-3.69082 3.45225 30.6176
-1.54524 2.47042 30.6886
0.223768 1.59143 30.5601
4.80998 0.75497 27.9988
3.19309 0.202673 26.9405
1.85948 1.07955 27.1433
-1.79575 5.78771 25.96
-1.21496 3.53042 25.308
-0.391789 2.0807 24.2515
-2.10583 0.337702 20.6049
-0.663804 1.63489 20.4962
-0.678254 4.43332 18.044
-3.2594 2.29653 13.6001
-3.27573 4.13258 14.0718
-2.10241 4.9214 14.5148
-0.51568 11.4477 10.8499
-0.699424 9.22362 12.6959
-1.81192 8.0602 12.4763
-3.00847 6.66062 9.14546
-2.29678 9.14512 5.06227
-0.273999 7.85809 5.25409
0.0186554 7.76003 7.18218
6.35758 6.67186 9.47926
4.54577 8.10292 9.1113
2.96215 9.29987 9.04424
3.11328 15.8842 9.06878
3.61499 13.9721 8.68101
2.45179 13.115 9.0622
-0.93563 14.2462 5.98583
-1.14861 13.4358 7.65687
-6.07026 12.1829 9.92317
-4.45297 11.9828 8.94332
-6.3461 12.2103 3.85161
-5.68946 10.5651 4.53527
-5.87254 10.2015 5.96287
-7.37831 5.70077 6.86545
-6.02717 6.4195 6.37703
-2.67051 -0.0315365 5.17247
-3.73198 2.4795 5.99506
-4.51754 3.31314 5.01539
-6.26652 2.00846 1.89047
-6.48921 -4.76158 3.78052
-5.26303 -2.80388 4.2758
-6.3268 -1.66547 3.15415
-9.29285 -1.77796 0.58801
-9.95364 -1.87621 2.31562
-15.3742 -1.64899 7.49288
-13.7729 -2.43241 5.9739
-12.8515 -3.18492 4.42434
-12.8381 -7.614 2.14823
-13.9262 -7.76729 4.16777
-15.0914 -6.14825 3.9551
-21.0124 -5.24023 -0.00913438
-19.7146 -6.19981 1.78695
-18.734 -7.23053 3.21512
-19.9357 -10.5505 4.50804
-20.0938 -11.1684 8.24791
-23.1164 -7.04028 9.76928
-21.2039 -7.08899 10.2865
-20.0383 -7.69067 9.49334
-13.3054 -5.10414 9.16097
-16.0039 -5.53665 8.52788
-16.8659 -5.72243 9.83556
-18.2749 -2.26664 10.9576
-16.1565 0.499054 14.3634
-16.6541 0.742763 12.5187
-10.5946 2.61861 15.8779
-11.664 1.43763 13.3916
-13.0352 0.776084 11.3
-10.8951 0.9887 8.00278
-10.8075 -0.731518 8.75167
-7.7915 -4.32176 8.50467
-8.1629 -3.33788 9.57431
-5.11828 -1.72471 11.169
-2.67766 0.627084 9.27086
2.26236 -2.809 8.72659
2.05244 -0.894922 8.41534
1.17119 -0.035251 9.36209
3.40109 6.28118 12.5274
3.74748 3.63159 11.2299
2.69568 3.28043 10.1238
3.15848 4.90895 6.7384
8.33754 3.63374 6.60158
7.74275 4.63062 4.53295
6.46389 6.00409 5.09701
5.95018 5.6639 -1.19341
5.02264 6.78181 0.675151
4.5777 7.78754 2.2791
4.57157 13.7089 3.02592
4.34263 11.9931 4.54371
2.96918 10.7612 3.82365
0.312691 12.2927 1.52398
-3.23119 10.7495 -1.23165
-1.88145 10.1833 -0.669233
0.102234 6.8227 -4.40622
-0.794053 7.27432 -2.77419
-2.66828 4.8838 1.18557
-0.9606 5.08218 0.445836
0.244238 3.68803 4.56013
1.98259 2.78414 2.75204
1.29951 2.31053 1.58953
2.02454 -4.37565 3.8104
1.51216 -1.80069 4.04082
0.912542 -1.23098 2.78363
-3.35067 -0.410783 0.33445
-2.40186 -2.95184 0.295045
-2.00291 -3.42636 1.70411
-4.30294 -8.89898 -0.526927
-2.74916 -8.03529 1.48807
-3.26213 -6.99435 2.50328
-4.17491 -5.02261 7.20042
-5.25832 -7.47635 6.86984
-4.42758 -8.34079 5.84321
-7.06103 -11.9569 8.07449
-4.90523 -12.7654 3.51206
-4.64496 -13.0746 6.16485
-5.26245 -11.8566 6.90285
timestep
-6.84826 -2.97356 -20.9152
-6.79235 -1.56409 -20.3651
-4.21879 3.26452 -20.9223
-4.4128 1.37751 -21.0696
-1.30495 -1.54141 -25.9732
-0.341707 -0.459872 -22.8398
-0.632969 1.03228 -20.7936
-1.54479 0.832111 -13.6288
0.60913 0.539036 -16.3669
1.58523 2.24797 -17.9386
4.28705 6.19725 -18.0927
4.54743 4.68095 -18.1958
8.19029 2.16943 -16.9659
7.72015 3.97144 -16.6043
9.9086 7.6315 -13.8727
10.3422 5.77249 -14.526
13.0306 4.02523 -12.5383
13.8059 2.28824 -8.22158
12.1569 2.53544 -9.25686
8.92948 2.15469 -7.4459
4.65894 1.49719 -9.09297
5.46044 2.69156 -8.73439
5.88366 7.68632 -7.91773
4.2949 7.26649 -9.0231
3.5179 5.94631 -8.82121
0.564317 4.95062 -13.6028
-0.747724 5.57115 -11.0746
0.0310101 6.4433 -10.1128
-2.11816 8.42182 -7.64416
-4.34787 4.28791 -6.37626
-4.28652 5.76948 -5.89614
-9.58806 2.01155 -1.10054
-7.35513 3.63334 -2.17251
-5.26334 5.06773 -2.35932
-2.90556 4.01126 0.690553
-2.87407 2.68326 -0.726706
-1.82419 -1.71806 -2.32577
-3.1475 -0.797521 -2.20266
-7.33654 -1.20044 -2.60624
-6.36664 -2.86523 -2.41287
-7.16619 -6.50398 -2.40563
-3.78266 -8.10993 -3.00825
1.3829 -11.4925 -1.32753
0.115884 -10.1609 -1.77787
-1.34155 -10.4651 -1.47403
-2.90262 -13.7264 4.96463
-2.78391 -12.8423 2.25438
-1.48454 -12.096 1.84638
1.61898 -13.5341 3.70444
-1.91278 -15.5242 -1.20779
-0.0626908 -16.3044 0.177109
1.36189 -16.7079 1.42044
2.53599 -21.3228 2.28179
3.22867 -20.0196 1.0739
5.77116 -17.8064 -1.6545
5.2041 -19.1607 -1.94702
7.75111 -21.9418 -2.13706
12.0024 -19.0766 -4.16021
10.5964 -19.5768 -2.99969
9.87725 -18.9812 4.51764
9.79131 -17.2977 2.09483
9.53781 -16.9798 -0.391623
6.60999 -14.0455 -2.37649
8.06682 -13.865 -2.00337
11.0795 -7.09263 -0.561102
10.7924 -9.99341 -1.1053
9.32071 -10.3407 -1.41148
8.14868 -7.83428 -4.02394
12.3439 -4.74811 -3.07546
10.1442 -3.3703 -2.54899
8.66421 -4.08829 -3.4559
6.75439 -2.08759 -7.65229
5.95206 -1.08363 -6.12065
6.79832 -1.08701 -4.93604
7.43809 4.15913 -3.64418
6.41409 2.58359 -3.51229
2.84258 0.875036 -0.295824
2.12327 2.31826 -1.30228
2.71755 2.47964 -2.6874
-0.613672 2.62258 -4.77471
0.187988 4.27362 -4.72013
1.9868 8.73264 -3.87669
0.151332 7.93887 -3.69561
-2.59164 10.3959 -3.15383
-1.38888 14.8477 -4.80012
-2.99725 13.8074 -5.04447
-6.73012 15.6514 -8.06746
-4.89136 14.9006 -8.19123
-2.86082 15.8409 -11.1927
-2.90281 19.5308 -12.2899
-8.27463 22.622 -11.1126
-6.99625 21.4334 -11.8355
-6.49343 20.1539 -11.2139
-7.64564 17.668 -16.445
-9.02621 17.1482 -13.9124
-8.14958 17.0262 -12.677
-7.0331 13.3641 -12.1402
-5.87882 8.07192 -9.137
-4.70198 9.73244 -10.2656
-4.01756 11.2573 -11.2117
1.05376 12.3941 -10.5561
-0.337642 11.7122 -11.8211
0.110551 8.88726 -17.3399
0.619226 10.3503 -16.2222
1.11655 9.82477 -14.8438
4.20988 4.03607 -12.6767
4.37105 6.30781 -13.3727
4.46158 8.053 -14.2434
7.91748 12.535 -13.9025
6.58288 11.9288 -15.6776
6.74307 10.1782 -16.4604
6.76469 6.75483 -22.0289
8.01311 7.52093 -20.1712
9.0604 8.02411 -18.5122
12.7607 5.15526 -17.5218
12.7109 6.95443 -18.2628
14.7905 9.15097 -20.5393
14.1619 12.6541 -19.0913
14.0108 11.547 -15.4937
18.3382 13.5583 -12.2752
16.9871 12.2088 -11.8661
16.5255 11.0725 -12.7044
18.3201 4.42117 -9.92745
18.3311 6.98609 -11.1244
17.301 7.92041 -10.6523
17.4187 7.9387 -6.79535
15.3445 14.0383 -9.06761
16.1679 12.5152 -7.43153
16.745 11.6577 -5.77608
19.9948 10.2409 0.0917841
18.6427 11.6174 -1.23146
16.9235 10.753 -1.9925
14.1578 5.35633 -0.259248
13.5596 7.38038 -1.33549
14.1354 8.8161 -0.262477
15.4158 9.52624 4.49072
13.5049 9.14461 4.4819
13.1835 8.12348 3.4203
11.3882 4.1045 1.64875
10.7245 5.28027 2.94664
6.66594 7.7934 4.4999
6.29752 6.04671 5.05374
7.65373 5.20469 5.21519
8.20482 2.52503 9.08405
7.53822 2.37007 7.675
4.68534 -0.0733849 8.1334
3.68807 -1.1833 4.68623
8.13479 -4.26145 5.30371
6.48274 -5.0399 6.01331
5.12888 -4.68321 5.32212
-0.433212 -8.90502 3.85907
2.27379 -7.94908 4.44667
2.62623 -7.48476 5.78768
1.67358 -10.1712 8.32424
4.81632 -4.64153 9.22111
3.02406 -5.90765 9.94099
1.73146 -7.33385 10.7152
-1.83886 -9.51251 13.9108
-0.929891 -8.07887 14.765
-0.382818 -6.99448 13.9151
0.621076 -0.948155 16.1384
0.472301 -2.52545 15.0144
0.139559 -3.84089 15.7212
1.11326 -0.940488 21.7378
-0.414595 -1.78731 20.187
-1.51565 -2.92801 19.036
-5.33644 -0.0653832 19.2798
-4.84925 -1.60426 20.2961
-8.57201 -4.22437 14.8685
-7.42717 -4.30517 16.9131
-6.50416 -4.56173 18.6073
-5.73346 -10.8433 20.189
-6.62207 -9.0388 20.1022
-6.00742 -8.35098 18.9351
-10.9273 -10.6799 15.4172
-9.04294 -9.40382 15.4182
-7.21737 -8.56923 15.3739
-5.29239 -6.97516 11.1883
-6.63618 -6.4313 12.318
-8.85734 -3.87636 10.832
-8.32512 0.756625 7.78044
-8.04738 0.722216 9.75467
-7.36632 -0.411693 10.5334
-3.08088 1.13307 16.5237
-4.5472 -0.0899007 14.3008
-5.40689 0.914375 13.5185
-3.42099 4.06157 13.2282
-2.7583 2.60031 6.56305
-3.72728 4.00834 8.17119
-4.77868 4.68496 9.61664
-9.93238 8.31063 11.2644
-8.87062 6.66819 9.96659
-8.12737 5.94603 8.31577
-11.5562 7.23134 2.67754
-10.3747 7.34548 4.28618
-9.83504 5.94263 4.79002
-5.21808 4.79912 4.53765
-6.7081 4.44689 3.35403
-6.56918 0.545243 0.893993
-5.66385 0.872524 2.51876
-3.89859 -2.11355 5.5433
-2.501 -0.779596 5.39617
-2.36668 -0.459129 3.96205
0.773309 -3.93053 3.08791
-0.211179 -3.14909 2.25429
-5.31547 -8.8809 2.23678
-3.08425 -6.85456 2.55026
-3.22466 -5.3896 2.07701
-6.3911 -3.42892 2.67742
-9.32064 -9.78328 0.383453
-9.52714 -7.53082 0.960598
-9.49588 -5.63951 1.60651
-12.7822 -3.58009 1.19746
-12.9719 -4.70114 2.58967
-13.4397 -8.35719 8.28317
-14.3588 -7.41404 6.33092
-15.23 -6.99991 4.59962
-19.3433 -6.76589 9.72037
-19.2252 -7.20789 7.34455
-18.9482 -7.07901 5.40637
-19.4025 -6.17977 -1.0063
-20.7216 -6.26361 0.990502
-21.5751 -6.29182 2.78984
-25.2608 -7.01161 3.57619
-26.4791 -7.01759 7.12409
-24.4305 -4.71379 10.9496
-23.1966 -4.71542 9.44634
-23.6614 -4.60058 8.0376
-19.468 -0.300722 3.84531
-21.5809 -1.53432 5.19043
-21.0533 -2.52582 6.21329
-17.4884 -2.1935 7.59383
-14.5491 -0.405324 3.68934
-14.6674 -1.68707 4.97658
-13.5819 -2.52687 11.8038
-12.7286 -3.73705 9.2358
-11.8316 -3.48975 6.84385
-7.90059 -4.22222 6.53656
-8.81648 -5.60816 5.86188
-10.297 -10.0371 5.18393
-8.98427 -9.35962 5.70646
-5.5549 -11.0691 5.97681
-2.58563 -8.65239 6.86855
0.623249 -3.04767 7.55729
-0.613358 -4.43938 7.09496
-1.31146 -5.40241 8.05791
-4.01564 -4.01412 14.8457
-2.37109 -4.43657 12.5132
-2.69355 -3.91985 11.1419
-2.8119 -0.277881 10.5129
3.28125 -2.11202 11.1611
1.75334 -0.298299 11.1919
0.671519 1.29074 11.5031
4.32151 4.70972 7.59099
2.28056 4.69075 8.75446
0.662015 4.66365 9.85584
-2.72671 9.10069 13.619
-2.15437 8.08859 11.5015
-1.44637 7.63979 9.75722
-1.66025 10.4967 7.03593
2.80489 10.0002 7.05415
1.83482 9.95046 5.78532
3.67264 8.78018 1.43507
2.98646 7.67675 2.84389
1.16284 2.67839 3.46925
2.65884 3.88842 3.37098
7.53302 0.237301 3.80529
6.99029 2.39096 2.3718
5.73642 2.11051 1.57788
9.61791 -1.61831 0.449827
7.09272 -2.33613 0.527348
6.10906 -1.33813 0.0236706
1.05061 -3.63352 -4.64417
3.28792 -2.68934 -3.4885
3.25469 -2.90432 -1.98371
5.00865 -9.78122 -1.34735
3.66639 -7.53916 -1.77286
4.1968 -6.36738 -0.816406
9.79653 -8.12444 3.53592
7.82173 -7.0369 2.17998
6.73091 -7.86802 1.56898
5.94925 -11.1645 5.67598
5.65798 -13.2803 1.29085
7.29231 -12.2132 3.05279
6.67999 -11.0072 3.686
timestep
-15.5493 5.71511 -26.8837
-15.2504 5.0575 -25.5221
-10.9512 4.60297 -26.6466
-11.7906 3.47466 -25.4109
-7.34402 -2.98302 -22.944
-9.03829 0.026463 -23.0145
-10.5891 1.83599 -22.2193
-10.3209 9.5165 -19.143
-9.02694 6.30602 -19.206
-8.32152 4.04491 -20.0988
-3.94685 2.91197 -18.8583
-5.33341 2.82751 -18.3124
-6.17432 1.33198 -13.7877
-4.83204 2.49401 -14.5101
-2.72289 4.71318 -10.856
-2.24357 3.10003 -11.8008
-0.511091 0.352703 -9.79549
-0.636219 0.0474111 -4.27003
-0.988174 -0.435859 -6.01344
-4.61999 -1.27356 -6.26943
-8.75511 -1.30598 -4.44763
-8.14778 -0.165567 -5.27767
-12.7177 4.72363 -4.81118
-11.5066 3.13938 -5.25915
-10.5638 2.56779 -4.28775
-9.66757 4.41349 1.03558
-10.953 1.93194 0.197889
-12.1595 2.20831 -0.805078
-13.4151 5.60953 -0.0394891
-12.1966 8.6512 3.38175
-11.5934 7.47726 2.65915
-13.8185 3.81274 9.95863
-13.3045 3.99575 7.03829
-11.7293 4.60142 5.19637
-8.85185 1.9618 5.88114
-10.1128 1.26872 4.71543
-12.1043 -1.64512 1.44069
-12.0555 -1.63257 2.99686
-13.8146 -5.74591 4.66253
-12.1002 -5.13402 4.61774
-9.30075 -7.62963 4.83943
-8.89598 -10.1899 1.993
-5.8697 -8.67196 -2.32779
-5.5559 -10.3967 -1.47062
-6.61979 -11.307 -0.66209
-3.19002 -17.8077 1.42499
-5.06659 -15.5713 0.683931
-4.67731 -14.6472 -0.329518
-3.08963 -16.8009 -2.89254
-8.90661 -19.2895 -7.25392
-6.82332 -18.4554 -6.53449
-5.16977 -17.637 -5.93261
-2.34741 -17.0424 -9.5591
-3.58281 -15.8945 -8.87421
-5.74339 -11.6984 -9.38238
-4.97681 -12.592 -10.2339
-3.05937 -10.664 -12.8415
-1.208 -6.48324 -11.3102
-0.674373 -8.30026 -11.1757
6.20298 -11.7327 -7.11841
3.80065 -11.4455 -8.87597
2.30656 -9.4997 -9.14512
2.82418 -5.33236 -6.91428
3.57003 -6.03793 -8.08379
9.76593 -3.83826 -11.334
6.98767 -3.85112 -10.3498
6.83883 -4.41806 -8.94142
9.188 -2.68904 -6.68373
5.92296 4.24569 -7.52583
7.84582 2.48631 -7.74654
7.56445 0.755642 -6.80074
3.29694 -1.79297 -5.54038
3.39573 -0.0993088 -4.67591
4.15141 1.0535 -5.33321
1.56431 5.52961 -4.89446
2.28676 3.92308 -3.99918
3.70576 1.38257 -0.391812
1.85914 1.73605 0.164711
0.882329 1.93903 -0.948589
-2.49698 -0.000247642 -0.467271
-2.86177 1.76684 -0.507138
-5.54455 5.91351 -0.397091
-4.60098 4.76565 0.947851
-5.74727 4.87555 4.56867
-2.8343 4.25952 8.32721
-4.09421 3.07335 7.47134
-3.45499 -1.31771 8.78805
-4.7252 -0.0195852 9.54444
-6.17603 -0.724014 13.0254
-7.04283 2.68581 14.4112
-4.25176 7.10361 13.8266
-4.81494 6.30086 12.1535
-6.01269 5.55656 12.1326
-10.5549 6.64246 9.51709
-8.32014 5.18315 8.20463
-6.95028 5.7185 8.43361
-6.02095 8.14155 5.52685
-10.1422 8.20537 -1.05606
-8.63515 8.86563 0.64259
-7.10694 8.66843 1.94137
-2.80037 10.3665 -0.598302
-4.6699 10.3533 -0.355865
-8.3606 10.1421 -3.31031
-6.92993 9.25464 -4.39901
-5.68108 8.74095 -3.56098
-4.4462 2.27273 -4.63484
-4.06156 4.43413 -5.40839
-3.97812 6.32932 -5.93435
-2.99443 10.1952 -5.78037
-2.24284 10.1099 -7.9956
-3.53408 8.83529 -8.84265
-5.43162 7.5344 -15.3777
-5.48187 8.30818 -13.0789
-3.85732 9.28913 -12.5945
0.123375 11.7915 -14.1749
-1.73529 11.6458 -14.6831
-2.81749 13.3441 -17.9449
-6.29758 13.3509 -19.3348
-7.92922 16.6149 -18.1802
-9.08168 14.4514 -12.9681
-7.44872 14.304 -13.9627
-6.84292 15.6019 -14.7916
0.636983 16.7165 -13.4872
-2.30214 17.1324 -14.0812
-3.26444 16.0114 -13.5939
-1.91681 14.3721 -10.4962
4.18349 15.8419 -7.69192
2.44065 15.8509 -9.35802
1.84747 13.9818 -9.687
5.24799 7.87194 -8.6572
4.65711 9.45875 -10.2104
4.29256 11.1345 -9.20557
5.76272 12.231 -2.72197
6.54342 11.3611 -4.82173
7.1232 10.8854 -6.66392
12.1221 8.78997 -10.1258
10.7276 9.78315 -9.19432
9.9361 8.9312 -8.11464
10.7985 9.82614 -3.51612
11.5482 8.42055 -4.69978
6.54876 6.95262 -4.0426
7.72102 5.43874 -4.2939
9.21286 5.59403 -3.79094
9.93335 1.09888 -1.89544
10.5811 2.04278 -3.02164
11.9866 -0.103404 -5.61419
15.0195 -2.17839 -6.9357
19.9646 0.296009 -4.83895
18.3923 -0.730397 -3.99116
17.8875 -2.02922 -4.4444
20.2132 -8.95435 -3.42331
19.8785 -6.0965 -3.65822
18.5493 -5.56982 -3.11684
18.3278 -5.34099 0.632994
14.9436 -9.81585 0.32359
14.1852 -7.59365 -0.046258
14.796 -6.64021 1.55195
13.9722 -3.28203 5.31129
12.5458 -4.62071 5.44928
12.9241 -5.99644 4.85126
12.375 -9.89814 2.39993
11.1644 -10.2038 3.94139
10.5147 -8.90719 4.49735
9.39933 -13.1039 5.81186
8.17861 -11.6125 7.25602
8.29753 -9.67978 7.49379
9.14077 -6.38144 10.839
7.93827 -7.89798 10.8733
7.97048 -4.49077 14.9374
6.37861 -4.11601 13.1579
5.52806 -5.83225 12.8323
-0.0737928 -8.17849 14.6576
1.84719 -7.68446 14.2465
1.84465 -6.34222 13.4149
-1.51222 -3.29502 16.9891
0.787879 -3.92231 17.1361
1.52312 -3.29735 15.4979
4.82243 0.0857691 14.922
3.1013 -0.0379321 14.1954
1.92763 1.42526 10.9
3.97664 2.63868 4.3892
3.24524 2.52993 6.33416
3.90781 1.86191 7.5493
7.82133 -1.15147 8.23853
8.54563 1.52124 7.38007
7.63267 2.68902 7.61608
7.77725 5.61652 5.24409
4.32133 7.29919 -0.0175758
4.64025 7.08108 2.34512
4.45293 7.12613 4.32267
3.56705 11.2897 8.59119
2.5719 9.44157 7.62662
1.48725 8.18001 6.54863
-2.26353 10.707 4.23155
-1.88083 8.82625 3.60917
-1.87654 7.82082 4.78085
1.20299 5.04412 3.75876
-0.497259 4.41075 3.92451
-4.41976 1.2167 4.15152
-2.52558 1.08073 4.18951
0.153017 -2.71092 6.2959
1.29258 -1.49193 5.35201
0.666061 -0.990581 4.0279
1.74385 -2.49463 -0.380282
1.8409 -3.021 1.04198
8.57037 -6.31259 1.91073
6.06736 -4.81 2.20016
4.92123 -5.23559 1.41679
3.11042 -7.99613 3.31578
-2.00231 -10.0874 2.2591
-1.70831 -8.09675 1.0177
-0.332157 -7.15585 1.98063
-2.82683 -3.9896 2.4263
-2.62933 -4.89072 4.06471
-5.48843 -9.63406 4.10061
-4.64817 -8.32928 6.03741
-5.44991 -6.52363 5.81709
-8.38865 -2.37692 2.68799
-8.33746 -2.89788 4.99162
-7.89769 -3.80348 6.67653
-7.64701 -6.24385 10.1072
-8.10925 -4.42762 11.566
-9.15134 -3.3098 10.2523
-10.8937 -0.0609395 10.9724
-9.56735 3.47907 11.9101
-13.2331 4.06984 15.1938
-11.5375 4.07129 16.129
-10.3334 4.64893 15.4396
-8.44907 9.50882 17.2287
-8.20634 7.21288 18.8958
-8.03088 5.92002 18.1573
-6.47249 2.85685 19.7283
-6.91471 -1.43224 17.2141
-5.40759 -0.24379 17.7232
2.58642 1.16491 20.3081
0.405318 0.280268 18.5328
-1.81866 0.494805 17.3072
-1.17798 0.295453 13.3287
-2.34086 -0.985941 13.8582
-4.55672 -5.00384 14.9404
-3.62676 -4.53955 13.8518
-3.97359 -6.99651 10.9169
-1.38507 -8.39404 8.55039
3.86179 -9.74037 9.71255
3.36024 -8.02533 9.08921
2.11842 -7.21508 9.36209
1.39543 -2.51288 12.1208
3.73258 -2.76109 10.3583
3.30215 -3.6441 9.18455
5.11281 -2.35842 6.02513
5.10733 -6.0584 6.62283
7.42561 -6.09329 6.30044
8.25505 -4.34354 5.98436
11.8698 -3.74094 1.56566
9.87845 -2.48062 1.90034
10.1259 -1.84869 3.70702
11.856 0.949518 9.43965
12.452 -0.435938 7.68745
11.8141 0.611946 6.10225
11.9221 4.1211 4.79219
12.3806 3.62745 -0.00728771
11.5247 4.4673 1.02719
6.86848 4.2241 0.198951
8.00903 2.93011 0.966643
5.1907 -1.16222 2.55567
6.40559 -0.565125 1.15146
8.95864 -3.95017 -1.93487
7.18229 -2.20533 -3.05171
5.87141 -2.12776 -2.23316
6.86692 -7.03492 -3.99822
4.51644 -6.59113 -3.02437
3.92738 -5.20779 -3.23662
-2.94944 -3.62139 -2.15522
-0.616618 -3.82734 -3.47167
0.125082 -5.10591 -3.08242
-2.33492 -4.97136 -7.60316
-0.988867 -7.22805 -7.3174
-0.833093 -7.64567 -5.76625
5.02354 -10.734 -3.57797
2.99304 -9.49723 -4.73704
1.68339 -10.2117 -4.77614
2.80748 -13.4906 -0.742357
1.15217 -12.434 2.08436
0.871035 -11.1949 -0.217209
1.59573 -11.884 -1.29026
timestep
-7.68485 5.25795 -16.0115
-9.04383 5.07426 -15.7071
-11.6435 4.88307 -19.807
-12.0055 4.33113 -17.9998
-11.8024 -5.22136 -17.7389
-11.8 -1.71847 -17.7652
-11.7493 0.686015 -16.8314
-13.4875 6.50309 -12.8658
-13.5389 2.94075 -12.8777
-11.9055 1.06368 -13.205
-8.72256 -1.08515 -10.5239
-10.2013 -1.41866 -10.7683
-12.5272 -3.33733 -7.10032
-10.8574 -3.60841 -7.84523
-6.81053 -5.107 -7.25945
-8.23507 -5.50957 -6.00049
-7.21011 -6.75909 -2.48759
-10.4062 -5.87444 0.603247
-8.64902 -5.16855 0.603903
-5.08873 -4.65725 1.84425
-3.79665 -5.12777 6.33054
-5.07017 -4.78943 5.62066
-10.5441 -2.30222 6.54264
-9.33649 -3.12187 7.75274
-7.88638 -2.96522 7.75833
-5.91603 -0.744194 14.797
-6.80941 -0.780035 11.9918
-7.3239 -2.15554 11.5181
-9.67224 -4.14172 13.6485
-13.3332 -6.08088 11.0756
-11.8989 -6.30334 11.42
-12.2677 -12.9386 12.16
-10.8707 -11.1859 10.2423
-10.5024 -8.8812 9.01032
-8.53307 -7.73393 5.70339
-10.3673 -7.85265 5.4261
-13.9895 -7.65271 2.4923
-12.9725 -8.66024 2.91481
-11.6939 -12.7741 1.13063
-10.9067 -11.0817 0.940726
-10.7154 -9.73588 -2.61264
-9.60472 -9.32936 -6.2779
-4.39485 -8.03634 -5.01817
-5.46374 -9.41723 -4.55833
-6.15765 -10.3396 -5.46909
-1.95641 -16.5874 -5.88691
-4.07517 -14.5734 -6.58378
-4.01403 -13.4228 -5.57041
-0.63536 -12.2861 -4.23889
-1.50091 -10.8355 -8.3413
0.50995 -11.8784 -9.01845
1.08793 -12.9367 -7.4976
3.36227 -16.6664 -9.21474
4.00031 -14.9617 -8.79722
8.20311 -13.5592 -7.91592
7.45456 -13.3991 -9.25479
10.3759 -12.6547 -11.6388
12.6852 -9.4333 -13.6832
11.6876 -9.0972 -12.1718
13.0463 -3.88485 -5.94561
11.7825 -4.34392 -8.6139
11.0451 -5.85894 -10.5502
6.90278 -4.32905 -12.3455
8.3047 -3.68283 -12.1229
9.23973 3.71841 -12.8622
9.07357 0.820161 -13.2987
8.19496 0.0988026 -12.2763
5.87526 2.80829 -10.7035
0.330201 0.702476 -10.6267
1.98492 1.80266 -8.8633
2.95603 3.31474 -8.26681
2.91506 6.07659 -2.56382
2.65949 5.90784 -4.47817
2.05966 4.5927 -4.8663
-0.289638 1.29464 -2.96037
-0.903166 3.1812 -2.98711
-3.70702 6.02706 -0.327938
-4.85788 4.54478 -0.731842
-3.96684 3.26435 -0.705609
-5.10435 0.57556 2.23254
-5.99484 0.168508 0.616012
-10.2606 -1.05479 -1.86397
-9.51073 -0.00521727 -0.373084
-12.1322 1.50758 1.81852
-13.7874 1.95834 6.50874
-12.0605 2.11645 5.58281
-7.1497 2.93014 7.42621
-8.88397 2.12752 7.77195
-9.59277 2.20044 11.5008
-6.6991 2.60253 14.0059
-2.92557 4.33219 10.1037
-4.63263 5.21842 10.5694
-5.16147 5.36125 12.0717
-7.36429 10.8421 12.7193
-8.72156 8.28824 12.9444
-8.36572 7.30094 11.8211
-10.4531 8.39933 8.82623
-13.2121 9.21032 4.18653
-12.7173 6.9739 4.80026
-10.7663 6.95696 5.26413
-6.83985 4.80667 3.42246
-8.32617 5.79899 2.67401
-8.8656 7.87522 -3.57046
-8.31488 7.72425 -1.72468
-8.49806 6.31892 -1.16711
-11.6763 1.69161 -4.31593
-9.83823 3.20666 -4.45878
-8.29808 4.37313 -4.4116
-4.41416 9.08559 -2.79532
-4.63356 7.26148 -4.2778
-5.13298 5.99865 -5.70323
-2.46962 0.617159 -7.87203
-2.41656 2.99441 -7.94677
-2.38833 4.95618 -8.12184
0.838259 6.68349 -11.1701
-0.696017 5.60041 -11.4594
-1.87932 3.8887 -14.5331
-4.74593 2.09421 -16.2816
-8.26751 1.15678 -15.099
-4.56784 2.66264 -11.6992
-6.22698 3.67446 -11.567
-7.57283 3.05774 -11.8463
-13.6531 4.1144 -7.99049
-10.9476 3.36416 -8.62722
-9.95227 4.34389 -9.21083
-10.4222 7.11259 -6.56285
-9.49655 13.8413 -7.46051
-8.93501 11.5352 -7.67384
-8.19095 9.80942 -8.05698
-3.86767 8.74251 -13.8686
-4.2938 8.83578 -11.5212
-4.73153 9.04686 -9.56892
-0.234858 7.74642 -4.10116
-0.765939 8.39897 -6.39647
-1.15779 9.22917 -8.17993
-0.960271 11.3578 -12.0448
0.733134 12.0622 -11.3745
1.4007 10.8778 -10.5708
3.9833 12.005 -6.82288
4.15722 10.5187 -7.95649
7.32586 7.3024 -10.8528
7.75479 7.39344 -9.01762
6.71326 7.59633 -8.05086
6.69257 4.6531 -4.95076
7.14523 6.04907 -4.63487
8.7543 6.09992 -1.2529
11.2835 3.47542 -1.19738
13.4433 7.82056 0.971638
14.6733 6.54125 0.293009
14.3724 5.59141 -0.904011
19.7797 3.94366 -5.93024
17.5721 5.11937 -4.48192
17.464 4.77885 -2.95287
20.8061 4.48417 -1.13591
23.4398 8.13565 3.61383
21.8458 6.36771 3.38784
20.6193 5.08134 2.57887
18.2519 7.32709 6.00889
17.3302 5.69013 5.77183
18.1908 4.47294 5.32765
19.6371 -0.0801529 4.72492
18.7216 -0.112707 6.40117
17.5043 0.878815 6.43395
11.8444 3.43452 9.42747
13.1761 1.61278 8.79623
14.4791 0.167848 8.40999
13.6116 -4.25001 10.6841
12.7931 -3.10467 9.29468
7.72746 -1.56777 6.06283
7.93999 -3.62765 7.04484
9.07961 -3.56499 8.58308
4.94142 -5.42987 13.4392
6.5581 -4.80721 12.5427
6.32837 -4.74536 11.0403
2.30926 0.126685 14.2449
3.03873 -1.15048 12.2472
4.00184 -1.82112 10.6926
1.31513 1.04474 7.7861
3.16524 0.938253 8.27406
2.80222 3.54817 10.9195
0.837697 6.35524 7.09484
1.87573 7.42327 8.47836
3.06848 6.91495 9.17599
7.77495 8.21241 12.1953
7.12757 9.44906 9.60402
5.55037 9.71564 9.45435
3.62645 12.5266 7.86404
0.618946 8.65717 3.56083
0.618888 10.3839 5.15526
0.118221 11.4619 6.77978
-4.67538 13.9241 10.6908
-3.72947 12.03 9.61632
-2.80368 10.3905 9.00796
-7.33965 10.8382 7.17084
-6.41257 9.25225 6.47444
-5.63017 8.5026 7.53829
-3.29254 6.70648 4.1263
-3.85297 5.67484 5.69667
-2.85822 0.551487 6.90093
-2.36121 2.21398 5.92743
2.53772 1.64104 3.59743
1.1499 2.77592 2.83021
-0.250223 2.05085 2.70442
-1.69231 -0.960545 -0.100087
-0.271125 -0.937721 0.433194
6.02647 -3.76324 -2.17375
3.1663 -3.17081 -1.35506
2.40977 -1.99667 -2.0463
2.37108 -1.3708 -5.81861
-0.718239 -5.09114 -10.9855
-0.51909 -3.71962 -9.05506
-0.660011 -3.07849 -7.1849
-3.74953 -2.6375 -4.53241
-2.39204 -3.6243 -3.78526
1.56532 -6.66847 0.395781
1.02639 -7.28042 -1.777
-0.766246 -6.55861 -2.08818
-5.77673 -11.9302 -0.907325
-4.06496 -10.2998 -0.576725
-2.8415 -8.89908 0.072782
2.89935 -9.4576 3.74139
0.527258 -9.76767 3.50145
-1.32253 -10.244 3.35174
-3.1808 -11.7114 6.31093
-3.00617 -10.75 9.99873
-7.24619 -8.34048 11.4896
-5.60527 -7.9889 12.5744
-4.1989 -7.79082 12.1582
0.758496 -4.73159 12.2974
-1.72024 -3.9112 13.5406
-2.6226 -4.93307 14.2121
-5.02956 -3.96076 17.0448
-2.5289 -2.93939 20.7173
-3.87953 -1.83507 20.0269
1.4645 2.35553 21.3139
0.760773 0.739759 18.9222
-1.45384 0.131549 17.7127
-1.80553 3.14977 15.2413
-2.2004 1.52568 14.3785
-3.52476 -0.786447 10.6701
-2.23906 -0.758121 11.3948
0.225148 -2.75191 9.2647
0.348074 -2.14366 5.45735
4.44214 -5.3068 4.20956
4.49884 -3.62161 3.35428
3.92604 -2.26762 4.0116
8.12263 3.2311 1.30802
6.27416 1.73098 2.92407
6.11709 0.297982 2.42928
9.66198 -0.4829 1.17571
16.5814 -0.399929 2.52991
14.2654 0.25222 2.80734
12.4911 0.762925 3.40012
8.77208 6.71941 2.65782
10.7257 5.82143 3.54046
10.5682 3.95378 4.0548
8.19069 0.971244 9.50038
7.69442 2.1291 7.56067
7.46589 3.07644 5.91674
4.07241 4.55335 5.042
4.83282 7.34748 1.16694
4.37224 5.95577 1.51174
3.54134 1.59824 -0.597338
4.91394 2.84515 -0.599148
9.43037 0.55577 -2.56337
7.63875 1.20369 -2.87832
9.07428 1.44472 -7.99412
6.52243 1.08994 -7.30574
6.1679 0.133327 -6.17215
7.59261 -6.816 -7.93478
8.00895 -4.28068 -7.19853
6.66218 -3.50616 -7.07646
0.340831 -6.95173 -7.01552
2.59059 -5.38609 -6.94504
3.93662 -6.09004 -6.53561
2.60424 -8.32935 -11.019
4.258 -9.79292 -9.48027
4.12797 -9.62915 -8.02327
9.68157 -11.5723 -3.83813
7.68992 -10.078 -4.80149
6.31489 -10.7792 -5.21917
4.79695 -13.5727 -1.93919
1.04 -11.7338 -0.396466
3.08805 -10.8585 -1.67052
3.86632 -11.7839 -2.52709
timestep
-27.6312 -18.4808 3.87532
-26.8937 -19.4214 3.0239
-24.7728 -16.8748 -0.421065
-24.1959 -17.4277 1.33823
-16.5135 -14.4381 -0.400456
-18.556 -16.8505 1.23169
-20.6412 -16.4516 2.64368
-17.5337 -15.3833 8.69182
-19.7942 -13.315 6.78754
-19.3434 -13.4085 4.324
-17.6182 -9.09941 3.55849
-17.0504 -10.4748 4.02585
-11.7345 -10.1452 5.42596
-13.5382 -9.69653 5.66657
-13.9513 -7.00331 9.86303
-13.114 -7.00764 8.13043
-9.11459 -5.92491 7.84884
-9.64467 -5.05222 12.3201
-9.50085 -3.90785 10.8333
-6.82995 -1.10074 10.0569
-2.14886 -1.61941 8.57352
-2.84159 -2.06031 9.81484
0.0375585 -3.92726 14.6557
-0.452831 -3.80977 12.8878
-1.14635 -2.52139 12.5105
-1.49522 2.05395 9.70505
0.179047 2.24134 11.8736
0.748918 0.950372 12.3002
3.09163 0.218819 15.0404
5.73926 -3.44975 15.4836
5.43023 -2.67379 14.2719
6.19184 -10.1943 13.4571
4.65513 -7.71443 13.0886
4.77335 -5.52173 11.6999
3.87596 -6.54909 8.05637
2.45532 -6.02327 9.16684
-1.65576 -7.32073 11.3581
-0.906783 -7.93782 10.1562
-4.33136 -5.7047 8.00538
-2.65306 -6.19377 7.3675
-1.11258 -5.05293 4.25778
-0.666012 -6.05924 0.417241
2.94887 -10.2904 -2.73324
2.08902 -8.87396 -1.69279
1.05141 -9.1118 -0.601284
2.3735 -14.5956 4.54612
1.46395 -12.3081 2.90689
2.07721 -12.0772 1.57085
3.41952 -15.3148 0.262363
-0.646852 -19.2961 -2.9472
0.811468 -17.477 -2.88292
1.90717 -15.785 -3.04762
3.24626 -13.3559 -6.83878
1.60847 -13.3672 -5.90897
-2.53564 -11.0102 -6.02085
-1.35891 -11.2625 -6.94943
0.383228 -7.74237 -6.92982
-2.65802 -4.30453 -5.20752
-1.74774 -4.64957 -6.85264
-2.47091 -4.19694 -14.648
-2.63119 -3.57836 -11.7548
-1.96039 -2.15715 -9.76573
-1.28286 2.4108 -10.784
-2.26442 1.70413 -9.78815
-8.26757 5.71228 -11.8199
-5.62903 4.54747 -11.8434
-5.37667 3.41137 -10.7282
-8.23954 0.93425 -10.1694
-6.0232 -5.20983 -10.635
-6.09923 -3.05741 -9.14416
-6.60436 -1.61538 -7.78053
-6.7446 -0.786507 -1.26154
-7.20198 -1.14777 -3.16451
-6.00112 -1.44591 -3.89174
-1.83352 -2.19304 -1.42817
-3.51832 -2.88385 -1.01741
-4.20071 1.27862 1.46549
-5.25284 0.00497691 2.20685
-4.70596 -1.43396 2.29643
-5.18857 -2.00546 5.99053
-6.16069 -3.1499 4.97139
-10.3107 -6.44912 3.31997
-9.90197 -4.97365 4.27725
-13.1019 -3.95902 6.05057
-11.6051 0.545241 8.30942
-12.346 -1.27914 8.42286
-13.4695 -2.24113 13.4549
-14.1642 -1.75811 11.8446
-17.8837 -0.597528 12.4812
-20.2504 2.14546 11.7268
-22.0354 -2.66551 7.6862
-22.1106 -1.20586 9.0065
-21.6062 0.195367 8.83674
-24.7713 5.60706 10.0825
-25.2851 3.36067 8.43756
-23.9406 3.02576 7.6568
-22.5568 5.33693 5.17064
-16.2756 6.82925 4.96909
-17.7551 5.15263 4.81015
-19.0371 3.71115 4.51525
-16.7619 0.128704 7.5911
-16.682 1.10521 6.04836
-12.4081 1.61994 1.055
-13.3774 1.80819 2.71663
-14.4138 0.716734 2.97837
-16.1267 -5.4825 0.136251
-14.4192 -3.87673 0.797342
-13.6933 -2.2495 1.47129
-9.33183 1.67327 3.18666
-9.16108 -0.537004 3.07908
-9.6683 -1.14674 1.30612
-5.67593 -6.28727 1.18593
-7.66363 -5.16922 0.392347
-9.04911 -4.05478 -0.539718
-12.741 -7.20756 0.109404
-12.0862 -6.4311 -1.49678
-15.0629 -5.41238 -3.73121
-18.1062 -7.22407 -2.29204
-19.7989 -6.85081 1.11138
-17.8237 -5.63993 6.11158
-17.2656 -4.5277 4.57335
-18.2518 -4.21596 3.41379
-20.0032 2.1188 -0.198163
-19.1488 0.237567 1.95354
-18.8983 -1.11879 1.40558
-17.4897 -0.80724 -2.13706
-16.936 4.66407 0.776942
-15.7968 3.14349 -0.55531
-14.9649 2.00631 -1.97073
-10.1597 0.49263 -5.97745
-11.0227 -0.625953 -4.00618
-11.3485 0.760076 -2.78996
-6.78102 4.43404 2.65717
-7.52807 3.48494 0.520221
-8.22625 2.66212 -1.14677
-6.35617 3.51537 -7.17597
-7.20367 3.42202 -5.46838
-6.32311 2.8535 -4.23659
-2.12728 1.65831 -5.59622
-2.76132 2.94538 -4.43375
-4.67785 7.34763 -5.76304
-3.09593 7.13021 -6.85385
-2.64385 5.78331 -7.17325
-0.305419 6.20743 -11.2946
-0.0115971 5.73483 -9.89978
3.32339 7.43928 -9.07137
6.62731 5.87978 -8.18229
12.3505 8.86784 -9.26331
11.0571 7.80025 -8.38741
10.1949 6.72394 -9.16813
13.3542 2.56723 -14.4818
11.7513 3.75622 -12.355
12.5106 4.8284 -11.5498
15.6498 6.33146 -13.0483
17.0308 11.0447 -8.60546
17.8005 9.44577 -10.2623
18.6018 8.08786 -11.6047
20.9139 6.42527 -8.01991
20.5909 4.74701 -9.08294
20.6149 4.94751 -10.62
22.9294 3.7421 -14.4479
22.5778 1.94781 -13.6766
21.3239 1.93161 -12.8538
22.2348 -3.48742 -8.8906
22.2542 -1.13147 -9.44357
20.554 -0.68226 -10.2737
15.4929 -2.47273 -10.7439
16.7913 -1.43048 -9.90735
19.6401 2.29478 -5.37377
17.315 1.96952 -5.75947
16.9557 0.183773 -6.54409
16.8044 -3.65618 -3.28415
16.1849 -2.01902 -2.49378
15.3414 -1.08993 -3.40548
17.1423 4.40581 -2.16793
16.1727 3.05477 -0.575142
14.7495 2.16205 -1.50503
10.5956 4.04258 -0.212175
11.9436 4.79996 -1.21612
14.4956 7.57273 -1.62722
13.5344 12.7028 1.99497
14.2429 11.8106 0.464319
13.4307 11.068 -0.590282
7.4895 14.0436 -4.03295
9.53927 12.5889 -2.51337
10.7645 13.404 -2.00439
9.49672 16.8492 -1.10687
5.58041 17.611 3.75867
5.36062 17.3561 1.43275
6.58752 15.8216 1.05409
5.20174 8.83464 2.80598
4.83924 11.1473 2.22027
4.3018 12.9425 1.75842
-0.984992 14.2504 0.455067
-0.346406 12.4488 0.756222
0.59222 12.3084 1.93093
-0.901425 9.85159 5.13406
0.50246 9.15423 3.8826
0.41448 6.43426 -0.269094
1.54629 6.65857 1.24168
6.09938 5.23302 4.7581
4.63258 4.52371 3.71086
4.73361 4.7331 2.21603
4.41308 0.490378 0.737229
4.17918 1.72332 -0.112222
0.994756 1.07126 -6.93697
2.78139 1.22849 -4.45806
2.43751 0.388905 -3.28019
4.37954 -2.81512 -2.91239
7.52922 -8.02758 -1.82908
5.82013 -6.98566 -0.768617
4.39672 -5.69127 -0.238766
2.55794 -4.72534 3.26273
3.9807 -3.78957 3.1508
10.6201 -2.7901 2.85674
8.61525 -2.692 3.97026
7.05733 -3.00065 5.00079
2.92654 -0.786035 10.1945
5.04132 -1.6949 9.41871
6.81025 -2.29148 8.94038
10.0338 -3.96635 7.99198
10.2952 -4.52665 10.2319
9.48008 -3.00095 11.3071
10.6628 -0.760007 14.0592
13.2526 1.90386 14.0965
10.4623 6.15027 18.2722
11.1677 5.42363 16.6254
10.6667 4.1008 15.963
4.29535 3.31959 12.7334
6.18692 2.90662 14.8396
7.10862 4.02449 14.923
4.76874 7.0252 15.9119
0.557562 7.59011 14.1197
1.67594 6.14907 14.2393
3.32392 10.7624 9.08911
2.24927 8.13842 9.53928
2.00383 5.7631 10.4931
2.11095 2.75305 7.91432
3.77812 2.82816 8.58193
8.30621 2.0486 8.79466
7.41226 2.48165 7.70853
9.73758 1.68013 4.76318
7.87944 1.19046 1.44725
10.0365 -1.82842 -2.37842
8.69627 -0.558156 -2.91599
8.72198 0.93084 -2.15435
6.51055 6.01052 -2.26495
8.29183 5.22871 -4.31424
8.13598 3.70058 -4.64641
11.3832 2.78835 -6.52199
16.6616 6.01004 -8.64071
15.0227 5.95505 -6.98674
13.5832 5.80707 -5.75672
12.8443 12.6535 -6.3136
12.3222 10.6062 -5.30579
11.9452 9.02929 -4.26279
9.28007 9.94756 1.58698
9.94487 8.24306 0.108462
9.23645 8.57874 -1.71805
5.60592 9.64771 -1.82712
2.27835 10.0752 -5.30871
2.89337 8.96565 -4.42703
0.867345 5.06329 -4.34611
2.48215 5.33966 -5.36259
5.2104 1.92095 -7.65874
3.81792 3.27462 -8.05764
4.58963 5.61631 -12.3729
2.7205 3.8307 -12.6888
2.85354 2.69724 -11.7809
7.87331 3.4023 -12.9262
7.32935 0.947187 -12.0926
5.96005 0.396104 -12.3724
3.27631 -4.35994 -7.92255
3.93355 -2.18478 -9.11619
5.30379 -2.1978 -9.85752
5.21465 -7.96343 -14.2068
5.14324 -5.49872 -13.111
6.16578 -5.28468 -12.0721
12.4155 -3.59486 -15.0877
9.81687 -4.05977 -14.7408
9.67814 -4.63246 -13.3352
10.3743 -2.30909 -8.67194
12.7721 0.701914 -9.89353
10.9083 -0.724619 -11.1041
10.629 -2.13284 -10.6196
timestep
-15.6348 -0.903144 -7.82269
-14.9327 0.149944 -7.07916
-19.132 1.20571 -5.04128
-17.506 2.25355 -5.25634
-18.5663 11.033 -5.04449
-18.3062 7.47431 -4.6702
-17.4125 5.42582 -3.28272
-12.349 6.57862 3.6938
-15.2954 6.4464 1.84824
-17.2693 6.84445 0.287405
-21.71 8.49453 -0.927581
-20.3251 9.02903 -0.303946
-21.5919 11.4688 3.83245
-20.0257 10.9832 2.86034
-15.1218 11.5712 3.27065
-16.4862 10.603 4.19233
-15.328 9.53768 7.72124
-12.3041 10.5171 10.4974
-12.5411 11.7164 9.03941
-9.41731 13.358 7.69862
-4.63415 13.7659 7.92254
-5.71793 12.6423 8.16757
-4.07377 7.05846 11.5327
-4.3207 8.42847 10.1313
-4.03336 9.91822 10.1982
1.58292 12.418 14.0892
-0.827246 11.3554 12.6699
-0.693036 10.0582 11.8315
2.0066 7.43939 12.5229
0.989662 5.03058 16.4636
2.30718 5.65386 15.9365
3.95248 -2.42318 14.5111
4.04303 0.548944 14.4893
4.42907 3.02001 14.3638
8.35935 2.94914 13.4345
7.36192 3.10923 11.8917
6.27087 2.55229 7.4116
6.55182 1.63044 8.52849
6.65098 -2.94669 8.82002
8.20441 -1.82626 8.58958
11.8369 -2.08485 7.49595
13.4378 -2.75073 10.846
10.8716 -4.51795 16.6169
11.0981 -3.45517 14.9577
11.1497 -4.17498 13.5732
4.4271 -7.63098 13.4977
7.13642 -6.71184 12.8623
7.85316 -5.99578 14.0059
6.22829 -7.82296 16.9835
2.38167 -14.3602 16.2701
3.7545 -12.4547 15.9648
4.93454 -11.0256 15.4573
2.15305 -9.89928 11.1602
3.70335 -10.7102 11.9081
6.63941 -12.9398 8.98289
6.0078 -11.6034 9.01377
5.25813 -10.6787 5.3285
2.42379 -7.01298 4.3952
2.17538 -8.86577 4.55015
-1.81266 -15.7037 1.12657
-1.11325 -13.1531 2.44487
-0.924934 -10.7425 3.34553
-5.15996 -8.6712 2.6024
-4.6515 -9.70483 3.37214
-8.98967 -15.1511 6.07054
-7.14032 -12.867 5.94222
-7.32845 -12.0432 4.61454
-10.7349 -10.6515 3.66312
-13.7713 -4.18844 5.61864
-12.2013 -5.98061 4.30707
-11.5904 -7.00891 2.75161
-10.4672 -4.76654 -3.01598
-11.5831 -5.28942 -1.53631
-11.0327 -4.8671 -0.22565
-8.58996 -0.754455 -0.275223
-10.3219 -1.22795 -0.990825
-13.5034 -0.489685 -3.76996
-12.78 1.37227 -3.90771
-11.2718 1.17952 -3.87698
-9.28942 2.76706 -6.90183
-9.46882 4.09592 -5.57127
-9.96805 9.22758 -6.25223
-10.955 7.60769 -5.80862
-13.4311 6.98785 -8.64398
-17.6794 9.81866 -9.62364
-15.9491 9.7181 -8.66223
-13.0134 13.4348 -6.77005
-14.3785 12.1728 -6.27614
-16.0757 14.7697 -4.12419
-16.0446 12.7176 -0.964746
-10.7788 14.6175 -0.646529
-10.9903 12.7021 -0.618878
-12.2099 11.9547 -1.20681
-15.8406 8.98431 -2.0857
-13.2874 7.68727 -2.24572
-12.1896 8.15501 -1.31733
-9.99514 5.0621 -1.25143
-16.2516 1.83203 -1.00642
-14.0618 2.37684 -0.277375
-12.3609 2.93409 0.68536
-11.5976 -0.417448 4.77505
-12.1728 -0.144236 2.92763
-15.6538 -2.67369 -1.9988
-14.352 -1.77999 -0.745427
-14.5122 -2.11089 0.685756
-17.6629 -7.63583 4.83356
-16.8694 -6.3575 2.99814
-16.0352 -5.56309 1.55355
-13.7478 -11.9039 -2.21675
-15.1541 -9.97973 -1.75687
-16.1817 -8.35753 -1.03993
-22.3828 -8.47011 -1.39248
-20.4277 -9.16065 -0.1762
-19.0052 -10.1764 0.723104
-18.1978 -13.1212 4.2728
-19.2909 -13.4277 2.71165
-21.6997 -15.9676 1.30064
-22.3728 -15.1662 -2.36607
-21.5259 -12.2792 -4.72021
-16.5709 -14.3876 -5.67654
-17.0246 -12.7545 -6.6427
-18.0213 -11.6553 -6.19064
-17.8331 -6.75111 -4.33408
-15.9712 -7.2828 -6.48421
-16.3733 -8.44837 -7.39817
-13.6671 -9.44639 -9.8346
-7.53993 -8.81712 -11.6628
-8.86906 -9.06347 -9.67055
-10.2114 -9.13707 -8.23908
-10.7998 -10.2303 -1.15535
-10.1416 -9.56651 -3.3379
-9.07764 -8.45971 -4.62944
-6.35443 -3.811 -1.04893
-6.5083 -4.6467 -3.23451
-6.28919 -6.54046 -3.06342
-1.50788 -10.3259 -0.792907
-2.93329 -9.60004 -1.91692
-3.41941 -8.30236 -1.18122
-1.63294 -6.25653 2.86907
-0.809152 -6.89095 1.2457
1.40368 -5.88796 -2.81406
2.71921 -6.85323 -1.8183
2.11637 -7.94645 -0.923216
4.43996 -11.8596 -1.07229
4.52253 -10.5892 -0.187481
7.80116 -10.5211 1.52533
11.0818 -9.82628 -0.366219
15.7932 -9.4807 -3.68465
14.0114 -10.2434 -3.972
12.5983 -9.52334 -3.80605
9.65103 -8.41748 -10.6332
10.006 -8.42326 -7.77632
11.3608 -9.12233 -7.39651
14.6391 -9.53452 -9.28308
20.027 -8.78658 -10.1845
18.5168 -7.5259 -11.5229
17.2738 -6.93177 -10.0993
15.1431 -2.84194 -14.5388
16.0498 -4.14512 -13.4665
15.9922 -3.84828 -11.9643
12.1681 -4.89745 -9.13155
12.1445 -2.95147 -9.49913
12.7237 -2.49138 -10.7703
14.8485 4.93976 -9.63818
14.0915 2.84245 -10.4854
13.5455 1.18502 -11.3981
13.1653 -0.150562 -15.9173
14.3792 1.10136 -15.0728
8.0264 3.62975 -15.7264
10.4435 3.66305 -15.9103
12.3494 3.99706 -16.1464
14.458 10.2534 -15.9751
14.1188 8.43484 -16.4669
12.7467 7.79353 -15.9737
9.88268 12.0786 -20.1079
9.7514 10.2097 -18.5032
9.32215 8.7884 -17.2232
6.06312 6.55482 -14.8213
6.03525 6.875 -16.7403
2.66703 8.28062 -17.4126
1.34977 6.05799 -12.6348
0.475732 7.69919 -13.2802
-0.00811877 8.0044 -14.7393
-7.18867 9.49781 -15.0786
-4.50218 8.62533 -15.3878
-3.65121 8.77041 -14.1378
-3.22715 6.95417 -10.9312
-10.2748 5.54089 -11.4439
-8.42386 6.06025 -10.1046
-6.6691 6.42688 -9.31833
-5.15733 8.5939 -2.94786
-4.76478 8.16842 -5.3192
-5.48816 6.36095 -5.72998
-5.63451 0.260357 -3.00748
-5.70355 1.82625 -4.16244
-5.72479 3.25232 -3.49552
-5.60354 3.3197 1.33165
-4.43209 2.56888 -0.00589182
-0.966728 0.0832197 -1.94765
-1.51028 0.131339 -0.149957
1.00881 0.783958 5.59326
0.670165 -0.253835 4.00297
0.914266 0.457966 2.67084
5.10672 2.66057 3.61856
4.57471 1.32959 2.96983
10.5389 -3.66161 3.06821
8.13314 -2.07277 2.41462
7.81321 -0.784097 3.27911
11.0365 0.830897 4.45216
16.8625 4.58854 7.0682
14.6569 3.68122 7.05869
13.0162 2.69967 7.12828
12.9235 2.76838 11.243
11.578 3.8239 10.5006
7.36339 9.4674 7.71851
8.73448 8.23507 9.26884
9.47592 6.90889 10.5068
10.3011 9.69941 14.785
8.49471 8.39055 15.2814
7.51194 8.25644 13.5008
4.50878 13.1347 9.34267
3.9646 11.1481 10.5523
5.41182 10.9361 11.8724
5.01397 14.572 12.8911
1.31918 15.5323 12.176
-1.08009 18.3795 8.09235
0.213502 16.9242 7.66061
0.397208 15.6128 8.45159
2.94735 9.38047 5.41882
1.64284 11.4102 7.02619
1.48596 12.7286 6.3359
0.857767 11.7215 2.70414
-0.262162 9.89809 -1.76155
0.331988 9.1907 -0.0948941
0.556133 4.46358 5.90363
1.57151 5.06096 3.13663
2.28851 6.13438 0.946189
5.90927 5.8596 -0.0741965
4.89503 5.30345 -1.45778
3.98808 3.52045 -5.79618
3.88948 2.99138 -4.35407
6.75585 0.635984 -4.60262
10.115 0.862021 -6.38057
12.9145 4.76665 -4.18941
13.8276 2.98351 -4.37079
13.6579 2.10724 -5.55074
16.9065 -4.4165 -3.71045
16.0292 -1.6444 -3.73716
14.8945 -1.36481 -4.75132
13.3656 -4.83175 -5.16491
8.75701 -2.61168 -7.43817
8.89066 -4.881 -6.74117
9.67248 -4.80776 -4.83604
4.75434 -8.05413 -4.93257
6.98087 -8.47984 -4.23141
7.29845 -7.04788 -2.9678
2.95259 -4.36422 1.56295
5.2124 -5.03642 1.10102
7.03586 -5.57846 0.571893
8.714 -6.88438 3.62919
6.44071 -7.5811 7.6276
7.44387 -6.53883 7.171
10.44 -8.78505 9.12964
11.0142 -7.31683 8.18941
14.6429 -8.31686 5.56636
14.1257 -6.48552 6.07421
18.2225 -2.82003 4.63559
15.6779 -2.49334 4.22224
15.0706 -3.78745 3.58981
15.313 -8.43475 0.883947
14.5566 -6.23759 -0.291573
15.1587 -4.95774 0.0388964
10.1496 0.146079 -1.44499
11.5056 -1.82203 -0.0965186
12.9926 -1.87178 -0.595547
15.6139 3.69239 3.17917
14.3914 1.4437 2.49833
14.5352 1.14467 1.02026
20.8276 -1.88635 0.931984
18.2637 -1.35032 0.673922
18.0584 -0.0180443 -0.0703048
21.8807 -1.37865 -3.50571
21.2267 3.54876 -1.7668
20.4676 1.5712 -3.41422
20.6677 0.117677 -2.78327
timestep
-6.28481 5.81412 17.2344
-7.13817 4.60407 17.205
-9.33592 1.33818 14.6401
-8.91296 3.11746 14.1735
-16.1347 -0.536275 10.7744
-13.732 1.04428 12.6462
-12.392 3.23432 12.5928
-16.4113 7.22967 8.37768
-15.1803 7.75788 11.6421
-13.9036 6.56539 13.4961
-17.08 6.65658 17.1089
-16.0471 7.54633 16.4043
-15.6411 11.3709 19.051
-14.7439 9.82595 19.1243
-10.6894 7.71437 21.0899
-12.3415 8.46689 21.7079
-12.4392 10.3285 25.0808
-10.5557 9.94004 29.5705
-9.83562 10.1633 27.871
-9.48032 6.46666 27.5064
-7.78089 8.22703 23.604
-7.45162 6.85118 24.2281
-2.87352 3.2473 20.7826
-4.52851 3.93647 21.6885
-4.60175 5.3242 22.2358
-0.168559 10.5817 19.1336
-1.69021 8.78139 20.8212
-2.41503 7.63252 20.1678
-0.0520555 6.34675 17.5125
3.66673 3.54514 17.0962
3.03561 4.22335 18.2951
7.21046 2.71014 25.3806
6.59623 4.64433 23.1748
5.88851 4.94072 20.7026
8.35605 6.82896 18.0362
8.76688 5.0896 18.1183
10.2705 0.877561 19.2797
10.9273 2.25711 18.9557
15.2144 2.52918 17.9485
13.9104 2.63072 16.5808
14.8231 1.8911 12.9874
12.5328 -1.04938 13.2291
9.54118 4.22772 13.2541
9.16287 2.37578 12.9559
9.59385 1.28582 14.0142
4.36955 0.0110062 19.1867
6.67295 0.960008 17.7593
6.60733 0.560476 16.3464
3.33071 -0.200318 14.6704
7.27118 -4.58441 13.8429
6.02145 -3.04443 12.6115
4.802 -1.89214 11.7038
5.71409 -0.942657 7.37003
4.21446 -1.94673 7.8401
-0.0166572 -3.75708 6.30258
1.46636 -4.15084 6.22436
2.0878 -6.21899 3.11122
0.931273 -4.42895 -1.88058
0.473362 -4.96677 -0.101114
-4.66236 -7.43386 3.22227
-4.58444 -5.53311 0.83122
-3.10993 -5.27105 -1.18909
-4.66859 -6.83235 -5.66059
-4.78905 -5.57312 -4.76573
-11.9412 -4.24047 -5.2205
-9.08041 -4.21936 -4.73683
-8.18373 -4.26126 -5.91358
-9.90633 -2.40152 -8.67656
-14.8494 2.0835 -9.43099
-13.7024 0.266199 -7.88136
-12.4199 -0.563591 -6.56957
-16.4832 -1.16166 -1.28214
-15.7422 -1.37111 -3.09851
-14.224 -0.811958 -3.20153
-10.5369 0.232705 -0.468106
-12.0351 -0.989498 -0.17472
-11.7042 -5.13325 1.99028
-11.3815 -3.926 3.44232
-12.214 -2.65075 3.24492
-15.0403 -1.52547 6.01106
-13.2808 -1.17263 6.71706
-9.97025 0.554742 9.59541
-10.8208 -1.19421 9.66951
-10.2578 -3.12314 12.9691
-13.4464 -2.10304 16.6707
-11.4483 -1.8561 16.3401
-8.41496 -3.47289 19.4878
-9.50627 -1.93639 19.5845
-7.36812 0.916746 18.3853
-10.1367 3.07363 19.4275
-13.9698 2.18956 22.5791
-14.5966 2.81597 20.7258
-13.9754 2.36487 19.3862
-18.7485 -0.579409 14.7296
-17.2474 0.321588 17.0649
-16.9467 1.84797 17.1925
-20.2037 3.46704 16.2348
-19.542 10.195 13.0373
-19.4993 7.95191 13.4228
-19.4154 6.01735 13.5008
-20.202 2.61205 10.4317
-18.4755 3.47079 10.8604
-13.0711 3.09291 7.43403
-14.2107 2.55784 8.93532
-15.6263 2.97065 8.56121
-20.7276 1.00832 3.91371
-19.8456 2.42151 5.65808
-17.8523 2.50814 5.56058
-11.9811 1.0418 3.93918
-13.9234 2.0449 3.09466
-15.66 2.81178 2.56487
-18.3305 7.10471 -1.42715
-16.1456 6.25124 -1.40616
-16.3592 4.3803 -0.77224
-17.5715 1.54639 -4.08693
-16.4155 2.98269 -4.28051
-17.4023 5.31946 -7.10184
-15.8208 8.0856 -9.02723
-12.291 8.39376 -10.2882
-11.2029 2.95959 -11.4952
-10.3289 4.11656 -10.1589
-11.1443 4.9566 -9.23561
-13.9717 5.67812 -5.55629
-12.3991 3.25286 -5.021
-11.0503 3.33817 -5.78647
-8.73874 0.630269 -4.49846
-2.6953 -0.685658 -5.63676
-4.48281 0.815355 -5.85717
-5.88183 -0.39721 -6.61339
-4.47781 -6.64394 -9.91634
-5.69985 -4.64213 -10.0425
-4.93848 -3.3776 -8.69984
0.67104 -4.5107 -4.96732
-0.596101 -4.87745 -6.94088
-1.53193 -4.87429 -8.74869
-0.288381 -6.02086 -14.9142
-0.318694 -4.94249 -13.3494
0.022004 -5.78096 -12.0696
2.69222 -9.4895 -11.8995
3.27498 -7.81475 -12.487
6.43233 -3.99818 -13.5635
7.41907 -5.61601 -14.0416
6.55538 -6.87244 -14.2796
8.00992 -10.597 -16.8478
8.13025 -10.2592 -15.3976
10.8416 -12.7336 -14.0856
14.2779 -11.0531 -13.2659
14.2594 -7.15542 -9.66559
15.9449 -7.43884 -10.6847
15.9965 -7.81195 -12.2274
19.4979 -3.75949 -16.7999
17.7762 -5.06549 -14.8239
18.4616 -5.38136 -13.4925
20.7762 -2.36627 -12.7561
23.242 1.83749 -15.0566
22.6268 -0.0684697 -16.1795
20.6574 0.0142037 -15.7159
15.6373 2.00728 -19.6589
17.2258 1.04362 -19.0579
17.4646 1.17758 -17.5815
13.1999 1.32642 -12.8591
14.6223 2.10906 -13.9084
14.4611 1.93368 -15.4674
9.95071 3.62405 -19.9545
11.2642 2.06081 -18.6775
10.9631 2.69253 -16.8272
9.41021 5.77512 -13.4361
8.59774 4.31454 -14.3454
5.30466 5.38254 -12.0256
4.3378 6.69446 -13.679
5.23345 5.87486 -15.2611
6.17711 2.54825 -18.5265
4.80042 3.68201 -19.1518
5.17442 5.12185 -19.023
3.25038 7.68441 -23.3609
2.0017 7.23948 -21.5017
2.78829 7.97074 -19.8629
3.94569 11.9178 -17.321
2.35024 11.128 -17.8824
-0.40495 13.8542 -17.2466
-2.75171 13.4903 -22.3499
-3.50989 12.962 -20.6867
-3.56318 13.7709 -19.375
-7.07765 9.22254 -14.3869
-6.22159 10.6547 -16.7941
-5.25761 11.8282 -16.5725
-3.13754 11.8334 -13.4981
1.03427 10.032 -11.0673
1.11231 10.2325 -13.4849
-0.369762 9.2496 -14.3087
1.36141 2.80482 -16.3759
0.118882 3.78738 -14.6431
-0.417233 5.57136 -15.1063
1.33057 0.600659 -11.0643
0.201651 1.78794 -12.1256
1.05366 2.77475 -12.9409
5.76241 2.16155 -14.0895
4.4797 1.13923 -13.2334
3.31392 -3.04994 -11.6138
4.85212 -1.89304 -11.0095
6.71841 -0.192979 -7.35643
6.71704 -2.09456 -6.9679
7.15354 -2.91131 -8.19691
10.5599 -5.49204 -6.01364
9.46156 -5.69732 -7.17337
10.2412 -13.1131 -8.36039
10.4262 -10.184 -8.37294
9.6438 -9.52092 -7.23107
8.77554 -12.0427 -4.42955
10.1801 -12.2359 2.25235
8.7419 -11.5716 0.38947
7.32418 -11.1226 -1.04309
4.02004 -10.1586 0.874857
4.54027 -8.75468 -0.0388526
7.67105 -3.06042 -1.03495
5.59935 -3.42194 -0.0341315
5.53465 -5.1945 0.658931
7.17557 -5.41889 8.06393
7.26638 -4.82247 5.83086
6.47771 -3.99494 4.18237
2.21215 -0.688282 2.19323
3.92712 0.325989 3.51279
5.74749 -0.497447 2.99285
7.72067 2.42288 1.79046
8.4797 4.99717 4.51318
7.54581 4.0261 9.84101
6.0592 4.00844 8.54328
6.17268 3.49106 7.14847
2.52213 7.27323 8.06422
1.77556 4.76756 6.78462
2.69474 4.30707 5.60993
1.50737 5.67254 2.37367
5.91399 6.49779 2.34329
4.95576 5.89061 0.871447
6.08846 9.31032 -5.39737
6.09067 6.66465 -4.07686
5.26508 4.62447 -2.74941
5.69088 0.66231 -2.95756
7.22569 1.37194 -2.18367
11.4721 -0.0490054 -0.282931
10.8676 0.497825 -1.6725
11.0049 -2.13297 -4.38441
13.3621 -0.0656947 -6.28041
15.8993 -4.67989 -6.78242
15.6266 -3.67615 -8.34265
15.7256 -2.19311 -8.34261
20.1411 2.64589 -12.1777
18.9156 0.631245 -10.4656
17.4322 0.367884 -10.5762
16.831 -1.40693 -13.9563
15.7997 -2.76315 -19.2033
13.5813 -2.36008 -18.3098
14.0069 -1.96732 -16.4919
11.1785 -7.5678 -15.5917
10.5543 -5.30633 -16.0862
11.3595 -4.02261 -14.8202
9.81745 -0.668654 -12.6916
10.148 -1.76778 -10.6519
10.2801 -3.6073 -11.253
8.81966 -6.97132 -10.5446
4.64484 -7.88972 -8.25552
5.97179 -7.33076 -7.94602
8.17859 -6.99412 -3.66491
6.6307 -8.07234 -4.27263
3.76961 -11.7072 -3.18927
3.37651 -9.91997 -3.77707
-1.3791 -11.1742 -4.32558
-1.12929 -8.59991 -3.84696
-0.0984747 -8.41293 -2.73574
-4.58537 -9.66908 -2.29625
-3.34227 -10.3755 -0.0557709
-2.16353 -9.31622 0.348892
1.31764 -12.192 5.78662
0.752965 -10.9944 3.5266
-0.446218 -10.3005 3.68378
-3.65756 -6.88429 9.07084
-2.63877 -8.89948 7.51417
-1.11284 -8.89623 7.25509
2.70884 -6.5941 13.0106
1.13646 -6.54437 10.9399
0.967326 -7.95375 10.2947
2.69154 -10.2954 14.0215
0.783842 -13.7022 10.0976
2.01555 -12.3704 11.9415
1.43601 -11.0092 12.4612
timestep
8.16371 34.1486 -3.97901
9.19242 34.8302 -3.24995
12.0013 33.9205 1.25408
10.9502 33.225 -0.145325
13.0401 25.3075 -1.96026
11.7468 28.4611 -1.30237
10.5841 29.5142 0.725834
5.2323 32.8558 5.38007
7.09271 29.9668 4.53971
8.82193 28.2795 3.96211
11.0069 24.2079 5.11101
9.55684 24.7251 4.91243
5.26558 23.6476 6.04151
6.81391 23.5897 7.16172
9.25068 22.0286 11.0921
7.78538 21.3632 10.0806
5.25268 18.9159 11.3999
3.01669 17.4883 15.4332
4.50687 16.909 14.4614
6.03903 13.458 14.9696
10.0471 11.4932 13.4332
8.61777 11.0552 13.691
9.05968 5.27395 17.0525
9.06978 7.22623 16.6437
8.05181 7.90484 15.6023
3.27666 10.4096 14.0525
3.27585 7.61958 14.6033
4.28239 7.42415 15.8502
3.13572 4.62912 18.1472
2.97475 3.14649 13.6811
2.66729 2.61788 14.9943
-1.14258 -4.3675 16.358
0.960483 -2.73279 14.98
2.84474 -1.1351 14.5641
6.26222 -3.32083 15.0378
5.66824 -3.33708 13.2839
5.80246 -5.41267 8.95924
4.88706 -5.39703 10.1661
1.10876 -8.65405 9.45859
2.77528 -8.70239 10.3805
6.03746 -10.765 10.6657
9.1945 -12.1659 8.69901
14.4005 -13.2694 8.91073
13.817 -11.5651 8.23668
12.7236 -10.7229 8.96784
13.6875 -3.47567 8.03235
12.8426 -6.276 8.12969
13.4836 -7.00597 9.23137
14.2048 -4.92887 12.2255
13.7009 -0.492287 10.7586
11.4875 -1.04187 11.395
11.1619 -2.91698 11.3042
8.1776 -6.382 12.3731
9.09276 -5.98396 10.7335
9.57249 -7.78745 6.34528
8.37205 -7.26414 7.21764
5.19306 -8.81962 6.20754
3.27852 -4.26625 6.64375
2.61884 -6.0526 6.40194
-3.05943 -9.54504 9.24894
-2.72369 -7.19063 7.17141
-1.03037 -6.23187 5.5181
-4.1914 -5.6445 1.84561
-3.46817 -4.83434 2.95944
-6.41545 2.09622 3.18859
-5.03572 -0.398754 2.39337
-5.33917 -1.5045 3.40412
-8.56691 -1.00413 5.19599
-11.5305 6.0437 7.14976
-11.3033 3.63768 5.91021
-9.61457 2.68057 5.5615
-4.81602 6.17371 8.50456
-6.16707 5.59262 7.26267
-7.1962 4.61135 7.87329
-7.50609 3.40695 12.3039
-8.21036 4.93257 11.5713
-7.01577 11.0068 13.4977
-7.32479 9.15582 13.5017
-6.74411 8.43977 12.3026
-3.58287 10.3809 10.7973
-3.08121 8.70635 11.4861
-1.20293 5.43778 14.5223
-0.497893 7.14708 13.7884
2.1357 6.57237 11.1405
6.14244 4.35159 11.4205
5.94469 6.20707 10.8713
5.25001 5.93636 6.19775
6.22449 7.12452 7.24296
7.12111 10.1839 5.31353
9.68194 11.8793 7.49576
8.34364 16.2153 10.2707
6.81973 15.1116 9.64854
6.9906 13.5822 9.614
0.861028 9.84082 9.10766
3.4084 10.6291 10.2401
3.63027 12.1562 10.3083
1.47783 13.7016 13.077
1.50889 15.8991 18.9894
0.279407 14.6994 17.4369
-0.704093 13.4477 16.327
-4.04855 9.72629 17.0365
-4.11514 11.7529 16.8451
-9.3046 15.514 17.4374
-7.71922 14.6418 16.8286
-7.52227 13.2763 17.4302
-8.4057 9.62588 19.0025
-10.3845 9.15064 17.779
-10.563 10.8695 16.8241
-17.1266 11.2403 15.5067
-14.867 12.0627 14.9564
-13.505 10.8673 14.2972
-14.7381 6.63026 11.0808
-12.5621 6.8711 12.1168
-12.1476 8.702 11.5564
-8.7603 9.6638 8.37517
-10.5451 10.1915 8.41246
-12.3101 12.0278 5.62181
-15.9607 12.8531 4.78744
-18.1357 12.2389 1.8072
-15.06 7.41733 3.66818
-16.1587 7.83299 2.06506
-16.0061 9.13638 1.26577
-15.9092 11.8278 -2.40174
-14.0916 9.63169 -2.90812
-14.6088 8.51655 -2.15318
-12.8048 5.41745 -0.690065
-8.94474 3.56157 0.123298
-9.4881 2.0255 -1.74491
-11.1924 2.55078 -2.59587
-13.1856 -3.90231 -1.64746
-12.2503 -1.84097 -1.18218
-12.6439 -0.965306 -2.84746
-14.4801 -1.99938 -9.56794
-14.6399 -2.39566 -7.19267
-14.6923 -3.03312 -5.35851
-17.4733 -8.73059 -4.00077
-17.1441 -6.82564 -4.44468
-15.6434 -6.46326 -4.31818
-14.5408 -7.7185 -8.8647
-13.6796 -7.68837 -7.26898
-8.87944 -9.12254 -3.14722
-10.1698 -9.44581 -4.58134
-10.2942 -8.29692 -5.61305
-7.878 -6.83745 -9.36398
-7.99166 -8.10449 -8.48789
-4.92266 -10.2873 -8.24586
-1.16817 -9.35709 -8.33507
-0.151209 -2.89086 -6.80888
-0.46836 -4.78253 -6.62683
0.382993 -5.90923 -7.36889
1.90465 -8.28601 -3.37345
3.26735 -8.97978 -5.81869
3.5635 -7.70303 -6.64484
4.52677 -9.45932 -9.8394
10.2426 -12.7705 -10.7887
8.53755 -11.2885 -11.5183
7.49225 -9.77598 -12.2517
6.62491 -5.32806 -14.2711
8.00766 -6.17393 -15.3448
7.97956 -7.8127 -15.4415
9.67158 -9.76274 -21.5164
8.5522 -9.16536 -20.0402
9.42295 -8.57267 -18.8549
10.0724 -0.949848 -18.1036
9.92793 -3.10838 -19.0703
9.54696 -4.84265 -19.8188
8.6844 -3.45986 -25.031
9.35957 -3.2155 -23.2567
6.14289 2.84098 -21.2176
8.30427 1.85729 -21.4201
7.83955 0.12132 -22.2625
2.61488 0.426389 -26.0766
3.88028 0.282757 -24.5715
5.19674 1.14188 -24.7641
1.27492 2.77375 -23.6462
2.17095 4.88149 -24.4134
4.14909 4.75908 -23.964
7.48448 8.12331 -22.7288
5.82224 7.50752 -22.0059
2.68564 8.19291 -19.8853
1.26101 3.01703 -19.3896
0.355547 4.35294 -18.3134
-0.0160683 5.69142 -18.9734
-6.20755 9.81827 -18.9019
-3.57267 8.59373 -18.6844
-3.57723 7.05089 -18.2047
-6.99413 5.85062 -19.1133
-6.69056 7.27132 -12.8634
-6.97296 5.70332 -14.6254
-7.5796 4.25603 -15.6095
-6.12615 -2.42204 -14.3401
-7.62564 -0.606189 -14.3782
-8.98546 0.977298 -14.2614
-13.9974 1.07436 -14.0966
-13.1414 -0.573744 -13.3725
-11.9261 -0.513539 -12.4671
-9.45562 -4.38686 -11.7531
-9.97733 -3.17684 -10.4499
-9.83103 -3.50291 -5.5346
-9.07202 -2.51673 -6.84713
-4.49524 -0.705624 -7.43935
-4.49619 -1.43227 -5.68323
-5.56195 -2.43796 -5.33514
-5.34973 -4.97028 -1.25651
-4.56723 -3.81907 -1.97853
2.54525 -3.27593 0.346264
-0.208921 -2.69106 -0.186217
-0.977898 -3.89675 -0.685506
-0.295942 -7.59874 0.269152
0.186503 -11.0602 5.47272
1.57997 -9.81531 4.09069
2.32256 -8.49478 2.83635
5.61087 -6.36505 2.92862
5.85775 -7.86941 1.98472
10.9809 -11.8119 -0.393586
8.72055 -12.1125 -0.11092
8.08668 -10.8261 1.35169
11.3751 -15.4671 6.20148
10.7439 -13.4223 5.27086
9.93279 -11.7797 4.50235
16.4272 -9.64603 2.88984
14.8576 -11.0836 4.01468
13.1711 -9.96313 4.28791
13.0566 -6.13109 3.96336
10.3701 -3.8848 5.44068
7.72885 -2.46799 0.81889
7.19398 -1.94566 2.6193
8.15304 -1.41308 3.69985
11.0069 1.64656 7.43902
8.14964 1.26529 7.72987
7.4225 0.00260503 7.32071
3.62642 -0.00474846 7.02299
0.726177 -2.57279 4.16064
2.00124 -1.30738 3.69412
4.62623 6.02682 -0.512462
3.85178 3.22561 0.347536
2.65015 1.04688 0.917506
0.45567 1.42589 -2.42698
1.50104 -0.117779 -2.56814
3.42027 -3.68136 -5.0998
3.51139 -2.14098 -5.0357
3.05666 0.490896 -7.77177
1.73167 -0.640326 -11.1231
4.89563 -4.65076 -9.96408
3.50236 -5.02912 -11.2355
3.00484 -4.08056 -12.2745
1.29581 -6.21031 -19.1633
1.97271 -4.72582 -16.8547
2.17745 -5.67107 -15.6235
3.21787 -9.17908 -16.5184
5.42468 -12.9266 -13.0655
3.24873 -12.4306 -13.5892
1.43009 -11.5913 -14.1334
-4.9197 -12.9718 -11.5355
-3.06577 -13.2928 -13.0616
-2.28253 -11.3725 -13.0726
-1.93363 -4.53197 -14.7056
-2.24955 -6.36993 -13.2841
-2.46035 -7.76958 -11.8912
-3.87222 -6.1546 -8.76448
-6.79539 -6.475 -5.15473
-5.29389 -6.72543 -5.3294
-3.1096 -8.43558 -1.56907
-3.53433 -9.36138 -3.10038
-1.53297 -13.0713 -5.31367
-3.05436 -13.0134 -4.09372
-8.01731 -16.4287 -3.75455
-5.55458 -16.895 -2.7395
-4.35021 -16.5424 -3.65961
-3.01017 -21.1152 -9.05399
-2.80759 -19.3822 -7.06785
-4.02306 -19.3357 -6.25903
-1.88169 -24.9468 -2.3113
-2.20958 -22.4855 -3.24806
-3.6156 -21.8714 -3.44709
-8.61487 -22.1982 1.7296
-6.37181 -22.8034 0.344519
-5.50291 -21.6128 -0.106569
-3.29754 -16.4122 4.05022
-4.89765 -18.3605 3.26191
-4.20131 -19.6564 2.75007
-2.83879 -23.5577 5.69429
-0.0217529 -24.5129 5.0893
-0.773697 -21.8794 4.9647
-2.16523 -21.7156 5.14068
timestep
7.30685 6.04651 -19.1181
6.83864 7.34851 -18.52
7.72007 11.5222 -20.7302
8.35289 10.7274 -19.1258
10.1538 18.2349 -18.5771
9.99373 15.1585 -17.0386
10.3231 12.6973 -16.4026
15.9205 13.6218 -11.0438
14.5691 13.5647 -14.1491
12.6753 12.0403 -13.5055
13.1635 10.4827 -8.94079
13.1107 11.8986 -9.57641
13.0749 15.6939 -6.49805
14.0565 14.1184 -6.63118
18.2098 12.917 -5.22694
16.5513 12.1612 -4.65686
15.9251 10.0204 -1.60214
19.8149 7.48743 -2.90269
18.6321 7.30519 -1.39848
19.7097 5.514 1.72035
16.8352 8.39605 3.70444
16.6093 6.89951 3.55289
11.5269 9.4969 3.43155
11.9466 7.77627 2.62253
12.9064 6.75057 3.32356
12.5817 2.76596 5.9012
10.4903 2.98759 3.83177
11.0521 3.48437 2.57321
9.20111 1.41828 -0.108535
13.0213 -1.14855 0.402328
11.8909 -1.34544 -0.411364
14.9152 -6.22015 -4.141
12.1621 -5.85076 -3.06719
11.4235 -5.05096 -0.818985
9.50755 -7.66563 1.36513
11.0609 -7.04847 2.28286
15.1641 -6.01746 4.69732
14.2931 -7.29702 4.29471
13.6753 -10.7387 7.17652
15.3887 -9.98598 6.70275
18.7647 -11.5807 7.64115
22.1978 -10.3893 6.51238
25.6511 -7.15573 6.46803
25.4445 -7.84562 4.68829
24.1242 -8.10421 4.07975
23.757 -10.3138 -2.97085
24.5467 -9.5656 -0.397854
23.4478 -9.4315 0.600839
20.6993 -12.079 1.00124
18.492 -6.81606 5.1895
18.5781 -8.95013 4.08595
18.0929 -10.7034 3.18159
16.5735 -15.0752 2.12196
15.7629 -13.2891 1.95102
11.6156 -11.2108 0.259609
12.6144 -11.2139 1.48626
10.5138 -10.6233 4.71921
6.39343 -8.67958 4.778
7.96152 -8.1078 5.59978
13.0592 -5.74784 10.2479
10.4551 -4.97952 8.89479
7.97529 -5.72271 8.53271
4.65246 -5.15908 11.6653
4.93671 -4.59421 10.279
2.56851 2.13311 8.18049
2.75663 -0.69074 9.10922
3.91356 -0.945883 9.95184
3.74642 1.99301 12.3637
-2.06268 3.98618 17.176
-0.154883 3.3725 15.4876
0.665273 3.87539 13.7576
-1.67205 9.73062 12.4139
-0.949397 8.07618 13.1134
-0.567818 7.01187 12.0969
3.4964 9.11346 10.6331
2.29808 7.89052 9.68716
3.7433 5.08689 4.09158
3.17751 6.24032 5.61784
4.1995 6.39604 6.78861
7.62561 4.14302 6.75864
7.87763 5.64918 5.73647
8.48986 6.38037 1.04032
6.93849 5.74983 2.07875
4.77555 3.29992 0.210993
4.50356 -1.30723 0.950841
5.90263 -0.290542 0.0741568
6.13696 -2.88918 -4.16278
7.46 -2.30516 -2.86149
10.9401 -1.85573 -4.37952
12.1869 1.86804 -4.49605
15.7596 2.67399 0.618592
14.9239 2.76377 -1.06042
13.5049 3.2592 -1.29225
12.2107 10.4644 -2.76165
13.0797 7.73357 -2.06216
11.9963 6.71086 -1.65162
8.72132 8.55097 -2.58031
5.83197 15.4401 -0.588054
7.21813 13.5525 -0.860655
8.48979 12.0369 -1.05058
12.215 14.3328 0.347521
10.9877 13.3126 1.47819
8.58829 18.6198 4.69418
9.08241 17.2786 3.32695
9.89647 16.0907 3.98868
8.66208 12.9777 7.8036
9.59138 14.9613 8.76241
8.67191 16.2831 7.58644
5.74391 19.8674 6.67283
5.14267 19.4861 8.95361
6.22498 17.9628 9.71856
4.55475 19.5957 17.1052
4.5749 18.6442 14.9546
4.64948 17.698 13.2218
1.61273 14.8 14.8626
1.25919 16.246 13.7072
-1.98781 18.102 12.7641
-4.77519 15.7177 11.973
-7.8697 14.8069 14.1626
-12.5929 12.4622 16.4647
-11.241 11.7211 15.3542
-9.78979 11.8932 15.5633
-4.14426 7.39122 16.0042
-6.60478 8.62529 16.7166
-7.40148 8.91401 15.4822
-7.18733 5.81974 13.2196
-12.6009 5.96297 9.37714
-11.4994 6.11072 11.4805
-10.2376 4.6169 11.4718
-14.5126 -1.21509 10.3355
-12.7962 0.294762 9.92968
-11.2422 1.46391 9.7201
-5.8962 -0.0629303 6.30716
-8.25763 -0.0886175 6.08472
-10.1701 0.0193084 6.30566
-15.8287 -1.69932 3.67348
-14.3012 -0.702951 4.39346
-12.9715 -1.55213 4.44977
-11.244 -4.46662 1.3578
-13.109 -3.87407 1.46919
-16.6209 -3.15714 -2.8487
-16.9981 -4.43802 -1.49033
-15.6675 -5.16708 -1.10936
-13.9227 -8.2669 -4.34008
-15.0605 -7.32138 -4.16748
-17.1056 -8.86727 -7.00961
-18.1492 -7.30097 -10.3502
-14.1189 -5.49372 -12.8802
-15.5767 -4.2149 -12.8703
-16.4935 -4.13766 -11.7161
-21.243 -2.35904 -11.3166
-19.0725 -0.455313 -11.2905
-17.9859 -0.644152 -12.3814
-14.7659 1.36765 -12.8558
-18.4103 4.39677 -12.7585
-17.0906 5.40281 -14.4459
-16.1458 3.94621 -15.3076
-14.5175 1.43237 -18.9503
-14.8602 3.17654 -19.6689
-14.5088 4.33067 -18.7389
-14.3915 9.58322 -19.1898
-14.6596 8.5424 -20.7964
-13.6524 7.37393 -21.0015
-7.70803 8.12146 -17.1012
-10.0455 7.90363 -17.2656
-10.3569 7.95601 -19.2978
-6.9206 5.20829 -22.2487
-8.32644 5.33771 -20.9767
-12.3937 1.73364 -15.6127
-10.7902 2.23865 -17.2431
-9.1942 2.53189 -18.4726
-5.98839 1.51768 -21.794
-5.20134 1.08563 -19.9932
-6.1817 0.329567 -19.0227
-3.92623 3.33473 -16.6704
-3.84271 1.3357 -15.3445
-5.37726 0.162611 -15.3171
-6.34942 -2.692 -11.4563
-7.34073 -1.36093 -12.366
-10.1617 0.373053 -10.4916
-12.3246 5.28426 -8.75987
-11.9648 3.76925 -7.62276
-10.653 2.90955 -7.69469
-6.4206 0.972759 -1.81782
-7.21229 1.67174 -4.47641
-8.51392 2.48689 -4.55095
-8.56974 4.86026 -1.68816
-13.84 9.14868 -0.90682
-11.7962 8.19091 -0.157176
-10.0378 7.57934 0.543348
-5.84625 11.2884 4.18655
-7.43745 9.60557 4.10392
-8.60827 8.02648 4.01044
-11.4009 4.21485 5.79092
-9.96383 4.57617 6.99822
-9.52891 6.02667 7.08286
-9.00026 9.16396 11.0959
-7.93286 8.06054 9.82259
-3.31605 7.7496 8.6884
-4.66405 6.4526 9.15728
-5.83052 0.756583 11.4302
-5.51359 2.30417 10.3029
-4.04817 2.83744 10.2838
-1.07479 -0.766828 11.4644
-1.32147 0.216964 10.3051
1.23545 -2.30095 3.81042
0.100369 -0.786653 6.02795
-0.515625 -1.61219 7.07612
1.38713 -4.71571 7.9959
0.432809 -7.71832 2.08393
1.88551 -6.68236 3.59798
1.80617 -7.55713 5.39129
0.761931 -11.4266 5.37662
2.56447 -11.3075 5.9385
7.44827 -10.4482 10.3061
6.66436 -11.4804 8.27143
6.28977 -12.1777 6.47746
11.608 -14.7858 2.69992
9.98529 -15.4368 4.30221
8.5412 -14.1616 4.09341
2.976 -10.4574 1.19685
4.81587 -11.9464 1.28053
6.38192 -13.1455 1.1506
8.0938 -11.9494 -2.03997
7.30254 -8.35544 -2.58752
2.19633 -6.17472 -1.12915
3.75811 -6.72077 0.0792622
5.22672 -6.36411 -0.132376
10.2502 -3.83021 4.84383
8.51567 -4.06376 2.56261
7.09597 -4.70275 2.75437
5.34093 -2.86501 5.50905
5.08804 1.51864 4.04168
3.92356 0.748085 5.36427
0.804527 0.0884743 -1.57334
1.00746 1.10274 1.16594
1.03731 2.32281 3.39526
-0.673497 5.82312 2.71416
-1.62 4.90265 4.00472
-5.52251 3.79852 6.30099
-4.98916 3.30191 4.92473
-7.46251 2.8535 2.05915
-11.285 2.78686 2.20651
-16.3061 6.9342 2.2916
-14.5788 6.12195 2.01459
-14.3766 4.82169 1.32641
-13.2415 1.1792 -3.55649
-12.5379 3.91126 -2.98719
-13.738 4.8487 -2.46207
-16.9837 3.29173 -3.76679
-14.5323 -1.00146 -8.35932
-15.3675 1.17465 -7.78394
-16.7463 0.734526 -6.48654
-18.785 -5.57355 -6.52141
-18.7553 -3.25105 -6.92728
-16.8857 -2.94003 -7.10237
-10.2254 -4.15956 -6.51127
-12.3128 -4.725 -7.41519
-14.0617 -5.10004 -8.27305
-13.4318 -8.88459 -8.94964
-11.7423 -11.135 -5.01214
-11.1767 -10.5955 -6.30945
-6.46065 -11.5129 -6.63992
-7.98099 -12.6231 -6.70355
-8.90478 -17.5819 -7.85851
-8.18239 -16.3688 -6.47827
-4.74008 -18.6875 -0.423393
-6.62947 -18.2259 -2.27905
-6.14205 -18.1472 -3.68559
-0.584227 -22.1607 -6.32539
-2.26059 -20.331 -5.48431
-3.7283 -20.6949 -5.14132
-2.52456 -25.9323 -0.434459
-2.4764 -23.5491 -1.62865
-3.81662 -23.3355 -2.51385
-9.79885 -26.6084 -0.18825
-7.21096 -26.0586 -0.667932
-6.82442 -24.5747 -0.585217
-11.3027 -24.6388 3.16802
-9.80643 -22.4226 2.72739
-8.29645 -22.6366 2.27208
-4.07166 -23.7894 4.92595
-5.65159 -27.6839 2.8666
-6.25452 -25.9713 4.8935
-6.07324 -24.5686 4.61857
timestep
29.1016 14.3191 -4.52923
27.77 13.711 -4.51797
23.9572 17.007 -4.6826
24.149 15.1273 -4.74948
19.283 12.0122 -0.0313111
21.9167 11.393 -2.29175
22.7407 11.6446 -4.65748
21.8037 8.36021 -12.1618
21.5962 8.89591 -8.72365
20.201 9.7705 -6.83148
16.7782 6.66835 -6.44057
16.7915 8.11327 -6.42324
12.7772 10.615 -5.57142
14.1342 9.98845 -4.40185
14.8056 12.034 -0.236867
14.196 10.1451 -0.607797
12.3912 7.8196 2.04468
12.3751 5.24959 5.81329
11.7732 7.11597 5.57607
12.3646 10.1454 7.94978
12.1878 15.0885 8.01222
13.0999 13.946 7.31801
18.2126 15.2442 10.77
16.446 14.6091 10.1893
16.3212 13.6142 8.98417
18.4072 11.5554 13.3099
17.3181 9.70163 11.3123
17.3973 10.0547 9.7992
17.3025 6.73796 7.6047
21.2638 4.58023 8.54063
19.835 4.58337 9.07551
23.3656 8.99162 14.7017
21.1976 7.30097 13.4553
19.3587 5.60348 12.8349
16.6972 3.87422 15.4003
15.8714 5.18222 14.4216
12.3765 7.90143 12.8155
13.3408 7.77727 14.0013
9.81167 8.70695 17.9967
11.5508 8.38534 17.3788
13.5317 7.59988 20.4062
16.3641 5.13072 20.8872
19.2926 9.91905 19.2874
19.972 8.12151 19.5619
19.2556 6.85283 19.0895
21.3557 0.368325 16.4585
20.1063 2.93957 16.9024
21.0517 4.09572 17.2726
24.2117 4.23114 15.2595
28.5058 2.21257 12.4625
26.8481 2.46932 10.7281
25.2291 3.1218 11.7344
21.1488 1.06336 10.5386
22.8864 0.319921 10.634
23.9022 -4.29784 10.8773
23.7248 -3.21093 9.77996
22.7812 -4.32915 6.35574
18.1647 -5.83827 8.81233
19.361 -5.5355 7.40561
17.2971 -11.6329 4.76605
17.0521 -8.68007 4.40605
16.8862 -6.21111 4.59712
13.931 -3.28039 2.04832
13.9149 -4.17126 3.32594
6.19328 -5.1429 4.82315
9.10808 -4.41961 4.76145
10.1879 -5.2938 4.13138
8.64093 -8.20587 2.96363
3.59033 -10.9626 1.04072
3.54426 -9.63756 3.38801
4.70693 -8.10752 3.3502
1.79666 -7.43117 6.02097
2.11545 -5.539 5.8414
2.62024 -5.18566 4.39959
4.40231 -0.773162 6.18484
4.35918 -1.78521 4.46331
6.55915 0.343648 -1.4746
5.71872 0.265551 0.363222
6.27837 -0.630772 1.373
10.0734 -1.98562 0.938981
9.86946 -1.02622 2.46577
13.2941 0.949019 4.75822
12.2742 1.40334 3.14879
14.3314 4.05567 0.857512
17.9689 4.40462 3.96756
16.7192 5.73868 3.15525
15.8989 10.6617 4.43701
17.0644 9.74986 3.31474
20.6708 9.80041 2.32732
21.9816 6.2555 1.77522
23.2964 6.95284 -3.35744
21.6727 6.10136 -2.83999
20.7615 6.50275 -1.71362
13.2082 6.3622 -2.3175
15.9152 6.78943 -1.49416
16.9426 5.85237 -2.06398
15.1085 3.42947 -4.27833
9.77134 0.980008 -7.38397
10.9074 2.98773 -6.87026
11.9049 4.41018 -6.18725
10.5741 8.47328 -8.68355
10.1428 7.64295 -6.92406
3.68172 8.02803 -5.47188
5.44701 7.43932 -6.1397
6.58576 8.49563 -5.92567
4.51147 7.06941 -0.517567
6.70493 6.58492 -1.35334
7.37644 8.23151 -2.12392
10.801 13.0147 -3.04207
10.3198 11.6147 -1.17582
9.8028 10.0901 0.0683681
7.00898 10.7606 6.23269
7.34911 11.2217 4.02871
7.96827 9.50801 3.29539
7.35258 5.61677 6.42704
6.21345 6.61559 5.30288
3.0559 6.83192 7.29422
1.86701 3.28244 8.2735
-1.577 4.11349 7.03616
-5.07356 3.32713 11.0173
-4.82266 1.95039 9.67646
-3.48902 1.61489 9.15082
-0.972396 -5.48856 8.29734
-1.72079 -2.91828 9.56486
-2.86046 -2.24028 8.73904
-5.18917 -5.19977 7.76025
-9.02878 -3.59227 2.42599
-8.70039 -4.08253 4.68835
-8.57908 -4.15001 6.69253
-12.6817 -0.402119 11.1891
-11.8327 -2.37708 10.1465
-11.6121 -4.08055 8.99643
-16.8387 -8.59426 10.0358
-15.4373 -7.52695 8.42719
-14.326 -6.29105 7.44302
-19.1263 -5.55819 2.91637
-18.0435 -5.18786 4.50739
-16.5721 -5.42456 4.31708
-15.1943 -4.81811 -0.941256
-15.6613 -4.13785 0.77808
-14.733 2.14357 -0.58208
-14.6996 0.23482 -0.166499
-16.136 -0.479507 -0.0471334
-19.969 1.67917 -1.26157
-18.8228 1.16865 -2.26324
-19.7845 2.59194 -5.58741
-21.0126 2.34021 -9.11974
-22.4907 5.71924 -14.5127
-22.3775 4.09927 -13.4704
-23.091 3.92957 -12.0137
-26.7549 3.28922 -7.93496
-27.5464 4.78441 -10.3194
-26.8458 4.40063 -11.6349
-27.0465 6.73666 -14.6752
-26.6585 8.24789 -22.1754
-27.1004 7.22195 -20.1219
-26.9367 6.24495 -18.4315
-23.1577 2.92533 -17.31
-24.1416 2.34886 -18.9583
-24.8207 3.47676 -19.8402
-26.3409 4.87955 -25.8336
-25.7317 4.6605 -24.055
-25.994 3.18816 -23.4404
-19.6495 3.71583 -24.7428
-21.5725 2.43997 -24.3424
-22.9276 1.01784 -23.9992
-21.3676 -4.19633 -24.6485
-21.4993 -2.48987 -23.6601
-20.3392 -1.25432 -17.2648
-19.6306 -1.40719 -19.5192
-18.7972 -1.30562 -21.3645
-16.2981 0.244548 -24.6354
-15.0835 0.698279 -23.2455
-15.123 -0.239684 -22.0532
-16.8247 2.8137 -17.9805
-14.4711 2.16709 -18.0425
-14.3396 0.23338 -18.4069
-11.5784 -2.57514 -15.78
-13.5163 -2.41106 -15.75
-15.1307 -2.81385 -12.4372
-10.0047 -0.659645 -11.6479
-11.0746 -1.30828 -10.2187
-11.9008 -2.60568 -10.3128
-11.0629 -6.66599 -4.08497
-12.1391 -5.58182 -6.51782
-11.1424 -4.57294 -7.09102
-7.40741 -5.42667 -6.74712
-7.84983 -8.88135 -6.6406
-7.38886 -9.2535 -4.37703
-6.13898 -7.75032 -4.07507
-0.944773 -11.9999 -4.74625
-1.88898 -9.91346 -5.03934
-2.39295 -8.04413 -5.1829
-3.04462 -3.88295 -7.17629
-1.22844 -3.6287 -6.45972
-0.448932 -4.96167 -6.40051
3.55361 -3.83371 -8.52887
3.16137 -4.03387 -6.69975
0.763365 -0.783694 -3.72663
2.40022 -1.67607 -3.78718
-0.181683 -3.46248 0.487412
1.41404 -4.51343 0.0999912
2.62942 -3.67203 -0.626406
6.9331 -4.71601 1.00274
6.05215 -5.22726 -0.0965305
7.7293 -11.7461 -2.97394
8.15646 -9.08928 -1.8047
7.14799 -8.73114 -0.577935
7.32978 -11.5831 2.03993
8.58669 -13.8012 9.24768
7.85845 -12.4007 7.45607
7.28565 -11.4044 5.81133
5.15379 -9.24681 8.39942
6.45424 -8.31125 7.57147
11.2382 -4.80213 9.24434
11.2485 -7.08109 9.62711
10.413 -7.94828 8.2133
14.2553 -12.9375 8.8321
13.4171 -11.4051 7.14674
12.6891 -9.9836 6.01485
10.9581 -13.2236 -0.287335
11.7513 -11.5712 1.20359
12.5337 -10.022 2.22363
12.9741 -6.59586 0.491112
14.0636 -6.11203 -3.13903
16.148 -9.52324 -6.51046
14.3503 -9.90025 -5.85359
13.315 -8.85952 -5.68393
6.23046 -8.99295 -7.20543
9.03157 -8.75891 -7.34047
9.7709 -9.70366 -6.35708
8.19359 -13.2476 -6.27643
3.85652 -14.8687 -5.7856
4.51428 -13.1039 -6.12822
1.62352 -8.81522 -11.4276
1.54278 -8.96657 -8.39967
2.75539 -9.77584 -6.27233
3.29993 -7.82905 -2.75402
2.26333 -9.3307 -2.48922
-0.796694 -12.1636 -0.400643
-1.04428 -10.7989 -1.03493
-2.37943 -7.33609 -0.165341
-2.92455 -5.02768 -3.05083
-6.42371 -0.748736 0.290961
-5.01222 -1.52275 -0.743236
-5.19483 -1.98058 -2.14053
-9.93986 -0.614815 -6.17925
-7.45875 0.73136 -5.29088
-7.25768 0.752235 -3.75513
-10.4625 1.79126 -1.85087
-16.0934 4.55628 -5.54938
-14.664 2.89361 -4.69977
-13.5935 1.38076 -3.98234
-15.8364 -5.68841 -4.40804
-15.7388 -3.46355 -4.86572
-15.3602 -1.56389 -5.4188
-17.1651 -4.34043 -9.49089
-17.405 -2.04295 -9.68436
-18.1849 -1.57625 -7.90131
-22.0272 -1.67796 -7.21514
-22.658 -0.127108 -2.7554
-21.7791 -1.15491 -3.42299
-18.6535 -4.67278 -2.43153
-20.1485 -3.91341 -1.42926
-19.642 -0.092687 2.05284
-20.302 -1.94226 1.76284
-24.0243 -6.04718 6.30652
-22.1707 -4.54428 5.17926
-22.7542 -3.38148 4.30053
-27.2163 1.65681 6.54838
-26.6132 -0.642714 5.41535
-25.546 -1.49943 6.17645
-27.8118 -1.80081 12.9405
-27.1278 -1.40205 10.3971
-27.1723 -2.52432 9.37222
-32.0023 -7.90147 10.3449
-29.8468 -6.4002 10.0519
-29.9185 -4.90302 10.3514
-35.2198 -2.25371 14.5559
-33.7028 -3.93456 12.9948
-32.1666 -3.42957 13.0508
-29.695 -3.95726 17.4382
-32.2212 0.872549 16.7869
-30.3126 -0.99915 16.3407
-30.7203 -2.46472 16.4288
timestep
6.00181 11.7694 -12.4251
5.5664 10.9447 -13.5546
6.34549 7.69351 -16.6932
6.18535 7.50853 -14.7731
6.29277 5.27183 -6.79244
6.86756 5.13133 -10.2775
8.42383 5.82566 -12.1392
14.5578 7.73835 -15.326
13.3181 6.13327 -12.5364
11.8561 4.55773 -11.0904
12.4973 0.299319 -9.39588
12.8312 1.61522 -8.87502
16.1725 -0.604353 -6.73445
15.5279 1.11098 -6.27299
15.6295 5.20416 -3.6463
16.8537 3.69054 -3.84115
18.9217 2.87993 -0.809553
19.1037 7.37004 -1.97521
19.9117 6.65711 -0.376603
21.5448 8.8196 2.15193
24.0116 6.20799 5.56368
22.5853 6.83411 5.37252
18.1236 6.9073 9.6381
19.7259 6.57912 8.5812
20.7719 7.67184 8.37278
27.3761 7.81407 12.4572
24.5868 7.48356 11.5212
24.05 8.46862 10.5018
26.0402 9.19079 7.40572
26.2836 13.6186 7.12563
27.109 12.7183 8.09758
24.4577 18.1441 14.1824
25.4132 15.5705 13.2027
26.5458 13.8434 11.721
29.2535 11.791 13.7405
27.6204 11.1675 14.1602
23.3414 9.20148 15.4398
24.6299 9.76955 16.1859
23.9191 8.76164 20.974
25.3211 8.66344 19.7703
27.1486 5.69322 18.3462
25.6881 5.9454 14.994
21.0257 3.66964 12.0652
22.7789 2.85816 12.2798
24.1408 3.71058 12.1864
28.0234 4.15667 5.96663
26.5187 3.3621 8.33631
25.355 4.23971 8.66894
21.9711 3.2157 6.97301
22.1291 -2.2533 9.47264
20.5088 -0.860844 8.2824
19.3395 0.641408 7.9554
14.8651 2.12618 6.75597
15.6785 1.33748 8.18792
12.7774 0.938117 11.9241
13.5141 -0.0497006 10.9763
11.0204 -1.78626 8.68451
7.91275 1.62913 8.90478
7.66964 -0.206425 9.45303
3.34872 -3.74938 15.1452
3.86779 -3.76651 12.2751
4.4981 -2.17572 10.3598
2.77594 -1.17855 6.00139
2.31547 -0.988305 7.45058
-3.95259 1.00556 10.2589
-1.61098 0.84104 8.51396
-1.29326 -0.67293 8.36016
-4.48161 -2.76383 7.28808
-9.80007 -1.42779 8.02877
-7.86619 0.280577 8.70964
-6.54977 0.495547 7.29704
-7.43107 4.24997 10.1603
-5.6281 4.64227 9.36575
-5.62626 3.97618 8.00914
-1.14106 6.07387 8.11148
-2.16361 5.34255 6.66834
-0.627037 5.14211 0.316491
-0.948664 5.78795 2.15118
-0.570581 4.84611 3.25415
1.57302 1.54754 3.04353
2.65233 3.03257 2.82298
5.7896 6.32064 1.04701
5.80411 4.37057 1.13046
9.4543 3.23958 0.564066
13.0061 4.04602 3.92163
12.4911 4.86232 2.19647
14.6082 9.07212 0.4525
15.2213 7.29122 0.969374
17.1791 7.5776 4.18454
18.4619 4.5027 5.96685
19.381 -0.839121 2.58545
18.828 0.52922 3.84853
18.3739 1.88493 3.21368
12.5349 1.61143 -1.3807
15.2146 1.76205 -0.236623
15.2177 1.75192 1.32221
12.1266 -0.00532186 2.90668
8.30486 -6.39934 0.980673
10.0795 -4.74048 1.15105
11.4225 -3.27527 1.1921
15.7801 -3.09702 -0.46271
14.1622 -2.69561 -1.53622
13.2503 -7.74957 -4.48606
14.5194 -6.26203 -4.61134
13.9302 -4.87383 -4.61979
8.21272 -8.31121 -5.10281
9.1543 -6.16343 -5.33444
10.1884 -4.48502 -5.4718
8.47098 1.48224 -8.18357
8.3394 0.0376331 -6.2966
8.28548 -1.3313 -4.78045
7.87017 -0.284186 1.57895
7.09281 -0.021343 -0.674758
6.09743 0.483361 -2.27726
1.45057 2.14044 -1.7026
3.18671 2.92005 -2.12792
2.33521 6.70286 -1.68314
2.53667 9.49181 -4.16887
-1.27374 9.47206 -4.92731
-6.09468 7.39776 -4.02198
-5.36167 8.67188 -2.67186
-4.47164 9.91893 -2.87929
-4.88573 15.8375 1.53947
-4.96153 14.114 -0.77781
-4.96571 12.6876 -0.378246
-8.49491 12.2489 0.851053
-12.99 7.9342 3.45077
-11.66 9.43784 2.24645
-9.67971 8.99457 2.39442
-4.84271 5.13069 0.9826
-5.86388 6.03626 2.97481
-7.77911 5.77691 3.30439
-10.9204 5.78519 8.49634
-10.1561 4.25728 6.89412
-9.29711 3.17355 5.58438
-13.1449 1.8829 4.73166
-12.4605 1.89468 2.87347
-11.049 1.39944 2.74035
-11.5439 -2.37052 -0.423434
-10.7125 -0.698198 -0.398706
-14.7216 -0.427678 -5.65432
-13.9695 -0.84088 -3.87856
-12.9011 0.207499 -3.46033
-14.7794 4.46378 -4.24021
-15.1547 3.26383 -3.37855
-18.0309 1.54131 -5.29371
-19.0847 0.221165 -8.75605
-13.1061 -0.207954 -11.4266
-14.7299 -0.33309 -10.3811
-16.0712 -0.128848 -10.9454
-15.6393 -1.47397 -18.3855
-16.047 -0.216694 -15.6957
-15.6141 -1.21211 -14.5755
-12.9666 -3.57292 -16.1883
-8.75294 -3.74198 -16.8662
-8.7486 -1.72943 -15.7311
-10.3714 -0.749228 -16.1406
-12.4684 4.07352 -16.2029
-10.7441 4.01393 -17.214
-10.5637 2.62836 -17.8631
-4.36868 4.02876 -19.1885
-6.15399 3.65079 -18.3503
-7.05377 2.75383 -19.2677
-3.29049 -1.03453 -21.0745
-4.51977 -1.04785 -19.0431
-6.42932 -0.880156 -19.5735
-8.60392 -4.14919 -22.4103
-8.38657 -3.93947 -20.5341
-5.59118 -7.00691 -24.2069
-5.04902 -6.87466 -21.8059
-6.66341 -7.20104 -20.816
-8.52439 -12.2593 -21.202
-7.24762 -11.9594 -19.7336
-7.21604 -10.5343 -19.0862
-2.54206 -11.7463 -13.0298
-4.3257 -11.7834 -14.5788
-5.91722 -11.8459 -15.7313
-10.2206 -12.9991 -13.9324
-8.92351 -11.6739 -13.3723
-7.18763 -12.0402 -10.0345
-6.16797 -16.9809 -7.99312
-6.1121 -15.4309 -6.79371
-7.1228 -14.3019 -7.00201
-9.57388 -16.4373 -2.02605
-9.86937 -13.7766 -3.1814
-8.65785 -13.1322 -3.6506
-5.89821 -13.9148 -1.2517
-1.52727 -17.8113 -4.22587
-2.16899 -15.4831 -3.92078
-2.56082 -13.7214 -3.22525
-3.31378 -12.6087 -9.6059
-2.89977 -11.7953 -7.43373
-2.43726 -10.8974 -5.68922
-2.05239 -6.49075 -7.55653
-3.06327 -6.34731 -5.89965
-2.64528 -7.28234 -4.76232
-1.50019 -5.38235 -0.801627
-3.30573 -5.41452 -1.44204
-7.838 -3.8133 -1.88431
-6.57071 -3.72626 -0.399606
-3.92188 -0.669785 2.83138
-5.49866 -1.55532 3.74149
-5.7821 -2.99244 3.35341
-10.6325 -3.30435 3.18787
-9.54157 -3.84173 4.03881
-10.3344 -10.78 6.92951
-9.59743 -8.12725 6.11256
-10.5762 -7.24524 5.46619
-14.1116 -8.05743 6.68114
-15.3502 -8.36181 13.1333
-13.3811 -8.3303 11.8306
-13.605 -6.98694 10.3951
-11.7276 -3.42393 11.1959
-10.7699 -4.46251 9.98188
-4.30833 -3.46831 12.5971
-5.97049 -4.59627 11.1193
-7.16643 -5.2659 9.5699
-6.1085 -11.2926 8.72072
-5.73954 -9.75591 6.97154
-5.29709 -8.33444 8.2677
-3.65028 -6.58741 4.49305
-1.55057 -6.21047 5.42763
-1.93706 -6.8331 7.2117
1.43741 -5.68268 8.68436
3.69469 -5.67706 5.56436
7.71328 -2.442 5.96277
7.27435 -3.16004 4.19412
5.85151 -3.26318 3.67768
1.13525 -4.48463 2.52661
2.86412 -3.63813 0.32284
4.24573 -4.24608 0.328192
4.84704 -5.13636 -3.3836
3.63244 -9.669 -4.19223
2.668 -8.15032 -3.4227
1.03961 -15.9035 -1.37984
1.59944 -12.9513 -1.18332
0.702169 -10.565 -1.39871
-2.48659 -11.186 0.984959
-1.197 -10.3849 2.06906
1.61903 -9.45066 5.86524
0.722865 -10.5478 5.21658
-1.43635 -12.5031 7.73096
-4.70666 -14.1439 6.59405
-7.57347 -16.1864 2.56684
-8.13527 -14.4792 3.29306
-7.29273 -13.3674 3.87978
-5.50626 -8.33726 0.628646
-7.18154 -8.63335 2.98162
-8.21456 -9.78636 2.92616
-11.5436 -9.74177 1.02353
-14.6807 -5.01362 -2.10637
-14.2885 -5.95381 0.082777
-13.8708 -6.90744 1.86378
-13.72 -1.57891 4.95661
-14.8402 -3.61978 4.39121
-15.9496 -5.2455 4.52642
-21.8442 -5.61417 7.67267
-20.5944 -5.49783 5.69131
-19.6245 -5.11121 4.11344
-21.6207 -2.1286 2.67672
-20.0686 1.18286 -0.16444
-19.3247 0.0564865 0.659854
-14.7089 -0.543213 0.103421
-15.7237 0.870555 0.883272
-15.9505 5.27467 3.07909
-15.7198 4.6605 1.15135
-18.0019 6.20985 -2.99201
-16.2127 7.95386 -2.18774
-15.0251 7.39285 -1.42458
-8.90771 10.576 -3.41162
-11.2564 9.44163 -3.47491
-12.046 9.60291 -2.21808
-16.0045 15.8167 -1.36198
-14.4596 13.7994 -2.27867
-14.2791 12.648 -1.22135
-15.9362 10.9114 3.91842
-17.2838 12.6766 2.45308
-17.3042 12.4106 1.06003
-17.8763 12.0663 -3.79198
-20.2477 12.1239 -2.50859
-20.2194 12.9438 -1.18482
-23.871 10.8549 -0.401069
-24.2434 15.2648 1.43799
-23.3666 12.8696 2.25836
-22.9116 11.8579 1.12786
timestep
-4.81238 11.3101 17.067
-5.14705 10.9042 15.6515
-2.37723 11.7992 11.824
-1.98558 11.3757 13.6236
2.87721 6.30208 18.1203
0.796332 9.09842 18.4036
0.110714 11.031 16.8959
-0.195218 18.8455 19.8467
1.37166 15.7499 20.4488
1.76857 14.0545 18.5821
6.30254 15.4963 18.1779
5.49703 14.4783 19.0095
7.72097 11.7238 22.5475
7.33227 13.5704 22.3368
8.03587 16.9033 25.875
9.18533 15.4682 25.0456
12.53 14.9963 26.922
16.1782 12.6367 28.5755
15.0653 12.1231 27.113
12.3801 9.66404 27.928
11.8013 10.0744 32.6985
11.9061 8.96754 31.6441
5.54246 7.19927 32.1042
7.21944 8.06167 31.7001
8.44462 7.33113 31.2327
10.3472 7.44384 24.0598
9.8077 6.6672 26.8187
8.61132 7.31821 27.4849
5.98325 8.11179 24.6647
6.52674 6.13835 20.4535
7.06769 7.39092 21.1018
11.001 13.8975 16.9544
8.94072 11.9784 17.739
7.65355 9.81059 18.2743
6.10522 9.36094 14.686
7.51567 8.19989 14.8408
11.9238 7.63 12.4254
10.7369 8.63032 12.6944
10.6979 12.4077 9.43697
10.4268 10.4955 9.4111
10.0422 9.15928 5.86266
8.8387 5.7086 6.51848
4.92633 7.61236 10.0535
6.74913 7.44316 10.6864
7.71911 6.26192 10.1445
9.42383 -0.428383 12.5142
9.65953 2.23735 11.5947
8.25847 2.77524 11.3933
6.64431 3.72585 14.688
2.55995 1.17815 10.7081
3.74629 0.47812 12.7631
3.37312 2.05341 13.8137
-1.00917 3.97295 14.9487
-0.462996 2.15701 14.4437
-2.28984 -2.15948 14.2072
-2.77636 -0.769351 13.8592
-6.42975 0.0553273 14.0529
-9.53229 -3.63537 12.8902
-7.89445 -2.99458 12.1997
-2.19849 -7.45323 10.9784
-4.50089 -5.96571 9.70521
-6.13819 -4.16381 9.05129
-5.80509 -2.55395 4.47958
-6.83326 -3.44509 5.35736
-12.4945 -6.78336 3.16782
-10.587 -4.66562 3.00505
-9.19792 -5.40432 3.278
-7.72234 -6.15067 -0.0960483
-7.59716 -8.84823 -6.06212
-6.91166 -6.61327 -4.7929
-6.99936 -5.01552 -3.65146
-10.8613 -6.68499 -5.86905
-11.4966 -5.11173 -4.81673
-10.5435 -3.8522 -4.70199
-13.243 -2.03469 -0.470919
-11.6877 -1.82399 -1.69961
-8.26138 3.49934 -0.646819
-9.59623 2.07521 -0.646829
-9.09453 0.666715 -0.954472
-5.99357 -1.67235 -0.610048
-5.93483 -0.408923 0.763684
-4.47858 1.43599 4.9516
-3.9942 1.91355 3.1448
-0.631568 3.08671 2.08383
-3.28471 6.62737 3.72697
-1.24639 6.51049 3.52797
1.50708 10.3427 3.29997
0.792947 9.45427 4.85278
-2.24401 11.0682 6.61751
-1.92982 8.97673 9.74569
1.49169 7.15038 13.7221
0.606513 5.90475 12.4779
0.511264 6.19071 11.0269
1.65302 1.31296 5.4784
0.761851 3.42708 7.13346
1.51079 3.62093 8.48538
5.1061 2.52561 8.49092
6.19179 -1.10865 2.7265
5.33894 -1.04244 4.91668
4.81224 -0.854293 6.84942
6.20418 -4.85444 9.28139
7.18707 -3.4871 8.34068
12.5204 -6.75313 6.4419
10.734 -5.89573 6.24534
10.5547 -4.4799 6.79921
9.9598 -5.2403 0.83966
9.95657 -3.52102 2.36669
9.9553 -2.23743 3.77067
12.3316 1.33214 9.22675
10.8936 0.977819 7.29411
9.73026 0.948689 5.72462
3.19239 4.42392 4.19711
5.36757 3.56279 4.28786
7.04367 2.72656 3.73767
6.76297 1.97599 -0.894985
6.78887 3.57537 0.0660026
6.29965 7.08635 -1.02454
4.90894 10.4022 -0.186305
1.74742 9.72525 -2.07026
1.84371 15.0782 -3.4067
0.317105 14.2709 -2.57931
0.381904 13.2128 -1.44452
-5.49461 13.6293 3.35645
-3.22646 14.2949 1.68845
-2.77745 13.2661 0.574297
-6.32999 11.988 -0.290086
-8.06437 9.35932 -7.33132
-7.14216 9.86911 -5.2645
-6.50529 9.87334 -3.39307
-1.2129 5.84006 -1.28937
-2.86516 7.29608 -0.608208
-4.06683 7.29616 -2.254
-5.92487 1.36108 -3.32507
-3.71228 1.9766 -2.85152
-3.12271 3.75587 -3.09368
-1.85157 5.99097 -7.13784
-1.67817 4.10947 -7.62269
-2.55639 3.18395 -6.86094
-4.13499 -1.3701 -7.74187
-2.75051 -0.257347 -8.52486
0.239281 0.33699 -14.3774
-0.443339 0.680921 -12.6305
-1.36741 -0.548894 -12.0945
-1.08799 -4.94848 -13.2786
-0.714298 -3.63195 -14.0255
-1.24349 -3.67646 -17.7763
-3.39654 -6.29002 -19.5168
-1.11568 -10.9178 -21.4692
-0.413214 -9.19266 -22.0931
-0.369767 -7.83102 -21.3331
4.99238 -3.24119 -24.2266
3.14215 -4.66165 -22.4811
2.09374 -5.54863 -23.1433
3.15922 -6.82287 -26.5067
7.63456 -12.8814 -26.8144
5.80194 -11.5257 -27.2061
4.24162 -10.3035 -27.4308
-0.494663 -12.0171 -28.7532
0.335296 -13.0786 -27.3778
1.23636 -12.2798 -26.3895
3.12154 -17.4644 -23.0043
3.057 -15.9199 -24.3956
3.02244 -14.5825 -23.87
9.39267 -10.5957 -22.6156
7.31003 -11.8102 -22.4244
5.50714 -12.2551 -22.6017
2.75541 -9.7559 -19.7192
4.23144 -9.16308 -20.6926
7.5529 -7.81053 -26.1396
7.2209 -7.3052 -23.8325
6.82599 -6.77784 -21.8675
9.32672 -2.67551 -17.404
9.18417 -3.84852 -18.9305
7.69564 -3.94175 -19.5104
6.08263 1.80877 -20.8683
5.07705 0.282952 -19.3479
6.60264 -0.455751 -18.3169
6.42834 2.88234 -14.8563
6.66004 0.972045 -14.8411
3.65165 -1.19112 -13.8553
6.39747 -4.01493 -11.7293
5.09022 -5.18009 -12.4551
4.62733 -4.84024 -13.8669
-1.14788 -8.16966 -17.2712
1.03956 -6.52788 -16.385
2.06578 -7.26208 -15.5238
2.41877 -11.0066 -15.8911
8.17445 -11.8005 -14.3697
6.13553 -11.7554 -13.2289
4.24866 -11.7299 -12.6537
8.59041 -7.86683 -8.88283
6.5198 -8.89808 -9.43955
4.62619 -9.3483 -9.56846
0.517032 -7.81122 -7.16765
1.88231 -6.35714 -7.12004
2.66845 -6.38681 -8.43508
1.9932 -2.21945 -10.6994
2.74217 -2.59283 -8.97058
3.98399 1.42292 -6.57315
3.29716 -0.211917 -5.96449
1.74754 2.97404 -3.52111
0.279677 1.85575 -3.18538
0.728407 0.363313 -3.07436
-3.08724 -1.9489 -4.19225
-1.77763 -2.27682 -3.49297
0.788751 -8.61288 -0.147135
0.502495 -5.97633 -1.3689
-0.779662 -5.84564 -2.2967
-3.80832 -7.85952 -1.33087
-3.19367 -11.9619 4.91028
-3.86794 -11.2973 2.72818
-4.66578 -10.7092 1.00384
-7.62523 -12.5134 -1.15027
-8.29456 -11.1487 -0.119247
-14.4055 -11.024 2.91188
-12.4242 -12.1295 2.26578
-10.9641 -10.8212 2.53061
-8.34359 -14.6471 4.19594
-7.1649 -13.1172 5.56408
-8.10979 -11.4298 5.1288
-9.72497 -7.15943 9.38608
-8.06041 -7.72709 7.74917
-6.7894 -8.07277 6.29388
-2.84717 -8.09463 6.40593
0.325696 -6.26488 6.0703
-2.57323 -4.17306 2.00351
-0.647717 -3.95272 1.88248
0.369577 -5.02841 2.48605
6.64641 -7.65017 -0.6525
4.0951 -7.21606 0.655722
3.51934 -5.78582 0.498605
4.75038 -4.3826 -2.85458
7.99877 -3.78224 -6.11446
6.65932 -5.12753 -5.97919
11.7082 -8.6141 -0.151509
10.4288 -8.66107 -2.9073
8.44714 -8.0982 -4.34122
6.00901 -11.2506 -5.16483
5.17831 -10.0973 -3.98246
3.76267 -10.571 0.527585
3.47651 -11.1848 -0.823196
-0.125562 -12.3073 -0.0401059
-3.27416 -14.1945 -0.938533
-5.19882 -15.4283 -6.12065
-4.18729 -13.7795 -5.64823
-2.9898 -13.6991 -4.74475
1.69186 -14.4248 -7.65288
1.24819 -12.1165 -5.98858
-0.163494 -11.5006 -6.0021
-1.64286 -9.74689 -9.16725
-1.32314 -3.95689 -7.38884
-2.90585 -5.7614 -7.62507
-4.05417 -7.16015 -8.21025
-10.7797 -9.23453 -11.2768
-9.08337 -7.85299 -10.3245
-7.55041 -6.8252 -9.67496
-9.25031 -1.5974 -12.2851
-8.57793 -1.39629 -9.97376
-7.84995 -3.08285 -9.0598
-7.71152 -1.49885 -5.65069
-11.4131 1.3452 -4.48493
-10.0577 1.51769 -5.03485
-7.91175 5.66915 -6.41158
-8.59368 5.03765 -4.72697
-12.5716 7.85407 -3.93694
-11.1492 7.1711 -2.67667
-10.1926 10.0142 3.85301
-10.0101 8.92698 1.42429
-11.2473 8.09832 1.0238
-15.1966 7.28694 5.37272
-14.4567 9.686 4.21099
-14.2932 9.65466 2.687
-11.0539 16.0007 1.3805
-11.4145 13.4929 2.40236
-12.892 13.1202 2.06585
-9.75723 13.3576 -1.28464
-11.8935 12.0931 -2.45338
-13.1235 12.3298 -1.55155
-19.2736 9.67341 -4.37307
-17.0427 11.1327 -4.16294
-15.9744 10.4929 -3.1679
-16.6088 5.95493 -5.38921
-16.7409 6.65466 0.0654738
-16.8058 5.87321 -2.51004
-16.1536 6.78698 -3.51373
timestep
-13.746 15.5945 23.6669
-13.1239 15.9225 24.9354
-10.4185 14.2265 28.2959
-9.96391 14.7836 26.4878
-8.29307 10.3413 31.5667
-9.12785 10.2132 28.1834
-8.27535 11.3743 26.1282
-5.75077 15.087 21.164
-5.26126 11.7331 21.9549
-6.17619 9.79298 23.3049
-5.57144 4.93807 22.3606
-4.84918 6.3621 22.228
-1.09337 4.66939 20.2511
-2.49843 5.53024 19.3276
-2.69929 7.39653 14.4601
-3.25163 5.94188 15.6431
-4.7086 2.86299 13.841
-0.268441 1.34655 12.679
-1.98491 0.508051 12.6385
-2.43364 -3.26931 12.2074
-5.0246 -6.26909 14.8068
-5.15304 -4.79362 14.4472
-5.69736 -3.63161 19.9508
-4.0452 -3.43651 18.8607
-4.19888 -2.78515 17.4977
0.0167233 3.45921 17.1767
-2.04227 1.46041 17.0546
-1.69103 0.0715449 17.6854
0.429715 -0.00747018 20.8534
4.59517 0.843906 19.1223
3.98022 1.07686 20.4675
9.74113 0.236864 24.9613
7.3995 2.05825 24.2206
6.1667 3.31678 22.4633
8.14729 5.36581 19.6319
8.62623 3.57471 19.6754
11.8423 0.500497 18.4691
11.7515 1.59496 19.4914
15.3184 2.54184 22.534
14.9505 3.11324 20.8063
18.2704 3.66214 19.2425
16.5858 5.48943 16.4563
11.4389 8.23056 16.5695
12.117 6.65421 17.4941
12.7941 5.43389 16.9142
8.48325 -0.0315948 14.2813
10.3327 1.81226 15.5691
9.9298 3.32262 15.7618
6.1431 3.68212 16.5405
0.701548 7.34464 18.4606
2.2279 6.66055 16.6927
3.23378 5.78711 15.3173
3.3127 4.6517 10.7113
2.55763 6.0985 11.6051
0.535794 10.2076 10.1146
0.0797965 8.86572 10.6017
-3.48783 8.35681 9.24716
-3.88238 5.27052 6.16807
-4.23402 4.86966 8.04473
-7.54152 -1.93362 12.8586
-6.03835 -0.367967 10.829
-4.5762 1.40121 9.60939
-1.16806 -1.94837 9.06552
-2.06698 -0.995702 8.25614
-2.37214 -2.17658 0.730178
-1.61049 -1.80006 3.56885
-2.56459 -2.12539 4.64486
-4.89995 -5.02349 3.87568
-7.31926 -7.80735 -2.28131
-7.03207 -6.60759 0.133829
-5.89755 -5.00411 0.122978
-7.96212 0.342152 -3.03437
-8.01461 -1.30393 -1.93577
-6.57209 -1.72163 -1.6186
-6.1819 0.573993 3.21361
-5.52647 0.397339 1.39971
-0.509283 4.05871 0.148519
-2.07529 3.39841 0.959927
-2.11352 1.94145 1.31964
1.41864 0.66315 1.93699
0.870887 1.55371 3.47684
0.385999 4.39425 7.75217
1.59714 3.81799 6.46132
5.22694 2.96552 7.0719
5.9373 7.79482 7.7262
6.90639 6.40498 6.89689
12.067 6.60085 5.74594
10.7122 6.82994 7.13688
10.3996 9.8462 9.37241
7.35531 11.1782 11.2381
6.34872 9.40587 16.0954
6.25959 8.09603 14.645
7.22971 8.16673 13.4457
11.007 3.45499 9.51803
9.911 4.6216 11.9356
8.34316 4.82441 11.9137
5.73098 2.07852 12.6895
11.417 -0.389415 10.4772
9.02624 -0.426661 10.2998
7.08022 -0.158278 9.95699
3.81661 -2.0418 6.2686
5.21493 -2.46886 7.59331
9.71527 -7.42828 7.03311
8.06312 -6.35668 7.19614
8.10343 -4.80575 6.60047
4.78612 -5.78727 -0.244508
6.10948 -5.19867 1.51805
6.9704 -4.2707 3.07207
11.7869 -1.68934 6.26218
9.92413 -1.40035 4.84982
8.39206 -0.796525 3.63339
4.75864 3.91655 1.40772
5.98777 1.93707 1.32677
7.68496 2.49919 1.97496
10.328 6.21951 0.473101
9.3055 5.99993 2.0598
7.61777 9.26276 2.90647
5.07255 11.4681 0.838701
2.97027 14.6601 0.558897
-1.64938 17.84 0.89132
-1.69038 15.9674 0.162235
-0.837813 14.7898 0.670972
-2.01199 10.1574 -5.11518
-1.97863 12.2859 -3.12842
-1.3889 11.9709 -1.73744
1.01598 9.05077 -1.85778
-5.80002 8.12011 -1.18659
-3.68626 7.28526 -1.72156
-1.88669 6.55286 -1.90256
-3.06746 3.458 -7.07625
-1.56932 5.28 -7.34856
-0.78281 5.43253 -5.45472
5.70436 4.8368 -4.745
3.74704 5.82149 -4.67436
2.69876 5.28538 -6.28275
5.29395 1.35547 -6.47158
3.71664 0.885558 -7.51885
3.02854 2.00788 -8.05983
-0.448403 2.7499 -11.4469
0.499098 1.21393 -10.7979
0.058854 -5.0391 -12.6079
-0.700936 -3.22783 -12.366
0.486742 -2.19592 -12.4936
3.74154 -3.01712 -15.3237
2.26418 -3.02631 -15.7023
2.0213 -5.27085 -18.9263
-0.637604 -7.92371 -19.7934
-3.69473 -11.9318 -21.0935
-3.78699 -10.3891 -22.26
-2.58847 -9.46119 -22.6368
-2.5347 -8.52683 -30.0281
-1.85519 -9.39812 -27.3907
-2.97331 -9.06256 -26.347
-5.94565 -9.71364 -28.5997
-9.53769 -9.41825 -33.0002
-7.19089 -9.5148 -33.2308
-6.12397 -8.26096 -32.1051
-4.22381 -3.62288 -29.7548
-6.07732 -4.05549 -29.6838
-6.67692 -4.65633 -30.9684
-9.02477 -3.3877 -35.0678
-8.72962 -1.76531 -34.0092
-7.44749 -1.75502 -33.2279
-10.1667 1.78994 -32.6903
-8.85323 1.9926 -30.7052
-7.57124 0.496216 -30.2495
-4.33472 1.69016 -27.0079
-5.48241 0.113695 -27.1329
-11.0477 -0.00172588 -23.3749
-8.87587 -0.820119 -23.7619
-6.9855 -1.33254 -23.9503
-6.37267 -7.38107 -24.3663
-7.09278 -6.03745 -23.1361
-6.16358 -4.91884 -22.8783
-2.44908 -1.47885 -19.665
-2.37052 -3.42943 -20.9276
-2.38702 -4.63388 -22.4207
0.472469 -6.7789 -26.0206
0.385778 -6.61212 -24.114
3.29276 -7.87372 -22.0045
1.60181 -13.1034 -18.3799
2.54953 -11.8051 -19.471
2.61292 -10.3772 -19.2082
0.485887 -10.4614 -12.9831
1.90719 -8.67626 -14.7303
3.00838 -9.02834 -15.6837
6.18646 -11.0102 -15.0153
9.64759 -13.7515 -13.1512
10.0759 -11.7562 -11.9196
8.82876 -10.3994 -12.2474
7.2198 -4.27242 -14.5166
7.89925 -5.7925 -12.8702
8.60359 -6.6796 -11.2062
11.0552 -7.61385 -8.30779
10.8762 -5.79225 -7.62398
9.429 -5.37959 -7.69384
5.3921 -2.39442 -6.35986
7.12268 -2.99818 -6.10186
9.05536 0.614202 -3.67029
7.76288 -0.708759 -3.12904
2.14036 2.27532 -2.10694
3.37094 1.28962 -3.14319
4.21046 0.242699 -2.47306
1.64289 -2.6455 0.132078
1.62817 -2.51757 -1.46703
-4.71441 -4.2519 -4.10592
-1.86066 -4.66733 -3.67086
-1.45954 -4.32651 -2.21507
-2.59123 -6.23868 0.937417
0.893535 -12.4226 3.72867
-0.3189 -10.8719 2.37407
-1.05073 -9.6414 1.1029
-1.01062 -12.2481 -1.93337
-2.81147 -11.8442 -1.39204
-2.49092 -17.7484 -0.0940534
-3.29261 -15.6524 0.650918
-4.07334 -14.0331 1.46692
-3.87394 -13.5756 7.83983
-5.92625 -13.3837 6.62065
-5.70336 -13.0597 4.78027
-9.33628 -9.6163 0.763506
-8.63137 -9.84307 2.95909
-7.58417 -9.69624 4.71916
-7.79528 -7.29305 7.68033
-5.11975 -7.50278 10.4846
-1.73471 -9.74082 7.15669
-1.29195 -7.9662 7.63396
-1.6779 -7.35572 9.01505
2.95915 -2.31174 11.7219
1.42441 -4.5529 11.2704
1.19968 -4.88408 9.82429
3.58471 -7.02691 7.71068
2.55246 -6.63192 3.10197
3.49424 -8.00517 4.0574
7.43843 -15.9988 4.40612
5.74929 -13.4223 4.41773
5.18012 -11.2795 3.10723
7.56764 -11.0335 -0.0605161
5.83896 -11.1049 -0.573147
3.08378 -12.0609 -4.30444
3.84031 -12.8639 -3.24996
6.69438 -14.6797 -5.13135
8.24776 -11.5854 -6.68585
5.77317 -7.37503 -3.66578
5.8013 -7.55524 -5.55425
5.65576 -8.87714 -6.31373
0.469045 -9.0638 -7.91959
2.42828 -9.94507 -9.94739
3.63696 -9.07702 -9.69414
3.57909 -6.06727 -12.2196
6.85519 -0.781461 -9.68946
4.85753 -0.91774 -10.9566
3.98071 -2.63156 -10.4841
2.03695 -6.25807 -4.58497
2.01534 -4.48499 -6.29689
1.73916 -2.97497 -7.56307
-3.76919 -1.34943 -9.54824
-2.30143 -0.782638 -7.67634
-0.785075 -0.489602 -6.4753
-1.47002 1.62301 -3.42472
-5.26897 4.02751 -2.18596
-4.53127 3.7465 -3.51012
-6.55636 5.64753 -7.44283
-6.30697 6.19808 -5.71839
-6.29577 10.3285 -4.08969
-7.98213 9.29067 -4.47105
-15.0753 10.7615 -5.24251
-12.8591 10.0488 -3.77752
-11.6847 10.9164 -4.2043
-10.9457 15.7719 -5.72371
-12.5088 15.462 -3.60969
-12.0266 14.3393 -2.77353
-17.3464 11.5614 1.16878
-15.8773 12.5972 -0.822577
-14.6462 13.1182 -0.22361
-14.8667 8.66544 0.155702
-12.2722 9.33387 -0.134824
-12.0001 10.5602 0.641971
-5.56824 13.0921 -0.491417
-8.13271 12.7288 -0.66414
-8.69226 12.2149 0.663858
-6.94843 16.3225 3.44853
-10.6553 13.9256 5.18166
-8.00658 13.9857 5.01689
-7.44245 14.2611 3.57805
timestep
-9.74857 -11.2044 38.9171
-8.57169 -10.6056 38.3517
-3.91388 -10.7931 36.7856
-5.57236 -11.7508 36.3761
-10.1146 -15.7115 31.846
-7.45648 -15.9282 34.0712
-5.19968 -14.7528 34.1684
2.94908 -15.5978 36.1234
0.0348583 -14.7511 34.4325
-1.79878 -13.4839 33.1166
0.685103 -13.3202 29.2872
-0.681545 -12.7414 29.6604
-3.88937 -10.5745 25.609
-2.51735 -11.6501 26.4679
0.853787 -15.0538 24.1057
0.305468 -13.2145 24.3509
0.983005 -10.4293 21.6797
0.869989 -12.0921 16.6944
1.32949 -12.3542 18.4802
4.18927 -14.4601 19.7299
6.01238 -14.8808 23.7683
4.78558 -13.9328 23.3968
7.89249 -8.69494 25.5122
6.72179 -9.93004 24.4068
5.24463 -10.3102 24.314
0.44369 -4.47433 23.9962
2.38058 -6.42188 24.8922
3.08922 -7.14849 23.7459
4.3674 -4.86597 20.9834
6.39756 -6.15729 17.0062
6.91364 -5.60361 18.3173
12.4088 -4.16217 21.6811
11.3999 -3.45067 18.9828
9.24354 -2.68866 17.8472
9.38963 1.24218 17.9137
9.08299 0.644687 16.2021
10.1079 -0.160044 11.3883
10.4781 0.832548 12.513
13.102 5.54118 12.1389
11.6979 4.30608 11.7799
8.89878 5.4039 9.39808
6.66032 2.44202 8.78484
1.80308 1.40816 9.94083
3.10499 0.670744 11.1324
4.30284 1.40152 11.5367
5.17641 -0.927882 18.8937
4.12647 0.337378 16.4258
5.03645 0.291093 15.1764
5.80964 -3.11614 13.9374
-0.256035 -4.15058 16.9752
1.39246 -3.32118 15.5174
2.79537 -4.69012 15.6803
2.94038 -8.14454 19.1396
2.09756 -7.95153 17.4483
-2.6591 -7.83558 17.4241
-1.58148 -8.75055 16.7463
-2.73477 -9.34695 13.2319
0.812513 -8.97309 9.97265
-1.01512 -8.32285 9.95602
-6.21425 -3.76941 9.83116
-4.58864 -5.19817 7.74435
-2.7236 -6.68495 6.96032
-2.23076 -4.95042 2.57489
-1.7173 -4.46995 4.03358
-0.324148 2.39736 5.46412
0.228106 -0.0672947 3.86594
-1.09957 -0.705138 3.61576
-2.89428 0.794014 0.707256
-7.22192 3.23696 -3.82871
-4.85093 2.14524 -3.53514
-3.01318 2.09863 -2.80217
-2.60479 8.11164 -0.431062
-3.34738 6.59469 -1.27522
-2.33834 5.7851 -2.03084
0.31497 3.38529 1.18944
0.728598 4.78092 0.0352043
6.02597 7.89172 -1.63153
4.34098 7.43321 -0.713352
4.34246 6.00101 -0.297219
8.02142 4.62964 0.309322
7.35793 4.96326 1.96095
6.92628 6.44639 6.45043
8.22942 6.80612 5.11313
11.2927 8.80434 6.02719
15.7511 6.26224 5.785
13.8168 6.08791 5.63867
13.0162 2.07096 8.63631
13.072 2.68713 6.8417
9.77879 2.30502 5.07261
5.98594 2.52101 4.92185
3.93862 -3.39091 2.51836
4.93927 -1.89264 3.26591
4.24218 -0.946964 4.26386
-0.499251 -3.96786 9.35557
0.936921 -2.08 7.5749
2.27846 -2.59225 7.08402
2.71469 -6.26989 7.5605
0.723177 -10.8919 6.50314
0.296752 -9.44702 4.61041
1.97966 -8.31849 4.41844
6.06335 -7.85128 1.78241
4.18439 -7.43041 1.4207
0.772519 -6.24893 -3.84481
1.13349 -6.1948 -1.97691
2.66467 -6.40821 -1.78525
7.19281 -6.54176 -5.69387
5.50264 -5.02211 -5.67618
5.06611 -4.32402 -3.90765
8.00748 0.681305 1.25554
6.59883 -0.138058 -0.463916
5.54261 -1.05628 -1.88153
0.681129 3.15203 -3.84072
2.99727 2.74938 -3.44332
4.87622 2.23967 -3.5158
7.93631 3.53492 -6.61574
6.99748 4.69768 -5.4802
6.45567 8.32999 -5.97724
8.83106 9.92007 -8.49358
7.20883 12.7072 -10.6189
5.8427 16.9061 -6.20104
5.3202 16.0248 -7.90426
5.14586 14.4974 -8.03547
-1.82765 12.1395 -9.94091
0.963496 12.5723 -9.095
1.40776 14.0343 -8.84903
-1.96164 15.4906 -8.03566
-7.14431 18.6672 -5.5292
-5.15527 17.5142 -5.15123
-3.74201 16.2765 -4.80346
-4.70239 10.0239 -2.33353
-5.13448 12.3019 -2.73198
-3.32494 12.9733 -3.27833
1.519 11.1933 0.599853
0.833032 11.2164 -1.72585
-0.104783 10.8311 -3.46865
1.99199 6.60251 -4.00692
0.555053 6.46053 -5.34925
0.230592 7.89142 -5.80587
-0.552738 7.97762 -11.0913
-1.39042 7.96224 -9.38223
-5.20983 10.3575 -9.85313
-5.44852 8.87138 -11.1822
-4.65535 7.55416 -11.0312
-6.03613 5.60584 -15.1543
-6.06863 5.30042 -13.6589
-3.46679 2.63707 -12.8024
-0.138375 1.64964 -14.3274
-0.464953 -0.0890553 -19.5152
0.572605 1.41912 -18.9956
1.43024 1.35102 -17.6967
8.46998 3.3154 -19.8971
6.01212 1.9209 -18.8818
4.70485 2.6629 -19.1655
4.99134 4.31953 -22.7008
9.53132 5.28 -27.6201
8.72532 3.96866 -25.7366
8.0959 2.89118 -24.1915
9.28519 -2.66209 -21.1781
8.97577 -1.38352 -22.5174
9.25969 -0.0415921 -21.9562
14.641 -0.818889 -18.3147
13.2717 -0.0328518 -19.3815
11.9664 -0.841358 -19.4659
7.96782 3.14601 -15.2946
8.92821 1.08092 -15.9581
9.63513 -0.743913 -16.5564
7.00459 -4.34859 -15.5122
7.48287 -3.7365 -17.3659
0.235218 -3.83534 -18.8354
2.56628 -3.33919 -18.985
4.3723 -2.77902 -19.4344
4.36522 1.21969 -24.6124
4.91303 -0.253155 -23.4791
3.88424 -0.53451 -22.4719
-1.56336 -0.148828 -26.7581
-1.13518 0.402269 -24.5706
0.833136 0.281895 -24.5726
1.87186 2.80761 -28.3816
0.680484 3.23415 -27.0215
-1.36366 6.35315 -26.7367
-6.85328 6.56009 -23.7297
-5.09987 5.86236 -24.1424
-3.82811 6.65971 -23.7659
1.18363 4.10311 -22.1176
-1.10754 4.58402 -20.4752
-1.90177 5.94556 -20.5702
0.617445 8.81917 -21.3966
6.30899 8.38948 -17.1321
5.07278 7.02772 -18.713
3.22639 7.56739 -18.9299
-2.02753 6.03983 -14.9157
0.305281 6.04538 -15.2392
2.30228 6.01084 -15.5194
6.79886 4.35408 -11.4477
5.33167 5.14025 -12.4942
4.45963 4.09954 -13.1131
5.87115 -0.419044 -12.0928
4.36899 0.63256 -11.4189
6.81982 -0.192709 -7.2574
5.00822 -0.125132 -7.81738
-0.887575 -0.0366218 -5.88685
0.71007 -0.943532 -6.60027
1.93463 -0.856797 -5.7742
1.29102 -1.24125 -1.15747
1.32688 -2.27024 -2.37578
-6.07908 -3.68347 -3.10468
-3.31174 -3.00423 -3.70919
-2.31856 -3.48825 -2.69065
-3.59761 -7.06166 -1.97216
-7.65309 -11.4974 -3.39566
-7.99649 -9.27053 -2.88435
-6.54037 -8.49028 -3.8748
-8.07982 -9.27933 -7.36788
-8.31093 -7.48934 -6.97905
-14.1695 -7.56885 -7.8005
-12.6804 -5.88454 -7.10841
-11.0891 -4.93746 -6.52333
-10.0702 -6.11614 -1.48458
-11.9145 -4.74751 -1.85855
-11.1731 -3.44918 -3.04866
-9.93522 2.97041 -0.742755
-10.4643 1.21268 -2.24127
-9.30327 -0.332055 -1.94098
-6.31554 -1.26696 -0.036948
-6.80262 -5.12695 0.493983
-11.6126 -5.93726 2.88795
-9.92538 -6.86968 3.28511
-8.65468 -6.15792 3.62825
-4.83391 -11.6978 6.41457
-6.54473 -9.97376 4.9226
-5.92893 -8.58775 4.74243
-3.55296 -8.64149 1.7144
-6.84886 -11.8756 1.36602
-5.18401 -11.7781 0.442977
0.660998 -16.6801 -1.96219
-1.57936 -14.8425 -1.7302
-2.59875 -12.5356 -2.37694
-1.08257 -10.1467 -5.19907
-2.78803 -10.6802 -5.66234
-5.78418 -12.3547 -8.95327
-4.25556 -12.2241 -8.87524
-1.84451 -11.6159 -11.7627
0.621539 -9.73886 -9.48854
-3.4714 -6.17346 -6.99507
-1.66178 -5.87581 -7.79519
-1.21662 -6.49786 -9.08539
1.19458 -2.00537 -14.7491
-0.423243 -3.81229 -13.1713
-0.193818 -3.79536 -11.6715
-0.113226 -0.0317226 -11.0775
3.44576 4.34929 -7.99024
1.32341 3.43124 -8.4729
-0.570844 2.91778 -8.7
-7.15768 2.29057 -8.7742
-5.16783 3.51868 -8.22255
-3.73312 4.70361 -7.48783
-4.15586 11.079 -6.40671
-4.18709 8.85986 -5.75394
-5.05559 7.25821 -5.01641
-7.88671 7.08188 -2.50755
-6.05972 5.51123 1.56325
-7.32689 6.24315 1.11703
-6.78854 11.0301 0.744005
-6.78704 9.85964 2.25446
-11.7391 9.43866 4.22118
-9.84672 8.96352 4.47845
-6.28794 7.60775 7.96511
-8.76021 7.0787 8.73205
-9.64045 6.68184 7.55017
-10.1648 1.92553 8.09662
-12.0902 3.27955 9.51974
-12.5355 4.5316 8.7777
-17.9551 8.37252 11.4844
-15.7588 6.85684 11.3488
-14.985 7.16997 10.1369
-11.1267 12.954 11.8192
-11.9446 10.4098 11.7024
-12.5061 10.0554 10.2953
-9.48273 13.0644 4.41667
-10.96 12.6803 6.57769
-10.2904 11.8703 7.7141
-6.00452 12.5788 6.43472
-3.59312 14.4558 9.44727
-5.98544 13.2048 9.31085
-6.86189 13.34 8.02841
timestep
-1.76465 -18.7039 37.5087
-1.26995 -19.7984 36.5471
-2.95833 -24.4439 36.559
-3.41294 -22.8368 35.7295
-6.73044 -17.9293 29.3077
-6.04238 -20.6106 31.5407
-6.46684 -22.2186 33.5455
-12.7272 -24.2869 38.5667
-11.228 -23.8166 35.41
-9.83244 -23.8318 33.2677
-13.2544 -21.8257 30.7175
-12.8651 -23.2682 31.0612
-14.0814 -27.2077 28.7896
-13.4339 -25.5735 28.0111
-11.8639 -24.8482 23.5091
-13.4036 -24.1212 24.4306
-17.0058 -23.5022 23.1845
-17.9553 -26.3849 19.673
-16.6613 -24.9311 19.7128
-15.544 -23.5285 16.3845
-19.5017 -22.2627 13.8787
-18.2939 -23.0322 13.7364
-16.0117 -24.7261 7.8128
-17.3467 -24.3771 9.20259
-17.4287 -23.0052 9.90995
-19.306 -18.3141 10.3325
-17.8959 -18.9618 7.86956
-18.2044 -20.3243 7.37788
-16.2135 -21.0939 4.19671
-11.5611 -20.4578 4.09559
-12.4222 -21.3567 5.07676
-9.7926 -27.2494 8.40436
-10.7182 -24.5064 9.43844
-10.496 -22.2882 8.2251
-8.92866 -19.8074 10.8897
-7.67517 -20.1606 9.61143
-3.13346 -20.5166 7.8884
-3.85898 -20.6094 9.28195
-0.331138 -22.0817 12.161
-1.17389 -20.3566 12.0558
-1.56346 -16.6086 12.3274
-4.64696 -16.5692 9.95735
-6.26572 -11.5881 13.7587
-5.13339 -12.7111 12.5224
-5.53248 -13.005 11.0466
-10.0958 -11.3042 9.48339
-7.76292 -10.0265 8.21757
-6.61283 -9.7514 9.31785
-5.55558 -6.39476 10.5976
-6.00448 -2.96359 15.2259
-6.98528 -2.87867 13.1134
-7.50735 -3.20495 11.258
-11.0366 0.0125852 10.8
-9.60527 -0.471276 9.55448
-8.43902 4.0325 10.8174
-7.96391 3.00814 9.82431
-4.24708 3.02379 9.45106
-0.633859 0.129337 10.5913
-0.766973 2.00189 10.6176
3.90766 5.50224 16.0327
2.91541 4.71098 13.2456
2.19181 4.4625 10.8581
4.59627 5.68355 7.23375
5.03292 5.56685 8.61327
11.5407 8.67194 9.90441
9.45044 6.84581 9.22853
8.25987 7.5386 8.80234
8.51678 7.56784 5.02401
5.57851 13.3376 1.55224
5.37033 10.8108 2.07243
7.20423 10.0159 2.37507
8.21134 15.2779 3.30484
9.60658 14.125 2.71563
9.14567 13.196 1.58277
12.9719 10.3002 2.39585
12.2154 10.9185 0.751496
13.8176 8.44732 -5.17464
13.824 9.68135 -3.60725
12.6901 9.29236 -2.63482
10.2355 6.28358 -2.97564
11.8691 5.61118 -2.59092
15.8548 2.14311 -2.61536
14.4459 2.94664 -3.62238
13.0335 0.376433 -6.14659
9.28576 -1.96104 -7.12666
9.40316 -0.196674 -6.23595
7.20645 -1.64082 -1.72548
8.40936 -0.358829 -2.55174
10.7566 1.84182 -0.712271
8.98535 2.67287 2.61996
12.7329 6.09472 4.90783
11.9979 4.54038 5.91605
11.6931 3.10294 5.2676
13.5411 -3.2194 8.87056
13.1485 -1.17878 6.89963
12.3292 0.0491392 7.47687
12.4405 0.194946 11.2772
6.29771 -0.0599507 13.4968
7.68501 0.937962 11.8937
8.75828 -0.607955 11.1879
7.8092 -3.6363 7.19287
7.77455 -1.75865 7.66125
7.63819 3.30624 6.32488
5.88152 2.453 6.63816
5.88176 1.02529 6.01829
2.64313 0.838145 -0.0822765
3.07493 0.426034 2.19532
4.62912 1.54442 2.49984
9.45671 7.17559 0.736097
7.4429 5.87304 0.484132
6.02352 4.46143 0.374965
2.34354 6.1669 -5.55419
2.32329 4.77294 -3.61776
4.08993 4.17443 -2.85845
6.10912 2.4072 -6.81381
5.60324 4.24599 -6.3722
5.29168 7.63285 -7.77607
3.89418 10.7548 -6.10089
4.65697 14.3622 -6.6581
5.04019 15.7774 -1.67336
4.71877 17.2364 -2.88683
3.75444 17.1104 -4.1003
-0.608412 22.6396 -6.2677
0.676027 20.1329 -5.58826
1.73164 20.3114 -4.64681
1.01245 22.7649 -1.82205
-2.13162 26.6981 2.18028
-2.40846 24.987 0.60679
-2.43829 23.4898 -0.637458
-6.25785 24.8753 -5.56537
-4.45296 23.4857 -5.21668
-4.66267 22.4263 -3.58936
-8.99152 17.1334 -2.84809
-8.45194 19.2069 -3.809
-6.54904 19.0915 -3.80823
-7.34245 16.0779 -7.32213
-5.41576 16.5859 -7.46916
-4.60991 16.816 -6.19941
-0.168392 15.9397 -4.83704
-0.833618 16.4111 -6.53286
-0.314335 18.5281 -10.7232
1.297 17.4545 -10.6535
1.04593 16.1405 -9.83718
3.54155 12.1522 -10.8094
3.87264 13.4603 -10.2684
6.25383 14.6613 -12.9139
8.32175 11.7062 -14.0308
6.09253 11.357 -18.9065
7.40568 10.026 -18.2274
7.60133 9.45994 -16.8497
8.15257 2.2672 -15.2731
7.60075 4.64946 -16.8578
8.63539 5.80409 -16.5153
11.8615 3.97766 -16.1058
16.4365 8.56697 -15.3189
16.4959 6.76189 -16.9419
14.5992 6.35932 -17.1821
11.2014 8.93568 -19.3267
12.8998 9.79553 -19.705
13.9915 8.84346 -19.9843
17.4334 11.1659 -24.7424
15.9323 10.8556 -23.5239
16.1245 11.0393 -22.0768
14.7454 17.0639 -23.795
14.8654 15.6097 -21.9727
15.3515 14.4558 -20.478
15.79 15.3368 -15.7395
14.3609 14.8522 -16.9439
7.27104 14.9657 -16.2409
9.42787 14.2144 -16.8192
10.8126 15.1912 -15.7275
13.2869 13.4346 -10.034
13.0945 14.0984 -11.8503
11.6973 14.4633 -12.1834
5.91889 17.3684 -10.0668
8.13238 16.6781 -9.68796
9.82899 15.809 -9.09157
12.341 13.5629 -6.10721
10.6599 14.1842 -5.84914
8.87422 14.2174 -2.42599
5.40763 8.68511 -2.56382
6.22996 10.4132 -2.72578
7.72995 10.6874 -2.72866
7.42821 11.3954 -10.1593
7.55372 11.9705 -7.27888
8.48172 10.9831 -6.52969
11.3857 10.6434 -8.99759
12.5491 10.8272 -15.2569
12.7289 9.1117 -13.6153
11.2496 8.76639 -12.313
4.66503 9.14238 -12.7702
6.43328 7.68145 -12.1569
8.1021 6.80548 -11.7272
7.80556 0.693645 -10.1143
8.13497 2.54703 -10.4292
6.90909 3.26626 -11.0576
2.25172 1.98102 -11.1108
3.39347 2.70456 -9.65669
3.46937 0.858812 -5.29817
2.05914 1.0596 -6.58966
-4.46329 0.270092 -5.27
-2.74963 0.297196 -6.3285
-1.65245 0.908366 -5.51752
-1.79744 0.819502 -0.703945
-2.13923 -0.104022 -1.81432
-8.24957 0.426545 -4.23791
-6.91951 -1.09719 -2.10639
-5.56371 -1.7163 -2.46419
-5.17604 -3.22049 -5.95162
-11.1796 -3.27452 -5.61803
-9.88453 -5.01064 -6.57523
-8.23724 -5.49519 -5.65486
-7.49456 -7.47735 -2.28694
-6.88677 -8.51492 -3.7228
-2.23896 -12.3153 -6.22191
-4.26188 -11.9844 -5.31425
-6.23494 -12.0632 -4.8844
-6.0646 -18.0814 -0.399885
-6.85312 -16.0612 -1.30405
-7.56745 -14.6342 -2.51726
-14.1747 -13.3821 -1.71048
-12.0034 -13.9506 -0.900215
-10.2705 -14.0251 0.0332753
-11.3802 -15.1817 3.47205
-9.78243 -13.7686 6.66493
-5.34192 -14.1892 3.13017
-6.24828 -12.5349 3.53034
-6.79291 -12.0808 4.87144
-5.12411 -4.68268 5.70128
-5.28905 -7.64974 6.17107
-6.12829 -8.39464 5.13115
-5.69129 -7.60368 1.45771
-6.35886 -11.887 -0.213165
-4.74878 -10.9841 0.0986269
2.64318 -11.7059 -0.438516
0.40103 -10.655 -2.17933
-1.91709 -9.6507 -2.11473
-1.75365 -5.83329 -3.1653
-2.78126 -6.73623 -4.43014
-4.92115 -8.73985 -7.99903
-3.78884 -7.71088 -7.81847
-4.82683 -4.6192 -9.6025
-4.42272 -2.58583 -12.7729
-0.418873 -1.44103 -9.49144
-0.0145181 -1.38732 -11.3643
-1.01508 -1.021 -12.4521
0.961233 1.94767 -19.0244
-0.300118 1.18724 -16.4571
0.702937 0.462834 -15.4976
4.22511 1.74366 -15.9639
3.13355 8.13346 -17.2664
3.58348 6.38817 -15.5555
3.8322 5.00966 -14.1976
0.979852 9.39683 -12.0377
0.0359703 7.44146 -13.0387
0.774133 5.95558 -12.0279
-1.57276 5.19205 -6.04602
-1.40622 4.28975 -8.26738
-1.42036 3.64425 -10.053
-4.55331 1.40194 -9.89063
-7.74676 3.36888 -7.09491
-6.15943 3.58969 -7.15288
-4.15519 6.92372 -4.37222
-4.72026 5.17297 -3.99019
-7.66439 5.49178 0.412414
-5.84779 5.42368 -0.456531
-0.192924 2.61257 2.9217
-2.39246 4.00316 2.3425
-3.27431 3.41466 1.32485
-6.66049 -2.95784 1.39148
-5.11673 -0.754052 1.66475
-5.78973 0.592299 1.92798
-11.8353 -0.86914 5.66431
-10.2574 -0.0020647 3.75368
-8.90363 -0.477086 4.01163
-9.09388 -6.53426 8.18101
-9.34027 -4.09464 7.18635
-9.05377 -3.90663 5.73545
-10.7501 -9.33916 1.34167
-9.48141 -7.84529 2.9934
-10.2801 -6.8313 3.61982
-15.191 -8.52864 6.29914
-12.9756 -11.8785 5.27659
-13.8667 -9.76529 4.12439
-13.5511 -8.49546 4.9374
timestep
-29.146 5.63821 -9.77188
-28.4318 4.39019 -9.58266
-28.6379 0.821335 -6.46751
-29.6417 1.03615 -8.15793
-30.0869 -5.83942 -12.8134
-30.9399 -3.26852 -10.5959
-32.1729 -1.47408 -9.25247
-38.4107 -0.256514 -9.12438
-36.5491 -1.927 -6.71205
-34.1045 -2.00006 -5.96753
-32.7495 -4.88359 -2.52099
-34.1139 -4.65504 -3.20255
-37.2156 -7.84191 -1.40601
-36.5175 -6.19799 -0.788216
-37.4855 -3.03928 3.01757
-36.3644 -4.64077 2.72449
-35.5468 -6.86781 5.72594
-34.7352 -10.1289 1.93396
-34.5641 -10.0183 3.8077
-31.2998 -10.0127 5.72669
-27.5413 -7.24913 6.85792
-28.8615 -7.02304 6.29025
-30.9342 -1.20497 3.39017
-30.2804 -2.58983 4.59799
-29.2268 -3.64096 4.31472
-22.3965 -0.78836 3.50107
-25.1075 -1.59227 3.41568
-25.6613 -2.28653 4.62857
-26.1349 -0.306478 7.92695
-21.9112 0.741446 9.71259
-22.4135 0.604686 8.30065
-19.8123 5.04816 3.4015
-19.1535 2.62052 5.0312
-19.3278 0.343497 6.17257
-17.3125 -2.34901 4.14856
-16.3047 -1.8898 5.69841
-12.8987 -0.831536 8.81947
-12.9702 -0.967789 7.34081
-9.21508 0.403182 4.61799
-9.53757 -1.16897 5.57062
-6.39985 -0.969278 7.61634
-4.36162 0.774842 4.91941
-1.58402 5.60432 5.85909
-1.37145 3.98505 6.94735
-1.34217 2.5435 6.37514
4.25918 -1.93811 7.75135
2.62682 0.342807 7.31136
1.13293 0.134546 7.74772
0.515192 0.561978 11.5815
-6.02986 1.01287 12.6231
-3.94604 2.01422 12.5528
-2.2061 2.96235 12.6235
0.721314 6.82714 13.6573
-1.1836 6.64707 13.6349
-3.57275 9.99933 15.3218
-2.58359 10.0433 14.1888
-1.35115 13.6669 13.777
1.7732 17.0475 13.1876
1.31466 15.7228 11.8597
7.51548 19.1629 11.9932
6.76977 16.2778 11.6912
4.89641 14.6518 11.0616
5.65496 9.99618 10.2513
6.54657 11.2311 10.644
12.7726 13.064 6.99463
10.6921 11.9685 8.62231
9.2595 12.1571 8.11704
10.1238 12.723 4.50532
14.4638 9.95253 -0.266086
12.933 9.6754 1.8725
12.3713 9.76557 3.74286
12.5572 7.45221 7.96023
13.8664 6.72232 6.76359
14.7047 7.74039 5.93725
15.7602 3.93336 3.56016
16.2864 5.80913 3.17056
19.9228 5.41795 -1.03694
18.5972 6.82214 -1.04748
17.1742 6.39502 -0.540919
14.8151 5.92089 -3.56491
15.9173 4.35553 -3.43995
17.602 0.145875 -4.87059
18.5013 1.91336 -4.78541
21.3634 2.70985 -7.17412
23.8732 0.50654 -10.2692
21.9933 0.482322 -10.1841
21.9905 -4.24657 -8.66239
20.7737 -2.97149 -9.54453
17.0202 -3.35335 -9.10601
14.9465 -1.94614 -6.2182
12.0135 -2.32193 -0.556618
12.9208 -2.96773 -2.12046
14.1916 -2.17614 -2.60403
19.8936 -0.00845849 1.87689
17.3701 0.0107912 0.307711
16.4465 -1.25714 0.381018
15.2521 -2.60525 3.74716
10.8407 -4.96658 8.1025
11.0941 -2.80298 7.28848
11.9131 -2.91983 5.43087
7.75946 -5.35882 3.56887
8.5575 -3.51552 3.66921
5.23595 1.95987 4.42391
6.66148 0.918764 3.84537
6.2614 -0.499158 3.43429
2.6827 -2.78193 2.38817
1.92065 -1.39431 0.614649
3.33936 -0.11471 0.996489
6.19561 3.72508 1.5581
4.89563 4.38647 -0.319783
3.13021 3.41157 -0.29735
-3.04809 4.35242 1.10365
-1.7496 3.99942 -0.796541
-0.208129 3.65607 -2.10503
-0.829723 1.5462 -6.48235
-0.561043 3.30747 -5.75086
-0.982307 6.53535 -7.58343
-0.382033 10.1705 -6.26617
3.18683 10.7381 -7.41142
1.05063 14.4606 -10.9077
2.89838 14.0186 -10.7956
3.55007 12.7241 -10.6032
9.03264 11.6367 -15.5227
6.55451 11.5536 -13.8541
6.36096 12.9161 -13.1751
7.76716 15.4271 -15.6765
8.75572 14.7732 -19.1734
6.6317 13.9763 -19.8735
5.45263 14.28 -18.3463
0.49648 16.6418 -17.6851
0.805131 14.5566 -18.7052
1.90462 13.482 -17.3356
-2.20794 9.66553 -13.9289
0.0276558 10.3062 -13.4184
0.901388 10.3964 -15.1542
4.08283 7.53799 -16.9675
2.64256 6.26485 -16.5269
1.26664 6.86847 -16.3912
-2.42472 3.31603 -16.0014
-1.68208 4.8286 -15.0018
-1.13094 2.30898 -10.2421
0.45968 2.93448 -11.1231
0.340263 4.29614 -11.8316
2.92479 8.22239 -11.3607
3.33482 6.80603 -11.6594
6.77521 6.53527 -10.0921
7.09466 9.16073 -7.35944
12.2894 10.3244 -5.75658
11.2836 8.92591 -4.79262
10.3011 8.03224 -5.48695
8.16449 2.02934 -1.43909
8.80017 4.58225 -2.82173
10.0778 4.71714 -3.67736
12.3087 2.36277 -5.615
17.1858 0.695043 -9.79212
15.3236 2.15328 -9.33676
13.7193 3.20898 -9.0134
9.93851 6.62789 -9.72957
11.3203 6.86819 -11.2103
12.2466 5.58463 -11.4892
11.5298 4.74913 -16.6822
13.4301 4.94508 -16.0557
13.6627 6.02363 -15.0212
13.5964 13.3065 -16.4488
13.1554 11.0004 -16.9918
13.5103 9.77937 -15.4147
15.2648 11.185 -11.313
13.5297 10.6707 -11.8731
6.86472 9.60909 -11.5203
8.55312 10.9544 -10.5544
10.2623 11.8496 -10.057
8.74615 15.9669 -5.18035
8.847 15.3029 -6.99751
8.74799 13.7454 -7.03174
8.46284 12.449 -3.33081
6.36721 11.5893 -3.52836
5.75898 12.6701 -5.00409
1.37301 13.9765 -6.09552
2.06966 13.2607 -4.55175
-0.180666 11.4544 -2.19869
3.93837 10.0855 0.952294
2.98452 8.7083 -0.107033
2.52222 8.92156 -1.53507
2.93055 4.79063 -7.68138
2.47288 6.54629 -5.31081
3.53581 6.41155 -4.17743
6.68697 4.8351 -5.66509
6.48046 0.781556 -11.1164
6.38168 1.08645 -8.85999
6.23464 1.18146 -7.029
3.92535 -0.820404 -3.34928
6.20414 -0.865688 -2.80223
7.0002 -1.4977 -4.51686
11.3114 -4.95574 -5.22751
9.48653 -5.23241 -5.99642
8.28835 -5.02306 -5.05223
8.9453 -4.08713 -0.412136
9.54821 -5.65285 -1.4428
10.8826 -10.2323 -1.79068
9.18509 -9.3734 -1.49035
3.963 -9.51476 -1.99132
4.50106 -10.3581 -0.308904
5.81374 -9.67739 0.251169
5.42216 -9.50537 4.9025
5.06011 -10.6264 3.89662
-2.46118 -9.71529 4.42301
0.359313 -10.1859 3.74595
1.29745 -10.9829 4.59473
-0.587914 -13.8496 6.08718
-8.07649 -16.1299 5.42855
-6.02355 -15.0228 5.97314
-4.43361 -14.0428 6.23489
-5.82959 -10.4364 7.19579
-5.73687 -11.4306 8.66088
-5.02712 -11.9482 15.6862
-6.09792 -12.3746 13.6556
-7.29059 -12.2867 12.0477
-12.3523 -8.6142 13.2329
-11.1361 -9.95337 11.7014
-10.3825 -10.9874 10.2049
-13.5254 -14.7562 5.44191
-12.1052 -12.9653 6.16017
-11.0473 -11.3865 6.44954
-10.0584 -7.98211 5.05609
-6.52017 -6.69837 5.50041
-10.0181 -6.12964 9.65929
-8.09744 -6.22626 10.1976
-6.97494 -5.65289 9.29058
-1.87945 -2.14008 13.072
-4.40626 -3.02483 12.0566
-4.65085 -4.52736 11.992
-4.76087 -5.75108 15.6567
-2.44848 -10.1231 15.8652
-2.21731 -8.54899 14.8823
4.21462 -7.99437 16.0942
2.56528 -8.53912 13.6409
0.519068 -9.58384 12.5156
0.89941 -11.2778 8.95278
-0.327089 -12.2302 9.92648
-2.22554 -16.5251 11.0343
-0.83103 -15.9345 10.9059
0.948191 -17.3655 7.92994
4.22709 -15.8792 6.69098
8.73182 -18.5406 8.12111
8.82554 -16.9489 6.94328
7.97062 -15.6271 7.16991
8.92735 -8.22369 6.93806
8.63431 -11.0636 7.72746
8.48617 -11.875 6.33307
9.60348 -9.94774 3.34218
10.5492 -16.2232 3.94097
9.71399 -14.5283 2.45877
9.38276 -13.0927 1.15135
5.21372 -17.0092 -0.997766
4.99487 -14.7905 -0.231895
6.48676 -13.8277 -1.0707
6.06999 -15.1188 -7.59468
6.83938 -13.4232 -6.00949
7.22483 -12.2458 -4.35984
5.69947 -9.02343 -5.73415
2.2456 -5.88056 -4.71718
3.67061 -6.34128 -4.16151
5.34505 -4.4736 -0.0183959
3.96641 -5.4827 -0.430192
-0.52094 -7.12292 0.749857
0.845069 -5.94278 1.67152
1.06385 -5.66121 8.89233
1.30884 -4.97121 6.26066
0.397186 -5.94807 5.49815
-3.6993 -8.50089 10.5228
-1.79898 -8.25378 8.83794
-2.23964 -7.35704 7.79284
-3.44319 -0.590668 9.04888
-2.32086 -2.98031 8.79748
-3.23402 -3.79436 8.09591
-2.44805 -3.88903 0.677647
-2.48228 -4.28395 3.37669
-3.41902 -3.43284 4.21239
-9.31316 -0.908933 0.968431
-7.05684 -1.14595 2.35981
-6.5126 -2.5455 2.4368
-6.46587 -6.45818 -1.02661
-8.67452 -8.08646 -1.46005
-8.66648 -5.90639 0.0867689
-7.64679 -4.90221 -0.326171
timestep
0.474868 -4.84194 -21.6419
-0.672501 -4.25112 -20.9873
-4.32989 -2.23068 -23.4808
-2.80766 -1.60227 -22.6766
2.82836 4.98631 -23.2961
-0.386022 3.68615 -22.9452
-1.87071 1.98187 -21.9188
-8.76145 5.81112 -16.7114
-6.58201 4.31572 -18.9977
-4.25223 4.34318 -19.9492
-2.91264 8.88612 -19.3864
-3.37108 7.76355 -18.485
-3.94698 8.96605 -13.9313
-4.97364 9.3677 -15.4541
-9.39727 12.4117 -16.186
-7.4478 12.1456 -16.038
-5.42407 15.3963 -15.6003
-6.1323 16.8584 -11.1226
-7.01783 17.3594 -12.694
-8.4747 19.6365 -15.3024
-11.2469 18.4037 -19.0318
-11.4419 19.0645 -17.6793
-15.2986 15.6362 -15.8606
-13.671 15.885 -14.8798
-13.0527 17.2307 -14.6929
-9.76516 18.9771 -8.18837
-11.1636 19.0901 -10.7553
-11.3812 17.717 -11.3048
-11.9628 15.3989 -8.42727
-11.2543 17.2316 -4.7207
-10.0948 16.4563 -5.37607
-6.31817 18.3816 -0.057802
-7.84524 15.9806 -0.726777
-8.0547 14.5805 -2.87483
-5.64942 11.5329 -4.01734
-7.44399 10.8955 -3.73885
-10.7533 7.58503 -2.57402
-9.53349 8.28764 -1.89492
-7.10993 7.33144 2.15232
-7.38932 6.3049 0.636073
-7.06003 2.59691 0.730516
-9.20105 0.907729 3.39756
-9.32115 -1.94513 7.6538
-8.88993 -2.85506 5.97466
-7.82946 -2.25994 5.04893
-2.97493 -7.1907 2.64156
-4.37865 -4.77179 2.91222
-5.22138 -4.84707 4.17033
-3.71447 -7.08277 6.8406
1.62345 -8.60687 8.54953
0.823411 -8.16592 6.363
0.0353167 -6.3038 6.41725
0.0203193 -3.29942 2.43831
-0.560752 -3.05425 4.17131
-2.1006 0.166647 7.07861
-2.41409 -0.490123 5.68545
-3.89279 2.378 3.92754
-4.06788 7.12068 4.91451
-2.95159 6.24645 3.7037
-1.99224 8.00159 9.98656
-0.192725 6.44428 8.35149
0.245688 6.33253 5.81103
4.84684 5.18532 5.2316
3.47931 4.60001 5.28995
3.95156 -2.90608 7.14107
4.1392 -0.301464 5.67152
3.404 0.784273 6.40906
4.2171 0.540308 10.0534
10.7199 2.61821 11.6953
9.3752 0.460956 11.0685
7.76103 -0.418317 10.3997
8.86079 -6.61942 8.69558
8.06243 -4.79521 8.59014
8.92147 -3.88984 9.45914
14.0024 -3.91073 8.44819
12.6544 -3.04909 9.49793
15.7037 0.844088 13.5382
15.2317 -0.611643 12.3323
14.3968 -0.197521 11.1847
14.3827 3.70601 10.7191
15.567 2.91883 9.53495
20.2827 2.42643 7.02668
19.1108 3.60461 8.12337
19.1553 7.38633 8.19942
20.8847 9.09441 3.80347
19.0378 9.09053 4.65074
15.2275 10.8756 2.78893
15.9725 9.03533 2.58912
14.745 6.49224 -0.0868056
12.1315 3.91837 -0.752187
8.15273 4.08793 3.2509
8.99811 2.40693 2.65247
10.4872 2.19606 2.22568
15.8003 -2.38786 5.0606
13.7841 -0.350211 4.39368
12.3779 -0.769229 3.84766
10.5555 -3.61409 5.46063
4.84584 -7.20211 5.00051
6.25939 -5.38081 4.53937
7.0721 -3.72097 3.89532
6.25525 -0.591038 -0.352427
5.50194 -1.08076 1.32363
0.34682 1.73042 3.37568
2.12564 1.51646 2.82195
2.23851 0.330597 1.79683
-5.15812 -1.92747 -0.0979069
-2.82875 -1.15651 -0.185456
-0.921269 -0.324258 -0.389531
-5.20854 0.461165 -4.443
-4.0684 2.19158 -3.04042
-2.11354 1.89992 -3.14165
0.977129 -0.117358 -8.53428
0.582183 1.54787 -6.90399
0.216669 3.0686 -5.67612
-0.82123 7.18785 -7.74916
-0.479512 6.74247 -5.96162
-0.600756 9.48393 -3.13257
-0.256072 9.47967 0.678126
2.97659 11.5842 1.13658
5.16926 15.9807 -2.90803
4.19539 15.0076 -1.54757
4.83698 14.1981 -0.451875
10.0019 16.8384 4.15686
8.71263 15.6474 1.78172
7.55394 16.5286 1.19103
8.905 18.7721 -1.39081
13.5962 22.916 -0.092865
13.2554 20.7868 -0.973721
12.7566 19.0211 -1.74179
12.2235 14.1445 1.3398
13.8397 14.4398 -0.231773
13.0047 15.2579 -1.86642
9.65826 10.8777 -7.68647
10.2936 11.9658 -5.69283
10.5756 12.8634 -3.92403
9.66679 11.0409 -0.330339
7.71379 11.3842 -1.00937
7.63268 11.2888 -2.52785
4.44511 9.42286 -6.05106
4.21033 10.4412 -4.29274
4.12705 5.47897 -4.68123
4.58521 6.20588 -2.83622
3.904 7.56563 -2.40657
6.90329 8.04562 1.4931
5.44418 8.17588 1.18688
3.38501 9.1859 4.31872
5.23127 9.23606 7.72285
9.89698 6.39589 10.7182
8.08396 6.64327 10.2907
7.63547 6.5755 8.86775
7.84414 -0.670524 6.37849
7.41984 2.34189 6.6804
8.40897 3.01885 7.62672
11.9549 1.39181 7.35882
16.5169 2.62464 3.1488
15.1781 3.60958 4.90113
13.9313 4.38212 6.11293
10.244 8.2066 5.66489
11.4866 8.51157 7.13501
12.9223 8.01896 6.91368
17.021 12.6374 9.06651
16.1203 11.3727 7.93302
14.7023 10.9944 8.40165
13.4591 17.1912 6.00212
12.6183 15.0612 6.77609
11.9138 13.4876 7.73469
7.53513 14.7821 9.1061
8.1271 13.8783 7.47108
9.72912 11.4233 4.0454
7.47117 11.5675 3.19984
6.38785 12.8707 4.20961
3.02557 16.8461 3.89791
2.21606 15.2389 3.20011
2.73079 13.9725 3.93102
0.886086 11.0629 8.6856
0.31557 11.1443 6.37373
0.0638805 11.364 4.43781
-4.65929 12.0777 4.81447
-3.65619 11.1441 3.52283
-5.06968 9.70387 0.180273
-5.45638 5.93667 -4.09755
-3.81287 6.72355 -3.30177
-3.65954 6.92422 -1.74935
3.04683 4.93056 1.05175
0.262612 5.53154 0.415829
-0.240666 5.38017 -1.02785
1.95287 2.45477 -2.0032
4.39554 -1.72892 -6.08478
2.95958 -1.64424 -4.21934
1.55492 -1.40706 -2.93995
-4.39915 -5.89185 -1.18025
-2.1297 -5.01952 -1.0118
-0.238636 -4.2939 -1.29708
3.59379 -5.54511 1.28791
2.7025 -7.19069 0.685026
2.21096 -7.09366 -0.748557
-0.869995 -10.5135 0.0676972
0.463427 -10.4943 -1.23854
1.11569 -14.8751 -4.90603
0.657959 -13.0951 -4.19573
-2.5893 -10.719 -6.80526
-3.44158 -12.4346 -6.4949
-2.89827 -13.2502 -5.32793
-5.90074 -15.846 -2.92821
-5.32524 -15.9903 -4.33475
-8.09429 -20.8095 -9.6165
-6.92953 -19.5388 -7.17865
-7.59258 -18.3865 -6.49502
-9.58203 -19.4807 -3.55532
-10.6796 -14.2855 0.388112
-9.34494 -16.1538 0.170837
-8.3638 -17.7744 -0.243012
-4.83985 -18.4866 0.963425
-5.97926 -19.3523 2.14445
-9.85192 -20.9186 5.7637
-8.84661 -18.8074 5.8249
-6.85053 -19.1347 5.81506
-1.98135 -21.1602 10.6611
-2.91131 -20.6205 8.56747
-4.65931 -19.686 8.85016
-8.36275 -17.6679 15.408
-6.71964 -17.9393 13.6628
-5.57595 -17.7407 12.0971
-3.49647 -14.6394 12.5005
-3.28037 -11.9426 9.76482
-4.13462 -14.6841 3.85917
-4.11471 -13.3409 5.33443
-2.84207 -13.0565 6.11342
3.75599 -10.8864 4.06157
1.54942 -12.4966 5.20754
0.357296 -12.5725 4.27008
0.358386 -15.3238 1.55145
-2.98431 -13.6647 -1.35198
-1.95941 -15.2653 -1.39119
-5.5688 -22.0716 -3.45809
-3.52739 -19.8309 -3.58456
-1.87821 -17.9268 -4.17696
-0.398857 -17.7587 -7.78252
-1.75002 -16.5994 -7.57587
-5.49097 -14.2851 -9.82098
-4.82512 -15.7191 -9.65685
-4.55643 -18.8665 -11.875
-7.26739 -18.7017 -14.6288
-9.4937 -15.7389 -10.6249
-10.7115 -16.4668 -11.9464
-10.4636 -17.8886 -12.6034
-11.8264 -22.5283 -13.8715
-13.8748 -21.1539 -12.3879
-13.8235 -19.5397 -12.5006
-15.7641 -17.8318 -9.70288
-15.6817 -11.1523 -11.9577
-16.4899 -12.8991 -10.653
-15.087 -14.0831 -9.99643
-10.2009 -16.2636 -5.18628
-11.5971 -14.7012 -6.34781
-12.8416 -13.3806 -7.0267
-9.7795 -7.13024 -8.32685
-11.7975 -8.1887 -8.69374
-11.3211 -10.0292 -8.21024
-7.61831 -9.53493 -8.48487
-6.39146 -7.76844 -3.95912
-7.01683 -9.02044 -4.66684
-9.08742 -12.9934 -3.36238
-8.90051 -11.3049 -2.40019
-10.7787 -8.2639 0.89851
-9.36548 -9.57286 0.933112
-6.17364 -10.7169 7.17152
-6.47911 -10.0655 4.71551
-7.89192 -9.57551 4.50182
-9.24143 -5.00687 9.92402
-9.20947 -6.68955 7.77803
-7.95063 -7.39932 7.55292
-3.19421 -7.59313 13.0306
-4.32618 -6.97222 10.6515
-5.88231 -7.26581 10.7482
-7.55704 -9.84046 14.3763
-6.48948 -7.58424 15.2161
-6.52446 -6.37177 14.3143
-1.59498 -1.56916 16.5728
-2.69428 -3.83716 15.7492
-3.99427 -3.63944 15.0735
-3.54419 -0.728105 11.3425
-4.54163 -3.19806 7.91946
-5.24802 -3.10327 10.511
-3.99379 -2.72807 11.2849
timestep
21.5801 -3.73056 -27.7439
21.2906 -2.2747 -27.4288
19.4672 1.27695 -24.585
20.2917 -0.434853 -24.2675
23.6031 -2.39378 -16.9488
22.0662 -0.679746 -19.4931
19.7446 -0.427689 -20.4774
16.3641 -3.29787 -13.8692
15.617 -1.64358 -16.8438
16.5719 0.156345 -18.4284
13.5469 3.96836 -18.3712
14.3408 3.11372 -17.5003
14.5297 3.33321 -12.4437
13.3065 2.81357 -13.8485
8.9148 0.413616 -15.4639
9.79051 2.18085 -14.9975
7.43132 4.35704 -12.9691
10.0199 5.7276 -9.22168
8.57582 6.52705 -10.1597
7.03427 9.94416 -9.58132
4.95136 12.6396 -6.16043
4.60346 12.0301 -7.5141
-0.151773 11.8575 -9.82452
0.416816 13.6659 -9.14417
1.90585 14.0718 -9.25975
4.47841 16.1811 -13.1721
2.85993 18.1411 -11.6857
2.4638 17.7203 -10.2656
0.844157 20.916 -8.79162
-2.68133 18.0413 -7.36879
-2.4333 19.5719 -7.36267
-9.75308 21.0734 -6.71509
-6.9439 20.6561 -5.9362
-4.71646 20.3221 -4.58071
-4.11535 19.7535 -0.642833
-4.22744 18.0542 -1.57281
-5.34476 13.566 -2.32119
-5.58426 14.5462 -1.08882
-8.61465 13.2581 1.99704
-6.68839 12.9648 2.11302
-5.70105 9.42051 2.93592
-8.14476 6.74923 1.91793
-10.7823 6.66699 6.9119
-10.0391 5.08758 6.08117
-8.77839 5.09399 5.23126
-3.10724 -0.0687239 5.21914
-4.94065 2.0515 5.92752
-6.50625 1.9885 5.87908
-7.26966 -1.32219 7.54187
-4.25379 -6.48864 10.8885
-4.51208 -4.17572 10.4031
-4.64139 -2.13886 10.0629
-0.225552 -1.03432 8.38903
-1.76126 0.0401405 8.95539
-2.41007 4.81125 9.52074
-2.40086 3.74287 8.30308
-2.47956 5.00144 4.74942
0.687509 5.06598 1.31184
-0.536278 3.61653 1.81169
1.97073 3.56285 8.97903
2.59159 3.24956 6.07284
1.84273 1.77238 4.20859
4.87109 -2.09974 4.49148
3.38211 -1.77458 4.60094
-1.09074 -7.05874 7.65774
0.336653 -4.8729 6.3429
1.62665 -4.28724 6.85155
3.80211 -7.05042 8.01766
9.60754 -2.01192 6.26844
8.52001 -4.4463 6.75243
7.42758 -6.06442 6.76072
8.67804 -11.5428 3.61356
8.08888 -10.0046 4.69125
9.15764 -9.02935 5.12343
11.8019 -8.33599 0.638528
11.9094 -8.32892 2.53214
17.633 -7.39551 3.69472
16.0673 -7.46372 4.7749
14.8858 -6.65083 4.25144
15.3598 -2.85385 3.30376
15.4389 -3.94926 1.75351
17.8895 -5.42763 -2.69284
17.332 -3.96208 -1.61643
17.6446 -0.766387 -3.55648
15.0991 -1.04385 -7.8874
16.2972 0.124707 -7.01355
15.5308 4.79584 -5.95196
14.5568 3.10309 -5.55164
11.1156 3.26234 -3.96738
8.923 0.233629 -4.6565
4.08669 3.22918 -4.93228
4.17455 1.29516 -4.48568
5.22833 0.562358 -3.5884
2.84318 -3.97988 1.82909
3.85222 -1.85663 0.0821396
3.38041 -1.8576 -1.34419
0.0444952 -3.24913 -2.02295
-3.39105 -7.04864 -0.702848
-3.11108 -5.31178 0.78116
-3.22569 -3.5029 -0.0672811
-2.71588 0.992122 -0.828785
-4.18499 0.156175 0.150237
-10.2479 2.92372 0.463268
-8.39214 2.41003 1.01864
-7.41034 2.07426 -0.145094
-10.5048 3.63109 -5.6488
-9.69867 4.16005 -3.49749
-7.80869 3.82644 -3.45345
-6.98192 10.5623 -5.87706
-6.14094 8.4221 -5.37635
-5.60369 6.491 -5.02479
-0.575514 4.3001 -9.19298
-1.32305 5.42986 -7.23046
-1.96497 6.69944 -5.88764
1.63273 9.34416 -7.23498
0.873006 9.22288 -5.50214
1.21151 11.5057 -2.42802
1.98547 10.0593 0.938116
2.77024 13.5486 2.34374
-1.82972 16.5924 2.37103
-0.0641 17.3974 2.35926
1.08011 16.8504 1.50223
4.95813 22.4403 -1.83744
3.99925 19.8262 -1.01859
2.97412 19.8168 0.0522693
-0.1467 22.0182 -0.512449
2.21796 23.5247 -6.75792
0.262139 23.4739 -5.28568
0.0909065 21.7791 -4.30493
0.0525871 14.7172 -5.94262
0.815624 16.9677 -5.59249
1.88033 18.6262 -5.4583
7.58056 19.7676 -3.50902
6.38945 18.9551 -5.38368
5.41168 18.0941 -6.80326
8.51539 15.2598 -11.9813
7.75548 16.5624 -10.8073
6.88721 16.0098 -9.71844
9.60471 15.5147 -5.85644
9.17303 14.2877 -7.21634
11.8559 10.4867 -4.36626
9.9432 10.5303 -4.24994
9.10237 10.8001 -5.59353
6.12768 7.3247 -6.46966
6.23638 8.28151 -5.30573
4.43032 6.51599 -2.4656
7.50336 4.29583 -2.33535
10.4984 0.563065 2.33729
9.32108 1.73982 1.1096
8.98083 1.49415 -0.342675
6.40535 -5.53018 -1.9679
7.71711 -2.89152 -2.03173
8.14968 -2.21999 -0.736395
10.1242 -4.69387 1.35149
10.3999 -5.35392 -4.67985
11.9107 -5.07824 -2.87021
12.8382 -4.63755 -1.17218
12.383 -1.11788 -4.01687
13.1285 -0.0714175 -2.58293
13.9138 -0.946402 -1.59602
17.838 -0.0252359 1.40731
16.6858 1.51541 1.14842
15.171 1.36898 1.11254
11.5086 7.2805 -2.45018
12.6669 6.04619 -0.759557
13.1437 4.6733 0.620797
10.757 6.19859 4.61879
10.1299 5.2268 3.04893
3.75722 2.83092 -0.188891
5.09052 4.1778 1.25817
6.50002 5.06693 2.28035
7.27731 8.37264 6.03295
5.57677 8.80467 5.19724
4.82489 7.53772 4.53613
0.953563 6.93384 9.21688
1.23523 7.54588 6.93468
1.26947 8.34659 5.15021
-0.724452 12.8022 6.18799
-0.768782 11.4976 4.71763
-2.11396 12.1993 1.32328
-2.75876 11.1954 -3.91933
-2.18966 9.78469 -2.84182
-2.65147 9.54346 -1.38488
-5.28869 4.87353 1.57671
-3.72841 4.91344 -0.853172
-2.54265 5.83682 -0.985063
0.208452 3.71524 -2.8174
1.77618 -0.130783 -8.14099
0.184598 0.587024 -6.50867
-0.893874 0.921407 -4.94693
-7.61143 -2.65165 -4.91124
-5.32698 -2.13399 -4.9237
-3.41048 -1.88894 -4.90828
0.449122 -4.57071 -6.5138
-0.751921 -5.93423 -5.64079
-2.18841 -5.49302 -5.59851
-5.64739 -8.82125 -6.4007
-4.50179 -8.39357 -4.97488
-4.88375 -10.6264 -0.490053
-4.38757 -11.0588 -2.23608
-1.5669 -16.8512 -2.76101
-2.06531 -15.1944 -1.89312
-3.52935 -14.7031 -2.36222
-5.51823 -17.3693 1.02152
-6.0853 -16.5362 -0.095573
-12.9523 -14.0713 -0.130688
-10.5169 -15.3814 -0.866623
-9.76571 -15.8375 0.380154
-12.1706 -17.1524 3.1762
-15.9516 -17.8743 7.49206
-13.6344 -17.4021 7.56194
-13.5422 -15.7981 6.38346
-15.0418 -12.872 8.45661
-13.2609 -12.5796 8.35915
-6.25707 -9.86139 9.34062
-8.50916 -10.6242 9.77449
-10.1828 -11.4997 10.102
-7.19158 -14.1627 15.7378
-8.49648 -12.8162 14.5196
-9.93429 -11.497 13.9439
-15.4002 -9.40775 17.074
-13.0105 -8.82561 16.925
-11.2085 -8.64409 16.1215
-8.55192 -6.03178 16.9037
-6.60286 -5.01256 13.7417
-11.7125 -4.68001 11.9875
-10.1013 -4.67657 10.7814
-8.89067 -5.59884 10.8716
-5.71778 -4.75705 6.4809
-7.29502 -7.22399 6.66084
-8.60726 -7.07538 7.37189
-11.1785 -8.93165 5.3019
-11.0619 -13.2217 3.58052
-10.1194 -12.6196 5.13328
-7.97875 -17.866 11.8451
-7.83097 -15.8427 9.62291
-7.80406 -14.5059 7.39446
-4.68353 -15.5609 5.08848
-6.13822 -16.8133 4.84043
-8.17328 -20.6431 3.00189
-7.44054 -20.2031 4.24072
-5.28035 -22.9639 5.80045
-4.55871 -26.4867 4.72653
-7.93147 -28.8272 -0.554764
-7.36536 -28.3323 1.19813
-6.65264 -27.043 1.4846
-3.96811 -22.1647 2.2445
-5.91978 -22.6841 0.13364
-7.21367 -23.3703 0.523711
-9.99247 -21.3372 -0.944431
-13.2276 -16.9218 -3.19756
-12.2678 -18.5866 -4.40722
-10.4325 -18.8442 -3.72009
-3.59926 -19.6548 -4.62853
-5.54686 -18.3526 -4.45365
-7.13537 -17.1813 -4.32463
-5.24103 -13.8708 -8.68987
-7.15153 -13.3579 -7.37578
-6.81281 -13.5345 -5.41692
-8.88232 -11.6185 -2.78787
-8.32437 -6.91446 -3.15978
-7.73317 -8.03449 -2.30069
-8.46622 -8.64179 2.64616
-8.52436 -7.18574 1.40863
-7.20104 -2.56677 2.76183
-8.31329 -4.01586 3.29621
-14.4513 -4.17831 6.99367
-11.9714 -4.93718 6.41291
-11.0287 -3.77045 6.0692
-12.0084 2.2062 10.1034
-12.4137 0.0312893 8.58421
-11.2316 -1.06169 8.60188
-6.88911 -1.18409 14.195
-8.27875 -0.343326 12.1313
-9.68664 -0.79488 11.979
-11.3895 -3.80161 16.2038
-12.0231 -1.20936 16.1239
-12.4413 -0.527552 14.8107
-10.4726 2.82614 17.6183
-13.072 3.3099 17.0486
-13.3445 3.00001 15.5433
-12.5948 6.81137 11.7498
-9.007 7.2905 11.7816
-10.2967 5.65528 13.4315
-11.8407 5.56197 13.233
timestep
19.9458 -3.43132 -17.4579
20.8375 -3.15981 -16.321
18.4978 1.0207 -14.9131
20.2637 0.191507 -14.6297
27.3104 -1.80158 -8.82307
24.3654 -0.272717 -10.1006
22.0807 -0.114795 -11.3692
15.7152 -1.5874 -13.4974
17.1758 -1.07371 -10.3814
19.1508 0.0297408 -9.23862
19.8421 2.06735 -5.04673
18.9486 0.977763 -5.62436
15.5754 -1.5549 -3.55027
15.7867 0.258538 -3.80065
12.698 4.07859 -3.5329
13.4373 2.89246 -2.11412
11.1764 2.25984 0.945092
14.1666 2.29913 4.76789
13.7677 3.48252 3.37454
17.0892 3.04099 1.33859
16.8588 6.30395 -1.84803
17.1784 6.34299 -0.341468
12.6654 8.93477 4.01192
14.0134 8.36175 2.61839
15.4534 7.87775 2.72849
18.8076 4.03646 4.68317
18.0388 6.29274 6.44707
16.6368 6.81285 6.11714
14.8532 9.8155 7.65061
10.1819 8.51322 7.72294
11.2545 8.96796 8.75298
10.4342 7.13818 17.0635
9.59547 7.20898 14.1713
9.73202 7.12646 11.669
8.38742 3.74052 9.86694
6.99422 4.96319 9.8851
2.98281 6.05502 11.3761
3.41396 4.67943 10.994
0.640319 1.27498 11.7184
0.191113 2.87466 10.7502
-2.34789 5.61007 11.0721
-2.19041 6.19936 7.37224
-5.01938 9.7411 4.26632
-4.12006 8.23886 3.61157
-4.08663 6.8964 4.23089
-6.8295 1.51683 -0.282319
-6.24475 3.34862 1.96303
-5.17569 4.38935 1.70109
-5.04317 4.37276 -2.13576
-11.6338 6.49822 -4.95261
-9.99617 4.96254 -4.23266
-8.51777 3.86136 -3.6117
-7.7559 -0.386288 -5.98908
-7.79783 0.144702 -4.20824
-7.33046 -4.01754 -1.95873
-6.5322 -2.7874 -2.08055
-3.07889 -3.12007 -3.4886
-4.54959 -6.9912 -5.76333
-3.70469 -6.94307 -4.0795
-4.82667 -12.1697 1.89234
-3.33133 -10.2328 0.300463
-2.24936 -9.70576 -1.95533
0.932804 -13.2253 -2.68442
-0.538803 -13.1157 -2.41021
-4.35789 -18.8554 0.604102
-2.66621 -17.3343 -1.27578
-2.03836 -16.1833 -0.577495
-0.954754 -17.7434 2.71186
4.52557 -21.6505 5.5513
2.65821 -21.6244 3.48563
2.24794 -19.7915 2.88186
3.12323 -16.0148 -2.40104
2.966 -16.8592 -0.619351
2.98429 -18.41 -0.709964
3.66264 -21.4784 -4.19654
4.86932 -20.111 -3.50272
4.6704 -14.5636 -7.3301
4.09324 -16.1878 -6.28465
5.17579 -17.313 -6.05115
9.03815 -17.3335 -5.86389
8.56858 -15.6236 -6.19542
9.19792 -10.8794 -6.56409
8.84387 -12.2279 -7.91596
10.7035 -12.1022 -11.2867
12.6118 -8.132 -13.2548
12.6913 -8.8702 -11.459
15.2386 -7.39454 -7.79211
13.5787 -6.73185 -8.64093
12.8929 -3.12014 -7.87933
9.96114 -1.56037 -9.63293
7.16343 1.47749 -11.3682
5.77022 0.357981 -10.7341
6.22658 -0.452928 -9.60006
1.20995 -5.48809 -7.58916
3.54197 -3.76173 -7.67388
3.21383 -2.39456 -8.10084
0.0897603 -1.17977 -6.23571
-2.49002 0.438069 -0.716455
-2.29768 1.1274 -2.96866
-0.386069 1.45549 -3.45667
4.17685 4.24261 -2.54669
2.18195 4.17324 -2.22893
-0.776681 8.83666 0.999324
0.140448 7.22237 0.64206
0.850029 7.24363 -0.700029
3.17614 6.16814 2.68908
4.42924 8.22189 2.38951
4.38206 8.40864 0.441366
11.2585 5.9833 0.378347
9.16128 6.68987 -0.354808
7.45864 7.18289 -1.31319
5.26975 7.89475 -5.71371
7.52735 7.56841 -6.22964
8.16656 6.20313 -4.98906
11.3598 3.30136 -7.47426
9.74948 2.91167 -6.41825
9.57516 -0.0866118 -4.4867
7.4204 0.405123 -1.28305
6.02722 3.18887 0.842403
7.80064 6.22681 4.50346
6.30941 5.19939 5.20466
6.37981 3.76772 4.52324
5.44901 -0.723858 3.54084
6.22547 -0.357362 6.39433
5.72464 0.937866 7.07976
5.51005 0.671092 10.9959
10.7051 -1.72979 15.9345
9.19408 -1.83275 14.0772
8.26947 -1.28308 12.3821
11.7464 -1.89744 5.10681
10.536 -2.50842 7.10855
9.21151 -2.56844 8.7429
5.42163 -9.42318 9.07537
7.04653 -7.64334 8.97933
8.52918 -6.31794 8.91467
14.0386 -9.42944 8.90478
12.1314 -9.07593 9.11314
11.2259 -8.60942 7.93332
7.84736 -12.6947 6.89163
9.13948 -11.297 6.55609
11.4471 -9.22627 2.61587
9.64614 -9.2668 2.03709
8.63025 -9.16341 3.22545
4.88676 -6.61658 2.30834
5.22447 -8.10075 2.16887
2.85204 -9.56831 -0.448497
3.05477 -6.64531 -2.93493
7.42414 -4.92964 0.00156671
7.35703 -4.70898 -1.90968
6.17309 -4.32243 -2.86655
9.15599 -6.63716 -9.16915
8.55423 -5.47344 -6.61652
7.15747 -4.89017 -6.31481
4.59801 -7.6664 -7.40696
1.38048 -13.0107 -6.08392
3.02478 -11.3817 -5.52393
4.61954 -10.406 -4.83169
9.20694 -9.03482 -2.1653
8.01662 -10.3481 -1.51485
7.31306 -11.4488 -2.39042
7.70915 -17.6871 -0.2061
7.84542 -16.3149 -1.5463
7.28478 -14.9522 -0.903454
4.34901 -11.4892 4.07095
5.732 -13.1201 3.19215
6.76209 -14.7691 2.77632
6.4264 -17.6689 6.67325
5.47016 -17.6721 4.97152
0.545345 -19.1353 6.89838
1.47847 -16.9517 7.52016
2.18625 -16.041 5.85837
1.54888 -14.2754 1.29088
0.565838 -13.1814 2.53158
1.28647 -12.9862 3.85196
3.12316 -6.99736 6.98609
1.62842 -8.27753 5.6711
0.435921 -9.35502 4.43337
-2.27795 -5.63361 2.50721
-1.17565 -7.02962 1.8876
1.59729 -4.37259 2.30113
2.4434 1.8956 1.69962
2.83371 0.0721251 1.34828
1.92831 -0.932283 0.647228
0.495297 -4.2119 -2.00732
1.82117 -2.05771 -3.6349
2.89514 -1.33983 -2.8421
5.37368 0.697644 -4.75849
[truncated: 2,524,591 more chars]
