# Supplementary material for: Investigating Intrinsically Disordered Proteins With Brownian Dynamics
Source: Front Mol Biosci. 2022 Jun 8;9:898838. doi: 10.3389/fmolb.2022.898838 (PMC9213797; doi:10.3389/fmolb.2022.898838)
Supplement: Supplementary file 1 [file Presentation1.zip › Browndye_IDP_paper/trajectories/glu_lys_sv20.vtf]

a 0 t NN res GLU r 3.430000
a 1 t OG res GLU r 3.430000
a 2 t CB res GLU r 3.430000
a 3 t CA res GLU r 3.430000
a 4 t OG res GLU r 3.430000
a 5 t CB res GLU r 3.430000
a 6 t CA res GLU r 3.430000
a 7 t NG res LYS r 3.430000
a 8 t CB res LYS r 3.430000
a 9 t CA res LYS r 3.430000
a 10 t OG res GLU r 3.430000
a 11 t CB res GLU r 3.430000
a 12 t CA res GLU r 3.430000
a 13 t OG res GLU r 3.430000
a 14 t CB res GLU r 3.430000
a 15 t CA res GLU r 3.430000
a 16 t OG res GLU r 3.430000
a 17 t CB res GLU r 3.430000
a 18 t CA res GLU r 3.430000
a 19 t OG res GLU r 3.430000
a 20 t CB res GLU r 3.430000
a 21 t CA res GLU r 3.430000
a 22 t OG res GLU r 3.430000
a 23 t CB res GLU r 3.430000
a 24 t CA res GLU r 3.430000
a 25 t OG res GLU r 3.430000
a 26 t CB res GLU r 3.430000
a 27 t CA res GLU r 3.430000
a 28 t NG res LYS r 3.430000
a 29 t CB res LYS r 3.430000
a 30 t CA res LYS r 3.430000
a 31 t OG res GLU r 3.430000
a 32 t CB res GLU r 3.430000
a 33 t CA res GLU r 3.430000
a 34 t OG res GLU r 3.430000
a 35 t CB res GLU r 3.430000
a 36 t CA res GLU r 3.430000
a 37 t OG res GLU r 3.430000
a 38 t CB res GLU r 3.430000
a 39 t CA res GLU r 3.430000
a 40 t NG res LYS r 3.430000
a 41 t CB res LYS r 3.430000
a 42 t CA res LYS r 3.430000
a 43 t OG res GLU r 3.430000
a 44 t CB res GLU r 3.430000
a 45 t CA res GLU r 3.430000
a 46 t OG res GLU r 3.430000
a 47 t CB res GLU r 3.430000
a 48 t CA res GLU r 3.430000
a 49 t NG res LYS r 3.430000
a 50 t CB res LYS r 3.430000
a 51 t CA res LYS r 3.430000
a 52 t NG res LYS r 3.430000
a 53 t CB res LYS r 3.430000
a 54 t CA res LYS r 3.430000
a 55 t OG res GLU r 3.430000
a 56 t CB res GLU r 3.430000
a 57 t CA res GLU r 3.430000
a 58 t OG res GLU r 3.430000
a 59 t CB res GLU r 3.430000
a 60 t CA res GLU r 3.430000
a 61 t OG res GLU r 3.430000
a 62 t CB res GLU r 3.430000
a 63 t CA res GLU r 3.430000
a 64 t NG res LYS r 3.430000
a 65 t CB res LYS r 3.430000
a 66 t CA res LYS r 3.430000
a 67 t OG res GLU r 3.430000
a 68 t CB res GLU r 3.430000
a 69 t CA res GLU r 3.430000
a 70 t NG res LYS r 3.430000
a 71 t CB res LYS r 3.430000
a 72 t CA res LYS r 3.430000
a 73 t NG res LYS r 3.430000
a 74 t CB res LYS r 3.430000
a 75 t CA res LYS r 3.430000
a 76 t OG res GLU r 3.430000
a 77 t CB res GLU r 3.430000
a 78 t CA res GLU r 3.430000
a 79 t NG res LYS r 3.430000
a 80 t CB res LYS r 3.430000
a 81 t CA res LYS r 3.430000
a 82 t NG res LYS r 3.430000
a 83 t CB res LYS r 3.430000
a 84 t CA res LYS r 3.430000
a 85 t OG res GLU r 3.430000
a 86 t CB res GLU r 3.430000
a 87 t CA res GLU r 3.430000
a 88 t NG res LYS r 3.430000
a 89 t CB res LYS r 3.430000
a 90 t CA res LYS r 3.430000
a 91 t OG res GLU r 3.430000
a 92 t CB res GLU r 3.430000
a 93 t CA res GLU r 3.430000
a 94 t OG res GLU r 3.430000
a 95 t CB res GLU r 3.430000
a 96 t CA res GLU r 3.430000
a 97 t NG res LYS r 3.430000
a 98 t CB res LYS r 3.430000
a 99 t CA res LYS r 3.430000
a 100 t NG res LYS r 3.430000
a 101 t CB res LYS r 3.430000
a 102 t CA res LYS r 3.430000
a 103 t OG res GLU r 3.430000
a 104 t CB res GLU r 3.430000
a 105 t CA res GLU r 3.430000
a 106 t NG res LYS r 3.430000
a 107 t CB res LYS r 3.430000
a 108 t CA res LYS r 3.430000
a 109 t NG res LYS r 3.430000
a 110 t CB res LYS r 3.430000
a 111 t CA res LYS r 3.430000
a 112 t NG res LYS r 3.430000
a 113 t CB res LYS r 3.430000
a 114 t CA res LYS r 3.430000
a 115 t NG res LYS r 3.430000
a 116 t CB res LYS r 3.430000
a 117 t CA res LYS r 3.430000
a 118 t NG res LYS r 3.430000
a 119 t CB res LYS r 3.430000
a 120 t CA res LYS r 3.430000
a 121 t NG res LYS r 3.430000
a 122 t CB res LYS r 3.430000
a 123 t CA res LYS r 3.430000
a 124 t NG res LYS r 3.430000
a 125 t CB res LYS r 3.430000
a 126 t CA res LYS r 3.430000
a 127 t NG res LYS r 3.430000
a 128 t CB res LYS r 3.430000
a 129 t CA res LYS r 3.430000
a 130 t NG res LYS r 3.430000
a 131 t CB res LYS r 3.430000
a 132 t CA res LYS r 3.430000
a 133 t NG res LYS r 3.430000
a 134 t CB res LYS r 3.430000
a 135 t CA res LYS r 3.430000
a 136 t NG res LYS r 3.430000
a 137 t CB res LYS r 3.430000
a 138 t CA res LYS r 3.430000
a 139 t NG res LYS r 3.430000
a 140 t CB res LYS r 3.430000
a 141 t CA res LYS r 3.430000
a 142 t OG res GLU r 3.430000
a 143 t CB res GLU r 3.430000
a 144 t CA res GLU r 3.430000
a 145 t OG res GLU r 3.430000
a 146 t CB res GLU r 3.430000
a 147 t CA res GLU r 3.430000
a 148 t OC res GLU r 3.430000
a 149 t OG res GLU r 3.430000
a 150 t CB res GLU r 3.430000
a 151 t CA res GLU r 3.430000
b 3:6
b 2:1
b 3:0
b 3:2
b 6:9
b 5:4
b 6:5
b 9:12
b 8:7
b 9:8
b 12:15
b 11:10
b 12:11
b 15:18
b 14:13
b 15:14
b 18:21
b 17:16
b 18:17
b 21:24
b 20:19
b 21:20
b 24:27
b 23:22
b 24:23
b 27:30
b 26:25
b 27:26
b 30:33
b 29:28
b 30:29
b 33:36
b 32:31
b 33:32
b 36:39
b 35:34
b 36:35
b 39:42
b 38:37
b 39:38
b 42:45
b 41:40
b 42:41
b 45:48
b 44:43
b 45:44
b 48:51
b 47:46
b 48:47
b 51:54
b 50:49
b 51:50
b 54:57
b 53:52
b 54:53
b 57:60
b 56:55
b 57:56
b 60:63
b 59:58
b 60:59
b 63:66
b 62:61
b 63:62
b 66:69
b 65:64
b 66:65
b 69:72
b 68:67
b 69:68
b 72:75
b 71:70
b 72:71
b 75:78
b 74:73
b 75:74
b 78:81
b 77:76
b 78:77
b 81:84
b 80:79
b 81:80
b 84:87
b 83:82
b 84:83
b 87:90
b 86:85
b 87:86
b 90:93
b 89:88
b 90:89
b 93:96
b 92:91
b 93:92
b 96:99
b 95:94
b 96:95
b 99:102
b 98:97
b 99:98
b 102:105
b 101:100
b 102:101
b 105:108
b 104:103
b 105:104
b 108:111
b 107:106
b 108:107
b 111:114
b 110:109
b 111:110
b 114:117
b 113:112
b 114:113
b 117:120
b 116:115
b 117:116
b 120:123
b 119:118
b 120:119
b 123:126
b 122:121
b 123:122
b 126:129
b 125:124
b 126:125
b 129:132
b 128:127
b 129:128
b 132:135
b 131:130
b 132:131
b 135:138
b 134:133
b 135:134
b 138:141
b 137:136
b 138:137
b 141:144
b 140:139
b 141:140
b 144:147
b 143:142
b 144:143
b 147:151
b 146:145
b 147:146
b 150:149
b 151:148
b 151:150
timestep
-24.9352 -8.5746 -24.7392
-27.6614 -5.00629 -26.4468
-26.5125 -6.48322 -25.0752
-25.4051 -7.53368 -23.8296
-30.5627 -8.73217 -19.0669
-28.5619 -9.03272 -20.2025
-26.6349 -8.68821 -20.4244
-25.6294 -16.3823 -20.9212
-24.4724 -13.6485 -20.6573
-23.8612 -11.2549 -20.0246
-21.4772 -8.8712 -25.5656
-21.0212 -8.81903 -23.2912
-21.1972 -8.87972 -21.3298
-25.7752 -3.84655 -19.663
-23.8241 -5.07446 -19.3997
-22.2233 -6.1207 -18.9263
-25.0806 -11.2288 -14.7683
-23.4956 -9.76035 -15.6142
-21.9339 -8.67397 -16.1264
-18.1304 -13.0389 -19.8891
-18.305 -11.2083 -18.474
-18.4432 -9.66863 -17.2526
-18.1674 -3.81514 -21.0136
-17.559 -5.09414 -19.1757
-17.1702 -6.09819 -17.5259
-22.6188 -4.29684 -13.2618
-20.4438 -4.84682 -13.8543
-18.5431 -5.31831 -14.0691
-20.2926 -12.3031 -12.9273
-17.9428 -10.4807 -12.7297
-16.6242 -8.29819 -12.6978
-12.2484 -8.76712 -18.1901
-13.0493 -7.93864 -16.1762
-13.361 -7.26715 -14.3505
-16.2867 -0.714801 -14.8843
-14.9053 -2.42779 -14.1485
-13.7701 -3.68653 -13.1444
-17.8398 -6.27427 -7.69471
-15.9959 -5.5291 -8.89007
-14.2362 -5.02261 -9.6172
-12.38 -12.0051 -12.1383
-11.3656 -9.44371 -11.0014
-11.1112 -7.16971 -9.8756
-8.39331 -3.3623 -15.0844
-8.99374 -3.90854 -12.9107
-8.9927 -4.20818 -10.9636
-13.8815 0.283738 -8.39949
-11.8833 -0.894062 -8.33357
-10.2287 -1.95049 -8.16745
-13.8614 -7.63095 -4.66109
-11.1971 -6.39452 -5.16742
-9.36588 -4.69742 -5.68676
-5.47661 -8.64334 -11.2488
-5.50019 -6.50136 -9.17653
-5.87884 -4.96851 -7.17387
-6.36903 1.44997 -10.1028
-5.86755 -0.12334 -8.47277
-5.28619 -1.22163 -6.94395
-10.3532 -0.486302 -1.8938
-8.42389 -1.06082 -3.04745
-6.47531 -1.07236 -3.3376
-4.57802 -8.01146 -2.44813
-4.50764 -5.6938 -2.53311
-3.98751 -3.79658 -2.42574
-0.340572 -3.24251 -9.49883
-0.812907 -2.27665 -6.71913
-1.19322 -1.9475 -4.21901
-5.16309 3.69996 -3.75089
-3.34857 2.41557 -3.0859
-1.96161 1.24922 -2.31274
-7.36283 -2.14029 2.0754
-4.45605 -1.66839 1.61535
-2.2093 -0.647963 0.971051
0.835781 -7.17049 -1.82613
1.31895 -4.36728 -0.935885
1.22337 -2.11533 0.257583
2.89333 2.74547 -4.67154
2.76651 1.79295 -2.55913
2.80797 1.21051 -0.677146
-3.46866 5.47884 1.95951
-0.978881 3.8855 2.34422
1.3932 2.9494 2.39232
2.26018 -4.6074 7.18808
2.34725 -2.13427 5.52621
2.80167 0.20254 4.61066
8.06413 -1.24981 -0.416235
6.77911 -0.450877 1.34301
6.22035 0.498425 2.97665
3.90396 6.5756 -0.939797
5.11822 5.66068 1.62371
6.22984 4.2694 3.44926
1.34153 3.49349 8.48407
3.5221 3.77833 7.74319
5.39373 3.88498 7.13676
8.44034 -2.91154 7.16908
7.96835 -0.646275 7.34353
8.13101 1.29563 7.6342
10.6084 2.05006 0.571921
10.7297 3.25593 3.2949
10.6179 3.53087 5.82788
6.17195 10.2135 6.41698
7.76435 7.96492 7.55348
9.63598 6.34986 8.18033
7.46665 1.69163 13.4919
8.49096 3.14598 12.002
9.975 4.25688 11.3345
12.4591 -1.79011 7.6343
13.2694 0.849998 8.75589
13.3584 2.95438 10.1942
13.743 8.98219 4.76039
14.034 7.79747 7.48032
14.3978 6.57558 9.68961
8.39113 10.3063 12.7769
10.7719 8.57251 13.2375
13.1219 7.58702 13.1243
11.2489 0.804215 16.201
13.4476 2.5935 15.2778
14.849 4.68583 14.8709
19.8706 2.87031 8.70967
18.9105 4.56229 10.969
18.1435 5.56127 13.1875
15.7495 12.8592 10.7957
16.6063 10.8503 12.825
17.7899 9.1685 14.3343
12.1123 6.98508 19.8876
14.8707 7.41132 18.8407
17.1514 8.09382 17.9244
19.4607 0.385264 17.6663
19.9966 3.31072 17.468
20.1772 5.79516 18.0171
24.7653 11.7965 13.1775
23.1166 9.66934 14.4581
22.4365 8.5193 16.6307
17.45 14.885 19.1433
19.2914 12.5417 19.1508
21.3224 11.0048 19.2811
19.0913 5.145 24.9199
20.2016 6.8482 22.7409
21.9671 8.58848 22.1426
27.2545 3.49038 18.1131
26.0726 6.01122 19.177
25.4392 7.91433 20.752
25.3763 13.345 16.8736
25.922 12.5135 18.9703
26.1787 11.6422 20.7188
20.8681 12.7904 24.6
23.1586 12.4239 24.5311
25.0634 11.9573 24.3387
29.3078 9.7993 25.0899
26.2797 5.05971 25.6722
26.7625 7.32926 25.6498
27.3736 9.20079 25.5678
timestep
0.612777 -27.2266 4.95458
-0.776103 -30.7938 8.65463
-0.664174 -28.8244 7.43349
-0.0200508 -27.3778 6.26159
-4.42758 -21.3268 6.84911
-2.59517 -22.6852 7.27259
-0.980718 -23.7648 6.94265
5.10239 -24.236 5.3844
3.77972 -22.391 7.31485
1.64631 -21.3458 8.24152
-1.21651 -17.267 12.7045
0.611012 -17.6367 11.324
2.23099 -18.2775 10.4046
6.6111 -14.7683 7.33109
6.01676 -15.658 9.38961
5.79406 -17.0141 10.8009
9.86468 -19.0953 15.7689
8.6624 -17.5781 14.4902
7.52028 -16.0369 14.0417
13.6338 -15.978 13.8135
11.846 -14.6249 13.2174
10.2551 -13.4776 13.4005
9.64249 -10.503 7.67157
8.75959 -10.905 9.779
8.07481 -10.9207 11.6261
6.12336 -4.84337 14.8741
6.0295 -7.0403 14.1344
5.48553 -8.79243 13.4168
2.37487 -12.7752 18.1858
1.86536 -11.2768 15.6608
1.77293 -9.31082 14.0394
-1.80511 -8.45056 17.3466
-1.9503 -6.98565 15.5535
-0.995612 -6.71464 13.8517
-3.72721 -1.6371 14.8537
-2.34903 -2.70735 13.3247
-1.51217 -3.57875 11.7687
-0.243216 -5.47616 5.38839
-0.186887 -3.71247 6.89459
-0.483304 -2.37814 8.31323
4.04307 2.31128 9.48186
1.13105 2.6879 8.97322
-0.755879 1.38464 7.85809
0.802558 -0.163059 1.78628
-0.636562 0.981766 3.20074
-2.06644 1.75884 4.31093
-4.06466 -1.12464 0.0358157
-5.6422 -1.11723 1.73691
-5.3494 0.375963 2.98813
-4.16008 -4.59281 7.91196
-6.06481 -2.42728 7.16169
-6.9849 -0.183949 6.37215
-3.43675 1.50091 12.1438
-5.32193 3.23265 10.6181
-5.84334 2.98325 8.13449
-7.72802 7.924 4.57345
-5.94285 6.62244 5.28161
-4.38697 5.47608 5.66372
2.64606 3.62636 4.45561
0.878533 5.00269 5.05892
-0.673069 6.19267 5.29848
-1.29916 11.4106 8.77322
-0.532826 10.6176 6.73205
-0.384665 9.9587 4.8814
5.84513 6.02464 4.12826
4.115 8.33161 3.3767
2.39662 9.87331 2.29364
3.1383 15.4081 -1.14075
2.09012 13.3404 -1.04912
1.29877 11.5397 -0.940197
-3.73475 6.60847 0.177923
-2.17533 7.63114 -2.14646
-0.721244 9.36866 -3.31641
4.52778 12.866 -9.85456
2.65028 11.7756 -7.81335
0.786798 10.5184 -6.60963
-0.158662 9.22036 -13.2305
0.0621178 8.71958 -10.976
-0.0575317 7.8714 -9.202
7.55959 7.23223 -6.98654
4.66488 6.75517 -7.50948
2.69847 5.38657 -8.383
-0.349464 -1.77465 -11.7424
0.681205 0.0997351 -9.66762
1.89437 1.68556 -8.08121
4.53319 0.80233 -2.37596
3.80333 -0.134213 -4.36909
3.14059 -1.1717 -5.90725
6.08958 -7.8159 -6.03016
3.67082 -6.14841 -6.52959
2.0307 -4.44531 -7.48468
-2.22687 -9.42192 -9.62602
-1.39309 -7.26034 -9.74761
-0.797483 -5.3849 -9.84245
-7.45008 -6.39367 -8.42122
-5.70754 -5.02203 -9.10282
-4.24919 -3.80904 -9.63412
-0.944603 -1.47905 -3.98241
-2.42586 -0.132383 -6.18984
-4.56409 -0.71456 -7.45143
-9.21118 -2.06863 -4.45543
-8.73825 0.744928 -5.31602
-7.12704 2.0204 -6.82594
-6.97663 5.11405 -11.6555
-7.15349 5.74208 -9.42914
-7.65681 5.71774 -7.52467
-9.52453 6.4621 -0.755723
-8.91292 7.92021 -3.28164
-9.07767 8.72972 -5.69427
-15.4286 12.3775 -7.40139
-12.5769 11.6878 -6.87918
-10.1338 12.2956 -6.47274
-8.37763 17.412 -0.88468
-7.94321 17.1913 -3.82455
-8.01733 15.3125 -5.54759
-3.60523 16.2106 -10.3785
-4.15671 14.464 -8.02782
-4.47773 13.9314 -5.55479
2.87576 17.3984 -4.6344
0.0642066 16.4997 -4.22479
-1.30495 14.463 -3.53197
0.708351 15.1367 2.84393
-1.64893 13.7719 1.63521
-2.63286 12.6814 -0.449283
-8.06532 12.0952 1.74064
-7.35891 12.0749 -1.15435
-5.42142 11.188 -2.55491
-5.35732 10.3325 -11.0028
-5.21366 10.519 -8.03215
-4.8454 9.3185 -5.81285
-5.10103 2.56777 -2.58363
-4.27696 4.45803 -4.73495
-3.44048 5.89323 -6.66964
-4.8193 5.30701 -14.1334
-3.25019 4.44705 -11.7504
-1.72715 4.38135 -9.70664
2.87642 7.86991 -15.3691
2.39288 5.80615 -13.2745
1.40198 3.96124 -11.8194
3.46094 -2.23719 -15.6467
4.38948 -0.19253 -13.6877
4.36641 1.58393 -11.8582
7.43478 -0.106035 -5.91688
7.04592 1.45794 -7.58576
6.71605 2.69295 -9.08503
10.229 7.88785 -10.458
10.013 5.61854 -10.8892
9.82604 3.66299 -11.0389
12.5623 -0.613146 -11.9215
14.0938 -0.252657 -7.56079
12.6438 -0.0551425 -9.36103
11.1271 0.118965 -10.606
timestep
17.7507 -23.1212 5.67219
17.1443 -26.0061 1.262
17.741 -25.0383 3.28431
18.4203 -24.1798 4.92214
24.9689 -25.07 3.2752
23.1649 -23.6263 3.48409
21.5784 -22.474 3.67436
21.3368 -28.1734 -0.22906
20.9069 -25.2248 -0.265879
19.9574 -22.9187 0.266314
17.4742 -16.3708 -2.45961
17.2279 -18.4985 -1.56826
17.4321 -20.3677 -0.980581
12.812 -25.1636 -1.95919
13.6257 -23.0779 -2.56744
14.1724 -21.194 -2.74989
12.2855 -17.1735 -8.78785
12.4251 -17.8346 -6.56842
12.3613 -18.4901 -4.71176
9.1186 -12.9667 -1.09524
9.44283 -14.9551 -2.24566
9.37705 -16.4761 -3.49592
3.52087 -20.026 -3.82901
4.49296 -17.9362 -4.09355
5.63486 -16.3316 -4.14028
2.24251 -11.706 -8.42716
2.21772 -13.2299 -6.67798
2.59072 -14.2369 -5.02638
4.29086 -15.1646 2.18202
2.13544 -15.0379 0.128125
0.57745 -14.9772 -1.88966
-3.84977 -19.3185 -2.11686
-3.60388 -17.0136 -2.0194
-3.21824 -15.0997 -1.75686
-4.59071 -8.14568 -3.59538
-4.66512 -10.0928 -2.33617
-4.50189 -11.5903 -1.06663
-7.65069 -12.5507 4.66582
-7.70615 -11.4382 2.63068
-7.40116 -10.3214 1.03676
-7.88743 -8.14572 -6.29802
-8.82619 -8.11868 -3.46988
-8.13913 -7.30473 -1.153
-6.63392 -0.959112 -1.65416
-7.73959 -2.46054 -0.273726
-9.01714 -3.87439 0.226086
-13.8884 -6.14851 -3.28397
-13.0898 -4.29836 -2.13434
-12.3313 -2.72026 -1.2315
-14.8639 -6.75461 2.15531
-13.9138 -4.10583 3.13596
-13.8282 -1.76507 2.12806
-19.0845 3.85941 -0.563814
-16.9466 3.14083 1.38384
-14.789 1.90745 1.95505
-11.0315 6.62128 -0.852579
-11.7183 5.73082 1.17667
-12.6525 4.95355 2.72715
-10.5325 7.1898 9.54541
-11.5102 7.35103 7.44767
-12.4054 7.31611 5.69316
-15.209 11.4974 8.825
-13.7721 11.1739 7.0325
-12.3749 11.1157 5.64501
-10.5005 15.5834 10.8539
-9.89816 14.3412 8.21301
-9.69359 13.8071 5.72796
-5.11384 17.8217 0.92543
-6.0604 16.1831 2.26766
-6.75158 14.8839 3.57736
-6.29284 10.6806 7.24612
-4.07207 11.7553 5.5747
-3.19028 13.7141 4.20072
1.75675 16.6236 6.62742
1.70195 15.5326 3.85484
0.203451 13.9678 2.51009
3.37703 11.936 3.56261
4.14955 10.8689 1.65295
2.55412 11.5684 0.733112
-1.60424 5.0055 -0.276044
-0.431324 7.62491 -1.07812
1.95615 8.46786 -1.38075
10.2475 9.37753 -4.53366
7.36832 9.12572 -3.80742
4.81971 9.19849 -3.76983
1.69572 12.9462 -8.40443
3.24831 11.2859 -7.94048
4.10666 9.57257 -7.48346
11.8749 7.20531 -11.0276
9.28383 8.14631 -9.89566
7.22281 7.64056 -8.4818
8.78 4.31572 -2.50667
7.75664 4.68672 -4.55545
6.50115 4.79431 -6.06974
1.52596 7.27589 -9.12028
2.10473 6.1441 -7.17954
2.75657 5.20847 -5.57312
5.59784 3.0277 2.47752
4.30873 3.35036 -0.189776
2.72231 3.49632 -2.18087
-1.18485 0.890896 -7.10283
-1.5633 1.01204 -4.14944
-0.451997 1.42739 -1.89224
-2.77397 0.158515 5.26196
-2.20011 0.0481816 3.01676
-1.93504 -0.369321 1.10985
-1.71303 -6.2277 -3.5398
-2.64171 -5.20658 -0.89873
-3.55892 -3.80375 1.02306
-2.40389 -10.7379 3.56361
-4.21548 -8.51623 2.74957
-5.63614 -6.40167 2.86034
-11.5964 -8.4977 6.48785
-10.3359 -5.86164 5.90241
-8.89308 -4.85247 4.05797
-11.0972 1.65064 9.21678
-10.8111 0.264927 6.59413
-9.93707 -1.2651 4.75085
-11.2113 2.14661 -2.32643
-9.59761 1.51444 0.0977769
-8.45347 1.29453 2.36605
-3.50776 1.96947 8.08137
-5.08399 3.20962 5.8773
-6.75197 4.15677 4.19705
-11.4975 11.2182 1.38563
-9.27632 9.3622 2.09418
-7.88165 7.23523 2.27693
-5.14413 7.36157 -4.93263
-5.0693 8.74114 -2.29225
-5.01243 8.69336 0.256668
0.838793 9.63578 6.38538
-0.232635 9.91941 3.61916
-2.0551 10.4174 1.90651
-0.772355 18.225 -0.628132
-1.82697 15.5155 -1.28149
-1.7676 13.0003 -0.865827
-1.5432 10.3036 -8.12891
-1.01982 11.7881 -5.59854
0.548627 12.8197 -3.87285
7.3712 17.5495 -6.51259
4.86451 16.3996 -5.38364
3.9111 14.5901 -3.86073
9.72554 11.6361 -0.884473
8.29225 13.4559 -1.01211
6.79531 14.6801 -1.38834
2.54068 19.7235 2.52347
4.39553 18.7604 1.51623
5.56719 17.9187 0.174738
9.98738 17.4518 1.66361
6.62327 18.4262 6.29777
7.6237 18.7557 4.23065
8.50245 18.6648 2.46985
timestep
-9.46455 -0.399495 6.90182
-8.51305 -2.01146 11.5265
-9.44967 -1.21541 9.55891
-10.3765 -1.06581 7.827
-16.0897 -1.53745 12.1024
-14.5255 -0.956336 10.4906
-13.9191 -0.112083 8.81718
-10.1748 3.03591 13.5338
-11.1473 3.65843 10.7866
-12.7806 3.51318 8.83409
-12.7523 3.43361 1.41123
-13.4445 3.75306 3.60241
-14.0569 4.38959 5.36303
-19.5596 9.02317 6.81711
-18.1585 7.63534 5.59512
-17.3249 6.16469 4.58354
-20.2272 2.95497 -0.393733
-18.6557 4.35823 0.577835
-17.2348 5.70232 0.812872
-18.8497 9.99102 -4.2525
-17.4649 8.38523 -3.31115
-16.1049 7.22836 -2.47871
-12.4658 13.7887 -1.94887
-12.6263 11.5158 -2.38567
-13.1656 9.63359 -2.60318
-9.42729 5.11368 -5.65786
-9.86483 7.03256 -4.4295
-9.57965 8.73827 -3.48603
-5.75428 12.151 0.73556
-6.07398 11.4719 -2.14837
-6.19464 10.2227 -4.36815
-2.57777 11.249 -9.96331
-4.37215 10.6664 -8.61307
-3.64039 9.61627 -7.11552
-0.635263 5.85804 -5.21362
1.02751 7.47559 -5.24692
-0.045411 8.86623 -6.13903
4.21225 11.861 -6.87896
2.98058 11.273 -8.75505
2.43835 9.39096 -8.96668
-1.7269 2.29917 -10.02
0.0348738 4.69519 -9.83124
2.30948 5.79303 -10.1826
8.30694 2.77964 -9.31497
6.37105 3.26764 -10.4967
4.85658 3.44488 -11.7441
0.077772 -0.139543 -14.9254
1.72596 0.221531 -13.3331
2.80204 0.248784 -11.6831
-0.743652 -6.5157 -12.3294
1.39666 -4.85416 -11.0889
3.52099 -3.4452 -11.1563
6.56317 -0.480924 -14.3767
8.39381 -1.10916 -12.1108
7.30623 -3.32432 -11.4683
4.90999 -8.34125 -10.4172
6.80563 -7.69796 -11.5899
8.52399 -6.87089 -12.084
10.6276 -9.13968 -18.7267
9.2698 -7.95359 -17.2665
10.017 -7.35569 -15.5446
8.67381 -1.82238 -16.1797
10.5954 -3.10204 -15.9509
12.0942 -4.18537 -15.2719
15.1733 2.48456 -10.796
15.1119 -0.357011 -11.6917
14.1493 -2.57074 -12.5134
15.5841 -7.49192 -8.64217
14.1732 -5.72657 -9.16679
12.8437 -4.28944 -9.38584
11.6524 0.871389 -7.00449
9.1881 -0.775782 -7.3115
9.83983 -3.24109 -7.30788
12.7827 -10.3252 -5.56431
11.4216 -7.70477 -5.96567
9.06528 -6.73154 -6.02073
4.04787 -8.01035 -1.05841
4.43708 -6.93333 -3.07607
6.39066 -6.94307 -3.32968
11.1824 -4.98445 2.69443
9.34158 -6.90787 1.35568
7.32354 -7.9645 0.209586
6.04509 -13.499 -1.65017
5.08091 -12.1929 0.848796
5.36999 -10.2769 2.50669
3.83457 -7.68966 8.55352
4.84623 -8.98385 6.91523
3.45758 -9.75243 5.748
0.430593 -15.1519 9.46897
0.0767325 -12.6083 7.95731
-0.187133 -10.6066 6.39966
-5.6371 -10.5532 9.88832
-4.24922 -9.48533 8.3665
-3.14843 -8.35797 7.18404
-5.87155 -5.84027 11.9361
-4.69357 -5.70919 9.94175
-3.35866 -4.89809 8.74132
2.67846 -0.339112 12.3583
0.779071 -1.05876 10.1778
-0.387012 -2.54582 8.46563
-1.07359 -2.44367 0.827772
0.383443 -1.24255 3.13315
1.56823 -1.51436 5.37477
9.25135 -1.57245 4.63387
6.9766 -1.14268 4.48148
5.12817 -0.46564 4.55832
3.7118 7.82568 4.18435
4.78673 5.04716 4.25334
5.78268 2.99071 3.12131
11.1868 5.6657 -1.97367
10.5573 3.08918 -0.615104
8.42682 2.23798 0.497802
14.1006 -3.36894 -1.07879
11.7298 -1.63539 -0.574649
9.19838 -1.32727 -0.566752
3.52382 -1.08585 -5.21432
5.41478 -2.21099 -3.20467
5.76018 -2.93079 -0.782873
5.36521 -4.54838 6.94436
4.3986 -4.83984 4.14059
3.96278 -5.22298 1.6575
-1.13422 -11.9674 2.34851
0.680583 -9.69204 1.70855
0.834061 -7.26136 0.953082
0.623099 -6.55756 8.44069
0.586838 -5.73027 5.57806
-1.15906 -5.59222 3.72461
-8.7299 -7.00732 6.80919
-6.44905 -5.67315 5.43147
-4.62015 -4.19711 4.44206
-4.51461 -1.52845 11.0599
-4.26078 -0.744249 8.19616
-4.45749 -0.600539 5.65782
-7.28733 3.2172 -0.553905
-5.81245 2.87407 2.01269
-3.83041 2.5166 3.57689
2.91933 1.48799 0.155189
1.24383 3.05608 2.05629
-0.247989 3.7033 4.02073
-6.06268 4.9551 8.75383
-3.1132 4.86671 8.33769
-0.700712 5.07084 7.53684
5.17868 8.19401 7.7603
3.33585 7.45702 8.96164
1.79353 6.67984 9.90926
3.67746 11.179 14.7762
2.04673 9.81573 13.8463
0.779642 8.51828 13.0771
-2.74304 5.46209 12.5649
-6.66846 9.31681 12.1463
-4.61695 8.25217 12.3468
-2.87998 7.50944 12.9055
timestep
-0.031084 8.68612 -19.805
4.47627 8.40875 -17.8719
2.28578 9.11763 -18.1576
0.369635 9.33509 -18.5601
-0.648231 11.781 -12.1606
-1.22554 11.6357 -14.403
-1.48959 11.8029 -16.348
-4.45092 19.3583 -20.4303
-4.04149 16.8739 -18.8364
-2.98276 15.1779 -17.2536
-4.28297 14.1615 -10.4917
-4.16101 15.2582 -12.5325
-5.06481 15.9049 -14.1591
-8.05096 18.4131 -19.2685
-7.99078 18.1576 -16.9634
-8.16548 17.9283 -15.0147
-12.9673 12.9531 -12.9459
-11.6546 14.8539 -12.7304
-10.4804 16.404 -12.4151
-8.31076 20.8068 -8.05029
-9.63332 18.9358 -8.41452
-10.5415 17.2115 -8.70244
-11.6551 12.5673 -2.88511
-11.823 14.2558 -4.46727
-12.2325 15.8153 -5.59905
-18.4541 19.5808 -5.72634
-16.1489 19.409 -5.52845
-14.2943 18.9582 -5.04069
-14.0978 13.1776 -0.424863
-15.1036 15.7682 -1.50065
-14.9801 18.3113 -1.35949
-18.2819 23.2871 0.535435
-16.584 21.8566 1.20857
-15.4608 20.3536 1.80876
-19.2873 16.702 6.66457
-17.226 17.5371 6.00417
-15.7307 18.4053 5.06012
-10.0481 15.8143 3.54255
-11.6642 15.5243 5.18162
-13.5711 15.3324 5.6373
-18.158 10.1443 6.12652
-15.1959 9.93514 5.87733
-13.4316 11.6473 6.55435
-7.90149 8.67618 11.1698
-9.33298 9.07482 9.38808
-10.4575 9.69944 7.89601
-10.458 4.52304 2.25962
-10.1183 5.70666 4.22585
-9.4823 6.66692 5.82408
-4.7145 6.74119 12.3718
-5.36137 6.34447 9.49006
-5.93913 7.1049 7.12565
-0.545056 9.6092 0.922808
-1.31631 8.9776 3.73113
-2.52834 7.65472 5.54316
-1.16957 11.3794 9.93578
-0.726029 9.1099 9.74863
-0.368949 7.50306 8.6663
-1.25595 1.00922 10.6218
-2.5452 2.35879 9.24376
-1.31665 3.89282 9.37909
4.81573 3.3856 7.3932
2.53975 3.24445 6.96612
0.714039 3.27698 6.22678
-2.11488 2.10338 -0.833781
-0.956443 1.48369 1.84099
-0.627025 0.406505 4.12871
5.41254 2.0744 1.01389
3.96536 0.668876 2.15957
2.89891 -0.640537 3.17398
8.76662 2.07168 6.06818
6.51129 0.124551 6.01736
5.23288 -2.07198 5.80904
5.46203 -2.19492 12.1158
5.76333 -4.39191 10.1251
5.00072 -5.26618 7.85433
0.386505 -9.34654 11.2001
2.24588 -9.14975 9.82662
3.62509 -8.75329 8.47699
-3.2065 -11.2793 4.55738
-0.375382 -10.5737 5.16346
2.11643 -10.8022 5.65457
6.92663 -7.20626 1.25599
4.96273 -7.45964 3.48294
3.70579 -9.44023 2.48296
2.23434 -12.5583 -3.32625
1.78767 -10.6479 -2.08795
3.50636 -10.2023 -1.23443
1.57965 -7.10905 -7.93534
3.78959 -7.174 -5.93725
5.14025 -8.36738 -4.13335
10.4167 -3.35396 -1.78932
9.48337 -5.29675 -2.6477
8.48272 -6.6058 -3.7275
14.5813 -8.47026 -2.37018
12.5487 -9.40124 -2.99017
10.6038 -9.69522 -3.09769
4.29801 -12.6798 -6.3564
6.70924 -12.7446 -4.6065
7.99229 -12.3747 -2.43406
2.15149 -15.5812 -0.37332
4.87915 -14.7739 0.514612
7.41808 -14.9206 0.327956
10.8871 -20.8591 -0.10826
10.4568 -18.833 0.936812
10.1566 -17.0953 1.81499
12.9727 -20.7327 7.27171
12.957 -17.8191 6.64609
12.7153 -16.4046 4.53824
17.3481 -21.7614 3.46254
18.0207 -18.8621 3.61054
16.3177 -16.9694 3.46891
14.3944 -21.6534 -1.38569
15.2014 -18.8264 -0.898698
15.063 -16.417 -0.0751808
9.3265 -17.9002 -3.61908
11.0126 -15.7021 -2.52093
11.8129 -14.4804 -0.430603
14.0042 -8.2089 0.653573
11.7256 -10.0152 1.30605
10.2519 -11.9861 1.97399
6.82665 -18.0596 4.41012
7.31799 -15.1647 4.919
7.71744 -12.6537 4.7255
8.86154 -10.9174 12.0144
8.70486 -10.4928 9.06901
8.32506 -9.49724 6.75229
11.9847 -4.70913 10.722
10.5003 -5.24863 8.19491
8.90876 -5.77308 6.27285
12.7708 -0.55893 3.82223
10.2211 -1.74056 2.83078
8.23133 -3.11001 3.64813
7.87943 0.657245 -2.81339
6.49814 -1.38406 -1.13842
5.71411 -2.82206 0.816047
-0.716577 -4.81083 -3.65954
1.58185 -5.23461 -1.81075
2.4498 -4.74726 0.53694
-1.60178 -4.23028 7.26057
-0.300469 -5.72819 5.03723
0.0535683 -6.73082 2.7195
-2.51775 -12.6533 0.910256
-2.37214 -10.3757 0.493195
-2.21161 -8.43592 0.189396
-4.31361 -4.80323 -3.86975
-4.48914 -7.05647 -4.3937
-4.73177 -7.78345 -2.57892
-8.12796 -9.56288 -1.7995
-8.00332 -10.8589 -5.38525
-6.45463 -11.8606 -3.9779
-6.69788 -11.0149 -2.21535
timestep
-19.044 -16.9328 -12.923
-21.239 -20.5947 -16.2233
-20.4007 -19.3399 -14.4611
-19.5235 -18.3077 -13.0308
-18.908 -25.0949 -12.2549
-18.765 -22.8333 -11.758
-18.3641 -21.1583 -10.8015
-13.5718 -23.0541 -15.8619
-14.1771 -21.8463 -13.2058
-14.5674 -21.3047 -10.7447
-17.1405 -21.4108 -4.81147
-15.1805 -21.0657 -6.00383
-13.6142 -20.6512 -7.12457
-8.43933 -21.2495 -1.54964
-9.49111 -20.8651 -3.58148
-10.2964 -20.336 -5.30001
-9.72488 -16.5968 -8.61985
-7.72749 -17.772 -8.51154
-7.48572 -18.1268 -6.58891
-4.85658 -18.323 -0.535571
-4.52282 -18.1634 -2.82588
-5.48072 -16.6818 -3.7024
-8.23328 -11.28 -5.40731
-6.49641 -11.8876 -3.99437
-5.21335 -12.965 -2.95811
0.329273 -9.45805 0.312229
-1.80771 -9.86294 -0.495082
-3.71597 -10.3144 -0.683916
-9.09504 -14.5592 -0.929797
-8.23055 -12.1724 0.63113
-7.22185 -9.83141 0.700104
-8.95669 -5.71555 7.07849
-8.55831 -6.42949 4.90732
-7.98565 -6.99318 3.10865
-6.74109 -3.62132 -2.56254
-6.64416 -4.13844 -0.302981
-6.28966 -3.93385 1.62403
-4.38249 -2.50743 8.06379
-4.73521 -1.82697 5.87405
-4.82084 -1.32993 3.96971
-7.53402 3.4147 0.408154
-5.77709 3.66627 2.80196
-3.84625 2.33944 3.80889
-3.10218 6.1359 9.57279
-2.54457 5.61704 7.38139
-2.16959 5.31717 5.4708
2.90294 4.41827 10.218
1.6407 5.28408 8.47457
1.48393 5.38544 6.51344
7.70624 5.34676 -0.0394728
5.6406 4.77844 2.03188
3.42101 5.0079 3.26611
-0.899571 1.50523 7.29967
0.0980034 1.14067 4.51536
2.20807 1.41011 3.10911
4.51233 -1.35255 -2.66781
4.98444 0.580302 -1.47466
4.87023 0.718576 0.48716
9.99168 -3.28187 2.02322
8.99835 -1.2994 1.34093
8.63848 0.600187 0.962848
11.6933 0.360114 -1.52144
11.7936 2.66988 -1.71461
11.3513 3.1334 0.148305
12.9564 11.5155 -2.49718
12.4306 8.88735 -1.19462
11.5045 6.9303 0.152526
10.0589 10.398 5.73769
9.84692 8.671 4.20306
9.14189 7.18574 3.11777
5.68637 13.7514 4.61227
6.38218 11.4893 2.80145
5.85709 9.00744 2.54204
1.15679 13.2098 -1.4867
3.09507 10.9772 -1.85937
3.97192 8.85319 -0.753776
3.70266 3.82798 -4.91899
3.14012 4.48177 -2.76527
2.48234 6.30012 -3.14186
0.710693 13.8829 -6.45014
0.630509 11.1488 -5.26763
0.0075045 9.07766 -3.91677
2.245 3.84424 -8.41856
0.416818 5.85693 -7.19904
-1.79053 6.89425 -6.45446
-6.69883 2.98374 -2.81746
-5.7868 4.89815 -3.75854
-5.23135 6.38531 -4.92507
-11.2412 11.7006 -1.90412
-8.48371 10.6655 -2.35738
-8.03254 8.7918 -4.02681
-12.9215 9.6581 -9.72224
-11.0936 10.0832 -8.35822
-9.41949 10.0846 -7.31991
-12.4014 15.814 -6.61065
-10.4916 14.4977 -6.65917
-8.69204 13.7174 -6.47535
-7.02146 18.1509 -0.124255
-6.04547 15.6307 -1.37988
-6.35885 14.3016 -3.53341
-2.73344 10.7501 -9.58193
-3.4186 11.4417 -6.76543
-4.15127 11.3119 -4.32638
-7.99757 6.84144 0.466462
-6.1524 7.89616 -0.463768
-4.77435 8.82148 -1.52477
0.304035 8.77475 4.35556
-0.238129 8.07127 1.51099
-1.43799 7.26205 -0.58853
-1.46885 1.57849 -6.20475
-1.42248 3.50802 -3.93426
-2.06814 3.61975 -1.46991
-4.74744 -1.24124 -4.81103
-3.68264 -1.12706 -2.03012
-3.15582 0.296884 0.0186627
2.45552 -4.32692 -1.34539
1.16138 -2.79726 0.860453
-0.886991 -1.92582 2.10442
0.608911 -8.18782 8.1218
-0.478066 -5.68618 6.92153
-0.585525 -3.5561 5.52379
5.62095 -5.21567 3.10781
4.58922 -2.89854 4.67205
2.81376 -2.03936 6.28823
7.04215 1.30174 12.5525
5.3504 0.143858 10.3897
4.46616 0.85901 8.1073
7.01413 7.81875 8.88103
6.53009 5.57277 6.98323
6.7115 3.18411 6.10921
11.3932 -3.07977 7.20796
11.0383 -0.370456 6.01881
10.2923 2.02796 5.57889
13.278 9.13244 6.65372
13.5576 6.79409 4.8277
12.6312 4.56928 3.99428
14.2822 -0.881279 0.561863
15.7743 1.63975 1.10825
16.0704 3.24552 3.0669
23.0211 5.56183 2.15993
20.0967 5.88204 2.63541
19.0544 4.89618 4.74352
17.4601 11.5355 7.72955
18.1705 9.32791 7.66498
18.5091 7.39017 7.55825
20.1476 3.12969 11.7563
19.0818 5.09438 11.1345
17.6974 4.48674 9.87151
14.6734 0.839699 10.9381
12.7921 6.09601 11.1746
12.7735 3.81392 10.7573
14.4801 2.90201 11.1275
timestep
-14.9051 -24.1045 -6.96369
-15.8541 -19.7731 -9.12116
-14.7951 -21.5697 -8.1047
-13.8773 -23.1689 -7.41088
-12.1272 -28.6318 -10.3607
-11.5182 -26.4053 -10.1275
-11.0968 -24.555 -9.59886
-8.21529 -20.3667 -4.91412
-8.28426 -21.092 -7.80369
-8.08354 -22.2838 -10.0491
-3.36529 -22.7523 -14.5854
-3.93467 -22.5378 -12.3466
-4.3259 -22.7078 -10.4234
-5.74576 -22.8403 -4.52679
-4.20737 -21.5193 -5.65406
-3.71455 -20.5965 -7.32323
-2.51173 -15.5328 -10.5188
-2.50869 -16.5131 -8.41609
-1.99325 -17.2719 -6.67268
3.97737 -14.7001 -2.79131
1.84432 -15.1031 -3.60989
-0.0652914 -15.4367 -3.96062
-5.54695 -15.0387 -0.953847
-3.81022 -13.9185 -2.00801
-2.47057 -12.7246 -2.82092
0.220796 -9.9938 2.1007
-0.8518 -9.44577 0.117868
-1.50217 -9.21649 -1.72749
-2.95858 -5.7233 -8.29104
-2.59421 -5.4163 -5.34937
-1.21449 -5.73764 -3.22909
3.43428 -0.754775 -4.51751
1.54513 -1.54639 -3.4281
-0.0205755 -2.2177 -2.43875
-1.42378 1.69103 -6.2141
-3.06123 1.33245 -4.61017
-2.50593 0.626252 -2.85694
0.322485 1.92536 3.64824
-1.16849 0.964423 2.15292
-2.70916 0.838803 0.931669
-5.40418 -2.69414 -2.76634
-6.99068 -1.06107 -0.843719
-6.50627 0.691433 0.94414
-9.76303 6.02611 2.62767
-8.29554 4.37377 3.33382
-7.27967 2.82083 3.995
-6.46711 -0.505853 11.0734
-6.62796 0.73437 9.11929
-6.95107 2.06715 7.70506
-7.34463 10.7374 8.98097
-6.89179 7.83609 9.48871
-6.22294 5.37617 9.42552
-4.94848 1.42409 15.5836
-3.83571 3.58377 13.8579
-3.82053 5.64549 12.3574
-2.02635 9.99906 16.4154
-1.15759 9.9822 14.2643
-1.21745 8.17496 13.4825
4.48956 3.7621 10.6238
3.14082 5.20424 11.8418
1.98232 6.15804 13.1181
2.52941 4.31965 19.3898
3.43972 5.30852 17.4988
4.39916 6.23727 16.0498
9.86258 2.45195 13.427
8.6768 5.14314 13.9079
6.93167 6.89954 13.2968
6.66525 4.60851 6.10143
7.43859 5.87654 7.88368
7.22992 6.97038 9.50878
2.03862 12.2731 13.0323
3.09062 11.3935 10.3866
4.46843 9.56865 9.25776
2.87171 3.90109 4.78339
3.71499 6.75514 4.93771
3.01955 9.05854 5.78201
-2.9388 9.57535 5.23298
-1.10086 10.9327 4.8306
0.65983 11.6522 4.31728
6.95595 12.4872 2.84964
4.42852 13.9164 2.1789
2.08642 14.7807 2.69975
-3.9625 20.6542 3.65371
-1.34756 19.2554 3.36054
0.127914 17.9038 1.77956
2.03928 17.8711 -4.82293
1.21649 19.0225 -2.98456
0.381613 19.9111 -1.43717
-3.90565 21.5037 -7.0105
-3.64911 20.3351 -4.28123
-3.40021 19.8223 -1.79571
-7.42225 18.7441 3.73321
-7.08413 18.8692 1.44139
-5.6485 17.8546 0.552332
-11.9424 17.0381 -0.684081
-9.80797 16.1291 -0.699219
-8.08625 15.1769 -0.599785
-8.98143 10.2701 -6.64617
-8.78921 10.6458 -3.6962
-7.57874 11.5592 -1.64608
-7.34456 5.369 -3.18113
-6.27563 6.91316 -0.867406
-4.88267 9.04438 -0.725752
-2.47018 6.08039 -2.61082
-1.53437 7.81041 -3.84115
-1.82022 9.52954 -2.92257
-0.0875151 8.78703 -10.0339
-1.34863 10.1361 -7.69508
-1.66953 11.9038 -5.88567
-6.82161 15.9821 -5.9603
-4.1075 15.9371 -4.73069
-1.94673 15.0226 -3.73196
-5.61648 12.6862 2.45865
-3.45936 14.365 1.27181
-1.31027 14.1624 -0.0859812
2.78419 11.9165 -5.07025
2.76827 11.5957 -2.10762
0.856746 11.0694 -0.503906
-2.994 5.79106 4.28284
-0.964759 6.80037 2.34793
1.07632 7.60871 1.0506
8.93292 3.29451 0.827463
6.16889 4.38966 0.624587
3.8402 5.22118 0.00145738
1.73819 2.15818 -6.89883
1.73855 2.96454 -4.03
2.36316 2.15742 -1.69315
2.31594 -1.0818 4.53021
2.97074 -2.03637 1.78423
3.88669 -1.07112 -0.391039
9.16656 0.177083 -5.07316
8.46913 -1.63729 -2.81438
6.83186 -3.15566 -1.58298
5.86865 -7.89508 2.93617
7.35261 -7.99829 0.353993
8.49602 -6.5681 -1.42073
15.8904 -5.65803 -3.58368
13.3478 -7.20671 -3.71579
11.215 -8.51535 -3.22473
10.9552 -14.5091 -8.93911
11.2969 -13.1305 -6.31936
12.184 -12.0635 -4.17994
16.9216 -13.6898 0.712317
15.9289 -13.6995 -1.38454
15.0838 -14.2567 -3.07484
18.1784 -21.3701 -2.60381
17.214 -19.3721 -3.28213
16.5216 -17.6587 -3.96573
15.6887 -17.731 -8.88704
12.8566 -22.509 -7.08023
13.8636 -20.426 -7.25099
15.0155 -18.8279 -7.25296
timestep
1.19331 9.48531 -19.2898
-1.21309 10.2374 -15.5688
-0.342564 10.8669 -17.625
1.00069 9.44252 -17.8432
6.66772 9.85783 -14.1156
4.81322 8.5899 -14.6949
3.08184 7.76384 -15.1431
3.96209 6.17212 -7.88726
2.37173 6.25101 -10.4062
2.18652 5.04407 -12.6448
5.3047 -0.539647 -13.4906
3.41145 0.760511 -13.1626
1.52755 1.32181 -13.0329
-2.57739 -2.57047 -8.19395
-1.70792 -0.68344 -9.2262
-1.21722 0.768589 -10.4639
-5.56743 4.04575 -13.8756
-4.28403 3.99488 -11.9436
-3.40949 3.85977 -10.1835
-3.57033 9.501 -9.37478
-4.01258 7.67961 -8.00753
-4.30206 5.93933 -7.13088
-7.95888 1.66351 -9.78433
-8.23441 3.48281 -8.37131
-8.01575 5.17668 -7.38954
-7.14824 1.16301 -0.795453
-7.32413 2.78066 -2.44914
-8.13621 3.97919 -3.78516
-12.6386 10.9477 -2.18872
-10.6894 8.70194 -2.38251
-8.94029 7.00505 -1.63166
-13.7049 2.58161 1.75643
-12.0496 3.69083 0.568178
-11.315 5.48531 0.916126
-8.25331 6.1713 8.03007
-8.94407 6.59561 5.85631
-9.62917 6.86615 4.02919
-10.4776 11.7979 -0.0290803
-9.04253 11.2679 1.71506
-8.14938 10.2535 3.14828
-12.0622 10.3127 10.6321
-9.87635 10.9613 8.71329
-8.40833 11.5466 6.7121
-4.4678 10.0072 11.637
-4.48911 10.522 9.37494
-4.71872 11.3401 7.59762
0.380434 7.47542 9.10735
-0.293815 9.18941 7.69666
-1.25458 10.3281 6.40782
3.98006 14.3509 4.53101
1.80579 12.6581 3.39631
0.899512 10.2776 3.27775
7.7642 9.13137 5.32764
5.9454 8.81309 2.98861
3.67568 7.87066 2.30838
3.04902 3.15949 -1.91707
3.3704 3.53543 0.349595
3.82976 4.07571 2.18752
3.50354 2.39427 8.44835
4.35062 1.6015 6.43928
5.05083 1.41262 4.60763
9.93299 -1.30514 1.0627
8.13626 -1.55482 2.50901
6.98971 -1.81424 4.08985
10.5108 -3.57719 9.87172
7.84957 -4.21217 8.6905
6.72626 -4.76546 6.46911
0.802219 -4.407 9.23853
2.03438 -5.23478 7.45557
3.14155 -5.92803 5.98096
1.60461 -7.69415 -2.45614
1.03301 -6.8324 0.338689
1.04696 -6.56081 2.87415
-6.96348 -6.12042 1.91737
-4.25435 -6.99387 2.79949
-2.22278 -8.44588 3.3161
-5.1113 -10.4664 -2.26398
-3.79915 -11.0641 -0.446433
-2.85364 -11.5473 1.21291
-4.91331 -17.6645 5.64291
-3.15983 -15.8714 4.03336
-1.54732 -14.9506 2.28566
3.65857 -17.8328 -3.72946
2.27441 -18.0726 -1.10135
0.148838 -17.6743 0.249872
-1.9268 -24.8953 -1.50208
-1.51579 -22.9097 -0.374715
-0.935985 -21.2992 0.600521
-2.41621 -23.2029 7.43272
-0.748106 -23.6217 4.99913
1.05058 -23.1604 3.25171
6.21965 -25.9536 -1.34312
5.1984 -24.6246 0.261007
4.38786 -23.2677 1.43672
7.92437 -16.9333 -1.20456
7.52809 -19.1018 -0.481444
6.99232 -20.61 0.667223
12.1888 -19.4646 5.30421
9.5211 -18.2211 4.83775
7.2119 -19.0249 4.1139
7.30768 -11.674 8.19465
5.84619 -13.7866 6.68414
5.37912 -16.0176 5.541
0.613108 -17.4801 9.45892
1.11183 -16.1355 7.63525
1.66889 -15.3001 5.94038
-1.13097 -8.85134 9.12402
-0.0453377 -9.68596 6.47729
1.22488 -11.5759 5.32952
2.94706 -12.9777 -0.874589
2.8468 -10.4696 0.731552
3.48804 -9.56896 3.02942
10.7425 -5.20198 4.20139
8.76012 -6.5524 2.43305
6.25427 -7.00409 2.57185
8.98649 -3.8103 -3.1619
6.51744 -3.87869 -1.49471
5.10037 -3.95221 0.624011
0.239038 -0.45847 6.57847
1.2462 -0.940152 3.81549
1.99137 -2.00922 1.62363
-3.18794 -4.68281 -4.45016
-1.9177 -3.19379 -2.203
-1.0505 -1.42952 -0.578868
-0.144923 6.43796 3.67273
-0.652093 3.91884 2.16369
-1.76522 1.98289 0.932602
-9.34717 1.20489 3.4822
-7.499 3.30559 2.45667
-5.10774 3.64667 1.63933
-2.72115 2.99293 -4.57516
-3.67709 5.17632 -2.78648
-3.89805 6.46882 -0.599447
-4.83184 13.8746 4.01978
-4.52521 12.0133 1.71284
-3.6823 10.1894 0.142758
-4.64967 12.1333 -6.38989
-2.59524 12.3856 -4.24604
-1.23872 12.0223 -2.1176
4.38049 8.56839 -2.92408
3.47686 11.2385 -1.95734
2.16623 13.1132 -0.83048
2.45894 18.8545 3.95269
2.81561 17.7363 1.95148
2.69174 16.7111 0.273897
3.0837 19.5902 -5.66738
3.99522 18.7938 -3.68819
5.15678 18.1625 -2.22767
6.62624 20.0272 2.65099
4.80784 23.204 -0.710337
6.26037 21.5609 0.0462698
7.03188 19.8412 0.619421
timestep
26.085 -9.17108 -9.69741
30.3401 -11.2125 -6.86821
28.305 -10.4533 -7.68326
26.6561 -9.71507 -8.4688
22.9355 -14.4322 -6.69837
23.216 -12.1448 -6.43085
23.5255 -10.2002 -6.3702
25.1364 -3.3794 -5.66659
23.0744 -5.50735 -5.34966
21.6018 -7.44681 -4.59298
17.1037 -8.74076 1.35394
17.7013 -8.46803 -0.871138
18.385 -8.12248 -2.68625
14.9703 -8.83392 -8.9614
15.1819 -8.44828 -6.68349
15.2125 -7.97452 -4.77133
10.6548 -5.49237 -2.5614
10.003 -7.612 -3.24316
11.5805 -8.61942 -3.85767
10.9338 -13.4581 -3.55815
10.7733 -12.8086 -5.77961
9.56186 -11.2569 -5.70391
3.21806 -13.1351 -6.04478
4.61252 -11.281 -6.05463
6.02887 -9.91223 -6.09095
6.56615 -3.53859 -8.76559
5.63828 -4.92612 -7.15431
4.76849 -6.32738 -6.07689
-0.0856676 -12.9187 -7.14242
-0.0385821 -10.0584 -6.30754
1.31439 -7.897 -6.29039
-0.815127 -2.19418 -9.60838
-1.08007 -4.05222 -8.2446
-1.51114 -5.43179 -6.90601
-2.6568 -9.21641 -1.08008
-3.3378 -8.38304 -3.13535
-3.94518 -7.30366 -4.6673
-9.62383 -5.38721 -8.98995
-8.56722 -5.83876 -6.97449
-7.52669 -6.23192 -5.34857
-7.07258 -11.6296 -0.68292
-7.96076 -8.86791 -1.36454
-9.20839 -6.73012 -1.97757
-14.6796 -7.08542 2.12354
-13.2871 -5.79995 0.785308
-11.8895 -4.76329 -0.13818
-15.1767 0.255152 1.63657
-13.2985 -0.0730109 0.314775
-12.0007 -1.22609 1.24596
-6.53421 -2.22896 6.52034
-8.41822 -0.132292 5.55343
-10.5793 0.464113 4.33836
-15.6898 3.07415 6.99685
-13.5996 3.93066 5.05308
-11.0601 4.16038 5.0776
-9.23567 11.1958 4.99249
-9.10089 9.00099 5.73224
-9.27461 7.1966 6.50353
-7.52578 7.17057 14.1255
-8.17326 7.62166 11.9438
-8.73884 8.16871 10.1378
-10.3418 14.7904 11.2677
-8.6782 13.1825 11.4395
-7.75733 11.8343 10.3371
-5.74982 9.34326 16.7534
-4.6402 10.2046 14.1252
-4.33578 10.8758 11.684
-4.88203 4.54768 10.7349
-4.55528 6.75996 10.1173
-4.23269 8.28199 8.9089
-5.24917 13.3324 3.98258
-3.94247 10.7278 4.6062
-4.19336 8.24051 5.10933
-2.08668 9.92015 -1.31272
-2.56465 7.27996 -0.0160682
-3.31293 6.08307 2.10761
-4.18243 -1.24002 3.02736
-3.27468 0.752766 2.26107
-2.88744 2.40367 1.25835
-1.5844 -0.547927 -6.89763
-2.42461 0.913513 -4.44027
-2.00077 0.569607 -1.94935
5.9602 2.83703 -1.92364
3.93882 0.696644 -2.38536
1.69749 -0.230723 -1.59871
0.594505 -6.25051 2.6185
0.841411 -4.06893 1.86874
1.07905 -2.12726 1.63556
1.99272 4.96416 3.2238
0.947253 2.27926 3.98455
0.750625 -0.114257 4.8418
-0.740606 0.318992 12.3754
-1.00009 0.123013 10.0783
-1.13508 -0.200662 8.13978
-0.375664 6.24081 6.68561
-1.8886 4.57066 7.23699
-3.01525 2.95602 7.17008
-8.74214 2.65556 11.1699
-7.80475 3.39952 8.44079
-6.65706 3.36215 6.16396
-8.12354 -1.26745 0.793079
-7.69965 1.59918 1.48817
-7.16628 3.90497 2.43756
-5.74791 9.13786 -1.79857
-6.59009 8.14059 0.119395
-7.80059 7.54635 1.55552
-13.2617 10.5223 5.50824
-12.5268 8.74953 3.22847
-11.5306 6.87091 1.82098
-16.4648 11.4404 -2.10254
-14.6083 9.11854 -1.89627
-13.8349 6.79065 -1.19957
-14.2476 5.99062 -8.57668
-13.1536 4.88306 -6.03564
-12.7558 4.08971 -3.64507
-13.2251 -3.59177 -3.59218
-11.0012 -1.61595 -3.76819
-10.8292 0.851979 -3.14995
-6.26673 6.11051 -4.8511
-6.67142 3.2095 -4.30269
-7.21497 0.718144 -4.31601
-5.53619 -2.28009 -10.1625
-5.29454 -2.83798 -7.24514
-5.07714 -2.39425 -4.74348
-3.12648 -5.64486 2.17504
-2.95683 -4.55605 -0.593737
-2.06005 -3.64076 -2.7984
3.94751 -0.187757 -7.58254
2.94884 -2.38737 -5.83761
1.53092 -3.4993 -4.03328
2.14674 -9.28184 -1.34453
3.94419 -6.91886 -1.08776
4.15536 -4.40181 -1.43756
11.5079 -2.57719 0.10428
8.63677 -1.9432 -0.380424
6.26432 -1.94737 0.554433
6.31266 -2.34037 7.74667
5.44265 -0.561423 5.51983
5.9232 0.635935 3.32031
7.9007 7.66627 7.66016
7.54732 6.01056 5.20778
6.53796 4.38022 3.52682
4.14504 6.14671 -1.80819
5.42527 7.74628 -0.71972
6.54402 6.80151 0.598119
12.7762 8.20631 1.19405
11.5524 8.42749 -0.764486
9.66404 8.76772 -0.318048
10.6318 9.94216 -5.015
5.80244 12.6363 -3.46939
7.64308 11.261 -3.79017
8.8825 9.73437 -3.90898
timestep
-21.5466 10.1382 3.91118
-21.8278 5.39141 5.22896
-22.1446 7.68835 5.15101
-22.6105 9.55393 4.72268
-28.6296 11.3771 8.68051
-26.3349 11.1969 8.39057
-24.5283 11.1122 7.60947
-16.141 13.6528 8.69709
-19.0366 13.3322 8.06995
-21.1186 12.1409 8.93481
-23.8205 14.362 15.2613
-22.8501 14.5538 13.1628
-22.4358 14.8434 11.2588
-24.6428 20.4914 7.92786
-22.9614 19.2578 8.9444
-21.5383 18.27 9.88239
-14.9057 19.4842 10.4001
-16.7275 20.8645 10.7979
-18.679 20.6613 10.6207
-24.2205 23.8366 11.2208
-21.9845 24.0307 10.6336
-20.1314 24.112 9.96988
-22.2029 28.8156 13.5742
-20.5792 28.4048 11.9688
-19.2381 27.7345 10.6908
-13.4314 28.455 13.9339
-14.2635 29.0585 11.854
-15.448 28.0061 10.6833
-18.9847 21.8829 5.95575
-16.7895 23.6984 6.83076
-15.1966 25.1145 8.23064
-8.58692 23.6344 8.84164
-10.6557 23.4686 7.8048
-12.2729 23.2255 6.70639
-11.374 23.9254 2.7635
-12.9383 22.268 2.32921
-13.0723 20.9397 3.77783
-14.2776 15.3359 6.87265
-13.5608 16.4713 4.98072
-13.1122 17.1841 3.19983
-11.8987 19.2046 -5.14263
-12.3129 17.4673 -2.75719
-13.1827 16.5437 -0.545164
-13.1455 10.4682 -0.750794
-12.421 11.9443 0.885906
-11.2482 13.3492 0.156801
-6.57812 14.522 -3.92776
-7.60105 13.0012 -2.50541
-8.33309 11.5113 -1.44462
-9.66473 4.23872 1.67594
-8.22721 6.32713 0.109894
-6.68732 8.14923 -0.790758
-1.13237 9.53391 2.48135
-1.57551 8.90758 -0.398192
-3.0888 7.27883 -1.64702
0.526513 5.11119 -7.7272
-0.371758 4.96479 -5.59317
-1.60367 4.75625 -4.07008
-3.92796 0.0733005 -0.685547
-2.39647 0.598485 -2.34721
-1.00023 1.02599 -3.66939
5.42178 -1.25665 -5.47445
3.19637 -1.16149 -6.12321
1.24416 -1.11625 -5.8637
-4.7209 -0.757262 -6.74307
-3.00072 -3.17756 -6.49115
-0.705842 -4.27136 -6.6905
1.37934 -9.91398 -10.6539
1.9728 -7.96429 -9.54532
0.346435 -6.89974 -9.22503
-7.33217 -8.30469 -12.2103
-4.46629 -9.11753 -12.1302
-2.74245 -8.85077 -10.2702
-3.25435 -17.4566 -9.46182
-2.10881 -14.7087 -9.33102
-1.78776 -12.2311 -8.8203
-1.96875 -8.31698 -4.25123
-0.64202 -9.7543 -5.49875
0.737783 -10.9017 -6.31138
-2.7387 -14.439 -1.41487
0.0891679 -13.6212 -1.87841
1.73388 -13.5985 -3.82671
10.3782 -15.0225 -4.31954
7.66372 -13.8476 -3.95666
5.3195 -14.8505 -3.96916
2.20857 -20.1071 -5.38838
3.90195 -19.2781 -4.03647
5.07889 -18.4264 -2.70568
10.4288 -23.8969 1.5259
9.09855 -21.2844 0.991042
7.12502 -19.9206 0.125601
5.44928 -16.9875 5.77802
6.40902 -17.0689 3.66741
6.67768 -16.5342 1.79048
12.3515 -15.5348 5.61894
11.2123 -15.3051 3.61098
9.89588 -14.5876 2.3332
9.59047 -7.86615 -3.03595
10.8071 -9.97941 -1.32295
11.4591 -12.1159 -0.0929692
15.8881 -17.1985 -0.382621
15.7017 -14.4857 -1.60173
14.8755 -12.0782 -1.75624
13.3632 -5.48894 -2.844
14.7425 -7.31986 -3.20139
15.8975 -8.88017 -3.53638
23.7611 -10.0251 -5.52124
20.8972 -9.24914 -5.24491
18.9341 -7.6347 -5.45183
17.2737 -7.57571 -13.4208
17.5162 -6.9373 -10.5201
17.4633 -5.63487 -8.32838
12.9543 0.485173 -4.88403
13.131 -1.86083 -6.71244
14.0887 -4.07029 -7.55283
12.9453 -11.7362 -7.1331
11.9366 -9.12211 -8.1477
11.3285 -6.65737 -7.90574
5.30965 -5.4587 -11.9125
6.37606 -5.75382 -9.14557
7.59446 -7.04961 -7.31832
3.93027 -13.5907 -9.1089
4.41125 -11.299 -7.2658
5.61793 -9.79896 -5.59359
-0.509698 -9.07556 -1.08645
2.32017 -8.77248 -1.96985
4.70062 -9.68465 -1.90778
7.12064 -13.4406 5.84263
6.3305 -11.807 3.47886
6.20215 -10.1404 1.55311
7.1376 -2.58574 2.63975
8.30742 -5.32205 2.48312
8.91819 -7.7805 2.77551
14.0955 -5.10034 7.58883
13.1545 -7.45408 6.022
12.5351 -8.42514 3.74702
17.1818 -14.5147 4.7182
15.3498 -12.905 3.00566
15.4113 -10.4518 2.31261
21.6874 -5.86385 -0.309467
19.3916 -7.69348 -0.82149
18.1985 -9.86025 -0.202098
17.294 -12.7043 -5.21407
19.1207 -12.3771 -3.82174
20.453 -11.9515 -2.43433
26.0315 -15.3075 1.219
25.0743 -14.0362 -0.469191
24.0414 -13.0382 -1.81772
27.8233 -14.8076 -4.01295
27.4215 -9.06991 -6.03247
27.1828 -11.0472 -4.84267
27.0492 -12.8809 -4.13512
timestep
-17.5928 -3.58197 -11.6198
-21.5653 -1.84589 -14.7229
-20.1778 -3.13454 -13.3826
-18.7673 -4.04579 -12.3526
-20.0339 -10.8539 -14.9544
-18.7863 -8.91878 -14.6695
-17.9093 -7.19368 -14.3006
-17.2253 -4.71584 -22.1989
-16.0285 -5.07535 -19.4935
-16.3492 -4.9792 -16.9656
-14.3389 -0.518978 -11.7942
-14.4381 -1.18049 -14.0157
-14.7153 -1.72164 -15.8895
-13.7041 4.15253 -20.6889
-13.292 2.20254 -19.5014
-13.0031 0.866152 -18.0832
-9.63229 -2.45543 -13.4462
-9.57968 -1.13396 -15.3523
-9.48325 0.150583 -16.8428
-6.62517 2.92808 -21.1528
-6.14353 1.31889 -19.5525
-5.85492 0.179395 -17.9716
-2.10067 -5.03779 -14.4847
-2.37712 -2.94253 -15.4417
-2.73161 -1.21185 -16.3135
1.29259 2.86761 -19.9802
1.04845 1.26786 -18.3178
0.864752 -0.250509 -17.0761
-2.85747 0.790409 -12.8032
0.0566126 0.213588 -12.567
2.37865 0.00502774 -13.6
9.52389 2.48862 -13.5426
7.41838 1.58548 -13.1771
6.05127 0.26478 -12.6597
6.26036 -6.03248 -10.576
7.23184 -3.92616 -10.6213
7.6076 -2.06578 -10.0933
14.0165 2.09898 -9.43826
11.8764 1.25015 -9.15239
9.97431 0.739237 -9.1083
8.56222 5.70922 -13.6523
8.28343 5.2195 -10.7261
7.43458 3.56306 -8.98305
0.591301 0.262312 -8.49413
2.30076 1.75321 -8.00695
3.99741 2.67869 -7.62515
4.7654 5.19397 -1.93143
4.2778 3.18106 -2.97682
4.12636 1.51132 -4.0112
6.0563 -4.09508 0.559428
4.5227 -1.99211 -0.891771
2.47812 -1.46712 -2.32236
1.64431 -4.06721 4.47209
0.422125 -2.93626 2.00073
-0.598292 -2.24238 -0.230804
-6.00456 -5.79057 -1.56345
-5.12407 -3.6865 -1.13915
-4.38057 -1.98194 -0.489086
-10.4917 -1.93267 0.0801161
-8.64682 -1.03175 1.16041
-6.91212 -0.484993 1.91723
-9.26216 -1.34811 7.76984
-7.66149 -0.0832111 6.66517
-6.23465 0.604812 5.494
-6.4324 -2.042 10.7116
-4.01687 -0.777368 9.50888
-3.17725 0.852831 7.73697
1.70723 5.74923 5.05291
0.989895 4.05248 6.46319
0.0453417 2.8664 7.72096
2.9524 9.07494 9.54113
3.08453 6.10652 9.76796
2.10776 3.95287 10.722
-1.48977 5.11059 18.0266
0.383583 4.59014 15.7682
2.33683 3.55847 14.4946
1.98669 -3.65253 16.8173
2.93892 -1.66414 16.0949
3.5624 0.147218 15.6358
9.3435 4.16817 18.1049
8.91166 1.78542 16.3681
7.25098 0.596417 14.8413
6.38685 -4.2298 19.9313
6.71204 -4.50804 16.9821
7.59385 -3.18521 14.9884
6.91725 -7.80089 11.5339
7.81684 -5.779 10.8374
8.2875 -3.92963 11.327
13.8626 -0.781586 12.165
11.8147 -0.708801 10.0013
9.40828 -0.984512 9.20409
9.05713 4.2647 3.72825
9.107 2.2034 4.7917
9.01826 0.464152 5.71259
10.0541 -5.59745 3.17472
9.02584 -3.82008 4.25457
9.61681 -2.28987 3.16365
12.223 3.12503 -1.93624
11.8214 0.177304 -1.76289
10.3452 -1.45141 -0.470412
11.4678 -4.4397 -8.11082
10.5307 -3.51886 -5.43609
8.84378 -2.56417 -3.77916
4.89933 -8.66107 -1.73033
5.60735 -6.85916 -3.00871
6.06201 -5.15099 -3.87841
2.75681 -6.56084 -10.3133
3.3676 -4.72493 -8.04689
2.87803 -4.05046 -5.63684
-3.23308 -8.41889 -3.02505
-1.34327 -6.14632 -3.40512
-0.780802 -3.97267 -4.61439
-6.72046 0.796287 -7.73673
-4.50618 -0.1589 -5.98798
-2.44415 -0.557928 -4.53961
1.22118 6.92978 -1.60554
-0.228364 4.38902 -2.17451
-1.26271 2.06071 -2.05402
-3.79192 -2.13989 3.52381
-2.4225 0.445578 2.95773
-2.42631 2.55818 1.52971
-9.34584 3.52661 2.55854
-6.81116 5.01066 3.06188
-4.48115 4.58102 4.00474
-1.91752 10.7222 8.31783
-1.95995 7.86575 7.46977
-3.21071 5.64403 7.42461
-8.97845 3.93778 10.9345
-6.06312 3.32195 10.9791
-3.66434 4.18368 10.9034
-7.57657 0.768935 15.6552
-4.87455 0.635136 14.4056
-2.68927 1.536 13.4488
-1.18163 -4.93748 14.6959
0.0314579 -3.20614 12.5956
0.214192 -0.671664 12.3826
3.24091 -5.23147 9.42467
3.43315 -2.26743 9.184
3.36629 -0.00914707 10.3665
5.21714 3.86671 4.12251
5.64624 3.45724 7.04289
5.93942 2.62767 9.43632
6.36448 8.10425 10.4022
7.38298 6.32302 11.4849
7.48324 4.54642 12.3301
2.36797 8.43114 15.2225
4.18091 6.99115 15.074
5.51247 5.57934 15.4116
2.86268 2.171 18.4302
5.69432 6.14539 21.6613
5.09387 4.65042 19.9919
4.25855 3.71243 18.4743
timestep
-15.6321 33.4762 -0.96055
-17.8844 36.8124 -3.0228
-17.3168 34.6798 -2.30697
-16.7148 32.8901 -1.74537
-20.3901 26.8007 -2.639
-19.1945 28.4636 -3.72897
-17.7781 29.37 -2.70279
-15.0302 23.1143 1.68816
-14.616 25.2079 -0.391623
-15.6051 26.2587 -2.49411
-13.1373 23.7815 -8.43103
-13.8299 25.4069 -6.92749
-15.4469 24.7825 -5.9909
-21.6481 23.8979 -9.23561
-19.9734 23.0061 -7.90047
-18.2055 22.4727 -7.21425
-13.3058 19.0571 -5.02924
-15.1244 19.0432 -6.46973
-16.6832 19.0216 -7.67414
-20.2227 17.4883 -13.1915
-19.0604 16.6925 -11.348
-18.1448 16.151 -9.68995
-19.8194 10.8081 -5.43718
-18.5459 11.8328 -7.08352
-17.293 12.7077 -8.32689
-18.7795 10.0715 -15.144
-17.5037 10.54 -13.2638
-16.5064 11.4366 -11.8206
-10.4995 15.9008 -8.25742
-11.8512 13.7163 -9.76791
-12.8177 12.3376 -11.6831
-6.58398 13.6217 -16.3441
-8.446 13.1552 -15.0412
-9.73533 12.1966 -13.9011
-4.92123 7.7088 -13.1117
-6.54049 9.05723 -12.1411
-8.30935 9.62937 -11.4894
-10.2398 12.1359 -5.73414
-8.56324 11.4777 -7.19641
-6.96225 10.8333 -8.1464
-2.52378 5.34736 -11.6256
-2.20569 7.73905 -9.87661
-3.83352 8.67669 -8.15221
-1.16854 9.25365 -1.0914
-1.72705 8.25707 -3.11063
-1.75667 7.94422 -5.0554
1.99386 2.74912 -6.28014
-0.11514 3.44927 -5.61356
-1.87435 4.14605 -5.06532
-9.33708 7.01417 -4.34793
-7.10377 5.05024 -4.53677
-5.30375 3.54104 -3.54441
-2.91388 -4.31567 -2.44854
-3.82468 -1.49166 -2.17322
-5.82492 0.0853399 -2.05226
-11.9146 -2.24475 -1.97102
-9.97643 -2.00457 -0.718796
-8.3107 -1.62103 0.260575
-4.54088 -1.87137 5.80947
-6.27964 -2.82683 4.6069
-7.89222 -3.36433 3.61109
-11.8972 -7.82412 3.74635
-11.3676 -6.97718 5.84029
-9.99247 -5.56722 5.8861
-10.5394 -10.3886 8.87197
-8.09863 -8.89743 8.03575
-6.86346 -6.68777 7.72833
-1.3182 -4.52486 12.1266
-2.30752 -5.03998 10.0923
-3.32556 -5.51912 8.47529
-4.88188 -6.59166 1.91427
-2.50967 -5.829 3.54871
-0.925652 -5.84257 5.54697
2.83439 -5.91191 11.4236
2.81053 -6.67027 8.54177
2.80033 -6.43431 6.00283
7.99898 -4.10066 0.654204
6.66027 -5.12688 2.24704
5.74291 -6.21594 3.60825
5.43114 -11.0968 8.006
7.12041 -10.6389 5.59414
8.42851 -8.76479 4.46316
13.8322 -4.24571 7.38433
13.0597 -6.36503 5.43695
11.9701 -7.7169 3.56941
18.2925 -8.49918 5.41101
16.3343 -9.29104 4.45142
14.8227 -10.2272 3.60301
19.6411 -12.9598 8.19433
17.02 -13.4841 6.87701
15.3199 -13.7287 4.99216
14.1003 -20.9707 6.54241
13.8155 -18.794 5.79184
13.4381 -17.0302 4.99979
11.7131 -14.2096 11.6031
11.584 -14.7874 9.35987
11.1502 -15.34 7.5194
6.98491 -13.9272 1.5484
9.57027 -12.8611 2.57791
10.7287 -12.6764 4.84208
14.9368 -10.0388 10.7483
13.5589 -10.705 8.19136
11.3467 -9.82552 7.27729
5.95952 -8.84792 10.5991
7.6537 -7.83032 9.38393
8.8045 -7.08716 7.96818
10.1329 -2.29991 2.79294
8.39525 -2.80385 5.16087
8.22818 -3.34478 7.64723
5.35943 2.32558 12.9524
5.29465 -0.217525 11.4004
5.2348 -1.93525 9.51668
-1.23688 -0.741402 12.2779
-0.0336783 -1.12348 9.57856
1.68343 -2.49842 8.2886
2.92325 3.77944 3.71443
1.98186 1.13361 4.71133
0.725596 -1.07772 4.897
2.84134 1.48671 -0.737151
1.29767 -0.914784 0.117414
1.29475 -2.95746 1.64381
-1.01206 -11.0465 3.16248
0.988741 -8.87638 2.75282
1.65893 -6.73843 1.53522
5.77111 -4.21882 -3.55944
5.14998 -6.76603 -2.14299
4.00057 -8.6062 -0.803171
1.01345 -16.5974 -1.46595
2.66446 -14.1528 -1.88876
4.37565 -12.2674 -1.74909
10.472 -6.94967 -1.80883
8.92119 -9.39846 -2.50083
8.03503 -11.7847 -2.65244
13.8529 -16.5138 -5.75875
11.3949 -15.6706 -4.30014
10.4721 -14.6569 -2.15003
9.44444 -19.9391 1.90564
11.4178 -17.7209 1.64887
12.8429 -15.9231 0.535827
18.4749 -20.9585 3.33198
17.4036 -18.4822 2.06679
16.5282 -16.1737 1.42864
23.3516 -12.7143 0.985453
21.0391 -12.8752 1.08094
19.2928 -13.5773 1.66262
13.6359 -12.4201 -1.62984
15.7046 -11.6443 -0.92208
17.5849 -11.1126 -0.670994
18.6174 -6.34478 1.33188
13.6518 -5.2853 -0.147682
15.6249 -6.46532 0.163514
17.3619 -7.38661 0.0416056
timestep
10.3128 2.06791 0.982079
13.7436 5.46996 3.35002
12.0919 4.23354 2.2891
10.9963 3.35585 0.906931
15.7641 7.46582 -0.353865
14.8421 5.49627 -1.16209
13.8111 3.87386 -1.59287
16.9808 4.59804 4.34416
16.6676 2.7111 2.05905
16.0395 1.27128 0.0504175
13.88 -2.50584 3.96605
14.1759 -2.49431 1.66502
14.3344 -2.11074 -0.260795
8.10411 -2.66691 1.26585
9.63267 -2.60534 -0.47831
10.9724 -2.73662 -1.91673
6.38041 2.11554 -2.62854
7.86268 0.624886 -3.60997
8.99717 -0.735073 -4.47272
15.6024 0.80224 -3.97752
13.7135 0.209762 -5.18718
12.0988 0.523949 -6.27119
12.5795 -3.05552 -12.2759
11.4272 -1.57934 -10.9065
10.6724 -0.201618 -9.71774
6.88264 5.3412 -10.2819
7.18076 3.19609 -9.45006
7.15805 1.22674 -9.49533
4.67305 -5.14536 -10.5292
3.8707 -2.4047 -9.67745
3.52782 0.107362 -9.40452
-0.388469 5.38947 -8.96331
-0.065711 3.11551 -8.63567
0.143367 1.23311 -8.09362
-1.18359 -3.3529 -5.01191
-2.82787 -2.25679 -6.22733
-2.80208 -0.28696 -6.23535
-7.59609 4.20599 -3.89753
-6.39383 2.22292 -3.8313
-5.66287 0.393546 -3.8285
-13.782 -3.02334 -4.4936
-11.1189 -2.32225 -3.35497
-8.81292 -1.42817 -2.73385
-12.3687 -4.18406 1.69646
-10.3123 -3.91874 0.655718
-8.4496 -4.01898 0.0222168
-11.2264 -10.0198 1.80843
-10.1023 -8.01026 1.5244
-8.48938 -7.79859 0.413336
-9.71395 -9.0595 -5.44608
-7.46804 -9.89863 -3.67629
-6.43937 -10.4315 -1.40466
0.790496 -12.4484 -3.32231
-1.51659 -12.7991 -1.46899
-3.93409 -13.2184 -0.774528
-8.11222 -18.2063 -0.935394
-6.29936 -17.3496 0.231658
-4.83161 -16.3853 1.12427
-2.79628 -17.5349 8.16845
-2.7128 -17.9498 5.88737
-3.11543 -18.2166 3.9775
-4.3912 -24.8756 1.13613
-3.44121 -23.2963 2.54529
-2.41922 -21.9244 3.52219
1.21095 -23.6515 -3.33441
0.297464 -22.1456 -0.930594
0.136404 -20.5623 1.06181
-1.01437 -17.6786 -4.23513
-0.883291 -16.8691 -2.06491
-0.753563 -17.0582 -0.108304
1.99565 -10.8109 1.83628
0.835441 -13.4022 2.74165
-1.38586 -14.6543 2.76597
-8.62615 -13.7687 5.04269
-6.00232 -12.5981 4.25109
-3.89353 -11.8134 3.05195
-2.55348 -8.56302 -2.01999
-2.50719 -8.0161 0.234144
-2.75992 -8.29569 2.16762
-0.148075 -9.9919 7.41946
-0.768053 -7.45496 5.9842
-1.79806 -5.56024 4.62347
3.20414 -0.477053 1.75656
0.645321 -1.787 2.542
-1.49003 -1.83592 3.93554
-5.42489 0.729023 8.32056
-4.86975 1.05448 6.09159
-3.8222 1.12459 4.42462
-7.03035 6.30512 -0.520851
-6.66507 3.63946 0.760251
-5.19064 4.24804 2.74988
-6.99506 10.8274 6.39125
-6.09673 9.25116 4.94528
-5.2849 7.91381 3.74819
-2.49347 11.4469 4.74174
-1.83804 9.76478 6.19893
-1.73579 8.14199 5.08673
-6.99255 5.18352 7.33349
-4.11443 5.42418 8.0676
-1.57733 5.51487 7.82775
5.37545 1.57386 9.27508
2.68809 2.60289 8.50077
0.223128 2.17336 8.00864
0.502459 -1.37151 13.593
-0.525043 -1.09938 11.5308
-1.08992 -0.994041 9.6464
-8.99101 -0.111751 12.1761
-6.46528 -1.69251 12.2241
-4.45112 -2.33973 10.8005
-9.11034 -9.13777 10.7561
-6.8869 -7.53947 9.58046
-5.18569 -5.68699 9.15929
-11.647 -5.91814 6.40195
-8.89347 -5.62156 5.30158
-6.53516 -4.75288 5.73181
-10.7031 0.222246 4.00137
-8.01939 -0.853451 3.27941
-6.00824 -2.35536 2.82995
-5.25463 -5.20616 -2.34351
-3.27757 -3.37149 -1.07637
-3.28702 -1.29278 0.400623
0.712115 3.4873 3.86277
-0.292904 2.35948 1.29404
-1.73567 1.97175 -0.772496
-5.97168 7.14818 -5.26695
-3.65319 5.27742 -5.33979
-1.98611 3.80666 -4.09063
5.46526 3.73001 -5.73469
2.92565 5.27385 -5.51706
0.821791 6.3282 -4.53499
-1.61554 11.2393 1.16826
-0.651994 10.3432 -1.50549
0.530192 10.0335 -3.74358
2.86192 12.5787 -11.0684
2.07189 13.1484 -8.25206
1.87104 12.9927 -5.71504
5.65109 18.7012 -8.95835
3.85261 17.7987 -6.7603
2.90043 16.5253 -4.76675
4.19189 15.6841 2.37757
3.59367 17.162 -0.140012
2.95836 18.951 -1.8424
5.64279 24.7416 1.1705
4.00421 23.7755 -0.157676
3.02059 22.7369 -1.51186
4.82956 27.2464 -6.14824
3.11575 26.4829 -4.78356
1.76446 25.6283 -3.63251
-1.01091 21.7847 -5.89301
-5.0251 25.1899 -4.09808
-2.89507 24.5528 -4.761
-1.15154 23.7228 -5.15097
timestep
-4.57743 -15.2897 4.81773
0.371375 -16.0731 4.96975
-1.79674 -15.3477 4.57541
-3.55047 -14.6745 3.98195
-0.50286 -10.7292 7.64316
-1.48323 -10.7708 5.54088
-2.46575 -11.0349 3.85392
1.23983 -15.757 -1.07186
-0.518981 -13.4747 -0.31156
-2.50593 -11.9494 0.165828
-9.66274 -12.4301 -1.52499
-7.42497 -13.0094 -1.7229
-5.47131 -13.2403 -1.82892
-1.70784 -18.3706 -1.8102
-2.55971 -16.591 -3.0308
-3.13233 -15.0962 -4.17913
-5.26028 -18.0474 -8.03436
-3.48442 -16.991 -9.08925
-3.20068 -15.3973 -7.96661
0.709916 -9.78547 -7.48864
-1.05785 -11.2323 -7.89355
-2.75145 -11.7122 -8.77808
1.56131 -11.6486 -13.6328
-0.126581 -10.4832 -12.5487
-1.66433 -9.57016 -11.7225
-7.4083 -11.8813 -13.6812
-6.37607 -9.96338 -12.8822
-5.26239 -8.46693 -12.2487
-7.84193 -9.24235 -8.97102
-7.72939 -6.3667 -8.19748
-7.17971 -5.64227 -10.5798
-11.1088 -0.323757 -9.13449
-9.17383 -1.42262 -9.79077
-7.29065 -1.86705 -10.1609
-6.03339 -0.128895 -2.71221
-5.74506 -0.175442 -5.01375
-5.72241 -0.6154 -6.93387
-1.78629 3.19402 -10.9899
-2.19909 1.60454 -9.3511
-2.17186 0.474176 -7.73789
-1.95948 5.11092 -3.04664
-0.324722 2.74896 -3.8398
0.711764 0.939261 -5.30717
4.56408 -4.49294 -6.21512
4.99707 -2.22607 -6.45224
3.88158 -1.15519 -5.23169
10.2737 0.818209 -4.2252
8.43584 -0.149601 -3.19184
6.8187 -1.2119 -2.82129
5.17465 4.52697 -4.3546
5.30749 3.35249 -1.61903
5.18835 1.15331 -0.333787
9.09671 -1.90793 4.57978
6.1704 -1.60211 4.10697
4.16103 -0.836437 2.73633
-2.61664 -1.51653 4.74665
-0.45364 -2.35171 4.82612
0.702454 -0.842196 4.31063
-0.345467 5.33836 4.38387
0.459834 3.42705 5.42347
1.47094 2.14675 6.52775
7.3189 -0.514634 9.62785
5.11555 0.195591 9.47556
3.37335 1.09926 9.646
8.925 3.50804 14.2103
6.21526 4.01078 13.0767
4.30952 4.33062 11.4129
-1.5539 5.25681 10.2039
0.563769 5.97031 9.58033
2.36179 6.46963 8.94896
7.65738 8.27883 3.84519
4.96305 8.62902 5.06925
2.82341 9.19115 6.3374
-1.41796 13.0064 10.9141
0.184589 13.0584 8.40198
1.04533 12.5382 6.05916
2.81235 15.7316 -0.159632
1.49469 15.6206 1.74664
0.522702 15.2128 3.41042
-2.83979 18.2284 8.62967
-2.08669 18.6892 5.78345
-1.94482 18.1005 3.30641
1.92939 22.546 2.42423
-0.474316 22.1558 0.706572
-1.89985 20.1318 0.0953284
-3.83905 18.1842 -6.49313
-2.69455 17.3306 -4.66451
-3.11853 18.3303 -3.02083
-8.9715 22.2522 1.70581
-7.74078 20.4299 -0.305459
-6.64349 18.5387 -1.61769
-6.53369 12.1153 -2.97551
-7.79831 13.9362 -2.29193
-8.92228 15.5141 -1.93446
-11.7209 11.2797 3.41034
-10.8627 13.235 2.50337
-10.2004 14.8448 1.58099
-9.2705 19.7388 7.76828
-8.71638 17.8675 5.51631
-7.53111 16.495 3.72372
-2.73814 13.1249 -2.19712
-3.90511 14.2189 0.31715
-4.42164 14.517 2.79636
-5.13743 12.1328 8.67657
-3.69243 12.023 6.86485
-2.58518 12.2761 5.25527
-4.72016 6.44907 7.46279
-3.54749 7.74717 5.05028
-1.60615 8.88385 3.85024
3.1383 11.991 -1.28249
2.82959 9.81977 0.73515
1.30639 7.96256 1.59032
5.47582 3.63752 5.43027
4.20643 4.02189 2.76169
2.21053 4.29122 1.19809
-4.47855 0.704623 3.13227
-2.11301 1.77429 1.66925
0.122933 1.17266 0.601223
4.20393 -6.00224 -1.39394
1.97419 -4.03905 -1.6274
0.573442 -1.90889 -1.57603
-0.26586 -4.33391 -8.79983
-1.2727 -3.65095 -6.07949
-2.2707 -2.52865 -4.01869
-4.25988 -10.593 -4.77181
-2.99725 -8.44296 -3.13976
-2.92485 -5.96622 -2.53719
-6.62459 -9.19914 2.67805
-4.40701 -7.28801 2.12099
-2.33757 -6.10549 1.2146
2.56799 -12.815 3.78755
1.57044 -10.1767 2.82585
0.748247 -7.7671 2.68319
2.85191 -4.48197 8.56982
3.41694 -4.44248 5.64414
3.68384 -5.43732 3.31144
10.6978 -7.47341 6.17706
8.28532 -7.71998 4.44509
7.40104 -6.01147 2.77132
15.6092 -5.0735 0.132564
12.6304 -5.148 0.170093
10.1895 -5.88566 0.192641
15.5046 -9.49502 0.913298
13.3246 -9.44086 0.121382
11.5436 -9.31911 -0.711806
9.60867 -9.20869 -4.91533
9.5806 -11.5092 -4.61639
9.76757 -12.0116 -2.72071
10.3644 -15.7588 -5.16208
8.70627 -18.2824 -0.0524283
9.39836 -16.7546 -1.65529
10.3165 -15.7543 -3.08263
timestep
-11.8511 -6.81731 -4.03445
-13.1798 -3.18776 -7.0267
-12.0459 -4.45643 -5.44962
-11.01 -5.64762 -4.2711
-4.75701 -5.3941 -6.83564
-6.61475 -5.03429 -5.49335
-7.33285 -4.90679 -3.66332
-6.83983 2.31629 -5.43045
-6.96289 0.237393 -3.29892
-7.41109 -1.67259 -1.66993
-12.6431 -0.21027 -2.02254
-12.0531 -2.40773 -1.56929
-10.7869 -2.348 -0.061239
-12.6098 -1.62903 6.34866
-11.07 -2.44177 4.8154
-9.76766 -3.14019 3.51268
-11.2495 -6.70365 8.54851
-10.0936 -6.42726 6.55604
-8.94558 -6.55613 4.96035
-9.07826 -13.524 5.65832
-8.21058 -11.4755 5.00017
-7.32202 -9.90765 4.20443
-4.86259 -14.3869 -1.2589
-4.65116 -12.9312 0.535113
-4.78131 -11.4697 1.84965
-1.60791 -10.3072 -1.06603
-0.682748 -9.30374 0.810045
-1.81446 -9.16407 2.41637
-5.96601 -8.71161 9.19729
-4.06807 -7.93321 7.03573
-2.79781 -6.74087 5.17374
-2.91926 0.586303 3.79299
-1.83596 -1.28444 4.63513
-1.44697 -3.20641 4.82383
4.56576 -3.29808 9.63474
3.16191 -3.43857 7.79303
1.66248 -2.52549 6.89919
-0.797524 2.66971 9.90657
0.374753 2.04565 8.00428
1.23351 1.22157 6.43448
3.20606 8.65332 6.55008
3.97939 5.78152 6.36262
3.24973 3.95831 4.73596
4.13121 0.965343 -1.21982
4.1617 3.20483 -0.614682
4.6874 3.29363 1.28181
11.8832 4.84791 1.13243
9.62807 4.76221 0.594633
7.76618 5.19036 0.114068
7.73542 10.463 -2.56732
7.33673 7.73113 -3.6891
7.10633 5.19232 -3.6282
3.32076 -1.61167 -7.66952
5.21888 0.549687 -6.891
6.45916 2.73422 -6.45302
10.8909 4.3124 -12.3217
9.00474 3.58484 -11.1835
7.38586 3.33775 -10.0885
3.59168 5.49634 -14.3765
4.73854 3.68192 -13.4962
5.20076 1.88407 -12.8366
7.21119 1.18107 -17.3654
6.54288 -1.03672 -17.2344
5.96359 -0.852317 -15.3606
13.9658 -4.30514 -14.7962
11.0055 -3.97701 -14.8932
8.60219 -3.37041 -14.2943
3.80359 -4.79304 -11.9938
5.71548 -5.39959 -10.8279
6.78639 -3.75294 -10.9782
9.22099 -6.91376 -6.58653
7.72445 -4.34893 -6.33658
8.17848 -2.28388 -7.76197
13.9091 2.26252 -12.7956
12.681 0.568798 -10.6734
11.2236 -0.231724 -8.74033
12.5119 3.71314 -3.16562
12.1111 2.04526 -4.72763
11.2191 2.72125 -6.34869
6.41856 8.78854 -9.76572
8.821 7.43477 -8.6361
10.5175 6.3907 -7.04433
16.6151 9.7184 -7.43588
14.5114 9.43673 -5.34413
11.9848 9.26865 -5.04323
8.2432 15.5066 -3.21376
10.1293 14.1557 -3.21958
11.3811 12.6466 -3.4115
17.9692 14.2518 2.37558
15.4074 13.6928 0.959544
13.1589 13.7571 -0.240861
7.06683 13.5102 1.49612
9.13493 14.5267 1.76488
10.8107 15.4602 2.21348
12.518 20.9864 5.30425
13.127 18.7784 4.93557
13.5268 16.9147 4.43772
16.4201 12.1784 10.6039
15.4413 13.5404 8.14061
13.3367 13.9031 6.74734
9.23505 10.0233 2.07708
9.56195 11.0678 4.84882
10.6267 11.271 7.15697
6.5998 6.42605 9.93804
8.17791 7.88027 10.8196
9.32108 8.42554 9.31074
12.8335 6.45583 3.60054
10.5501 5.82992 5.41017
8.9273 5.23466 7.28502
5.06684 -0.397172 11.6526
4.90081 1.21841 9.1541
6.46292 2.34936 7.48566
11.3903 -0.422587 3.15119
8.58065 -0.572158 4.13307
6.11913 -0.184456 4.67463
-0.117508 3.28407 2.67914
1.38693 0.76858 2.14121
2.87359 -1.1409 2.94516
2.73871 -8.83782 5.30884
1.90483 -6.35338 3.89017
1.4383 -4.56459 2.13374
0.726916 -4.6208 -4.42715
-1.25968 -5.70013 -2.48579
-1.63475 -5.13261 -0.0282026
-6.44074 -0.130586 3.41012
-5.72314 -2.784 2.2591
-5.30128 -4.93086 0.949342
-7.547 -10.607 -4.58455
-7.57531 -8.80228 -2.21337
-8.07292 -7.22589 -0.271767
-9.53375 -13.9633 1.85743
-10.7557 -11.3121 1.25884
-11.2662 -8.82444 1.02744
-14.2082 -7.74849 7.23894
-13.7256 -6.85923 4.43597
-14.0734 -6.43358 1.94589
-18.5319 -2.61403 -4.55968
-17.3673 -2.94132 -1.83625
-15.7454 -3.62427 0.00929825
-15.9012 0.544859 5.45955
-17.6993 -1.28198 3.93974
-18.2569 -3.52357 2.85935
-20.2186 -9.56474 2.55642
-20.4415 -7.38497 3.31885
-21.0051 -5.74581 4.25503
-23.5372 -1.80584 8.05656
-23.7172 -3.91874 7.11545
-23.8578 -5.85187 6.76322
-27.7264 -8.42541 9.22405
-23.8058 -12.0797 6.76265
-25.021 -10.3633 7.74226
-25.8855 -8.68 8.28989
timestep
-22.6977 -4.17593 8.48815
-24.4889 -2.37822 12.5166
-22.9074 -2.78291 10.868
-22.0654 -3.01178 9.10181
-26.0951 1.9019 9.5224
-24.239 0.831744 8.6326
-22.2915 0.708628 8.36196
-19.944 6.97823 11.3515
-19.266 4.26569 10.3205
-18.822 2.0541 9.13137
-15.593 -2.2744 5.85453
-15.2492 -0.648036 7.47291
-15.243 0.826202 8.77973
-9.31999 4.02315 12.5676
-11.0624 2.77608 11.6782
-12.0958 2.56065 10.0148
-12.5771 6.17505 5.42456
-10.8475 5.40287 6.76429
-9.56789 4.56248 8.0041
-6.98606 11.6122 7.61814
-6.92461 9.42003 8.37501
-7.24579 7.49766 8.66176
-6.75816 1.67966 9.36061
-5.92641 3.51185 10.5155
-5.86245 5.26635 11.4091
-4.5084 7.43005 18.349
-4.65355 7.87091 16.0759
-4.21442 6.94603 14.3928
0.408694 0.585791 12.9501
-0.868446 2.99569 14.1508
-1.06114 5.14413 15.5108
1.70749 4.88248 22.0391
1.56291 5.86923 19.9444
1.52623 6.3289 18.0291
8.2127 5.43249 18.1575
6.36283 6.71506 17.5959
4.85488 7.7836 16.9138
5.69275 3.32531 12.1771
5.82671 5.52072 12.9151
4.27334 6.65867 13.331
-1.76849 10.4977 13.0153
-0.458936 7.85134 12.6127
1.05867 6.2383 11.3488
-1.51742 11.0318 7.79783
-0.554784 8.92218 7.8688
0.604599 7.33478 7.73888
5.61433 5.04847 3.61138
3.4595 4.35209 4.11551
2.42021 5.91324 4.71848
-0.768039 12.9617 4.63195
0.0633039 10.3333 3.50024
0.95482 8.33807 2.18611
-2.96841 3.60738 0.864894
-1.43571 5.36689 -0.988577
0.558569 6.92158 -1.31768
4.17587 11.319 -3.17785
3.76391 9.09297 -3.68513
1.95434 8.71262 -4.36464
-1.3289 11.5067 -10.8021
-0.755751 10.0325 -9.10477
0.147333 8.99337 -7.69569
4.25602 8.74315 -12.9317
2.89673 7.58012 -11.4545
2.09944 6.6196 -9.93052
8.43731 9.43664 -8.3352
6.81975 7.10765 -7.41884
4.51541 6.08078 -7.04733
-0.438691 2.99873 -5.31894
1.45993 4.08896 -4.55146
3.13446 4.76225 -3.76184
8.22022 8.95624 0.392136
6.06569 7.22495 -0.721867
4.99694 4.92532 -0.453567
8.44079 -0.0855 -1.29512
6.07492 0.179503 0.497321
3.87803 1.46524 0.649104
-2.08562 -2.74945 1.31945
-0.674556 -1.06799 2.07046
0.60814 0.41324 2.27426
-3.75395 5.98846 6.63247
-2.10942 3.51469 6.3951
-0.255623 1.9304 5.64948
6.20852 2.66094 6.97611
4.05553 1.30305 8.52568
1.93566 -0.0334199 8.05403
0.89856 -7.45399 8.30303
1.39717 -5.34337 9.12707
1.7501 -3.47708 9.64987
2.12983 -6.02344 16.1274
4.22042 -5.47575 14.0756
4.59025 -3.84909 12.1469
5.71665 -10.1457 8.94698
6.45075 -7.96461 9.24101
6.20063 -6.02526 9.48026
9.5697 -1.02811 8.11611
7.58874 -2.03162 7.44442
5.82864 -2.90985 7.33646
-1.4112 -5.9533 5.87339
0.656965 -3.96277 5.07283
3.1351 -3.47826 4.71697
9.92201 -5.62809 1.83203
7.21681 -4.42675 1.48689
4.7209 -3.94086 1.2948
-0.666669 -2.54808 -3.23205
1.49665 -3.07448 -2.57987
3.32096 -3.73146 -2.23166
9.89424 -5.10746 -6.01892
6.96532 -5.2827 -6.5396
4.78015 -4.27285 -5.69835
-2.43301 -5.10454 -5.46286
-0.129785 -5.5908 -7.29018
2.29015 -6.11189 -7.90228
6.78656 -13.0995 -8.01098
5.80006 -10.7599 -9.57091
4.6537 -8.48563 -9.69672
-0.105796 -11.0697 -15.8347
2.33989 -10.8233 -14.1499
4.14834 -9.19108 -13.3963
-3.08102 -5.61212 -14.4741
-0.119586 -5.35409 -14.6833
2.31931 -5.97933 -14.2791
9.21978 -6.25872 -13.4305
6.73682 -4.82548 -12.6174
4.47587 -3.80133 -12.0329
-0.603097 -0.537174 -6.11014
1.99905 -0.562942 -7.56224
3.2154 -1.03465 -9.75324
8.02588 2.88178 -6.42219
7.57698 1.79942 -9.16216
5.7006 1.61062 -10.8786
11.7851 -1.24239 -16.0009
9.18883 -0.946202 -14.5684
7.11451 0.496674 -14.2252
1.46811 0.732249 -18.1672
2.76367 -0.880518 -16.0222
4.94115 -2.18985 -15.8061
9.12069 -9.86827 -17.0532
7.04604 -7.75204 -16.7405
5.53291 -5.72554 -17.0665
-0.408561 -5.07473 -21.3779
1.74281 -6.78769 -20.2299
3.33759 -8.24518 -18.8753
7.95104 -13.2557 -18.2999
5.72613 -12.6047 -18.3912
3.90209 -11.9214 -18.0963
5.53241 -16.745 -14.7485
3.63205 -15.9343 -15.8039
2.19363 -15.0743 -16.8393
-0.769682 -18.284 -18.2828
-2.63395 -13.1634 -20.3556
-2.15148 -14.8731 -18.8634
-1.25468 -16.3073 -17.8537
timestep
-3.33485 19.6778 -6.04254
-1.92299 18.1216 -1.707
-2.13878 18.3645 -4.00413
-2.11485 18.888 -5.90315
2.53312 13.7755 -9.52789
0.944744 15.4053 -9.07716
-0.433033 16.6945 -8.51078
-4.18421 11.1412 -12.7894
-2.89903 12.6728 -10.5797
-2.75299 13.6963 -8.24869
-2.5014 7.31069 -7.60427
-3.09293 9.33887 -6.64565
-3.3043 11.0077 -5.62025
-8.27627 10.171 -0.919519
-6.08427 9.97892 -1.65481
-4.18032 9.79661 -2.12697
0.983483 10.9305 2.20517
-0.559286 9.62425 1.06675
-1.99803 8.35197 0.628311
-4.52455 2.4563 1.47286
-2.99466 4.01744 2.25046
-2.06447 5.50576 3.14519
-0.175344 7.249 9.30906
-0.853955 7.05795 7.09877
-0.670905 5.1457 6.66206
3.40809 -0.694108 8.12256
1.6026 0.751444 8.30415
0.111922 1.99544 8.63768
-3.27216 6.54872 10.4112
-2.38884 4.11752 11.8908
-1.86032 1.62303 11.8644
-7.18994 0.689937 6.28067
-6.07211 0.685882 8.3136
-4.86298 0.451965 9.85118
-4.73373 -3.40032 16.5877
-5.18979 -2.55752 14.4749
-5.14656 -2.2245 12.5337
-2.92101 -3.47835 6.41341
-4.07023 -4.38255 8.21455
-4.96056 -4.93933 9.88135
-11.4617 -7.56795 10.5379
-8.78575 -7.03598 11.7366
-6.59038 -8.15552 11.0813
-3.10636 -14.044 13.5182
-4.56111 -12.9687 12.0656
-5.49246 -11.7824 10.7982
-8.59539 -13.6145 4.08722
-7.98056 -13.6788 6.32335
-7.35947 -13.8171 8.18776
-13.5909 -18.4474 8.58929
-10.9953 -17.5723 9.76294
-8.51683 -16.994 9.92205
-3.31133 -20.1025 12.4199
-5.10521 -20.4954 10.073
-7.31326 -20.4191 8.79973
-12.5292 -22.2059 4.51028
-10.5288 -22.9365 5.4306
-8.83525 -22.976 6.43624
-8.53758 -22.4948 -0.125483
-7.41881 -22.7043 1.89611
-6.36418 -22.8761 3.55114
-1.27841 -24.506 7.72421
-2.49268 -22.863 6.62503
-3.26478 -21.5904 5.33457
-5.44737 -20.7014 -1.40537
-3.96811 -19.5407 0.906544
-2.22038 -19.0591 2.69985
3.96556 -17.661 3.26505
2.01084 -16.7509 2.40881
0.171964 -16.199 1.96739
-5.17983 -13.2896 0.472613
-2.37453 -12.3662 0.0750574
0.112514 -12.6754 0.545702
7.44698 -13.0174 0.997725
5.04818 -11.3955 0.293779
2.86423 -10.0989 0.0666799
2.89019 -4.25616 3.37727
2.45939 -5.3653 1.38563
2.52443 -6.33475 -0.328086
-0.501899 -4.9333 -7.37085
1.3284 -4.84375 -5.02088
3.27833 -4.32293 -3.46243
11.0817 -5.24172 -3.43313
8.49714 -3.81341 -3.03268
6.47117 -2.27632 -3.22065
11.846 1.02517 -4.86613
9.76058 1.11653 -3.85375
7.95739 1.21737 -3.06681
1.89676 5.0169 -0.428901
4.69136 4.65121 -1.39685
6.55482 4.74852 -3.1348
6.78472 7.73863 -8.96836
7.19584 7.98837 -6.69877
7.22691 8.12943 -4.73408
4.99979 14.8776 -3.38216
6.43343 13.0723 -3.12112
7.38794 11.3835 -2.77825
11.6786 17.0128 0.394364
9.92233 14.6619 0.913273
8.77299 12.406 0.609376
8.12817 16.316 6.90428
7.83521 13.5723 5.7788
8.33921 11.5646 4.28957
5.02109 8.74233 9.44495
6.40106 8.50362 7.59533
7.746 8.3152 6.16826
3.7155 5.00839 9.02886
4.82631 4.24433 6.37128
6.57463 5.01889 4.68429
12.3212 -0.0214678 1.04606
10.1022 1.96061 1.21277
7.90172 3.17742 1.63671
6.07685 -4.06662 1.79455
5.65074 -1.12269 1.6151
4.69539 1.19606 1.1533
-1.57174 -0.723903 5.63737
0.565705 0.942145 4.39801
1.89351 2.75498 3.19259
2.68923 11.3093 5.03194
2.58567 8.33194 4.96116
2.90556 6.41592 3.30919
10.5891 7.73568 -1.38973
8.0303 7.56081 0.127575
5.8409 7.88442 1.39419
2.36871 15.546 -0.972083
2.88648 12.6362 -0.590598
3.79535 10.2593 -0.754235
5.03448 11.7855 -8.10389
3.27637 10.4587 -6.09662
2.32991 9.19429 -4.09464
-4.6335 4.46284 -2.93631
-1.67605 4.69666 -3.21768
0.181424 6.06682 -4.30165
3.31749 1.02716 -5.05777
1.19227 1.97272 -6.9205
0.397765 4.28332 -7.65013
2.15898 8.4409 -14.489
1.18928 6.47986 -12.4655
-0.195275 4.62962 -11.3876
-7.26575 4.18542 -11.5258
-4.83396 2.54887 -12.0628
-2.5143 2.10233 -13.0232
2.1364 -0.735621 -14.7971
0.0265281 -1.44254 -15.4537
-1.20404 0.0230992 -15.9215
-1.68052 3.62422 -22.5476
-2.08994 2.14569 -20.8073
-2.6882 1.09712 -19.2504
-2.11408 -2.08879 -22.3212
-6.35007 -2.92446 -19.6138
-4.12482 -3.28917 -19.0683
-3.19164 -2.42885 -20.5749
timestep
-6.26043 23.6521 19.716
-4.68097 18.8269 19.9054
-4.73181 21.1244 20.224
-5.05631 23.0661 20.2976
-1.24118 22.289 25.3118
-1.90393 23.9271 23.8085
-2.40203 24.9858 22.2236
4.04957 24.6677 23.5914
2.13557 23.8614 21.4543
0.272283 23.9825 19.7173
-0.291074 26.6152 13.3596
-0.250242 24.8126 14.8195
-0.0103439 23.2528 15.9989
-1.53413 16.8568 15.2869
-0.437569 18.7863 14.6109
0.200655 20.3351 13.574
4.50831 18.9196 7.78814
2.52819 19.2951 8.93727
0.837151 19.4281 9.93912
-5.10944 19.5879 5.77554
-3.05086 18.6662 6.31885
-1.38006 18.0635 7.17095
2.75239 13.1007 6.8305
1.0335 14.1504 5.67903
-0.566249 15.0653 4.98283
-3.63719 15.1216 -0.982672
-3.477 14.8662 1.31766
-2.43983 13.3999 2.1269
-2.71218 4.84477 -0.316676
-1.66748 7.55632 0.344008
-1.82765 10.1013 0.342347
1.20176 12.2335 -3.83556
1.37844 10.184 -2.76284
-0.419424 9.46693 -3.12961
-6.08613 9.40264 -6.84847
-4.02982 8.44985 -6.35232
-2.50663 7.45983 -5.59029
-2.94514 0.734726 -3.68242
-2.42029 2.22645 -5.37997
-1.97274 3.8027 -6.47362
-9.34689 1.95913 -8.87919
-6.88906 3.23527 -9.97962
-4.49502 3.81009 -9.31581
-1.63468 9.41175 -9.57594
-1.82705 7.24269 -10.3763
-1.83038 5.55332 -11.3897
3.85211 7.98245 -11.3993
2.75064 6.13254 -10.535
1.85059 4.60978 -11.4022
0.665462 -0.310139 -5.96525
2.42981 0.473209 -8.23546
3.39221 1.26692 -10.4595
9.55812 -2.45532 -10.5604
6.66709 -2.51888 -11.2803
4.56206 -1.72895 -12.4834
-0.302336 -5.59056 -15.5487
1.66015 -5.33466 -14.3381
2.88992 -5.12528 -12.8134
6.25813 -11.3331 -10.0444
4.74514 -9.92687 -11.1008
3.4161 -8.8055 -12.0265
1.40204 -12.929 -16.174
1.10961 -12.2122 -13.987
0.489589 -11.1979 -12.4161
4.18021 -18.3387 -9.78062
2.91483 -15.7328 -9.0819
1.49046 -13.7316 -9.76684
-2.28332 -16.8747 -9.30981
-3.14564 -14.7966 -8.74354
-1.77143 -13.7314 -7.81746
-4.43116 -20.2661 -4.15169
-2.97503 -17.7903 -4.94565
-1.66111 -15.6437 -4.53557
4.85635 -18.6595 -1.39675
2.27152 -17.2017 -1.66845
1.00185 -15.0026 -1.90165
4.07531 -13.0864 1.93496
3.94211 -12.4279 -0.285611
2.17986 -11.6191 -0.635036
-1.5417 -3.70892 -2.25234
-0.591771 -6.52892 -2.41252
0.279656 -8.33457 -0.836767
-5.2618 -6.59426 5.83245
-3.12147 -6.89726 3.7812
-0.884692 -7.16511 2.58605
6.45602 -6.03039 3.43778
4.20072 -6.1234 3.97386
2.35202 -6.57238 4.48601
2.04211 -9.54513 10.6351
2.07915 -6.92766 9.21104
1.52872 -4.8838 7.78899
2.48525 1.44597 5.19051
1.89886 0.244552 7.0866
1.01817 -1.13845 8.17868
-0.951073 0.573685 14.0775
-1.0735 0.924841 11.7875
-0.802837 1.66682 9.98277
4.94316 7.20442 11.0678
2.44081 5.75529 10.3476
0.675507 4.92588 8.70497
-2.18237 9.14033 6.55196
-1.3705 6.78881 4.91134
0.357455 4.9135 4.91833
2.35601 -0.780387 0.284242
2.00019 1.39047 1.02125
1.53992 3.15638 1.76338
3.4091 9.11102 1.86941
3.86407 7.04966 -0.233963
2.44232 5.21942 -1.29771
1.23185 10.3442 -7.41797
1.56945 7.47078 -6.70399
2.3878 5.6948 -5.0671
6.9713 9.00086 -9.7036
6.25357 6.60759 -8.07952
5.20652 4.42523 -7.27719
13.0147 3.48894 -5.77397
10.1669 2.80979 -6.33031
7.90718 1.77815 -6.90652
11.1668 -4.26949 -2.58889
9.04476 -2.72148 -3.99639
7.61291 -1.88316 -5.93277
0.557726 -4.06792 -8.93003
3.46595 -4.57346 -8.52135
4.94664 -4.54185 -6.44552
6.85512 -7.53616 0.298972
5.08207 -7.75306 -2.08633
3.92511 -7.54193 -4.34892
5.07361 -13.7362 -4.94822
3.02131 -12.0107 -6.24868
1.49209 -9.99505 -5.93096
-3.82516 -8.64703 -11.3087
-3.19789 -8.46415 -8.4012
-2.21484 -9.19226 -6.1638
-9.6168 -11.2119 -3.58886
-6.67958 -11.713 -3.54352
-4.2507 -10.9398 -3.47276
-1.92381 -11.7211 5.02687
-2.32765 -12.0867 2.09708
-2.99818 -12.6223 -0.304206
-1.65063 -20.4085 1.4846
-2.47619 -17.8989 0.105898
-3.79257 -16.2088 -1.27733
-11.2393 -14.047 -0.276296
-9.14553 -15.0097 -0.54441
-7.49719 -16.0837 -0.441206
-4.66052 -21.6342 2.04754
-6.3705 -21.3203 0.511366
-7.60613 -19.7912 0.384965
-9.67682 -20.9606 4.37593
-13.2419 -16.715 3.13139
-11.3269 -17.9868 3.44394
-9.69003 -19.0823 3.48252
timestep
-37.1847 1.43973 0.804071
-37.8229 -1.44693 4.71434
-36.8736 -0.114423 3.06948
-36.2772 1.39038 1.94664
-33.3152 5.41454 5.6948
-33.7957 5.13658 3.4422
-33.1576 3.40515 2.75242
-32.128 -0.896195 -2.7944
-30.9123 0.133593 -0.276066
-30.1323 1.28536 1.86109
-24.3631 5.31602 5.00131
-25.6247 4.11241 3.47093
-26.7395 2.91973 2.36813
-21.332 1.45329 4.46777
-22.0953 0.0543615 2.78173
-23.8784 0.441893 2.03836
-26.7942 -3.19755 -2.99815
-25.5497 -3.171 -1.04038
-24.358 -3.0086 0.519877
-16.9104 -1.69244 0.153338
-19.0918 -2.44683 0.387737
-20.6207 -3.57163 0.914897
-19.1608 -10.4563 1.90173
-18.9991 -8.17347 2.28238
-18.8919 -6.30783 2.90592
-12.0056 -8.23472 1.45517
-13.9523 -8.27385 2.71662
-15.1135 -6.70514 2.98458
-15.7312 1.42376 2.556
-14.4948 -1.02288 3.72472
-13.469 -3.28303 3.14001
-7.52106 -4.3989 1.35878
-8.92957 -3.35303 2.87689
-9.94909 -2.39873 4.2665
-7.91343 -2.37871 10.6726
-8.59336 -1.00406 8.93183
-9.00347 -0.169798 7.19495
-12.6885 3.67356 3.6435
-10.6237 3.30786 4.63617
-8.86994 3.24423 5.53125
-2.3077 3.19632 3.95162
-4.0838 5.49844 4.6044
-6.25471 5.98234 5.85156
-9.44918 8.99985 10.897
-8.44832 9.1162 8.80722
-7.60086 9.33072 7.04184
-5.88324 13.5113 9.39278
-4.22962 12.4635 8.14777
-4.73558 11.7394 6.38693
-4.28303 7.50055 0.0463007
-3.53693 10.0921 1.31423
-2.74383 11.6726 3.15144
3.08463 14.6695 7.10536
1.75891 14.3062 4.46134
0.0851589 14.1362 2.54506
-0.405159 19.4141 -2.81399
0.159742 17.6364 -1.43451
0.805736 15.911 -0.736821
2.87881 11.2982 -4.85393
3.34359 12.9864 -3.33191
3.98694 14.2052 -1.92428
10.1616 16.9138 -1.42614
8.44186 15.8079 -2.52249
7.20783 14.9519 -3.79732
12.8844 17.2574 -4.83191
11.9599 14.4934 -5.45335
9.86251 13.0776 -5.76708
5.93774 9.44924 -10.9106
7.14453 9.47197 -8.92926
8.31548 10.0427 -7.45146
10.7344 8.42575 -0.948184
9.90187 7.47075 -3.64547
9.73245 6.78764 -6.0964
13.6218 4.27375 -12.5826
11.8766 4.47619 -10.1755
10.6798 3.68092 -8.06904
14.9263 -0.8372 -8.04146
12.7986 -0.19292 -7.37797
10.9746 0.14295 -6.71419
3.66293 -0.651007 -3.84567
6.47507 -1.63637 -3.80922
9.01995 -1.50621 -3.90336
14.3496 -5.03101 -1.8271
11.6086 -4.55921 -0.757153
9.18657 -3.76762 -0.854077
4.12046 -0.448172 2.27544
6.14937 -1.54202 2.53895
8.06138 -1.94293 2.2839
11.7086 4.56477 3.90396
10.3269 1.92647 3.80032
10.2533 -0.350106 4.94683
6.69729 2.32703 9.54433
6.06732 1.36964 7.52717
7.5498 0.0734996 7.58351
8.51043 -6.71004 9.19118
8.32279 -4.43188 9.58764
8.11674 -2.58432 10.2396
15.6822 -5.05054 10.3772
13.7615 -2.8262 10.8708
11.698 -1.35809 10.5721
13.2272 4.85996 12.4554
12.4098 3.54019 9.91166
12.8449 1.53731 8.39469
17.6568 -2.18562 7.25393
16.1499 -0.698774 6.30465
14.6172 0.0973479 5.3571
10.3642 -5.80191 4.98157
12.0065 -3.64092 3.75138
13.1429 -1.7942 2.40961
15.7764 0.190409 -3.62561
13.0557 -0.0655933 -2.43704
11.5742 0.247375 -0.385349
4.84377 3.24025 2.64618
7.22744 2.43356 1.05042
8.25889 1.90574 -1.22132
4.67518 6.77901 -6.9918
5.65924 4.88363 -4.91345
6.80217 2.61847 -4.65758
7.67534 0.976766 -13.402
7.62806 1.97791 -10.5956
7.50366 1.28263 -8.14539
12.6729 -2.35514 -11.7017
10.2985 -2.42047 -9.90211
8.05723 -2.43772 -8.68608
3.12718 -6.0802 -12.0552
4.75926 -5.91164 -9.56755
5.99214 -5.35901 -7.40488
4.019 -6.29209 0.729446
4.81624 -6.33169 -2.14166
6.71823 -5.62043 -3.68408
7.37115 -10.6789 2.50906
8.08841 -9.86878 -0.267567
8.64611 -8.64776 -2.43565
14.4339 -10.0991 -9.04748
12.6326 -10.2384 -6.67758
10.3481 -9.83954 -5.61736
4.95021 -10.5926 -5.63761
5.89865 -12.2927 -7.89382
8.35251 -12.6138 -7.27905
7.98048 -19.6696 -12.3792
9.0808 -17.852 -10.2897
9.57054 -15.9225 -8.69595
16.2178 -13.5658 -7.72883
14.3363 -14.6013 -6.85142
12.7055 -15.6684 -6.56353
13.4152 -11.2371 -1.45748
13.1342 -13.4019 -2.24291
12.8393 -15.2723 -2.78619
8.78798 -16.4243 -1.44903
10.0706 -19.4561 2.40156
11.3362 -18.0981 1.01005
10.4782 -17.2065 -0.522835
timestep
11.6942 16.9404 -19.1986
8.35888 14.1203 -21.1574
9.12547 15.9639 -19.9759
10.2784 17.1612 -18.9185
4.651 16.1981 -17.0764
6.81254 16.6211 -16.3476
8.57788 16.9265 -15.5283
9.56152 15.003 -7.46399
10.5663 14.6596 -10.2484
10.5618 15.3271 -12.7095
9.59458 10.4452 -17.3419
9.5329 11.0737 -15.1095
9.55117 11.7027 -13.2426
14.4345 8.50658 -9.77941
12.1962 8.6297 -10.3775
10.4422 8.57825 -11.2731
4.70651 4.50384 -8.59715
6.71985 5.61175 -8.91559
8.47473 6.49596 -8.77617
8.75381 6.36633 -2.02552
9.81007 6.10892 -4.07502
10.6111 5.5399 -5.78251
13.0657 -1.84097 -5.91086
11.9971 0.218305 -5.90912
10.7624 1.74988 -6.01227
7.82413 2.36478 1.09394
8.53043 2.07815 -1.09726
8.90928 1.09265 -2.76045
11.8683 -5.74667 -6.31016
9.48822 -4.30956 -5.23757
8.32404 -2.09507 -4.74424
3.43107 -0.779627 -9.33773
4.74241 -0.265431 -7.49426
5.16859 -2.08172 -6.86155
5.05643 -9.52458 -7.61273
4.34397 -7.32045 -7.74155
3.79009 -5.4441 -7.97257
-0.9123 -7.1155 -12.7263
0.0743151 -6.04862 -10.9178
0.377445 -4.73151 -9.48457
-1.99984 -10.4916 -7.81364
-3.10653 -7.85248 -6.9825
-2.88357 -5.40226 -7.6527
-5.61871 -0.454462 -2.35861
-5.3637 -1.76871 -4.25337
-5.08335 -2.8761 -5.85835
-7.20568 -2.69303 -11.8377
-7.06472 -1.41448 -9.90689
-6.94863 -0.501364 -8.16515
-14.7457 0.073995 -4.38251
-11.8964 0.852947 -4.77682
-9.61304 0.990732 -5.90364
-12.7648 6.93032 -7.315
-10.0333 6.19404 -6.37866
-8.67101 4.55423 -4.97944
-1.98082 7.13199 -2.64804
-4.23035 6.56464 -2.65901
-6.19087 6.45933 -2.82087
-11.1125 10.3214 -1.61657
-9.13362 9.39909 -0.831952
-7.83171 8.25179 0.100542
-11.2325 4.76926 5.59606
-9.52176 5.94797 4.56336
-7.97993 6.47229 3.4549
-1.37067 9.762 5.06242
-2.53579 7.31159 3.83027
-4.33902 5.51386 3.96977
0.244957 6.32792 8.16135
-1.43511 4.82809 7.60435
-2.62278 3.5296 6.71879
-2.47884 0.347225 13.1954
-3.50647 0.195245 10.4023
-3.80827 0.108266 7.87173
-6.23409 -2.85075 0.0906261
-5.16688 -2.90114 2.87251
-5.28263 -2.32667 5.35424
-5.36844 -8.35818 2.84559
-6.55235 -6.99598 4.30338
-7.26609 -5.56638 5.45539
-13.0107 -2.53877 8.93175
-11.5309 -5.01431 8.18175
-9.55372 -6.61926 8.30068
-6.43043 -12.172 14.7443
-7.33897 -10.3596 12.5602
-8.79745 -8.57423 11.4719
-15.0681 -9.87615 15.663
-13.0503 -8.87493 15.1079
-11.3111 -8.39648 14.3163
-13.9119 -4.10669 19.958
-12.7978 -5.87342 17.8324
-10.3825 -6.64366 17.5575
-6.3747 -10.8284 22.3902
-7.08325 -9.3567 20.7427
-7.34844 -8.37102 19.0578
-2.16251 -10.0946 14.5084
-3.98516 -9.11543 15.558
-5.43088 -7.80446 15.8262
-11.1992 -1.95206 14.4696
-8.86534 -3.74825 14.9247
-7.09171 -5.12034 13.7106
-3.23287 -7.13506 7.94229
-5.68285 -6.03822 9.23648
-6.93782 -3.988 10.0865
-8.45725 1.98817 10.6384
-8.65465 0.0515158 9.37639
-8.82905 -1.39491 8.05043
-14.2833 -1.56 0.961461
-12.1154 -0.997283 2.92726
-10.1399 -0.824821 4.53155
-10.2678 4.83525 -0.905412
-9.12916 3.11705 1.24672
-7.79301 1.28809 2.41722
0.320272 -1.12688 3.71656
-1.94909 0.694904 3.07866
-4.03696 1.58854 1.91896
2.94691 5.90927 -0.815646
0.136916 4.98842 -0.446387
-1.91309 3.47977 -0.601008
-4.99015 4.28823 -8.62027
-4.09819 3.08108 -6.04586
-3.05149 2.08195 -3.94618
-0.0945639 -0.906244 -10.6322
-0.326433 -1.04949 -7.66472
-1.47555 -1.06079 -5.38835
-5.19873 -7.31837 -2.37919
-2.81187 -5.86264 -3.41075
-0.733493 -4.44553 -3.82864
2.1953 1.66032 -4.26811
2.81466 -1.00222 -3.08165
2.93393 -3.52111 -3.46035
7.19055 -9.52869 -4.85933
5.77004 -7.61277 -3.07277
5.29079 -5.71322 -1.44043
5.5947 -1.79635 6.84181
5.74795 -3.15896 4.19602
6.13171 -3.88133 1.7812
11.5223 2.2064 3.48592
10.2167 -0.318434 2.591
9.59398 -2.40376 1.26198
14.8836 -6.98408 -3.27888
13.1169 -5.34154 -1.52923
12.6873 -4.57469 0.864728
17.509 -1.31608 3.72199
15.9897 -3.06898 3.68487
14.6969 -4.49959 4.08808
13.8764 -1.64893 10.7898
13.8191 -3.2728 9.13388
13.5999 -4.63169 7.7249
9.07199 -6.24878 8.50738
9.06044 -10.0469 4.92487
9.88806 -8.08704 5.85038
10.3999 -6.52047 6.92963
timestep
-10.7877 10.6137 12.0078
-13.8027 13.6763 8.67241
-12.8118 12.1587 10.1206
-12.1047 10.8698 11.432
-18.6183 8.63246 11.0083
-16.4109 8.41835 11.6893
-14.7117 8.40581 12.686
-16.5586 4.77553 6.31332
-14.8899 4.9838 8.7735
-13.0795 5.95466 10.2843
-7.999 3.72939 14.1691
-9.31892 5.42729 13.2988
-9.50669 5.21879 11.3491
-6.67199 5.27288 5.57786
-6.25876 5.77248 7.80542
-6.98273 4.17689 8.70567
-2.24973 -0.409466 11.1397
-4.38836 0.418357 10.7884
-6.25278 0.793963 10.275
-12.8774 0.417338 7.89627
-11.05 -0.149201 9.20857
-9.73002 -0.712451 10.5581
-11.7903 -4.75232 15.8718
-11.2951 -4.52906 13.6163
-11.0711 -4.07536 11.7124
-16.5475 -4.23351 8.77218
-14.8477 -5.7046 9.34565
-13.3898 -6.69388 10.2269
-7.58102 -13.1815 9.79346
-9.88073 -11.3665 9.24802
-11.5482 -9.56641 8.55419
-15.6342 -10.2922 2.03351
-13.8538 -10.3766 3.51856
-12.5399 -10.4166 4.98603
-7.9264 -14.3828 6.10942
-8.4765 -12.5627 4.78012
-9.14556 -11.236 3.48661
-6.77532 -15.3937 -0.143195
-7.48089 -13.2002 -0.413301
-8.18388 -11.3739 -0.187033
-10.3263 -4.9867 3.38149
-10.2199 -6.61036 0.884932
-10.2291 -8.28619 -1.037
-9.33755 -8.89333 -8.60741
-8.9765 -8.3607 -6.37843
-8.84609 -7.69904 -4.52752
-6.35559 -2.38543 -1.60739
-6.63144 -3.53237 -3.60509
-7.03328 -4.45018 -5.30127
-9.18583 -6.44579 -11.7245
-7.27805 -4.53744 -10.46
-5.6686 -3.56772 -8.73615
-4.40806 3.53093 -12.73
-3.72136 0.758724 -11.8793
-3.17889 -1.13355 -10.2584
0.476329 4.36413 -6.62267
-0.203822 2.36163 -7.5765
-0.358133 0.559151 -8.35635
6.12071 0.0495343 -10.0222
4.65914 -0.565533 -8.32876
2.98438 -0.953563 -7.36672
4.99946 3.35798 -2.69003
3.2431 2.77887 -4.09082
3.09625 0.816193 -4.00584
6.3012 -4.67064 0.135329
3.93036 -2.89925 -0.21358
2.03461 -1.49673 -1.1839
-1.76985 1.17693 3.50117
0.396521 0.796738 2.76314
2.07914 0.922317 1.74633
6.98921 -5.25442 5.4684
5.54002 -2.78558 4.6407
4.77184 -0.423011 4.06559
12.0693 -2.31064 5.86422
10.1231 -0.40096 4.66141
8.16126 1.22408 4.55526
10.234 7.58338 8.42026
10.0017 5.97488 6.7646
9.83184 4.5183 5.45011
15.5815 0.593666 2.93423
14.1232 3.19206 2.88986
13.0137 5.38751 3.56323
9.5438 11.104 6.55585
12.0223 10.0712 5.2633
13.6384 9.13486 3.52684
14.7258 14.8964 -1.20884
15.3216 13.3727 0.43603
15.4861 11.9866 1.827
19.3734 16.2391 7.21341
18.6173 13.4421 6.51677
18.2257 11.9867 4.45966
18.1024 5.28752 4.2178
17.4165 7.2382 5.26982
16.7819 8.89345 6.12909
12.0411 10.86 11.6692
13.1055 9.73179 9.94388
14.6406 8.70249 9.26271
18.6621 3.72068 9.98224
15.8553 3.9425 9.00606
13.5657 5.06177 9.09177
11.7365 8.0575 14.0688
10.5048 5.62945 12.8572
10.9983 3.55754 11.4552
10.0423 -3.98275 11.0753
9.85742 -1.68024 10.8592
9.46252 0.215702 10.4986
6.05407 5.13415 7.53702
5.75832 2.17248 7.68342
5.92972 0.0644896 9.10771
0.335889 -1.40305 13.212
1.97471 -2.29861 10.8898
3.43358 -2.79026 8.85739
4.32444 -10.3082 7.248
2.72209 -7.79581 7.23095
2.57249 -5.43842 6.27055
-2.46821 -2.98229 6.09931
-0.89421 -3.47078 3.61651
0.855599 -5.17805 2.89122
-0.563474 -10.9025 0.449981
1.40251 -8.94639 -0.640359
1.47363 -6.39742 -0.654494
7.10944 -3.83631 -4.92523
4.27282 -4.70706 -4.64991
1.78322 -4.94698 -4.15308
-3.58796 0.515847 -4.5065
-2.77334 -2.24347 -5.28299
-1.35698 -4.1785 -6.1502
-1.30851 -10.4374 -10.1331
-2.84237 -7.89025 -9.93433
-1.95067 -5.51747 -9.6566
4.4513 -0.527479 -13.3567
1.76535 -1.44887 -12.4527
-0.169209 -3.01213 -11.8904
-4.72541 0.48523 -18.6715
-3.91762 -1.03054 -16.2362
-1.81053 -1.97969 -15.1585
-1.28922 -2.81879 -21.7333
0.822039 -2.11846 -19.7502
0.122425 -0.385461 -18.0154
4.54185 5.26094 -20.6289
1.85772 4.36532 -19.6941
-0.33946 3.08804 -19.4858
-4.00897 -0.503448 -24.3971
-2.50812 1.07124 -23.5908
-0.930704 2.1543 -23.1217
2.42145 6.35417 -23.9966
1.90163 4.40635 -25.1447
1.26995 2.83064 -26.1441
1.91209 -0.28573 -29.6474
6.39404 -1.85155 -29.8802
5.00521 -0.431172 -28.6818
3.24642 0.284565 -28.1572
timestep
-11.7607 -5.87741 10.0189
-11.9983 -8.33329 5.90293
-11.5403 -7.73801 8.09799
-11.2913 -7.25965 9.99273
-7.84623 -11.69 7.16812
-7.54731 -9.78947 8.46468
-7.63246 -8.23351 9.66992
-3.04846 -7.03303 14.8111
-4.90819 -5.76341 12.8592
-5.00614 -5.5649 10.3189
-4.1977 -4.76882 3.80406
-3.49751 -4.72909 6.01552
-2.68379 -4.09557 7.69418
2.4429 -4.28447 11.7024
1.14399 -2.7847 10.5
0.0235912 -1.87021 9.16223
7.01653 -0.602543 6.11488
4.74016 -0.521503 6.55531
2.90597 -0.307195 7.2414
-0.0418069 5.38761 7.04417
0.959937 3.80714 5.67266
1.6409 2.22897 4.71009
3.13364 7.69056 2.4777
3.06647 5.45982 1.84394
3.07529 3.53148 1.44118
0.360066 1.45456 -3.20705
2.4745 1.04651 -2.34388
4.22366 1.51654 -1.56909
12.0235 2.93213 -1.79001
9.41119 1.79562 -2.66428
7.19096 1.87325 -3.91607
7.13474 3.14278 -11.4403
7.63818 2.31837 -9.33096
8.31908 1.84287 -7.54457
14.9306 0.320448 -4.84157
13.1796 0.884912 -6.25503
12.0933 2.18321 -7.26259
17.7948 7.10188 -9.316
16.109 5.51123 -9.21463
14.3662 4.59787 -9.11823
19.1492 1.83179 -14.4566
17.3136 1.8087 -12.1092
14.8312 1.70294 -11.5355
11.5844 -4.99525 -11.3837
11.7711 -2.72249 -11.8105
12.2859 -0.949395 -12.4976
7.47651 2.34972 -15.7506
8.63538 0.427195 -16.3366
9.25429 -0.576156 -14.7582
9.19254 -6.09813 -8.43476
7.88853 -4.73896 -10.744
7.62855 -3.50145 -12.9584
5.0958 -5.38111 -18.8574
4.42993 -6.42319 -16.1461
4.46095 -5.42444 -13.8
3.70118 -6.15532 -6.7865
2.87948 -6.23793 -8.95454
2.33094 -6.47115 -10.8322
-2.42221 -10.4716 -13.5605
-1.84454 -8.75541 -12.1102
-1.3481 -7.41874 -10.7509
-6.90955 -2.41475 -10.161
-5.58238 -4.18946 -9.47439
-4.23321 -5.57579 -9.10184
-4.59078 -10.3473 -8.28306
-4.45734 -9.2003 -5.53589
-5.83104 -7.1054 -6.01191
-10.5442 -5.51002 -1.16643
-8.33212 -5.42622 -1.8608
-6.69171 -5.09926 -2.90151
-2.11106 -0.0555681 -2.82888
-3.01048 -2.31199 -1.10261
-4.87412 -3.59256 0.0761001
-9.67132 -7.67248 1.95744
-8.54341 -5.24909 3.27481
-7.59799 -2.96466 2.65033
-11.0473 1.36125 -0.37904
-9.7497 1.25254 1.54105
-8.95518 0.542075 3.19728
-6.82817 4.26929 10.9967
-7.16638 2.31251 8.77476
-8.64931 1.52371 6.85683
-14.2329 0.392727 4.9684
-13.1772 1.20508 7.6341
-11.7849 3.29776 8.06466
-12.0925 9.13889 6.75501
-12.1607 7.59257 8.48319
-11.5572 6.53909 10.0351
-13.877 4.72681 18.1093
-13.2178 5.41536 15.2858
-11.7593 6.89972 13.8116
-5.67235 8.26048 16.0721
-7.03324 6.46144 15.53
-8.46875 5.30169 14.8407
-10.8549 2.04315 17.1803
-10.5385 0.774366 15.2639
-8.76462 1.51324 14.8298
-11.3892 -3.69874 14.1079
-9.37448 -2.74558 12.1298
-7.66933 -0.85075 12.0637
-0.237526 0.675835 13.0444
-2.68428 -0.381531 11.7118
-4.50059 -0.781286 9.96724
-3.93503 3.63877 5.5016
-3.88338 1.36268 5.94786
-3.1676 -0.408682 6.42827
1.93074 -6.22331 7.82475
0.662355 -4.37915 5.85736
-0.312251 -2.28895 4.76938
7.07564 0.303395 2.11504
4.24848 -0.636492 2.18001
1.87109 -1.46302 1.77086
6.96902 -5.26272 -0.90903
4.08375 -4.93207 -1.58008
1.95147 -3.54494 -1.40724
-3.04259 -7.8956 1.84569
-1.36639 -7.71343 -0.611455
-0.711271 -6.05426 -2.43354
-1.32379 -2.41484 -10.5692
-0.725044 -3.67664 -7.9368
-1.50791 -4.00371 -5.53215
-8.12542 -0.35018 -1.77271
-6.7898 -1.19624 -4.2987
-4.70424 -1.94873 -5.55833
-5.22664 6.11927 -4.903
-5.24832 3.62755 -6.53741
-4.40349 1.37337 -7.3785
-0.809381 2.06407 -15.2958
-2.02999 2.49874 -12.6123
-1.84638 1.91581 -10.1366
3.77575 8.77325 -9.14453
2.12813 6.39353 -9.85352
1.15798 4.09572 -9.32307
5.13243 -2.32607 -7.03207
3.95331 0.407244 -6.89392
3.05015 2.72396 -6.32637
0.0457451 9.05544 -2.2306
1.94813 6.76755 -2.06665
3.4075 5.31293 -3.56984
10.0827 7.48287 -5.62247
8.30536 6.66353 -3.37521
6.47161 6.43006 -1.6187
7.00637 3.93483 4.01187
7.01483 5.9388 2.84293
7.08352 7.67666 1.91813
6.41828 14.1407 2.30886
7.62775 12.322 3.09095
8.214 10.6639 3.97838
9.23528 12.0919 8.50391
13.7904 8.57984 6.38258
11.9731 9.96432 6.78609
10.2748 10.8889 7.16278
timestep
-12.3909 -6.25682 24.2012
-14.6413 -4.49127 19.9427
-13.4256 -5.80071 21.4226
-12.1997 -6.532 22.7802
-15.9683 -9.08896 22.7675
-14.5009 -10.7438 23.4682
-12.7599 -10.2887 22.6666
-13.4871 -13.9283 15.7362
-11.9857 -12.9911 18.1337
-10.7305 -11.3576 19.6367
-4.15869 -7.75843 19.4568
-6.16663 -8.67005 18.736
-7.54341 -9.94137 18.129
-9.76439 -10.1264 11.3402
-8.47033 -10.497 13.2298
-6.95572 -10.7544 14.4624
-4.32675 -8.90197 8.17969
-4.23153 -9.42068 10.439
-3.92597 -10.0077 12.2945
3.07619 -9.57234 15.2264
1.2715 -9.12356 13.8393
-0.350642 -8.81006 12.7663
0.328146 -5.50882 8.28613
-0.452134 -7.69328 8.32722
1.03881 -8.60611 9.23535
6.98564 -9.47714 5.61201
5.87057 -8.42636 7.35411
4.60387 -7.49077 8.53774
4.69951 -3.20392 14.7702
5.63038 -3.4978 11.9546
5.98849 -4.08513 9.49914
2.80031 -4.09989 3.93833
4.95728 -3.96394 4.78178
6.51782 -3.34098 5.81036
12.6509 -2.97487 4.62007
11.422 -1.15406 5.36635
9.45977 -0.991701 5.29743
6.66014 5.80377 5.08283
7.94499 4.01373 4.35668
9.02923 2.46977 3.78964
17.1312 -0.586343 1.44421
14.6539 0.874689 2.2245
12.5578 2.31766 2.38752
15.3093 8.18007 3.83141
14.1204 7.07781 2.17185
12.7348 5.96201 1.32571
17.693 5.59241 -2.35762
15.38 5.4469 -2.46534
13.4396 5.78145 -2.40399
11.4565 9.8453 -8.45004
10.9258 7.3396 -6.92681
11.0412 5.36174 -5.32142
17.5297 6.17698 -8.73652
15.4889 4.30708 -7.63258
13.3753 2.97121 -7.13174
19.2266 0.730201 -4.33739
17.2093 0.193779 -5.34994
15.379 -0.0643269 -6.03144
16.1686 -3.65852 -1.13337
14.6255 -2.9759 -2.72562
13.2691 -2.55986 -4.09232
9.62109 -7.22792 -4.17126
9.52212 -4.98795 -4.76721
9.54152 -3.02046 -4.67027
1.68469 -4.73432 -4.36517
4.39447 -3.5365 -4.04384
6.14325 -1.751 -3.53861
7.88552 4.18026 -6.58972
6.86382 3.04346 -4.84438
6.19961 2.04016 -3.28451
2.42936 2.18535 4.68955
3.7501 2.51203 2.03826
3.71745 2.76179 -0.49929
0.0577746 6.6659 -6.0236
0.751359 5.08827 -3.59243
0.539499 4.76502 -1.07196
-1.31889 9.30999 3.45206
-1.96607 7.51079 2.13813
-2.45562 6.11281 0.839382
-3.5895 12.8322 -0.248297
-4.89029 10.1576 -0.434853
-5.76166 7.80965 0.0453932
-9.13774 3.50127 5.28539
-9.07512 4.1857 2.38573
-8.16272 4.86535 0.103594
-7.44992 1.11052 -2.52515
-7.46938 2.67199 -4.24091
-8.62142 4.13437 -3.59716
-13.0729 8.94683 -8.34125
-12.1261 6.28128 -7.4038
-11.5146 4.20176 -6.0611
-15.8664 -1.22154 -5.11795
-14.2794 0.297062 -5.8649
-13.2926 1.10717 -7.36512
-9.60913 -1.564 -12.8128
-11.3578 -0.515101 -11.7063
-13.0732 0.194935 -11.0475
-18.1019 4.70724 -15.1662
-17.6849 1.92764 -14.1761
-16.5861 0.365676 -12.4863
-17.0158 -6.41151 -16.3692
-17.6533 -4.58371 -14.1035
-17.4152 -3.29834 -11.9141
-16.7702 -8.59046 -11.1194
-15.6336 -6.89031 -10.0239
-14.8991 -5.09103 -9.70147
-6.39283 -7.4861 -10.7676
-8.76443 -5.68476 -10.6625
-11.1009 -5.14517 -9.79474
-11.3676 -5.04751 -2.8884
-11.7927 -3.28107 -5.25046
-10.5237 -2.36905 -7.26503
-7.45254 4.70719 -11.24
-8.56614 2.56855 -9.48893
-8.08741 0.233816 -8.58244
-1.62503 -1.24966 -11.9079
-2.93884 -1.00286 -9.24453
-4.37598 0.569549 -7.84269
-4.51653 2.11057 -0.748834
-3.27007 3.10648 -3.26575
-2.05612 1.82989 -5.10938
2.86059 2.72499 -10.0014
2.75568 0.85663 -7.68221
1.57167 0.743848 -5.42657
-3.10903 -2.71718 -2.16326
-0.684127 -1.11836 -1.49692
1.80107 -0.767717 -1.94774
2.47514 -6.12178 1.0731
4.34153 -3.95172 0.243735
4.91203 -1.46951 0.11863
11.2583 -4.93542 -0.0843576
10.2115 -2.14615 -0.0171424
8.50192 -0.473384 0.867077
10.4744 0.57295 -6.11857
10.6774 1.45005 -3.27781
9.83788 2.48741 -1.10497
9.21032 9.68408 3.4652
8.42166 7.83329 1.2668
8.0661 5.67997 -0.0519807
2.67068 11.1745 0.646994
3.41836 8.46281 -0.337001
5.03378 7.14903 -1.80902
7.0914 9.43004 -7.36594
5.47265 8.01892 -6.488
4.63941 9.08415 -5.05553
2.12419 13.493 -1.61686
1.68055 12.0321 -3.36375
1.23697 10.7565 -4.79792
-1.84757 9.21206 -8.11926
1.07237 13.0123 -10.3095
-0.363846 11.766 -8.98038
-1.44863 11.1435 -7.45833
timestep
-9.44638 -10.4603 21.4102
-9.76601 -10.3603 25.6686
-9.03563 -11.6693 23.8979
-8.35397 -10.6415 22.3618
-2.93053 -11.905 25.8816
-4.22184 -12.4587 24.0354
-5.0683 -12.5478 22.2587
-3.45991 -12.2866 13.5618
-3.79119 -13.139 16.398
-4.91634 -13.656 18.6273
-9.46434 -18.7569 18.8826
-7.28622 -18.1244 18.3946
-5.66386 -17.2608 17.6854
-4.01794 -17.1438 10.7113
-3.33756 -17.307 12.9233
-3.10338 -17.2281 14.8778
-0.0178155 -13.2367 11.5666
0.545414 -14.5986 13.3584
0.380359 -15.7134 14.9743
6.08455 -16.5272 19.7226
4.20965 -15.5547 18.7628
3.01338 -14.6378 17.4943
-0.538956 -9.75575 16.2652
1.68499 -10.4043 16.1392
3.53315 -11.0412 16.3831
9.59723 -11.5329 15.5505
7.70149 -10.2465 15.9161
6.50838 -8.69209 16.1193
0.346328 -4.99334 16.3945
3.30676 -4.65658 16.3414
5.76188 -4.9859 15.736
8.10896 -2.39668 19.6751
8.71922 -1.00063 17.9255
7.37164 -1.66807 16.6529
11.3384 -0.104782 10.2542
9.98744 0.0353712 12.1351
8.99039 0.275496 13.8171
3.87743 5.38693 15.2879
5.49893 4.40472 13.9506
6.95774 3.40188 13.0863
13.1426 2.69541 7.96505
10.5786 4.16881 8.3331
9.08346 4.84322 10.2856
9.75936 11.6296 11.3059
10.4897 9.64872 10.3441
8.85933 8.62057 9.93715
1.85213 9.96469 8.62503
4.15447 9.70437 8.50723
5.99383 10.0577 7.89668
8.46393 9.87561 0.863978
8.22684 12.1581 2.76514
7.70706 12.1931 5.26136
2.85209 16.8446 9.29599
3.61814 15.9967 6.54379
4.39245 14.0442 5.09776
0.247894 16.193 -1.04132
1.13117 15.0351 0.764681
1.88367 13.9746 2.24449
-4.24604 11.7239 -0.0302014
-2.0543 11.4924 0.694395
-0.169529 11.0207 1.02008
-1.78898 4.81739 1.89602
-0.74199 6.31401 0.465517
0.278203 7.61524 -0.605419
-2.57077 10.7721 -5.92751
-0.776032 8.46017 -5.36701
0.165635 6.39611 -4.20278
2.37361 0.0173105 -1.87488
1.72132 1.51581 -3.52151
0.934872 2.73262 -4.85634
0.150294 -3.33085 -4.17497
-0.56204 -1.67081 -6.54505
-0.172419 0.539567 -7.75538
4.73174 1.50021 -13.7523
2.07804 1.57155 -12.3984
-0.277324 1.19402 -11.4971
-4.13663 4.46187 -16.723
-3.80595 2.89534 -15.044
-3.13455 1.36811 -13.9963
1.4726 -1.57684 -20.7799
-0.14767 -1.79507 -18.2884
-1.90368 -1.16093 -16.5515
-7.06831 -2.89259 -20.2841
-5.96098 -4.19071 -17.841
-4.78308 -3.48681 -15.6916
-3.79936 -7.57392 -10.0087
-4.58769 -6.97493 -12.1068
-4.92344 -6.90955 -14.0469
-11.3747 -12.2432 -12.8401
-9.9519 -10.0852 -14.323
-8.07466 -8.64394 -15.2724
-9.1862 -10.4308 -19.9451
-8.55556 -8.26146 -19.417
-9.83567 -7.23219 -18.3294
-9.92237 -1.54437 -17.9351
-11.5416 -3.20159 -17.8168
-12.7146 -4.77164 -18.017
-17.1478 -9.14691 -20.2963
-17.3373 -6.45735 -19.0271
-16.473 -4.22627 -18.1453
-17.5354 3.53015 -13.6983
-17.4488 1.02442 -15.309
-16.4724 -0.597531 -17.0173
-10.3524 4.00435 -17.9891
-11.8703 2.4974 -17.0906
-13.0547 1.00655 -16.5853
-12.0217 -3.98457 -9.52851
-11.7214 -2.36159 -12.0097
-11.3223 -0.309334 -13.4696
-7.72751 6.01247 -13.7205
-7.45969 3.05666 -13.4524
-7.70063 0.609469 -12.7773
-1.64322 -4.99944 -9.71712
-3.51642 -2.79344 -10.4278
-4.98486 -0.709104 -10.4696
-4.85897 -1.49196 -2.6155
-4.43735 0.234406 -5.00763
-4.61098 1.34676 -7.29565
-4.62285 5.23145 -2.37199
-3.84374 5.16277 -5.24752
-2.74372 4.65061 -7.49032
-0.673247 6.17131 -14.98
-0.523232 5.73535 -12.0358
0.289739 5.44626 -9.63626
7.91293 9.19625 -10.6097
5.38505 7.97844 -9.60608
3.65112 6.62669 -8.31426
5.75755 2.53225 -1.29732
5.4948 4.13767 -3.79412
4.59691 6.36833 -4.64292
2.6703 12.8514 -5.14032
3.06225 10.7557 -3.05825
3.87246 8.72272 -1.74948
0.580563 9.44361 5.64665
2.60805 8.23966 3.82451
4.36876 8.19293 1.98053
3.90009 5.38563 8.25669
5.58139 5.16738 5.80599
6.65242 5.57999 3.52889
9.16065 -1.05053 2.97455
9.08035 1.65523 1.72842
9.25829 4.13684 1.16948
13.272 9.86058 -1.77706
11.9578 7.94993 -1.84543
10.7763 6.42123 -1.46056
9.44874 3.63814 -6.20892
11.1297 5.23279 -6.09079
12.1748 4.65848 -4.52275
16.1444 6.76293 -5.07728
15.3266 6.43335 0.565868
15.5462 6.17005 -1.72866
15.765 5.41827 -3.53638
timestep
-5.12853 -1.54408 8.11177
-8.43918 -0.592987 11.5204
-6.67101 -0.613332 10.0186
-4.90168 -0.547977 9.1548
-1.96303 0.499101 14.3334
-1.85256 -1.47327 13.1168
-1.74023 -1.13872 11.1787
3.4769 -6.52654 12.9613
1.84753 -5.12326 10.8982
1.19543 -3.0008 9.64423
7.13585 -2.20116 7.9007
5.08717 -2.24512 6.81288
3.14891 -2.28924 6.46343
7.50648 -5.10019 2.80177
5.23164 -5.21367 3.24293
3.46044 -5.25207 4.10448
1.0162 -9.96813 7.80512
1.80863 -9.35505 5.71261
2.71995 -8.97796 4.00727
8.18996 -9.35036 0.574832
5.88321 -9.53438 0.409227
3.95099 -9.89821 0.531971
0.909794 -16.8211 -0.599776
1.93916 -14.7543 -0.825756
2.55623 -12.9376 -1.27271
-4.48611 -14.0895 -3.45188
-2.3196 -13.2725 -3.59747
-0.480412 -12.5701 -3.52748
4.34876 -12.0272 -8.4901
2.34926 -10.5381 -6.85766
0.147311 -9.67353 -5.9056
-5.41838 -4.4214 -7.0373
-3.84454 -6.12321 -7.13355
-2.36665 -7.35381 -7.56059
0.38518 -3.80869 -12.9894
-1.68661 -4.41316 -12.1381
-1.2174 -5.82079 -10.8422
1.24095 -10.9994 -10.7414
2.11853 -8.87893 -11.0815
2.1238 -7.16558 -12.0538
7.01933 -7.81958 -19.4462
5.26233 -7.37541 -17.0806
4.23602 -6.20252 -15.0623
3.8183 0.769345 -17.6858
3.59358 -0.893489 -16.0837
4.09804 -2.4074 -14.9285
7.23554 -2.73596 -9.31421
5.74529 -1.94922 -10.9088
5.16583 -0.356477 -11.9129
-0.102071 4.52764 -10.1159
2.54882 4.06745 -11.3971
4.92672 3.43296 -12.0645
12.4787 5.24623 -16.7416
10.0167 4.78525 -15.1273
8.48895 4.11318 -13.1993
13.8488 8.57991 -10.6676
12.4751 6.71029 -10.6661
11.125 5.2768 -10.722
12.3466 0.208098 -5.35394
11.4483 2.1237 -6.30578
11.0135 3.81598 -7.21576
10.3021 9.93969 -5.35043
9.36438 7.84277 -5.02492
9.91383 6.071 -4.36172
13.7575 0.113549 0.406674
11.9298 2.45963 0.21856
10.4603 3.88526 -1.30173
3.41441 3.81951 0.650289
5.67819 4.25596 0.909565
7.62675 4.30893 1.19452
11.3263 7.49975 7.6064
9.2801 5.61177 6.54392
7.52828 4.61671 4.98076
1.71336 1.28139 3.03449
3.47082 2.52311 5.096
4.23509 4.22374 6.83561
5.19615 6.94353 12.6748
3.7644 6.04252 11.0872
2.45965 4.9268 10.121
-4.53689 3.15532 13.6761
-2.78895 3.52743 11.2915
-1.30964 4.80524 9.65402
-7.54347 10.0689 10.1082
-4.96561 8.77652 9.35661
-3.2701 7.54816 7.901
-6.0829 6.0394 2.21369
-4.90476 7.65559 3.38942
-3.21354 8.29116 4.17474
-5.10447 16.1423 1.77808
-3.68421 13.6391 2.55103
-2.09472 11.6648 2.83074
4.91187 12.0272 2.89896
2.83073 12.1453 3.91744
1.08281 12.3199 4.80918
-3.41144 17.3655 5.23143
-1.60081 16.2537 6.16308
-0.331918 15.0391 7.05508
-7.71435 14.1803 7.31173
-4.94928 13.1333 6.93954
-2.79779 12.3213 8.04148
0.357323 8.39666 13.6209
-0.244456 9.3566 10.8646
-0.099123 9.66243 8.33722
3.69459 7.6875 3.44811
1.90223 7.27656 4.86266
0.145787 6.94601 5.69124
-6.54491 1.30885 4.25911
-4.38114 3.09963 5.2549
-2.00283 3.81506 5.83316
3.54748 0.622404 10.929
1.4829 1.14111 8.8436
-0.310802 0.656228 7.09729
0.915907 -3.60515 0.346544
-0.259413 -2.92986 3.00041
-0.953443 -2.70455 5.44359
-5.19449 -5.01902 10.7784
-3.83803 -5.86013 8.26189
-2.8863 -5.94498 5.89771
-7.53562 -10.5022 -0.264748
-5.7013 -8.92606 1.47633
-3.74085 -7.98197 2.80601
0.433655 -13.5225 4.01037
-0.188072 -11.7197 1.7204
-0.858138 -9.43688 0.802676
5.861 -7.13444 -4.69246
3.43249 -7.99387 -3.19441
1.25333 -7.78016 -1.88747
-7.47256 -5.14345 -2.25245
-4.57614 -5.79399 -1.99178
-2.07563 -6.0305 -2.43223
1.89949 -3.04807 -9.19639
0.308576 -3.40232 -6.70161
-1.30389 -3.11725 -4.74683
-7.81079 2.14899 -7.449
-5.85359 0.0336859 -6.69053
-4.37972 -0.887162 -4.82446
-4.20316 4.83885 -0.950233
-5.34984 2.09605 -0.743844
-6.59168 0.216316 -1.93838
-11.2017 6.48546 -0.875924
-10.8334 3.54807 -1.21725
-10.2605 1.20155 -2.03463
-11.3849 -5.18018 -4.16657
-11.7733 -2.89302 -4.18606
-12.4593 -1.04636 -4.16819
-16.4934 3.35554 -7.58748
-15.8809 2.14722 -5.70409
-15.5501 1.15995 -4.03173
-16.1778 -2.27611 -1.08734
-18.0218 1.46885 2.43782
-17.4372 0.541595 0.39312
-17.3984 -0.596696 -1.21427
timestep
-0.0368808 -17.8002 -1.92528
-4.06242 -17.3486 -4.31238
-1.90116 -17.9596 -3.73091
0.00899536 -18.2172 -3.3237
2.37248 -19.3143 -8.98117
1.88312 -17.5819 -7.51773
1.21541 -16.185 -6.29951
-4.16901 -11.1315 -10.763
-2.40475 -11.653 -8.41863
-1.12815 -13.2551 -6.89974
-2.47874 -15.2701 -0.73525
-2.9351 -14.1117 -2.69286
-3.89734 -13.5364 -4.31272
-3.9477 -10.4642 0.574975
-5.25656 -10.326 -1.33558
-5.67359 -10.3458 -3.26081
-9.72129 -7.84791 -7.60123
-8.73323 -7.73707 -5.50508
-6.81767 -7.33639 -5.27925
-3.29476 -3.61289 -7.66545
-3.51632 -3.63749 -5.35619
-4.4882 -4.6373 -3.96453
-8.37552 -2.56465 1.34919
-6.5258 -1.92463 0.103676
-6.06434 -1.9317 -1.8115
0.785819 1.08385 0.351301
-1.14427 0.162347 -0.547588
-2.99648 0.229954 -1.21511
-6.72304 2.63671 -6.41846
-4.01343 1.51185 -5.89586
-2.30734 -0.121988 -4.93548
1.6743 -6.44469 -6.10776
1.00659 -4.22301 -6.08174
0.709355 -2.35111 -5.54468
8.32217 -1.97714 -5.67877
6.11708 -1.83869 -6.38644
4.20962 -1.59507 -6.81504
1.41958 0.978331 -11.5576
3.35625 -0.244842 -11.1895
4.97076 -1.14717 -10.5112
10.6728 2.54201 -5.55706
9.48388 1.90348 -8.21395
8.47098 0.0135836 -9.5941
11.7575 -1.97792 -13.6027
11.2836 -2.87491 -11.5163
10.1769 -3.3621 -9.96107
15.4187 -5.15013 -4.70241
13.606 -4.78688 -6.10406
11.7548 -4.6955 -6.77169
7.07961 -9.24456 -4.69915
8.13336 -6.50811 -4.16828
10.2966 -5.43987 -3.3425
15.6928 -2.57553 1.24252
13.1164 -3.93373 0.612081
11.3566 -5.75143 0.293335
11.6277 -12.0621 2.36882
10.6377 -9.99249 2.71389
10.3788 -8.08424 3.12919
11.7438 -5.3951 10.1704
11.1953 -6.90924 8.50036
10.6551 -7.94903 6.91671
5.20127 -3.9752 9.54452
6.38806 -5.71919 8.57892
6.96675 -7.30943 7.57037
4.34139 -9.92364 0.544825
4.81366 -7.61122 2.36429
6.31259 -6.30825 3.96342
11.4085 -0.65337 3.94745
9.46388 -1.9185 3.93152
7.68672 -2.76551 4.00288
1.44052 -1.53476 7.26767
3.20259 -0.941883 4.93872
5.09879 -0.0290972 3.49869
6.7717 6.80208 -1.3823
5.78653 4.62217 0.394886
4.86926 3.6474 2.5651
-2.56933 5.98511 1.73267
-0.327315 5.59509 2.18397
1.6355 5.63119 2.34783
2.57948 13.0893 5.50535
2.0065 10.2503 6.20709
1.79555 7.82575 5.44609
2.27001 3.03293 12.2748
1.49382 5.60563 10.9867
0.578612 6.65477 8.85031
-6.2375 5.64253 7.11036
-4.37965 6.6886 8.02498
-2.93261 7.99753 8.29672
-7.57179 12.3184 4.38414
-5.75248 11.9972 6.72237
-4.66025 11.3233 8.92587
-10.0238 13.0506 7.08426
-8.85533 12.3907 8.97681
-7.9541 12.0184 10.6886
-13.8306 9.25465 10.0904
-12.1302 10.2225 11.3371
-10.803 10.5769 12.7491
-11.1284 6.54674 9.50133
-9.0582 6.09606 11.597
-9.91954 7.03532 13.8057
-6.02526 3.46911 19.8171
-8.37452 4.59584 18.3708
-7.71803 6.5455 16.864
-5.10877 0.18184 13.8277
-5.43306 2.44329 14.2315
-5.43407 4.33496 14.7815
-1.5583 10.634 12.8462
-2.18463 7.73677 13.1532
-2.78783 5.41876 12.2791
-3.14394 -2.40299 8.32269
-3.27226 0.234017 9.70477
-2.20892 2.54644 9.85887
5.39449 3.21758 7.25127
2.54215 3.4311 6.41582
0.131837 2.73311 6.87124
-6.43974 2.68413 5.21934
-3.79581 1.6222 4.34624
-1.60504 0.326259 4.50004
-2.634 -7.08358 5.60739
-1.47597 -5.0455 3.7674
-0.513159 -2.892 2.79901
-1.69542 -8.07448 -1.66742
-0.673017 -5.29507 -1.99894
0.914333 -3.89475 -0.576994
7.4789 -4.30892 -0.232843
5.9185 -2.8246 -2.29254
3.68164 -1.66026 -1.91428
0.470591 6.83644 -2.01531
1.96374 4.26157 -2.16013
2.45291 1.83331 -2.76581
-1.64873 1.17704 -9.83698
0.366204 1.74876 -7.71717
2.51895 2.41047 -6.5212
7.10738 6.40472 -9.02419
4.56283 6.61863 -7.48798
2.18097 6.19199 -6.68293
-3.17189 11.0236 -3.36508
-2.50483 8.7975 -5.23059
-1.12892 7.98044 -7.21612
-1.66911 7.85357 -14.6418
-3.13028 7.27531 -12.1098
-3.33954 8.91061 -10.1641
-5.52165 15.2789 -11.6955
-5.6712 13.126 -10.844
-6.28217 11.2982 -10.433
-8.80365 5.84691 -7.13711
-9.38456 7.29767 -8.85182
-8.9771 8.62656 -10.2482
-10.4457 13.2889 -12.0839
-14.2483 12.127 -8.56843
-12.4263 11.7553 -9.95564
-11.2047 11.4518 -11.4711
timestep
-6.93486 8.14341 12.8841
-8.55929 9.21076 17.0336
-7.90919 7.87175 15.2541
-7.50628 6.97481 13.547
-2.53802 3.92141 16.2574
-4.53544 3.66662 15.1051
-5.91182 3.52905 13.7024
-8.43038 2.65212 7.06312
-7.35156 0.944825 9.25439
-7.17339 0.515101 11.7617
-11.2436 -2.51039 15.8446
-9.41684 -2.79738 14.4435
-7.64316 -2.7847 13.5861
-11.7626 -7.77169 13.8955
-9.76684 -6.87915 13.1192
-8.00114 -6.37787 12.4036
-10.1379 -7.38238 5.93823
-9.87106 -7.03873 8.21707
-8.13923 -6.18635 8.61088
-2.31009 -2.30973 6.83386
-4.08874 -3.61553 6.11717
-5.7292 -4.70544 6.0734
-8.74225 -6.24673 -0.878492
-7.29345 -5.88923 0.897902
-6.07346 -5.76161 2.4394
-0.507401 -7.86002 5.8387
-1.54696 -7.00794 3.94775
-2.38305 -6.63644 2.20308
-2.48165 -4.4992 -5.37045
-1.23632 -5.327 -2.79279
-0.37082 -6.92846 -1.00708
2.06185 -12.8128 -3.95733
1.99992 -10.7461 -2.90499
2.57671 -8.98053 -2.24855
7.5056 -11.3306 -5.71067
6.83772 -9.6417 -4.26712
6.23088 -8.25934 -3.00152
9.80946 -7.0787 0.808984
10.312 -5.46911 -0.784482
9.13859 -5.91477 -2.30287
9.77161 0.343968 -7.93179
10.9787 -1.90509 -6.3939
10.9928 -4.08348 -5.06839
13.4879 -10.2011 -5.8209
13.8636 -8.06415 -4.99963
14.133 -6.16249 -4.56142
19.0617 -6.77281 -8.41768
18.2409 -5.3941 -6.74203
17.246 -4.20747 -5.52428
16.8177 4.10808 -3.29388
16.0998 1.24781 -3.72282
15.4585 -0.908332 -4.92374
14.412 -5.10021 -10.6766
14.7766 -2.31736 -9.67499
15.4611 -0.0919835 -8.635
13.4869 4.96258 -13.3331
14.6542 4.07973 -11.5329
15.5471 3.49879 -9.8758
17.0423 9.00819 -4.43785
16.2096 7.6612 -6.13332
15.4241 6.40969 -7.43627
9.27318 6.18078 -7.37549
11.0456 6.96173 -6.09831
12.0548 8.16095 -7.2917
10.0538 14.9064 -2.26216
11.2411 12.9755 -4.19659
12.2738 11.7966 -6.20824
13.6282 14.3421 -12.3521
14.3359 14.0877 -10.1573
14.7294 13.8662 -8.23979
22.936 16.3743 -6.50486
20.0619 15.8545 -7.09618
17.6544 16.2576 -7.83406
18.8883 15.161 -14.0912
17.3233 17.2923 -12.7168
16.476 18.5213 -10.6496
9.41399 18.0563 -13.6626
11.3445 17.8361 -12.3949
12.7121 18.1425 -11.0107
14.6386 17.6705 -3.7913
12.5399 17.3678 -5.8852
11.2002 16.5649 -7.90136
5.69713 10.0224 -10.4703
7.31575 12.3715 -9.60871
8.08327 14.7479 -9.09149
4.6178 20.3375 -9.38852
4.78992 18.0273 -9.51357
4.53422 16.1043 -9.16718
-2.11139 14.3414 -11.3016
0.451601 13.1704 -10.3319
2.6417 12.812 -9.07545
2.37856 6.57184 -4.56421
2.17532 7.99797 -6.38279
1.88685 9.30126 -7.83194
-3.83619 9.0378 -11.0818
-2.66363 7.42259 -9.8992
-1.66695 8.04628 -8.3187
-4.47045 13.1061 -3.79098
-3.80814 10.206 -3.96675
-2.59083 8.06656 -4.63278
-9.215 5.6405 -5.84589
-6.94235 5.56072 -3.91999
-4.61508 5.3589 -2.89776
0.193106 3.50792 2.43011
-1.03022 3.09916 0.50169
-2.02184 3.16056 -1.1993
-2.47478 0.690959 -6.51272
-0.162626 -0.150616 -4.83162
-0.671377 -0.2053 -2.33348
4.1007 -4.8295 -5.95566
3.31891 -3.24311 -3.55721
1.89422 -2.87369 -1.47486
1.4092 -2.25782 5.60052
3.14719 -3.21678 3.37806
2.82198 -4.97095 1.5552
8.19745 -8.68144 3.73554
5.53499 -8.93819 2.42186
3.00389 -8.70738 2.21424
-0.0712326 -11.9313 8.14475
-0.260462 -11.7256 5.17789
-0.170444 -10.6997 2.84516
-1.66761 -13.013 -4.21778
-2.22717 -11.2607 -1.87326
-3.04483 -10.3881 0.378972
-10.2618 -10.8276 -1.99062
-8.03855 -10.5497 -0.0258921
-6.49031 -10.2094 1.97147
-5.13267 -9.96524 10.6961
-6.10173 -10.0062 7.8784
-7.36246 -10.1968 5.67009
-10.4889 -15.5092 10.4296
-10.8688 -13.4408 8.31831
-10.7386 -11.21 7.0897
-14.7007 -4.2678 4.51254
-14.5776 -6.98409 5.73198
-13.8085 -8.97082 7.1333
-16.3241 -11.4753 13.793
-16.8417 -11.6266 10.8622
-17.0021 -10.3529 8.65904
-22.9692 -13.1544 4.3788
-21.64 -10.9359 5.85923
-20.4791 -9.35769 7.49118
-22.9945 -3.47221 10.4821
-22.9199 -5.75537 10.8871
-22.6261 -7.49754 10.0157
-26.9132 -13.4404 11.5809
-26.5338 -11.192 11.1525
-25.6366 -9.44202 11.2756
-29.1308 -8.0946 14.934
-26.4788 -4.94883 16.2722
-25.847 -6.48406 14.6517
-27.4311 -7.4176 13.9445
timestep
23.4677 16.133 -1.94595
22.4493 14.6826 2.68996
23.1729 14.8286 0.490524
23.2111 14.7739 -1.47834
21.6123 9.16077 -0.648003
21.1963 10.8516 -2.18108
20.8718 12.4195 -3.32892
19.9424 13.2364 -11.9444
19.2471 13.2916 -9.04721
19.0277 13.3839 -6.50831
20.0801 7.22967 -4.82259
18.4327 8.71317 -5.5065
17.19 10.0717 -6.20696
10.5373 10.3197 -9.73966
12.097 9.61572 -8.17311
13.4332 9.91436 -6.75667
11.8771 8.68741 0.520058
12.0724 8.52872 -1.78625
11.9701 8.16154 -3.71899
6.8617 3.20492 -5.38843
8.69269 4.46382 -6.05553
9.07635 5.9729 -4.84872
5.10899 11.1061 -2.31409
5.92094 9.39946 -3.65967
6.16738 7.56279 -2.99122
0.326832 8.12159 1.21548
2.1088 7.03315 0.204394
3.66654 6.08531 -0.541252
5.91046 0.120392 5.32261
4.33269 1.36277 3.1209
3.74027 2.60005 0.971336
2.1802 -3.8165 -2.93735
1.78803 -1.79833 -1.86236
1.82385 -0.26894 -0.621138
-3.06566 -1.86832 4.58101
-1.00915 -2.06718 3.52572
0.414711 -2.38626 2.20221
6.55001 -5.65153 -0.357106
4.26067 -5.63325 0.0184182
2.4139 -5.10633 0.457343
2.65538 -11.1431 4.14122
1.1701 -8.5605 4.07279
0.00523194 -7.59557 2.01994
-1.0175 -8.88968 -4.67549
-1.82159 -7.96234 -2.70676
-2.38711 -7.34869 -0.922284
-6.27262 -4.15262 2.51933
-7.24918 -5.10099 0.640677
-5.9544 -6.45741 0.0369395
-5.19137 -13.2642 -2.13494
-7.41621 -11.2896 -2.31222
-7.80699 -8.76993 -2.34215
-9.88643 -3.02331 -7.68304
-9.52747 -4.44673 -5.0897
-10.4077 -6.27315 -3.54314
-13.4338 -5.61876 2.34306
-13.4376 -5.73013 0.0257339
-13.817 -6.07251 -1.87682
-16.2943 -10.3455 -5.96004
-16.0444 -8.10723 -5.40299
-16.39 -6.31462 -4.66268
-18.2034 -0.776971 -8.16794
-18.7345 -2.66871 -6.93436
-19.218 -3.91384 -5.48633
-24.2851 1.18475 -6.46439
-23.7513 -1.38646 -5.05543
-22.8534 -3.68222 -4.40415
-27.7092 -6.7206 -9.12693
-26.7647 -6.50328 -7.0191
-25.6537 -6.02144 -5.46517
-28.4847 -13.2126 -1.90656
-27.0903 -11.6025 -3.99066
-25.9794 -9.3351 -3.63385
-19.3925 -5.43202 1.00499
-21.8926 -6.58183 -0.138684
-23.0441 -8.49383 -1.37181
-20.7235 -14.3207 -0.202162
-21.9669 -12.6455 0.812751
-22.8806 -11.0241 1.45864
-26.0812 -8.74875 8.799
-24.0892 -8.428 6.60591
-22.5011 -9.17258 4.75483
-16.4785 -14.6983 4.06854
-18.1537 -13.2565 6.06742
-19.4499 -11.0616 6.00548
-14.4078 -6.27258 6.73326
-15.6421 -7.91946 5.66242
-16.6033 -9.10734 4.41891
-18.9429 -10.6521 -2.8932
-16.6049 -9.60491 -1.37094
-15.4721 -9.94202 0.888703
-10.3905 -14.5132 0.965444
-11.5904 -12.6983 0.160127
-12.111 -10.9455 -0.573093
-14.2433 -13.5331 -2.76357
-13.4835 -12.331 -4.59659
-11.9612 -11.1019 -4.36692
-14.0098 -6.09069 -10.1901
-12.3322 -7.69444 -8.32088
-10.4585 -8.80681 -6.99642
-7.11842 -10.7651 -11.0111
-6.2216 -8.40207 -9.4325
-6.99451 -7.27066 -7.28193
-6.65522 -1.27852 -10.3374
-5.69974 -2.76814 -8.83723
-5.25686 -3.89119 -7.28048
0.184397 -4.81416 -5.84922
-1.86852 -3.71283 -3.99099
-3.79985 -2.07298 -4.27868
-8.4732 0.533405 0.741094
-5.96579 0.110196 -0.812667
-4.13167 1.13025 -2.26083
-1.98809 5.54721 2.78002
-0.750042 3.47935 1.02761
-0.796468 2.7429 -1.41337
2.06044 6.56507 -6.82611
2.73149 4.76625 -4.547
2.74991 2.94488 -2.76222
7.33788 -2.69738 0.637626
6.80859 -0.779113 -1.58059
6.20321 1.68874 -1.79584
8.11673 7.87396 1.8179
9.15489 5.71309 0.0478253
9.49456 3.43245 -1.04112
18.267 5.19143 -2.1167
15.4539 4.21805 -1.97843
13.2883 3.49765 -0.840601
15.2559 -0.0411036 7.01164
15.2123 1.34809 4.37561
15.1344 3.0125 2.44529
14.0024 10.1145 2.62971
15.5783 7.5854 2.6024
17.1163 5.95176 3.8141
24.9032 6.85297 5.23907
22.0281 6.06957 5.26334
19.7998 6.04715 6.50291
20.5973 14.9852 7.89829
20.4694 12.0093 7.80776
20.2544 9.48143 8.06465
14.0803 6.85324 9.91746
16.1765 8.59605 11.1211
17.8256 10.5144 10.7988
14.8927 16.2611 13.4466
16.4707 14.5604 13.4541
18.0576 13.4109 13.2467
23.6814 13.3537 18.2983
21.601 13.1596 17.2898
20.0991 12.3802 16.2804
18.9786 8.04101 17.9415
19.7664 11.5961 21.9456
18.7548 10.7244 20.0485
18.1337 9.89168 18.3746
timestep
-23.0421 1.86686 -31.5936
-26.1669 -0.2097 -34.3657
-24.7515 1.56777 -33.8972
-23.2114 2.35905 -32.9576
-25.3291 6.59053 -37.7101
-24.4967 6.20408 -35.5794
-23.3952 6.02083 -33.9564
-28.65 5.77344 -32.6899
-26.5431 6.41686 -30.6831
-24.0812 6.99009 -30.3467
-22.751 1.93776 -26.3973
-22.5447 4.21104 -26.8122
-22.397 6.16192 -27.0425
-16.5393 5.32015 -23.8489
-18.1315 6.80977 -24.6416
-19.2846 7.93556 -25.7746
-20.3182 13.4065 -29.2492
-18.7493 12.4819 -27.8119
-17.5933 11.1127 -26.9934
-10.3293 10.6594 -26.2907
-12.5429 11.342 -26.1624
-14.2409 12.0781 -25.4871
-16.3383 15.5276 -19.3865
-15.3247 15.3765 -21.4678
-14.2362 15.0086 -23.068
-8.72495 20.0255 -21.8872
-9.9311 18.0527 -21.6991
-10.8833 16.3366 -21.8703
-8.65814 9.71372 -18.7977
-9.44357 12.5496 -19.2682
-10.7593 14.593 -18.4962
-13.4124 18.1628 -12.469
-12.2808 16.7404 -13.9107
-10.8642 15.7822 -14.8886
-3.90724 14.3178 -12.1947
-6.06131 14.036 -13.0089
-7.98973 13.8277 -13.3535
-11.2009 7.94306 -12.4333
-10.3415 9.89215 -11.5141
-9.21766 11.3279 -10.7682
-11.2053 15.709 -6.90875
-9.25246 13.538 -6.31427
-7.67483 11.8107 -7.32918
-0.25461 9.92025 -6.10897
-2.51126 10.4339 -6.27058
-4.45434 10.3255 -5.96454
-6.69251 8.66232 0.797859
-5.08828 8.69321 -0.877814
-3.95929 8.89315 -2.47978
3.7752 10.4116 -0.621377
1.42273 8.82324 -1.52878
-0.59131 7.27926 -1.77831
-4.52296 -0.325885 -2.1194
-2.40531 1.57013 -1.22438
-1.39916 3.79594 -0.492292
-2.77979 1.17547 4.6039
-0.754489 2.10749 3.96209
0.523715 2.78821 2.62653
1.81158 -1.72051 -1.92276
2.55182 -0.395992 -0.167738
3.32604 0.54447 1.38049
7.79584 4.00427 -1.72484
7.15457 2.38505 -0.192088
7.09488 0.997109 1.20467
5.90247 6.90889 2.75252
6.8508 4.58058 4.35253
8.1403 2.39255 4.58104
13.7009 -0.624167 6.65296
11.7845 0.501408 7.31839
9.96918 1.17503 7.6815
5.47714 4.16216 13.7481
7.33501 1.98627 12.9149
9.28964 1.32369 11.4173
14.9735 1.76526 10.2126
13.9852 -0.350465 12.0639
11.709 -1.48395 12.2561
10.4598 -5.88654 17.5548
10.7278 -5.38931 15.3046
10.7946 -4.99852 13.3749
11.5304 -7.79901 4.96943
10.9687 -7.75889 7.89574
10.1915 -7.00425 10.2041
6.74284 -10.6077 16.787
8.10537 -9.97413 14.2136
9.5599 -10.2166 12.1333
15.2348 -13.5001 9.11174
13.0402 -12.8045 9.39835
11.1151 -12.3875 9.42965
4.31391 -10.9033 6.61483
7.02501 -12.104 6.91274
8.38023 -14.1835 7.49723
8.83606 -21.0204 9.19468
8.0567 -19.4048 7.72335
7.2681 -17.7751 6.9466
2.64993 -17.9228 2.10461
3.54768 -17.8497 4.24262
3.58538 -17.306 6.13575
-1.09879 -21.7979 8.50472
0.520478 -19.3332 8.93354
2.36336 -17.7493 9.70649
3.32632 -19.567 17.866
3.4116 -18.1707 15.2347
3.54975 -16.6955 13.1593
5.19274 -10.868 10.9483
6.02673 -12.8811 11.7446
6.63241 -14.5411 12.6154
13.0617 -18.8966 13.5667
11.8662 -16.2423 12.9295
10.3518 -14.23 13.3291
12.3196 -12.7003 19.6999
12.0472 -11.7486 16.8891
12.6453 -11.4087 14.4337
18.233 -13.1162 9.91973
16.7207 -10.8326 11.0938
15.1267 -9.3503 12.4221
18.669 -3.27943 14.5113
16.7251 -4.11059 12.4112
14.8455 -5.64509 11.6271
19.4943 -3.38548 6.24156
16.7303 -4.03648 7.14546
14.4059 -4.07791 8.19328
6.67985 -3.61047 11.1424
8.65276 -3.03981 8.98316
10.7143 -3.45616 7.54119
10.5726 -4.20465 -1.37244
9.99078 -3.22467 1.38101
9.78046 -2.89453 3.90079
3.67253 -4.35737 -0.961851
4.91113 -3.54414 1.62367
6.06247 -2.23063 3.48153
-0.32414 -3.68959 4.16878
1.34923 -1.52135 5.34308
3.69908 -1.04055 6.20882
4.57824 5.16236 8.31396
5.02586 2.33567 9.14454
3.90074 0.147109 9.81282
3.63526 -5.56836 16.601
3.26034 -3.02004 15.1024
2.99142 -1.37198 13.1752
-2.98902 -0.896536 18.453
-0.625533 0.203177 17.009
1.08022 1.09921 15.3387
7.51444 2.30666 19.6331
5.49779 2.05238 18.5147
3.65798 1.47984 18.1046
0.771646 -3.13568 23.2053
1.87959 -1.26776 22.3894
2.53557 0.399634 21.5707
4.62489 3.30148 24.9267
0.00431511 6.33923 23.7187
1.91583 5.03084 23.5898
3.31484 3.66436 23.3523
timestep
21.7259 14.5572 6.46691
18.0095 16.8988 4.84532
19.3091 15.1572 5.65795
20.5284 13.7423 6.28421
22.2312 8.13327 7.79467
20.7942 9.00833 6.19732
19.8137 10.2351 5.00789
21.4303 8.46288 -2.20629
19.2641 8.51236 -0.160416
17.9352 8.92232 1.97689
11.7681 11.1496 5.56748
13.2375 9.71142 4.49282
14.5624 8.50337 3.6769
15.2021 2.1326 2.7019
13.7359 3.9082 2.98498
12.4819 5.32694 3.52843
5.23599 6.76165 3.6524
7.16442 5.64898 4.30475
8.9594 5.14669 4.94244
9.31798 -0.814602 8.73547
8.59756 0.139462 6.74722
8.14439 1.45819 5.35564
2.26712 0.644296 2.13192
4.56334 0.545512 1.81566
5.23172 -0.160442 3.52908
3.24606 -4.19078 8.58892
4.55167 -3.49375 6.80233
5.24877 -3.67705 4.96893
-0.144099 -5.79412 5.64622
1.94243 -7.27335 4.11695
4.44557 -7.14791 3.6468
8.87354 -12.1541 3.32494
7.70815 -10.242 2.71824
7.03225 -8.87894 1.46675
8.97463 -12.8202 -4.89273
8.33306 -11.267 -3.29328
7.4475 -9.91635 -2.16524
5.33006 -4.23458 -4.22034
5.10327 -6.54078 -4.33176
4.89798 -8.48281 -4.59113
1.57182 -15.4189 -7.39725
1.90684 -12.5801 -6.55486
2.93438 -10.3532 -7.25308
2.40168 -10.209 -14.2569
1.48967 -10.0719 -12.1281
0.704964 -10.126 -10.322
-4.10455 -7.5125 -13.3106
-3.54056 -8.5085 -11.2926
-2.97028 -9.43319 -9.64921
-6.53037 -16.1554 -7.36372
-6.84092 -13.1934 -7.46459
-6.21744 -10.8615 -8.28693
-9.43242 -6.86637 -13.6497
-9.63264 -7.75826 -10.8133
-9.07325 -8.35713 -8.39858
-10.2519 -9.48949 -1.86971
-10.7446 -8.22371 -3.75051
-10.8329 -7.01987 -5.3074
-16.2721 -3.58642 -6.9126
-14.116 -3.66406 -6.05965
-12.292 -3.51124 -5.33128
-7.37994 -0.151485 -3.93211
-8.79133 -1.70141 -2.93807
-10.6692 -1.1094 -2.8741
-14.3252 0.26484 3.30889
-12.1962 1.34726 1.52668
-11.3543 1.99449 -0.791684
-10.4178 6.19168 -5.83245
-11.1129 6.01294 -3.62625
-11.4986 5.67551 -1.72407
-10.0955 12.7677 2.65035
-10.6614 10.1728 1.29885
-12.5033 8.79803 0.194363
-17.3198 5.68123 2.00335
-17.5385 8.5605 1.26687
-16.0102 10.2604 0.13684
-15.9857 14.266 -5.24916
-17.1587 14.0183 -3.26297
-17.1897 13.553 -1.34895
-14.7778 20.5164 0.109307
-16.7205 18.2617 0.2596
-18.607 16.5615 0.489613
-23.6431 18.3063 -5.94196
-22.7266 16.7812 -3.55146
-21.6372 15.5801 -1.5834
-21.0995 10.1078 3.40351
-21.2168 11.1202 1.31936
-20.9587 12.0309 -0.40857
-16.8147 11.0115 -6.76901
-18.0779 9.59887 -4.46916
-19.5345 9.14318 -2.42615
-21.4588 2.57151 0.29642
-20.1156 4.12387 -0.784395
-19.037 5.42975 -1.79051
-14.2682 7.41569 -6.55628
-15.1856 5.85977 -5.10031
-16.042 4.51504 -3.94308
-16.9405 -1.95513 -1.25864
-14.7589 -0.270688 -2.39164
-13.9721 1.33917 -4.20594
-12.2337 4.21751 -8.40842
-10.0241 2.23941 -8.11666
-11.3253 0.488297 -6.79644
-10.2984 -3.20236 -12.3265
-10.1026 -2.65769 -10.0798
-9.46101 -2.49947 -8.22394
-4.66645 -7.59547 -2.64897
-5.76734 -5.19037 -4.02155
-6.72349 -4.04685 -6.09053
-4.92511 -0.585491 -10.8262
-4.38839 -3.41357 -10.0553
-3.83052 -5.16385 -8.2867
3.66535 -5.67831 -9.60163
1.01848 -5.40269 -8.26055
-0.680954 -7.07947 -7.36452
-2.63191 -13.5229 -4.44663
-1.73308 -10.724 -4.93512
-0.389396 -8.77931 -3.97845
3.77725 -13.0915 -0.646694
3.3941 -10.1428 -0.84476
1.88215 -8.09606 -1.00973
0.0330245 -1.5457 1.10939
2.09295 -3.62833 1.6569
3.68626 -4.97411 0.189683
9.65563 -4.60988 -4.62841
8.9404 -4.64722 -1.73575
7.40982 -4.21887 0.258326
10.1003 -8.1913 6.19373
9.72274 -5.57766 4.81289
9.57629 -3.52806 3.30286
9.48634 2.41669 -0.41171
11.3258 0.255252 0.496633
12.3308 -1.05713 2.43832
12.1603 4.4891 8.93279
13.3309 2.43604 7.11757
13.7035 0.358554 5.68659
16.9157 -3.37768 2.1914
17.6534 -2.40169 4.90868
16.3576 -1.98574 7.06513
15.727 -8.74879 12.2365
16.433 -6.37347 10.5813
16.4641 -3.83122 10.3852
14.5308 1.6419 13.3007
15.4137 -0.495525 13.4858
16.7487 -1.93309 13.6649
21.5556 -3.76601 17.7819
20.793 -1.96308 16.5368
18.8542 -2.16843 16.8195
17.4602 0.894916 19.8852
13.0932 -1.57816 21.6177
14.838 -0.90842 20.2432
16.1924 -0.42494 18.8968
timestep
13.8086 -10.7594 -24.7071
15.9983 -6.61981 -27.3133
15.591 -8.44413 -25.9391
14.9972 -9.91373 -24.7693
19.4041 -7.11189 -20.5013
17.1715 -7.52918 -20.9741
15.3516 -8.12668 -21.4345
9.08098 -7.97686 -17.3386
10.981 -7.50394 -19.5851
12.211 -5.99685 -21.2338
13.1816 -2.14304 -25.3156
12.0349 -1.98218 -23.3052
10.9118 -2.46475 -21.7602
10.2936 1.65469 -16.7412
9.09823 0.3746 -18.2627
8.2606 -0.737071 -19.6568
0.960499 -2.50224 -18.5501
2.83903 -1.28152 -19.1529
4.47744 -0.425198 -19.8335
-0.646734 3.5801 -23.6065
1.16177 3.22423 -22.1976
2.79136 2.67877 -21.2344
6.25317 5.14564 -18.1069
4.24875 5.78905 -17.1318
2.84082 4.77616 -18.066
-4.01106 4.56057 -16.1496
-1.84226 5.33856 -15.8786
6.06375e-05 6.03624 -15.8792
5.95122 9.17468 -15.8533
3.43174 8.98996 -14.2727
1.22968 8.37159 -13.1453
-1.80951 6.2946 -8.00946
-1.35124 8.34434 -8.99482
-0.144061 9.6509 -9.8413
2.51264 15.2381 -9.74641
2.222 13.2499 -8.58663
2.04878 11.6424 -7.46112
2.33556 14.015 -0.898548
2.84817 12.4185 -2.50191
3.20113 11.0626 -3.88678
9.45498 9.9849 -5.57655
7.21827 8.28726 -4.57879
4.80669 7.62398 -4.08192
9.26242 5.87768 -0.224187
7.11018 5.27861 -0.849794
5.35736 4.79357 -1.60694
-0.24721 0.692497 -2.85711
1.71121 1.24487 -1.74271
2.89145 2.14501 -0.447456
5.51845 6.26785 4.01148
5.27663 3.31047 3.73616
3.85336 1.28433 3.12661
1.97871 2.57871 10.4178
2.13304 0.471546 8.31623
2.02748 -0.481051 5.9532
2.67299 -7.14029 5.07229
1.64389 -5.07206 5.28623
0.337549 -3.68159 4.79533
-6.25771 -4.2626 8.7364
-4.64084 -3.8572 7.12277
-3.35983 -3.95358 5.62924
-6.07597 1.96783 7.16534
-4.87078 0.592221 5.73789
-3.80378 -0.385068 4.40099
-1.88279 5.76707 4.14077
-0.504762 3.12628 4.05306
-0.449601 0.782635 3.04968
-1.14614 -5.62435 -0.961339
-0.129294 -3.80483 0.0573739
0.607263 -2.28259 1.0679
3.05937 -2.35649 -5.61876
3.14328 -3.34678 -2.80936
4.03725 -2.78985 -0.487051
10.793 1.32328 0.424533
8.1944 0.365541 1.52469
6.41021 -1.35868 2.11311
8.51658 1.92298 7.6543
7.63896 -0.04378 6.79173
6.6097 -1.47113 5.9062
6.96695 -7.97591 5.57011
6.53285 -6.20411 7.92653
5.54049 -3.94843 8.58198
12.9725 -0.821008 11.3737
10.2846 -2.09165 11.5764
8.09116 -3.37022 11.3388
8.9206 -7.99053 16.5098
8.21125 -5.94154 15.6846
7.68294 -4.15889 15.0335
13.6912 -4.25046 18.5359
11.2545 -2.54644 18.338
8.7198 -2.3116 18.1884
9.08825 4.69798 21.0597
8.36369 2.70542 20.1179
7.51918 0.995407 19.6243
4.02231 4.23312 14.587
4.21282 2.86952 16.4542
4.13174 1.76771 18.0853
0.234552 -5.244 17.3282
2.63575 -3.5714 17.8913
3.85461 -1.7274 16.6199
6.92673 1.98215 13.2711
5.27679 -0.26656 12.2216
3.14475 -1.49317 12.8941
-3.46314 -2.43528 12.0325
-1.69135 -2.57926 10.5417
0.160733 -2.98615 11.0756
5.6856 -8.46378 12.5161
3.62547 -7.03081 10.909
1.63324 -6.15418 9.58038
-3.35819 -8.01408 12.4642
-2.96824 -6.90408 9.7263
-1.48351 -7.19896 7.67424
0.234264 -9.37052 -0.82638
-0.992901 -8.53946 1.75884
-1.78209 -7.38351 3.89042
-4.06564 0.0225359 -0.466571
-4.05952 -2.75167 0.621612
-3.94903 -4.82708 2.09913
-4.16497 -11.3811 4.44856
-5.1046 -9.43706 2.39475
-6.59075 -7.51594 1.61812
-8.28145 -6.89484 -3.90896
-9.96936 -5.84438 -1.68907
-10.1885 -6.70722 0.700482
-14.0822 -13.081 1.88152
-14.3976 -10.12 1.99822
-13.4004 -7.80881 2.4064
-7.34838 -6.85543 6.26107
-10.3144 -6.64624 6.45915
-12.8106 -6.55733 5.9456
-19.5562 -7.33854 6.45327
-17.5449 -5.14009 6.49608
-15.4283 -3.80352 6.01019
-11.5987 4.10927 4.24553
-13.1065 1.58745 4.74293
-14.659 -0.0844263 5.8818
-19.8457 2.33332 11.3533
-17.9774 2.15683 9.03847
-17.0563 2.73835 6.73289
-19.3386 4.63459 -0.460365
-19.046 5.64421 2.32809
-17.7524 5.75046 4.52295
-15.6088 12.8103 6.92309
-16.1851 10.7808 5.9581
-17.5013 9.45432 5.33426
-22.3756 14.5684 2.31107
-21.0336 12.7516 2.84085
-19.8223 11.1985 2.88282
-16.3097 12.8994 -0.0124923
-17.334 6.92043 -0.826385
-17.51 9.16782 -0.27807
-17.3834 11.118 -0.0300866
timestep
-1.53008 -12.8803 -27.206
0.803024 -10.0764 -26.9909
0.848879 -12.233 -26.1369
-0.476712 -13.6352 -26.5337
2.80483 -19.9601 -29.0344
1.85893 -18.4614 -27.5373
0.905367 -17.1722 -26.3925
-2.97597 -15.1892 -19.0873
-1.21141 -16.1379 -21.2934
0.248205 -17.6968 -22.6872
5.78347 -21.8524 -19.0352
3.9099 -20.7745 -19.878
2.15203 -20.2085 -20.5654
-0.645521 -25.3646 -22.3743
-0.96225 -23.6796 -20.8114
-0.95404 -22.1544 -19.5643
2.23727 -23.7869 -13.8722
0.837031 -22.5352 -15.2341
-0.585791 -21.3317 -15.873
-5.78613 -21.131 -12.9312
-4.13613 -19.5901 -13.4655
-2.69364 -18.5687 -14.3355
-1.49268 -10.9297 -13.3166
-1.39887 -13.2469 -13.3819
-1.15859 -15.1998 -13.4788
4.21434 -17.6665 -8.31085
2.43652 -16.845 -9.55462
1.15226 -15.6903 -10.5024
-1.63735 -8.94551 -9.6829
-0.250305 -11.204 -8.32063
1.87565 -12.61 -8.39787
8.1397 -10.3789 -10.4638
6.50797 -10.9724 -8.9251
5.39234 -11.561 -7.41186
5.91182 -9.44721 -1.21341
7.05841 -9.81645 -3.19618
5.9571 -9.03434 -4.63021
0.0383366 -7.71987 -6.20038
2.20724 -6.9511 -6.49578
3.99597 -6.18159 -6.19705
1.57512 -0.173371 -9.60236
3.37992 -1.07994 -7.41119
5.02305 -2.52413 -6.10086
8.80951 -2.48751 -0.400306
7.13149 -1.69728 -1.79394
5.64617 -0.831552 -2.75603
0.272386 2.73753 1.08597
2.38328 2.50557 0.151788
4.07452 1.93953 -0.685521
10.9666 2.13918 0.795134
8.52741 3.56267 1.74614
6.00701 3.60511 2.13083
-0.862804 1.26021 6.41451
0.785168 3.45313 5.25017
2.77931 4.39873 3.973
7.51556 7.97978 2.40443
5.53655 8.22086 3.59094
4.01814 7.89394 4.80274
4.1812 12.6039 -0.0569078
3.11772 11.7274 1.80945
2.59319 11.2189 3.63896
-3.32106 9.47365 0.55989
-2.34962 9.51052 2.66639
-0.786563 9.49673 3.86537
3.0109 6.37045 9.5783
0.350909 6.87185 8.33193
-1.70072 7.44382 6.92975
-7.89838 3.82461 5.80462
-6.32812 5.18485 6.83731
-5.2652 6.49998 7.84802
-8.02953 12.7225 11.3848
-7.35541 9.94466 10.5424
-6.80679 7.53324 11.1641
-13.3882 5.35087 13.9876
-10.4144 5.54152 13.9562
-7.99702 6.14698 14.496
-3.91632 8.66364 17.7752
-5.43852 6.92205 17.9547
-6.64947 5.36824 17.963
-9.98084 -0.906168 23.344
-8.93314 1.41398 21.795
-7.62397 3.49656 21.1228
-9.36196 9.67186 25.2616
-8.66234 6.82904 25.8178
-7.49548 4.87973 24.6595
-7.82842 3.21067 32.0151
-6.92815 3.36763 29.8827
-6.35526 3.47419 28.0009
-2.00963 -2.03875 30.3369
-3.56988 -1.29874 27.9083
-4.16681 0.748301 26.5099
-1.62324 6.09825 24.7974
-2.68148 4.20925 23.9642
-3.16546 2.43585 23.2559
-2.85725 -2.91821 18.1747
-3.55084 -0.889412 19.0609
-3.06181 0.872448 19.7938
0.626317 7.0421 21.0774
-0.670331 5.30939 19.0288
-2.34354 3.94314 17.6737
-5.27893 2.65122 10.6353
-4.00889 4.28092 12.7827
-2.42958 5.62442 14.267
1.5542 10.1549 10.525
-0.319954 9.23844 11.5399
-1.92198 9.03413 12.668
-4.33093 12.8817 17.8338
-3.56031 12.9924 14.9573
-3.16806 12.6182 12.4658
-0.270637 19.0788 7.81953
-1.8396 17.0408 9.32454
-3.34919 14.9937 9.50495
0.844611 15.6094 3.41274
-1.49547 14.714 5.02422
-3.54802 13.5517 5.99493
-11.2696 10.3152 7.72499
-8.68895 10.6779 6.27961
-6.28316 10.9647 5.48359
-10.4924 7.01157 1.57378
-7.5382 6.9586 1.96123
-5.65172 7.82043 3.44474
-5.31158 1.89151 -1.60687
-4.3583 3.46061 0.740381
-3.16764 5.36765 1.94373
3.92782 7.21744 -0.832611
1.42795 7.50203 0.764275
-0.632499 6.74139 -0.531286
0.97498 8.35709 -8.63968
0.555827 6.62184 -6.25355
0.585433 5.56485 -3.93313
1.33355 -1.58533 -2.37591
1.41305 0.767375 -4.20317
2.98809 2.71618 -4.67636
11.9023 3.00749 -4.09512
8.98758 2.52068 -4.47991
6.67561 2.4419 -5.55246
10.9526 -2.48277 -11.6682
9.35597 -0.650208 -9.944
8.0792 1.28944 -8.89045
8.83482 8.6812 -8.5257
8.70876 5.93845 -9.68407
7.50948 4.26297 -11.1868
1.28724 5.23078 -13.8582
3.39735 4.26652 -13.851
5.23438 3.62494 -14.1622
10.464 1.22677 -15.8429
8.63111 0.922474 -17.2322
7.67553 2.61147 -16.8909
4.56319 4.5008 -19.7815
3.4867 8.0476 -16.7787
5.08269 6.79638 -17.9056
6.16714 5.47404 -18.8834
timestep
-25.451 8.69368 18.8169
-20.7185 8.23825 20.2664
-22.6887 8.84047 19.1997
-24.2762 9.13613 18.0713
-26.2853 10.8637 20.4694
-25.5366 13.043 20.2
-24.5131 12.9018 18.5226
-26.0548 17.2079 12.6604
-24.8441 16.9217 15.3683
-22.9598 15.8676 16.7251
-19.3645 14.6398 23.1764
-19.9704 15.3757 21.0613
-20.0712 15.9859 19.191
-12.7779 16.9811 20.3124
-14.6513 16.6724 18.9792
-16.4798 16.8114 18.2603
-20.4635 20.189 15.013
-18.8812 18.4923 15.0124
-17.3833 17.2813 14.5993
-10.9919 19.1683 15.9164
-12.5099 17.9045 14.6995
-13.7615 16.984 13.4883
-10.4067 18.4393 8.36424
-11.6807 17.0288 9.6946
-11.5448 15.4221 10.8263
-11.9106 10.4331 9.94858
-9.90904 11.6055 9.98858
-8.62231 13.0879 10.155
-3.05904 17.1772 9.09172
-3.32724 14.2598 8.54619
-5.15468 12.4899 8.72046
-4.96197 5.78457 7.30141
-4.07411 7.85554 7.85388
-3.01173 9.35579 8.56204
3.37436 10.1785 11.5707
1.68818 9.2362 10.2857
0.555291 8.15646 9.08924
0.641652 5.8365 13.9436
0.594783 4.84937 11.8446
1.10509 4.50198 9.97382
6.43122 2.16835 5.31607
3.85048 1.27935 6.51184
1.6021 1.5028 7.69393
-3.2763 -1.36086 8.96802
-1.5496 -1.81299 7.48596
0.122517 -1.76706 6.44539
4.11662 -6.86225 2.25156
2.65106 -5.23085 3.00856
1.2681 -3.93267 3.5406
-5.54264 -3.42841 1.62608
-2.81991 -3.49837 0.416828
-0.303972 -3.74939 0.0858998
4.32449 -5.2361 -7.03347
2.59368 -4.01803 -4.93561
1.55567 -2.65955 -3.04364
5.68783 2.33773 -4.26277
3.48426 1.63286 -4.43547
1.78029 0.709101 -4.7877
5.44553 -2.19868 -8.98838
4.49125 -0.0854861 -8.9098
2.69739 -0.561816 -8.24944
-3.11675 -1.27355 -11.1088
-0.919918 -1.98228 -10.8764
0.895526 -2.74196 -10.7872
4.15151 0.273866 -16.1698
2.75596 -2.3034 -15.6307
1.03275 -3.76199 -14.4452
-2.23592 -9.40652 -16.5694
-0.426554 -8.13869 -15.8615
1.28258 -7.49227 -15.1253
3.50268 -8.47683 -22.5321
3.10609 -8.09033 -19.604
4.16547 -8.59752 -17.3406
10.0388 -6.51453 -20.8337
9.16138 -6.98628 -18.0251
7.84721 -8.45861 -16.4103
11.8804 -13.5272 -12.9338
10.5825 -11.6155 -12.7264
9.68764 -10.0309 -13.481
10.1407 -4.01165 -8.90412
11.1519 -5.90105 -10.9749
12.4339 -7.78896 -12.1128
14.8399 -12.5069 -5.60017
14.5341 -11.9308 -8.50791
14.7479 -10.316 -10.4699
21.1287 -11.026 -11.5438
18.9217 -11.1085 -12.2544
17.2251 -11.0583 -13.2543
16.5565 -17.4081 -12.6997
15.7652 -15.7762 -15.0643
14.9397 -13.3688 -15.2237
14.4806 -12.6902 -19.8352
12.8596 -11.1346 -19.2563
12.2924 -11.9815 -17.5705
7.30105 -13.2738 -21.8352
8.06545 -12.596 -19.7523
8.52233 -12.3664 -17.8498
8.49861 -18.07 -13.085
7.2659 -15.5279 -14.0329
6.2828 -15.0359 -16.3337
-1.6635 -12.2726 -14.2335
1.19806 -12.1195 -15.0511
3.71932 -12.4584 -15.2269
5.60013 -5.51394 -12.8789
5.05411 -7.76874 -12.8688
4.2151 -9.55075 -12.8311
1.73267 -15.9457 -7.91182
1.55332 -13.3841 -9.42398
1.70358 -11.0304 -10.3935
-3.91291 -5.75494 -12.3259
-1.71487 -7.13447 -10.861
-0.0900864 -7.95128 -9.07351
0.192049 -9.77127 -1.62498
0.409607 -8.01049 -4.01927
-0.847917 -6.50013 -5.64408
-7.50935 -6.37328 -3.7291
-4.97983 -4.79911 -3.66675
-2.76482 -3.60947 -4.0922
-3.32524 2.35901 -7.89056
-3.31118 1.52523 -5.02962
-2.16362 0.0559383 -3.28985
5.60827 -0.73802 1.01992
2.71567 -0.409096 0.383453
0.36443 0.11423 -0.453379
-6.49907 3.35827 -0.397615
-3.70982 3.21396 0.641432
-1.17788 3.29875 0.932306
0.765515 10.9807 -0.0142455
-0.424671 9.14261 2.00697
-0.442285 6.65318 2.55918
-3.75761 2.39861 8.07427
-1.39307 3.37423 6.54539
0.61994 4.60565 5.579
3.19627 10.9933 5.5373
4.26025 8.25586 6.04221
4.11674 5.7556 6.52241
5.22486 7.50968 14.1446
5.77627 5.66898 11.8668
5.55303 4.30163 9.726
5.19681 -4.56885 11.6085
5.37567 -1.62159 11.206
6.18629 0.588123 10.2249
11.9649 1.39677 6.53301
10.5679 -0.027016 7.71769
9.23802 -1.09192 8.70682
10.3611 -6.02001 12.957
11.5156 -4.48291 11.6582
10.9222 -4.32273 9.78656
9.79713 -8.36495 6.04436
12.6072 -4.55972 4.27275
12.27 -5.99605 6.06318
10.4884 -6.52273 6.71869
timestep
-0.263502 -19.6788 -8.20858
-4.45777 -19.8839 -10.5321
-2.64084 -19.0209 -9.37614
-1.1266 -18.5014 -8.22806
-1.02075 -15.3969 -14.962
-0.528261 -16.0697 -12.797
0.106772 -16.1349 -10.9333
3.20161 -15.9005 -5.12576
1.49101 -14.1588 -6.83474
1.30379 -13.023 -9.11018
-0.653281 -7.17469 -10.6999
1.26776 -8.46094 -10.5061
2.6912 -9.52834 -9.65996
8.99727 -9.89633 -8.81554
7.09207 -8.85636 -7.99634
5.37477 -8.12663 -7.36424
2.62748 -7.1685 -4.88423
4.06991 -6.00804 -3.48597
5.57059 -5.47749 -4.64673
11.7144 -7.96646 -2.36155
9.8791 -6.54744 -2.34298
8.57416 -5.07167 -2.35458
13.5407 -2.01798 -3.24268
11.9765 -2.03456 -1.52936
10.6201 -2.66187 -0.245778
9.94129 3.44442 0.317591
9.24794 1.56353 1.48545
8.71561 -0.26155 2.00177
7.66014 -5.35134 7.85522
7.2625 -2.85087 6.28362
6.20118 -1.1486 4.70933
2.27677 -0.672634 9.02097
2.31558 0.0257167 6.80891
2.75699 0.440991 4.93445
2.53173 3.06319 -1.58564
1.59001 2.57507 0.477684
0.902147 2.48347 2.32142
-3.30176 -0.153144 6.97444
-2.31716 1.58004 5.78741
-1.96181 3.19434 4.71565
0.794743 7.8545 10.7403
0.882917 7.53591 7.77872
-0.0843204 6.33224 5.7494
-4.05356 10.8967 1.30678
-2.27496 10.0554 2.53607
-0.689488 9.21705 3.35124
5.52391 9.76583 2.77437
3.38958 10.495 2.23092
1.82425 11.6152 1.81171
-2.93769 16.8247 1.66671
-0.340412 15.5272 0.99509
1.47551 14.5883 -0.529024
9.91789 16.8242 -1.8058
7.00419 16.3039 -2.1523
4.73085 15.1756 -2.39944
9.25015 12.6527 -5.74191
7.481 11.8272 -4.48848
5.60127 12.3415 -4.77659
-0.0268551 11.7593 -7.94986
2.03521 10.8551 -8.50908
2.72726 10.7294 -6.66893
2.38999 5.03617 -8.70671
1.81108 6.20504 -6.78812
1.44618 7.429 -5.28824
-1.33131 12.2479 -4.3252
-0.0490126 10.6145 -2.18794
0.992016 8.35433 -1.6307
-4.86971 6.5716 2.02402
-3.095 6.27236 0.560031
-1.50743 5.73552 -0.4755
1.52067 1.11442 -4.70768
-0.877157 0.842304 -2.95933
-2.4887 2.22416 -1.54656
-7.18485 3.18672 2.78947
-6.90787 1.30301 0.496784
-5.43449 -0.118608 -1.02258
-6.4159 -6.18239 -3.94522
-5.42874 -4.60675 -2.55768
-6.74651 -3.17453 -2.86202
-12.6787 -8.3379 -2.4004
-12.0901 -5.81284 -3.86945
-9.87831 -4.66562 -4.41225
-10.683 2.26356 -8.03184
-10.2442 -0.565619 -7.20504
-11.4484 -1.26816 -5.06978
-17.9794 -2.49376 -4.27276
-16.0003 -2.38738 -3.06682
-14.106 -2.25999 -2.54193
-13.1939 -4.68774 6.25542
-13.4916 -3.76722 3.43684
-14.0698 -3.7524 0.953828
-19.2353 -8.40679 0.385127
-18.1872 -6.44326 1.03959
-17.6735 -4.67193 1.73206
-18.8351 -4.11287 9.22949
-18.281 -3.4092 7.08935
-17.8184 -3.11804 5.19708
-15.7295 -0.0552956 10.3269
-14.4831 -0.304381 7.63151
-15.2437 -0.323478 5.19765
-19.2019 0.448376 -0.905147
-16.5382 0.733452 0.400213
-14.308 0.35731 1.5781
-9.46053 -3.83875 0.0940713
-10.1613 -1.63377 -0.0771856
-10.9198 0.183494 -0.13349
-9.26986 7.10522 1.11199
-9.55692 4.83824 -0.800797
-9.25562 2.81051 -2.31731
-4.41716 7.18746 -4.19318
-5.19671 4.3857 -4.84349
-6.6959 2.33728 -5.08586
-8.64046 -4.75193 -8.67927
-6.4703 -3.17855 -7.37775
-5.60407 -1.16584 -6.07308
1.02796 -3.62359 -10.2325
-0.323692 -2.53641 -7.80937
-2.03018 -2.4474 -5.91657
-2.69983 -8.64244 -4.22923
-1.38424 -6.27314 -2.98985
-1.21372 -3.7857 -2.45501
-1.39613 -2.6957 5.27605
0.271045 -3.02281 2.8278
1.12695 -2.97346 0.426239
6.17712 1.202 -3.04245
5.72081 -0.119983 -0.410995
4.83939 -2.22224 0.73185
4.72593 -9.43598 0.00349165
6.36658 -7.15069 0.986395
7.15946 -4.95038 2.00251
14.1569 -6.49697 -0.374595
12.4814 -5.81516 1.99357
10.6502 -4.88134 3.50254
13.8922 1.45557 1.00548
13.2258 -0.427273 3.2171
11.9073 -1.63824 5.03309
13.7043 -4.2401 11.8215
11.7461 -2.68234 10.2031
11.6145 -0.636554 8.68667
6.91512 6.08696 9.98313
9.56234 4.98796 9.16776
11.2414 3.08093 9.38216
18.0602 3.00129 11.7359
15.8086 3.54738 11.6157
13.9749 4.25564 11.746
16.5257 7.53218 13.6166
14.5166 7.92159 14.7093
12.978 7.42986 13.5815
9.42002 9.3159 11.2241
6.95091 7.14713 16.0967
8.5167 8.06217 14.6498
9.54675 9.03511 13.2811
timestep
4.55059 -11.6662 16.3237
-0.031011 -10.4459 16.4631
1.96626 -11.2236 15.5752
3.8805 -11.2084 15.11
2.65542 -9.17055 9.6744
4.01969 -8.51426 11.4324
5.21299 -8.34944 12.9909
8.49345 -10.8538 18.7889
8.70875 -8.44886 17.0425
7.54484 -6.75488 15.5333
10.7944 0.00610295 16.9413
10.4802 -2.14021 16.1185
8.83955 -3.19648 15.8471
10.5484 -1.32499 11.9627
8.29443 -0.829348 11.725
7.11386 -0.970532 13.2957
2.72948 3.01809 17.0877
3.11682 1.59453 15.2972
3.56367 0.198041 13.9816
-2.15454 3.43768 10.8307
-0.222724 2.37325 11.55
0.477956 0.547987 11.7917
-1.43738 -6.44615 9.90636
-0.521811 -4.35375 9.49894
0.193129 -2.51931 9.56667
1.06867 3.43435 6.79554
-0.196813 1.51777 7.12366
-1.25455 -0.138257 6.98309
-8.2043 -5.03653 5.17706
-6.32804 -2.73421 4.93336
-3.88512 -2.00405 4.97348
0.29433 -6.29489 0.197216
-0.964108 -4.56671 1.0984
-2.32783 -3.30969 1.76253
-8.17667 -1.07472 -1.23968
-6.51492 -2.61814 -0.750974
-5.10091 -3.9898 -0.744949
-1.48651 -10.5271 -1.05934
-2.50453 -8.52599 -1.64394
-3.01362 -6.74704 -2.32
-11.2791 -6.4365 -4.53578
-8.38765 -7.13865 -4.69943
-5.84462 -7.01415 -4.84074
-4.64801 -9.00006 -8.71071
-5.18511 -6.94576 -9.64546
-5.59466 -5.5355 -8.33232
-8.7302 -4.84303 -12.0649
-9.1312 -2.87319 -10.9068
-7.51698 -2.60899 -9.80885
-10.9872 2.63014 -4.7246
-9.36908 0.472286 -5.99177
-7.35015 -1.04347 -6.35039
-1.23091 -6.98446 -7.26077
-2.55874 -4.58733 -6.08985
-3.86981 -2.43205 -5.71812
1.91897 1.39665 -2.92815
0.402589 0.425261 -4.39081
-0.388558 -0.913198 -5.60057
3.91841 -3.71445 -5.81733
2.1704 -4.26878 -7.23844
2.05484 -2.47911 -8.05367
0.563872 -5.27788 -13.4096
1.57322 -3.3401 -12.6294
2.00302 -1.62714 -11.7566
1.52957 2.46807 -19.1544
2.68989 2.42769 -16.4099
1.97361 1.20525 -14.2898
-2.47516 0.26864 -18.0963
-2.45313 -0.234421 -15.8316
-1.79934 1.2681 -14.738
-3.03773 -4.08523 -12.1628
-2.62454 -1.76992 -10.3328
-1.7801 0.539313 -11.0086
4.8037 1.33983 -9.71647
2.17239 2.61818 -9.14859
-0.156481 3.60795 -9.46343
3.00578 9.05933 -13.6275
1.6264 7.68451 -12.3667
0.241661 6.98988 -11.1499
-0.817671 8.57678 -16.0562
-2.65571 9.70734 -14.001
-3.2265 8.33205 -11.931
-8.95853 10.7389 -8.99454
-7.08654 8.43432 -8.73958
-4.90665 7.11127 -8.74859
-10.4957 3.73319 -9.27311
-8.21096 4.05055 -9.02485
-6.42132 3.79054 -9.80621
-11.2424 2.45975 -16.8338
-9.00083 3.85092 -15.448
-7.37397 3.81445 -13.4847
-0.490424 5.11734 -16.7628
-2.67984 5.12886 -15.9955
-4.53193 5.44934 -15.4056
-9.18913 8.7165 -19.4271
-7.28261 8.62433 -18.1084
-5.69292 8.72198 -16.949
-11.358 6.84311 -11.3146
-9.07246 8.01462 -12.826
-7.24318 9.61529 -13.5966
-3.32182 16.8933 -13.9761
-4.2424 14.4386 -12.5593
-5.34799 12.3077 -11.6993
-5.44451 11.0753 -4.19337
-4.53001 11.5785 -6.26531
-4.06714 11.6778 -8.17755
3.0168 12.664 -10.8822
1.30773 11.3497 -8.82498
-0.621801 10.162 -7.6549
-4.1686 2.7661 -5.44224
-2.01623 4.70665 -6.13647
-0.420598 6.69571 -6.11175
2.13066 11.983 -3.53858
3.10945 9.18061 -3.27649
2.97874 6.90839 -4.42645
9.64722 8.29021 -5.34999
7.86286 5.91435 -5.5775
5.83649 4.47326 -5.0122
11.8962 3.19472 -1.24246
9.55206 2.11024 -2.72882
7.02395 1.82019 -2.56452
5.62202 -5.93421 -1.54055
5.14694 -3.05335 -0.944427
4.60009 -0.563881 -0.867082
-3.05898 1.42933 1.71702
-0.206409 0.761459 1.17186
1.89881 -0.530529 1.80535
-0.137275 -7.3715 4.67598
1.73275 -5.07373 4.35408
2.34815 -2.66412 4.91756
3.45741 3.87665 10.0701
4.34211 1.22554 9.03601
3.72919 -1.05349 8.07015
9.15281 -4.21071 10.5725
6.21135 -4.67647 10.4661
3.93437 -3.60519 10.8784
-2.25309 -4.30659 15.476
0.571918 -5.10425 14.9628
2.81631 -3.99003 14.4898
6.80224 1.58704 17.4427
5.97837 -1.13033 18.3468
4.76513 -3.26911 17.6712
8.54299 -8.45845 21.3426
7.0432 -6.78661 20.7612
5.61713 -5.4302 20.6788
1.02145 -3.83837 24.6801
3.15872 -4.53338 24.1045
4.92101 -5.35765 24.4141
7.113 -6.95912 29.1771
10.0564 -7.45959 29.3978
9.09772 -7.3101 27.2904
7.25867 -6.62234 27.1297
timestep
17.3167 8.49005 39.242
15.5896 12.0345 35.6694
16.3976 10.2259 36.8771
17.1352 8.65086 37.8023
11.2872 6.81965 36.4728
13.5778 6.73442 36.1147
15.3482 6.39656 35.3194
12.6172 10.9712 31.1199
14.6258 8.77455 31.264
15.9536 6.61982 31.5746
18.454 0.945531 31.2607
18.3474 2.94061 30.0814
18.2949 4.72823 29.2548
19.9976 4.91217 21.7939
19.7904 5.44728 24.0418
19.5174 6.03395 25.9027
19.807 12.1006 28.9355
18.7897 10.4959 27.6042
17.9921 9.50901 26.0973
20.4441 14.1608 20.7855
19.1312 12.6635 21.9757
17.7726 11.6123 22.94
13.9804 15.5133 23.5724
13.6976 13.3546 22.7708
14.043 11.4945 22.2215
10.9026 14.507 17.9305
10.8066 12.1963 18.1144
12.6514 11.8321 18.7016
20.6091 8.79579 16.3861
18.2007 10.4258 17.0367
16.0816 11.8439 17.0663
16.183 17.2655 12.5894
15.9709 15.0607 13.2794
15.6191 13.1377 13.5234
16.3768 7.26098 10.795
15.6164 9.41584 10.3939
14.766 11.1927 10.3724
13.5333 14.1176 4.3073
12.9002 12.7385 6.06222
12.5178 11.2624 7.30957
10.3444 6.63655 11.5432
9.4612 7.7226 8.91242
10.1184 8.41588 6.54811
8.25195 6.95632 0.534302
7.50036 7.06411 2.72654
7.10658 7.07744 4.65673
2.66481 3.71731 8.1555
3.59489 3.9744 6.0457
4.7149 4.13298 4.43284
6.19267 0.00744245 -3.31378
5.75848 1.55475 -0.804258
4.26434 2.39705 1.08269
0.619169 6.10389 0.656125
0.216349 3.79041 -1.17852
0.970615 1.43671 -0.551065
-1.27858 -4.86242 0.720261
-2.08938 -2.9614 -0.333845
-0.793704 -1.84251 -1.30863
1.39433 -4.15779 -6.6132
1.85607 -2.12588 -5.59313
0.106527 -1.45923 -4.9805
-4.26645 1.95467 -2.22747
-3.43081 1.04742 -4.19242
-3.32661 -0.0612986 -5.81737
-4.94397 6.39633 -8.37833
-4.83482 3.44304 -8.76187
-4.00978 1.10784 -9.36814
0.375763 -2.16499 -12.3399
-1.68767 -1.10677 -12.4093
-3.42231 -0.285852 -12.8542
-8.68206 3.02703 -18.9202
-7.15413 1.15276 -17.1787
-5.53439 -0.432352 -16.0099
-7.15116 -2.41279 -22.1758
-6.57369 -3.19066 -19.3576
-5.48197 -4.0361 -17.214
-2.41178 -9.72058 -14.282
-3.87466 -7.9622 -13.8941
-4.71005 -7.3791 -15.5801
-9.16072 -14.1691 -19.5221
-7.33373 -12.0908 -18.4162
-6.79149 -10.3928 -16.5927
-9.28106 -17.2264 -12.1046
-9.33027 -14.3906 -13.0191
-8.80936 -12.0254 -13.8175
-9.99947 -6.03744 -11.2435
-9.45999 -8.25377 -10.8201
-9.03343 -10.1532 -10.5185
-14.937 -13.5073 -4.95344
-12.8434 -12.0564 -6.50008
-10.5488 -11.1834 -7.18893
-10.6285 -16.5018 -4.38751
-9.08228 -14.9566 -5.16459
-7.96984 -13.3532 -5.43372
-1.95768 -13.9174 -3.18062
-3.92127 -12.8704 -3.83669
-4.18055 -13.4561 -5.69966
-0.14142 -19.8108 -5.30856
-1.07046 -17.4631 -6.89153
-1.65531 -15.21 -7.93281
-2.26588 -15.5234 -16.5033
-2.78359 -14.7865 -13.6627
-2.45288 -13.7583 -11.3527
-8.80286 -14.661 -9.43642
-6.79302 -13.5023 -9.42133
-5.3187 -12.1957 -9.4071
-8.75696 -4.80383 -8.32973
-6.77161 -6.92753 -7.67501
-5.23954 -8.95113 -7.4301
0.257389 -6.40851 -1.97599
-1.91799 -8.38746 -2.45755
-4.0386 -8.72974 -3.83162
-7.68247 -14.1353 -0.167171
-7.016 -11.3307 -0.922962
-6.05465 -8.98834 -0.62111
-1.84192 -3.73902 4.57579
-4.25226 -5.22157 3.64158
-5.96387 -6.44148 2.19782
-8.48723 1.69929 1.15087
-8.80923 -1.26251 1.21758
-8.54754 -3.797 1.3197
-14.8156 -5.8363 -1.90376
-11.8507 -5.55935 -2.0175
-9.49139 -4.62456 -2.26698
-3.04256 -4.0611 -8.43682
-4.53868 -3.86269 -5.86725
-6.79497 -3.55221 -4.72039
-9.15175 3.92345 -6.86862
-8.54868 1.08623 -6.18536
-8.06711 -1.1277 -7.35544
-8.70013 -4.18536 -14.7631
-8.3946 -1.79999 -13.0033
-7.60522 -0.364339 -11.0492
-3.66363 6.29737 -14.3548
-5.71029 4.21465 -13.7599
-7.71023 2.70463 -13.2876
-14.7559 5.97187 -13.5874
-12.9699 3.69384 -14.2954
-11.0543 2.17031 -15.0111
-15.9861 -3.62871 -18.8611
-14.2659 -1.28504 -18.2065
-12.7023 0.727349 -18.1162
-13.8693 7.21815 -20.9279
-13.754 4.99872 -21.5937
-14.0213 3.57612 -20.2574
-20.199 4.42399 -17.4995
-18.8241 3.39299 -19.058
-17.6798 2.56272 -20.4298
-20.2793 2.08509 -23.7849
-16.2255 1.91688 -26.6611
-17.7509 1.26563 -25.0389
-18.399 2.8977 -24.146
timestep
24.1761 -2.1212 1.21689
27.3557 -1.03129 4.81244
25.5091 -1.78951 3.63031
23.8662 -2.2356 2.63902
17.8597 -6.45154 4.28168
19.1666 -4.57815 3.876
20.3605 -3.01112 3.88361
21.6729 3.41192 2.66512
20.1822 2.17079 4.92742
19.2156 0.012122 5.88062
15.88 -1.66671 11.2861
15.8535 -0.184439 9.5016
16.0748 0.859045 7.84535
12.6975 6.14053 11.0394
13.1058 4.80303 9.18825
13.5021 3.64772 7.64247
11.4527 1.77782 2.01681
11.6944 3.47938 3.57523
11.6427 5.11564 4.67105
10.2923 10.9111 2.08455
11.2147 8.79026 2.26811
9.67397 8.02993 3.23196
4.21897 9.47239 -1.0093
5.34748 8.92915 0.943591
5.91989 8.13197 2.65175
2.7524 5.68215 8.917
2.71254 6.12993 6.64097
3.2121 6.52099 4.77589
0.75677 10.4129 -0.726064
0.0193231 9.05485 1.82195
-0.117554 6.7784 2.9628
-5.64704 4.75668 5.35136
-4.5738 4.96756 3.30537
-2.79917 4.11309 3.34381
-6.41866 0.291337 -1.99816
-4.59532 0.88374 -0.691687
-3.22583 1.58641 0.53783
2.39062 4.38125 -2.77449
1.70944 2.56304 -1.50465
-0.184552 2.05448 -1.69189
-5.3233 4.22551 -2.54482
-3.76456 2.82818 -4.6657
-1.87921 1.13795 -4.96725
-1.22617 -3.9444 -9.05572
-0.95542 -1.64497 -8.90841
-0.727975 0.264781 -8.48184
-2.99314 -1.09976 -14.3744
-2.53709 0.401314 -12.6652
-1.81744 1.96215 -11.7025
1.09085 8.78866 -9.59947
0.230102 6.99275 -11.8163
-1.83534 5.67312 -12.5198
-6.42869 4.86798 -19.9426
-5.73654 5.79089 -17.195
-4.38252 6.58888 -15.1869
-6.76603 12.4611 -12.9037
-6.89691 10.1513 -13.0776
-6.93603 8.19227 -12.8742
-12.1484 4.99159 -14.8996
-10.7912 5.93167 -13.2697
-9.87489 6.18384 -11.5441
-12.4495 7.82393 -5.75898
-10.4912 6.92596 -6.61989
-9.15531 6.10666 -7.81362
-15.3973 5.02494 -5.41778
-12.7991 3.63535 -5.86393
-11.169 2.88696 -7.6764
-8.46098 -1.3108 -12.3353
-9.82907 -0.191219 -10.8329
-10.8766 -0.577578 -9.20984
-16.8896 -4.24721 -6.04296
-14.0515 -3.96943 -6.90798
-11.5264 -3.67493 -7.10645
-3.25443 -6.41242 -8.88631
-6.10855 -5.82651 -8.26076
-8.49785 -5.95395 -7.3792
-10.472 -11.3308 -4.67339
-9.1146 -9.45632 -4.83535
-7.48796 -8.3657 -4.62161
0.891662 -7.81056 -1.97399
-1.95664 -7.93593 -2.84108
-4.31876 -8.862 -2.58498
-6.05153 -16.1288 1.13107
-5.48808 -13.2761 0.478971
-5.08961 -10.7611 0.615098
1.58591 -10.6068 4.34082
-0.597156 -10.2492 3.64169
-2.51679 -9.97024 3.29737
-8.23754 -6.63395 3.80555
-5.31203 -6.13202 3.54121
-2.84318 -6.28478 4.16094
-0.542615 -0.25469 8.25724
-0.658132 -2.43443 7.47124
-0.668808 -4.01974 6.30177
3.8646 -5.90667 6.08931
2.43816 -7.28905 7.28792
1.71727 -5.9512 8.54146
4.24088 0.851088 8.25391
5.39129 -1.8135 8.92987
4.59812 -3.97177 10.0323
4.12965 -10.6933 13.766
4.00228 -7.73539 13.4267
4.50153 -5.24166 13.6125
9.41234 -8.44012 13.6098
8.70051 -6.70115 14.9706
8.14533 -4.84473 14.6151
15.497 -4.44461 14.0393
12.9876 -2.8436 14.1807
10.5905 -2.03653 13.857
3.34115 2.64332 14.3596
6.16403 2.04809 13.613
8.07767 0.594819 12.7598
12.2478 -1.99341 9.07699
9.99162 -0.155 8.43597
8.66439 1.87252 9.22957
9.25753 9.41273 7.82515
8.10879 6.79409 6.98639
7.03114 4.48305 7.0027
8.11396 1.26878 0.337412
5.97546 2.76506 1.7756
5.02022 3.0286 4.12522
-2.99127 1.02631 5.97422
-0.318362 1.6939 4.8383
1.79279 1.11256 3.53156
4.57485 -6.45494 2.65091
2.43476 -4.42512 2.22634
1.39264 -2.1685 1.65695
-6.40398 -2.33085 0.521034
-3.70566 -3.55988 0.222712
-1.43568 -2.94111 -0.760532
3.66416 -2.8198 -5.65451
0.989869 -4.08197 -5.28641
-1.35867 -3.44207 -4.52655
-10.0784 -5.14655 -3.52207
-7.23081 -4.27011 -3.57926
-5.15227 -3.28296 -4.67827
-6.40817 3.41981 -10.2851
-6.45665 1.39898 -8.09549
-6.48683 0.0460028 -5.93425
-12.5306 3.7424 -0.577347
-10.3889 2.69283 -2.36396
-9.55751 0.768019 -3.81526
-15.1849 -4.10747 -2.03003
-13.8529 -2.28774 -2.57493
-12.9886 -0.852551 -3.61141
-16.4062 -0.0711009 -9.81225
-16.0932 0.523268 -7.59163
-15.952 0.404516 -5.63018
-19.2973 -1.13339 -2.24208
-20.504 4.58058 -3.19137
-19.6334 2.44112 -3.4088
-19.036 0.563913 -3.41567
timestep
18.4179 -9.22212 5.12426
21.8897 -13.0429 6.15311
20.0879 -11.8578 5.29763
18.7996 -10.5347 4.61156
15.4301 -16.4612 5.05012
15.302 -14.2013 4.54099
15.4844 -12.3035 4.04524
16.6012 -5.88165 1.95015
14.4905 -7.85183 1.2129
13.2564 -9.5606 2.64795
8.40606 -11.4088 6.09625
8.99339 -9.82329 4.50768
9.58758 -8.65137 3.03993
6.8381 -3.68504 5.74918
8.49905 -4.26035 4.23503
9.24808 -4.90109 2.52938
13.6927 -4.67694 -1.36733
13.0469 -2.56275 -0.663372
11.5214 -2.5593 0.583061
10.2554 4.33819 3.09302
10.7829 2.69691 1.5405
11.0969 1.20569 0.292076
16.0589 0.725763 -4.7113
13.9658 1.04085 -3.76145
12.0323 1.0088 -3.38574
6.44777 1.22848 -6.63937
8.72852 0.975724 -6.98097
10.6915 0.815634 -6.93612
14.8666 -3.7923 -9.02155
13.2102 -1.66633 -10.2931
11.8642 0.485908 -10.5355
14.5067 5.87597 -13.2616
12.4529 4.83429 -12.9799
11.0478 3.47548 -12.7346
5.03991 5.40148 -13.9899
6.68576 3.86861 -14.559
8.10999 2.57062 -14.9685
10.0154 7.09105 -18.109
10.4623 4.83925 -18.4438
10.4924 2.94455 -17.9052
16.9993 1.71489 -12.3187
15.0606 1.03754 -14.4781
12.9917 0.847637 -15.9567
14.2314 -5.40438 -14.9808
12.5512 -3.90531 -15.5392
11.1943 -2.47732 -15.5646
10.5557 -7.31052 -11.6305
10.3373 -5.01024 -11.4221
9.20941 -4.15807 -12.7942
1.53835 -2.14146 -15.7149
3.3471 -3.59791 -13.8474
5.42305 -4.14913 -12.473
1.83051 -0.469292 -7.72001
3.13344 -3.10755 -8.19158
3.80634 -5.3309 -9.24343
3.35311 -12.9888 -7.90326
3.12897 -10.7144 -8.30253
2.59803 -8.91859 -8.91406
-3.18565 -12.4553 -10.4366
-1.93046 -10.5912 -9.86048
-1.11772 -8.80376 -9.70119
-3.97525 -2.13417 -11.9412
-3.08855 -3.84457 -10.6486
-2.45848 -5.25821 -9.42994
-2.33522 -7.06749 -2.22834
-3.36123 -5.11336 -4.23038
-4.33309 -4.07095 -6.34534
-10.4533 -1.63999 -10.0465
-8.97551 -1.95014 -8.2851
-7.5438 -2.12868 -6.94374
-14.3988 -2.30969 -3.35466
-12.204 -0.408739 -4.02509
-9.66838 -0.422682 -4.29514
-5.71038 5.99764 -1.79956
-6.95459 3.31174 -1.45472
-7.39346 0.800605 -1.50774
-2.70059 -1.92965 3.50169
-4.59928 -0.957246 2.58966
-6.33846 -0.25574 1.9867
-12.4417 -2.72452 7.12537
-10.7117 -0.662985 5.8457
-8.75909 0.592864 4.79071
-6.11317 8.56806 3.56167
-6.79925 6.22906 5.27595
-6.96336 3.75766 5.8835
-2.0145 3.15754 10.8452
-4.21837 3.40784 10.1649
-5.828 4.30514 9.46853
-10.6515 9.57952 14.3938
-9.32067 8.52473 11.945
-8.3219 7.10709 10.0754
-14.1045 7.10631 8.92564
-12.2068 8.15709 8.10274
-10.4629 8.42948 7.22787
-12.889 13.3581 7.70695
-10.9766 12.7757 6.52982
-9.29857 11.8545 6.06444
-7.97429 17.5636 7.98348
-6.1943 15.2306 7.46455
-5.77081 13.2578 5.9053
2.33458 12.8003 6.60428
-0.583288 12.2912 6.27681
-2.54065 11.5884 4.80121
-2.4371 8.48851 -1.05671
-1.2626 9.07343 0.856616
-2.01848 8.53855 2.59544
-3.26944 0.369637 6.2131
-2.77507 3.05116 5.01083
-1.94179 4.81899 3.37338
4.89743 4.04521 2.1845
2.33908 2.71398 1.43411
-0.132068 2.68285 0.803858
2.0547 -4.22639 -1.83591
0.0230413 -2.06628 -1.53869
-1.31474 0.0982353 -1.71603
-6.59964 2.35725 -7.73097
-5.10036 1.12944 -5.46712
-4.62436 -0.428153 -3.50438
-8.60467 -7.34204 -6.25522
-7.55782 -5.7164 -3.98767
-6.97644 -3.38906 -3.12277
-4.69573 -7.52037 1.98554
-6.41848 -5.1356 1.51082
-7.99927 -3.38761 0.537085
-15.5894 -3.0887 1.52459
-13.1102 -1.46865 1.8553
-10.8722 -0.911088 0.767695
-14.1476 5.60983 -2.74436
-12.8021 3.27246 -1.47677
-11.1488 2.86293 0.420967
-11.4716 10.2296 1.82174
-10.8318 7.45017 2.68523
-10.0222 5.10505 3.27472
-15.8969 1.48904 7.19721
-13.2894 2.83743 6.68408
-10.9781 3.91229 6.75383
-6.56192 -3.09641 9.47308
-7.66176 -0.330704 9.326
-9.0213 1.82548 9.25493
-11.2381 -0.305402 16.6769
-9.53383 0.413323 14.3404
-8.68678 2.40717 12.9952
-5.45626 6.98265 17.437
-5.69269 5.84952 15.4264
-6.104 3.92534 15.3327
-6.18757 0.776458 22.2651
-5.44771 1.29268 20.1277
-5.30939 1.5341 18.1777
-3.76687 -2.27052 15.7641
-7.65264 -4.5349 19.8241
-6.29957 -3.20039 18.4935
-4.96618 -2.18184 17.4612
timestep
40.5901 12.4006 0.695073
41.4232 11.8454 5.1593
42.5282 11.6615 3.12769
41.1024 11.5587 1.77222
42.067 6.02527 5.46486
41.8287 7.26491 3.51836
41.1287 7.75899 1.74477
35.8063 3.7306 1.97046
36.9165 5.81771 0.156096
38.6687 7.18414 -1.09457
41.3268 5.36915 -6.46525
39.4841 6.5898 -5.76038
37.9982 7.48155 -4.82381
32.9959 13.0153 -5.47204
33.9802 10.953 -5.87277
34.7131 9.1261 -5.79408
31.0925 3.55204 -8.26827
32.4971 4.8594 -6.96439
33.3394 6.32951 -7.96947
32.0065 11.2711 -9.79366
31.1776 9.32197 -10.7403
30.4064 8.43099 -9.16156
27.8153 6.54116 -3.78691
27.5077 7.36401 -5.93418
26.9236 8.0089 -7.70159
23.3528 10.7279 -12.3385
23.5959 9.84044 -10.2087
23.3486 9.08841 -8.40483
23.0384 10.099 -1.5762
21.327 10.1639 -4.01492
20.3543 9.0032 -6.06654
17.4092 2.88358 -6.02252
17.0652 5.14851 -6.3888
17.0652 7.10131 -6.12895
14.2711 7.20998 0.309392
13.8879 7.17574 -1.97849
13.9559 7.07509 -3.94476
8.46354 8.6223 -7.78432
8.70867 7.79445 -5.63096
10.4543 8.24958 -4.83952
12.8952 11.6255 1.39605
10.1575 11.3879 0.243311
9.33369 9.75875 -1.5371
3.90497 5.31415 -1.50097
4.52137 7.52434 -1.84373
5.59845 9.17219 -1.91692
-0.399572 12.4672 -4.35302
1.16012 12.3916 -2.6372
2.21429 10.9005 -1.8981
4.21077 6.76027 4.35887
2.44834 7.90249 2.24473
0.584096 8.60302 0.65218
-3.34541 9.71306 -5.48533
-3.08876 8.09221 -2.99788
-2.87965 7.56086 -0.512652
-6.72066 5.27397 5.0663
-5.57084 5.32978 3.05206
-4.6397 4.79023 1.40198
-2.43707 -1.82318 1.17369
-4.02543 -0.18996 0.735385
-5.38282 1.1992 0.405833
-9.37332 -4.07372 1.73077
-8.40143 -2.12143 2.52222
-8.432 -1.01572 0.892074
-16.3023 0.315398 -2.69314
-13.5539 -0.753299 -2.26246
-12.0444 -1.24005 -0.266353
-14.0395 -4.60103 6.20565
-14.0745 -3.76634 4.04129
-14.319 -2.87419 2.30199
-21.2543 -5.58863 -1.83433
-19.8695 -3.69965 0.00811819
-18.0407 -3.42015 1.76308
-17.2383 -4.82372 9.26773
-18.2518 -4.66297 6.46988
-18.3734 -6.14048 4.39547
-15.1719 -10.0901 1.3627
-17.4725 -10.3282 1.54463
-18.7892 -9.5613 2.79324
-24.8692 -9.70478 7.65674
-23.3215 -10.6965 5.31119
-21.4011 -11.943 4.1873
-15.9049 -18.8812 2.40308
-17.6746 -16.4836 2.39158
-19.6507 -15.2195 3.39263
-19.5766 -21.7461 5.20653
-20.0342 -19.5847 5.91441
-20.4238 -17.6735 6.18882
-24.029 -21.0869 11.3723
-22.1548 -18.7703 11.3376
-20.9507 -17.0426 9.90038
-17.4319 -22.9651 11.4459
-17.657 -20.6864 11.0727
-17.667 -18.7374 10.7859
-13.1902 -13.5685 9.3359
-15.0646 -14.8032 9.92278
-14.5831 -16.7128 9.87446
-11.1079 -24.6511 9.55132
-11.3937 -21.8437 8.59348
-12.0381 -19.4395 9.14747
-6.24724 -12.7552 10.3024
-8.01177 -15.0352 9.54821
-9.30475 -16.9083 8.39838
-10.1235 -18.8901 2.13906
-9.07467 -17.47 3.64432
-7.7816 -16.7116 4.92244
-1.48758 -10.6685 6.96137
-3.30925 -12.4584 5.42573
-5.44051 -13.7203 4.81915
-12.3281 -9.06155 5.76949
-10.3951 -10.8615 4.38961
-8.28756 -11.7453 3.25833
-3.99755 -13.3222 -4.1487
-6.05215 -12.0818 -2.3824
-7.00731 -11.0559 -0.251929
-3.57635 -4.59798 0.906617
-5.66795 -5.42004 -1.05038
-7.35479 -7.3254 -0.887029
-15.1102 -6.21689 -0.280002
-12.4263 -5.29461 -1.18917
-10.1732 -5.26172 -2.3829
-14.8282 -3.89672 -8.75392
-12.7494 -4.03752 -6.62339
-10.7372 -3.04121 -5.41461
-4.79041 2.52255 -3.93254
-6.97954 0.608531 -4.58419
-9.32984 0.0727733 -3.75261
-13.7286 1.85575 2.38212
-12.5186 2.80685 -0.169718
-10.6973 3.11269 -1.92801
-10.4351 6.76612 4.21436
-10.3151 6.75584 1.23679
-9.56412 6.66567 -1.19844
-12.2666 9.53461 -7.14212
-9.89108 9.47972 -5.34372
-7.93845 8.89479 -3.81153
-7.92939 15.3901 -6.68105
-6.8122 14.2136 -4.18143
-6.43114 12.1924 -2.67406
-9.52421 17.9139 0.830151
-9.00838 14.9791 0.797443
-9.09533 12.5551 0.0109824
-14.2229 12.1906 -5.02814
-13.1834 11.5321 -3.06135
-12.2404 10.9768 -1.42339
-15.4218 5.40609 1.68204
-14.6144 6.46288 -0.218944
-13.725 7.48503 -1.64857
-14.9382 7.16945 -6.63599
-17.2522 2.99591 -6.61699
-16.0557 4.65464 -5.52181
-14.6525 5.93091 -4.98951
timestep
-2.49189 0.260492 6.75713
-4.36249 -4.14986 8.36862
-3.033 -2.56598 7.31688
-1.91669 -1.07842 6.66733
5.40848 -2.38598 9.15175
3.42384 -2.06337 7.99435
1.84332 -1.56077 6.93123
3.23468 -8.00629 8.02446
3.41633 -6.10646 5.73578
2.06055 -4.39877 4.41358
-4.69202 -7.34163 3.56147
-3.11544 -5.64018 3.60473
-1.57008 -4.45875 3.29325
-1.91654 -1.57865 -2.66297
-2.78847 -1.75283 -0.520122
-3.72293 -2.16181 1.16526
-8.11933 -7.27709 0.21277
-7.37398 -5.48543 1.48431
-6.94867 -3.7743 2.36297
-8.2319 -6.72888 7.73725
-8.06307 -4.72361 6.58279
-7.89798 -2.87219 5.93018
-10.124 3.68637 6.93789
-8.96574 1.78907 7.602
-7.61749 0.379257 7.87682
-2.67685 -0.641031 12.3389
-4.87072 0.0304792 11.9947
-6.58866 0.859917 11.5032
-12.8855 4.004 14.2518
-10.101 3.10724 14.8196
-7.5732 2.92348 14.5384
-2.0977 6.35997 12.8914
-3.2669 5.36391 14.6301
-4.39296 4.44303 15.9586
-5.71708 1.94906 22.2343
-4.45441 3.12672 20.6847
-3.54495 4.5433 19.6614
3.59328 3.90824 21.6834
1.71972 5.02861 20.898
0.0554083 5.68645 20.0744
-3.99538 10.4259 17.0768
-1.39701 9.0877 16.4953
0.184787 7.08818 16.5448
2.24498 0.372673 13.7473
2.50144 2.55095 14.5034
2.41041 4.47566 14.9135
8.97405 5.40355 11.39
6.7796 5.76343 12.0513
4.86946 6.01754 12.4608
0.59849 0.798071 10.7094
0.83491 3.72384 10.1952
2.53086 5.50075 9.51065
8.77473 10.1605 9.06571
5.99199 9.42362 8.29514
3.97752 8.22511 7.29121
-1.87857 9.23414 3.97779
0.34567 8.57945 4.05871
2.25953 8.13929 3.90284
7.52838 7.35429 0.774081
5.21949 7.46395 0.575576
3.26827 7.45025 0.304562
-0.649835 8.49409 -4.3051
1.4163 8.10109 -3.32579
1.56701 6.19466 -2.85285
-1.20489 2.12549 -8.60032
0.918827 2.77375 -6.61285
2.44076 2.92039 -4.57211
5.91376 -3.36631 -3.87456
5.65084 -1.19989 -4.66189
5.35324 0.613933 -5.37069
11.689 2.57811 -5.91967
8.98807 3.56956 -6.69595
6.95149 2.80925 -8.0289
12.1451 4.69879 -14.1328
9.33422 4.23469 -13.2588
7.81791 2.87059 -11.7283
2.15132 -1.71421 -13.6226
4.21278 -0.670926 -13.8332
6.01217 -0.092149 -13.2781
11.9341 -6.14197 -13.332
9.31635 -5.05601 -14.2531
7.60234 -3.22693 -14.7215
5.74525 -0.982279 -21.0152
5.50821 -3.32312 -19.1863
5.9465 -5.19939 -17.5159
10.1898 -11.0721 -18.6778
8.52719 -9.96353 -17.4991
7.09764 -8.7626 -16.8702
2.92232 -13.5133 -11.7257
4.19344 -10.8309 -11.989
6.14316 -10.3927 -13.5731
11.1789 -15.8622 -14.6853
9.87023 -14.33 -13.5355
8.75708 -12.9831 -12.6257
13.184 -11.8206 -14.9996
12.2585 -10.2599 -13.5538
11.042 -10.0068 -12.0251
12.1116 -9.01059 -5.07991
10.1667 -8.99093 -7.33763
9.21706 -7.90342 -9.43952
2.94449 -5.89954 -13.9885
5.00189 -6.06306 -11.8389
6.95025 -5.05778 -10.5367
9.93505 -0.773162 -6.24438
8.71708 -1.0855 -8.1941
7.07744 -1.50147 -9.20375
0.589468 -3.30679 -7.49997
2.44172 -1.35498 -8.78059
3.91184 0.564851 -9.58992
4.14028 5.07807 -15.7266
3.66631 3.99651 -12.9905
3.9403 4.26176 -10.4693
1.75827 11.639 -7.66586
2.7451 8.87805 -8.19829
4.13708 6.81096 -7.65787
5.64216 11.6031 -1.49295
5.53973 9.2118 -3.26824
5.61202 6.82243 -4.15603
9.72674 -0.411015 -0.481566
8.41327 1.85724 -1.89939
6.60413 3.55485 -2.48889
3.96211 2.79486 5.87907
4.14646 3.18128 2.92998
4.50932 2.49795 0.500192
3.85657 -3.39622 -1.13434
1.88175 -1.40586 -0.124931
1.04816 0.998382 0.0401274
-2.97465 4.99545 -4.40145
-2.64946 4.64465 -1.46009
-2.24199 2.87711 0.332195
-5.58365 7.01206 5.56002
-5.1804 4.25958 4.49156
-5.25702 2.53039 2.61898
-7.51026 -1.50388 -3.97015
-7.83402 -0.777702 -1.09818
-8.1297 0.643048 0.998617
-12.1847 -0.557926 7.77298
-11.6145 -0.319195 4.85779
-11.2021 -1.05668 2.45184
-12.0672 -8.30607 0.57707
-12.9067 -5.47809 0.155003
-13.7319 -3.08618 0.47187
-16.2076 2.97211 -1.29598
-16.5935 1.04314 -0.0661047
-16.7138 -0.747104 0.746995
-24.4275 0.0362981 0.951876
-22.265 -0.781686 0.75933
-20.4361 -1.50459 0.870317
-22.7132 -6.2505 0.476138
-17.3064 -6.7463 -0.868597
-19.292 -5.56822 -0.640234
-21.1535 -5.06997 -0.230869
timestep
4.32629 1.83132 52.1199
0.3675 4.99919 53.4903
2.06376 4.09499 52.1913
3.57264 2.9715 51.6065
-1.11127 5.14257 47.6759
0.913475 4.0121 47.7456
2.60384 3.01776 47.9324
2.09653 5.49036 41.0055
3.5405 5.2979 43.6052
5.02351 4.82322 45.6246
12.2115 3.5774 46.9447
10.4138 5.0375 46.8085
8.60929 5.75298 46.4719
7.57437 12.2885 45.1394
8.38228 10.1354 44.8335
9.01118 8.51917 43.8988
10.1412 2.69964 39.9954
10.5781 4.89058 40.621
10.8967 6.7752 41.098
13.5242 11.2989 35.8826
12.4095 9.54657 36.9165
11.1638 8.16883 37.5729
8.04475 9.33918 35.4148
7.5038 7.09452 35.1883
9.27638 6.30297 34.8534
13.2609 1.87284 32.1862
12.0436 3.6277 33.0924
10.488 4.11997 31.9885
4.12388 5.13167 26.6295
6.45578 4.65119 28.4216
8.6866 3.45014 28.7104
12.1213 -2.19526 24.8482
10.7323 -0.417561 25.3893
9.72794 1.22352 25.8125
5.48922 4.30831 21.4664
7.18031 2.76273 21.8322
8.58642 1.43126 22.194
13.0185 -3.09969 20.2186
11.5942 -1.48008 19.3637
10.4461 0.107195 19.1561
11.2858 6.63308 18.3809
9.76351 4.38365 17.1549
8.69402 2.16729 16.4866
3.60163 -1.77161 12.7859
5.55106 -0.59262 13.2242
7.0263 0.700712 13.4033
11.9611 3.21927 8.87178
9.90644 2.35782 9.51874
8.04664 1.85446 9.92929
0.388949 -0.0372342 6.02117
3.10643 0.990671 6.68381
5.57825 1.48925 7.06339
8.11245 -2.76464 2.77531
7.66633 0.166041 2.47115
7.32646 2.31989 3.79324
8.93171 6.86053 -2.19065
8.09272 5.37328 -0.620117
6.94363 4.32191 0.586163
0.737925 0.744455 0.380816
2.93244 1.06413 -0.300588
4.77124 1.54062 -0.822783
7.1241 1.73736 -3.3614
5.85479 0.586317 -4.92549
4.29387 -0.299402 -4.11314
-2.72248 0.744451 -2.34891
-0.543222 -1.20079 -2.93788
1.12077 -2.35654 -4.48663
3.60017 -7.55065 -7.3073
1.9113 -6.24532 -8.21627
0.822016 -4.8691 -7.32162
-0.700292 -10.0022 -11.7135
-2.05723 -8.21984 -9.74819
-2.58886 -6.06225 -8.49736
-8.08945 -0.175579 -7.9546
-6.28902 -2.51642 -8.35407
-6.03234 -4.87345 -7.41578
-12.0356 -4.06983 -4.65769
-10.7324 -5.25012 -6.1713
-9.60844 -6.15538 -7.51202
-15.9395 -7.30904 -5.7382
-14.8796 -6.64358 -8.44268
-12.647 -7.13543 -9.57236
-17.079 -9.75372 -15.5179
-14.6779 -8.60359 -14.179
-12.4453 -7.71873 -13.3218
-16.1026 -2.71381 -15.95
-14.0399 -3.74975 -15.716
-12.3211 -4.70878 -15.6377
-10.5572 2.64465 -16.5667
-9.88294 -0.234142 -16.9385
-9.24847 -2.49171 -15.9372
-3.91913 -6.55682 -16.8177
-4.77348 -4.60949 -15.8901
-5.65027 -3.14538 -14.906
-2.35441 1.5148 -16.7801
-2.31539 -0.0708572 -15.087
-2.44177 -1.48754 -13.7239
4.40678 -3.92521 -10.9413
1.73897 -2.63743 -11.265
-0.68307 -2.43876 -10.4925
2.14279 4.19065 -7.70391
0.405057 1.77225 -7.81357
-1.47436 0.0506961 -7.73272
-3.0948 4.76519 -11.8679
-3.55202 2.84823 -10.6437
-4.43564 1.34034 -9.73463
-4.79201 3.55451 -15.475
-6.40626 1.63107 -13.8703
-6.97542 -0.150066 -12.1363
-12.8269 -1.20385 -9.76089
-10.6274 -3.09329 -10.4483
-8.62588 -3.56806 -11.9556
-8.20554 -9.38411 -8.85225
-6.75882 -8.50682 -11.3054
-7.32291 -6.90908 -13.2113
-11.4048 -11.1632 -18.2532
-10.1234 -8.51028 -17.8053
-8.09553 -7.24515 -16.9166
-3.31428 -1.76695 -20.4178
-5.8725 -3.29108 -20.3042
-7.99839 -4.37519 -19.4054
-15.9101 -1.10854 -19.2206
-13.4813 -2.42568 -20.337
-11.247 -3.38232 -21.1086
-9.3648 -5.61032 -28.3461
-8.91457 -3.99378 -25.8835
-9.4791 -2.13441 -24.2323
-7.47973 5.98022 -23.9719
-7.78912 3.06923 -24.5294
-9.22788 1.34543 -25.7381
-12.5888 -1.80616 -30.6905
-11.0329 0.686018 -30.1921
-8.60942 0.572535 -29.4069
-4.90212 4.67204 -33.5636
-4.67544 2.15221 -31.989
-5.33174 -0.174726 -31.1784
-1.48347 -8.18932 -30.2206
-2.93905 -5.64654 -30.7647
-2.95475 -3.09796 -30.6826
2.74955 0.840779 -25.5776
1.71611 -0.726676 -27.8918
0.384127 -1.44056 -29.9459
1.46539 -6.60406 -32.9684
1.87904 -4.34217 -33.2769
2.35208 -2.44515 -33.0376
4.84563 4.00533 -33.6087
4.04309 2.11101 -34.681
3.31313 0.41006 -35.3548
3.18405 2.70587 -40.451
0.925372 1.13435 -41.778
1.62835 0.247085 -39.7529
3.2515 1.14029 -39.0832
timestep
-2.57546 20.7779 -8.94413
-0.325144 16.815 -6.80495
-0.548859 18.6304 -8.23203
-1.24604 20.2174 -9.16808
1.52378 25.9467 -10.4868
1.85331 23.6914 -10.0537
2.15184 21.7497 -9.90742
9.6035 20.4276 -8.3261
6.65924 20.5173 -7.87477
4.38723 19.3636 -7.97097
1.93545 12.1105 -7.59681
3.1557 14.0697 -7.36261
3.97242 15.7721 -6.80083
5.7814 15.1721 0.552338
5.63303 14.8934 -1.74608
5.84754 14.6559 -3.68992
9.05491 10.2006 -7.3881
7.29906 10.5279 -5.90745
5.73731 11.0283 -4.81592
-0.0619929 7.86967 -2.29453
2.19885 8.38205 -2.38646
3.98887 9.12387 -2.03091
9.36657 5.72923 0.832894
7.86627 5.65781 -0.935268
6.12286 5.98884 -1.79074
2.35704 3.39687 -6.23883
3.69538 3.14363 -4.36077
4.82669 2.57758 -2.8506
10.8649 2.46054 0.788624
8.99063 1.47695 -1.30904
8.01718 0.619735 -3.50451
9.51887 -0.00795531 -10.3328
9.04698 -0.822152 -8.21222
8.75579 -1.66033 -6.45337
12.6113 -2.05922 -6.29509
12.5665 -4.28181 -5.63139
10.7868 -4.86509 -6.24227
11.8238 -5.05779 0.532181
11.0258 -6.2303 -1.30379
10.3129 -6.84573 -3.03408
13.5453 -12.1845 -5.61649
10.8015 -11.3872 -4.77012
8.7112 -9.9447 -4.54107
5.35541 -15.8338 -1.65627
5.5992 -13.7247 -2.59146
5.67862 -12.0255 -3.58509
4.92199 -11.6004 1.9227
4.0136 -10.4724 0.110275
3.53131 -9.60561 -1.59176
1.29193 -4.07408 -8.06918
1.47492 -5.86845 -5.69702
1.85818 -6.65285 -3.30113
0.710088 -5.21478 3.30471
-0.267527 -4.54535 0.570386
-0.994661 -4.5882 -1.87337
-6.99955 -2.41156 -6.06337
-5.36037 -2.21181 -4.43377
-3.87867 -2.47633 -3.16275
-4.74362 4.33286 -2.18107
-5.04388 2.08114 -1.7099
-5.60011 0.268103 -1.17661
-10.5274 -3.22373 -1.99377
-9.71289 -1.08527 -1.61174
-8.95868 -0.863179 0.194571
-10.3208 2.08334 7.46707
-10.243 -0.0372002 5.3748
-9.62821 -1.92952 3.77989
-6.66165 -8.81799 3.32329
-8.03071 -6.94501 3.32434
-9.53788 -5.68307 3.19456
-13.9921 -10.5128 1.41195
-13.7526 -7.54618 1.56026
-13.3333 -5.78249 3.35361
-20.5912 -4.67553 6.56119
-17.6965 -5.06086 7.15525
-15.5137 -6.16935 6.44162
-17.7555 -11.4936 3.55083
-16.5074 -10.548 5.26269
-15.902 -9.9045 7.02344
-10.3028 -16.2836 5.10531
-11.4714 -14.0917 6.75168
-12.8016 -12.0489 7.50022
-14.0834 -9.26719 13.5445
-11.5851 -9.31835 11.9208
-10.9261 -9.38673 9.45853
-9.96507 -2.8711 9.03686
-9.20037 -4.91349 8.24549
-8.59034 -6.76989 7.99641
-1.26884 -10.0307 9.41913
-3.01604 -7.9509 8.19345
-4.8359 -6.19411 7.87177
-6.31999 1.13061 7.99916
-5.92775 -0.963972 7.08196
-5.60038 -2.77928 6.39031
-1.83516 -1.67323 5.3519
-2.3982 -1.98904 3.12352
-3.80906 -3.36355 3.09036
-8.95681 -5.99246 -1.11617
-6.20679 -5.0409 -0.474038
-4.07834 -6.0911 0.458252
1.08458 -10.5179 4.12431
-0.539972 -9.95447 1.69043
-1.5494 -8.80919 -0.352069
-2.36346 -10.1325 -6.7962
-1.77457 -8.93601 -4.89779
-1.07503 -10.3942 -3.77301
0.259783 -18.373 -1.75885
0.111242 -16.1101 -3.69209
0.492618 -13.7565 -4.59632
-2.19803 -12.0689 -10.928
0.328572 -12.0118 -9.34898
1.93121 -11.635 -7.40164
7.34885 -12.658 -8.43473
6.81666 -9.74748 -8.78952
4.76029 -9.09819 -7.42854
6.13874 -2.87247 -12.0995
6.34674 -4.23478 -9.45729
5.85359 -5.46201 -7.27711
5.19679 0.923112 -7.90788
4.16221 -1.05021 -5.92898
4.78813 -3.07854 -4.51597
7.42549 -8.23257 2.15321
6.19735 -6.00728 0.597525
5.06033 -4.31366 -0.932624
0.705185 2.36709 -1.12086
1.86554 -0.377669 -1.13753
3.56177 -1.17238 0.592702
10.5071 -1.16687 4.25577
7.53944 -1.24768 4.51401
5.30672 -0.22197 3.83182
-0.761571 1.14907 7.46935
1.22989 2.50251 5.7136
2.96189 2.76817 3.86101
-1.67365 7.00915 0.662258
1.2318 6.80924 1.29378
3.48838 6.1979 2.31191
10.2164 9.6839 5.52435
7.64531 8.53072 4.55478
5.15873 8.24551 5.04274
2.44059 8.0107 11.8617
1.89359 7.96842 8.93263
2.21309 9.61664 7.01329
-2.65545 14.4164 4.27822
-1.31347 13.4328 5.89501
0.0569148 12.7435 7.1311
2.2785 17.9309 10.5995
0.682185 16.3209 10.1074
-0.896174 15.1596 9.90475
-4.24151 17.996 12.251
-3.73205 14.0558 15.9121
-3.95363 14.9139 13.768
-3.90023 15.9503 12.0935
timestep
12.2605 4.09166 -3.86467
8.84793 0.976003 -2.06861
10.0704 2.46407 -3.36231
10.9763 3.79809 -4.49398
10.4177 -0.996432 -9.18011
10.4633 1.12613 -8.24467
10.0646 3.05041 -8.10643
5.79965 0.170535 -15.0949
6.3355 1.74494 -12.6222
7.46213 3.21628 -10.8705
7.79974 9.80672 -10.0808
6.66271 7.96499 -10.9161
5.90538 6.49702 -11.9895
6.80621 11.8731 -17.3268
5.94728 10.1762 -15.9983
5.34529 8.4902 -15.1762
11.2363 7.44513 -18.4306
9.01549 6.9478 -17.98
7.18172 6.29526 -17.6762
1.42057 2.6078 -19.4924
3.68553 2.8621 -19.0592
5.63087 3.00805 -18.7849
10.6529 -2.46777 -19.6392
8.65049 -1.34631 -19.9783
6.9421 -0.366065 -19.9407
5.15901 -7.13727 -16.9618
5.12855 -4.90275 -17.585
4.83703 -3.16624 -18.4684
-3.56449 -3.22156 -20.2138
-1.1837 -3.08177 -18.427
1.17001 -3.40759 -17.5016
3.97771 -5.0947 -11.7381
2.14691 -5.35391 -13.1393
0.546248 -5.33644 -14.2875
-5.24423 -7.71747 -15.3113
-3.79377 -7.32755 -13.5431
-2.38824 -6.71559 -12.3059
-4.67594 -5.43368 -6.41566
-2.8053 -6.15094 -7.58554
-1.2483 -6.65678 -8.68135
2.47319 -12.0748 -9.56793
2.83549 -9.98877 -7.47088
0.609881 -9.17653 -6.52779
-2.09663 -13.6013 -1.3977
-1.41101 -11.6117 -2.37437
-0.580611 -9.93861 -3.00045
-3.48152 -6.24331 -0.352628
-1.40883 -7.16801 0.128329
0.327847 -8.09551 0.196083
7.3261 -9.51062 -0.783439
5.20433 -8.74103 1.16238
3.20283 -8.28112 2.67391
4.863 -6.11253 10.5312
4.60619 -6.55526 7.59544
2.74508 -7.84328 6.42087
-1.018 -9.56041 12.9504
-0.176476 -8.76568 10.9397
0.104263 -7.99383 9.14912
0.720071 -3.05735 12.9316
-0.580557 -4.20778 11.393
-1.68722 -4.71555 9.84439
-7.95508 -3.29728 8.70662
-5.8036 -2.86887 7.95164
-3.89654 -2.72424 7.4793
-4.8749 -0.68956 13.9184
-2.8898 0.121684 11.8492
-3.16181 0.504894 9.34287
-6.71457 5.04452 6.3017
-4.73508 4.64635 7.44426
-3.05547 4.17376 8.35885
2.9455 9.41544 10.5307
0.496895 7.75689 10.1647
-1.90651 7.66673 9.31737
-8.79196 6.38062 11.9848
-7.04774 8.42172 10.6917
-5.36119 9.20575 8.9473
-8.92168 11.4818 3.32333
-7.66513 11.6668 5.26479
-6.71105 12.1265 6.92571
-1.68373 16.699 5.216
-3.90253 16.2658 7.15757
-6.03057 15.5714 8.37873
-11.3812 19.5024 14.2272
-9.67027 18.2685 12.1223
-7.77964 18.2641 10.4114
-9.44992 22.5389 11.5517
-7.46046 23.0695 10.4827
-6.29638 21.666 11.2285
-2.79842 28.1985 15.8818
-3.82375 25.4863 15.1939
-4.23825 23.28 13.9841
-4.50819 21.092 19.8227
-4.17646 20.387 17.6374
-3.98171 19.9165 15.7344
0.925854 16.991 12.9221
-1.36978 16.7135 13.1105
-3.27483 16.8599 13.5904
-11.0001 14.0836 10.7951
-8.4063 14.0203 12.2608
-5.90412 14.2703 12.6843
-2.6325 7.69708 14.6952
-2.43895 10.1141 12.9629
-3.22368 11.929 11.3526
1.23424 10.6598 7.58278
-0.383428 12.2075 6.97416
-2.04829 11.5101 7.76338
-5.66789 10.7253 1.80583
-4.48844 9.17578 4.06155
-2.52956 8.47061 5.53398
1.39095 8.75897 0.166564
1.06575 6.09247 1.45669
-0.902016 6.07019 3.07829
-6.16862 1.83391 2.70759
-3.29351 1.33717 2.09899
-1.48474 2.34912 3.58423
1.86644 0.945106 10.6559
1.53386 -0.291705 7.9652
0.798611 0.0293849 5.54465
-2.63189 -7.18571 4.4879
-0.295156 -5.49383 3.74115
0.997911 -3.29614 3.71669
8.86184 -1.65091 1.83021
6.64336 -3.60408 1.4509
4.11179 -3.86318 1.61378
-0.691157 -1.61806 -3.54381
1.88567 -3.08739 -3.2585
3.19879 -4.83445 -1.94472
7.07458 -5.10627 -8.46152
5.3833 -6.4232 -6.39134
4.43646 -7.54292 -4.30524
3.74156 -14.0717 1.72881
3.20256 -12.4074 -0.68358
3.49238 -10.8446 -2.67758
7.85585 -14.8177 -6.98495
5.07387 -14.6061 -5.93793
2.84997 -13.7825 -5.0005
-3.83764 -11.9043 -7.98713
-1.98656 -13.4615 -6.24673
-0.688142 -15.1614 -4.85757
-0.415706 -21.0829 1.29277
-0.403087 -18.8822 -0.716529
-1.16015 -18.5082 -3.12297
-2.71786 -22.7992 -7.41253
-3.21383 -22.3138 -5.19876
-3.35562 -21.6002 -3.36781
-3.16379 -27.2943 0.623942
-4.07172 -25.2228 0.107149
-4.4544 -23.3083 -0.15657
-7.14681 -21.7317 4.19655
-4.93013 -17.7608 2.5542
-4.94767 -20.0639 2.83289
-5.28571 -21.9492 3.29359
timestep
11.1306 0.807818 -7.42917
11.5473 -0.616394 -2.376
12.058 -0.126197 -4.58537
12.1247 0.247421 -6.51847
16.4033 -0.106754 -4.57929
16.8179 -1.54362 -6.35296
15.2872 -1.56478 -7.59293
17.5439 -8.95794 -9.0474
16.72 -6.69327 -7.29441
14.6257 -5.26345 -7.02676
9.29346 -8.1256 -9.51744
10.5537 -8.01056 -7.57297
11.8683 -7.72172 -6.13425
11.458 -8.48015 -0.319724
12.3708 -10.3731 -1.30252
12.2587 -10.1747 -3.2597
14.8053 -15.0844 -6.006
12.9798 -14.1743 -4.90071
11.3345 -13.8082 -3.88096
12.7809 -17.4695 1.59286
11.3392 -16.9276 -0.142178
10.1972 -16.7309 -1.73528
4.18661 -19.2264 1.95858
5.47126 -18.5847 0.136397
6.57493 -17.789 -1.28824
5.16062 -14.9612 -6.88712
4.09106 -15.9818 -5.09915
3.57732 -16.6095 -3.30392
-0.0832409 -16.989 4.33849
0.530712 -16.9931 1.42243
0.488378 -17.0103 -1.12714
-4.44287 -20.5763 -3.95471
-3.70043 -18.581 -3.03283
-3.14834 -16.8734 -2.22041
-7.54224 -16.6097 2.56737
-6.45405 -15.4513 0.877292
-5.31585 -14.3896 -0.330208
-6.97633 -9.25675 3.14896
-6.2574 -9.61613 0.972636
-5.32484 -10.5918 -0.462346
-5.96652 -6.60518 -7.26478
-4.36314 -8.40807 -5.51573
-3.39903 -8.76631 -3.18236
2.4766 -10.4558 -0.280881
1.07193 -8.90353 -1.28076
-0.126669 -7.42581 -1.79127
-1.05224 -2.35576 -4.35224
0.739085 -3.30008 -3.22006
1.94324 -4.24469 -1.97965
8.80247 -5.90112 -1.30947
6.29902 -4.65144 -0.284074
4.53582 -2.98224 0.495199
9.6686 2.02657 1.9682
7.12241 0.642533 2.6623
4.70352 -0.103335 2.96984
2.16697 0.365182 9.17687
1.91011 1.11619 6.99687
1.79434 1.20963 5.0325
-2.53114 6.10433 7.50087
-1.82719 4.78507 5.72706
-0.864664 3.82404 4.302
-5.61849 4.08773 -0.943639
-3.57168 4.50621 0.0652497
-1.81512 4.99214 0.813045
-3.70781 7.12598 -5.3091
-1.39037 7.57048 -3.48921
-0.464332 7.95567 -1.14461
5.27837 12.9245 -1.5844
3.33793 11.8909 -0.843588
1.73091 10.9231 -0.242049
3.34065 17.627 0.591146
1.59477 15.4228 1.57794
0.366921 13.3303 2.36279
-3.50499 8.83156 9.11699
-2.48995 10.5424 6.89815
-1.72677 12.4716 5.41577
-1.40367 16.5694 11.1597
-2.39279 14.8312 9.98389
-2.65458 15.0544 8.04425
-9.09999 16.8663 5.37214
-7.07486 17.7397 7.37626
-4.59037 18.2861 7.54846
1.67604 23.2185 4.5834
-0.583062 22.1809 6.22664
-3.02236 21.6554 6.75065
-5.07705 28.5998 9.32831
-4.72761 26.7481 7.97508
-4.26381 25.2465 6.78692
0.884564 29.7618 6.207
-1.61684 29.214 4.68275
-3.4418 27.6029 3.92299
-0.626741 24.5633 -1.79117
-2.055 24.5158 0.0364561
-3.24328 24.5978 1.60557
-6.63741 20.6412 -1.43091
-5.52273 20.81 0.596749
-4.42408 21.0379 2.21598
1.22895 17.3315 6.04621
-1.31146 17.0941 4.50659
-2.90778 17.5724 2.57674
-1.9874 16.2657 -5.61677
-3.44838 15.9999 -3.03311
-4.11372 15.8286 -0.577647
-0.994388 12.5744 -4.13573
-1.76043 12.1911 -1.97965
-2.78742 12.2785 -0.300795
-6.62084 7.74272 4.59638
-4.51632 8.6043 2.67049
-2.16894 9.48028 2.19502
3.85898 11.6167 6.22285
2.62001 9.64412 4.36429
1.25335 8.01512 2.95639
5.81639 3.73886 7.40786
4.72307 4.46107 4.7317
3.13139 4.71862 2.75527
5.44905 2.52029 -3.80172
3.95937 2.32882 -1.22789
2.39554 1.63428 0.662648
-4.42265 -0.680842 5.41303
-1.78208 -0.818472 4.03866
-0.0292666 -0.863561 2.18722
4.01312 -7.94883 4.89151
1.76625 -6.36863 3.73618
0.410703 -4.62842 2.45686
-6.60013 -4.07391 -0.761728
-4.53485 -5.56151 0.788138
-2.50315 -6.89606 1.5586
-4.75514 -13.1807 4.36107
-2.36557 -11.9178 3.10585
-1.48806 -10.5353 1.15114
4.48022 -12.3458 -3.29881
1.54272 -12.7382 -2.98666
-0.807314 -12.0669 -2.25928
-1.41279 -17.4108 -6.9835
-2.94555 -14.9166 -6.42679
-3.57748 -13.3323 -4.5313
-11.2327 -14.1443 -1.07112
-8.96763 -14.6971 -2.92699
-7.36965 -13.2447 -4.28272
-9.73438 -10.2616 -11.1204
-10.1618 -10.5414 -8.18454
-9.70091 -10.5893 -5.67666
-10.3075 -6.17811 0.780117
-10.3705 -7.73628 -0.937591
-10.4079 -9.25756 -2.18873
-14.328 -9.22783 -7.55704
-13.8339 -8.793 -5.33235
-13.7897 -8.10928 -3.48527
-18.71 -8.9314 -1.11741
-15.0772 -12.2603 -0.684174
-17.0657 -11.1111 -1.01152
-16.6505 -9.19818 -1.23343
timestep
-0.624303 9.28772 21.7583
1.01082 4.41064 23.2897
0.797039 6.5208 22.3495
0.526605 8.38991 21.789
4.64839 7.4557 19.0051
2.9709 8.25965 17.6187
1.17317 7.63071 18.1222
-1.71549 0.394971 20.0299
-0.724753 2.43085 18.0924
0.494541 4.17684 16.6898
-3.03867 0.227588 12.5719
-1.15698 1.57262 12.7523
0.373284 2.73985 13.1741
6.08062 4.72323 13.1319
4.39776 3.88633 11.7717
2.99563 3.35341 10.4945
-0.869314 3.53077 5.92234
1.43788 3.47639 6.15963
3.31153 3.21663 6.70993
8.74361 1.2958 4.10027
7.12687 2.94991 3.9201
5.60517 4.19871 3.84365
1.9509 7.87525 1.72853
4.06466 7.49385 0.851647
5.73675 6.45415 0.788226
11.3007 9.43207 -0.0203591
9.69949 8.18626 -1.14573
8.11384 7.40867 -2.01863
14.8547 4.64276 -3.22268
11.9927 5.17387 -3.86103
9.61328 5.2634 -4.77353
7.38463 -1.51129 -5.71025
7.38814 0.796584 -5.94715
7.03659 2.73493 -5.95965
2.33592 3.40992 -10.8519
2.92958 3.00135 -8.6467
3.31541 2.85271 -6.72061
-0.0549146 1.98014 -0.855505
0.181049 2.39865 -3.12521
-0.0951416 2.71117 -5.05053
-1.3237 0.698046 -11.1049
-2.68622 2.01363 -8.80421
-3.3853 3.43738 -6.80756
-6.53856 9.50926 -4.50007
-6.24296 7.34815 -5.29041
-6.44847 5.58799 -6.15089
-11.6018 1.83525 -9.44515
-10.8464 3.73174 -8.34283
-9.95859 5.317 -7.58166
-13.4261 12.346 -10.8052
-12.8931 9.69183 -9.55956
-13.0158 7.40439 -8.43926
-20.452 5.68711 -12.826
-18.6765 6.17253 -10.4824
-16.6417 6.3952 -8.96159
-17.1246 4.10529 -2.60817
-17.4483 4.00915 -4.90345
-17.7086 3.47171 -6.78078
-22.6575 2.81144 -11.1806
-20.6671 1.80659 -10.5395
-19.2635 1.12753 -9.33551
-13.7182 -2.08232 -6.24879
-15.3121 -1.92458 -7.9272
-16.805 -1.76704 -9.20285
-15.3005 -5.36981 -16.0095
-16.397 -5.43642 -13.2394
-16.0333 -5.15966 -10.7306
-9.4567 -9.12437 -10.7313
-11.6583 -8.46983 -10.4046
-13.5647 -8.00481 -10.2297
-15.7002 -6.02021 -2.93569
-15.0704 -7.6612 -5.34214
-13.0987 -8.75439 -6.5336
-5.1598 -10.4214 -7.94607
-8.02213 -10.3586 -7.11894
-10.3834 -11.3083 -7.27262
-8.9837 -18.5677 -7.28575
-10.2842 -16.6606 -7.05363
-11.2819 -14.9755 -6.84106
-17.6848 -16.9188 -8.24795
-16.452 -15.7511 -5.79911
-14.1988 -15.9973 -4.63077
-14.4621 -22.9077 -4.30881
-13.3111 -20.4166 -3.1467
-12.5322 -18.2451 -2.05947
-8.72744 -14.0259 1.67873
-9.87196 -15.977 2.19417
-10.1192 -17.2292 0.693149
-4.62718 -21.8879 -2.75503
-6.72159 -21.2554 -0.731722
-7.30011 -19.7232 1.22259
-3.98105 -20.6995 6.37245
-3.37302 -21.3847 4.24097
-3.98324 -19.9268 3.06484
-1.657 -14.1757 -0.801855
-1.70981 -15.4143 1.15912
-1.69112 -16.9803 2.35385
4.90843 -21.5422 5.06977
3.37394 -19.0526 4.49733
1.61632 -17.2279 4.20821
-1.48738 -13.0569 9.48415
0.725803 -13.1181 7.48954
1.82915 -13.5758 5.23663
4.60037 -8.80075 -0.278071
4.04191 -10.1487 1.52568
3.726 -10.8987 3.31975
6.99365 -9.99049 9.63489
7.32797 -9.6238 6.6965
6.10161 -8.35952 4.8525
9.51924 -3.30488 -0.997443
8.93578 -3.90233 1.86316
7.24177 -5.04294 3.39046
3.09297 -1.94107 7.74993
4.81632 -1.08521 5.47475
5.08842 -1.92697 3.08279
2.2653 -1.73945 -5.07667
2.80437 -1.36521 -2.16983
4.19584 -0.382835 -0.27184
10.4538 3.41659 0.554302
8.21779 3.1497 -1.39744
5.71969 2.77249 -1.74303
-0.446144 7.31115 -1.48113
1.80218 6.24624 -3.12166
4.11571 5.48046 -3.87244
6.11315 4.78975 -11.4758
6.71296 6.31211 -8.98517
6.06938 7.15761 -6.6671
2.15886 13.6786 -7.65289
4.19474 11.8575 -6.46159
6.38098 10.811 -5.66932
12.371 12.2214 -6.71975
10.4402 12.727 -4.5069
8.75568 11.7558 -2.85718
6.38219 8.63504 4.40983
6.8835 10.6892 2.30993
8.41828 12.1641 0.905892
12.3117 19.4918 2.75948
11.8248 16.5764 3.13856
11.2428 14.1962 2.43218
17.7373 8.6515 4.28879
15.7134 10.7631 4.85892
14.2694 12.7698 4.23401
17.3295 18.8665 2.434
17.0334 16.6074 2.87121
17.3643 14.9455 3.87576
20.8334 17.3702 9.58605
20.4919 15.7421 7.96898
20.0028 14.4493 6.56541
21.6849 10.6406 9.97097
25.8564 12.2511 6.60527
23.974 11.5946 7.79188
22.1964 12.0369 8.51665
timestep
-10.4259 13.8693 -10.703
-8.257 15.7559 -6.39986
-8.64371 14.7277 -8.44332
-9.05591 14.1431 -10.2788
-2.0953 13.483 -8.90901
-4.17933 12.6621 -9.51343
-5.84029 12.1236 -10.4256
-8.0911 7.7951 -16.0464
-5.97416 7.93873 -13.954
-5.22425 8.56177 -11.5977
-5.58958 3.03266 -8.15917
-4.09591 4.79259 -8.39154
-3.24447 6.37213 -9.2046
-1.26598 2.37736 -13.8133
-0.742588 3.81992 -12.0733
-0.0359445 4.83755 -10.5416
2.7867 10.6936 -13.5687
1.62365 8.70527 -13.2926
2.10556 7.78641 -11.618
4.40804 13.2563 -8.31387
4.02937 10.9883 -8.62234
3.89951 9.02606 -8.50595
4.32943 1.75505 -7.99164
4.30849 4.0076 -7.43672
4.43068 5.78463 -6.5952
6.66577 8.40815 -1.37623
6.13114 6.4072 -2.42159
5.52237 4.67249 -3.12946
8.31592 -2.81196 -1.02986
6.87927 -0.20695 -1.20421
5.42586 1.809 -0.633233
0.512958 1.72185 3.8777
2.68438 1.03684 3.43264
4.44286 0.441846 2.77336
9.62126 -2.47406 3.76545
7.58991 -1.90263 4.72954
5.72597 -2.03529 5.35347
0.259385 -5.94592 8.94111
1.98824 -4.46891 8.48077
3.68789 -3.51324 8.19969
4.88635 2.31007 12.3162
5.42959 -0.613421 12.5123
4.54327 -2.91181 11.8531
4.83093 -7.1602 18.1202
4.55135 -6.81039 15.8438
4.61764 -6.01716 14.0417
1.19312 -10.0413 14.4722
2.68613 -10.8419 12.8871
3.35908 -9.11112 12.2296
6.28048 -6.60602 5.6061
4.79775 -8.70695 7.11208
2.9115 -9.71051 8.50401
-4.269 -10.9359 5.31908
-1.39331 -11.6622 5.60772
0.943392 -12.2333 6.454
1.02163 -18.2573 9.60159
1.70771 -16.7561 7.97125
2.53942 -15.6806 6.54562
5.93804 -17.602 6.20729
6.28064 -17.5547 3.91321
4.4421 -16.9675 3.51845
1.02543 -16.1735 0.57889
1.53652 -18.2782 -0.252711
2.36388 -19.217 1.26881
4.2341 -26.7769 -1.16536
4.49384 -23.9886 -0.146366
5.06941 -21.8836 1.17271
9.48177 -21.418 -2.74897
9.29311 -22.9336 -1.00269
8.82734 -21.9012 0.609135
14.3281 -17.7126 -4.74379
12.5728 -18.3661 -2.42595
11.1664 -19.0911 -0.426237
13.4657 -16.6567 5.89633
10.9675 -17.3615 4.43256
10.0877 -16.5468 2.18211
7.29283 -11.7475 -2.36472
7.65318 -12.5939 -0.234869
8.17425 -13.332 1.51566
6.71751 -14.8261 8.85837
6.42544 -12.8463 6.65032
5.88047 -12.0872 4.27774
0.945805 -13.0039 -1.9836
2.75255 -12.72 0.369146
3.13947 -10.7886 1.98847
5.62137 -5.57195 2.09883
3.46205 -6.40851 1.95769
1.87863 -7.28304 2.73836
-3.40847 -5.6036 8.75942
-2.74929 -6.94275 6.18017
-1.69241 -6.65983 3.87667
-0.370373 -4.45075 -2.61632
-1.58303 -4.70443 -0.654816
-2.76938 -4.54371 0.909656
-7.44642 -1.77884 5.06327
-6.56924 -2.39071 3.0045
-6.31229 -3.20775 1.23044
-9.56883 -8.00112 -1.55575
-10.2099 -5.11585 -1.17537
-9.1843 -2.78164 -1.22106
-8.88606 1.69618 -6.86856
-7.99582 1.46262 -4.03425
-8.80395 0.973021 -1.66579
-11.2272 3.59954 4.04489
-10.2007 4.67654 2.26474
-10.3803 3.49791 0.696504
-14.4083 0.947968 -3.93102
-13.2226 3.49408 -2.93507
-11.6546 5.41148 -2.32915
-15.9083 9.42376 -5.16388
-13.0719 9.55789 -4.25972
-10.704 8.85454 -3.62621
-8.75641 16.2145 -2.70573
-8.11003 13.3291 -3.07511
-7.53181 10.9418 -3.76032
-0.962529 10.3704 -8.58602
-2.33798 9.44655 -6.10913
-3.81487 10.2921 -4.21
1.20012 15.7666 -0.620296
-0.239859 13.7032 -2.21695
-1.04687 11.3176 -1.81689
-5.69884 14.304 5.18613
-4.33613 12.89 2.94468
-2.96279 11.3324 1.46474
-8.94274 10.4448 3.24743
-7.43592 9.42039 0.889356
-5.1476 8.42287 0.368755
-8.10286 6.92095 -6.1179
-5.97017 6.29879 -4.1317
-4.08157 6.08585 -2.4316
3.25052 9.54407 -3.96671
1.57598 7.10303 -4.30966
-0.7099 5.98021 -4.18107
3.52241 -0.465068 -4.90878
2.15538 1.94924 -3.82125
1.03247 3.3762 -2.0309
6.46314 5.65788 3.87941
4.14856 5.79439 2.00738
1.81661 5.50643 1.01667
-2.56445 8.55027 7.33946
-0.772704 7.57978 5.16502
0.35009 8.38261 3.02086
3.76288 13.3456 -0.303581
2.44196 12.6322 1.46521
1.25064 12.073 2.9311
-1.70542 17.1994 7.19839
-0.965844 16.0457 5.32638
-0.786251 15.2221 3.54599
-4.2331 17.1653 1.77803
-3.19743 21.5618 0.00729255
-2.63172 19.3712 0.521133
-2.36535 17.4587 0.910956
timestep
-15.3122 -1.55574 4.16274
-19.2337 0.470909 6.45755
-17.7561 -0.757419 5.15742
-16.6991 -1.56951 3.70683
-22.7742 -0.727287 1.52742
-20.5993 -0.174419 0.938978
-18.6487 0.0998299 0.904629
-22.6047 6.22828 3.81069
-20.0181 4.86537 3.23416
-18.0395 3.6087 2.22913
-12.4478 2.2772 -1.15693
-13.1786 3.06226 0.900262
-14.2481 3.5296 2.48685
-10.1313 4.97701 8.91786
-11.1174 4.54628 6.8625
-11.512 4.51079 4.93243
-5.25783 8.11644 2.13608
-6.96166 6.75347 2.92454
-7.96895 5.31504 3.81712
-7.27473 -0.937997 4.35505
-6.32184 1.04814 5.08283
-5.56005 2.83738 5.3978
-1.14334 8.27758 4.7223
-1.42946 6.34048 5.96657
-2.39089 4.67738 6.40322
-0.400748 8.10246 11.8756
-0.711187 6.09216 10.7599
-0.647216 4.39168 9.76736
-1.75313 4.93311 16.4276
-1.06721 2.81323 14.4487
-0.413164 1.58098 12.3141
-1.92476 -5.10289 13.4403
-0.375004 -3.50406 12.7889
0.463495 -2.07005 11.7299
5.12311 -3.34073 10.5596
4.32249 -3.12376 8.39297
2.37416 -3.23955 8.66043
-3.29909 -5.24684 7.52005
-1.84577 -4.88723 5.74778
-0.0834404 -5.23363 6.55719
0.085382 -12.8676 4.5116
0.986933 -10.0855 5.08419
2.06132 -7.79728 4.7495
8.18488 -5.19745 2.20021
6.17489 -6.35604 2.20361
4.63852 -7.56611 1.96657
9.19178 -10.2744 -2.58093
7.87546 -11.0462 -0.833363
6.20293 -10.1052 -0.388317
7.13624 -12.6841 -6.54747
4.9087 -11.086 -5.37931
3.94718 -11.5767 -3.06906
4.43967 -18.9001 -1.79163
2.85261 -16.5222 -2.63254
1.47359 -14.3877 -2.42133
-6.1124 -14.9514 -1.38155
-3.83784 -14.5245 -1.21882
-1.96325 -14.0565 -0.834349
-3.85418 -20.1086 0.688719
-2.51549 -18.2797 1.18433
-1.43263 -16.7506 1.79258
2.61216 -20.3112 3.9469
2.36985 -18.0228 3.65206
1.94487 -16.1141 3.41343
6.81052 -16.4123 1.42695
5.01823 -14.1399 0.717088
2.88687 -12.9738 1.49207
-0.802157 -6.12456 1.82843
0.231854 -8.05388 1.0597
0.822849 -9.8927 0.66866
-1.98994 -13.1617 -5.51621
-1.4969 -10.6349 -4.01533
0.320313 -9.14599 -3.02384
-5.19072 -7.15074 -7.48111
-2.45213 -6.57113 -6.45883
-0.409304 -6.00888 -5.04025
5.00248 -2.94036 -7.6651
3.08002 -2.8665 -6.36854
1.73841 -2.876 -4.92612
0.448099 2.31758 1.7942
1.15367 0.886132 -0.722445
1.35418 0.505606 -3.23587
8.27262 -1.74128 -6.28126
6.36862 0.378272 -5.40794
4.2748 1.82755 -5.276
6.099 1.70501 -12.362
5.23739 2.46172 -10.3452
4.83158 3.4278 -8.67725
0.71284 2.99696 -14.8051
1.6334 4.72381 -12.5577
2.32327 5.75715 -10.3312
2.27027 8.67266 -4.83756
1.15965 8.71865 -6.87393
0.479342 8.66336 -8.72191
1.18246 11.4911 -14.6779
0.0973269 11.3475 -12.6323
-1.06807 11.2394 -11.0477
-2.9192 9.56125 -17.2042
-3.91724 9.07811 -14.4382
-3.59152 8.55033 -11.9647
-9.48401 7.41007 -8.02497
-6.53063 7.80694 -8.0467
-4.08059 7.21884 -8.43945
-1.7893 5.40204 -2.7194
-1.58048 4.94841 -4.98502
-1.65374 4.70921 -6.9391
1.7802 -1.5193 -10.6065
0.0428519 0.328095 -9.04149
-1.32086 0.923869 -6.97075
-5.41871 4.40317 -1.86168
-4.71177 1.65977 -2.78601
-2.7552 0.201827 -3.52682
-5.92408 -6.26451 -2.72604
-3.69857 -4.56228 -1.71184
-2.41386 -2.51692 -0.893976
4.93251 -6.51053 -2.82938
2.9083 -5.1523 -1.11527
1.11312 -3.67043 -0.074378
7.77324 -2.4329 3.78391
4.99847 -2.1424 2.7367
2.48237 -1.77048 2.91798
-3.94931 -2.0616 9.07626
-1.53312 -1.25217 7.53134
0.293083 -0.707835 5.83688
5.4044 0.547903 11.0789
3.91065 1.57169 8.7123
3.04069 1.86965 6.33389
6.60828 4.7777 -1.34289
5.3088 3.93109 1.20172
4.89635 3.90777 3.71802
4.2576 9.91361 8.24088
3.58777 8.81309 5.55377
3.91631 7.56137 3.35655
-1.52221 11.582 1.59982
1.2697 10.5914 1.27682
3.7469 10.3119 0.74072
8.11888 17.9221 2.41249
7.12883 15.114 2.29218
6.16854 13.2401 0.854549
5.65239 11.5071 -7.37367
7.256 11.9294 -4.89768
7.74583 12.073 -2.39904
10.9571 9.47258 2.71796
10.9737 10.5313 0.653658
11.2485 11.3564 -1.11402
16.7118 15.4911 -3.57773
14.8326 14.1376 -3.44133
14.5588 12.3303 -2.70668
18.4042 8.78803 -1.06259
15.4297 7.07926 -5.42
15.8682 7.97838 -3.32674
16.563 9.19386 -1.94083
timestep
-32.4778 -8.24045 -25.7566
-32.4678 -13.0238 -23.9267
-32.8994 -10.7448 -23.8798
-32.7999 -8.87105 -24.4798
-35.4087 -9.90153 -19.2776
-33.9096 -8.37103 -20.168
-32.8841 -7.01594 -21.1645
-27.8445 -9.52355 -15.5411
-29.1289 -8.35006 -17.9606
-29.7004 -6.22385 -19.2471
-29.9529 0.0031705 -18.314
-28.5232 -1.78252 -18.7007
-27.2914 -3.31175 -18.8555
-20.7406 -1.50177 -19.6938
-22.5005 -2.81344 -18.9422
-23.6744 -4.03679 -17.9394
-27.252 -1.79114 -12.5602
-26.5247 -2.47697 -14.6538
-24.7106 -3.1951 -14.3816
-27.2295 -9.10596 -11.2386
-26.0389 -7.47614 -12.3825
-24.3134 -6.6557 -12.8629
-17.4699 -4.68016 -13.7697
-19.115 -6.12099 -12.9951
-20.5904 -7.34396 -12.5387
-18.6869 -14.5545 -12.2091
-19.2215 -12.4761 -11.3278
-19.6182 -10.6065 -10.8502
-14.4408 -5.08967 -8.93956
-16.7448 -6.93584 -8.53533
-18.4669 -8.66412 -7.79381
-20.1173 -12.7138 -2.73301
-19.4738 -10.6128 -3.4774
-18.6771 -8.89046 -4.00633
-13.1636 -8.42349 -4.06019
-14.7038 -7.10666 -2.93041
-16.3991 -6.49002 -2.13878
-19.0982 -1.53604 2.91416
-18.0915 -2.67745 1.16312
-16.8911 -3.19529 -0.310637
-14.2439 4.44518 -3.14489
-13.74 1.70435 -2.08924
-14.3964 -0.362207 -0.747268
-12.1152 -2.63168 5.09013
-11.7418 -1.53632 3.07938
-11.3276 -0.445328 1.4922
-5.88755 3.54894 0.247274
-6.91256 1.53033 0.754223
-7.53838 -0.163506 1.54171
-9.02795 -5.21768 5.32926
-6.44184 -3.96805 4.53499
-4.97229 -2.14688 3.52195
2.08077 -3.73184 -0.5822
0.661939 -3.48135 2.02636
-1.35889 -3.32193 3.57339
-0.0582832 -8.92966 6.12502
-0.12885 -6.65259 6.56364
0.627558 -4.83807 6.43613
6.21242 -2.59875 1.91109
5.11994 -3.03441 3.91086
4.08679 -3.5752 5.49864
4.96194 -4.86344 11.172
6.02414 -3.49265 9.63085
6.42508 -2.22854 8.17419
7.0233 5.03721 5.24045
8.01377 2.5102 6.47028
9.07874 0.308707 7.19359
14.5989 -2.18854 4.46766
13.7956 -1.24833 6.43061
12.7723 -0.31499 7.83155
20.3875 3.23769 6.42769
17.666 2.43008 7.33411
15.4007 2.34622 8.50202
17.4886 7.30256 13.7083
15.6727 6.63258 11.4423
14.5128 5.95965 9.27352
8.82641 8.85927 5.74183
10.9043 8.68061 6.75816
12.7058 8.81975 7.54284
9.22364 15.2114 6.35703
11.0825 13.358 7.76767
13.3626 12.4488 8.45784
21.227 14.8576 12.3854
18.5791 14.6288 11.0376
16.1644 14.0219 10.4868
16.0003 12.8718 14.5386
15.829 15.1095 15.1266
14.9244 15.8848 13.5579
18.9 21.8743 12.9262
17.0037 19.9596 11.6543
14.7344 18.8786 11.2246
11.721 24.0479 8.66191
12.0437 21.7505 8.663
11.9892 19.7835 8.75804
13.6277 19.7115 2.44066
13.8229 18.4761 4.39464
13.741 17.6233 6.16862
22.4825 17.0707 7.38716
19.5951 16.3701 7.15842
17.1611 15.9997 6.49434
13.4313 11.0188 1.11877
14.7751 12.4962 3.33055
16.0487 12.4938 5.53971
20.1054 8.46522 9.82398
18.5941 8.42321 8.06423
17.3732 9.12117 6.68469
17.0099 6.73063 -0.143208
15.682 6.16604 2.46412
14.9653 6.85468 4.81247
11.49 -0.0802309 2.78708
12.2132 2.37585 4.31192
12.4413 4.27394 5.99944
9.24029 8.90206 11.5707
9.58371 6.18915 10.3864
11.0735 4.29851 9.54464
4.29759 1.43677 11.535
7.1596 0.640825 11.2989
9.57165 1.43299 11.5378
15.1025 0.317139 13.4272
12.8413 -1.50133 14.1061
11.6028 -1.75905 11.892
14.3644 -9.20908 12.1874
13.513 -6.7819 10.6826
12.006 -4.91628 9.81609
12.2679 -4.88196 2.20178
10.5941 -5.0959 4.65799
9.94043 -6.16243 6.88008
5.91798 -8.55491 12.3829
7.00108 -8.89795 9.62801
7.22033 -8.80771 7.0892
0.712673 -11.1095 2.96572
3.65674 -10.9529 3.39944
6.04018 -10.104 3.7174
12.3611 -12.8693 -0.0500509
9.65936 -11.6839 0.36926
7.86474 -9.87294 0.392142
8.32989 -2.17905 -1.4976
7.48871 -5.01142 -1.10966
6.65856 -7.22871 -2.0564
1.16774 -5.58861 -8.77351
2.71038 -5.42992 -6.22882
4.98853 -6.02648 -5.25041
10.9002 -5.77018 -3.54299
9.48027 -5.41472 -5.34293
8.24379 -4.71183 -6.70613
8.01103 -7.11862 -13.7421
7.72857 -5.7582 -11.8842
7.19355 -4.63445 -10.357
5.3579 -2.46766 -13.6446
5.2759 1.85877 -10.971
5.05166 -0.441989 -11.1675
4.56182 -2.26415 -11.7338
timestep
-12.5591 -17.7255 -33.6221
-13.4093 -21.9667 -31.9844
-12.0542 -20.502 -33.168
-12.4184 -18.6765 -32.5232
-13.6581 -20.1566 -26.6475
-12.3677 -18.7042 -27.9154
-11.4884 -17.3769 -29.0756
-6.14041 -18.7267 -23.0875
-7.47502 -18.5726 -25.7475
-8.02675 -16.8925 -27.5847
-5.7369 -14.1215 -31.7558
-6.01181 -13.1455 -29.6691
-5.17399 -14.6495 -28.7116
0.625027 -10.1306 -27.5225
-0.924643 -11.849 -27.3542
-2.04673 -13.4146 -26.941
0.216503 -18.2914 -22.0814
-1.22882 -16.5807 -22.6874
-2.15524 -15.0507 -23.513
-7.0863 -12.4634 -19.5893
-5.98417 -13.9449 -20.9939
-4.08634 -13.6519 -20.5542
1.86999 -11.2992 -17.6045
-0.292947 -12.0962 -17.3422
-2.17086 -12.6867 -17.4174
-6.40809 -14.4205 -12.4921
-4.36255 -13.4933 -13.0739
-2.77744 -12.4877 -13.6715
2.30494 -8.34409 -15.1479
0.498606 -9.09474 -12.8998
-0.767237 -10.4642 -11.1606
3.71173 -9.49839 -6.8046
1.42527 -9.85721 -6.96511
-0.473634 -9.67187 -7.45573
-2.20174 -3.01953 -8.06499
-2.559 -5.14245 -7.20013
-2.6094 -6.81105 -6.15411
-7.71083 -10.8422 -7.54246
-6.84658 -8.80165 -6.8558
-6.39008 -7.12269 -5.9319
-5.71244 -13.3423 -5.37387
-5.6409 -11.4611 -3.06377
-5.77984 -8.94788 -2.65527
-8.28639 -3.3854 1.16574
-6.49594 -4.5811 0.301465
-5.267 -5.69137 -0.765268
1.67898 -3.57507 -2.52129
-0.138668 -4.15793 -1.20264
-1.78114 -4.31973 -0.126993
-4.94131 1.44115 -1.01558
-4.38635 0.0854437 1.5795
-2.1235 -1.06759 1.80857
-4.13895 -7.42601 4.43106
-2.8477 -4.86259 5.23225
-2.02062 -2.4531 5.34549
0.242532 0.569926 12.15
-0.293172 -0.783248 10.3433
-0.298368 -1.83133 8.67524
1.17603 -8.23404 7.20928
0.850293 -6.40405 8.59759
0.541048 -5.23138 10.15
6.89487 -3.52713 13.0459
4.61115 -3.78077 12.7254
2.6518 -3.69361 12.9105
-5.61718 -3.38354 14.9788
-2.71117 -3.11789 15.5828
-0.179292 -2.94612 15.3325
3.90922 -0.245602 21.0435
2.01302 -1.08577 20.0038
0.555997 -1.77782 18.8729
-5.18699 -0.54262 25.1849
-3.92342 0.00442513 22.5421
-2.05485 0.183623 20.8162
3.36448 1.61316 24.844
0.900872 2.84309 23.7045
-0.45727 3.52723 21.6576
6.07529 6.31257 18.3481
3.98685 5.66381 19.1226
2.11021 5.53986 19.7089
-4.49241 2.99394 17.1509
-1.60463 3.72035 17.0348
0.771832 4.34968 16.3575
7.4318 9.68936 13.6216
5.05545 8.04356 14.346
2.67857 7.27412 14.8566
-2.08501 12.2599 13.7004
-1.05266 10.5213 12.563
0.281754 9.07267 12.5199
4.0221 4.09587 9.41277
1.83402 5.91352 8.52459
1.05942 8.3172 8.87786
-0.476272 14.6215 8.62324
-0.817095 12.4618 7.84747
-1.34913 10.6968 7.15264
-5.99094 10.4225 2.08217
-4.6436 11.7475 3.42811
-2.74409 11.283 3.66689
-0.911655 16.3395 -2.38751
-1.46082 13.7938 -0.938902
-1.27576 11.5046 0.169042
4.25761 5.23843 2.31004
2.08013 6.98856 1.27273
0.3999 8.12287 -0.274093
1.31126 5.02605 -5.7721
-0.09952 4.89854 -3.93476
-0.775076 4.99661 -2.08681
4.34062 -0.464408 0.729708
1.73415 0.934945 0.371199
-0.182712 2.56751 0.774764
3.98403 0.113538 6.1866
1.61705 1.8948 5.86266
-0.546492 2.06327 4.52354
-6.71697 -1.85655 7.6252
-4.89868 0.49483 7.41268
-3.58127 2.5759 6.75229
-4.95992 7.61766 12.221
-3.05748 6.58908 10.1709
-3.11479 6.23984 7.64555
-5.11098 7.71959 0.643548
-2.91062 7.21697 2.58936
-1.23928 7.29525 4.51368
0.953264 14.4335 3.48474
1.81823 11.5939 3.74757
2.01695 9.24354 4.71646
3.92064 11.6301 10.5341
5.46877 11.1644 8.0307
5.53732 9.46607 6.12978
9.36924 4.2661 1.70071
8.9686 6.58489 3.52913
8.67001 7.32259 5.95176
13.3157 5.45118 12.187
11.0881 6.4083 10.4543
10.2893 8.47422 9.19084
17.0082 14.4316 8.3977
15.2222 12.0814 8.80693
12.9376 11.1823 9.49587
13.9443 16.4081 3.41428
12.7711 14.6626 5.52551
11.1635 13.6726 7.23954
6.57105 17.6607 5.85234
6.63718 14.7255 5.34173
8.51637 13.1913 4.55608
11.2701 8.53391 0.318428
9.82323 10.3364 0.518694
8.77984 11.9434 0.976501
6.62575 6.2314 0.0655379
6.0099 8.466 -0.0330932
5.69063 10.3403 -0.548859
3.87524 10.5826 -3.82068
2.29865 15.0971 -2.75848
3.68417 13.2389 -2.85773
2.66337 11.5992 -2.47002
timestep
13.9763 -3.41037 -14.9068
13.6687 -0.568215 -17.0628
15.5212 -1.67832 -16.2152
14.9123 -2.37592 -14.4763
17.5493 3.4136 -12.5997
16.2305 1.56659 -12.1183
15.18 0.00775253 -11.529
10.492 -5.21979 -11.9673
11.7849 -3.67775 -9.76932
12.3636 -1.23845 -9.30305
10.8101 5.50719 -8.32973
10.6508 3.22953 -7.91826
10.5338 1.38126 -7.24658
6.25695 2.56088 -6.7453
6.53841 1.52578 -4.68818
7.88484 0.0961909 -4.84427
11.4482 -3.59206 -0.852968
9.64559 -3.60013 -2.31342
8.28292 -3.51602 -3.73361
1.44492 -6.14839 -3.51994
3.25376 -5.33035 -4.72049
4.6022 -4.44911 -3.58646
7.45272 -2.00127 2.00738
5.76705 -3.34096 1.14358
4.48424 -4.50974 0.211229
-2.28528 -7.13902 2.30861
-0.181136 -6.21185 2.61735
1.37352 -5.03673 2.32918
7.29362 -2.11325 5.54355
4.39114 -2.72984 5.81886
2.13189 -3.91084 5.87843
-0.416208 -7.35943 9.42017
0.376732 -5.26919 10.0403
-0.488225 -4.22248 8.613
3.16768 0.972317 7.89097
0.994785 0.164996 7.98674
-0.846353 -0.450633 8.32158
-3.40494 2.46312 1.73458
-3.2625 1.45443 3.81896
-3.25698 0.882873 5.70422
-11.7375 1.77717 8.3256
-9.00643 1.29215 7.23645
-7.05283 0.705194 5.70628
-7.13503 -3.36309 0.282119
-7.09639 -1.2172 1.16307
-7.55087 0.533834 1.94296
-13.1053 2.45183 4.57546
-11.6871 2.70113 2.75641
-10.3457 3.04024 1.35409
-5.85737 3.05921 -3.89448
-8.40462 4.41576 -3.1517
-9.76154 5.6289 -1.36576
-11.8992 13.5408 2.15712
-11.4962 11.1604 0.410203
-11.4564 9.00461 -0.951272
-18.0549 8.51465 -4.34179
-15.8707 9.19181 -3.95064
-14.2607 10.1003 -3.26986
-15.7746 17.6111 -2.47971
-16.0256 15.3852 -3.08363
-15.9935 13.4708 -3.54728
-11.1265 16.7818 -7.46174
-13.1156 15.6338 -7.13345
-14.3999 14.154 -6.92865
-10.6512 15.6096 -11.0633
-11.1698 12.6884 -10.7839
-12.8298 11.5557 -9.21415
-18.1355 6.09807 -9.42474
-16.2183 7.29923 -8.91094
-14.6205 8.31362 -8.3642
-10.1531 12.0676 -5.60345
-10.8777 9.17965 -5.47939
-11.5998 6.95714 -6.49989
-11.7418 -1.94133 -6.46019
-11.7241 1.017 -6.10188
-12.5146 3.38496 -5.58195
-14.0041 -1.12636 -1.27606
-13.9338 1.13147 -1.80488
-13.7557 3.08337 -2.00302
-19.6574 6.6135 -0.860124
-16.7837 6.4284 -0.0933357
-14.3486 5.91409 0.461854
-8.20674 10.2627 4.27538
-10.1604 8.36918 3.05959
-12.5105 7.44528 3.41425
-16.1547 4.82683 7.9363
-14.5426 6.46535 7.62162
-12.9245 7.50324 7.19122
-10.5029 5.7742 15.4602
-10.4547 5.91664 12.484
-10.5682 6.55594 10.0181
-5.14352 9.33704 6.20286
-5.74299 7.85234 7.88176
-7.02447 6.56624 8.64639
-1.53693 4.47005 10.8307
-3.55202 4.32521 11.9712
-4.76727 4.0898 10.4387
-5.20802 -3.56431 7.46137
-6.04369 -1.76055 9.68139
-5.65947 0.42895 10.9308
-10.6952 -1.8273 15.8711
-7.90265 -0.886629 15.4268
-5.51362 -0.561379 14.5966
-1.57783 2.27294 18.494
-1.47815 0.485409 17.0184
-2.0903 -1.16396 16.132
-2.13336 -9.41502 13.7068
-1.55251 -7.15204 15.5566
-1.02186 -4.80147 16.3907
2.67703 -5.44566 20.5151
3.8517 -3.87632 18.2707
2.58647 -3.65456 16.0678
7.03655 -9.93899 13.923
5.48272 -7.69076 12.7349
4.75278 -5.35412 13.4489
6.83631 0.95881 11.7713
5.80481 -1.53028 10.4981
5.45791 -4.00049 9.96882
0.360117 -9.14186 6.35877
3.16433 -8.14792 6.18887
4.91596 -6.72342 7.37425
7.58686 -13.7298 6.60755
8.21397 -10.8198 6.46941
7.91916 -8.39127 5.7497
13.8208 -8.42156 -0.151904
11.474 -7.27792 1.2852
9.13497 -7.66782 2.22289
2.13041 -8.25379 -1.41967
5.00163 -8.33013 -0.625498
7.4999 -8.52056 -1.09968
5.71385 -7.72998 -9.38317
7.38779 -7.36509 -6.9449
8.49801 -7.70725 -4.67491
12.6448 -12.0026 -9.04639
12.2681 -9.52428 -7.43505
12.1349 -7.5968 -5.77085
18.9444 -4.20724 -3.04851
16.8848 -3.86199 -5.17429
15.0296 -5.19442 -6.30818
20.7693 -1.71994 -9.36935
18.1643 -2.99945 -10.0454
15.9499 -4.25218 -9.87264
16.3872 -10.884 -13.0956
16.2958 -8.61835 -12.6049
16.5368 -6.66829 -12.7462
20.5162 -3.81592 -18.7114
18.9431 -4.75825 -17.2901
17.4389 -5.4758 -16.2399
14.0761 -4.9809 -20.4888
12.9201 -9.2015 -17.4451
13.2205 -7.1321 -18.4499
14.8474 -6.13496 -18.9397
timestep
2.38474 -16.7471 -4.67371
4.72885 -13.6923 -7.55992
3.1698 -14.8397 -6.2811
1.74211 -15.507 -5.09903
1.91798 -11.9076 1.72221
1.49847 -12.6037 -0.450761
1.13485 -12.9483 -2.35601
1.29166 -12.1274 -9.53119
0.0466289 -10.8124 -7.1645
-0.00697886 -10.1795 -4.69487
-6.16022 -8.42474 -3.43367
-4.54653 -9.42404 -2.09959
-2.78046 -8.6877 -2.56835
0.302561 -4.9213 1.85608
-0.906625 -4.8166 -0.121121
-2.38976 -6.08047 0.168408
-3.48023 -5.53168 6.90988
-3.98322 -5.2493 4.66274
-4.66151 -4.71582 2.8918
-0.782893 1.15193 3.03877
-2.6407 0.00318404 2.25691
-4.00194 -1.2266 1.53889
-7.30411 4.19401 -1.7482
-6.73984 1.9467 -1.86469
-5.65451 0.34322 -1.50162
-1.55863 -1.53197 -7.64897
-2.84635 -0.419805 -6.07186
-3.90022 0.71269 -4.85214
-4.7171 8.2824 -3.34088
-3.51246 5.71261 -4.24942
-3.37046 4.19002 -6.29003
-6.64677 5.02942 -13.0029
-5.03892 4.89133 -11.3361
-3.56937 4.55927 -10.0668
1.34456 2.06989 -12.8783
0.548085 4.10932 -12.111
-0.539416 5.7498 -12.0269
-3.59424 10.8457 -12.5623
-1.75945 9.77293 -13.4924
-0.103833 8.89997 -14.107
4.70367 5.73767 -20.8171
3.95004 6.83475 -18.1509
2.97977 8.16135 -16.2012
6.21462 12.4841 -11.8318
5.86028 11.36 -13.8301
5.92773 10.4803 -15.5915
9.97176 8.93551 -20.6008
9.68479 11.0682 -19.7339
8.87004 10.6468 -17.9905
14.6491 14.384 -17.7449
13.7797 11.941 -16.2763
12.0193 10.1293 -15.9279
9.83468 2.38987 -12.4744
11.3444 4.74381 -13.5039
12.3931 7.05799 -13.7217
15.5678 12.6291 -10.4965
14.966 10.4012 -10.7346
14.6587 8.47653 -11.0209
18.7979 3.86674 -6.50241
16.9722 5.1365 -7.16337
15.6542 6.26674 -8.09417
9.7408 8.95494 -5.7743
11.409 7.67809 -6.75878
13.1484 8.21874 -6.00841
20.7818 10.9609 -4.53889
17.8109 10.7303 -4.51267
15.3726 10.4071 -3.83959
16.0457 17.1837 0.17487
15.7714 15.036 -0.658353
15.6604 13.1538 -1.22946
9.63708 8.32695 0.239777
11.8496 10.2727 0.686504
12.1229 12.7379 0.094633
11.2957 20.6944 -1.19467
11.1527 18.61 0.930239
12.1762 16.3166 1.3715
12.4354 16.5153 7.62016
11.0412 16.1142 5.80964
9.81598 15.787 4.30214
5.20518 16.3658 -1.61699
6.39653 16.3009 1.11374
6.16375 16.5976 3.6357
6.53698 19.8578 9.53156
4.60036 19.5117 7.29323
3.29674 18.0349 5.67397
-1.31106 16.8091 1.76053
-1.54695 15.9986 3.92148
-0.258167 16.7831 5.18812
-0.516865 18.9922 11.8885
-0.712936 16.6499 10.0567
-2.28358 15.7839 8.24408
-8.93635 17.737 8.10618
-6.77578 17.0083 7.67814
-5.83542 15.4439 6.93687
-7.21533 13.0703 -0.202987
-7.35692 13.328 2.0983
-7.5195 13.6636 4.0327
-10.6764 12.5874 10.2709
-10.2685 11.5847 7.49446
-9.26583 10.5696 5.38097
-4.88968 4.37764 4.85304
-7.56587 5.5817 4.3347
-9.64932 7.0265 4.06222
-15.3523 4.17542 2.00447
-13.5035 5.57701 2.01255
-12.4021 4.53066 3.26672
-13.1256 -1.09862 -2.77104
-12.7438 0.746327 -0.462188
-11.4175 1.23016 1.66131
-6.21956 -3.01094 7.37718
-7.96531 -2.15164 5.12012
-8.75431 -1.18194 2.89753
-6.98747 -3.06411 -4.93622
-8.38338 -3.76971 -2.39969
-9.2178 -3.60126 0.00400692
-15.1894 -8.04819 1.86767
-12.4513 -6.88219 2.02201
-9.9486 -6.99622 1.54676
-5.31087 -9.79553 7.20233
-6.62901 -9.46167 4.55065
-7.53515 -9.85774 2.20021
-8.94138 -12.6809 -5.96609
-8.30012 -12.1396 -3.10669
-8.09109 -12.3904 -0.577674
-3.86962 -17.4909 -3.22475
-5.00261 -16.1749 -0.80298
-6.39955 -15.3208 1.15189
-10.5716 -15.8991 8.40465
-8.53687 -17.028 6.54297
-6.82022 -16.5896 4.70904
0.823093 -14.4671 4.6085
-1.4199 -16.2225 5.48481
-3.52599 -17.2591 6.48099
-5.91419 -22.9585 11.7613
-4.20909 -20.6161 11.064
-2.6917 -19.0751 9.71303
2.54028 -14.6274 14.0554
1.90782 -17.1056 12.5261
0.350353 -19.0523 11.9902
-0.915332 -18.5519 19.0426
0.0444607 -20.6425 17.1483
-0.389852 -21.5118 14.7907
-3.08614 -28.246 13.71
-2.84796 -26.065 14.464
-3.04106 -24.215 15.113
-9.35602 -22.8151 15.4955
-7.5532 -23.6398 16.7005
-6.01154 -24.611 17.4496
-7.99895 -26.6776 21.139
-4.41289 -23.1194 23.7578
-5.16277 -24.7626 22.3017
-6.05558 -25.9481 21.0063
timestep
1.86691 -7.13065 -9.60283
4.98359 -6.25198 -13.4054
4.0482 -6.35763 -11.285
3.30367 -6.8796 -9.53736
9.02227 -10.1168 -11.5799
7.4162 -9.47909 -10.0319
6.14126 -9.20821 -8.55469
12.1964 -5.96487 -9.80418
9.55361 -5.62183 -8.4707
7.70568 -6.21325 -6.81608
5.89185 -9.15063 -4.08103
6.38503 -7.57087 -2.45515
6.79096 -5.77444 -3.15408
6.31292 1.44224 -1.92643
7.12076 -0.72513 -1.74673
7.18376 -2.59049 -1.11671
10.5298 -7.12787 2.37411
9.05121 -5.34006 2.36783
7.56563 -4.04625 2.37251
3.58279 -1.07569 7.72245
3.96035 -2.97104 6.4389
5.43805 -2.6261 5.18259
6.56853 3.09767 3.06577
6.60952 1.83046 5.00868
6.80102 0.639945 6.56653
8.80608 -3.90595 10.5197
7.853 -1.79579 10.6656
6.77413 -0.194757 10.2736
13.0415 0.263162 12.1208
10.5996 1.97084 12.1516
8.55969 3.06161 11.0785
11.8489 9.2905 8.50301
10.3226 7.73403 9.29687
8.76737 6.63238 9.79535
7.43106 10.3209 4.92317
6.82083 9.82059 7.10485
6.25975 9.35479 8.93491
-0.791645 8.99921 6.8549
1.02881 8.77554 8.27557
2.5012 9.26848 9.488
4.22244 12.3452 15.2065
2.0593 10.6395 14.0698
0.911092 8.69171 12.8908
-6.52711 8.43774 15.2298
-4.28973 8.47168 14.6171
-2.41656 7.86787 14.5303
-0.104331 2.99238 11.6001
-0.916699 3.61602 13.6818
-2.70646 4.3073 13.2348
-9.68937 -0.130801 12.1179
-7.27229 1.54678 12.591
-4.98725 1.81723 11.4919
1.02846 -0.285459 11.1045
-1.43734 -1.26117 9.745
-3.87112 -0.896242 9.07712
-10.1459 0.90109 5.87373
-8.1865 -0.287199 5.51164
-6.62459 -1.02172 6.46128
-6.32939 -7.28379 5.03147
-5.71529 -5.27344 4.04975
-5.24102 -3.37545 3.81824
-1.91533 0.139532 -1.37308
-2.81108 -1.81684 -0.505546
-3.93224 -3.2481 0.25301
-4.13779 -10.1896 2.97315
-2.39306 -8.1006 1.75979
-1.77102 -6.36339 -0.00023623
-2.09388 -10.3745 -4.17409
-3.92336 -9.36999 -3.16096
-3.71188 -7.41252 -3.09417
-3.75449 0.0280523 -4.42046
-4.05694 -2.86072 -5.08675
-5.40333 -4.98965 -5.48346
-12.338 -5.83395 -5.9269
-9.97886 -5.30598 -7.6694
-7.59268 -5.36288 -8.56687
-7.77386 -8.30748 -15.1702
-7.91351 -6.38287 -13.8823
-7.99431 -5.15972 -12.3401
-7.06837 0.865693 -10.1193
-9.52643 -0.679275 -10.7912
-10.3254 -2.17936 -12.6923
-17.3185 -1.2592 -16.4882
-14.586 -1.16134 -15.3032
-12.0998 -1.06205 -15.8613
-10.4765 1.24097 -22.9294
-10.7225 1.1396 -20.6247
-10.6766 1.08365 -18.6561
-13.4579 6.399 -23.1212
-12.0865 5.91725 -20.5198
-12.0853 4.59848 -18.3373
-18.1076 5.31612 -16.6921
-15.9874 5.50555 -15.7695
-14.2083 4.88144 -15.1983
-14.2014 1.98165 -9.18126
-12.9441 2.96141 -10.867
-11.9887 3.28515 -12.5591
-5.04433 6.00046 -17.2713
-7.15828 4.75953 -15.5767
-8.70606 3.06775 -14.461
-6.82978 -3.78731 -18.7445
-7.15202 -2.42743 -16.1126
-6.84452 -0.219053 -14.8752
-1.17721 2.44963 -12.7409
-2.29486 0.490043 -13.2825
-3.23654 -1.06725 -14.0368
1.04932 -5.33512 -17.6386
0.30552 -4.76574 -14.8097
-1.33498 -4.17249 -12.9497
-5.13344 -9.06949 -11.035
-3.08863 -7.46359 -9.57891
-1.77319 -5.29161 -9.34481
2.18932 0.706262 -8.79933
0.834813 -1.32302 -7.08834
0.00931947 -3.64202 -6.42234
2.93092 -10.4105 -3.40708
1.08699 -8.09778 -3.04407
0.657615 -5.59071 -3.22512
2.55828 1.49131 1.4692
1.99374 -1.35358 0.784916
1.95373 -3.71037 -0.187936
6.56469 -9.54712 2.85036
4.81524 -7.13738 2.73643
2.72523 -5.69369 2.96029
-3.30454 -7.81153 7.43631
-1.7534 -5.49851 6.37599
-0.251441 -4.19127 4.78296
-5.34388 1.71076 2.88489
-3.16169 0.0934178 4.11072
-0.969315 -0.492133 5.27396
-4.17511 5.96163 7.34407
-2.16906 3.77063 7.58005
0.0715398 2.61423 7.19935
7.90288 5.5958 5.67556
5.32475 4.8892 6.99251
3.41493 3.95999 8.40375
6.07829 0.250748 14.8593
4.85318 2.51469 13.358
4.48191 4.63329 11.9882
5.0265 6.90648 19.1789
5.15631 7.65649 16.2977
6.40601 7.09961 14.1458
9.74383 3.85261 18.3706
10.6533 4.78738 16.4519
9.69604 6.42628 15.9241
10.5919 13.3032 17.2574
11.1133 11.4207 16.0057
11.4568 9.69589 15.1181
14.6799 11.913 12.2246
17.7928 7.38029 14.1349
15.893 8.55966 13.5169
14.6399 10.0115 13.0666
timestep
22.1063 -11.7358 -7.76262
22.5246 -9.31411 -11.647
21.7933 -9.83481 -9.50768
21.343 -10.4925 -7.70615
16.4241 -6.21287 -8.49832
17.1362 -8.31652 -7.82749
17.5521 -10.2416 -7.78517
17.4085 -6.17164 -14.5971
17.8101 -8.73229 -13.1266
16.8079 -10.4278 -11.5069
11.472 -13.0548 -9.23131
13.2545 -13.3166 -10.693
14.8958 -13.7053 -11.7113
18.4763 -19.02 -15.7581
17.3673 -17.0245 -15.3451
16.2224 -15.5279 -14.7697
14.2515 -11.047 -19.8406
14.0209 -13.0963 -18.7779
13.76 -14.5751 -17.5027
14.0913 -20.8035 -20.3278
12.9085 -18.8079 -20.2958
12.3795 -16.9151 -20.1595
6.93073 -18.6105 -14.9065
8.09091 -17.7817 -16.7366
9.03817 -17.4611 -18.4339
5.8512 -12.6783 -22.7463
6.71027 -13.2317 -20.6635
7.53605 -14.0275 -19.0617
10.4605 -10.159 -12.0817
10.1425 -12.1855 -14.2434
8.00297 -12.697 -15.533
1.15764 -12.8051 -13.5874
3.21832 -11.7398 -13.6205
5.00345 -10.9773 -13.9565
3.55196 -4.29305 -15.1565
4.60284 -5.57874 -13.5363
4.69627 -7.38511 -12.7558
5.68763 -8.73512 -6.35846
4.41055 -7.64097 -7.95668
3.02765 -7.41838 -9.34193
-4.2654 -9.37006 -8.88617
-2.81911 -7.063 -7.67533
-0.603812 -6.45062 -8.77984
1.68036 -0.0954642 -9.91589
0.761428 -1.78888 -8.62348
0.111706 -3.04546 -7.25244
-4.41021 2.4893 -4.96807
-3.01733 0.649805 -4.7261
-1.68916 -0.804553 -4.76744
-0.728152 -7.15564 -3.73197
-1.93355 -5.12123 -1.91852
-3.17504 -2.8943 -1.96296
-7.56391 -5.8127 2.36397
-7.34701 -3.3568 0.690086
-6.24908 -1.31879 -0.379287
-9.81908 4.11223 0.24834
-8.20649 2.67337 1.09191
-7.01718 1.46311 2.09277
-9.38821 -3.96023 5.23302
-8.59425 -1.78145 5.30359
-8.3433 0.169562 5.41063
-3.75714 -2.46753 3.94048
-4.2349 -0.935116 5.61555
-4.84555 0.457903 6.86755
-3.87372 3.05949 13.9276
-5.05628 3.45983 11.2218
-5.25984 3.76215 8.69795
-2.23326 8.88855 11.7263
-3.10587 7.69944 9.93552
-4.1162 7.36159 8.27843
-7.10634 10.1961 0.542739
-5.2344 9.60452 2.78469
-4.1749 9.44102 5.09838
-0.88977 13.2075 0.481511
-1.68407 12.8736 3.33423
-3.43193 13.167 5.16764
-7.21344 17.4421 0.970153
-6.50184 16.0867 2.71338
-6.23701 15.6715 4.62085
-12.6054 13.1071 7.3036
-11.0948 11.9087 5.03147
-8.96105 13.1975 5.56868
-3.71372 12.1287 11.4235
-6.14012 11.5748 9.78456
-7.93937 10.6729 8.21876
-12.1422 6.54286 6.19773
-11.4892 8.06997 7.81758
-11.2448 9.21704 9.40065
-12.09 12.9734 15.5604
-12.7611 10.4639 14.1001
-13.7283 8.97951 12.266
-19.216 6.67972 9.38633
-17.8948 7.34346 11.1742
-17.2338 7.7055 12.9943
-18.948 11.0488 15.7766
-18.2468 9.47413 17.3295
-18.3299 7.63358 16.6321
-24.4113 8.85177 12.9904
-23.4348 6.49262 14.5271
-21.7263 5.95425 16.3419
-22.809 1.41144 10.0307
-21.8582 3.14157 12.263
-20.0472 3.44724 14.032
-13.1719 5.03531 14.8091
-15.1492 4.34534 13.8108
-16.5627 3.7914 12.5555
-16.6038 2.75619 3.66618
-15.7016 3.30236 6.45331
-15.4992 3.05259 8.98301
-9.98184 -2.39762 11.3508
-11.9458 -0.341851 10.458
-11.8836 2.05726 9.59638
-7.66907 7.95889 12.0814
-8.60605 5.62142 10.4882
-9.12377 4.34804 8.34034
-11.3284 6.23872 2.78696
-8.44042 6.18182 3.51979
-7.0649 4.82278 5.18217
-1.68071 -0.135427 1.88983
-2.3081 2.14785 3.6991
-3.46082 4.39419 4.05632
1.0812 8.23532 7.37067
-0.273969 8.53235 4.7333
-1.35881 7.29384 2.78607
7.28846 6.20557 2.746
4.41085 5.80334 2.08422
1.96786 6.08006 1.40766
-4.02137 5.19206 -1.39207
-1.53088 3.60568 -0.990518
0.727418 2.8214 -0.103112
2.50301 1.88874 -7.03524
3.53987 0.182338 -4.82311
2.98065 0.820975 -2.41855
3.81767 -2.5715 4.42997
4.55037 -1.15307 1.9137
5.61839 0.506359 0.298684
11.4301 3.65728 -4.09039
9.51496 3.67152 -1.8073
8.6989 2.72818 0.416862
11.2906 -1.9693 6.02446
11.1981 0.726363 4.75747
10.6931 2.96358 3.64282
11.5646 10.1765 4.70933
12.3947 8.01012 4.69886
12.7213 6.115 4.27102
17.594 0.299787 3.67944
16.7206 2.2801 4.51493
15.4276 3.60815 5.18234
17.0677 5.86524 8.31179
20.8401 3.26841 7.99617
18.5462 3.35282 8.33317
16.6925 3.86821 8.75622
timestep
31.296 2.13749 15.9183
30.2848 6.78029 16.8853
30.599 4.49006 17.0815
30.52 2.52168 17.0939
26.57 4.28142 21.32
27.0045 2.58549 19.7977
27.0913 1.36484 18.254
20.9862 4.49169 15.4708
23.2531 2.55843 15.5333
25.2865 1.14794 14.9167
28.9582 -3.56896 11.092
27.5313 -1.78364 11.4907
26.2505 -0.286952 11.5332
23.0496 -5.58717 8.08669
23.3367 -3.47683 9.00672
23.2119 -1.63465 9.69464
18.8478 3.59942 10.5951
19.3268 1.36353 10.2029
19.6085 -0.446838 9.47885
17.637 -1.53266 2.4058
17.4837 -0.669096 4.55363
17.286 -0.283729 6.47543
11.4403 2.26229 9.71523
12.5857 1.11381 8.05648
13.5324 0.30522 6.52971
12.6646 -4.69026 2.2786
12.1229 -2.4998 2.81794
11.9266 -0.577274 3.20059
6.25609 0.0155652 6.12554
7.60134 1.24832 3.76948
8.7959 0.815834 1.55848
10.8148 0.0729295 -5.19007
9.31181 0.886716 -3.6213
8.04741 1.21264 -2.14625
2.37369 5.3216 -5.3062
4.08638 3.83332 -4.82233
4.88843 2.23623 -3.99347
4.67895 -4.63539 -5.06906
3.35878 -2.75637 -4.73914
4.06293 -1.11804 -5.5765
6.78942 2.06098 -13.373
5.20242 1.13942 -11.0251
3.9968 -0.278624 -9.28205
-1.54579 -0.0480491 -8.38065
-1.02261 -2.04216 -9.44471
0.895608 -2.47431 -9.32405
0.567195 -9.95902 -7.4992
-0.0967087 -7.94961 -8.44993
-0.15929 -6.12221 -9.18315
-5.22748 -3.00491 -13.4401
-5.00038 -4.84107 -11.104
-3.95808 -6.052 -9.11661
-5.03358 -8.1219 -2.11967
-6.39832 -7.50741 -4.69655
-6.77771 -7.73866 -7.20753
-12.1976 -8.94536 -11.3469
-10.2148 -8.17062 -10.4246
-8.48006 -9.09846 -10.3209
-6.98474 -13.1469 -16.8473
-7.16312 -12.2293 -14.724
-7.16407 -11.6054 -12.8554
-0.890217 -13.9697 -9.71899
-3.18126 -13.6133 -9.79994
-5.09122 -13.4346 -10.2483
-1.67926 -12.8505 -4.04627
-4.33431 -12.2692 -5.26827
-6.36015 -12.8005 -6.72294
-12.4195 -14.3258 -5.74336
-11.5485 -13.309 -7.63805
-10.0753 -12.1078 -7.12058
-12.7131 -11.0006 1.14662
-11.6559 -10.4617 -1.58693
-11.0082 -10.1069 -4.02766
-11.911 -3.66466 -8.66685
-11.4064 -5.46033 -6.34276
-10.7287 -6.31724 -4.03868
-10.1775 -5.91044 2.31139
-11.4264 -5.25335 0.470013
-12.3275 -4.49782 -1.11057
-12.6024 1.8836 4.35354
-12.3132 0.522975 1.71811
-12.4306 -0.750695 -0.487918
-16.3966 -4.31905 -4.73758
-14.1046 -2.4411 -5.05508
-12.9114 -0.34185 -4.23525
-12.6784 5.39544 -8.11486
-13.3647 4.30527 -6.18536
-14.1846 3.19725 -4.77769
-20.8657 0.902545 -3.3471
-19.2657 3.41487 -3.25348
-17.2943 5.00443 -3.55327
-18.3311 2.02439 1.62962
-17.1124 3.82451 0.819089
-15.9007 5.13141 -0.0203179
-14.1084 4.79461 3.83254
-12.4738 6.22696 3.02083
-12.8916 7.05245 1.28161
-11.3261 11.0515 -3.58312
-9.74632 9.22517 -1.83699
-9.3447 8.11022 0.420948
-10.4056 6.13997 7.46684
-8.29253 7.18423 5.64344
-7.08784 7.5353 3.42351
-8.7778 1.64406 4.82681
-6.89473 2.82001 4.15333
-5.50994 4.08037 3.54115
0.162873 6.51594 0.80238
-2.07032 4.64749 0.168241
-3.69528 2.70987 0.496642
0.847742 -3.59744 4.31124
-0.739513 -2.2318 2.19085
-2.41915 -0.850668 0.858732
-7.08624 -7.23214 2.10625
-5.84991 -4.5233 1.98781
-4.93994 -3.50376 -0.16508
-9.05396 2.17726 -3.16644
-8.21355 -0.625383 -2.60139
-7.91932 -3.15624 -2.49792
-6.5529 1.10914 -9.31853
-6.34655 -0.774488 -7.01858
-5.9669 -2.95477 -5.75179
1.58069 -7.22769 -3.49024
-0.841205 -5.6087 -4.11773
-2.70643 -3.87216 -4.02914
0.404473 2.7761 -6.63923
-0.395856 1.48472 -4.07559
-0.416877 -0.935331 -3.27221
6.98063 -3.56437 -0.113955
4.73743 -1.65168 -0.549892
2.34931 -0.766013 -0.672298
6.09554 5.53854 1.50505
4.36279 3.11784 1.64003
2.31758 1.70668 2.21298
-3.64208 -1.14622 6.71554
-1.66195 0.795136 5.62438
-0.640055 2.75687 4.3555
-2.80379 7.30136 10.1106
-1.95938 7.0544 7.26343
-1.75874 6.35849 4.81839
-4.3112 8.60162 -2.36028
-3.85369 9.19331 0.524328
-2.63561 9.42522 2.75259
1.96094 14.5804 2.61745
-0.139375 13.8476 3.2763
-1.95683 13.1025 3.42806
-7.18764 15.1442 6.02607
-5.57714 16.3768 4.89939
-4.96151 15.4242 3.28857
-4.54481 18.7157 0.514391
-5.75409 13.7985 -2.63629
-5.80821 15.5729 -1.14263
-5.83576 17.1605 0.0233406
timestep
4.84083 2.78632 -16.5208
4.5828 -1.76068 -17.7563
4.28729 0.158977 -16.4874
4.44129 1.84444 -15.4792
-0.951761 3.7539 -12.8606
1.28106 3.26451 -12.4639
2.98658 2.38865 -12.0112
1.60198 -6.37231 -13.0368
1.34326 -3.58583 -12.0126
1.81072 -1.1656 -11.3595
6.3809 -3.05998 -5.43748
5.59532 -2.54069 -7.55777
4.91186 -1.95199 -9.30914
9.95789 -4.9519 -13.828
8.47859 -4.54607 -12.0875
7.22476 -4.68859 -10.5747
2.5504 -7.44772 -7.07157
4.77303 -7.23593 -7.70205
6.74168 -7.17524 -7.7422
13.7975 -8.45718 -7.21882
11.7181 -9.07537 -6.39656
9.75981 -8.92856 -6.23995
13.4986 -8.87592 -1.60267
11.2122 -8.81304 -1.99099
9.31246 -9.02476 -2.4676
4.31041 -12.3944 -1.24959
5.2386 -10.3348 -0.721557
6.1047 -8.58213 -0.479044
1.33086 -3.40569 1.98665
3.76193 -5.06635 2.44768
6.08488 -6.11764 2.41336
12.2117 -6.22004 5.19438
10.4879 -7.08147 3.90257
8.99351 -6.22253 4.85649
11.6697 -0.939271 9.44453
11.2309 -3.10226 8.72944
10.1394 -4.61883 8.10555
3.97108 -7.68988 11.0159
5.72041 -6.17952 10.8132
7.11449 -4.85235 10.3935
7.25617 3.4238 13.0433
6.46975 0.671108 12.2159
6.37798 -1.84804 12.6006
3.83413 -0.893566 19.5814
3.9469 -1.8177 17.4564
4.01966 -2.29523 15.5466
-3.53914 -2.89271 15.3205
-1.38037 -2.30963 14.7023
0.499643 -2.26587 14.1153
4.54367 2.31125 17.6331
2.79289 2.2808 15.2218
0.507252 1.5248 14.3812
-5.4486 -0.586595 17.2328
-4.50929 1.36995 15.1907
-3.07001 1.85214 13.1417
-1.05008 6.3235 7.59499
-2.42939 5.13732 9.03474
-3.65341 4.41889 10.401
-8.34115 4.14355 14.555
-7.614 5.10587 12.5732
-7.12244 5.90601 10.8415
-3.43996 11.5325 8.8277
-5.27113 10.1509 9.17479
-6.92618 9.1342 8.84626
-5.76627 14.1806 4.73878
-5.76184 11.2296 4.32349
-6.61831 8.94465 5.06351
-12.078 6.45813 2.38859
-9.78091 6.40721 2.70995
-7.84906 6.57298 2.36156
-1.68976 2.11428 0.779796
-3.89181 3.77622 -0.346855
-5.22354 5.9506 -0.314087
-7.68816 12.6425 -3.62668
-7.73649 9.68804 -3.24051
-7.17843 7.20124 -3.32314
-10.1977 6.13927 -9.21347
-8.32645 6.48729 -7.88687
-6.57358 6.83092 -7.05649
1.88 10.1551 -7.54551
-0.972151 9.32038 -7.32449
-3.46501 8.92361 -7.68625
-10.4533 9.83969 -10.5031
-7.5264 9.938 -11.0546
-5.04749 10.4651 -10.7777
1.80546 12.0393 -11.246
-0.324459 12.6197 -11.9595
-2.28765 12.7394 -12.0652
-3.71554 20.4784 -12.3483
-2.60208 17.818 -13.0988
-3.15952 15.6592 -14.336
-1.19369 13.9295 -21.4454
-2.21034 13.7797 -19.3654
-3.02816 13.6781 -17.576
-7.67346 10.8948 -15.8043
-5.86284 9.45591 -15.6211
-4.33662 10.7013 -15.6095
3.15052 8.5303 -15.737
0.561005 8.5775 -14.263
-1.91395 8.52489 -13.6517
-8.99009 4.65777 -13.617
-6.36892 5.46513 -12.4516
-4.2925 6.54815 -11.4429
1.10885 5.37436 -7.46478
-1.03661 4.93607 -8.23115
-2.87847 4.38318 -8.65889
-9.17231 3.30086 -3.72143
-6.20672 3.04249 -3.85897
-4.0606 3.31298 -5.20916
4.12004 2.36428 -6.56827
1.57689 1.66124 -5.18317
-0.860731 1.3966 -4.48273
-1.95524 -5.96449 -3.13373
-0.944326 -3.34616 -2.1325
0.255298 -1.11292 -1.85666
4.23327 3.1117 4.74962
3.91294 1.675 2.15855
3.09748 0.0229814 0.39553
6.79596 -5.22423 -2.86957
7.31039 -2.7767 -1.24928
6.38796 -1.80402 0.919975
8.86609 2.8294 6.75534
7.90971 0.2405 5.63134
6.91699 -1.90769 4.68144
-0.165628 -2.9604 9.37242
2.01316 -3.4992 7.41206
4.36169 -4.00407 6.55647
8.11257 -11.2284 8.14672
5.62514 -9.72771 7.48267
4.08864 -7.77903 6.89589
0.0756451 -9.31474 12.3502
0.334113 -10.1028 9.48788
0.479457 -8.91896 7.23399
-0.892607 -11.8991 2.00826
-2.06051 -9.52617 3.38139
-2.68127 -8.00661 5.33259
-7.47636 -1.19752 3.23754
-6.7513 -3.71906 4.65053
-5.91644 -6.01272 5.38768
-10.7177 -8.68516 0.430361
-8.86278 -8.61271 2.76155
-8.13872 -9.08673 5.16016
-2.546 -12.4197 6.00367
-4.8275 -12.276 6.3993
-6.72101 -12.1388 6.92525
-2.73523 -14.3395 12.1614
-4.75504 -14.4581 11.0261
-6.47338 -14.2258 10.0912
-9.08099 -11.4694 13.725
-6.83208 -14.5381 17.318
-7.41852 -13.6277 15.2663
-7.98724 -13.2132 13.4262
timestep
14.4057 13.1283 -17.1749
12.8746 9.60971 -20.1623
13.2499 11.5305 -18.9164
13.0822 13.1387 -17.7911
6.91957 11.3533 -14.1465
9.13232 12.0182 -14.3563
11.0567 12.0158 -14.7783
19.0498 11.3781 -11.9813
16.2328 10.4537 -12.2817
13.9467 10.0217 -13.3256
14.5445 3.52904 -16.9766
14.5715 4.89667 -15.1028
14.495 6.28004 -13.7022
12.8524 3.96543 -7.9743
14.4506 4.02098 -9.65509
15.8734 3.97339 -11.017
15.7682 -2.923 -14.5821
15.9108 -1.20917 -13.0249
16.4089 0.309931 -11.8738
23.7831 1.51329 -10.8515
21.605 0.739692 -10.6527
19.8072 0.0812643 -10.1887
21.3846 1.00814 -6.50131
20.0204 -0.589585 -5.51718
18.859 -1.46188 -6.84806
11.747 -2.27023 -6.38275
13.7527 -2.96711 -5.44783
15.147 -1.72713 -6.07958
18.8734 4.09756 -6.85701
16.5729 2.88843 -5.39888
15.3089 1.32868 -3.82661
12.2833 4.20367 -3.48975
12.1086 4.07528 -1.17991
13.4664 2.69965 -0.799155
14.9499 -0.400187 4.54199
13.3201 0.0870559 2.96439
11.7534 0.693314 1.93575
7.74723 1.08443 -2.55713
7.47494 1.17589 -0.254984
7.96799 0.736121 1.60084
5.09312 2.16727 8.31962
5.01091 0.238167 6.04978
4.76858 0.0182646 3.52088
0.749256 -2.78561 -0.432174
1.48478 -2.9092 1.76467
1.38289 -0.971972 2.10753
-0.245178 5.4196 5.53497
-0.847178 3.66905 4.13656
-0.819646 1.88659 3.29815
-3.49401 -3.04118 -0.347473
-4.53226 -1.12246 1.68254
-4.44677 1.35014 2.30011
-7.73096 7.24619 -2.31868
-7.08222 5.66901 0.125097
-7.34314 3.75704 1.79207
-9.83378 6.33532 2.93473
-11.1474 4.74679 3.99935
-10.8168 3.00647 3.13741
-11.3328 -1.77926 5.20478
-12.2627 -1.8662 3.08106
-12.4822 -0.221122 2.01971
-15.9331 3.01904 -2.42001
-16.1184 1.08942 -1.14541
-15.646 1.44522 0.733714
-20.5109 -0.93426 7.16576
-18.0493 -0.579892 5.52389
-18.2701 -0.0509209 3.03928
-18.3367 7.65432 2.92116
-18.7486 5.42222 3.40118
-19.355 3.55426 3.55543
-27.2012 2.15151 -0.586561
-24.3027 2.61879 -0.0758832
-22.0024 3.21194 0.851103
-18.5637 10.9805 0.43275
-20.0282 8.6234 -0.653934
-21.4737 6.5386 -0.908233
-28.179 7.84365 -0.43834
-26.5189 6.79934 -1.67767
-24.9248 5.85335 -2.34434
-28.68 7.50817 -7.20308
-26.5917 5.47781 -6.57301
-25.0333 3.7598 -5.51354
-18.6256 6.73358 -9.10704
-19.442 4.74048 -7.04757
-21.3402 3.23991 -6.24298
-23.5367 -2.18623 -8.22302
-22.3785 -1.15603 -6.4969
-21.4209 -0.342666 -4.97967
-14.8598 -1.43428 -7.63572
-16.5203 -0.949914 -5.20913
-18.311 -2.28447 -3.97832
-19.4959 -5.20179 2.34366
-18.3814 -4.5307 0.422699
-16.9937 -3.71829 -0.715321
-11.8103 -2.44042 -3.81753
-12.5728 -3.28844 -1.79719
-13.2677 -4.31326 -0.264928
-14.4164 -10.5731 2.7252
-12.7895 -8.07702 2.78427
-11.2264 -6.1001 2.39596
-9.11827 0.36553 -1.57855
-8.4879 -1.77918 0.392042
-8.15746 -4.0182 1.56679
-2.56828 -8.64705 3.64251
-4.04433 -6.87528 3.38852
-5.27818 -5.36214 3.65096
-10.5987 -3.24464 8.00082
-7.76673 -2.69637 7.25256
-5.32357 -2.91131 6.55459
-2.06685 -8.50367 7.04926
-1.43568 -5.97564 8.49532
-2.50285 -3.70942 8.97259
-1.95587 3.29375 7.86604
-0.530378 0.722307 8.35916
0.49509 -1.40113 9.32766
3.82359 -4.16171 16.545
2.94598 -4.48319 13.7153
2.58025 -3.92798 11.2536
2.47453 -11.8567 8.29427
3.90308 -9.26058 8.60997
4.22714 -6.96451 9.67135
6.1855 -9.00496 2.02899
6.08194 -7.70286 4.70746
6.00772 -5.88374 6.4929
12.3365 -1.39488 7.12686
10.156 -2.97345 5.84871
7.81004 -2.97006 4.84921
4.26078 0.0437879 -1.92816
5.32926 -2.27226 -0.387159
6.47784 -3.71966 1.37018
9.00793 -1.66454 -4.35392
10.1914 -2.25903 -1.68437
10.1092 -3.90036 0.26545
14.6536 -7.62243 -2.6196
13.2922 -7.60705 0.031188
12.7287 -6.05705 1.97605
18.4862 -3.32987 3.75362
16.9834 -5.4355 5.23297
14.5387 -6.15583 5.31607
11.75 -11.3585 7.63616
11.8389 -8.89727 9.31389
12.9163 -6.66509 8.71426
13.7753 -0.557176 10.4372
12.7252 -2.62055 10.5863
11.8326 -4.18589 11.3823
7.00142 -9.01761 12.8599
7.47511 -6.85321 12.1719
8.22177 -5.03073 12.2134
7.15333 -0.66327 14.3022
8.48178 -3.28857 19.0573
8.36399 -2.62275 16.838
8.23868 -2.33646 14.8929
timestep
0.943293 -33.3207 23.2585
-3.88289 -35.7523 23.6604
-1.64549 -35.1757 23.4507
0.180256 -34.5491 23.0572
0.970051 -38.8136 21.4823
-0.0746699 -37.8311 19.6587
0.471366 -35.9424 19.5338
-6.63694 -33.8301 19.9312
-3.96594 -33.4157 18.6764
-1.50437 -33.0051 18.1524
2.67811 -28.1965 17.5114
0.706418 -29.0326 16.6194
-0.993692 -29.2829 17.5827
-6.22328 -30.4513 21.8338
-5.21702 -29.3312 20.0688
-4.47287 -28.1874 18.648
-1.28369 -24.9519 14.4113
-3.304 -24.8772 15.5494
-5.0356 -25.1377 16.452
-11.9841 -21.8087 16.6767
-10.104 -22.7813 15.727
-8.34342 -23.5982 15.3896
-4.83057 -20.7433 11.405
-6.23819 -22.5874 11.4137
-7.70601 -21.5673 12.2418
-13.0603 -18.0363 13.0778
-11.0953 -18.1063 11.8464
-9.26263 -18.2789 11.1448
-1.83356 -16.8115 6.86115
-4.10314 -17.1969 8.75348
-6.39769 -16.387 9.5161
-10.2281 -11.4721 12.9047
-8.84889 -12.2498 11.209
-7.92064 -12.9065 9.60024
-6.17122 -6.44058 5.93323
-6.29709 -8.57397 6.83613
-6.50893 -10.526 6.9964
-8.41522 -13.6709 3.42921
-6.91209 -14.8323 4.76115
-5.43145 -13.5483 4.9605
-7.27449 -16.0497 -1.33835
-4.95848 -15.4271 0.430505
-3.33562 -14.0448 1.82986
3.18112 -14.7696 -0.312797
1.33613 -13.513 0.319152
-0.23484 -12.332 0.454546
0.294918 -12.0835 -6.98639
0.354703 -11.2033 -4.84065
0.470979 -10.7492 -2.92724
-2.80189 -6.12541 1.52793
-1.03191 -6.28713 -0.864024
-0.870729 -7.20745 -3.23669
-0.12639 -6.43691 -10.9435
-0.916905 -5.29751 -8.30583
-0.539516 -4.52301 -5.90579
2.24357 -1.00698 -3.15551
2.20872 -0.383601 -5.38992
0.418041 -0.849141 -6.06642
-4.47284 3.43207 -7.81394
-3.02996 1.63964 -8.11005
-2.23948 -0.0756866 -8.67014
-2.86404 -4.31204 -14.2
-3.02698 -2.29925 -13.0578
-2.91337 -0.448927 -12.3912
-9.72068 2.14604 -17.4258
-7.73934 0.517234 -15.9087
-5.87454 1.04001 -14.2499
-1.88371 5.95555 -12.5863
-3.90557 5.23347 -13.4656
-5.08346 4.19132 -12.2792
-12.8587 4.75392 -11.5376
-10.1311 4.58123 -10.3499
-7.71107 4.97215 -9.64751
-6.1874 1.81633 -2.67084
-7.2147 4.10877 -4.2739
-7.60215 5.9633 -5.98067
-6.05088 11.1595 -6.90779
-6.73034 10.4892 -4.79319
-5.75401 8.84281 -4.32753
1.75787 5.48543 -1.1563
-0.728302 6.69792 -2.265
-2.52686 8.50359 -2.35006
-4.87241 12.7712 3.85714
-3.07998 11.597 1.78617
-1.27249 11.182 0.0359698
3.92348 9.92867 2.92543
3.20559 11.7555 1.68865
2.20465 12.6958 0.276187
-1.88156 17.2456 -2.21324
1.08015 17.2011 -2.53988
2.49878 15.0857 -2.6634
5.74782 12.0196 -7.83557
5.3019 13.902 -6.55482
5.11773 15.479 -5.38862
10.2391 20.9283 -5.42706
8.7635 19.4482 -6.43427
7.54172 17.9783 -6.91108
10.2414 20.1173 -12.0941
10.5277 17.3056 -11.1493
9.43283 15.8126 -9.39577
13.4038 19.8011 -5.56861
13.9012 17.0322 -6.55165
12.3983 15.0586 -7.14248
6.95962 15.1271 -1.50424
8.71578 15.0659 -3.01903
10.4399 14.7131 -3.90444
9.1532 9.5619 -9.67957
9.75483 10.6442 -6.96902
10.2473 10.963 -4.48744
8.9367 11.6768 1.77532
10.5652 9.5871 0.411003
11.8749 8.97305 -1.68902
17.8706 4.27399 -2.52188
15.2163 5.04148 -1.40563
12.7076 5.32182 -1.04464
10.7281 2.1765 5.68417
10.1155 2.34791 2.77285
9.87485 3.2381 0.395432
4.09908 1.97939 3.86526
4.976 2.80155 1.13845
6.33879 3.12917 -0.991788
6.63502 0.568095 -8.87718
5.63939 1.98265 -6.45063
5.19357 3.65387 -4.57693
-2.49467 6.37127 -7.81019
-0.429894 5.00464 -6.15205
2.02379 5.46467 -5.63213
6.02999 11.7941 -2.33775
3.47419 10.683 -3.39313
1.89931 9.13979 -4.67399
-5.20524 13.3952 -3.94113
-2.82714 12.6086 -5.55552
-0.345959 12.0344 -5.68396
-0.320514 14.2587 -12.3996
0.1314 15.1947 -9.60666
0.997549 15.2453 -7.20881
5.91482 20.2212 -2.56466
4.13562 19.759 -4.91014
2.2006 18.7035 -6.19237
-3.57184 23.9779 -4.94031
-0.868144 22.9835 -5.70295
1.17006 22.2585 -7.05295
4.36764 24.681 -12.1217
2.85187 25.3314 -10.4902
2.94684 25.2786 -8.52316
3.01533 26.6216 -2.15904
2.26891 27.1955 -4.27939
1.61951 27.8215 -6.03077
-1.07674 30.3199 -4.99115
-1.3603 32.2619 -9.80451
-0.581944 30.3688 -8.71234
-0.372728 30.9538 -6.84288
timestep
-3.93333 -14.7983 -6.70457
-4.21728 -9.9236 -6.57129
-4.48399 -12.204 -6.90469
-5.00895 -14.0501 -7.34866
-11.7434 -15.2029 -8.3294
-9.48155 -15.3821 -8.8137
-7.6989 -15.4298 -9.65105
-0.997419 -18.6382 -13.1952
-3.21833 -16.7777 -12.4979
-5.63007 -16.0012 -12.7866
-7.94392 -13.2341 -18.9977
-7.75654 -14.88 -17.3734
-7.16575 -16.3808 -16.2421
-10.8465 -22.0864 -20.0055
-9.36398 -20.4369 -19.3244
-7.96318 -19.272 -18.5739
-5.43986 -19.8229 -23.5115
-3.6969 -19.7835 -21.9809
-4.55107 -19.5892 -20.2163
-2.51034 -23.4968 -17.1106
-1.73432 -21.3285 -17.3909
-1.51723 -19.4469 -17.9326
-0.353155 -12.5305 -19.2674
-0.462262 -14.8345 -19.517
0.0561562 -15.9887 -18.0071
5.39092 -17.2264 -14.4566
3.80146 -15.7617 -15.2996
2.61838 -14.2656 -15.7923
-2.63388 -8.37109 -14.5342
0.074353 -9.53951 -14.9593
2.40551 -10.5723 -14.9229
9.71884 -8.03302 -14.1622
7.43545 -8.39416 -13.9669
5.47705 -8.59087 -13.8841
0.729015 -4.87495 -14.9044
2.8579 -5.13253 -14.019
4.71847 -4.8969 -13.4159
6.78043 2.28442 -11.7589
6.37228 0.00570967 -11.6062
5.98016 -1.91633 -11.4249
-0.271333 -4.35317 -6.16603
2.24957 -2.96502 -6.93967
4.0067 -1.6064 -8.19232
7.70848 3.89706 -8.13271
7.15687 2.00701 -6.90559
6.31966 0.46815 -6.00453
10.209 0.937687 -1.78732
7.97024 1.53355 -1.91033
6.18928 2.06868 -2.56051
7.65363 8.86775 -7.08375
5.92164 7.09861 -5.42521
5.07751 5.55719 -3.57752
2.91924 5.11381 3.67908
2.31947 5.85254 0.855082
1.81447 5.78564 -1.64352
-4.67332 4.16992 -4.63482
-3.15166 5.56534 -3.57663
-1.86192 6.42546 -2.36104
0.49226 11.5418 0.762079
-1.37353 10.1642 0.702615
-2.84886 8.91035 0.339198
-9.45978 6.21906 2.08458
-7.54161 7.42902 2.57347
-6.19057 8.79717 2.14478
-11.0746 7.99076 7.24303
-8.21892 8.60738 6.65549
-6.01949 9.61658 5.85144
-3.34462 13.8424 11.6251
-3.41776 12.1019 10.0928
-3.64087 11.021 8.46098
1.48349 8.69391 13.7631
-0.00596478 8.94117 11.1939
-2.08741 7.96148 10.0937
-5.937 11.9229 15.429
-5.38685 9.28706 14.1523
-4.34578 7.2308 13.0612
-1.77645 2.27256 15.4214
-3.72511 2.90523 14.3329
-5.13425 3.51369 13.098
-11.3331 2.57772 6.88547
-9.3345 2.31632 9.08038
-8.09078 1.96758 11.279
-9.53747 -1.00413 17.3917
-10.1098 -1.15064 14.4709
-10.0238 -1.23982 11.924
-14.6456 -4.82198 6.80611
-12.9317 -3.68241 7.87682
-11.3725 -2.87495 8.76986
-5.29321 -2.9503 10.0823
-7.15753 -2.85179 7.75961
-8.87541 -2.24407 5.97578
-9.86166 1.43013 -0.613538
-9.13781 -0.278668 0.778745
-8.73018 -1.52746 2.24681
-4.95251 -6.48039 -0.736696
-5.27771 -4.429 0.296954
-5.26408 -2.67484 1.1934
0.948019 -3.24335 5.35376
-0.245653 -1.7034 3.09896
-1.80551 -1.10071 1.17384
-4.01318 0.637948 -6.02507
-2.03725 -0.174857 -3.9477
-0.708813 -1.71727 -2.41186
2.25153 -8.28339 -0.772616
2.1656 -6.02683 -1.30453
2.14281 -4.07033 -1.53377
7.96612 -6.01878 -4.58223
5.84405 -3.94052 -4.82314
4.42714 -2.07234 -3.82069
1.88567 3.95968 -7.97569
1.26513 2.81273 -5.29617
2.44075 1.1659 -3.74409
4.77781 -1.91725 0.740531
3.40351 0.726732 0.710553
1.36562 1.96823 -0.188542
-6.30511 2.80741 -1.37856
-3.85489 3.03653 0.302005
-1.62508 3.79705 1.27778
-3.70218 3.09762 7.52697
-3.56387 5.3383 5.56722
-1.84533 6.41623 4.02219
-2.75001 13.4127 3.55086
-1.04274 11.6474 5.2388
0.148145 9.39312 5.28882
8.58747 8.91489 3.88411
6.13983 8.83658 5.58215
3.71238 8.56699 6.3152
6.97243 2.58332 10.5099
5.26712 4.95139 11.1137
4.61816 6.90684 9.6112
6.0813 13.4749 7.41601
4.8933 11.7049 9.49834
5.275 10.1486 11.482
8.1901 9.22705 19.9245
7.09435 9.8498 17.2241
5.90078 10.7878 15.1752
5.02256 18.7469 17.2183
5.99173 16.3065 15.8093
7.40524 14.1891 15.9549
14.0474 17.8381 20.8841
12.1067 16.4361 19.1096
10.8127 15.2473 17.2616
16.2578 11.6659 13.3117
14.3015 12.3695 14.3414
12.4708 13.0193 14.668
9.44041 11.0094 8.07656
10.1627 10.8915 10.2781
10.6109 10.8132 12.1947
11.7614 7.7406 15.7089
9.5644 4.79294 12.0606
9.68012 6.31777 13.8052
9.96032 8.04333 14.7134
timestep
-0.161784 29.3055 16.8192
-3.04049 29.2396 12.3337
-1.67681 28.7068 14.1334
-0.456558 28.4666 15.6612
-2.39455 23.6281 12.3721
-0.340718 24.3362 13.1861
0.227383 24.7844 15.0184
2.93558 25.9458 21.5852
1.96239 23.8648 19.6872
1.71514 22.4238 17.598
5.71294 16.839 15.5423
3.63448 17.7629 15.9992
2.02947 18.8259 16.4167
-4.53005 15.5072 15.7939
-2.30934 15.6571 16.4484
-0.404561 15.9407 16.8618
4.42997 10.3704 15.0735
2.68862 11.9019 15.0058
1.4383 13.3977 14.7226
-2.94367 14.9589 10.4816
-1.62375 13.3257 11.4679
-0.518188 11.756 11.9089
-2.2812 5.49937 12.1121
-0.539255 6.87607 11.4392
0.679404 8.30805 10.8517
3.84636 9.8799 5.71383
2.36799 8.22707 6.39571
1.11954 7.00688 7.30863
-5.48055 2.87191 7.41645
-2.71084 3.20185 6.36752
-0.185246 3.54915 6.42456
5.6412 1.00076 4.55877
3.55207 0.646374 5.50342
1.61521 0.303092 5.61122
-2.91057 -4.47405 4.06923
-0.939856 -3.82587 5.10777
0.628164 -3.32084 6.18812
2.69279 -3.86895 10.3471
2.60509 -5.73271 8.9683
2.14926 -6.62934 7.27444
0.929933 -11.5681 12.1843
0.431174 -10.9403 9.31421
1.08058 -10.261 6.94371
-2.65173 -14.9207 2.76132
-1.05872 -13.4347 3.55926
0.476831 -12.214 3.74046
0.954424 -14.6533 -1.95056
2.03251 -13.2223 -0.476656
0.949281 -11.6512 0.0121668
-0.223797 -3.46844 -2.14901
0.353564 -6.32431 -2.77435
-0.0777803 -8.78461 -2.26114
-4.079 -15.563 -3.10499
-3.47924 -12.7421 -3.8555
-2.18416 -10.736 -4.75022
-1.57901 -10.3569 -12.5212
-2.05146 -10.1692 -10.2576
-2.67026 -9.85328 -8.41417
-8.98078 -5.53085 -8.56254
-7.0158 -6.59743 -9.18196
-5.69848 -7.96178 -9.71498
-10.4068 -8.14009 -13.0675
-8.22561 -8.03335 -13.8508
-6.34951 -7.59406 -13.4407
-10.6871 -2.81985 -10.7795
-7.84767 -3.3036 -11.5438
-5.75845 -3.88139 -12.8869
-1.20354 -3.1778 -16.9719
-1.85681 -2.08341 -15.0334
-3.00587 -1.36196 -13.6051
-6.81817 4.36445 -14.6567
-3.98647 3.60183 -14.1273
-2.02137 2.28329 -13.1774
-4.50026 9.30244 -8.82384
-3.25742 6.61146 -9.13101
-1.89042 4.87092 -10.3976
4.93842 7.13008 -8.22561
3.07195 5.75848 -8.35749
1.20885 5.13446 -8.21474
-4.31295 6.00761 -3.36778
-1.62837 4.76946 -3.74247
0.706635 5.49577 -4.46543
5.18188 10.2306 0.722721
3.83873 8.37717 -1.18545
3.94102 6.27893 -2.63093
11.01 3.23696 -3.15843
8.84598 3.79238 -2.53311
6.88604 3.89269 -2.3616
2.36312 3.13575 2.32491
4.21106 1.39047 0.769434
6.63292 0.990552 0.0787175
12.6905 -1.57731 0.74393
10.5077 -2.20419 0.269702
8.62507 -2.22188 -0.310064
4.36271 -7.08311 1.81406
5.41989 -5.97593 0.0708112
7.15902 -5.69188 -0.809892
3.7468 0.417761 -4.37725
4.86026 -2.34078 -4.55349
5.7456 -4.70536 -4.19649
7.90263 -10.9609 -1.31331
6.91917 -9.8562 -3.90035
7.01721 -7.98626 -5.63131
6.82572 -9.5555 -13.2572
7.19241 -8.80415 -11.093
7.74393 -8.04541 -9.3607
8.0329 -4.93559 -14.9494
7.22552 -3.67094 -12.3747
7.71154 -4.29141 -9.94949
11.5348 -6.62134 -3.04322
10.6552 -4.41333 -4.84085
8.90906 -3.4651 -6.43912
13.3808 1.82613 -5.30144
10.8492 1.42037 -6.82023
8.6209 0.244161 -7.21257
9.83286 5.14401 -12.1656
7.47448 3.70799 -11.0447
6.22019 2.20357 -9.41195
2.80807 1.80423 -15.7757
2.40915 1.40175 -12.8501
2.60658 1.44282 -10.3081
-4.74034 -1.4022 -6.35365
-2.62405 0.0666427 -7.85172
-0.524972 -0.41316 -9.2178
0.513545 -5.66833 -14.9971
-0.711239 -5.32853 -12.3018
-1.72856 -3.75241 -10.5745
1.75317 -9.00551 -8.08329
0.345569 -6.68975 -6.84381
-1.82546 -5.38656 -7.14523
-7.92595 -10.11 -5.8715
-5.91619 -7.97619 -5.33455
-4.36296 -6.16892 -4.42696
-8.54951 -2.35894 1.93832
-6.31142 -3.71077 0.508657
-4.80557 -5.34331 -0.744235
0.824312 -7.4065 2.73246
-1.95535 -8.37267 2.26298
-4.42683 -7.75157 2.17069
-6.68493 -13.5054 3.90724
-7.26135 -10.6603 4.58101
-6.84303 -8.19291 5.07022
-8.74064 -2.34785 7.49865
-8.39064 -4.62931 7.26448
-8.56146 -6.45647 7.98085
-14.3625 -5.03784 9.19225
-12.9237 -6.85728 9.14799
-11.648 -8.35818 9.11965
-13.0664 -12.5563 7.31014
-11.3662 -15.917 9.88976
-12.0935 -13.7159 9.79706
-12.8371 -11.9633 9.29059
timestep
7.57525 -9.06036 25.2617
7.19481 -10.9359 20.9873
7.56211 -10.8146 23.2748
8.52844 -10.0763 24.8247
14.5475 -13.655 24.1956
13.3338 -11.703 23.8812
12.1081 -10.1956 23.5552
15.2572 -10.2318 15.6471
14.9354 -8.96861 18.3269
13.2101 -8.79941 20.1971
9.60129 -3.54762 21.737
9.72887 -5.62623 20.7145
9.78933 -7.25395 19.6064
7.99343 -8.75762 12.8054
8.39382 -7.55202 14.7467
8.80594 -6.17819 16.0971
4.69 -0.0991351 17.4339
5.44785 -1.85808 16.1246
6.36596 -3.38217 15.279
4.77069 -6.1456 9.8196
5.7907 -4.35492 10.8852
6.69303 -2.73441 11.549
11.0248 0.193505 6.18248
9.26983 0.144747 7.69909
7.73086 -0.256158 8.86173
0.50329 1.10949 6.78576
2.78395 0.731858 6.58982
4.75006 0.65803 6.68948
8.28255 -3.40295 3.69965
7.31726 -0.922151 2.36015
6.56859 1.2774 3.41084
9.58004 8.08415 4.87913
8.02444 6.55952 4.08036
6.84045 5.06345 3.58963
4.41911 9.73415 -0.550232
3.31245 8.16611 0.753206
4.58222 6.67956 0.995694
9.89169 8.14727 -3.76971
8.16074 6.77805 -3.05454
6.62825 7.54913 -2.08612
6.20861 12.5124 -7.44768
4.7373 10.1536 -6.37457
4.12619 8.1841 -4.87463
-0.925377 6.18713 -0.253989
0.421306 5.71088 -2.08211
1.60533 5.61589 -3.65366
-4.55996 5.32503 -5.2279
-2.66888 3.98384 -5.14179
-0.873849 3.17304 -5.17876
3.72537 7.12293 -10.312
2.18813 4.73038 -9.4215
0.361932 3.0739 -8.77075
-4.05358 -1.72491 -14.2802
-1.99253 -1.18604 -12.1965
-0.39642 -0.255053 -10.4392
2.53788 -6.01156 -7.44276
2.67766 -4.40196 -9.10771
2.19508 -3.03429 -10.4409
5.2925 -0.864114 -17.1074
3.96093 -1.88312 -15.504
2.7086 -2.64079 -14.1855
5.5517 -8.65999 -14.6314
3.67826 -7.34666 -15.0159
2.01354 -6.29454 -14.9645
1.71236 -11.5898 -10.502
1.53687 -8.61708 -10.6142
0.0787544 -6.85542 -11.7424
-5.34446 -4.95409 -12.5506
-4.06556 -4.92938 -10.6151
-2.56674 -5.40853 -9.42984
-3.29036 -5.22179 -0.476021
-3.13308 -5.03973 -3.44629
-3.86811 -4.96733 -5.88699
-9.5522 -8.9125 -3.5323
-8.61892 -6.09641 -3.81366
-7.44965 -4.1271 -4.93475
-13.0853 -1.74321 -8.08702
-11.1407 -1.35464 -6.88288
-9.79342 -1.18174 -5.45608
-6.51085 5.6175 -2.64173
-7.9892 3.31047 -3.81325
-10.2816 2.19403 -3.78072
-10.664 7.92399 -6.52956
-12.3005 6.26436 -4.67267
-13.2823 4.44602 -3.17849
-18.5972 1.20528 0.799288
-17.123 2.66608 -0.237698
-16.5154 4.28077 -1.18894
-16.8041 2.24441 4.78263
-15.0619 4.49397 3.89685
-14.837 5.92434 1.79776
-8.79845 9.65648 -0.879381
-10.6749 8.29747 -0.999631
-12.0787 6.97581 -0.595043
-8.66876 1.32652 2.2191
-9.57616 3.41554 1.77753
-10.1443 3.74584 -0.0796132
-16.5334 -0.915502 -3.68382
-13.9326 -0.485053 -2.29427
-12.6164 0.909713 -0.613586
-14.5196 -2.68275 6.66149
-13.8042 -1.89545 3.87782
-12.1202 -1.83812 1.96389
-14.125 -7.58783 3.48826
-13.3338 -6.33534 1.70285
-12.4559 -5.24576 0.316146
-18.675 -8.33308 -1.54109
-16.1198 -7.21694 -2.59268
-13.7109 -6.51033 -3.04047
-16.4271 -3.89023 -9.87751
-14.985 -4.89694 -7.47187
-12.7919 -5.93053 -6.68148
-5.68463 -9.33787 -10.4476
-7.39974 -7.32057 -9.08271
-9.34251 -5.87904 -8.27282
-11.5494 -1.2253 -13.6298
-9.81521 -1.39884 -11.2126
-8.12018 -2.58602 -9.72251
-5.17301 4.78303 -8.25015
-5.39228 1.91933 -9.04486
-5.13387 -0.563783 -8.52545
2.72724 -3.64642 -5.26274
0.229966 -2.13708 -5.8675
-2.158 -1.35292 -6.29783
-7.4382 -1.05655 -0.291845
-4.77333 -1.33555 -1.59608
-2.46824 -0.807391 -2.55007
0.898669 -3.96027 3.65214
0.513856 -1.66703 1.78844
0.51226 -0.174665 -0.279235
0.0693283 6.3109 3.14147
1.26794 3.69005 2.38329
2.85119 2.66718 0.665851
5.59955 2.96528 -6.37173
5.29993 2.7822 -3.41249
6.22622 3.00566 -1.04726
13.0479 2.17969 4.37958
11.3051 2.68316 2.01532
9.3277 3.8981 0.958794
7.69484 11.4909 1.10245
9.62072 9.32437 0.411314
11.0325 7.21051 0.209535
17.1444 5.77864 -2.67945
15.6571 6.41356 -1.01589
14.7958 6.95491 0.671104
17.1729 12.2481 -1.3806
18.2315 11.2224 0.410975
16.838 10.1076 1.24536
12.8391 10.0857 2.25263
11.472 15.4217 0.193319
12.7627 13.5353 0.591433
13.4358 11.8002 1.23726
timestep
4.76559 -3.96421 15.5204
5.69882 -6.60316 19.5129
5.0949 -5.80224 17.4209
4.58788 -5.41288 15.5575
9.90286 -10.7537 13.6841
7.84068 -9.70494 13.8573
6.37406 -8.40184 14.0358
0.498559 -7.88643 18.3778
1.3084 -8.73587 15.6386
2.84365 -9.80138 13.9037
3.39551 -14.58 10.91
1.52731 -13.43 11.6648
0.311327 -11.9226 12.0254
-3.80226 -12.5815 15.2848
-4.0946 -12.7846 12.9922
-3.37083 -11.0556 12.3857
-2.60959 -8.25816 19.0342
-3.39212 -8.14893 16.8529
-4.10574 -8.43688 15.0394
-5.36843 -2.5532 17.8885
-4.98359 -3.85201 16.0051
-4.48275 -4.72622 14.3122
0.118335 -2.72695 17.856
-0.345657 -3.60045 15.7574
-0.78859 -3.9529 13.8705
-0.807511 -7.15874 8.24183
0.677495 -5.8899 9.4937
1.47999 -4.83787 10.9532
5.59063 -9.67642 9.71607
5.94896 -6.76884 10.2619
5.00746 -4.49885 9.58133
6.86571 1.79275 7.30855
6.48169 -0.464712 6.93598
6.26369 -2.40447 6.67006
10.0824 -6.81479 3.71329
9.03818 -4.77006 3.37985
8.074 -3.05218 3.39237
5.41684 -7.55386 -1.28307
5.67676 -5.38427 -0.503506
6.10154 -3.58965 0.18917
10.1466 1.20838 2.44632
7.99942 0.879158 0.406263
5.78429 0.114158 -0.598948
-0.308591 -0.0224249 -4.60429
0.992744 0.474115 -2.74893
2.38878 1.40388 -1.71573
0.633097 7.7205 1.42956
0.55403 5.44184 1.00076
0.0528062 3.71859 0.188314
-0.945347 -3.19948 1.13682
-2.34278 -0.648886 0.487155
-3.02324 1.59858 -0.50702
-9.7714 3.54957 4.66796
-8.14491 2.80029 2.28604
-6.7044 1.88547 0.391173
-10.3271 -2.49091 -1.9252
-8.89636 -0.834606 -2.69472
-9.24945 1.06465 -2.30864
-15.0119 2.11445 2.54876
-13.8662 1.87483 0.54569
-12.8146 1.28393 -1.01181
-15.3103 7.26977 -0.522475
-14.6295 5.62034 -2.00514
-13.9518 4.1908 -3.17902
-16.8441 5.56801 -9.06438
-14.4343 4.207 -7.95931
-12.6004 3.11535 -6.56384
-7.65606 -0.658759 -7.64038
-8.2532 1.56142 -7.32949
-8.80645 3.31897 -6.63248
-9.18782 9.09676 -10.8105
-7.22637 7.12212 -9.74567
-6.09256 5.53584 -8.10229
0.560022 1.538 -8.65801
-1.07348 4.0007 -8.2743
-2.42196 5.86561 -7.17604
-3.05614 10.4114 -2.14481
-2.7311 10.166 -4.42878
-1.39881 9.0161 -5.31391
4.60811 11.7731 -0.510912
3.836 9.81665 -2.622
2.31927 9.0694 -4.53081
1.66942 9.97825 -9.72811
4.15748 8.67328 -8.73462
4.39621 6.9313 -6.88775
5.15745 0.334578 -4.44186
6.16646 2.35249 -4.98255
6.65977 4.11939 -5.70058
12.8804 8.35711 -6.22167
11.6831 5.62828 -6.24212
10.3008 3.51654 -6.60583
11.3048 0.545836 -12.7342
11.365 0.668223 -10.4182
11.7108 0.528986 -8.48375
17.0858 -4.01033 -8.17038
15.5177 -2.62124 -7.17343
14.0454 -1.59212 -6.36468
19.0779 -1.1727 -1.69897
16.3018 -0.199907 -2.17575
13.8871 0.0683645 -2.95033
7.93483 -3.20921 -4.48193
8.97268 -0.566754 -3.57602
10.3771 1.5136 -3.12634
9.4404 8.2245 -3.5244
9.26306 6.19492 -2.41456
9.17857 4.59993 -1.26139
2.11867 4.77992 -4.14101
4.00633 5.37193 -1.91241
5.58678 4.70581 -0.0253617
5.67709 5.33006 7.51063
4.37219 4.01934 5.17404
4.46347 2.69483 2.99692
4.58332 -5.75477 4.8106
3.31157 -3.17429 4.03332
2.96904 -0.79387 3.1855
-0.105997 2.65357 9.68839
0.726787 1.71324 6.98605
-0.119756 0.0820771 5.21823
-5.15951 6.2855 2.90193
-3.37011 3.94647 3.35736
-3.49681 1.65606 4.47112
-6.46404 -4.92767 8.59587
-6.59084 -2.92976 6.38845
-5.74266 -1.40876 4.52575
-11.6319 -2.16971 3.69906
-9.21031 -1.93032 1.97887
-6.87664 -2.18238 0.982367
-3.49982 -7.76327 -1.1887
-4.56356 -5.02994 -1.71572
-4.8383 -2.54233 -2.2044
-5.43032 4.34546 -3.48572
-4.2188 1.98876 -4.84901
-4.30286 -0.50645 -5.36803
-3.30099 -7.07458 -11.5337
-4.0051 -5.04371 -9.4697
-3.99375 -2.7059 -8.45135
-9.51266 -3.40398 -9.62477
-7.88762 -1.59922 -11.3518
-5.37852 -1.31082 -11.7034
-2.2911 -1.90706 -18.7922
-4.07563 -1.07979 -16.5535
-4.01008 0.63465 -14.667
-0.321934 5.86658 -11.4937
-2.09357 5.34245 -12.8969
-3.51577 4.29335 -13.7673
-9.936 5.99136 -14.2554
-7.91805 5.7018 -15.3628
-6.20894 5.29484 -16.254
-5.14526 7.91885 -19.9506
-4.15615 11.2942 -15.6152
-4.39517 9.7342 -17.3157
-4.19674 7.93777 -18.0995
timestep
-3.8525 18.9166 3.01705
-1.33049 15.3796 1.22547
-3.01051 16.9488 1.53782
-4.55567 18.0427 2.08243
-6.43428 18.9931 -4.05018
-7.24614 18.801 -1.88538
-7.65835 18.8451 0.0405054
-13.035 13.5629 -4.14927
-11.5097 14.6723 -1.84206
-10.4938 16.3255 -0.187625
-11.2385 17.2072 6.22346
-11.2917 15.7433 4.42441
-10.9036 14.3835 3.05282
-15.1943 12.7144 7.67211
-13.8097 12.0387 5.93756
-12.6923 11.3454 4.47067
-14.6191 10.1507 -2.63625
-14.0461 9.35708 -0.532851
-13.9561 9.44361 1.43318
-11.5036 4.38156 -2.17389
-11.992 5.39076 -0.14278
-12.6545 5.87988 1.64685
-15.0697 0.797198 6.18667
-13.4231 2.10367 5.2048
-12.0768 3.22228 4.30081
-6.59524 4.93275 7.53277
-7.59943 4.18007 5.5815
-8.36898 3.88102 3.79285
-8.33348 1.20194 -2.69838
-8.38821 0.225038 0.116415
-7.10706 0.629832 2.28374
-4.04919 -5.19902 5.31763
-3.92301 -3.42851 3.82372
-4.41341 -2.04054 2.51454
-0.295479 1.1903 -0.168126
-1.35961 -0.859585 -0.387251
-1.95688 -2.73485 -0.300324
-3.07226 -9.70149 -0.619132
-1.96825 -7.75784 -1.24028
-0.795328 -6.18284 -1.39678
4.21314 -1.40944 -1.84002
3.96308 -4.37559 -1.69923
2.70159 -6.24943 -2.8824
4.0937 -8.00257 -9.74839
4.04202 -8.52614 -7.48884
4.38684 -8.35877 -5.55649
9.81137 -10.4507 -7.81585
9.30869 -10.6889 -5.56352
7.39452 -10.6361 -5.10084
1.86896 -16.9693 -2.61787
4.28688 -15.3164 -3.1676
6.22181 -13.6564 -3.11524
6.33608 -10.0165 3.93243
7.23317 -11.6958 1.63991
8.52178 -12.9369 -0.177145
7.69557 -17.8155 4.56928
8.88187 -16.6182 2.97507
10.2107 -15.6207 1.91673
11.8579 -18.3082 -4.15948
12.0042 -18.1806 -1.84762
12.3873 -18.1397 0.0843377
16.181 -14.0148 -2.84805
15.8869 -15.1846 -0.866244
15.2305 -15.7547 0.901544
18.3121 -8.55625 3.22244
16.8536 -11.1115 3.6953
15.9385 -13.4855 3.86628
14.7533 -17.6863 9.3748
14.9861 -15.6285 8.32891
15.0125 -13.8253 7.53603
17.484 -12.9855 12.9081
16.1043 -10.8094 11.411
15.0269 -10.3805 9.13997
14.4673 -2.93802 8.61683
13.2318 -5.34654 7.37065
13.7407 -7.75655 6.71081
15.504 -6.105 -0.573448
14.2639 -6.67258 1.30339
13.5929 -7.58052 2.91779
11.0825 -12.1943 6.81443
11.7586 -12.3171 3.91475
12.3213 -10.9869 1.81321
16.5615 -9.07271 -2.97425
13.6004 -9.36422 -3.13805
11.65 -9.25017 -1.49929
8.08325 -5.40409 -0.136626
7.85449 -7.66285 -0.614184
8.47271 -7.40407 -2.46648
9.34819 -7.28318 -10.2552
8.18441 -6.56983 -7.60617
7.43371 -5.35474 -5.4938
5.89562 -0.754761 -9.59755
5.23258 -2.01722 -7.76753
4.53683 -3.00228 -6.20981
-0.493182 1.61249 -4.99
0.431036 -0.512554 -5.10141
1.00379 -2.39144 -4.95103
1.67529 -3.95438 -10.7479
-0.335257 -5.29435 -9.00364
-1.59379 -3.90367 -7.27604
0.464622 -9.45236 -4.8884
-2.36093 -8.52817 -5.09463
-3.6204 -6.3115 -5.14639
-8.16526 -1.88463 -4.91138
-6.99076 -3.56504 -3.82548
-6.13713 -4.911 -2.66763
-5.51424 -9.10759 5.23304
-6.59389 -7.42186 3.02554
-6.88894 -6.10931 0.859327
-14.7442 -1.79497 1.37282
-12.1368 -3.22038 1.14894
-9.7166 -3.73735 1.76363
-12.0161 -2.86485 9.44739
-11.1395 -3.11726 6.61046
-9.25125 -2.15962 5.18917
-2.52118 -2.89716 9.82601
-4.81016 -1.96828 8.15924
-5.84017 -0.786611 6.14796
1.47872 -2.00384 5.43933
-0.711374 0.00517798 5.2209
-2.9144 1.20639 4.76672
-4.13981 3.88555 -3.33212
-4.33383 3.99932 -0.360621
-3.89939 3.7714 2.14174
-1.33313 9.43617 6.31801
-3.27467 8.59245 4.22065
-5.15182 7.19857 3.20285
-11.5382 8.93989 8.29029
-9.76738 8.70607 5.90495
-8.64082 8.64579 3.61809
-9.75024 6.99638 -3.73422
-9.35457 9.11486 -1.67609
-8.59874 10.5203 0.312872
-5.43085 14.192 5.22517
-6.43188 14.0684 2.42105
-6.92603 13.9102 -0.0757859
-10.6118 16.7863 -7.59193
-8.94207 15.7246 -5.3637
-7.19826 14.769 -3.76707
-0.871127 10.7706 -0.932362
-2.01658 12.8059 -2.7833
-3.47417 14.2403 -4.30658
0.353721 18.5452 -9.35216
-0.580064 16.8761 -8.03905
-1.11058 15.2181 -7.11685
2.72709 11.3234 -9.91006
2.87324 11.2792 -7.59509
1.87137 12.8655 -6.99483
4.75756 16.7027 -4.98102
6.271 18.2549 -9.61304
5.33814 16.7307 -8.13349
4.44177 15.6535 -6.74898
timestep
7.54812 7.30123 2.87211
10.3511 7.05961 7.43738
9.14944 6.73217 5.48006
8.2903 6.39178 3.74026
12.484 2.22808 5.09574
10.2024 2.39156 4.70836
8.29506 2.62997 4.27721
4.47981 -0.44279 11.6991
5.71742 1.10328 9.47235
5.87479 1.42444 6.94766
-1.63924 1.86112 5.43806
0.586924 1.24375 5.65123
2.34504 0.413691 5.96915
6.53161 -4.19952 8.26249
4.44547 -3.69926 7.37924
2.74991 -3.33472 6.44488
2.46339 -5.80685 11.0883
0.999048 -4.06261 10.6458
-0.0339912 -3.8017 8.98885
-3.96158 -1.66728 11.7875
-4.00945 -2.81483 9.77173
-3.68749 -3.55291 7.97382
-9.68366 -1.76981 4.85228
-7.49017 -2.52415 4.89652
-5.66288 -3.24397 4.74231
-3.97847 -3.7206 -2.29901
-3.88427 -3.35239 -0.010353
-5.59475 -3.14325 0.944358
-12.6653 -3.48051 -0.442264
-9.96823 -3.3185 -1.69932
-7.57334 -2.64731 -2.26188
-6.87021 0.485549 -9.39132
-7.6186 -0.508247 -7.43309
-8.26708 -1.20552 -5.70841
-14.8756 -1.54558 -3.74088
-13.1301 -1.32957 -5.2538
-11.9103 -1.10564 -6.78442
-14.1241 -0.539383 -13.982
-14.1853 -0.373407 -11.6687
-14.2451 -0.406776 -9.69989
-20.14 -0.0452662 -2.91163
-18.8657 0.266084 -5.58735
-17.4401 -0.164513 -7.65753
-23.1972 -2.68026 -11.4998
-21.6505 -1.51434 -10.2228
-20.7422 0.0868383 -9.52131
-26.1609 4.07065 -10.5568
-24.1832 3.60817 -9.43567
-22.3154 3.47484 -8.8237
-24.2934 3.30709 -2.63248
-21.9796 4.60565 -3.98912
-20.1892 4.2036 -5.75971
-14.8554 4.09146 -10.4664
-15.1562 5.57938 -7.90206
-16.4131 4.60183 -5.9103
-12.9565 1.77829 -0.997223
-14.8788 2.88873 -1.67124
-14.1001 4.19568 -2.9228
-8.52965 9.17977 -3.70281
-9.86641 7.31147 -4.02676
-10.9701 5.73143 -4.43437
-10.2477 5.77632 -10.8387
-9.57813 4.61329 -8.94623
-9.29206 3.74159 -7.2029
-5.3201 8.38524 -2.17572
-5.0342 6.21027 -4.1926
-5.78193 4.64182 -6.05914
-2.21605 2.39822 -11.244
-2.52263 2.48128 -8.94583
-3.04694 2.20393 -7.06724
-0.964651 -5.30118 -3.65075
-0.674357 -2.33744 -3.762
-0.826056 -0.176568 -5.10739
0.463828 6.51533 -5.75603
2.18673 4.08684 -5.63522
2.38731 1.58882 -6.10626
7.20734 -1.78333 -9.98077
5.54485 -0.636364 -8.83927
5.37219 -0.633087 -6.87687
6.11517 -5.51111 -5.6551
8.77162 -4.16311 -5.73594
8.78956 -1.62067 -5.54049
11.3537 1.39464 -11.5975
12.0537 1.33739 -8.70148
12.0607 0.0623682 -6.49308
17.2364 -0.187918 -1.95402
15.5618 1.00968 -3.02355
13.9951 1.91805 -3.79948
7.76088 6.2669 -2.2705
10.5368 5.22129 -1.98501
12.6125 5.43946 -3.45022
14.7685 9.83853 -7.82925
15.3819 8.87492 -5.80995
15.5657 7.69601 -4.24237
19.0065 8.95618 1.88391
17.4604 9.4121 0.215266
15.9904 9.7258 -1.05809
19.1893 16.7839 0.565102
17.5776 14.9833 -1.17876
15.5223 13.4848 -1.35987
10.9764 15.1675 -7.74209
12.95 13.6551 -6.09949
12.4868 13.9131 -3.60521
8.86761 8.62109 -4.73501
11.0111 9.4492 -4.41563
11.0805 10.4895 -2.74413
9.62665 10.4587 5.32134
10.6983 10.5658 2.54277
11.7647 9.11934 0.733634
15.7235 6.30773 6.63598
14.964 6.06562 3.76456
13.6034 5.91238 1.61333
18.1258 0.157482 1.29102
15.6229 1.34363 2.39025
13.4351 2.12599 1.33906
13.7376 -3.3957 -1.1809
11.808 -1.23716 -1.88645
10.6001 0.700387 -0.750865
2.82085 3.90405 1.50227
4.97501 1.93317 0.905942
7.08407 0.517914 0.679092
9.23458 -2.24553 7.80353
8.52167 -1.83437 4.93943
7.13069 -2.54731 2.92463
8.83716 -8.92086 0.238454
7.13935 -7.43711 2.18688
5.21168 -5.80314 2.52854
3.76648 -8.62029 9.43466
2.67101 -7.49274 6.90307
2.59245 -7.84222 4.37835
-2.26805 -13.2776 0.337085
-1.59385 -11.6885 2.76623
-0.763213 -9.55903 3.8966
1.27727 -3.3065 2.78117
-1.11971 -4.63821 3.94798
-2.50726 -6.41809 5.13468
-8.61126 -6.47107 2.76573
-7.089 -7.75753 4.98117
-5.3029 -8.50695 6.63912
0.0526043 -9.11842 12.4802
-2.05586 -10.4044 10.8126
-3.84805 -11.0088 9.10257
-5.58108 -17.2659 6.69624
-5.17775 -15.6527 8.31404
-5.13827 -14.4917 9.9052
-5.96395 -11.1431 16.0663
-5.82138 -12.9963 14.6779
-5.64703 -14.6777 13.6661
-7.03492 -17.4651 17.6019
-3.97372 -20.9758 15.3489
-5.65445 -19.3811 15.4692
-6.78435 -17.7699 15.5597
timestep
-9.38077 0.0515795 -11.9458
-7.89453 -1.57271 -16.4695
-8.09401 -0.84367 -14.276
-8.20918 -0.738826 -12.3122
-2.64798 -3.56393 -12.5882
-3.52795 -1.81221 -11.3475
-4.74618 -0.367013 -10.7925
-3.16169 4.28688 -16.6309
-3.81449 3.90074 -13.749
-4.35293 3.37679 -11.3123
-8.07267 6.06422 -15.3691
-7.75254 5.62167 -13.1143
-7.64048 5.2786 -11.1774
-15.0372 3.69708 -9.88828
-12.8257 4.26611 -9.47857
-10.9561 4.87871 -9.36712
-7.35437 7.34377 -3.60374
-8.88966 6.2589 -4.96328
-10.2714 5.02421 -5.63192
-12.7333 -0.456557 -0.839671
-12.4943 1.59436 -1.89751
-12.1554 3.30412 -2.81555
-15.153 8.75224 -4.3456
-13.8985 7.66436 -2.72534
-13.1808 6.6017 -1.22984
-17.5682 5.98384 1.99508
-15.418 5.14047 2.21401
-13.4746 4.83161 2.11989
-15.7107 -1.89054 6.03429
-13.6896 -0.793108 4.13922
-12.5625 1.36343 3.37674
-7.50697 5.76964 1.25778
-8.37939 3.85796 2.24102
-8.9102 1.98295 2.52993
-8.71041 -4.5851 1.21947
-7.49393 -2.7156 1.85788
-6.73258 -1.12447 2.7351
-3.88362 -2.99646 -2.9496
-3.62559 -1.74821 -1.01113
-3.45441 -1.03064 0.815531
2.99783 -2.30412 5.73808
1.50599 -0.758153 3.67295
-0.260507 0.428526 2.26803
3.41961 4.96543 4.88654
1.98631 4.35622 3.16698
1.57846 3.63327 1.38039
6.01139 7.46044 0.7368
5.31439 5.43262 -0.148941
4.3752 4.02796 -1.16174
10.0832 0.773032 -4.85341
7.20115 1.50347 -4.65206
4.7717 1.40608 -3.88351
2.28505 -4.57905 -9.55171
2.09994 -2.42656 -7.49916
3.0835 -1.70825 -5.25885
4.62757 -9.0709 -4.02973
3.94558 -6.86733 -3.78164
3.02462 -5.13384 -3.61507
0.331602 -6.6705 2.52851
1.88027 -5.80685 1.03247
3.33169 -4.80214 0.157932
8.12335 -4.70221 4.63977
7.65922 -5.05783 2.39466
6.47295 -3.56432 1.9016
13.0161 -2.68165 4.25552
11.3981 -2.03718 1.83745
9.1803 -1.02411 1.09071
9.27671 5.53231 3.06653
9.37957 3.99148 1.33515
9.65681 2.58102 -0.0119402
14.1268 9.13364 -1.68044
12.8518 6.46058 -2.01122
11.2685 4.61786 -2.78574
15.2055 6.75203 -10.1795
13.6927 5.03559 -8.27017
12.9937 3.90287 -6.09518
17.8237 2.14684 -9.56649
16.1075 1.09285 -8.41487
14.5771 0.649412 -7.2563
12.4707 -3.46357 -10.9219
12.9519 -4.02748 -8.03555
13.3354 -2.67828 -5.90596
20.6009 -6.69553 -4.08138
17.6898 -6.15218 -3.74829
15.3701 -5.09426 -3.79325
17.7278 -7.96084 1.63017
16.4431 -6.13608 0.995974
15.1906 -4.98634 0.000970307
20.5185 -3.55875 5.0626
18.8649 -2.49323 2.82411
16.8976 -1.86194 1.32972
21.7918 1.68249 -0.247401
20.606 0.132796 -1.50227
18.7484 0.524773 -0.976236
19.7672 -1.98422 -7.05988
18.3666 -1.21594 -5.37752
16.9622 -0.644006 -4.12
14.0153 3.66363 1.36249
13.9594 1.65235 -0.8357
13.7556 -0.562635 -2.08263
9.13923 -8.20837 -1.32955
10.318 -5.474 -1.44836
10.8757 -3.03911 -1.96046
6.19668 -4.2966 -5.78094
6.71365 -3.33081 -3.73585
7.16777 -2.23369 -2.16389
6.21249 2.76553 4.92928
6.02222 1.36682 2.30482
5.28203 -0.149851 0.393092
-1.20796 -4.68298 -3.01455
0.155544 -2.17627 -2.15568
1.98348 -0.543313 -1.45314
2.50319 3.35327 -7.38698
0.817103 2.59496 -5.04963
-0.175185 2.31701 -2.71717
-7.64779 1.41752 -3.87551
-5.75905 2.30503 -1.74822
-3.51448 3.41992 -1.2776
-0.808447 9.71946 1.46185
-2.54138 7.40039 2.16844
-3.10834 4.91433 2.19253
-6.76053 8.81661 6.73995
-5.85052 6.02681 6.22105
-4.25712 4.09952 5.72189
-1.27731 2.8471 12.0656
-1.96778 1.35413 9.5807
-3.81796 0.991569 7.86377
-7.20797 -2.75537 13.6655
-7.08417 -2.45377 10.7034
-5.66719 -2.24697 8.59346
-6.44248 -10.2846 5.53886
-5.97498 -7.34342 5.64546
-6.36896 -4.83725 5.90313
-12.6778 -7.75268 3.67131
-11.382 -5.72529 5.42949
-9.9433 -3.62042 5.47477
-12.7526 3.57538 8.62592
-11.8094 0.913957 7.67324
-10.9378 -1.37704 8.37608
-9.15056 -7.67674 12.7054
-10.9634 -5.48168 11.8247
-11.6158 -3.01817 11.7359
-13.0148 2.77576 14.8056
-13.3848 0.951565 13.4208
-12.6075 -0.542506 14.4428
-18.7407 -1.11712 16.84
-16.5203 -0.446625 16.7926
-15.2706 -1.96892 16.7473
-13.7947 -6.23832 16.3593
-19.359 -7.90058 17.643
-17.3793 -6.75459 17.2557
-15.7165 -5.7358 16.9763
timestep
-6.33844 -19.1934 -2.64399
-6.94679 -23.9122 -3.36411
-6.68912 -21.8966 -2.24468
-6.66008 -20.0656 -1.51819
-6.29709 -23.7458 3.6936
-4.93359 -22.4738 2.31332
-4.29448 -20.8842 1.3408
1.79496 -23.8033 4.38734
0.547898 -22.2552 2.16726
-0.575452 -20.5566 0.632525
-1.88525 -15.4769 -4.37492
-0.497426 -16.6603 -2.94108
0.467812 -18.1813 -2.14383
3.00526 -21.1098 -3.6768
4.69845 -19.5246 -3.72962
3.8322 -17.7602 -3.86051
4.58479 -12.3299 -7.54434
4.96765 -14.6181 -7.53803
5.47508 -16.4518 -7.02716
10.3806 -13.6001 -11.5188
9.69049 -15.1377 -9.92447
8.92549 -16.3985 -8.61833
14.3813 -16.1072 -4.64461
12.3705 -17.0693 -5.2878
10.5261 -17.7433 -5.44506
8.65908 -23.4943 -1.32853
8.68198 -21.2375 -1.86572
8.73263 -19.3809 -2.5224
7.88573 -12.1874 -4.62205
6.85877 -14.0036 -2.49434
7.1833 -16.1744 -1.19644
8.14628 -14.9545 5.32333
6.89538 -15.2554 3.39277
5.42544 -15.4934 2.10298
-1.33482 -13.3341 4.81639
0.553226 -13.5265 3.48197
2.19511 -13.5134 2.39341
-0.847919 -9.35165 -3.01123
0.265389 -10.1641 -1.145
0.99796 -10.3426 0.674998
5.8467 -4.69433 3.72055
3.46937 -6.45695 3.37141
1.41922 -7.95573 3.60167
1.47264 -9.67859 9.38302
0.339896 -8.14069 8.06616
-0.445779 -6.91048 6.74322
-2.66657 -2.04751 11.104
-2.85807 -3.12721 9.05946
-2.73712 -3.92366 7.2617
0.984633 2.94723 9.32984
-0.271093 0.843478 7.63343
-1.90308 -0.397442 6.1171
-7.89143 -3.77874 1.18712
-6.09978 -1.55578 2.04084
-4.09355 -0.317858 3.01303
-0.309385 1.51164 -3.29052
-1.79956 1.48219 -1.51263
-3.02472 1.74679 0.00720244
-7.08588 7.24831 0.388778
-5.95269 5.57401 -0.749193
-4.8654 4.44171 -1.9394
-7.44104 3.3315 -8.14253
-6.05336 4.31745 -6.56625
-4.53013 5.17065 -5.65373
-7.57648 13.6088 -6.0454
-6.69761 10.809 -5.5266
-5.00428 8.93445 -5.87495
1.5423 8.26753 -7.90114
-0.37848 8.70741 -6.67659
-1.32364 9.57899 -5.18397
2.19367 13.6256 -9.63989
-0.553594 13.6581 -8.48581
-1.87386 13.1488 -6.36448
-5.65393 18.0387 -1.09794
-4.23801 16.3437 -3.09857
-4.17223 16.0856 -5.63462
-8.81281 18.1712 -10.099
-7.59946 17.7508 -8.16678
-5.73844 17.5387 -8.77714
-8.35597 24.4921 -10.9601
-5.93493 23.0381 -10.0089
-4.4793 20.9478 -9.88743
-1.71368 16.4075 -14.7602
-0.888705 18.9129 -13.3735
-0.982981 20.2105 -11.1803
0.266731 19.9988 -4.71102
0.970657 20.586 -6.84223
1.5946 21.2497 -8.58892
10.2179 23.3132 -8.53836
7.32425 22.7232 -8.93721
5.37639 21.0777 -8.92166
7.61542 16.1571 -12.2199
7.15973 17.1616 -10.1789
6.92107 17.664 -8.28909
9.1226 17.2688 -2.26466
7.87542 15.672 -3.39478
7.93526 15.474 -5.35389
10.6732 8.1972 -9.07696
9.93772 10.3269 -7.12664
9.16326 11.8792 -5.25763
11.5133 9.78596 3.03803
10.3756 9.67866 0.285852
10.458 9.95439 -2.24786
10.0849 3.59205 -4.62527
11.8671 4.9243 -3.96843
10.6967 6.26406 -3.12222
5.30025 10.8313 -1.5905
6.09761 8.13429 -2.57567
7.25896 6.13063 -1.50846
6.45909 5.08362 5.84775
7.29162 4.17595 3.13418
6.70536 3.20366 0.850925
3.13218 -3.77882 -2.79903
3.48313 -1.19843 -1.35031
4.07872 0.483904 0.471057
-2.56455 3.68127 4.41089
-0.0999842 2.35918 3.38212
1.22512 0.220521 2.96648
2.39406 -2.5709 9.75844
2.13495 -3.31075 6.88339
0.691364 -3.06733 4.7955
-4.53169 -4.9254 -1.94643
-2.77574 -4.39514 0.402159
-2.38389 -4.27638 2.91907
-2.37022 -10.5909 2.78086
-3.60095 -8.42136 4.41141
-5.01721 -6.32596 4.73701
-3.30954 -10.3042 9.8603
-4.30462 -7.50204 9.66514
-5.96404 -6.03173 8.40538
-4.83077 0.0995478 13.5987
-6.84658 -1.11046 11.7676
-7.26581 -2.78556 9.89123
-12.7512 -0.702721 10.7241
-10.8419 0.505096 8.78085
-8.62607 -0.040562 7.64297
-8.57546 2.96168 0.374554
-8.51096 2.35568 3.29157
-6.75423 2.09991 5.12213
-9.96802 7.55188 3.33929
-8.64937 6.54589 5.81508
-6.97584 5.24943 7.23669
-4.38532 6.15875 13.8557
-4.14279 5.32622 11.7038
-5.67676 6.06551 10.7133
-11.2554 6.8679 13.9175
-9.26659 7.85625 13.2464
-7.5282 8.65908 12.7835
-5.17868 12.4525 15.7047
-9.37721 11.7923 18.8291
-8.22496 11.6004 16.8247
-6.93736 11.4011 15.3471
timestep
5.38496 -16.342 -7.7247
7.11856 -13.6872 -11.4146
6.54951 -14.5848 -9.35236
6.31137 -15.2346 -7.50792
12.8755 -13.7197 -5.05239
10.7145 -14.4495 -4.62853
8.80325 -14.9264 -4.65563
12.8629 -12.9126 0.316113
9.98115 -12.754 -0.426182
7.6941 -13.1665 -1.47562
2.08194 -16.3312 1.01069
3.08049 -14.5455 -0.0831247
3.99223 -12.8964 -0.657962
-2.12523 -11.5581 -2.12636
-0.537398 -9.95696 -1.58085
1.01972 -10.5354 -0.520721
-3.59494 -9.645 3.41833
-1.48252 -8.84292 2.89224
0.380818 -8.33137 2.5086
0.300827 -3.45305 2.88705
2.38919 -3.50094 3.89644
2.42643 -5.46995 3.94656
7.93428 -7.31435 8.30707
6.09777 -6.06587 7.63554
4.24576 -5.49451 7.28264
0.373275 -6.20274 12.0855
1.22771 -4.53811 10.7139
1.78437 -3.35886 9.23723
7.60229 -1.61484 14.8848
5.75959 -1.32298 12.5611
3.93774 -0.699321 10.8895
3.29635 1.76766 5.9114
1.71072 2.7896 7.26189
2.29885 2.18993 9.04385
2.8618 4.80594 14.7585
1.9334 5.25729 12.6808
1.02939 5.23438 10.9306
-4.77801 7.97327 8.88426
-2.80816 8.35096 10.0502
-0.896539 8.48275 10.5076
4.05985 8.76585 9.35138
2.81372 11.4059 9.94939
0.502244 11.9995 10.8478
2.34729 17.6542 12.7246
0.937797 16.5695 11.2349
-0.43393 15.6223 10.1851
1.23679 18.8294 4.33262
-0.052956 17.3075 5.51708
-1.3373 16.2218 6.54308
-8.72551 15.6554 7.02416
-6.09505 15.0815 5.74679
-4.08542 15.0861 4.17712
-0.90317 10.3328 -0.687492
-2.94299 12.5044 -0.625251
-3.97666 14.5926 0.410858
-4.33545 20.3125 -2.38939
-5.16121 18.1662 -2.69524
-5.64929 16.262 -2.56489
-11.3755 13.7381 -3.83704
-9.22935 14.056 -4.65877
-7.47271 14.5304 -5.41383
-12.6448 15.8959 -10.7027
-10.5555 15.626 -9.73107
-8.81458 15.2261 -8.90029
-1.9456 11.363 -11.1255
-4.18665 13.0913 -10.1923
-5.34636 15.3478 -10.4484
-3.04613 20.0786 -10.4979
-5.35242 19.9208 -10.6941
-5.52193 18.6994 -12.2305
-1.27793 21.2042 -17.2775
-3.87172 19.7406 -17.379
-5.89995 19.0522 -15.9951
-3.18143 14.4341 -19.4201
-6.01444 15.3306 -19.6455
-7.70418 16.8962 -18.5517
-12.7821 18.4962 -22.7188
-12.0933 17.9301 -20.5769
-11.4654 17.3813 -18.7921
-12.7124 9.13869 -18.581
-12.9866 11.7607 -17.1916
-11.8098 14.0188 -17.0557
-11.5351 19.241 -12.6781
-9.93299 16.9685 -13.7503
-9.16072 14.6268 -14.4
-3.97647 12.486 -17.322
-5.38182 12.2892 -15.4866
-6.52533 11.931 -13.9232
-11.9402 9.11998 -9.67399
-9.20942 8.80686 -10.8251
-6.75128 9.44321 -11.0591
-6.50627 6.02936 -7.65013
-4.31363 5.96967 -8.40587
-3.91204 7.7223 -9.2108
3.20357 9.60404 -6.91652
1.33936 8.46799 -7.70168
-0.136526 7.73365 -8.78027
-1.88045 4.54906 -14.5151
0.413888 4.13201 -12.6597
0.503928 4.23325 -10.1133
2.06713 1.22976 -2.84217
1.96719 0.924331 -5.80479
2.05702 1.25799 -8.33127
8.41262 -2.42876 -10.7768
6.30985 -1.79599 -10.0283
4.42621 -1.44078 -9.57372
-0.138407 -6.1213 -13.1059
1.10654 -5.23386 -10.548
2.98572 -4.88399 -8.86014
7.06873 -3.35322 -1.16092
6.59994 -4.30241 -3.94654
5.55322 -5.22749 -6.07988
10.9937 -11.0766 -8.56961
8.21445 -10.3708 -7.75822
6.72889 -8.82917 -6.37296
2.50785 -14.9364 -5.07832
3.21585 -12.1013 -4.49374
4.26932 -9.92239 -3.69067
0.350497 -4.00483 -0.628588
2.66993 -5.8755 -0.593368
4.27758 -7.85285 -0.503664
9.08024 -6.10266 4.03828
6.92101 -8.14937 3.86767
5.07337 -9.54769 2.80304
-2.02852 -14.9539 4.2668
0.495607 -13.4076 3.92295
2.20435 -11.55 4.2861
-1.92615 -5.94693 7.38805
0.217781 -7.98138 7.76874
2.13416 -9.65277 7.57785
7.77793 -9.48173 12.1913
5.08352 -10.201 11.141
2.72743 -11.1678 11.0119
-3.77967 -16.7971 11.6464
-2.01501 -14.4146 11.346
-0.163926 -13.1155 12.5242
1.74278 -12.3718 21.5483
0.999946 -12.7072 18.6819
0.400087 -13.3071 16.2771
5.11391 -17.0799 12.9774
3.37478 -17.273 15.3895
1.28726 -16.962 16.8206
-3.7015 -21.3879 19.9581
-1.66249 -20.2813 19.9488
-0.00678434 -19.3043 19.5186
3.32312 -25.3419 22.4422
2.51039 -23.1773 22.2514
2.09791 -21.2675 21.9998
6.08836 -21.8032 23.4492
7.60214 -20.6411 18.7162
6.68472 -20.3377 20.8254
5.65503 -20.0178 22.4742
timestep
33.2267 10.9209 -12.3713
36.4848 11.8027 -9.16009
34.4593 11.8909 -10.2879
32.7316 11.6386 -11.2002
30.4282 5.38469 -11.8318
30.5723 7.24226 -10.4494
30.5256 9.00642 -9.57387
29.0844 15.7252 -3.96823
29.0409 13.2218 -5.58416
29.742 10.9009 -6.37437
31.015 5.83572 -1.42819
30.5277 7.77996 -2.59648
29.0711 8.97752 -3.16644
29.0088 8.24227 3.06377
27.5329 8.60333 1.3105
26.5164 8.61369 -0.376965
22.3266 14.2606 -2.16635
22.8917 12.1635 -1.35076
23.3545 10.7044 -0.110686
18.4762 5.12843 2.4166
19.6848 6.77134 1.3109
20.9809 7.75304 0.198674
19.939 7.89835 -6.79077
19.7823 8.11483 -4.48622
19.1938 9.08803 -2.87766
15.436 13.9099 -0.692734
15.6877 11.6037 -0.717054
15.8368 9.7011 -1.20576
18.4007 3.20589 -2.74578
16.058 4.88239 -3.50849
14.3464 6.7044 -3.00534
10.2281 9.78242 -5.22095
10.1131 7.46642 -5.29399
10.6014 6.53693 -3.6271
6.10152 6.05623 2.12799
6.88055 5.19719 0.118619
7.98494 4.82296 -1.46919
7.05627 3.82638 -8.17927
6.30805 4.73231 -6.17881
5.56222 5.06738 -4.3865
4.87859 9.31215 0.750228
3.06618 7.48608 -0.753439
2.51216 5.42454 -2.1483
-2.19362 2.8066 -5.96573
-1.28303 3.08386 -3.84999
-0.900064 3.75583 -2.03817
-1.91774 4.5641 4.15894
-2.7567 3.8654 2.1119
-3.43012 2.76929 0.619943
-11.9972 2.32555 1.11372
-9.16442 1.442 0.839564
-6.76268 1.02093 0.0933514
-3.93532 -2.14396 -6.64832
-5.22302 -1.30794 -4.09426
-7.34923 -0.0261785 -3.51213
-14.4718 -1.64101 -4.82316
-12.3595 -0.697539 -4.99719
-10.6659 0.246069 -5.34671
-10.8051 7.51833 -5.73342
-11.5909 5.46594 -4.99006
-12.064 3.64875 -4.39428
-16.3431 2.38763 1.05935
-15.8722 3.33613 -1.00485
-15.3481 4.34479 -2.61386
-19.4707 7.54407 -8.39255
-19.3485 6.84728 -5.49772
-18.1525 6.83003 -3.24575
-23.1195 8.48713 1.41215
-21.0343 8.94441 0.503813
-19.2711 9.04636 -0.368841
-12.3595 13.1058 -3.45572
-14.7858 12.3606 -1.89427
-15.8354 10.6687 -0.301102
-19.5612 6.38678 3.54587
-16.67 6.51393 2.83515
-15.0586 8.4864 2.71122
-10.881 8.55231 8.50437
-11.2076 8.36143 6.21542
-11.6035 8.33483 4.2858
-5.4127 8.44933 -1.24358
-7.88091 7.95591 0.351683
-9.79329 6.63972 1.40667
-3.76266 7.59938 5.25172
-6.01314 5.83891 4.40526
-8.12361 4.45742 4.03148
-14.0059 0.650456 5.49309
-11.6939 0.78 5.635
-9.83208 1.41686 5.54051
-4.79519 0.120391 11.1229
-6.23809 -0.851938 8.70358
-8.00502 -1.5724 7.01199
-13.3706 -3.61627 7.75157
-11.4912 -4.2192 8.97096
-9.53156 -4.41449 9.02007
-4.65811 -7.55165 11.3678
-6.69149 -7.70446 10.2613
-8.53768 -8.02698 9.65424
-14.8683 -8.72391 7.79118
-12.6788 -10.0698 9.29959
-10.4578 -11.3033 9.51797
-3.74177 -15.7872 12.97
-6.09555 -15.1559 11.2549
-7.91243 -14.1105 9.8028
-3.91958 -18.3574 8.33256
-5.97673 -17.4016 7.84564
-7.82006 -16.9695 7.30129
-9.75794 -22.7357 9.66805
-11.0011 -20.4496 8.21589
-11.3638 -18.2861 6.91579
-13.3836 -14.8143 12.2751
-14.2973 -14.7938 9.43869
-13.2571 -14.9976 7.11938
-16.5761 -10.5397 1.42416
-14.2773 -12.2596 2.22297
-12.6135 -12.8205 4.07223
-6.73834 -12.4968 5.77394
-8.17857 -10.251 4.44641
-10.6111 -9.59089 4.05959
-15.17 -2.00906 3.17884
-13.1095 -4.11592 3.62137
-11.73 -6.14271 2.92028
-5.76619 -4.88776 6.16834
-6.58695 -5.15838 3.31641
-8.51137 -4.46639 1.79317
-11.6093 -4.71069 -3.45393
-8.71593 -3.99988 -3.39517
-7.00663 -4.79979 -1.68025
-1.46669 -10.2205 2.38026
-2.48856 -8.0415 0.622898
-3.64561 -6.00015 -0.375403
-0.633852 0.0640096 3.09302
-1.29102 -1.14738 0.450847
-1.28912 -3.12415 -1.16002
4.35184 1.78253 -1.67619
3.37536 -0.612566 -3.15619
1.59477 -2.40004 -3.5262
6.04655 -4.74436 1.35736
5.14329 -4.88169 -1.47913
4.03058 -5.30933 -3.73335
8.42818 -6.98682 -8.82231
5.51209 -7.27983 -8.28288
3.68316 -7.79862 -6.58336
-2.70351 -9.32527 -7.62387
-0.842597 -10.0194 -6.42486
0.959508 -10.2881 -5.67586
-0.485038 -13.7807 -0.179896
0.257196 -13.7223 -2.37718
0.603643 -13.8181 -4.31408
0.116064 -15.2526 -9.37842
-3.20825 -18.537 -7.82024
-1.50615 -16.965 -7.70079
0.164643 -15.959 -7.42267
timestep
8.62052 -8.32075 13.4059
11.1238 -7.52782 16.1073
11.0797 -9.5091 14.901
9.66616 -9.33076 13.5405
15.3676 -9.21196 10.9776
13.2361 -9.09263 10.0695
12.365 -7.84216 11.3179
15.9104 -5.35486 6.63168
13.044 -6.1436 6.42723
11.2965 -5.85301 8.26148
5.879 -3.72257 10.9951
6.97738 -3.57022 8.95726
8.04874 -4.08498 7.38623
10.8585 0.221292 6.30346
8.64256 0.321314 5.6236
7.23159 -1.01513 5.30106
7.88194 1.74731 -1.91197
7.31111 1.29751 0.291263
6.49192 0.594076 1.93899
-0.43041 1.62288 1.22578
1.6017 0.59586 0.78065
3.22765 -0.386384 0.258731
6.11877 -5.787 -3.07788
4.99052 -4.47822 -1.52981
3.64268 -3.22528 -2.23293
3.05619 -3.41708 -8.82975
1.98438 -3.89392 -6.8282
1.15689 -3.83664 -5.04133
-0.393939 -6.47654 -11.3968
-0.591568 -7.16084 -8.50314
-0.997437 -6.8134 -6.00974
-4.15941 -11.6089 -0.800418
-3.46138 -9.72999 -1.96868
-3.26414 -8.38912 -3.39841
-5.38116 -1.87104 -4.44424
-4.80695 -3.62873 -3.0431
-4.26212 -5.07752 -1.82447
-3.23363 -8.82992 3.35151
-4.71233 -7.34624 2.35425
-5.97897 -6.19843 1.37493
-11.3275 -9.08082 0.734237
-10.4557 -6.29877 1.35112
-9.14242 -4.93 3.05529
-8.0707 -2.59551 10.0159
-9.32959 -2.62224 8.06735
-9.99928 -3.11295 6.28085
-13.8158 1.67628 2.12071
-12.2822 0.775528 3.61038
-10.6604 0.220984 4.58149
-4.06895 3.65014 9.43737
-5.68807 2.44726 7.24375
-7.8888 2.42773 5.95577
-13.0844 5.01299 1.64025
-10.6019 5.35106 3.25361
-8.2065 5.70246 4.05442
-1.42358 8.75781 2.46062
-3.19414 8.12363 3.81905
-5.02616 7.74664 4.43751
-6.16933 11.1265 10.3371
-5.78898 10.7964 8.07247
-5.44304 11.1089 6.15842
-1.28406 17.21 8.11572
-2.84234 15.7771 7.16652
-4.11207 14.6682 6.14726
1.52778 12.9947 6.14909
0.235592 14.3771 3.84701
-2.08148 14.9467 2.9474
-1.54485 10.4953 -3.42083
-2.46226 11.9276 -1.84307
-2.79752 13.099 -0.29502
-7.86408 14.9568 -4.2872
-7.72211 14.2887 -1.38653
-6.50618 13.1306 0.532532
-10.6549 10.7474 5.65874
-8.68567 10.0067 3.54827
-8.24727 9.79207 1.04543
-13.5721 9.20284 -4.43037
-11.5721 8.86316 -3.30464
-9.91092 8.87602 -2.24594
-1.76123 7.81798 -5.61056
-4.6341 8.27469 -4.96368
-6.90967 9.34053 -4.53029
-6.51323 14.0332 -10.1066
-7.94414 11.8018 -8.74515
-8.55269 9.45494 -7.95487
-14.3214 5.62607 -9.51794
-12.3383 6.59302 -10.2354
-10.4706 7.20984 -10.3467
-2.49184 7.90609 -13.7953
-5.27686 6.99937 -13.2458
-7.82 6.97974 -13.0598
-11.6074 9.26465 -17.8555
-9.89187 7.84404 -17.2064
-8.46273 6.55658 -16.7811
-1.62799 6.4462 -18.8246
-3.75694 5.63553 -18.3855
-5.40703 4.64005 -17.9767
-0.235739 0.406058 -14.3119
-2.75265 1.9938 -14.1549
-5.11178 2.82471 -14.6515
-12.2765 3.90864 -14.39
-10.0495 3.11434 -12.5762
-7.61692 3.14013 -11.8116
-2.44557 4.81559 -6.86741
-4.4556 4.12193 -7.79532
-6.30583 3.65204 -8.28196
-13.6414 2.51044 -6.46852
-11.0319 3.93383 -6.25664
-8.67344 4.39637 -5.40432
-1.6125 6.5386 -0.67946
-4.4261 5.78822 -1.3127
-6.3501 4.5158 -2.39986
-11.1824 -2.23366 -1.1016
-9.57898 0.136648 -0.270322
-7.76744 1.91385 -0.020529
-4.95772 -4.06006 5.96093
-5.43967 -1.62754 4.30837
-5.52118 -0.206891 2.19233
0.0956126 0.149439 -4.12992
-1.2196 -1.27308 -1.86562
-2.56422 -1.62464 0.272343
0.156573 -8.9809 1.10463
-0.482362 -6.42312 2.49384
-0.209816 -3.90546 2.19449
1.75031 -3.65357 9.0394
2.99708 -3.35552 6.34922
3.18082 -3.31713 3.80613
11.4331 -2.31812 1.46982
8.95434 -3.65081 2.44971
6.5976 -4.58382 2.72856
8.32843 -9.22811 -2.64955
8.11736 -9.77392 0.272426
7.77751 -8.15957 2.21687
6.98989 -8.74241 8.95619
9.08996 -9.91409 7.19629
10.1191 -9.47589 4.9047
16.5358 -6.1748 0.675358
15.3128 -8.29953 2.36958
13.6427 -9.8386 3.52912
11.8446 -15.9407 3.02612
14.4927 -14.5934 3.25632
15.7589 -12.8163 4.57564
18.7097 -13.7319 10.9842
18.3747 -12.6005 8.98672
18.3844 -11.8732 7.15596
25.0879 -13.0087 5.27797
22.9505 -12.1561 4.98276
21.2807 -11.1249 4.81235
19.3457 -8.105 1.24253
17.2007 -11.7879 -1.62336
18.4656 -10.8988 0.106367
19.348 -10.1355 1.69371
timestep
-13.1359 37.6706 -12.2667
-16.797 37.4277 -10.6053
-15.2861 36.0544 -11.7069
-13.4123 36.5568 -11.3642
-11.0511 38.8135 -4.78296
-11.0949 37.3264 -6.5631
-11.318 36.2639 -8.20693
-11.2468 30.1556 -10.311
-9.32937 31.7785 -8.70774
-9.26565 33.4152 -6.75326
-9.73277 34.2621 -0.0629545
-8.65531 33.4153 -1.93496
-7.42289 33.1209 -3.44338
-1.23922 33.0856 -5.11998
-2.894 32.2435 -3.72895
-4.04108 31.964 -2.15196
-4.13104 36.4665 4.20453
-3.74859 34.9869 2.45899
-3.10169 33.7528 1.0663
-2.94833 29.4769 7.17511
-2.6098 30.128 4.97422
-1.99307 30.844 3.24567
2.59061 28.8849 -0.635495
0.834605 27.9665 0.57089
-0.424445 27.5993 2.04088
-0.604551 21.5868 6.62956
0.0780489 23.1309 5.03831
0.846253 24.5247 3.87723
5.0968 29.5977 2.49188
4.96655 26.6206 2.51083
4.3157 24.159 2.37079
6.87578 17.7658 1.56906
6.6471 20.0358 1.148
6.90374 21.9363 0.697113
7.99332 23.4487 -6.60021
8.63232 22.8131 -4.46245
8.80111 22.2592 -2.57947
11.7511 29.5458 -1.85885
11.2808 27.2743 -1.82044
10.5044 25.4881 -1.5244
15.3431 22.4065 3.30632
12.7457 23.8039 2.88067
10.3959 24.4494 2.12926
5.21235 26.5854 6.87692
6.84129 25.2901 5.85165
8.28972 24.0876 5.27136
11.8782 19.2845 8.42779
9.84537 20.2703 7.90028
8.15197 20.7015 6.99072
2.49245 14.3352 5.85137
3.95443 16.3866 7.44341
5.75809 18.016 8.21433
2.70249 21.5035 12.7864
4.64806 19.2525 12.9548
5.48575 17.0921 11.8902
2.39232 14.1696 16.7783
3.44731 14.1312 14.7124
4.36799 13.6468 13.0395
8.88304 9.77539 10.1921
6.60757 10.2049 10.3341
4.73597 10.7626 10.5929
0.4945 11.2158 9.53422
0.0520293 9.24216 10.6707
1.7899 8.41446 11.0898
8.08268 7.84853 14.6715
5.45614 6.74517 13.7973
3.85413 5.45756 12.288
0.0185418 0.746269 7.90955
1.65912 1.45384 9.38951
3.06255 2.15663 10.5801
10.241 0.821873 13.3899
7.89968 -0.221542 11.87
6.01983 -0.190174 10.1474
0.917864 0.393643 4.21616
3.00407 -1.40327 5.35602
4.11354 -2.16732 7.52114
0.214598 -7.5156 7.9643
2.3783 -6.71521 7.71903
4.02831 -5.92845 6.98466
10.0152 -11.3385 3.15922
8.42794 -9.61478 5.00034
6.07617 -8.75231 5.47823
-1.01356 -11.0209 5.92618
1.48384 -11.1275 4.30383
3.96424 -11.4239 3.79165
6.17425 -18.2004 1.60439
5.59356 -15.9659 1.37586
4.573 -14.2808 1.36161
3.86678 -9.64449 -3.80634
3.79687 -12.5178 -3.01928
3.01566 -14.753 -2.07251
-3.18318 -18.4489 -3.75275
-0.955863 -17.8501 -4.00355
0.949547 -17.3581 -3.91195
6.21048 -21.579 -6.73088
4.65947 -19.8622 -6.55938
2.98367 -18.8455 -6.75629
3.9629 -13.2622 -10.6078
1.97928 -15.4198 -10.0686
0.652428 -17.505 -9.44114
-1.02224 -20.8019 -16.8133
-0.72255 -20.3192 -13.8879
-1.00806 -20.3376 -11.354
-0.719534 -27.0219 -12.5103
-0.8278 -25.1484 -11.1461
-1.23289 -23.7887 -9.77941
5.52337 -24.9645 -5.18316
2.54635 -24.8362 -5.14657
0.561212 -25.1459 -6.71686
-1.72041 -31.2531 -2.75159
-1.24711 -28.3203 -2.51616
-1.494 -26.0503 -3.65128
-1.08054 -19.5987 1.00144
-0.983497 -21.5963 -1.20775
-2.97251 -22.8954 -2.13446
-9.39612 -16.7859 -2.67484
-7.57899 -19.0628 -3.30273
-6.23957 -21.2252 -3.12263
-11.8735 -24.4681 0.668302
-11.1945 -23.6828 -2.125
-9.31811 -23.3416 -3.81775
-14.6846 -22.8405 -10.1048
-11.8576 -23.2718 -9.26647
-10.3444 -24.113 -7.39431
-11.5944 -29.5677 -13.6872
-9.84608 -27.7666 -12.081
-9.07502 -26.6511 -9.92148
-10.8154 -21.4167 -13.7648
-8.23775 -22.4109 -12.6479
-6.75491 -24.3098 -11.8123
-3.59956 -18.0515 -7.85371
-4.62718 -20.8405 -7.63898
-5.22252 -23.1533 -8.53293
-0.603342 -28.5359 -8.43435
-3.16603 -27.4104 -7.41151
-5.06689 -26.1792 -6.23949
-10.6784 -29.1302 -5.51243
-8.70379 -27.7848 -3.73161
-6.41012 -27.1454 -2.81868
-8.1707 -31.1835 0.549828
-5.60662 -29.7326 0.997897
-4.36183 -27.6036 0.348708
-0.979948 -22.5309 3.25389
-1.78952 -24.6926 3.48636
-1.39394 -25.8331 1.92904
5.47315 -25.9513 -1.3684
3.7995 -26.2091 0.217427
2.25131 -26.7164 1.32582
3.5527 -28.7145 6.57529
1.94407 -32.4584 5.02579
2.5271 -30.329 4.31298
2.71082 -28.4058 4.6985
timestep
-10.3458 9.19863 11.8704
-14.8126 7.29637 12.3924
-12.5388 7.67272 12.1272
-10.5744 7.76342 12.0103
-8.82195 3.35738 16.5797
-8.14329 4.30212 14.5724
-8.06307 5.00478 12.7337
-11.5932 6.69566 6.78903
-9.70944 4.91669 8.26112
-8.45261 3.06781 9.48769
-6.19887 -3.46172 7.35271
-7.67381 -1.96345 8.33358
-7.55805 -0.125895 7.63294
-5.76667 3.03138 2.39637
-6.93699 1.22204 3.25602
-7.56936 -0.544571 3.85612
-10.2651 0.696843 -1.77018
-9.21645 -0.767706 -0.308032
-8.29543 -2.28045 0.554659
-4.88621 -7.77747 -0.206306
-5.54581 -5.76252 -1.14827
-6.25355 -4.15672 -2.04348
-5.13231 -0.885782 -5.31961
-5.29048 -2.57473 -6.90228
-6.44411 -3.74556 -5.81636
-9.60708 -8.73 -5.01576
-8.75267 -7.6012 -6.85374
-7.46273 -6.67145 -8.01672
-9.65964 -0.0621181 -7.61842
-8.86398 -2.08217 -9.65967
-8.49163 -4.3219 -10.8205
-6.79501 -8.22893 -16.1235
-7.06583 -6.06367 -15.3356
-7.47814 -4.33637 -14.4828
-11.3408 -3.89014 -20.1061
-9.82542 -3.13683 -18.5191
-8.33458 -2.27768 -17.5599
-13.436 2.51776 -15.0859
-11.3059 1.71525 -15.5339
-9.54971 0.862932 -15.7992
-3.84478 -2.37542 -16.9538
-4.66278 0.314915 -15.9672
-6.0916 2.05279 -14.7668
-8.30899 5.35188 -9.61011
-6.63565 5.23614 -11.2129
-5.1996 5.00045 -12.5407
0.465106 10.049 -13.0762
-0.807045 8.28869 -12.2606
-1.81122 6.62033 -11.9621
-3.0734 2.19786 -6.68057
-0.763768 3.01532 -8.37696
0.601896 4.61679 -9.81667
4.26499 4.40302 -17.2177
3.26174 4.34132 -14.4123
1.60299 2.93932 -13.0761
-0.524202 -2.7467 -15.2986
1.27158 -1.32908 -14.914
2.90099 -0.424904 -14.2749
6.53948 1.12015 -20.7193
5.8968 -0.0741013 -18.837
5.42707 -0.839006 -17.0834
11.8923 -2.15718 -19.1321
10.4958 -1.53165 -17.3882
9.05388 -1.33021 -16.0612
11.8946 5.05318 -17.6789
9.73669 3.62976 -16.1964
8.71076 2.09017 -14.4415
5.96799 7.15352 -10.32
6.30405 5.0124 -11.1477
6.4752 3.08852 -11.5354
0.983835 -2.68726 -8.82225
2.69397 -0.28328 -9.24259
3.83446 1.98793 -9.03433
1.37424 8.98355 -5.15758
2.19718 6.12477 -5.33235
2.57289 3.65911 -5.86327
-0.129794 -1.87122 -5.50116
0.373636 0.0626915 -4.32263
0.497258 1.7512 -3.3154
-4.56285 7.0694 -1.11876
-2.59243 5.05288 -0.153618
-0.556187 3.51825 -0.120415
-2.91762 -1.88265 5.32093
-1.70812 0.752433 4.63256
0.115195 1.84756 3.2259
2.64169 -3.72175 2.97216
3.06378 -1.5783 3.75309
3.42788 0.292842 4.25021
10.0779 0.0296537 0.355178
7.90782 1.67495 1.56512
6.50669 2.4119 3.56418
6.73939 9.20576 3.97548
7.14262 7.03115 4.67612
7.42552 5.39334 5.73368
5.42854 8.00415 11.2186
6.88453 6.33766 10.522
7.68148 4.8625 9.4877
2.09964 1.48393 13.5232
5.02639 1.90422 13.1518
7.11565 1.81954 11.6923
12.9711 -1.97895 14.0407
10.725 -2.123 12.0875
8.72948 -1.45779 10.646
8.26975 -6.31567 4.81622
8.13253 -5.40455 6.9454
7.75211 -4.56275 8.68538
10.5975 -9.81836 11.9467
7.98703 -8.94254 10.807
5.9974 -7.76809 9.72787
2.32928 -7.76474 16.5162
1.86954 -6.56653 13.8267
2.69037 -7.4131 11.5657
-3.32894 -3.88554 12.6515
-1.22931 -4.32723 10.5835
-0.1971 -6.3095 9.35561
-0.168532 -12.1502 8.254
-0.744653 -9.99591 6.27722
-0.734185 -7.49388 5.78505
-7.91212 -7.16201 2.43456
-5.17046 -6.31376 3.23717
-2.74076 -5.54006 3.21674
-3.97879 1.23971 -1.81876
-3.03021 -0.96772 -0.0558465
-1.5788 -2.91106 0.731136
3.3777 -5.00307 -1.73023
2.9735 -2.11002 -1.14093
1.58381 -0.811588 0.5577
6.02193 3.52003 -3.33455
4.10676 3.7564 -1.06372
3.18536 2.60382 1.01597
2.12225 9.68455 3.23519
1.91358 6.87353 4.20215
2.82266 4.49282 4.29318
-1.10956 3.1199 9.89163
1.79863 3.45276 9.33301
3.70277 3.03337 7.68957
11.0239 2.17701 5.94554
8.80781 0.863994 7.44397
6.39158 0.379665 8.09953
3.06567 -5.30243 5.93603
3.00967 -3.27832 8.1224
4.59912 -2.4291 9.92654
9.51937 -6.55024 13.757
7.45098 -5.58689 13.3374
6.12342 -4.18977 12.9293
8.42681 -1.49618 19.9006
7.49872 -2.21277 17.8987
6.28554 -2.75796 16.4455
4.14948 0.794443 19.0152
-0.0323133 -1.9155 18.3641
1.94294 -0.947302 17.627
3.67213 -0.104888 17.2014
timestep
5.41341 15.079 3.5554
1.48183 13.3328 5.76662
2.95694 14.918 4.93388
4.445 15.9708 4.18667
4.12258 16.4728 10.2378
5.25552 17.6127 8.5646
6.44909 17.5577 6.99827
11.3959 12.9623 11.2081
10.4785 14.4193 8.77587
9.38422 15.1773 6.60088
13.5158 12.5695 0.954561
11.9922 12.3815 2.69398
10.7899 12.5472 4.2458
16.5338 11.25 7.96336
14.4124 10.6402 7.24892
12.641 10.1496 6.53999
7.5823 7.36956 11.3869
9.48665 8.23752 10.3856
11.1161 8.02708 9.29864
15.1264 3.75565 7.20468
12.8608 4.23655 7.34038
10.9588 4.74778 7.38515
5.77143 5.11757 4.646
5.60034 3.87465 6.59748
7.43247 3.3596 7.10629
8.93559 -4.20373 6.83444
8.63647 -1.93046 6.48065
8.76822 -0.0232114 6.0053
13.1517 3.77871 -0.79334
12.0458 2.2997 1.54546
10.2715 0.814646 2.61734
11.8113 -5.64396 0.890844
10.1257 -4.06318 1.09609
9.01424 -2.43664 1.10404
5.57008 -0.660453 -2.23233
4.009 -1.52441 -0.749421
5.26995 -2.43928 0.456419
1.21579 -5.30224 5.43504
2.57065 -5.15077 3.55786
3.29501 -5.41868 1.74553
7.64981 -10.869 -3.13557
5.29385 -9.17821 -2.44914
3.54202 -8.07563 -0.959804
-1.88568 -12.0513 -0.295722
-1.37891 -10.5179 -1.96135
0.562498 -10.1873 -2.01056
4.52455 -13.9445 -5.80281
2.86011 -12.3293 -5.74568
1.70895 -10.7381 -5.59137
-1.10166 -17.1611 -4.68703
-0.860105 -14.2584 -4.05731
-1.54789 -12.6669 -5.92723
-8.02228 -12.8147 -2.60665
-6.26941 -11.3652 -4.53192
-4.75523 -10.7038 -6.47416
-4.75784 -7.9645 -12.4199
-6.56877 -8.83069 -11.2569
-5.72786 -8.60595 -9.48963
-5.90462 -3.34534 -4.06937
-6.5204 -4.94374 -5.63409
-7.16268 -5.91388 -7.2238
-13.4593 -7.43511 -5.70105
-11.9224 -6.82188 -7.32719
-10.6772 -6.07711 -8.6597
-7.53035 1.54967 -7.8161
-9.13164 -0.850181 -7.07096
-11.0342 -2.52413 -7.36069
-17.8868 -4.38743 -5.96257
-16.0551 -3.09156 -6.55254
-14.7466 -1.7433 -7.14484
-12.7313 5.8216 -3.22415
-14.0733 3.95376 -5.11902
-14.9718 1.99074 -6.47604
-18.2291 -0.938307 -12.4044
-17.5432 1.73826 -11.2882
-15.3695 2.53108 -10.2163
-10.004 4.5756 -12.1612
-11.6535 4.2916 -13.7677
-13.3892 4.42943 -12.8462
-18.6103 11.5498 -11.5968
-16.2212 9.91452 -12.3027
-15.3507 7.66953 -13.1429
-13.6016 8.864 -20.872
-15.491 8.07706 -18.706
-15.6703 6.46933 -16.735
-19.6285 0.0401989 -15.9179
-18.0225 1.66773 -16.3108
-16.405 2.74275 -16.6419
-8.65207 3.97465 -19.8931
-11.3718 3.70964 -18.7043
-12.987 1.8508 -18.042
-10.9338 -4.28804 -20.8829
-12.6192 -3.29084 -19.6389
-11.9681 -1.77245 -18.5659
-7.70516 1.51206 -15.4722
-9.59675 0.171567 -15.3864
-8.98273 -1.49909 -16.2307
-1.09963 -4.61687 -18.4882
-3.70931 -3.68684 -17.3905
-5.68988 -3.35066 -15.8199
-11.5111 -3.78631 -12.6941
-8.62266 -4.04318 -12.0077
-6.07673 -4.13408 -12.1216
-0.35836 -2.64523 -9.17836
-2.61565 -3.06769 -8.84889
-3.38686 -4.75537 -9.51076
-1.92811 -11.3588 -11.177
-1.19508 -9.29863 -9.15242
-2.16438 -7.68948 -7.42847
-7.37002 -6.80406 -0.139488
-5.18702 -7.17709 -2.13341
-3.39102 -6.89281 -3.9212
2.33693 -3.47772 -5.92673
0.940547 -4.24658 -3.40956
-0.9622 -4.85647 -1.82461
-4.53149 -3.85554 5.94729
-3.88486 -3.24807 3.10243
-2.25467 -2.90911 1.17077
-0.786824 5.02106 4.7637
-0.532732 2.47713 3.23262
-0.274995 0.0450876 2.51076
6.47797 2.21726 0.563748
4.85148 1.22238 2.85397
3.11825 -0.057199 4.21818
5.66582 -5.89818 6.99217
4.10098 -3.85651 8.49656
3.86116 -1.4552 7.67273
2.25667 2.24863 14.4094
3.28091 1.96701 11.6252
5.20355 0.821341 10.4031
12.872 0.0458014 6.97311
11.0423 -0.330465 9.29498
8.915 0.0440316 10.6502
13.7523 5.89458 11.2292
11.78 3.91363 12.2619
10.57 2.00917 13.4505
12.4442 -2.13804 20.925
11.3213 -0.820367 18.4994
9.95923 0.68931 16.96
5.17198 7.71767 19.2586
6.60504 5.13071 19.6252
8.41795 3.4102 19.1193
4.52969 2.67904 23.8698
6.62662 2.0127 23.134
8.52963 1.95495 22.6279
15.4372 -0.112945 25.2951
13.1368 0.104115 25.0865
11.2032 0.335324 24.7882
9.01265 -1.69686 28.9705
6.80417 -4.11263 24.7047
7.47589 -2.35064 26.0562
8.48534 -1.00482 27.0812
timestep
14.3608 19.4069 8.097
13.3332 21.6434 12.3276
13.2209 20.8882 10.1368
13.068 20.0274 8.37149
6.41371 20.1794 8.22406
8.31363 18.8543 8.35356
9.69134 19.0125 6.95437
13.9089 19.8758 -0.747929
12.0474 19.1151 1.45127
10.2292 18.7509 3.20174
10.5234 14.5341 -1.29331
8.9818 15.9402 -0.279087
7.79072 17.0313 0.848662
4.05256 21.6995 1.17757
4.08831 19.3899 1.39411
4.05145 17.4203 1.40168
1.15413 14.8476 6.65571
1.18885 14.9218 4.33716
1.11382 15.2224 2.39168
0.0380815 11.6424 1.28797
-1.96043 12.2838 0.299533
-2.28325 14.0059 1.20002
-7.43593 14.569 0.048136
-6.74604 14.3066 2.24759
-5.60154 12.7305 2.5425
-7.50695 8.45834 -0.394573
-8.45167 8.50006 1.72396
-6.77211 9.1153 2.54946
-6.50109 5.39196 7.33002
-4.18095 5.75476 5.49544
-5.71068 5.58264 3.4625
-11.5094 6.87486 2.85187
-10.3522 4.95859 3.46102
-8.95546 3.68185 4.00875
-10.9579 2.05949 -2.01458
-10.6857 1.26467 0.147962
-10.2654 0.735263 1.99836
-9.80352 -3.17484 6.64268
-10.8104 -4.04212 4.74098
-10.0033 -2.74824 3.49384
-11.1433 -2.32351 -4.45229
-10.4002 -4.00332 -2.1057
-10.751 -4.70199 0.321496
-13.1225 -9.91801 3.57305
-13.3647 -8.22542 2.00498
-12.2444 -8.19566 0.384829
-9.09399 -10.4383 -5.57863
-10.205 -10.663 -3.55442
-11.0451 -11.0522 -1.81551
-13.8 -18.4468 -0.398513
-12.5859 -16.0527 -1.69264
-10.3721 -14.7922 -1.80447
-9.39312 -21.7794 -4.7175
-8.11366 -19.1837 -4.00622
-7.56436 -17.2832 -2.39723
-3.94213 -17.9163 2.85647
-3.86557 -17.1139 0.680996
-3.99704 -16.6787 -1.23583
-1.44782 -23.2761 -1.8281
-1.34534 -20.9777 -2.12725
-1.31361 -19.0463 -2.51399
-5.31823 -20.6086 -7.52021
-3.71133 -19.3022 -6.47441
-2.2163 -18.0824 -6.07712
-8.25004 -15.3846 -6.57017
-5.65085 -14.4685 -5.43641
-3.19097 -14.6433 -4.7877
3.64688 -13.2935 -2.81488
1.37735 -12.9843 -2.44608
-0.58135 -13.1947 -2.43575
-1.84671 -14.0154 4.73515
-3.57437 -12.7829 2.64313
-2.8582 -11.9519 0.341171
-8.79574 -10.2496 2.33809
-6.3717 -8.92531 1.21979
-3.96847 -8.32777 0.611568
2.26791 -8.69725 -0.820667
0.495799 -7.31449 -0.246216
-0.922551 -6.07342 0.327014
0.677073 1.3918 4.48374
0.293008 -0.50935 2.22133
-0.491122 -2.3075 0.592028
3.06029 4.0477 -2.14957
0.724472 2.19939 -2.23963
-0.605039 0.0295639 -2.40242
-5.41544 0.217854 -8.19487
-3.51121 0.107441 -6.87421
-1.7496 -0.122274 -6.02269
6.95673 -2.60163 -6.79807
4.09865 -2.0007 -6.20587
1.94546 -0.71867 -6.67813
3.02151 4.5346 -11.1436
3.10744 2.32859 -10.4304
3.4407 0.441551 -9.97335
8.06376 -3.59982 -13.0803
5.80834 -3.78193 -12.5681
4.63449 -2.9408 -11.2282
7.42922 -9.58329 -10.5037
5.04154 -7.82886 -10.1854
3.33257 -6.06469 -9.50008
-4.19415 -3.30805 -10.4023
-1.56163 -3.61194 -9.03924
0.347815 -4.59472 -7.66424
3.86865 -3.66317 -1.5222
1.72322 -3.84434 -2.38632
0.594845 -4.47181 -3.87424
-6.11073 -7.89909 -5.01153
-3.74629 -6.23419 -4.29186
-3.02751 -4.34886 -2.73259
-2.42848 -5.72846 4.41608
-4.40018 -4.26185 2.7303
-4.41645 -2.97711 0.52765
-6.42754 0.248875 6.33299
-4.63645 0.783569 4.01211
-4.36074 0.701653 1.47837
-9.32451 5.35526 -0.915677
-6.65055 4.04004 -0.93868
-4.14308 3.5795 -0.993531
-0.700062 9.93931 4.2519
-1.92124 8.29407 2.08804
-2.27081 6.68582 0.14026
-2.36301 10.1145 -7.19314
-2.06467 9.05214 -4.42498
-0.349863 8.40294 -2.65284
2.14435 15.4214 -2.77631
2.58236 12.5261 -2.22338
2.78801 10.1281 -1.38095
8.20457 9.75371 4.58373
6.94775 9.19673 1.93977
5.78855 8.18414 -0.0933134
7.12883 6.84032 -7.40219
6.66795 5.93621 -4.6003
6.99422 5.23858 -2.16938
13.3922 1.80516 -3.30747
10.5335 1.83258 -2.46609
8.50283 1.97827 -0.930679
7.21373 -4.9926 -0.405699
7.40246 -2.71091 1.50183
8.58661 -0.497628 1.9508
9.10635 2.63274 9.15216
10.1976 1.27068 6.73672
10.5797 -0.711874 5.17918
14.3106 -4.6733 4.27533
13.1998 -4.51624 6.30605
11.9281 -3.48413 7.40085
14.9565 -5.08752 12.2325
13.5427 -3.26009 12.0221
11.9433 -4.02391 11.1623
8.73258 -0.413127 13.153
6.55733 0.626192 12.2348
7.16567 -1.32597 11.1387
9.10596 -1.50992 11.4256
timestep
15.772 -26.9843 0.633043
13.2055 -30.8956 2.89998
13.9779 -29.1106 1.63518
14.3795 -27.3225 0.912603
11.8022 -24.4203 -4.59462
11.6011 -25.28 -2.44919
11.3553 -25.5128 -0.508498
10.1574 -23.3976 5.64945
9.05504 -22.7986 2.94642
8.16932 -23.9503 0.850822
2.69197 -25.9092 -3.09027
3.86973 -24.2987 -1.90645
4.7931 -23.0826 -0.661709
2.7609 -19.4465 4.17875
3.926 -20.2054 2.32158
2.74613 -20.2059 0.743974
-2.47667 -15.4517 -2.51315
-1.53234 -17.1409 -1.23361
-0.130863 -17.8527 -0.0460363
2.69818 -14.3524 5.17006
1.34771 -15.8937 4.08231
-0.377553 -16.6907 3.56356
-7.26643 -16.1879 6.66583
-5.26505 -15.8616 5.53872
-3.75092 -15.1942 4.46965
-1.75405 -8.07588 3.38371
-2.94629 -10.0339 3.74002
-4.27957 -11.477 3.88429
-13.1013 -11.6458 4.25455
-10.1985 -11.7082 4.92537
-8.04029 -10.9374 3.80712
-9.43582 -4.48114 3.99219
-9.6827 -6.58628 3.04889
-10.0078 -8.22826 2.01009
-12.1018 -12.6994 -1.26385
-11.9527 -10.701 -2.43274
-12.0035 -9.31195 -1.0367
-18.6587 -11.1769 1.80389
-16.9186 -9.96335 0.8648
-15.5014 -8.70821 0.319851
-15.2569 -4.10824 -4.59952
-15.3999 -4.04719 -1.62357
-15.1166 -4.95159 0.743755
-14.7538 -4.78478 7.87332
-14.9592 -3.6033 5.88729
-15.045 -3.01129 4.01032
-15.2923 2.32442 -0.95534
-14.2981 0.94006 0.618652
-13.7481 0.142789 2.33409
-7.42132 -0.417396 6.87237
-8.75359 0.983537 4.60459
-10.7104 2.13698 3.44568
-14.4062 8.282 4.56794
-12.2028 6.8914 3.1216
-9.94562 5.78333 2.69781
-7.36165 6.34439 -2.7775
-7.14582 7.12261 -0.602602
-6.97409 7.67998 1.27909
-9.97334 11.3448 0.957028
-8.13796 12.2567 2.04432
-7.27632 10.9323 3.22098
-12.3691 10.9669 6.77443
-10.2412 10.0472 6.68109
-8.54847 9.11243 6.30475
-14.2496 2.76366 7.29515
-11.5127 3.92636 7.48946
-9.58604 5.52354 7.00001
-2.44464 5.04732 6.38014
-4.66379 4.55661 5.91434
-6.46461 4.43755 5.12456
-9.78059 3.66699 -1.82534
-7.67886 2.87222 0.132077
-5.68963 2.92292 1.72672
-0.17632 0.354706 5.49141
-0.959786 1.19492 2.74175
-2.00878 2.55522 0.857157
-3.76185 3.31515 -6.14697
-2.26559 3.51581 -4.38534
-1.24232 3.6309 -2.70589
-1.09566 11.0974 -4.3891
0.555771 8.63011 -4.13307
1.19001 6.54897 -2.80299
7.76066 3.43398 1.62086
6.16095 5.49058 0.174569
4.43802 7.03836 -0.892454
5.60495 14.5544 -1.28064
5.79168 12.264 -0.961534
6.287 10.3573 -0.967228
11.6837 11.4582 5.50726
11.3536 11.3657 2.54704
9.6282 10.62 0.823899
11.6687 3.88624 -0.996382
11.2308 6.16452 -1.00478
10.4732 6.91921 0.649724
11.5528 3.88751 6.62371
11.9819 4.80635 4.53708
10.5576 6.1573 4.3716
4.40302 10.6985 9.14367
6.47051 8.96467 7.87885
8.48184 7.53227 7.24224
12.0715 3.78859 14.4752
10.3842 5.19867 12.4639
8.71599 6.04987 10.7333
3.50783 9.44293 15.2481
4.59538 7.82956 13.9845
5.536 6.63834 12.7286
-1.97874 6.78959 13.1864
0.689832 6.61643 11.8715
2.64258 6.01675 10.3449
9.34577 1.53926 7.01981
6.86631 3.19145 7.07382
5.19457 5.00646 7.71718
5.93356 11.1266 4.46435
5.33884 8.30184 3.72439
4.17211 6.0895 4.22125
-3.22494 8.51166 1.56003
-0.845502 6.78159 1.08518
1.21976 5.52494 1.89636
4.49894 -2.8874 1.29208
3.33605 -0.144377 1.3547
2.71 2.23981 0.701808
2.45686 -2.70078 -3.91243
2.89311 0.243296 -3.76244
3.61186 2.55997 -2.97572
9.29375 8.33095 -4.53766
6.528 7.22879 -4.66507
4.63025 5.57138 -5.0576
-2.78916 4.42054 -9.63771
0.0278919 5.14716 -8.99221
2.42563 5.15286 -8.12428
0.718066 6.86253 -14.7824
2.6767 4.99741 -13.5312
3.99604 4.27609 -11.4717
8.21795 -0.883646 -9.17397
8.1398 2.06327 -9.60982
7.65148 4.42266 -10.444
11.7008 10.5901 -15.3412
9.80073 8.5429 -14.3023
8.47104 7.6166 -12.3337
3.49115 13.6219 -9.27398
4.24618 11.6258 -11.3538
5.47 9.9041 -12.7822
4.19005 7.79934 -19.6659
4.63478 9.33352 -17.9833
4.98622 10.5715 -16.4917
-1.17743 15.0851 -15.9778
1.05294 14.5467 -16.3213
2.75339 13.6062 -15.9974
4.62785 17.1784 -12.529
7.63943 18.6555 -15.8639
6.5158 16.8005 -15.0399
5.12641 15.8318 -14.0339
timestep
-15.8322 15.3397 -9.6286
-19.8594 17.5614 -7.79617
-18.4241 16.57 -9.32568
-16.8086 16.1361 -10.3662
-17.2138 21.8809 -11.6513
-15.596 20.2972 -11.1444
-14.2927 18.982 -10.4718
-10.0968 20.5793 -3.78766
-10.7346 19.185 -6.34295
-11.5668 17.6374 -8.19096
-8.89766 11.2434 -6.81177
-8.82084 13.5186 -7.25891
-10.5377 14.3008 -6.69097
-15.4612 14.332 -2.87326
-13.564 13.1227 -3.4395
-11.8667 12.1977 -3.82025
-10.5029 7.07897 -4.53284
-9.47362 8.46103 -2.97952
-10.8412 9.17645 -1.75528
-15.2016 8.98411 3.32949
-13.0941 8.28627 2.65581
-11.5213 7.64734 1.65638
-5.61521 4.61534 3.14922
-7.7625 4.16594 2.39451
-9.61586 4.3611 1.75586
-16.7759 1.76034 1.26339
-14.4885 1.78379 1.65054
-12.5849 2.01475 2.10194
-6.97865 2.37175 5.68018
-8.99012 0.332323 4.85851
-10.1151 -0.773292 2.85489
-10.7696 -6.89075 -1.25402
-10.2512 -5.67702 0.653981
-10.3879 -4.51284 2.23729
-13.5858 -8.67704 5.89127
-11.4691 -7.78623 5.56182
-9.72913 -7.16129 4.88148
-7.85528 -12.2008 1.52591
-7.08091 -10.1283 2.22407
-6.82617 -8.22715 2.67314
-8.97152 -6.33653 -4.60518
-6.63708 -6.05356 -2.77468
-5.56316 -6.6282 -0.534374
0.0944262 -5.7242 2.61879
-0.924065 -5.5802 0.539286
-2.08715 -5.16363 -0.995186
0.835223 -8.14692 -5.8875
1.65109 -7.21623 -3.92521
0.432191 -5.67417 -3.79381
0.12976 1.09736 -9.59022
-0.130581 -1.46914 -8.09833
0.740137 -3.5685 -6.94203
2.4417 -2.96297 -13.343
3.37656 -4.81499 -11.2038
3.97912 -4.34622 -8.77073
4.71363 2.92648 -9.65778
5.37065 0.717306 -9.3927
5.97664 -1.15368 -9.27826
9.94146 3.58942 -5.27303
9.10179 1.61262 -6.15031
8.7413 -0.191203 -6.85541
12.7154 -4.89609 -8.72275
11.9879 -3.6337 -6.91736
11.188 -2.69661 -5.38014
13.7364 2.06229 -9.22743
13.5629 1.69254 -6.27555
13.7177 -0.0338496 -4.40523
19.5622 0.637789 -1.11048
17.244 0.685664 -1.18914
15.2894 0.903226 -1.07482
8.4639 1.74439 0.117521
11.0124 2.16302 1.60426
13.5267 2.45603 1.9121
11.9734 9.15505 6.47061
13.4032 6.57432 6.05126
13.8279 4.1794 5.28541
11.1888 3.92491 10.7614
12.114 1.94222 9.98984
13.4678 2.64463 8.74299
19.0671 -0.714261 4.75706
17.3203 -0.532155 7.16452
16.0962 -0.0328313 9.34508
16.3763 -0.62168 17.0854
17.6524 -1.1167 14.4383
18.5464 -1.08998 12.0503
25.6225 -0.932076 10.7431
23.7238 -2.09886 11.3881
21.9576 -2.76203 11.955
24.5131 -7.76591 17.1357
22.7862 -8.11211 14.7319
21.5846 -6.07481 13.7792
16.0434 -4.03958 18.361
17.1948 -5.02866 16.6065
18.0148 -5.96059 15.0768
15.7727 -6.40718 8.57627
15.7862 -5.45487 10.6918
15.8654 -4.40469 12.3566
11.8193 2.55907 14.5736
11.9088 -0.341501 13.8961
12.9934 -1.92054 12.213
9.0052 -6.58487 7.89095
11.4191 -4.8789 8.26927
12.6769 -2.6729 8.50168
15.5064 -3.02311 2.26312
14.3792 -1.82729 3.90076
13.4726 -0.782004 5.30303
8.07226 4.69571 5.14884
9.11467 2.2522 6.49903
9.76371 0.037867 5.41363
8.29125 -8.32533 3.21431
8.11102 -5.35285 3.10338
9.0846 -2.99958 3.23373
14.0472 -3.98507 -0.907058
11.4635 -2.51065 -1.08194
8.98465 -2.34219 -0.507671
7.82251 -7.78072 -6.64056
6.74642 -5.57002 -4.95675
7.0202 -3.45035 -3.56582
4.11537 3.18238 -6.4648
3.1601 0.377578 -6.14709
4.06142 -1.20176 -4.35942
2.53478 0.0756168 1.4788
1.67051 -2.12461 -0.335721
0.699088 -1.58782 -2.63152
-2.6714 -7.50494 -5.56534
-3.19276 -4.59244 -5.92028
-2.49804 -2.70088 -4.35764
-5.36544 4.57546 -5.22797
-4.87747 2.49521 -3.15076
-4.65338 -0.0136677 -2.75347
-6.05477 -3.92629 3.57343
-6.59255 -2.70781 0.907633
-7.6041 -1.91153 -1.29355
-11.8103 -1.5189 -5.19511
-11.8598 0.538088 -3.03948
-11.3459 -1.24882 -1.2944
-18.7796 -1.61453 0.253547
-16.0686 -2.85057 0.1981
-13.9241 -3.95867 -0.623922
-14.3057 -11.8562 -2.56633
-14.612 -9.15712 -1.34083
-15.2998 -6.97904 -2.47469
-16.5521 -6.69847 -9.25533
-16.9407 -6.43333 -6.98351
-17.8347 -6.33204 -5.23073
-22.4818 -4.44124 -0.776581
-22.3192 -5.40979 -2.87845
-21.5429 -5.7331 -4.66017
-20.8947 -4.44598 -9.71704
-25.769 -3.00152 -8.90351
-23.9041 -4.31798 -8.48962
-22.2179 -5.3306 -8.37803
timestep
13.5734 -2.13839 -12.4191
16.4017 -1.56459 -16.9697
14.9407 -2.22347 -15.2922
13.7829 -2.67064 -13.7624
12.2443 -7.66601 -18.1984
12.8986 -6.82336 -16.1382
13.2606 -6.40314 -14.2479
19.4222 -6.09974 -17.0143
17.9693 -6.30383 -14.4205
16.5429 -7.26827 -12.5396
17.7528 -5.8299 -5.89827
16.2941 -5.16873 -7.57677
16.0923 -6.69096 -8.81085
15.4036 -12.98 -6.49527
14.8757 -10.7229 -6.3988
14.4028 -8.82556 -6.15954
17.2069 -12.4751 -1.97043
16.1187 -10.4312 -2.11399
15.236 -8.70317 -2.45406
19.3524 -6.13833 0.304731
17.2348 -5.35621 0.839756
15.9558 -5.43343 -0.656649
11.3148 -2.69468 -4.6993
13.1497 -2.41661 -3.30706
14.7201 -2.16272 -2.14509
15.1172 4.33739 -3.36622
14.6587 2.59665 -1.90268
14.2017 1.24462 -0.544691
8.34265 -2.27501 -3.08137
9.55036 -1.06773 -0.639178
10.5007 1.10204 0.305026
12.2624 8.15744 1.38524
10.8932 6.30583 1.66686
10.0036 4.55427 1.81335
4.63333 1.02229 5.56802
5.83132 2.716 4.52948
6.94195 4.26963 4.04615
4.78119 9.55625 2.09068
6.03769 8.75804 3.87014
6.70139 7.79135 5.45315
5.17495 11.6908 12.9127
5.21097 9.19842 11.2796
5.17134 8.29687 8.89457
0.372397 5.30925 5.79545
1.38378 7.17505 6.73262
1.6719 8.93948 7.56007
-0.588003 15.7978 6.24403
-0.667519 13.6614 7.14485
-0.840807 11.7856 7.72137
-8.10877 13.0686 12.3515
-6.17462 12.0455 10.3284
-4.5867 11.9642 8.33486
-1.03814 10.3733 2.7443
-3.83161 10.2089 3.76894
-5.94984 11.0606 4.90479
-10.9257 7.77813 6.6485
-10.1837 9.46853 5.24334
-9.7281 11.2547 4.54832
-12.8796 13.2815 9.57152
-12.4587 13.5013 7.30064
-12.1947 14.0119 5.41635
-10.702 18.2201 4.52112
-9.69761 17.3285 2.62939
-10.8445 15.7565 2.3223
-4.35169 13.632 -1.21553
-6.93483 12.8726 0.0615924
-9.3534 12.5995 0.822158
-15.7667 10.7868 -0.715639
-13.6681 10.2186 0.0940279
-11.9927 9.87718 1.07251
-10.1345 6.4452 -5.77969
-10.0613 6.14978 -2.81527
-10.9556 6.55939 -0.462639
-11.3576 4.12857 5.98278
-9.89179 3.86481 3.40165
-8.33461 4.69513 1.56093
-3.46667 7.63073 -1.7214
-3.81919 6.08684 -0.025955
-4.65557 4.43468 0.646152
-4.42806 3.65237 9.50565
-3.65653 3.27848 6.65165
-4.00596 3.07358 4.13401
-6.96801 0.868491 -1.55256
-7.21776 -0.0254764 1.27919
-6.9873 0.758756 3.69463
-11.5783 1.20307 7.28216
-10.7104 -0.943179 7.43309
-9.21971 -1.08814 6.15343
-9.15637 -7.64591 8.74741
-8.7307 -6.30668 6.11955
-9.1628 -4.46432 4.41032
-10.8504 -2.83464 -2.5865
-11.188 -3.81492 -0.511048
-11.375 -4.51455 1.32102
-17.9627 -6.9174 1.5666
-15.9845 -6.02803 0.743119
-14.2758 -6.95538 1.06113
-12.3031 -4.7935 -5.89804
-12.4839 -6.85525 -3.75401
-13.1901 -8.69647 -2.13729
-17.7477 -14.074 -0.769327
-14.9137 -13.1723 -0.578992
-12.5643 -12.2366 -0.906023
-10.6714 -13.5312 -7.28108
-10.0701 -12.725 -5.1904
-9.63235 -12.2751 -3.3231
-5.33618 -10.3159 -8.41662
-6.57245 -9.36193 -5.87852
-7.47443 -9.15237 -3.50257
-9.08051 -11.5673 3.57275
-8.71005 -9.28563 1.69197
-7.7602 -7.65408 -0.0221972
-3.69678 -5.1254 6.69221
-5.20862 -4.38482 4.23333
-5.73993 -5.01512 1.82022
-3.94811 -4.50599 -5.74168
-3.06747 -4.06782 -2.9287
-3.24539 -3.32575 -0.495538
1.52178 -1.11373 5.31442
0.289505 -0.756233 2.62479
-0.395004 -0.903152 0.172791
0.226037 5.5089 -4.58787
0.50808 2.61529 -3.93373
1.28551 0.37978 -2.98474
2.54451 -4.38396 -8.81712
3.60585 -3.42784 -6.20182
3.97068 -1.09834 -5.23084
8.66214 5.41964 -9.36947
6.93825 3.63713 -7.71682
6.36407 1.70476 -6.15517
8.92051 8.08289 -2.6022
7.64523 5.41914 -2.20409
7.23172 2.94642 -2.67014
0.392037 3.89667 1.37413
3.31343 3.47595 0.963213
5.01357 1.74758 0.172836
9.86789 -3.11463 3.42856
6.91787 -2.83042 3.11704
5.36687 -1.84929 1.34666
3.29936 -7.81727 -3.68722
3.96773 -5.72445 -1.67382
3.19345 -4.87635 0.60295
2.20214 -6.54807 7.12531
1.74303 -6.85796 4.8724
1.0921 -6.92824 3.01433
-4.13763 -9.60014 -0.991366
-3.01559 -8.98674 0.944393
-2.42936 -8.32146 2.70361
-3.27104 -12.1697 4.87887
-6.77543 -10.8466 8.4517
-5.12724 -10.5889 6.83941
-3.50151 -10.3018 5.76449
timestep
6.88996 -40.7097 -11.7738
11.4976 -39.9466 -13.2291
9.54477 -40.4916 -12.1013
8.04311 -40.9469 -10.9103
9.16236 -45.0359 -5.41888
8.48639 -43.0168 -6.34011
7.3854 -41.6496 -7.23418
7.09215 -41.83 0.648382
6.9234 -40.069 -1.74965
6.73737 -39.4374 -4.21319
3.3018 -37.3629 -9.67039
4.11441 -36.9044 -7.54628
5.00077 -36.4747 -5.84015
7.28709 -35.054 -0.743484
5.53337 -34.4715 -2.14621
3.97252 -33.9253 -3.21684
-2.50174 -31.8351 -5.69595
-0.577425 -31.5227 -4.43824
0.972579 -31.5928 -3.22438
4.05364 -27.7845 0.772868
1.96776 -28.6757 0.285684
0.191338 -29.2892 -0.30492
-5.36377 -29.0719 3.35286
-4.68099 -29.2945 1.1468
-3.25566 -28.021 0.669702
-8.86522 -24.2631 4.01855
-6.89694 -24.4148 2.79984
-5.28019 -25.0334 1.85944
0.934581 -20.4418 0.150867
-1.53673 -21.702 1.23943
-3.61202 -21.7296 2.72094
-6.35789 -16.8789 8.13603
-5.64078 -17.9256 6.19372
-5.22623 -18.7603 4.45813
-2.72039 -16.043 -0.835252
-4.58599 -16.1098 0.54224
-5.88533 -15.9282 2.0118
-8.91039 -11.0251 5.17075
-9.1364 -13.0102 3.99153
-8.34594 -13.0378 2.18728
-10.7457 -12.4319 -4.18134
-9.86387 -10.8323 -1.8267
-8.44402 -9.88522 0.0678831
-4.77197 -5.84148 4.79681
-5.94636 -6.31571 2.85302
-6.61316 -6.70029 1.03964
-6.64729 -3.69368 -5.97523
-5.87816 -4.29317 -3.87013
-5.48622 -4.68783 -1.98029
1.35084 -0.815719 -0.367132
-1.39227 -1.20609 0.729842
-3.60843 -1.79437 -0.385976
-10.5626 -0.133168 -1.69092
-7.70245 0.653782 -1.97464
-5.27183 1.36702 -1.68163
-1.00068 4.56311 -5.68868
-2.22098 4.48376 -3.71714
-3.59718 4.71653 -2.32689
-5.65474 8.22572 2.17405
-4.33985 8.55097 0.290521
-3.61377 8.43349 -1.53702
-2.9195 11.4357 -7.63117
-2.47044 11.3157 -5.35821
-1.8856 11.2042 -3.48033
2.96972 16.735 0.691921
1.94058 15.6683 -1.89331
0.409061 14.2298 -3.3382
4.5596 17.3054 -6.89385
3.50437 15.2623 -6.58578
2.72101 13.4843 -6.26037
9.95987 11.5223 -6.86703
7.04804 10.8974 -6.76157
4.58935 10.2244 -6.82785
-0.0360737 7.8573 -10.6372
0.614031 7.91068 -7.72942
1.80165 8.02424 -5.47573
3.09965 1.81487 -3.47854
2.59071 3.99207 -2.85954
2.66481 5.91442 -2.43531
9.06639 5.06817 3.60423
7.49772 5.72893 1.1582
5.06435 5.4068 0.466974
5.95709 12.3675 3.17173
4.92427 9.78868 2.09324
3.76608 7.77334 3.14173
0.101447 3.40967 4.24227
0.00159872 5.62244 4.93225
0.639386 7.45395 5.27748
0.513075 15.2473 8.73299
-0.405013 12.7726 7.34982
-0.69755 10.2432 7.4855
-3.7854 8.67814 13.2566
-3.85037 9.28098 11.0172
-4.08734 9.6483 9.09636
-3.44961 16.2318 8.46599
-4.65788 14.2966 8.04435
-5.90261 12.7744 7.92483
-11.7167 10.1776 3.11526
-9.72127 12.3197 3.67205
-7.54668 13.3266 4.5437
-7.42614 12.1704 -2.58953
-7.20433 14.3321 -0.550385
-6.88245 15.6484 1.60976
-7.18482 23.1389 1.18453
-7.87866 20.9606 0.789434
-8.25717 19.0385 0.58145
-14.643 15.8813 -4.46687
-12.8068 17.8522 -3.19233
-10.4505 18.5146 -2.47709
-10.4471 24.643 -7.05279
-9.27184 21.9951 -6.35456
-8.0891 20.3041 -4.85651
-1.43269 24.9965 -5.98214
-2.6186 22.5996 -4.66719
-4.34475 20.7447 -4.38104
-3.47959 20.0096 4.39457
-3.44818 19.9792 1.41489
-3.41656 19.2293 -1.02212
-4.19419 15.4009 -6.58179
-4.07914 15.2751 -3.60667
-2.9434 15.4717 -1.33203
-3.86978 9.8587 4.17848
-1.80464 11.7014 3.07389
-1.1874 13.0207 0.980846
-0.557634 6.57412 0.821809
0.999466 9.05404 0.268777
1.76522 11.2954 -0.675998
7.47523 16.9179 -4.04341
6.34512 14.4237 -2.86759
5.02109 12.3056 -2.35493
7.79949 5.43729 -5.91316
7.5223 7.51567 -3.79564
7.69013 9.6008 -2.33736
10.6427 17.2403 -0.273052
10.768 14.2822 -0.61147
10.1739 11.8054 -0.490597
15.7523 12.7912 4.22089
13.7063 10.7278 3.56019
11.2269 11.0951 3.09084
6.09227 7.68254 7.83925
7.8474 10.0455 7.37399
9.31707 11.8274 6.29358
8.48098 17.2087 2.55629
8.89179 16.2232 4.61597
9.23089 15.6225 6.46144
12.7828 16.8423 12.4132
10.8616 16.6904 11.1217
9.16329 16.3124 10.1974
4.09574 18.2276 11.2011
3.33923 13.3608 11.876
4.70051 15.1724 11.3784
5.65318 16.8897 11.5339
timestep
8.78799 4.56278 13.5424
10.5559 0.507827 11.8459
9.72844 2.67385 11.7683
8.84881 4.40658 12.092
10.0548 10.1269 8.7841
8.73183 8.23184 8.98602
7.59265 6.65521 9.29814
10.4656 4.76641 4.01003
8.99314 3.34939 6.17901
6.72293 3.52505 7.32694
6.85817 -2.00516 10.9909
5.78911 -0.0667253 10.2967
4.78568 1.59614 9.96639
4.57899 3.19776 16.6271
4.02244 3.77379 14.4498
3.19411 3.74946 12.6625
1.65305 8.57945 8.5125
1.25532 7.45225 10.5009
0.652718 6.52414 12.1307
-1.26515 7.03512 18.3779
-1.94906 7.21095 16.168
-2.40107 7.30572 14.2529
-5.46463 11.9408 9.44235
-5.19859 9.89397 10.5017
-4.84126 8.22739 11.4895
-5.44964 2.4616 12.3339
-6.86128 3.70434 10.9755
-5.86615 4.96421 9.83384
-4.10032 10.6764 6.06259
-4.40362 7.72652 6.35715
-5.50606 5.44374 6.08145
-2.37132 3.34987 -0.040434
-3.34754 3.31664 2.06392
-4.62325 2.81832 3.47995
-6.93943 -3.09183 5.03293
-5.7293 -1.79029 3.54164
-4.51357 -0.806231 2.34391
-7.05597 -5.89982 -1.00002
-5.36794 -4.33753 -0.696382
-3.66576 -3.45337 -0.247199
-0.0518048 -0.809262 -7.11935
-0.981922 -0.274331 -4.33922
-1.17199 -1.14711 -1.95078
3.68121 -2.62349 2.64396
2.93649 -1.09136 1.06904
2.13997 -0.0810837 -0.422871
3.97236 5.60228 -3.36528
4.41519 3.93702 -1.81183
4.38068 2.11693 -2.56483
11.821 -2.07065 -3.47692
9.03161 -1.18141 -4.03264
6.86335 0.0501264 -4.56599
7.47914 1.86078 -12.1972
7.61589 0.539683 -9.52959
6.65654 -1.33904 -8.09692
2.06123 -5.33513 -6.21347
3.7921 -4.93107 -7.70451
5.52798 -4.92733 -8.63597
10.6493 -8.56563 -10.0153
8.44245 -8.0021 -10.4564
6.57344 -7.70816 -11.0053
2.58538 -13.2128 -13.3229
3.07211 -10.9545 -13.1088
3.76265 -9.10988 -13.1442
-2.02562 -9.26445 -19.9362
-0.186299 -8.28802 -17.8045
1.12218 -7.98878 -15.6364
-0.443071 -6.85806 -9.49831
0.190628 -5.81594 -11.4718
-1.01513 -6.60017 -12.818
-9.59907 -9.10209 -13.4043
-6.87649 -8.35384 -12.4514
-4.79888 -6.88398 -12.6111
-6.26315 -0.346086 -16.6673
-6.4791 -2.78116 -14.9631
-6.21847 -3.36106 -12.4936
-13.4239 -3.4773 -12.0927
-11.4686 -4.19645 -13.1134
-9.91864 -4.00258 -11.913
-6.09645 -5.1593 -7.46095
-8.79116 -3.93882 -7.10123
-11.017 -4.31134 -8.28835
-17.795 -5.56019 -4.34702
-15.5311 -4.01525 -5.5168
-13.3996 -2.65245 -5.83639
-9.39061 2.75735 -4.76549
-10.9794 1.09774 -4.44351
-12.2803 0.0442883 -3.40448
-14.3394 -3.74104 2.47119
-12.8414 -1.23007 1.89538
-12.5722 0.754476 0.316713
-15.4867 6.70849 2.1411
-13.5942 5.38598 1.91297
-12.0018 4.24448 1.70793
-6.46523 6.95072 -0.530813
-7.91369 6.69178 1.26288
-8.62608 5.63346 2.76399
-12.8174 11.5885 3.2419
-11.4119 9.46147 4.78492
-9.91436 7.62729 5.7313
-9.28917 10.9644 12.7614
-9.89987 8.58984 11.0677
-10.9254 7.01618 9.34301
-17.9356 4.74321 8.55363
-15.6528 4.3314 8.51553
-13.701 4.49506 8.72659
-16.918 2.30832 2.18279
-14.9576 2.35765 4.42665
-12.9268 2.03594 5.9349
-7.8549 1.45258 -0.84643
-8.22595 1.56886 2.10809
-9.57363 1.39527 4.26592
-8.37356 -2.0803 10.1574
-7.90453 0.361055 8.51416
-6.57861 1.40905 6.60465
0.167253 -3.62043 4.17369
-1.33636 -1.25508 5.18595
-2.91971 0.550693 6.04315
-1.9197 3.67843 12.5803
-1.68484 4.22696 9.66065
-1.15157 3.70049 7.22325
3.9169 7.37767 2.49921
2.06084 5.08065 2.89815
1.56923 3.25411 4.60828
7.16426 -2.64003 6.79691
5.61939 -0.511515 5.39577
4.86905 1.47574 3.98498
11.5329 2.77002 -1.1131
9.17471 1.16641 -0.248342
6.96128 0.67054 0.916715
1.76741 -4.30771 -1.26234
4.5006 -3.45003 -2.08359
6.65828 -2.56582 -1.05157
10.002 -6.50236 3.67184
9.37054 -6.46015 0.759806
8.97783 -5.52877 -1.58129
10.3474 -4.21811 -10.3038
10.0401 -4.39386 -7.34487
9.93768 -5.83715 -5.24514
13.2474 -11.9188 -8.95739
13.9025 -10.0037 -6.77028
13.152 -7.64267 -6.16602
16.3136 -5.329 -3.77222
17.6567 -6.3523 -5.36328
16.4722 -5.9387 -6.8821
16.5479 -2.98481 -13.3926
17.3632 -3.91297 -11.4289
18.3404 -4.87823 -10.0167
21.9622 -1.24757 -10.4779
24.7434 -5.86946 -9.08318
22.8402 -4.56502 -9.32505
21.6138 -3.02946 -9.46304
timestep
-2.1218 12.5769 -9.74766
-1.06724 17.8288 -10.0728
-2.08242 15.7615 -9.79291
-2.67753 13.898 -10.0257
-7.41255 17.7859 -14.5429
-6.68132 16.0193 -13.2289
-5.50864 14.6419 -12.4488
-3.61519 17.8353 -18.8239
-3.59323 15.3898 -17.1212
-2.86836 14.0049 -15.1065
3.77868 15.5808 -15.973
2.0951 14.3012 -15.0188
0.737806 12.9692 -14.5045
6.27056 12.2101 -11.2416
4.18752 11.2188 -11.4877
2.31336 10.74 -11.8607
-2.22151 7.18537 -13.2718
-1.00777 7.68181 -11.3579
0.192433 8.26419 -9.90836
-0.955253 2.57357 -9.26765
0.136886 4.27326 -8.12716
1.38255 5.63443 -7.43692
3.28521 8.61466 -1.7205
3.60955 6.82004 -3.15456
4.08148 5.79049 -4.76646
8.91216 0.659457 -5.65994
7.74966 2.61755 -5.21626
5.79578 2.41278 -5.07022
2.75674 -5.02309 -1.84212
4.14142 -2.9168 -3.43165
5.34538 -0.718045 -2.96426
11.3569 -0.328363 1.80735
9.46523 -0.974998 0.630079
7.77237 -1.58505 -0.171761
9.28476 -3.46001 6.18618
8.40903 -3.63536 4.04498
7.33417 -4.2419 2.5095
4.0818 -11.2285 2.02174
4.5104 -8.96169 2.26742
4.84148 -7.09502 2.80298
4.70901 -1.85543 6.2571
2.5566 -3.62641 5.20299
2.14559 -6.14098 5.30538
-4.10899 -7.81227 2.7164
-2.65206 -7.56563 4.50495
-1.30722 -7.59356 5.94423
-5.74148 -8.90517 10.5567
-3.52328 -9.19056 9.93982
-1.74787 -9.55604 9.16828
-5.52439 -14.9 8.67542
-3.71924 -14.042 10.8858
-1.4588 -12.8682 11.0085
1.69896 -10.9116 5.8677
2.69281 -12.7402 8.00056
1.37321 -14.5932 9.15268
7.95255 -14.3283 10.5926
6.02577 -15.5638 10.2138
4.45953 -16.6998 9.84331
6.83902 -17.0904 16.8561
5.76451 -17.5831 14.8598
4.87097 -18.3088 13.2612
5.10961 -24.9934 13.8912
3.7489 -23.1706 14.3477
2.95073 -21.3715 14.4327
5.32277 -22.5491 21.8965
4.20967 -20.692 19.849
2.69382 -19.9374 17.9424
-3.28768 -15.6803 19.4533
-1.58194 -16.4366 18.0746
-0.104748 -17.4577 17.2646
-0.711264 -20.7683 10.9109
-0.303211 -18.152 12.2779
0.687839 -16.3058 13.7312
7.25426 -11.6712 14.1165
4.51906 -12.8318 13.8884
1.98965 -12.7391 13.5785
-3.63131 -10.835 16.3254
-2.02198 -10.1788 14.7886
-0.592769 -9.95429 13.4515
2.86279 -4.56042 16.4022
1.84641 -5.1969 13.6741
-0.194625 -6.27461 12.5902
-7.281 -5.85612 11.5448
-4.85205 -4.30249 10.7919
-2.36872 -4.25728 10.2144
-1.81843 -3.5478 2.66251
-2.06213 -3.1338 4.93223
-2.37833 -2.59098 6.79943
-2.94113 6.06313 7.7747
-2.75843 3.20595 6.94793
-3.37693 0.964029 5.90212
-9.81826 1.35281 4.06133
-7.69101 2.19188 3.66998
-5.81294 2.78485 3.62385
-1.65298 6.94095 4.48891
-2.70892 7.01838 2.4246
-4.39493 6.01977 2.2222
-11.9095 4.38581 2.17626
-9.53003 6.13959 1.79851
-7.57653 6.43772 0.18684
-6.80528 10.309 -6.30195
-6.69041 10.4068 -3.32577
-7.16955 10.0726 -0.843588
-4.86743 12.9488 3.64823
-6.3684 13.5705 1.99206
-7.75111 13.5438 0.589103
-15.0836 13.7023 0.967747
-12.8189 15.3107 -0.111412
-10.441 16.1922 0.154184
-7.76041 24.0757 1.6222
-7.43406 21.3381 0.490971
-7.97035 19.0205 -0.427228
0.648995 20.1511 -2.12884
-2.17503 19.2164 -1.95192
-4.66068 18.7472 -2.27425
-7.48328 17.5858 -9.4826
-5.6567 16.8872 -7.23405
-4.85869 16.063 -4.9567
-0.353029 11.3903 1.15923
-1.92904 12.3196 -1.193
-2.6355 13.4111 -3.38661
3.80653 11.2807 -6.59625
0.948629 10.9724 -5.81028
-1.56239 10.5567 -5.65394
-4.98315 5.32134 -11.512
-4.37437 6.20182 -8.73089
-3.15721 7.29473 -6.77473
-5.70796 2.23274 -2.08525
-3.53197 4.21259 -2.56029
-1.81001 4.66429 -4.38603
4.75603 3.47986 -0.312715
2.26394 2.88411 -1.83422
1.03488 2.18213 -3.95533
-4.73841 -0.966255 -6.91004
-1.75995 -1.03366 -6.84187
0.654371 -0.983514 -6.02268
4.71509 -8.3201 -6.99219
3.80968 -5.49782 -6.68336
3.23424 -3.2244 -7.68484
6.54085 2.00215 -12.6111
6.09354 -0.792423 -11.678
4.98757 -3.00225 -11.0487
4.07456 -10.1966 -11.8518
5.0277 -8.13621 -12.3299
5.38203 -6.28884 -12.9148
9.95403 -4.61063 -17.645
8.01348 -5.74659 -17.0738
6.2493 -6.48999 -16.6096
5.39465 -10.9751 -18.2345
8.30268 -13.0035 -13.9424
7.19076 -11.298 -15.0548
6.29986 -10.2878 -16.4924
timestep
-13.3451 -13.9049 0.687865
-14.8127 -17.779 -2.86135
-14.1489 -15.9869 -1.54591
-13.6868 -14.278 -0.681681
-7.01709 -13.5911 -1.45684
-8.60422 -14.3931 -2.94688
-10.1758 -13.672 -2.00287
-12.9774 -7.91936 -7.15448
-12.5459 -10.2243 -5.31561
-10.2265 -11.1903 -4.88013
-8.18001 -14.8839 -6.81183
-6.91573 -12.9836 -7.22788
-7.08341 -11.0329 -7.00994
-7.62031 -8.39665 -12.6885
-6.46178 -8.16425 -10.692
-5.36579 -8.33651 -9.06411
-9.91179 -3.84451 -4.87911
-8.23304 -4.63343 -6.27258
-6.99914 -5.18592 -7.70547
-5.19335 -4.34067 -1.63363
-4.43918 -4.43846 -3.82544
-3.94183 -4.13652 -5.70756
-0.852507 -9.45412 -4.18558
-0.932028 -7.54707 -5.50439
-0.63195 -5.84744 -6.45418
1.08354 -7.95984 -11.8012
0.623385 -5.97789 -10.6865
0.427501 -4.26097 -9.74062
-6.26171 -1.13184 -9.58784
-3.9733 -1.43072 -11.4731
-1.43084 -1.33676 -11.3013
1.27508 2.96412 -15.9276
0.249397 2.34723 -13.9402
-0.552486 2.2633 -12.1427
-1.59635 8.72143 -13.1381
-1.55739 6.91712 -11.6803
-1.42653 5.48739 -10.3313
-1.26737 4.04181 -3.06112
-1.86822 4.3716 -5.27756
-2.88813 4.53702 -6.95485
-2.4692 10.5659 -10.1474
-4.55939 9.43611 -8.34875
-5.167 7.56893 -6.7218
-11.8133 4.8281 -4.32091
-9.68855 5.75961 -4.32591
-7.76273 6.17452 -4.32229
-2.83772 8.2059 -0.581864
-4.59558 6.77635 -1.08058
-5.98795 5.38292 -1.05678
-12.0726 7.20495 0.671167
-9.91767 5.5891 1.94628
-7.61264 4.54948 2.27575
-12.4083 -1.42188 1.3216
-10.3039 0.239756 2.62197
-8.43208 1.27082 4.01325
-7.38442 -1.93735 9.59812
-6.86449 0.133096 8.68966
-6.14745 0.203873 6.85615
-1.10041 -5.51482 6.05659
-2.10641 -3.43097 5.88948
-2.92143 -1.64741 6.07801
-0.256543 4.28377 5.67526
0.0720039 2.05753 5.11107
0.169982 0.122479 4.75486
1.91863 -5.62914 0.721562
2.76593 -3.01064 1.86433
3.50014 -1.12327 3.41392
9.60898 2.29381 5.98291
8.19542 0.77289 4.94799
7.18408 -0.204188 3.56835
12.1728 -5.01854 -1.44199
11.3886 -2.57488 0.0725819
9.82136 -2.50157 2.08279
12.477 -4.46153 10.4447
11.518 -3.85228 7.6898
11.7489 -2.90804 5.33234
17.0034 -2.72277 0.912917
16.1127 -2.95732 3.04226
15.5166 -3.1624 4.90866
19.1981 0.293794 3.72709
18.3648 -0.388096 6.50575
17.311 -2.0925 8.0828
17.9397 2.55602 13.6207
17.1738 -0.262085 13.0273
17.365 -2.52025 11.8583
18.3364 -3.53332 18.1332
17.4533 -4.57582 16.2581
17.0297 -5.2671 14.4626
11.2962 -10.6614 11.6077
13.713 -10.1826 13.284
15.7778 -8.68951 13.3863
20.0961 -6.33594 8.41788
18.1075 -6.94428 9.44643
16.2577 -7.52093 9.80244
9.21101 -9.18466 9.0291
11.1656 -8.25828 8.19028
13.1009 -8.26367 7.8219
17.1232 -9.95912 4.66041
14.945 -8.36301 3.40017
12.7029 -7.40143 4.14247
6.75089 -4.00227 6.26541
7.90286 -5.87324 4.25225
9.32701 -6.98005 2.44968
9.39458 -12.7421 -1.45094
8.80839 -10.5084 -1.22854
8.64142 -8.56769 -0.934015
2.48136 -10.7381 -2.88554
4.37507 -8.44478 -2.69879
5.66759 -6.40223 -1.88644
8.77164 1.36857 -0.315334
6.77975 -0.608714 -1.3169
5.25728 -2.63626 -1.5884
-0.946547 -1.33581 -6.04527
0.0354687 -0.949862 -3.25833
2.11143 -0.519705 -1.84134
2.08498 5.63925 3.84515
1.65392 4.15781 1.29565
0.417796 2.30944 0.0474434
-7.45061 0.80878 -3.38703
-4.892 0.964916 -1.86731
-3.3624 2.31765 -0.339912
-4.56382 -3.61284 1.50723
-4.73456 -0.770223 2.38518
-4.25549 1.57013 3.27722
-1.77649 0.863889 9.97756
-3.26661 2.71305 8.17741
-4.34946 3.95701 6.23255
-2.71772 12.0217 7.81928
-4.08165 10.028 6.07419
-5.02255 7.67285 5.80891
-10.16 4.87633 7.25964
-9.72782 7.5787 6.08031
-8.33179 8.94423 4.44051
-3.63608 11.1796 -2.4226
-5.14429 11.7015 0.0939992
-7.05284 11.2834 1.73265
-14.3825 14.422 2.6669
-12.0197 13.1334 1.38744
-10.2582 12.0984 -0.1385
-11.9394 11.0064 -7.09188
-9.58009 11.7038 -5.4103
-8.59487 12.9852 -3.43802
-2.49158 16.5456 -2.32359
-4.66251 16.2876 -3.10006
-6.57487 16.2013 -3.56516
-10.5506 21.2476 -5.75566
-8.54034 20.3989 -4.96767
-6.67871 19.7582 -4.89838
-3.05803 22.7987 -4.32248
-1.49338 23.7664 -9.1087
-3.08462 22.9676 -7.62136
-4.04747 22.2395 -6.06453
timestep
-29.5297 -0.815071 -14.3557
-30.8163 -5.33918 -14.7352
-30.4536 -3.32342 -13.6455
-30.252 -1.40752 -13.2337
-30.6083 -1.22755 -5.59448
-29.9368 -1.19273 -7.81488
-29.1837 -1.58945 -9.59151
-25.2514 -0.251738 -15.2109
-25.5973 -1.94901 -12.7861
-26.1965 -3.54617 -10.8906
-23.8836 -6.21523 -5.21328
-23.5219 -5.76787 -7.46082
-23.1628 -5.20469 -9.31415
-18.9848 -5.88521 -14.6521
-19.3152 -6.08642 -12.3646
-19.686 -6.24998 -10.4367
-19.6972 -8.64325 -4.62833
-18.8818 -6.85013 -5.85399
-18.4799 -5.27548 -6.96748
-18.0332 0.519068 -9.6762
-17.4941 -0.952408 -7.96547
-16.4554 -2.0693 -6.71868
-15.1354 -5.33949 -3.74944
-13.2818 -3.97331 -3.46627
-13.6848 -2.15898 -4.11949
-10.6568 4.46312 -4.34537
-11.032 2.26193 -3.71578
-11.126 0.423639 -3.01382
-9.18266 -5.36577 -2.7833
-9.59767 -4.21404 -0.0663756
-9.68765 -1.66846 -0.186384
-8.8118 1.12858 5.99073
-7.87105 -0.212616 4.34799
-7.23247 -0.840019 2.59315
-9.92927 -5.24843 6.02109
-8.17882 -4.99105 4.52041
-6.53261 -4.43971 3.58932
-6.46271 -8.40681 -2.15363
-5.6894 -7.12549 -0.380883
-4.71688 -5.64137 0.474953
-6.53061 -1.0647 -6.09609
-5.23409 -2.46723 -3.80866
-3.39778 -3.47208 -2.35241
0.634485 0.954577 2.29358
-0.0110496 -0.802006 0.922412
-0.525051 -2.40071 -0.107596
3.1678 -3.57734 5.32034
2.99066 -4.13353 3.07497
2.0507 -4.72228 1.44688
-0.758943 -11.2686 6.36696
0.428145 -9.48531 4.29549
1.32524 -8.37958 2.18005
-3.13665 -7.67337 -5.4318
-1.35679 -7.76146 -3.04334
-0.822569 -9.01721 -0.889233
-0.516803 -13.6496 -5.60176
0.386583 -12.7773 -3.65102
1.40747 -11.7389 -2.3242
4.18245 -5.92115 -6.64393
3.49588 -7.88624 -5.61952
3.51356 -9.60715 -4.66083
9.24091 -11.9793 -7.20273
7.25965 -11.9925 -5.99573
7.23394 -10.3279 -4.94245
7.60089 -5.62404 -10.7604
8.87485 -6.42158 -8.18718
9.82925 -7.96092 -6.39213
13.6808 -6.36252 -1.04486
12.2868 -5.73879 -2.7913
11.3818 -5.10599 -4.42269
13.092 3.33195 -6.67367
12.4966 0.416704 -6.50861
11.3574 -1.36368 -5.08211
3.64913 2.28651 -2.51267
6.3698 1.10251 -2.78932
8.42851 0.921781 -4.28312
10.0229 7.0534 -7.0451
8.12661 6.1639 -6.04748
8.93464 4.5699 -5.21866
5.6373 10.6972 -2.29655
7.20104 8.17164 -2.05885
7.71837 5.6885 -1.79681
12.8322 0.656613 -0.0635434
10.1508 1.81045 0.535804
8.35009 3.47775 1.22907
9.50574 7.03923 6.578
7.94167 5.88394 5.31254
6.79144 4.48029 4.54575
2.63106 4.21324 11.0117
3.33355 5.15316 8.27246
3.4376 5.75656 5.79708
1.89747 12.1761 4.54361
0.543544 10.2987 4.70028
1.99629 9.2628 5.53532
6.59697 11.2759 9.76513
4.57791 11.5145 8.64761
3.64481 9.8005 8.91663
2.69232 10.6564 14.7707
0.502684 9.81509 12.9327
0.587366 8.49153 10.7547
-2.20608 1.9519 13.4061
-2.09784 3.87426 11.1317
-1.21773 5.46147 9.34041
-2.67519 8.65295 2.86597
-2.63361 7.02198 4.51539
-2.44904 5.4944 5.74556
-3.31775 -1.9629 6.40856
-3.40772 0.469801 4.68977
-2.99852 2.59868 3.34704
-8.89831 3.66052 1.06324
-6.34544 3.2883 -0.428297
-4.32044 1.7699 -0.117864
-3.92767 7.87906 -4.51568
-3.61978 5.01713 -3.74468
-3.36634 2.47966 -3.727
-1.76395 -0.367986 -9.42764
-1.44291 -1.25657 -6.60138
-1.04733 -0.492815 -4.20078
5.60833 -0.134888 -8.22257
3.99934 -1.34252 -6.02412
2.5846 -1.57353 -3.91518
8.05137 -7.35327 -1.98371
6.41996 -4.85976 -2.01926
4.93417 -2.93306 -1.25588
3.5441 3.30902 2.26629
5.06708 0.825053 1.64114
6.82096 -1.01346 1.42646
14.0152 -5.98785 3.85848
11.8428 -4.22107 2.83886
10.0583 -2.39946 2.85386
7.59466 -0.659527 9.64653
9.42749 -0.0101746 7.38834
10.6176 0.536811 5.20044
11.0992 8.05908 2.82828
12.2553 5.52008 3.87579
12.8822 3.58111 5.40868
21.2546 5.39694 5.44065
18.6422 4.4816 6.54424
16.1454 4.65803 7.03126
14.2383 2.78857 13.21
14.5184 5.39732 11.7971
16.2797 6.52512 10.3381
19.5392 4.94295 16.0128
19.2555 6.17338 14.0665
19.3656 7.26292 12.4289
25.127 7.41607 15.8096
24.2237 8.04383 13.7669
22.9922 8.38661 12.268
25.5024 9.76261 7.55776
21.7113 12.0718 6.07931
22.8194 10.6533 7.54307
23.7998 9.3893 8.69283
timestep
4.77436 -26.8414 7.62396
5.69367 -30.1528 11.5912
4.76946 -28.3807 10.4131
4.36621 -27.0594 9.00869
-0.146251 -23.0247 13.6228
1.27006 -23.5096 11.8504
2.82698 -24.0719 10.7823
4.88819 -16.5585 7.26151
4.71823 -18.6942 9.3328
4.81166 -20.832 10.7198
10.8506 -22.8903 12.9118
9.1499 -21.3131 12.9632
7.79505 -19.8856 12.8748
13.2407 -16.16 12.4573
10.9924 -16.5146 12.008
9.0503 -16.3469 12.2932
4.72698 -11.408 13.9333
5.71764 -12.7294 12.3039
6.20688 -14.1594 11.0403
8.91611 -11.323 4.48948
7.7415 -11.4416 6.48663
6.7382 -11.7446 8.15471
1.27759 -6.73842 7.64061
2.42756 -8.6262 6.93618
3.6628 -10.1272 6.61656
2.18389 -15.1597 3.29217
2.14436 -12.8428 3.40419
2.27425 -10.8919 3.16302
-2.69324 -7.22794 6.72849
-1.42184 -7.604 4.05968
-0.835732 -9.02715 2.02657
-5.54176 -12.9286 -2.32965
-3.95636 -11.276 -1.95861
-2.67345 -10.0199 -1.14788
-0.878841 -3.78097 0.163356
-0.113034 -5.75455 -0.785819
-1.78064 -6.35951 -1.64258
-6.66495 -1.90899 -4.91593
-4.52024 -2.59619 -4.35882
-2.83762 -3.54037 -3.96098
4.09335 -6.51198 -3.72556
2.32688 -4.14561 -4.12592
0.715113 -2.23587 -3.61809
4.37834 3.24086 0.113256
3.36271 1.79857 -1.39363
2.48102 1.07095 -2.99813
7.67235 0.379007 -5.02196
6.66447 2.34042 -4.30124
5.07528 2.34472 -5.46543
0.653116 6.55107 -11.6326
3.1196 5.55706 -10.2877
4.58001 4.07768 -8.81081
6.73289 -1.25394 -7.85214
8.46482 0.985988 -8.78142
8.26607 3.43268 -9.4719
11.911 9.89333 -10.2638
11.5577 7.65703 -10.7703
10.9835 5.77303 -10.728
15.4507 2.93204 -14.6662
13.5906 3.34139 -13.3415
14.1895 3.90658 -11.5517
21.2429 7.04389 -11.5167
19.1399 6.1816 -11.0514
17.3316 5.71946 -10.4207
18.3632 12.1405 -5.61036
16.9496 9.94419 -7.04534
15.8763 7.67807 -7.50779
11.152 4.10214 -3.08205
11.7898 5.29831 -4.96482
12.4423 6.51171 -6.37297
6.9789 10.949 -11.1468
7.5981 9.06775 -8.92016
9.04333 8.05788 -7.07791
10.1544 7.18555 -0.684105
7.76802 7.1695 -2.46887
6.5432 6.58117 -4.62666
0.881067 7.93748 -7.94831
1.22316 6.86648 -5.91894
2.85642 7.43491 -4.97552
3.67936 15.4442 -4.57298
3.06577 12.9142 -3.12282
2.03223 10.5854 -3.02012
-5.17543 7.01272 1.1583
-2.99911 8.50206 -0.229467
-1.4704 9.51567 -1.99988
-5.17478 10.9002 -7.13287
-2.99568 10.3652 -6.54324
-2.66249 11.5331 -4.99161
-6.98749 18.9133 -5.16849
-4.57143 17.3715 -4.3524
-3.38784 15.1354 -4.02883
-8.38602 15.7675 1.40345
-6.48585 15.0553 0.278924
-4.81274 14.4572 -0.571872
-2.79253 10.0933 5.70514
-3.56331 11.3503 3.914
-3.85889 11.8618 2.0347
-11.7612 13.2248 0.798694
-9.69214 11.0814 0.725875
-7.5228 10.854 2.04672
-7.40473 9.33965 10.4721
-6.09432 9.48223 7.79949
-6.66548 9.15506 5.33593
-10.4152 4.666 8.19631
-9.91676 6.08781 6.43211
-8.02066 5.68414 6.08175
-12.3432 -0.411618 4.05953
-10.7342 2.09009 3.87829
-8.22589 2.54272 3.95371
-2.1062 -0.166703 -0.301204
-4.80431 0.738403 0.582761
-5.77262 3.04115 1.0946
-8.33503 0.698933 -6.28684
-7.63603 2.6304 -4.12882
-7.52697 4.15454 -2.08669
-14.8027 8.60665 -2.665
-11.8694 8.34228 -2.21058
-9.52828 7.36249 -2.46095
-8.77665 14.0019 -4.07987
-6.93633 11.7613 -3.39183
-6.49606 9.27195 -3.72604
-5.59165 4.23214 -9.92695
-5.05124 5.61107 -7.34105
-4.71199 6.1158 -4.86463
-0.737445 0.974719 -6.26597
-0.451081 3.39146 -4.54616
-2.01179 4.41006 -2.80574
3.87936 6.83689 0.940302
1.04776 5.91328 0.843207
-0.945226 4.3226 0.840506
-5.13702 4.51416 8.45276
-3.493 4.82196 5.98644
-2.87808 3.38158 3.97406
-2.67507 -0.058988 9.64785
-2.57106 -0.896205 6.78976
-3.96688 -0.167959 4.78392
-7.95302 -4.7518 7.91313
-8.30109 -2.28011 6.28524
-7.26452 -1.88072 3.99016
-6.72649 -6.42497 -2.04195
-7.52305 -3.79653 -0.885572
-8.49653 -1.81857 0.395621
-12.6179 3.13235 -3.48715
-12.1115 1.36806 -2.06829
-11.5909 0.140426 -0.618175
-13.4734 -5.24824 -3.01421
-14.7732 -3.89409 -1.65071
-13.5599 -3.0959 -0.319634
-10.7277 -6.54269 1.23839
-10.7203 -5.295 6.12548
-10.8297 -5.00855 3.82583
-10.8574 -4.57634 1.90401
timestep
-16.0655 17.7799 -20.9245
-18.2733 15.412 -24.3646
-17.4358 16.9829 -22.8769
-16.8186 18.5732 -21.8915
-19.3061 25.4499 -24.503
-18.3178 23.5971 -23.5168
-17.7917 22.2339 -22.1954
-24.9639 22.5017 -22.5609
-22.3297 21.7103 -21.414
-20.5379 21.8157 -19.6025
-21.4071 25.7781 -14.2167
-21.0207 23.7577 -15.2895
-20.8825 21.8658 -15.8196
-18.0835 16.1855 -15.3119
-19.7548 17.5225 -14.4166
-20.9894 18.8028 -13.57
-26.4297 18.9077 -10.2455
-24.1617 18.4378 -10.1113
-22.3295 17.7181 -10.1844
-17.8429 15.6316 -5.67387
-19.8174 16.4414 -6.58389
-20.6731 15.2087 -7.86027
-19.5454 7.39424 -7.9484
-20.1429 9.60314 -7.56625
-20.6934 11.4629 -7.22117
-25.0607 14.0245 -1.65607
-23.5141 12.7714 -2.84796
-22.1768 11.6221 -3.72624
-15.9881 9.4086 -5.4301
-17.9659 8.6597 -3.33055
-20.345 8.56037 -2.41834
-22.6387 2.12412 -1.90004
-21.9076 4.17291 -1.09356
-21.4083 5.77522 -0.0619872
-21.5005 0.965969 4.33266
-20.9694 3.14296 3.73172
-19.9332 4.75897 3.28937
-13.1247 1.40823 3.11096
-14.9249 2.56202 4.01109
-16.3728 3.87121 4.27686
-18.6544 10.6603 4.7013
-16.2867 8.85078 4.68288
-14.4555 7.15044 4.17555
-9.016 6.93664 -0.507437
-10.2483 6.75132 1.44948
-10.7945 6.57498 3.33392
-8.48503 6.68031 7.99225
-7.44058 5.4175 6.35005
-7.22073 6.27349 4.58941
-2.85691 11.8901 4.52118
-2.71873 8.915 4.62017
-3.51356 6.62382 3.83201
0.042887 2.10943 -1.73925
0.746464 3.76809 0.634405
-0.517481 4.58197 2.69412
-1.09202 -0.33784 6.39518
0.413628 1.30405 5.7474
1.53937 2.88299 5.40021
3.22243 8.0699 9.36125
3.92045 6.30672 8.02471
4.46502 4.74799 6.95015
3.39545 1.32399 12.7165
4.46339 1.25459 10.6581
5.19432 1.53948 8.85106
1.12491 -4.39991 10.0874
2.21141 -2.74261 7.86172
3.65128 -1.08013 6.57137
5.79578 -0.302425 0.420714
5.69327 -2.26441 1.6546
4.21438 -1.89779 2.90336
-3.40161 -2.26964 4.20408
-1.27092 -1.90224 2.15334
0.928831 -2.78455 1.21255
3.40118 -2.23104 -6.23318
3.72275 -3.82323 -3.73479
3.06846 -4.55491 -1.38129
4.49589 -9.04061 2.9972
5.41611 -7.85692 1.22676
5.92549 -6.85703 -0.392408
12.6998 -4.17522 -0.884555
10.3189 -5.7567 -1.72776
8.5553 -6.94626 -3.13383
6.82697 -7.03405 -10.1354
7.56383 -8.6837 -7.76558
8.59999 -9.75282 -5.69535
10.796 -16.5518 -3.13654
10.4097 -14.7339 -4.52526
10.3914 -13.1033 -5.63087
7.58834 -19.496 -8.93986
9.3813 -17.1639 -9.41632
9.4233 -14.6549 -8.96054
4.13985 -16.2727 -4.75763
5.07635 -15.2942 -6.64124
5.72097 -14.2705 -8.19607
2.92023 -9.23925 -12.9904
3.24241 -10.3964 -11.0056
3.60387 -11.3142 -9.30085
-4.16106 -13.2778 -5.24895
-1.9471 -12.7763 -7.17956
0.0726885 -11.3965 -7.90009
0.417404 -10.778 0.993429
0.310236 -10.507 -1.97229
0.405307 -9.86493 -4.43827
3.74484 -5.9557 -7.15509
3.90545 -7.46674 -5.40198
4.06673 -8.91486 -4.07615
6.73946 -16.2627 -1.37959
6.75681 -13.2843 -1.28491
6.52468 -10.8182 -1.88919
14.175 -12.9216 -1.1852
11.9593 -10.9321 -1.29897
9.85581 -9.8643 -0.329649
7.54858 -11.0249 6.37902
8.90169 -9.01937 4.639
9.66905 -7.56595 2.68912
9.6178 0.400568 1.13182
10.8045 -1.76888 2.79484
10.2917 -4.01423 3.88942
3.2257 -7.24921 5.24255
5.70319 -5.64255 5.64389
7.28491 -3.71966 6.19446
5.94219 -8.32354 12.5267
6.7059 -5.93697 10.9138
6.88141 -3.57453 9.97014
8.94944 3.92629 12.8396
8.51334 0.995965 13.1612
8.73866 -1.46343 12.5263
11.1701 -3.48492 20.9225
10.3698 -3.22012 18.0642
10.3186 -3.19888 15.5148
15.152 -2.94894 8.46739
13.6973 -4.18733 10.7544
12.7602 -4.75887 13.0561
14.9096 -12.4976 15.363
15.3967 -9.58168 14.988
15.4866 -7.2136 14.0469
21.4467 -2.57806 14.4296
20.3632 -5.35052 14.2879
19.0317 -6.86209 12.7244
21.7853 -3.95838 6.54246
20.9187 -6.51821 7.79816
21.3744 -7.87463 9.90893
25.2483 -13.2083 6.32499
25.0458 -11.4413 7.8147
24.3598 -10.0583 9.03863
27.229 -4.1774 10.084
27.3181 -6.49449 10.0095
27.6558 -8.43524 10.0085
31.3872 -10.6353 12.2815
32.0005 -14.3521 8.92906
31.1722 -12.6606 10.2838
29.9049 -11.3335 11.0003
timestep
-0.883231 -14.9648 -7.86728
0.914716 -14.775 -3.15518
-0.326806 -15.4021 -5.012
-1.40553 -15.5803 -6.65075
-3.82039 -18.8319 -3.6844
-5.63668 -18.3933 -5.0596
-4.93793 -16.7297 -5.85012
-10.4978 -13.389 -2.25453
-8.71924 -13.4578 -4.64462
-7.4448 -14.0289 -6.77819
-9.51471 -14.0836 -13.3735
-8.22657 -13.3637 -11.5833
-6.97458 -12.6001 -10.2678
-10.2612 -8.27949 -13.1801
-8.17422 -8.7421 -12.2786
-6.54202 -8.94003 -11.1934
-8.77921 -6.28705 -5.50018
-7.82733 -5.80136 -7.55941
-7.12642 -5.6446 -9.39382
-3.39654 -1.02889 -11.8366
-3.29683 -2.45906 -10.0126
-5.00428 -2.51327 -9.03151
-11.4834 0.0292592 -9.59641
-9.27573 0.243582 -8.91627
-7.50311 0.179401 -8.0592
-3.96878 5.47329 -7.82429
-5.05011 3.75977 -6.69426
-5.75421 2.36753 -5.49143
-13.2208 2.47894 -4.52082
-10.5567 2.45347 -3.18586
-8.14064 1.9207 -2.56819
-2.9251 2.31824 1.76358
-4.65251 1.17896 0.714525
-5.77313 -0.0491396 -0.342292
-7.77647 -6.14233 -0.0678234
-5.53274 -5.56859 -0.205212
-5.63401 -3.74457 0.532072
-1.53074 -6.07105 5.22388
-1.22133 -4.74908 3.34264
-2.79342 -3.59803 3.05191
-9.49626 -1.41503 3.44022
-6.71006 -1.04728 4.43129
-4.24135 -0.419471 4.54863
0.112651 2.18588 8.27536
-0.215937 2.90924 6.09564
-2.06298 2.53907 5.51926
-6.78073 7.48017 3.66972
-4.72815 6.63803 4.34802
-3.06102 6.19917 5.30144
1.39869 6.90371 10.7864
0.00694867 8.03405 8.4061
-1.41902 9.31628 6.72532
-1.94061 15.9189 2.51476
-2.03894 13.2112 3.75538
-1.5952 13.084 6.26325
-4.19267 17.1451 10.8023
-2.91415 16.9035 8.88151
-2.38325 16.7291 6.99242
-3.43784 22.9872 2.38595
-2.45727 21.3083 3.65174
-1.93522 19.8415 4.85882
-1.29366 21.7503 11.0277
-0.281181 21.8868 8.94479
0.516391 21.6044 7.16573
4.85516 20.5211 12.1599
3.36515 18.6338 10.3997
2.58213 18.5195 7.97561
6.01505 14.2289 3.37428
4.25462 14.7564 4.7903
2.77871 15.2914 5.9804
1.42707 13.841 13.3457
1.35597 12.7788 10.5623
2.15533 12.2674 8.19547
8.52479 11.3484 6.64434
5.76526 10.5996 5.80495
3.34487 9.85138 5.51442
0.170919 8.2365 -0.0409725
0.987803 7.58642 2.03086
1.93842 6.88161 3.60581
5.64525 0.985857 -2.00967
3.97175 2.13866 0.169972
3.09799 3.6092 2.06122
3.11715 1.63715 9.48643
3.84178 1.04653 6.65686
5.18495 2.47673 5.0281
7.89868 8.4834 3.16184
8.03993 6.43035 4.23301
8.29032 4.66648 5.07388
15.5768 6.45581 7.79457
12.7582 5.55299 7.44694
10.4894 4.64269 8.17263
7.00381 9.45036 11.4224
8.54851 7.74215 11.7022
9.97038 6.3929 11.5055
15.3712 6.7918 15.1532
13.5479 5.45449 14.634
11.8735 4.51048 14.2026
6.60839 7.19516 19.7132
8.35933 6.61198 17.3735
8.76989 4.29752 16.3849
1.91136 4.3905 15.6939
4.34365 4.08437 13.9996
6.55696 2.86817 13.6463
9.09849 -3.03396 14.2393
8.54743 -1.45841 12.6279
7.94608 0.0487052 11.5108
10.6614 1.36051 3.31449
9.28374 0.0323083 5.59883
7.95084 -0.374086 7.73444
2.44813 -4.62031 11.0878
4.02506 -3.33681 8.90921
5.51101 -3.14845 6.84548
-0.701086 -2.18852 7.95242
0.754313 -1.81069 5.37962
2.76246 -2.88711 4.23448
2.47228 -7.76598 0.16203
3.30098 -4.90781 0.00541946
2.77585 -2.45412 0.459349
-1.52972 4.9513 -2.51007
-0.0374461 2.39498 -2.16553
0.661367 0.042095 -1.47414
2.63182 -3.3777 -8.63328
1.67321 -3.36543 -5.8117
-0.129349 -2.17033 -4.46077
-7.83304 -3.485 -2.83693
-5.20338 -3.31826 -4.22886
-3.21009 -4.05912 -5.63613
-3.70469 -11.1368 -5.13417
-4.18773 -8.9992 -7.15347
-3.24194 -6.87096 -8.19202
-6.43061 -3.14637 -15.1245
-4.99458 -5.3101 -13.6629
-3.48515 -6.46439 -11.9624
-0.70597 -1.26767 -14.2684
0.0860358 -3.91344 -13.149
0.254816 -6.40489 -12.6325
6.29491 -8.60516 -8.08308
4.03132 -8.64049 -10.0209
2.48473 -9.3941 -11.9031
-2.66409 -13.3711 -16.541
-0.893685 -13.1516 -14.154
1.05866 -12.8583 -12.54
0.232981 -17.6228 -9.19719
1.1013 -18.2294 -11.2613
1.87676 -16.4771 -11.7182
-0.488711 -20.775 -14.4717
0.663097 -18.9698 -15.3644
2.05254 -17.5733 -15.3524
4.60822 -13.8064 -17.791
-0.0733328 -12.1476 -19.6788
1.12731 -13.6076 -18.3337
2.66444 -14.4608 -17.4448
timestep
-16.7133 -18.515 21.3844
-19.6182 -22.1783 18.697
-17.9447 -20.8413 19.5881
-16.6455 -19.6599 20.4811
-14.0151 -24.0013 18.4396
-13.6169 -21.7507 18.0411
-13.7646 -19.7866 18.0063
-14.3641 -11.9714 16.4795
-13.2251 -14.6785 15.9746
-13.0614 -17.1486 15.363
-13.4878 -22.5219 11.2635
-12.5618 -20.4486 11.7396
-12.0419 -18.5647 11.9874
-14.3703 -18.7298 5.49094
-13.8813 -17.722 7.52257
-12.6901 -16.7192 8.72932
-16.5221 -12.644 5.45974
-14.8359 -12.6735 7.05297
-13.4607 -13.0109 8.42258
-8.00003 -12.8541 12.5042
-10.0149 -12.0082 11.725
-11.6441 -11.0694 11.1375
-15.1051 -5.84185 14.9267
-14.2184 -6.96873 13.1029
-12.9983 -7.55957 11.6735
-7.68463 -6.73151 8.87244
-9.47955 -5.52317 9.70945
-11.1485 -4.59173 10.1869
-15.5651 -1.25009 13.082
-13.5863 -0.250597 11.0906
-12.2935 -1.14121 9.08109
-7.65514 3.51147 6.39283
-9.48708 2.97742 7.71237
-10.1584 1.25099 7.04182
-11.8617 0.933418 0.654446
-10.0512 1.16036 2.0873
-8.74241 1.48559 3.5233
-10.482 6.96183 5.6355
-9.19878 6.0077 3.95462
-7.79764 5.11274 2.89785
-1.82401 10.5361 4.94467
-3.01517 8.23547 3.47211
-4.36749 6.55012 2.11812
-3.92237 8.12591 -1.83669
-2.18538 6.59627 -1.99636
-1.54491 5.79886 -0.312661
3.28176 1.72769 1.95323
2.6973 3.4075 0.463578
2.18969 5.10264 -0.402289
6.74166 10.4297 1.50665
5.23548 9.07398 -0.678291
4.68635 7.21601 -2.33628
4.2565 4.29865 -8.92685
6.3625 4.90658 -6.90804
7.29134 6.17142 -4.89808
8.65136 9.78991 -7.84152
10.2363 8.13038 -7.50069
10.8014 7.31568 -5.79835
16.3338 3.56664 -5.44911
15.0825 5.43487 -4.87789
14.2698 7.11911 -4.25843
19.3365 6.64077 -7.93248
18.1777 8.28677 -6.77919
17.0298 9.36356 -5.59435
20.3317 17.2557 -3.10662
19.5544 14.6099 -4.23628
17.6572 13.0509 -4.92375
13.0051 16.1092 -5.35309
14.5435 15.6883 -7.03785
16.2297 15.0443 -7.82702
23.8544 19.3956 -7.69108
21.361 17.9047 -8.35469
19.1524 17.0061 -9.25858
23.3416 12.1796 -14.4791
21.2511 13.8431 -13.1589
19.0151 14.6593 -12.2442
14.6375 13.0848 -18.4485
15.4487 13.7406 -16.3763
16.038 14.019 -14.5172
10.4117 17.2481 -9.99413
12.0452 15.0505 -11.1699
12.7714 13.1938 -12.7598
13.2002 7.71194 -19.5603
13.0046 8.62475 -16.7303
12.4781 9.86219 -14.5637
7.16122 5.68885 -11.5136
9.29657 6.4789 -11.9591
11.1197 7.16098 -12.2619
13.6877 10.0731 -8.20502
14.2834 7.2083 -8.76934
12.9499 5.19044 -9.57719
11.6645 3.68571 -2.88527
11.2888 3.43012 -5.16034
11.083 3.02215 -7.07662
5.22602 -1.4951 -9.67487
6.73779 -0.229624 -8.45196
7.87923 1.0096 -7.43099
8.76708 3.63005 -0.528271
7.15903 1.9643 -2.4044
5.69695 1.1367 -4.32269
2.75941 -4.1135 -8.77468
2.35504 -2.4511 -6.33474
2.2421 -0.32228 -4.93551
-3.13288 3.4494 -4.60071
-1.93194 1.60537 -3.86607
-1.12818 -0.0649863 -3.19915
-3.42419 -7.38985 -3.2294
-4.6006 -4.66053 -3.44681
-3.91904 -2.48441 -2.3056
-11.5206 -1.46557 -2.47153
-8.77269 -1.48139 -1.31866
-6.70663 -1.71159 0.158745
-2.00753 -0.598631 7.54852
-4.01769 -1.14557 5.41768
-5.85614 -1.96704 3.85258
-12.7692 -3.4078 3.81662
-9.99621 -3.345 4.90609
-8.54364 -2.03079 6.53871
-8.28577 -3.91869 14.563
-8.75253 -1.74763 12.5757
-8.25803 -1.00582 10.1866
-2.47124 1.14319 15.2571
-4.32253 1.08845 12.9225
-5.55854 1.60796 10.7534
-4.70687 8.41481 10.2077
-3.50127 6.17996 8.64811
-4.19761 3.81979 7.97935
2.12829 3.41144 4.98769
-0.622055 3.77064 3.8982
-3.04253 3.16082 4.41963
-6.11 4.53495 -2.06253
-5.10544 2.49993 -0.131216
-3.72354 0.982038 1.38168
-2.19103 -5.95752 4.95279
-2.31281 -4.65759 2.27403
-2.16396 -2.46073 0.987904
5.22301 -3.07157 -1.55957
2.34606 -3.82574 -1.74605
-0.151639 -3.43846 -2.08367
-3.01767 -0.230701 -7.41745
-2.23395 -3.07615 -7.0056
-0.964159 -4.74732 -5.55741
-2.67584 -10.966 -6.24176
-1.21348 -9.27358 -6.85798
-0.293822 -7.77738 -7.75047
4.71034 -6.70968 -13.2084
3.25145 -7.94303 -11.892
1.618 -8.51456 -10.9506
3.07625 -12.1312 -13.2418
-1.31517 -13.5508 -14.1208
-0.396964 -11.4228 -14.2245
1.06315 -11.7085 -12.9333
timestep
-0.0971516 24.463 2.25745
0.510718 26.7058 6.50265
-0.434915 26.1648 4.45438
-0.964831 25.5685 2.65311
-6.79459 28.9103 3.95845
-5.38427 27.4646 2.81681
-4.46102 26.4153 1.42851
-3.68825 33.7372 1.45632
-3.29954 31.1899 -0.0405323
-2.79875 28.8631 -0.95569
1.74789 30.0445 1.87147
1.38795 28.4775 0.198937
0.684991 27.3796 -1.27795
3.15271 20.3427 0.464093
2.78896 22.2812 -0.7575
2.34223 23.9802 -1.64887
4.34008 22.6169 -8.91861
3.39477 22.7295 -6.80293
2.30032 22.5609 -5.17362
0.731849 16.1261 -8.97349
0.519111 18.0642 -7.71623
0.315041 19.6104 -6.51271
-5.26422 18.3836 -7.52106
-4.06283 19.3593 -5.7927
-2.79582 18.1495 -4.89151
0.791855 15.7227 0.0579616
-0.998827 15.3335 -1.36486
-2.66259 15.2681 -2.41778
-7.97748 14.8593 -6.23174
-6.63419 13.1391 -4.20272
-5.29133 12.5404 -2.11926
-8.2876 10.4339 3.5254
-7.22016 10.0102 1.5096
-6.04736 9.48866 0.0151301
-1.3588 4.83828 -0.112795
-3.52151 5.42407 -0.714425
-5.4218 5.87356 -0.974336
-11.2742 2.37064 -3.75641
-9.98886 3.32762 -2.07879
-8.87941 4.3088 -0.779917
-11.1135 7.98324 5.10746
-10.8223 5.2121 4.05087
-9.89521 3.24239 2.72302
-6.50633 -1.97918 1.24417
-8.1029 -1.24075 2.75681
-9.34891 -0.307481 3.96402
-14.3362 -1.26862 8.77881
-12.3849 -1.94891 7.72426
-10.6302 -2.33081 6.91437
-4.05478 -5.56403 9.41169
-7.02445 -5.44469 9.62909
-9.51783 -5.18637 9.16128
-17.7644 -4.3864 10.5774
-15.0907 -5.48066 11.3084
-12.5849 -5.01663 11.3983
-9.05303 -5.90089 17.363
-10.9731 -5.54358 16.1107
-11.09 -4.10435 14.7707
-11.0482 1.79419 18.4398
-9.89157 0.13324 17.3058
-9.0267 -1.49034 16.6009
-6.01515 -4.94237 20.9812
-5.79204 -3.19586 19.4704
-5.5991 -1.67695 18.2308
-2.22819 -8.29578 17.2658
-3.71711 -5.85426 16.4276
-3.97952 -3.55679 15.3528
-2.57621 2.27375 14.7948
-3.48089 1.39342 12.8483
-4.08041 -0.457748 13.1562
-10.9909 0.00668084 11.2856
-8.35611 -1.28817 10.7742
-6.00046 -0.851953 9.90063
-2.07845 0.701245 4.20475
-4.85577 0.660175 5.2843
-6.95672 0.9569 6.69852
-10.5747 5.85188 10.1891
-10.3487 4.11955 8.66254
-10.3266 2.40864 7.68627
-16.5892 5.35174 5.18202
-14.9025 2.95666 4.63512
-13.3159 1.23887 5.65204
-18.878 -4.3487 1.8628
-16.6965 -3.12544 3.48314
-14.4836 -2.0575 4.16448
-8.21015 -6.71144 4.5038
-10.2808 -5.69902 4.23961
-11.9974 -4.89347 3.70421
-15.0667 -4.68966 -3.35153
-13.4906 -6.45927 -1.54465
-12.9945 -7.19119 0.847369
-17.202 -10.9562 4.76851
-15.0412 -10.6578 3.97818
-13.3258 -10.225 3.11157
-10.6121 -16.1081 2.29653
-10.0984 -13.8492 2.16998
-10.0317 -11.8804 2.19058
-4.98708 -4.80441 0.362042
-6.34462 -7.39683 0.924946
-7.46444 -9.6477 0.498186
-10.2895 -11.8246 -5.51311
-7.76321 -11.7855 -3.93302
-6.35008 -12.3805 -1.89549
-2.19833 -9.75179 -5.08939
-1.74621 -11.9079 -4.36188
-2.62573 -12.316 -2.64699
0.477019 -16.1354 4.22115
0.476466 -15.2329 1.3811
0.173569 -13.3246 -0.282779
6.93093 -11.4217 2.82091
5.51785 -12.873 0.635205
3.85137 -13.3342 -1.23899
3.6975 -16.7861 -7.78779
5.32084 -15.2173 -5.84089
6.49448 -14.5757 -3.6706
14.6556 -15.9437 -0.653913
12.3364 -15.3985 -2.44396
10.2942 -14.5365 -3.70437
13.3824 -15.2509 -11.8702
11.9613 -14.098 -9.51818
10.8286 -13.486 -7.31712
3.56852 -9.68119 -6.94335
5.47471 -11.5081 -8.32504
7.84213 -11.9985 -9.13583
10.7246 -5.57669 -14.2763
9.57741 -7.89677 -12.7993
9.93417 -10.1896 -11.7419
14.3127 -11.3536 -16.791
14.7055 -11.4764 -13.8395
13.7267 -10.0723 -11.9493
18.5878 -10.3728 -5.12613
16.7587 -10.1177 -7.46488
16.1145 -8.58231 -9.39622
16.9384 -2.19559 -5.61814
18.0253 -3.73471 -7.92686
18.7674 -5.8788 -9.0907
25.1854 -8.51957 -3.77526
23.6002 -8.24283 -6.28345
22.1697 -7.29981 -8.17212
18.6355 -5.58185 -14.5236
21.1758 -6.45441 -13.2329
22.5545 -8.10701 -11.8654
24.3903 -14.6899 -13.5636
24.5578 -12.3773 -13.4855
25.1667 -10.527 -13.1922
31.1246 -7.74587 -11.9032
28.8832 -8.03619 -12.4267
28.5956 -9.12577 -14.0425
30.1931 -9.66865 -18.9614
32.0672 -14.0014 -15.5844
31.3515 -11.9949 -16.5033
30.6972 -10.2092 -17.0171
timestep
18.7575 -5.15086 -34.0677
20.8202 -2.69689 -37.5805
19.1531 -3.85545 -36.4575
18.1423 -5.16816 -35.3917
16.1482 -4.74386 -31.8517
14.0446 -4.67734 -32.8279
14.4565 -4.50605 -34.7467
15.2076 -5.24178 -40.7514
12.7289 -4.40618 -39.3237
11.6925 -3.53003 -37.1649
5.7924 1.58676 -36.7922
7.16865 -0.280369 -36.8387
8.30541 -1.81459 -37.3233
7.92438 -5.70586 -43.8377
7.18398 -4.46708 -42.0212
6.92634 -3.10632 -40.6201
5.4705 0.910111 -44.2079
4.46821 -0.00667797 -42.3272
3.82929 -0.905713 -40.6949
-1.64928 -3.94178 -42.5202
-0.219253 -3.09727 -40.9003
0.90793 -2.89391 -39.2975
6.03783 -7.10887 -39.3911
4.36262 -6.08984 -38.1511
2.87025 -5.31587 -37.1241
8.50703 -6.61527 -32.4449
6.6212 -5.48544 -33.1862
4.87504 -4.94092 -33.9178
0.374414 0.173672 -36.8282
1.95391 -1.34377 -34.8076
3.58967 -1.52504 -32.8598
7.81394 2.47557 -29.0684
5.80962 1.36934 -29.4444
4.2806 0.128858 -29.5091
-1.80038 -1.75263 -26.4103
0.351925 -2.52734 -26.7973
1.3174 -0.907654 -27.3677
-1.26574 4.77154 -28.0684
0.254222 3.5772 -26.7856
1.36925 2.45954 -25.6073
5.00845 6.35548 -21.8585
3.289 4.00823 -21.2149
1.72414 2.09483 -21.8415
-1.00633 -4.15801 -18.8748
-0.5274 -1.88983 -18.9665
-0.264967 0.0240828 -19.3525
-4.85951 4.61554 -20.6149
-3.25159 4.02232 -19.0512
-1.95269 3.09979 -17.8925
3.1142 0.281788 -15.0956
1.16167 2.36955 -14.2534
-1.30917 2.99127 -14.1489
-5.86468 8.19935 -14.3855
-4.56327 7.36656 -11.8373
-2.68837 5.63865 -11.7975
2.21888 6.0567 -6.91223
0.0118222 6.01148 -7.62583
-1.89698 5.85461 -8.08708
-7.77758 3.87241 -6.84225
-5.86748 4.99453 -6.15321
-4.32207 5.71283 -5.16495
-3.29286 10.7996 -2.00929
-3.14133 8.48698 -1.90374
-3.00669 6.53265 -1.69542
-7.76221 10.6766 2.23526
-6.01311 8.27739 1.98097
-5.29489 5.93359 1.27868
-3.51536 -1.16181 3.16357
-4.32759 0.444301 1.69964
-5.1735 2.13759 1.15363
-9.90583 1.0536 -5.26942
-8.98598 1.02554 -2.43508
-8.11285 0.149193 -0.205247
-4.95425 -6.02851 -0.883339
-6.90501 -4.40895 0.682527
-8.17231 -2.79505 2.1964
-13.5047 -2.38302 6.29166
-11.3829 -1.67123 5.68031
-9.91004 -2.97489 5.57099
-4.35401 -8.90213 8.00904
-6.52599 -6.87799 7.75259
-8.57784 -5.41915 8.1577
-13.4291 -3.9488 13.437
-10.7054 -5.15725 13.3997
-8.62759 -5.47889 11.9569
-2.79298 -4.30253 14.9324
-4.87189 -5.32367 14.7991
-6.32612 -6.65144 14.744
-2.73822 -12.2398 15.2007
-5.19837 -10.8897 16.2034
-6.26585 -9.08861 17.6591
-1.92597 -5.58842 20.5043
-3.83063 -6.8119 21.012
-5.54084 -7.77961 21.152
-9.80422 -1.40122 22.1568
-8.5719 -3.34893 22.4218
-7.70595 -5.0898 22.7386
-14.0143 -7.58217 19.4228
-12.3216 -7.93589 21.8497
-10.7287 -7.18498 23.6941
-10.553 -14.2743 21.8853
-11.7292 -12.3573 23.8403
-11.0344 -10.5278 25.4751
-5.37427 -12.833 22.8025
-6.35953 -11.6452 24.5348
-7.24834 -10.3964 25.7723
-1.15458 -11.1339 23.0936
-2.4993 -9.39827 25.1085
-4.4276 -7.8505 25.7317
-3.12877 -3.53909 31.8504
-3.64612 -4.20817 28.9929
-3.93747 -4.15332 26.4603
-7.92406 2.55722 23.1671
-5.50586 0.826212 23.3575
-4.02285 -0.861493 24.5635
0.901439 4.74292 28.7286
-0.795178 3.44491 26.6508
-1.00398 1.35576 25.2036
2.11073 -2.96467 19.9987
2.93766 -1.10709 22.1773
2.5348 0.454768 24.1523
8.76151 0.814715 22.1776
7.49312 2.51388 24.2715
5.46629 2.23106 25.7928
8.19911 1.90715 33.7858
6.53596 3.04191 31.5888
5.93205 3.78979 29.227
9.21266 10.7655 26.8112
7.88823 8.47624 28.1844
6.09065 7.55181 29.739
3.39643 8.24404 37.5927
2.79851 8.19571 34.6737
3.35973 8.50088 32.205
2.48959 13.9621 36.2224
2.05013 13.0189 33.43
1.94579 11.8687 31.1566
2.28585 13.2524 22.2825
1.48015 13.3165 25.1508
0.993992 12.8398 27.6083
-5.43236 9.41586 25.6263
-2.92073 8.37984 26.8506
-0.699741 9.60068 26.5691
4.91941 10.2631 22.2481
4.17799 9.64823 24.3587
2.42147 8.78 24.563
-0.693917 4.62348 21.2078
1.5371 5.04216 21.687
3.14705 5.54593 22.7045
6.73799 4.52085 19.6318
4.98585 0.270628 17.6825
5.11761 1.94578 19.2822
5.44264 3.28467 20.6902
timestep
-6.20396 3.71536 -12.3983
-11.4533 4.13522 -13.0426
-9.23745 4.4116 -12.4132
-7.29322 4.67346 -12.2335
-9.49581 9.82337 -9.43558
-8.4442 7.82732 -8.89492
-7.33274 6.20666 -8.75676
-12.431 0.310607 -9.99064
-10.8294 1.96302 -8.09726
-8.44444 2.7461 -7.64858
-1.78996 0.966689 -10.7933
-3.9512 0.596033 -10.0357
-5.74719 0.583632 -9.22622
-9.4004 -3.98678 -12.5081
-8.03716 -3.68809 -10.6548
-6.69884 -3.09348 -9.33707
-5.41251 -7.67148 -6.74978
-3.62619 -6.21515 -6.48408
-3.80017 -5.27521 -8.20661
1.0414 -5.08281 -13.3279
-0.151765 -6.04906 -11.5886
-0.913025 -6.95823 -10.0154
3.76208 -11.9601 -7.0504
2.11417 -10.3279 -6.99626
0.786207 -8.8899 -7.21878
-3.39542 -8.32615 -3.26483
-1.3162 -7.91206 -2.32264
-0.28593 -7.36161 -3.90897
5.90755 -7.41242 -6.14639
4.70275 -8.42688 -3.61662
2.88408 -7.94329 -1.89585
-0.336191 -6.58752 3.93895
1.79066 -7.43925 3.57365
2.61993 -7.14797 1.81059
6.01113 -3.85695 5.93826
6.91537 -5.39159 4.45178
5.90277 -5.48888 2.76474
5.01845 -3.00226 -0.589297
7.22616 -2.34444 -0.864426
8.07303 -3.81922 0.129939
15.5932 -7.94518 2.4622
13.1981 -6.32305 1.74615
11.47 -4.44821 1.71261
16.2593 -3.4409 6.3577
14.4049 -2.59949 5.24613
13.0483 -1.87161 4.01699
17.1843 3.6254 4.49496
15.5628 2.26096 3.55083
14.2454 1.3529 2.40161
20.8349 1.38086 1.20035
18.5641 0.724015 -0.614105
16.0619 1.10349 -0.926761
14.1798 6.33123 -4.19901
15.1206 3.65638 -5.11573
14.9905 1.16842 -4.57199
18.5614 2.6353 -10.9579
17.2835 1.49713 -9.39133
16.5733 0.376933 -7.93475
18.4202 -6.15578 -6.54976
18.5036 -4.17347 -7.7522
16.861 -3.3154 -7.08391
18.5373 -3.24218 -1.11143
16.7136 -3.0249 -2.52897
15.2084 -2.61963 -3.73355
9.67045 -4.2427 -7.21602
10.4626 -3.04775 -4.60356
11.6611 -1.47726 -2.99117
11.2184 5.48727 -1.37943
11.1444 3.17453 -1.54723
10.4213 1.45439 -0.915508
8.39134 -1.25563 6.0885
7.32896 0.213594 3.72352
7.60853 1.64591 1.6324
6.51244 8.60663 -1.82494
6.03539 6.17137 -0.174981
5.36985 4.71149 1.80701
0.552786 6.94989 0.219683
0.611167 6.84145 2.53641
1.81657 5.35144 2.9922
0.965005 3.63079 9.86458
0.156671 2.53793 7.21267
-0.709622 3.27851 4.93158
-2.88557 5.63375 -1.15715
-3.8845 4.5719 1.44189
-4.20018 3.03201 3.44969
-8.55667 2.34635 8.96741
-7.6518 1.46272 7.02247
-6.62709 0.890023 5.44038
-8.96949 -7.17603 4.38506
-7.87844 -4.59632 3.36766
-8.36811 -2.18951 4.05365
-14.4162 -0.129491 2.45566
-12.2408 -0.858424 2.11148
-12.1333 -2.21045 3.54024
-15.2526 -5.62971 8.69426
-13.9601 -5.64513 6.76768
-13.1462 -5.58031 4.97487
-18.0985 -8.07481 6.91121
-17.1366 -7.32553 4.19211
-15.683 -6.45772 2.28513
-19.5504 -1.26812 -0.0773084
-16.9944 -2.79388 0.0615257
-14.6685 -3.79719 -0.231269
-12.5001 -0.667973 -5.32066
-11.9775 -1.65915 -3.28919
-11.3707 -2.52632 -1.62765
-6.06812 -7.41042 -2.21973
-6.35372 -5.01164 -0.474816
-7.85019 -2.95772 -0.263923
-3.06157 -1.46619 5.4909
-4.39944 -1.91703 2.86655
-4.70578 -0.972394 0.517861
3.02213 1.17948 1.34026
1.23793 -0.614443 -0.234181
-1.21595 -0.547056 -0.924419
2.07437 -3.74606 -5.31293
-0.83534 -3.15646 -5.05539
-2.46258 -1.29354 -4.43563
-8.84598 -5.34839 -6.31087
-7.7313 -3.1336 -4.65782
-6.23562 -1.17611 -3.99929
-4.09527 4.85088 -6.56441
-5.37183 3.27567 -4.38049
-6.16566 2.18028 -2.2189
-14.0791 3.14815 -2.45668
-11.4206 2.32539 -1.39081
-9.29177 3.27291 -0.355142
-13.4379 1.65169 5.8232
-10.8976 2.59978 4.58675
-9.04666 3.88016 3.38801
-9.95923 10.7044 6.52762
-9.16041 7.89878 5.91891
-7.25318 6.21072 5.79465
-6.11753 3.42425 11.9759
-4.30084 3.69153 9.62884
-4.10187 5.4215 7.76603
-2.64889 11.6035 3.73104
-1.59453 9.74252 5.80604
-1.08228 7.33739 6.48089
5.01143 10.5708 3.22777
4.0723 8.83075 5.45725
2.68805 7.29816 6.95309
5.01374 12.2552 10.8049
4.33115 10.038 10.785
3.73134 8.18359 10.4981
-1.38386 6.60963 15.2323
0.678708 6.22628 14.2417
2.53173 6.30877 13.5782
6.5777 3.94355 14.6254
4.29738 3.94124 19.4417
4.10983 3.8992 17.1297
4.62159 3.61069 15.2493
timestep
-18.5519 -15.8413 -5.68494
-18.0342 -12.8099 -2.29164
-18.2658 -13.4896 -4.4977
-18.2053 -14.5124 -6.18031
-24.518 -13.3065 -7.14013
-22.3285 -12.551 -7.27322
-20.5477 -11.7098 -7.22859
-17.2131 -9.21583 -2.16845
-18.0338 -8.12071 -4.81564
-17.9986 -8.89157 -7.24643
-16.0303 -4.62296 -11.3402
-15.4506 -6.85884 -11.5574
-15.4386 -7.84423 -9.85141
-8.56717 -11.0777 -10.4853
-10.1535 -9.49051 -9.89639
-11.6578 -8.21841 -9.91273
-13.3061 -1.93375 -10.9933
-11.5429 -3.42719 -10.7857
-10.223 -4.87303 -11.0044
-3.92635 -7.53252 -14.2099
-5.29629 -6.76634 -12.5015
-6.65393 -6.16204 -11.2083
-9.36852 -4.16088 -5.83747
-7.47576 -4.85039 -6.98833
-5.71204 -5.49055 -7.58862
-4.40018 -6.87063 -1.59218
-3.83396 -7.52253 -3.74551
-3.36483 -7.75976 -5.64406
1.94572 -11.6061 -11.5926
0.1612 -11.0769 -9.26544
-0.900018 -10.2618 -7.09476
1.81523 -15.9611 -7.5502
1.94353 -13.9931 -6.32824
1.37464 -12.5615 -5.1004
4.16723 -9.16873 -10.0717
4.04605 -9.48579 -7.77669
4.07557 -10.0035 -5.87618
4.19048 -9.43524 0.33363
3.30855 -8.24156 -1.44954
2.45533 -7.86534 -3.18488
0.53076 -5.42194 -10.4683
0.484205 -5.78935 -7.51143
0.841426 -5.01334 -5.10878
-4.99944 -1.37416 -7.92084
-3.60235 -2.21131 -6.26865
-2.21897 -2.76448 -4.97979
-2.79019 -0.459808 2.24488
-3.02215 -0.774511 -0.0419476
-3.56129 -0.938374 -1.92964
-9.25162 4.70363 -3.47123
-6.70342 3.27896 -2.8734
-4.24036 2.76229 -2.46242
3.08091 4.78946 -0.937688
0.136251 5.05073 -0.562057
-2.1326 4.28086 0.310919
-3.42542 2.4864 6.67812
-2.80934 4.24465 5.29559
-2.45462 5.56159 3.87406
2.02717 6.46367 8.32468
1.13362 7.40966 6.40398
-0.0119519 8.23347 5.02924
-4.41026 12.7091 3.54899
-2.33236 12.1328 4.40486
-0.436333 11.852 3.94951
4.35106 9.54552 -0.419635
4.15774 11.7133 1.61607
3.33577 12.3112 3.95459
2.44348 18.9402 3.51318
3.14931 17.2848 4.9774
3.81101 15.611 5.77823
4.55915 12.333 12.3811
3.73163 14.1094 10.1361
1.76067 15.2127 8.95273
-1.42362 18.6711 6.11015
-2.98657 17.4416 8.32959
-1.18833 17.2992 10.1319
-1.27417 23.0021 13.8361
-1.48632 20.6928 13.9028
-1.69742 18.7571 13.604
-9.05056 20.2906 12.5681
-6.97943 18.3746 13.5272
-4.98955 17.0198 14.3681
-9.79707 14.4321 11.1023
-6.88674 14.4266 10.4618
-4.56199 14.5628 11.501
1.27991 11.0588 12.9243
-0.125195 11.8798 11.2708
-1.66738 12.4734 10.1981
-2.00203 4.29253 10.3935
-1.69612 7.25134 10.214
-2.59957 9.10402 8.71232
-8.74924 10.1771 7.59314
-6.73408 9.52269 6.64804
-5.00627 9.16505 5.77186
-0.939087 9.87889 -0.818416
-2.46703 9.4144 0.864449
-3.87839 8.93108 2.15019
-9.6429 6.61882 3.24382
-7.76061 6.39432 0.944481
-5.68314 6.84595 -0.463702
-3.51086 11.6581 -4.73512
-3.04794 8.73102 -4.4212
-3.89386 6.41037 -3.7875
3.46692 6.53681 -4.82575
1.30018 5.72625 -5.00079
-0.525018 5.00246 -4.84062
-2.19315 -0.331853 -9.7089
-1.16512 0.827149 -7.16326
0.154315 1.26833 -5.0264
-0.120821 -4.29916 -0.57564
1.23265 -1.90366 -1.72022
2.5986 0.159752 -2.33586
10.7977 1.24274 0.97125
8.2066 0.452548 -0.269618
6.33123 -0.322395 -1.81466
5.82105 0.668373 -8.07267
6.49855 -1.71208 -6.4129
5.88439 -3.10281 -4.36564
11.6527 -5.6793 -7.50084
8.81312 -6.45636 -7.03917
7.43866 -6.53024 -4.89257
7.08594 -14.8983 -2.27609
8.10038 -12.1092 -2.54479
7.98901 -9.56483 -2.67258
13.5147 -12.6567 1.86028
12.5667 -10.4007 0.15963
11.1794 -8.53323 -0.884565
6.53938 -4.17797 1.56814
8.83005 -4.41418 -0.323266
11.2836 -4.73507 -0.939314
11.5076 0.887018 -6.12362
12.918 -0.699761 -4.03241
13.5429 -1.81037 -1.82366
16.4755 4.34228 3.0784
16.8277 1.77845 1.60086
16.0065 -0.478692 0.744996
16.5297 1.96755 7.35173
15.7212 -0.615373 6.10465
15.6781 -2.20719 4.11299
15.8638 -6.44631 9.32763
16.1708 -7.09156 6.43456
14.4767 -5.64754 5.19054
8.26867 -5.2407 4.44737
10.0562 -6.0542 5.6824
11.3321 -7.18473 6.66992
8.91376 -11.4896 9.26306
10.9868 -11.3672 8.22872
11.9546 -9.95177 9.19873
16.5076 -10.474 12.1595
14.0894 -15.2878 9.71701
14.6317 -13.1712 10.4969
15.0878 -11.2932 10.8791
timestep
13.3357 7.33488 3.85427
17.0683 6.77736 7.24088
15.1893 6.50027 5.90851
13.4075 6.52759 5.06865
16.2918 0.053591 4.81421
14.6568 1.6773 4.54434
13.2844 2.92202 3.87501
13.5674 -3.20481 4.48062
10.9457 -1.80615 4.70595
10.8283 0.138992 3.06122
5.51998 5.13313 5.603
6.9177 3.69268 4.43944
8.04134 2.72089 3.14562
8.83021 5.09995 -3.62349
7.39189 4.75714 -1.83572
6.80701 4.51092 0.0293065
3.20197 8.37683 1.17198
2.88328 6.43174 -0.0517258
3.08936 4.60211 -0.752364
-0.4932 5.85799 -6.86747
0.710036 4.69434 -5.26107
1.88703 3.52957 -4.19388
4.38974 -0.43885 -9.45345
4.07215 -0.682394 -7.16823
2.83098 0.73265 -6.58683
1.25255 3.27034 -12.0459
0.353437 2.13876 -10.2311
-0.310743 1.10386 -8.69202
-2.97792 -4.49328 -14.7032
-2.56062 -3.63366 -11.8806
-2.08281 -2.00058 -9.98132
-5.26661 -5.21291 -3.59067
-4.19512 -4.57076 -5.54566
-3.97526 -4.10766 -7.44779
-5.93074 -6.8816 -13.1611
-6.56306 -6.27895 -11.0118
-7.00011 -5.02413 -9.55738
-13.1911 -6.29048 -7.87128
-11.209 -5.08507 -7.84749
-10.0481 -3.49381 -7.88174
-8.56422 3.04813 -9.3712
-10.4535 1.99843 -7.31954
-10.9743 -0.223672 -6.18222
-12.1754 -2.22764 -0.373309
-12.5976 -0.659451 -2.03009
-13.3262 0.635276 -3.32379
-13.3492 6.54797 1.49998
-14.0474 5.21485 -0.265739
-14.2012 4.01328 -1.81928
-17.6345 7.72231 -8.98405
-16.8261 6.70639 -6.30174
-14.9471 6.50508 -4.58957
-17.511 10.6085 0.925667
-15.5132 10.3979 -1.27543
-13.5686 8.91239 -1.99256
-7.08135 11.8686 -0.735806
-9.01814 10.592 -0.697619
-10.25 9.15278 -0.157041
-11.3295 4.4619 5.64676
-10.2102 5.69481 4.03139
-9.32616 6.95513 2.80218
-5.53005 11.4375 6.00032
-5.80242 9.56791 4.65388
-5.74877 8.13448 3.30358
-2.24951 5.79372 10.0886
-2.5245 5.99915 7.12846
-3.37059 5.55554 4.76417
-4.13635 -1.1837 1.51226
-3.94608 0.384459 3.2114
-3.31214 1.768 4.46233
-6.22229 -1.57983 11.0859
-4.10663 -0.802155 9.13663
-2.37063 -0.601972 7.27956
3.46899 2.18499 3.6192
2.53653 0.342791 5.76798
1.30927 -1.51215 7.01518
3.88943 -8.58254 6.60085
3.40704 -6.51421 7.53449
2.96345 -4.71769 8.21026
2.82037 -1.17098 13.7369
4.52889 -3.3443 12.6242
5.80436 -4.46432 10.7212
2.09997 -9.57042 12.3106
4.80475 -9.05631 11.1704
7.00931 -8.05153 10.3748
14.1518 -6.79652 9.66918
12.1933 -7.8891 9.07508
10.3355 -8.28383 8.55208
7.31188 -15.6379 8.90258
9.7173 -14.2484 9.98139
10.6938 -11.9895 9.31333
15.4033 -12.9625 11.351
15.7091 -13.887 9.24523
13.8889 -13.8751 8.49158
11.2816 -20.1705 5.77038
12.8764 -18.5098 6.05497
14.2088 -17.252 6.77857
13.2543 -18.6566 -0.760698
13.984 -17.0395 1.6337
14.5049 -15.3708 3.49019
16.7563 -9.1876 8.8894
15.1695 -10.3111 6.63106
13.9054 -12.0911 5.3133
7.18355 -12.73 5.91931
9.12831 -11.5422 5.48407
10.5445 -10.4359 4.67699
13.2059 -5.54712 -1.2414
11.5584 -6.27544 1.13256
10.8432 -6.8298 3.5166
12.3303 -3.74193 10.3024
10.3298 -4.0715 8.11838
8.89962 -5.00684 6.22573
5.15093 0.560035 9.98418
6.69073 -0.193099 7.54653
6.37774 -2.17552 5.97335
3.70332 -7.99158 3.24383
3.4515 -5.02846 3.05167
4.47871 -2.71719 2.72696
8.19365 0.6013 -3.62218
5.65163 0.564634 -2.06746
4.18451 -0.248163 -0.146674
-3.9994 3.67831 0.215498
-1.25861 2.5201 0.0510274
0.632163 0.982655 -0.699789
-0.706107 -4.88724 -3.15701
-0.740414 -2.21299 -4.4714
-1.3777 0.168706 -3.82035
-4.73144 5.79052 -9.98691
-3.95536 3.72472 -7.98426
-3.49585 2.70946 -5.69067
-7.85578 -3.21083 -3.84018
-7.38119 -0.270575 -3.94035
-7.17608 2.01987 -5.04232
-10.3154 2.52723 0.303438
-9.57788 5.05155 -1.09807
-9.67406 4.48315 -3.58205
-12.3698 11.8024 -7.54206
-10.8516 9.77488 -5.97208
-11.1458 7.25387 -5.72616
-15.8054 2.21804 -6.67081
-14.1198 4.14554 -8.19527
-13.0593 6.35957 -8.88503
-15.9345 10.4453 -13.6225
-14.1978 10.0117 -12.1466
-12.6393 9.42113 -11.0964
-9.81791 16.1319 -12.6705
-10.2551 13.8965 -12.2297
-9.95264 11.9706 -11.9474
-5.82977 12.7297 -9.67075
-2.46159 10.4928 -12.7747
-4.38935 11.6151 -12.1371
-6.17702 12.303 -11.6767
timestep
0.584259 -26.1966 2.00459
0.862776 -30.6881 0.727654
0.726707 -28.4061 0.331934
0.702043 -26.4509 0.571746
4.59102 -28.5083 -5.24796
3.79941 -26.9312 -3.74181
3.22312 -25.8412 -2.20541
2.78303 -21.8267 3.73789
2.84702 -21.8314 0.758577
3.6068 -22.0998 -1.66091
5.38609 -18.9048 -8.06148
5.47655 -18.9454 -5.7436
5.22734 -19.4562 -3.85693
7.71508 -16.8706 1.84703
7.45941 -16.9199 -0.458316
6.88204 -16.4244 -2.27575
13.4592 -14.6782 -4.69827
11.1596 -14.6066 -4.39953
9.22725 -14.2337 -4.3113
5.93658 -8.87349 -7.57908
7.84161 -10.1697 -7.30881
9.20451 -11.561 -7.01239
14.8308 -11.5365 -10.5445
13.7378 -12.7887 -8.92591
12.9564 -11.5432 -7.61469
15.7018 -6.09967 -3.6061
14.855 -7.37197 -5.35155
14.1381 -7.97056 -7.08609
11.982 -5.81178 -13.4551
13.6402 -4.66038 -11.2631
15.0081 -4.88255 -9.12251
17.6637 1.77283 -6.52045
16.3243 0.0899228 -7.39016
15.0099 -1.31456 -7.81505
10.1951 2.99072 -11.6304
11.2425 2.18654 -9.72289
12.0369 0.983701 -8.38009
8.10415 -3.57253 -3.79779
8.63392 -2.44965 -5.75761
9.23012 -1.31819 -7.25602
7.22905 3.52845 -12.7891
6.6063 1.51234 -10.6848
6.07882 0.454254 -8.42546
1.38405 -0.585922 -2.53751
2.20927 -0.274351 -4.68328
2.8508 -0.243169 -6.54562
-2.87804 -1.22779 -11.5429
-1.09442 -0.805233 -10.1208
-0.345691 0.141868 -8.56409
1.93898 4.75121 -5.15623
-0.926932 3.95234 -4.9867
-2.14202 1.81505 -5.66347
-5.02387 -5.33217 -6.97687
-4.89181 -2.66946 -5.64535
-5.35899 -0.18398 -5.9719
-10.2179 0.810689 -10.7653
-9.18012 0.528907 -8.70954
-8.68941 1.34106 -6.98313
-10.2874 -2.53913 -1.6368
-10.3424 -0.666912 -3.0058
-10.9223 0.973107 -3.93046
-12.5842 7.41246 -3.16238
-11.3865 5.49442 -2.6437
-9.85239 4.28275 -2.40022
-12.4945 -1.24137 2.93886
-11.1704 1.02537 1.52853
-9.92247 3.23177 1.25088
-7.66967 8.44171 3.90103
-8.15953 6.19453 4.20534
-8.4512 4.2851 4.5924
-5.32692 0.250915 10.0681
-7.80739 1.76785 9.41498
-9.55046 2.27511 7.62422
-16.5949 1.75643 8.89125
-13.8553 2.8888 9.19703
-11.9199 4.50098 9.59181
-13.6686 6.31047 15.2128
-11.9078 6.49146 13.713
-10.3862 6.46401 12.4617
-2.20122 9.59664 11.1004
-4.82634 8.73741 12.2189
-6.83569 7.55886 13.2567
-10.2957 5.67415 21.2737
-8.85639 6.23523 18.7253
-7.22176 7.19419 17.0189
-5.31419 7.9917 22.8685
-4.43384 7.55063 20.7679
-3.9663 6.92289 18.96
-1.64531 1.20805 25.1077
-1.66081 2.64893 22.4993
-2.03147 3.95875 20.3432
-4.77215 -1.88482 18.8739
-3.855 0.157696 18.2662
-2.94096 1.69098 17.4328
-8.09494 2.16387 15.3184
-6.65548 3.50057 14.084
-4.74422 3.17967 14.4375
1.32218 -0.127211 13.2791
-0.536924 2.02138 12.3804
-2.07429 3.98718 11.857
-7.82313 8.75782 7.10958
-6.1555 6.74752 8.54419
-4.17764 5.18436 8.92692
-3.27913 -0.097978 6.58781
-3.67646 2.11832 6.02873
-4.04844 3.92737 5.34328
-4.86412 10.2707 2.60586
-3.86324 7.54492 1.93602
-4.49571 5.08141 1.75034
-5.93307 -2.04412 0.147327
-5.70659 0.878262 -0.390069
-4.85812 3.04406 -1.43645
-10.2507 5.23343 -6.74688
-7.44184 5.27083 -5.75237
-5.12616 4.73912 -4.82541
-2.22601 11.309 -8.24412
-3.63811 8.90895 -7.18298
-3.08107 6.44577 -7.5364
-3.68637 3.34331 -13.8433
-1.47585 3.94533 -11.9377
-0.499449 4.69008 -9.70282
5.30555 9.04921 -12.5234
3.96413 7.08987 -10.7229
3.27614 5.01036 -9.41719
10.0275 8.36056 -5.81471
8.12151 6.12101 -6.29631
6.21474 4.60133 -7.04287
5.96495 -1.86052 -1.04209
5.84862 0.566214 -2.76773
5.55271 2.92147 -3.69924
10.1621 5.53747 0.992915
7.33456 6.1464 0.275621
5.16506 5.2581 -0.727714
1.55249 12.0791 3.12412
1.55252 9.56086 1.53075
2.24827 7.27714 0.634689
-1.85936 0.901684 1.40263
-0.678672 3.55335 0.728035
-0.918931 5.65413 -0.697421
-8.52916 8.46813 -3.1709
-5.5579 8.62028 -3.00095
-3.12002 7.8891 -2.84156
-4.32728 13.4381 -1.77512
-2.74927 12.2728 -3.01383
-1.48146 11.1209 -3.98655
2.51523 15.9429 -3.31493
2.48303 13.6447 -3.63024
2.20676 11.8909 -4.48383
4.05342 8.28789 -3.04467
6.22556 11.8755 -0.428885
4.96016 10.0131 -0.987841
5.15466 10.0498 -2.94787
timestep
-0.096456 -9.02133 -15.421
-1.22047 -9.91913 -19.8815
-0.977548 -8.86511 -17.829
-1.02921 -8.0746 -16.0253
0.180932 -0.83932 -17.0615
-0.95578 -2.67584 -16.2145
-1.69175 -4.36684 -15.5218
-7.85872 -1.98125 -18.1648
-6.85169 -3.51296 -15.8153
-5.31552 -5.34589 -14.9302
-5.94876 -11.7998 -18.6756
-5.59388 -10.1876 -17.0455
-4.86563 -9.05824 -15.6049
-2.51949 -14.68 -17.1174
-2.51816 -13.1289 -15.3921
-3.05995 -11.9433 -13.9151
-5.0679 -12.3896 -7.50514
-3.19622 -12.3958 -8.87597
-1.9421 -12.7037 -10.3637
4.64517 -15.2723 -10.7415
2.86864 -14.6064 -9.4062
1.09401 -14.2122 -8.64713
2.11285 -15.6245 -1.40614
2.07441 -14.5978 -3.48627
2.01059 -13.4009 -5.04968
2.90962 -7.38103 -5.115
3.05929 -8.47261 -3.07333
3.64582 -10.1991 -3.81902
9.08922 -12.3882 -7.5949
8.30036 -10.4095 -5.51095
7.3502 -9.51437 -3.32042
7.06728 -6.45991 2.27113
7.74718 -8.65536 1.95469
8.59615 -8.708 0.177793
15.3825 -5.66138 0.0550139
13.574 -7.01757 0.577213
12.1415 -8.09167 1.39877
13.0594 -11.7707 7.05938
12.3469 -11.5977 4.85831
11.5993 -9.77766 4.76085
7.98974 -3.06055 8.68795
8.91979 -5.88175 8.45078
10.333 -7.90739 7.81676
12.9178 -9.14753 14.9703
11.8409 -9.14466 12.9154
10.7102 -9.34387 11.3145
9.6466 -15.9957 13.5671
9.07557 -13.7892 13.1336
8.35683 -12.0311 12.6108
7.20895 -15.64 17.7643
6.50238 -12.8442 17.0128
6.0158 -10.9337 15.3956
6.5271 -2.80825 16.862
6.2636 -5.57886 15.7968
5.03517 -7.37991 14.4741
1.40144 -7.33476 8.70735
2.31179 -6.19936 10.5141
3.26947 -5.19672 11.9136
6.71783 -0.550777 13.8969
4.63341 -0.854028 12.9245
3.06627 -1.40248 11.8642
6.16371 3.30107 10.0303
4.09845 2.42201 9.44347
2.39599 1.431 9.42246
0.5011 -4.72633 5.8002
0.186695 -1.79483 5.36681
-0.205536 0.153076 6.96504
-4.50444 -5.22787 8.64928
-3.42042 -3.24928 9.19007
-2.6409 -1.45235 9.40053
-3.20842 -6.36517 14.7483
-2.45109 -3.5805 14.005
-2.35715 -1.1697 13.1794
4.29396 2.61241 14.3719
1.44568 1.99365 13.7515
-1.0417 2.39104 13.3547
1.74107 7.58779 8.89577
0.419415 5.81926 9.60846
-0.957886 4.55704 10.2335
-6.48814 0.723543 10.6931
-5.3237 2.83605 8.94328
-3.57897 4.04508 7.53024
-7.9745 8.35361 9.83824
-5.60315 8.21914 8.03851
-4.44888 7.37816 5.92593
-2.78054 12.6743 5.58585
-3.88278 11.6201 3.83768
-3.37002 9.82039 3.22197
-2.29801 3.69564 -0.574014
-1.21044 6.42926 -0.0997633
-1.10561 8.9458 0.298456
4.79815 10.3968 -0.514091
2.77556 10.7942 -1.57876
0.975768 10.6733 -2.37062
2.96845 9.38299 -9.23746
1.59805 9.63132 -7.382
0.215746 10.0429 -6.04008
-6.95993 8.98483 -11.2342
-4.4076 8.82448 -9.70442
-2.94692 8.65116 -7.62143
-1.25672 2.51036 -12.8226
-1.08518 4.27021 -10.4239
-1.51178 5.16165 -8.07318
-3.69572 2.17487 -3.69656
-1.84774 1.52674 -4.94047
-0.746186 3.15998 -4.93524
6.16144 6.38855 -1.31945
3.31879 5.84303 -2.02808
2.06981 3.65696 -2.4326
2.60849 -4.17027 -0.881058
2.94563 -1.27964 -0.239947
2.3773 1.12627 0.385371
6.88081 4.79854 6.03976
4.08625 4.58104 5.02809
2.50932 3.2336 3.54481
-0.067945 10.0761 6.41309
-0.0196593 7.38366 5.13676
-0.724352 5.07518 4.31407
-7.64169 0.864025 5.27632
-5.81541 2.57561 3.65905
-4.15417 4.33524 2.855
-10.4563 7.52764 3.73865
-7.76981 7.5929 2.45057
-5.72046 7.24205 0.974245
-5.9863 4.54809 -5.292
-4.73528 6.77716 -3.76014
-4.28258 8.74679 -2.20511
-0.153778 14.1791 0.820991
-2.26924 13.2791 -1.07509
-3.32078 12.292 -3.17803
4.14247 12.8092 -6.59931
1.34749 13.8381 -6.69783
-1.0793 13.4392 -6.02403
0.826911 10.0375 -12.843
-1.05248 11.5375 -11.0828
-2.34917 13.1513 -9.59399
-8.4588 15.3402 -12.6431
-7.40024 14.7452 -9.92169
-5.95789 13.2826 -8.41082
-8.72817 13.4973 -0.5098
-8.06371 13.5411 -3.41445
-7.80394 11.9327 -5.37604
-9.06095 6.9655 -9.01808
-9.11942 7.84941 -6.87386
-9.37351 8.48948 -5.02814
-14.353 7.82384 -1.07199
-12.0885 7.49874 -1.45752
-10.1736 7.05846 -1.60005
-9.33096 2.38803 -0.306319
-11.9323 4.66397 3.34638
-10.6693 3.35487 1.90644
-9.31931 4.187 0.737692
timestep
16.8923 -21.1991 -14.5762
21.6243 -22.1394 -13.2906
19.3287 -22.2833 -13.5942
17.3802 -22.0205 -13.4722
17.0911 -19.5338 -6.28
16.6874 -20.9437 -8.07769
16.4954 -21.9199 -9.77798
15.8282 -26.664 -13.8502
14.9574 -26.2238 -11.0345
14.2073 -24.8568 -9.01652
14.3638 -24.9879 -2.21768
13.5063 -25.3342 -4.34536
12.8119 -23.9778 -5.59372
11.0419 -18.0893 -7.92521
11.1869 -19.6258 -6.19305
10.8717 -20.8413 -4.6752
7.72399 -22.9678 1.72067
7.98693 -21.5726 -0.114208
8.41695 -20.6186 -1.78331
5.12807 -17.14 -5.93546
6.39225 -16.5374 -4.08582
5.96996 -17.8539 -2.68239
2.95847 -21.5378 1.41764
2.56918 -19.6647 0.105255
2.53239 -18.0919 -1.08035
-2.2397 -12.9432 2.0283
-1.02691 -14.0835 0.412357
0.362793 -15.0037 -0.637844
1.86651 -14.4724 -7.42741
1.73217 -12.8575 -4.92654
1.3483 -11.899 -2.59491
4.50487 -6.49479 1.87918
3.01972 -7.58214 0.466942
2.06054 -8.54334 -0.960281
-4.40977 -5.37415 -0.251536
-2.53611 -5.55616 -1.6075
-0.668958 -6.08829 -1.9414
1.94717 -0.598405 -6.73974
0.981754 -1.8883 -5.07045
-0.150604 -2.77147 -3.72186
-5.90439 0.728044 1.04528
-4.75016 0.32331 -1.67213
-3.19243 -0.503413 -3.51401
-4.37182 -2.62056 -9.66941
-3.68747 -1.07989 -8.07555
-2.93208 0.498355 -7.17033
-0.691468 6.22833 -7.67912
-2.56868 4.92244 -7.28784
-4.32479 4.03379 -7.2024
-10.6503 0.00398917 -5.82554
-9.14941 2.56942 -6.04069
-7.99452 4.78272 -6.56036
-10.4323 13.086 -7.50154
-9.70005 10.2074 -7.2617
-9.79077 8.06263 -5.88537
-11.0248 7.63192 0.690834
-11.8198 8.13068 -1.43083
-12.3428 8.85921 -3.18488
-14.9657 11.4061 2.58701
-14.5966 11.4105 0.296557
-14.2885 11.7256 -1.62351
-14.1444 15.3273 -6.92007
-14.3494 15.1371 -4.61698
-14.3489 15.3804 -2.66206
-13.0664 22.3923 -3.68574
-13.5243 20.5403 -1.39648
-14.6087 18.4446 -0.429689
-18.2985 22.1973 -3.3293
-17.9791 21.1088 -1.30556
-17.7124 20.4202 0.520826
-21.7434 16.6432 5.5479
-21.7 19.2006 4.01871
-19.8665 20.9251 3.61034
-14.3386 23.8161 8.96243
-16.3508 23.2741 6.83219
-18.0446 23.9357 5.04455
-19.7308 29.2865 1.54871
-19.2728 28.2832 3.58979
-17.5386 27.3565 3.46901
-17.1381 34.5588 5.09458
-15.4578 32.1158 4.79661
-14.6877 29.7561 4.21287
-9.20613 29.246 9.52995
-10.9848 27.8118 7.61687
-12.0642 27.2634 5.37268
-11.9733 24.2614 -0.729415
-12.2808 24.2082 1.56951
-13.0364 24.1715 3.38862
-15.9206 15.6875 5.21324
-15.3295 18.5683 4.73158
-13.8941 20.6717 4.59316
-9.06352 21.4783 6.58375
-9.76243 20.2418 4.74934
-10.607 19.3765 3.1941
-8.69921 17.5749 -2.39915
-10.7113 17.4977 -1.24686
-10.3603 16.6918 0.516136
-9.25391 9.50406 4.5742
-10.1458 11.7147 2.78592
-8.68249 13.4883 1.68347
-3.50591 17.6355 5.33181
-4.44314 16.0286 3.00372
-4.91127 13.9486 1.60495
1.50802 10.991 4.31542
-0.334069 11.2156 2.92306
-2.13234 11.4132 2.1433
-4.9504 7.89249 -4.05076
-3.30586 7.89429 -1.56562
-2.49109 7.85817 0.850367
-0.657879 1.92616 7.22058
-1.33523 3.51012 4.78898
-1.52952 4.55895 2.47291
1.10736 2.51896 -4.30304
1.89709 2.81832 -1.44525
0.825768 2.11787 0.760238
-2.52476 -4.80393 2.57172
-0.155988 -3.01628 2.30031
1.63054 -1.57032 1.19578
2.88519 -6.12837 -6.09471
3.46549 -5.30438 -3.2903
3.51686 -3.81685 -1.21976
8.56326 -1.9433 4.16317
8.08706 -3.02062 1.42583
7.22415 -4.34581 -0.574606
12.8055 -6.1894 -5.3971
10.3591 -6.3264 -3.70097
9.00831 -7.44829 -1.85185
4.83964 -12.6035 0.752416
7.49883 -11.9317 -0.412787
9.2821 -10.3823 0.547434
11.047 -9.75833 7.98364
12.2454 -10.007 5.26661
12.1371 -11.0805 2.9561
16.2185 -13.0409 -2.95768
15.9146 -13.3658 -0.0110681
14.6658 -13.8054 2.16831
14.7218 -19.8829 8.7891
14.5812 -17.8294 6.63413
15.5298 -15.9699 5.16959
22.0797 -12.303 3.74764
20.4013 -13.8005 5.7023
18.8594 -15.4271 6.91861
22.407 -20.096 11.299
20.7501 -18.536 10.8477
19.3656 -17.301 10.1855
21.1765 -13.423 12.406
18.9005 -13.1629 12.7731
18.1604 -14.9807 12.9431
14.0471 -15.5022 14.347
11.4455 -12.5652 10.3707
13.0282 -13.9112 11.4031
14.4028 -14.9305 12.3791
timestep
-4.11889 0.559846 9.39055
-2.91479 4.78501 10.5861
-3.56802 2.58735 10.9411
-4.55438 0.893541 10.7435
-0.762682 2.02154 15.6865
-1.50893 0.215516 14.436
-2.19799 -0.999329 13.0467
-3.01694 -7.93416 7.48952
-2.38607 -6.04238 9.70392
-2.28995 -4.58615 11.795
-1.71457 -10.301 17.041
-1.38401 -8.56505 15.5379
-0.982368 -7.37544 14.0198
5.58562 -8.30003 13.8759
3.65272 -9.24446 13.0074
1.79803 -9.35829 12.3531
2.88688 -15.732 11.6086
2.19658 -13.8007 10.5242
1.89665 -12.0498 9.6725
-2.99248 -15.5028 10.0318
-2.0609 -14.0871 8.44743
-0.911455 -12.9838 7.28876
2.04014 -11.435 1.4062
0.278259 -11.3802 2.91456
-1.46148 -11.5101 3.82962
-8.03706 -10.0862 4.70448
-6.2131 -10.7961 3.45882
-4.79901 -10.9623 2.09735
-11.5055 -12.7968 -0.495386
-9.03603 -11.1514 -0.768814
-6.75012 -10.0529 -1.03413
-1.88773 -7.72417 -5.70835
-3.82559 -7.37724 -4.48086
-5.59403 -7.52544 -3.62557
-10.014 -4.48296 -8.91687
-8.6452 -4.71776 -7.05845
-7.67464 -4.85354 -5.3495
-11.7843 -2.95138 0.769236
-10.7215 -2.88552 -1.29198
-10.1819 -2.99277 -3.18361
-12.4896 -1.41048 -9.40031
-11.8164 0.228387 -7.0042
-9.85822 0.0938189 -5.37636
-2.76033 0.306382 -3.16887
-4.92744 1.12751 -3.27738
-6.8097 1.57036 -3.65409
-5.23268 6.52718 0.973905
-5.76203 5.8483 -1.18046
-6.5413 5.28509 -2.89989
-9.62751 6.48323 -10.747
-7.8673 6.72791 -8.35487
-6.12839 6.26372 -6.54842
0.0898637 4.21374 -4.65953
-0.997562 5.34701 -7.19205
-2.72769 6.99821 -8.07675
-2.02281 5.34332 -14.674
-2.92749 6.71214 -13.0338
-3.31911 8.07996 -11.6712
-8.04553 9.88657 -16.2909
-6.66118 8.56224 -14.9825
-6.26081 9.71478 -13.4358
-12.018 8.66856 -10.1683
-10.0813 9.91492 -10.4479
-8.92343 11.3 -11.2363
-10.4136 11.5488 -4.40602
-8.30453 10.6282 -6.29937
-6.67036 11.1754 -8.17886
-3.15253 14.2885 -12.5367
-2.81031 13.8705 -10.2805
-3.41237 12.0259 -9.94014
-2.15388 15.486 -5.29765
-0.981415 12.7964 -5.81871
-0.260062 11.4905 -7.88677
1.48128 7.99425 -15.1998
1.43306 9.20701 -12.4782
1.36138 8.75666 -9.9693
3.39857 5.91362 -11.8348
3.73752 4.69079 -9.89254
3.49681 6.0069 -8.44657
8.26746 5.59509 -13.7113
7.60761 6.93062 -11.1303
6.47871 8.22311 -9.24428
3.59181 15.0658 -10.4563
3.55305 12.709 -8.63298
4.80874 10.9839 -7.23674
1.30883 13.4737 -2.04898
2.43319 11.6836 -3.00502
3.84922 10.4496 -3.59897
9.15685 8.12053 -6.19918
7.681 7.84081 -3.62546
5.84425 7.72216 -1.86063
2.42858 6.99269 4.60884
4.07193 6.66546 3.00425
5.11545 6.02572 1.46067
8.99605 3.26873 4.00893
7.00407 2.19238 4.51474
5.77424 2.63293 3.0402
-2.30665 0.463655 1.19858
0.115509 0.158597 2.90753
2.4943 0.790045 3.57471
2.11203 -5.42569 0.611915
2.9114 -4.04113 3.12675
3.74993 -2.50807 4.98392
9.86592 -3.86243 8.54671
8.30642 -4.61938 7.00483
7.0876 -4.2492 5.50206
10.4466 -9.87077 -0.460268
8.96557 -8.57705 1.77874
7.30581 -6.97033 2.85865
8.12146 -13.2523 7.40517
6.87609 -10.9019 6.06173
5.21949 -9.21657 5.1039
3.4628 -5.37472 10.8382
2.28362 -7.00448 8.63988
1.98241 -7.53102 6.163
-5.35623 -6.76287 0.94145
-3.07084 -6.72732 2.85355
-1.07407 -6.19087 4.34613
-7.07935 -1.40489 4.30825
-4.20358 -2.16109 4.50446
-1.91279 -2.6696 5.50255
4.89081 -0.808578 10.8978
2.37376 -1.00048 9.31416
-0.0143704 -1.1809 8.4385
2.80411 6.04396 9.01713
1.12396 4.29424 7.28625
-0.496627 2.33601 7.08246
-7.19019 3.36881 5.51005
-4.34753 4.09832 4.99283
-2.27335 3.17693 3.83037
-2.00763 8.49672 1.3695
-0.0865659 6.50713 0.259788
-0.0476818 4.03187 0.871406
7.88307 2.13854 -1.79632
4.94014 2.26356 -2.24789
2.63869 2.26037 -1.14978
-0.877012 -3.66414 -3.91451
0.698163 -2.30662 -1.77994
2.78555 -1.4912 -0.56331
9.63555 0.17934 2.22571
7.53311 -1.84959 1.63951
6.16746 -3.15366 -0.0741408
5.56053 -9.97389 -2.89587
6.74053 -8.06126 -2.3198
7.47204 -6.42176 -1.50884
12.1861 -6.75926 -4.32476
11.8999 -4.79515 -3.12359
11.0512 -5.15141 -1.38188
12.6932 -0.834479 1.88588
16.6604 -3.0439 2.50245
14.6965 -2.85888 1.28137
12.7588 -2.69805 0.964356
timestep
6.04882 20.7133 -35.7944
10.4759 22.837 -36.5948
8.72769 21.4818 -35.895
7.28087 20.4362 -35.0617
12.5963 15.0451 -35.3714
10.7511 16.1703 -34.528
9.10285 17.2071 -34.229
2.4465 13.279 -32.6747
4.52806 15.3984 -32.4385
6.69069 16.3034 -31.4354
7.66688 19.6262 -25.3656
7.89804 17.7907 -26.7656
8.06267 16.1839 -27.8934
11.8038 14.6125 -22.4765
10.0923 14.0473 -23.9373
8.6686 13.5632 -25.2101
5.16768 9.33875 -28.6409
5.96317 9.99373 -26.5623
6.89462 10.2227 -24.8416
13.5895 8.41117 -23.3118
11.3229 8.78674 -22.9892
9.4798 9.01474 -22.3321
3.50445 7.13818 -20.0521
5.5797 8.01629 -19.5001
7.29793 8.93886 -19.2218
11.3248 10.689 -14.9568
9.12422 10.0227 -15.2661
7.21349 9.59314 -15.4795
3.43289 4.88927 -11.8103
4.52623 7.6506 -11.5653
4.43592 9.82366 -12.8965
2.34122 16.0825 -12.9185
3.54727 14.2041 -12.2862
2.31295 12.7625 -11.758
-5.0762 12.5708 -11.8932
-3.008 12.3038 -10.8765
-1.13994 12.2617 -10.2524
0.611087 13.8322 -3.95794
-0.419096 12.469 -5.52727
-1.43578 11.1837 -6.62055
-5.9365 4.70892 -7.50229
-4.64883 7.22774 -6.56535
-3.30766 8.44348 -4.76932
-6.09096 8.64369 1.9313
-5.05618 7.57774 0.149349
-4.05607 6.86895 -1.39282
-0.873339 0.380782 -1.60307
-2.39404 1.95601 -0.835919
-3.73173 3.26718 -0.225744
-10.2755 1.05152 1.3514
-7.53078 0.921521 2.50457
-5.03668 1.3662 2.79475
1.5625 3.84901 1.82516
-0.0115743 1.71862 3.19049
-1.81515 0.758891 4.71645
0.742831 4.90051 8.90719
-0.503836 2.95016 8.75106
-1.74185 1.44706 8.4529
-6.07732 -4.38007 9.1766
-4.68424 -2.62513 9.77817
-3.92829 -0.934473 10.4498
-6.57694 1.96792 15.8732
-5.55499 0.114129 14.9238
-4.52429 -1.38862 14.1752
-9.90266 -6.9343 14.7713
-7.16229 -6.01107 14.0509
-4.84684 -5.14225 14.6718
0.198696 -10.0172 16.8497
-1.332 -9.04405 15.4033
-2.83872 -8.35124 14.3399
-7.57468 -14.6572 10.3878
-5.53933 -12.7567 11.4489
-3.51527 -11.5898 12.4707
2.78024 -15.9694 15.6291
1.71031 -14.4786 13.2811
0.142816 -12.6175 12.5183
5.39257 -10.854 13.4178
3.67232 -9.6042 12.4898
3.16112 -10.8409 11.044
7.33456 -15.8817 13.983
6.6989 -15.0303 11.1988
5.24004 -13.6771 9.60405
1.67752 -19.5994 10.6682
2.01429 -17.4835 8.597
2.04435 -14.9979 8.02825
-5.12955 -13.7173 5.4588
-3.26885 -13.7745 6.84333
-1.69112 -14.314 7.89245
-6.57065 -17.2376 14.7433
-4.25097 -16.6352 12.9722
-2.66934 -16.2572 11.008
-7.46505 -18.4693 7.20465
-5.35773 -18.8356 8.10321
-3.62751 -19.2899 8.92836
-0.509601 -26.1931 10.4779
-1.28544 -24.2238 9.52814
-1.45808 -22.4065 8.78735
-0.866995 -26.0506 2.66291
-1.23049 -23.5163 4.18794
-0.114963 -21.5344 5.34128
6.37253 -16.5879 5.42186
4.10076 -18.4217 4.82456
1.60527 -18.3059 4.31314
-3.26418 -17.18 0.717536
-1.9701 -15.9582 2.20586
-0.126716 -15.3878 2.6027
-4.21141 -9.7157 4.29769
-1.61448 -10.7116 3.22785
0.72481 -11.7161 3.08487
9.31597 -13.7487 2.28771
6.82838 -12.3344 3.11953
4.48131 -11.4627 3.60226
9.86957 -5.8063 2.75892
7.36825 -6.75203 4.07398
5.84463 -8.3653 5.33036
7.67526 -7.29462 11.5792
6.09343 -5.94344 9.44551
4.30692 -5.76427 7.63476
5.33988 2.47751 7.52493
4.13974 0.00541408 6.37219
3.14064 -2.33843 6.47576
3.16086 -2.02617 -1.2994
2.1446 -2.93805 1.3494
0.944622 -3.38158 3.55526
-0.0326218 -3.62399 10.6067
-1.42664 -4.14267 8.02442
-2.20189 -3.9779 5.60071
-6.60289 -5.72584 1.97912
-6.65576 -4.19187 4.53344
-5.56167 -2.20529 5.69918
-4.53316 6.60949 6.57022
-5.44487 3.77239 6.5753
-5.99591 1.32549 7.03524
-9.52903 -2.85346 11.5614
-8.32607 -0.149417 11.2129
-7.89569 2.15896 10.219
-10.8253 7.18142 5.86222
-9.18476 6.05091 8.07828
-7.53657 5.93707 10.0207
-1.40015 11.1351 13.7469
-3.83896 9.47167 13.3401
-5.94868 8.26264 12.5721
-11.4035 12.0613 16.5548
-9.90133 11.2991 14.9595
-8.65932 10.7461 13.5339
-9.75183 13.0981 7.79018
-8.87521 13.3986 9.91706
-8.23917 14.0313 11.6709
-7.15182 17.7748 15.1484
-3.42182 18.7093 12.8202
-5.71354 18.3539 12.884
-7.45231 17.4571 13.1148
timestep
16.8529 10.3994 12.9404
21.7029 9.14021 13.0714
19.5709 9.94903 13.499
17.9468 11.0534 13.6526
21.7227 17.2906 14.6391
20.0765 15.8253 13.9143
18.6952 14.7279 13.0375
25.2612 12.6297 9.75338
22.3538 13.2701 9.88625
19.9284 13.969 9.52424
14.6353 15.9438 4.53169
16.2102 14.6313 5.61775
17.6468 13.6172 6.50582
18.5446 7.65525 5.4737
18.2468 9.76134 4.54737
18.4878 11.4241 3.51876
13.7617 9.49801 -0.725949
15.6768 10.7266 -0.272597
17.1936 11.9567 -0.014163
17.4848 18.5703 -1.88424
16.577 16.4723 -1.48867
15.2932 14.9919 -1.28536
12.7124 17.5414 -7.03348
11.9139 16.0745 -5.4232
12.3424 15.3116 -3.65816
8.12107 9.94279 -7.45892
8.92524 11.6793 -6.14738
9.99011 12.5227 -4.72061
10.7127 10.8482 2.69596
8.9778 10.6261 0.283221
9.03628 9.88565 -2.1562
7.41367 3.52749 -6.38618
7.74762 5.55117 -5.30191
7.43071 7.27517 -4.40287
1.4735 7.5349 -0.586533
2.48519 7.43871 -2.67211
3.64407 7.02203 -4.20973
-0.696922 2.76878 -8.42705
-0.304893 4.66086 -7.14301
0.835023 6.18254 -6.62727
3.51111 12.3575 -10.0961
1.09868 10.8756 -9.16631
0.0366499 9.87037 -7.07725
-4.79259 12.1582 -2.86771
-4.35516 10.8062 -4.70157
-3.6413 9.66922 -6.14333
-8.11247 6.29703 -11.2707
-7.54899 7.79548 -9.59155
-6.74589 8.95229 -8.21398
-7.67296 16.2192 -7.83404
-8.69117 13.4205 -7.72828
-9.62517 11.1451 -7.05576
-16.91 10.3244 -9.15817
-14.3846 8.99739 -8.29693
-12.4371 8.61459 -6.69584
-7.57726 5.47294 -3.24948
-9.6121 5.70836 -4.3387
-10.9532 5.25817 -5.7097
-15.7426 -0.127434 -7.51477
-14.7394 1.58689 -6.31595
-13.8333 2.85314 -5.10909
-16.2164 6.27272 0.440584
-15.3797 4.39411 -0.633296
-14.059 3.106 -1.32423
-7.40815 2.38758 1.97968
-10.3804 2.17513 1.9478
-12.7604 1.28208 1.74608
-17.994 1.35156 5.80587
-15.8674 0.600366 5.26208
-14.2981 -0.472577 4.74552
-17.738 -6.13479 8.38999
-15.2622 -4.79824 7.40806
-13.2723 -3.8658 6.11443
-8.94614 -9.87439 8.777
-9.13221 -7.06493 7.80093
-9.67528 -5.07712 6.29888
-3.78037 -4.94575 3.84305
-5.96611 -5.70403 3.6701
-7.82776 -6.04186 3.12147
-14.0164 -3.52998 -0.973366
-11.3536 -4.61484 -0.190271
-9.99441 -6.7551 0.0822072
-13.9329 -6.88365 -5.30667
-11.6716 -8.52822 -4.27612
-9.75425 -9.26196 -2.76353
-9.73238 -13.9049 -6.78548
-7.98494 -12.7366 -5.80364
-7.44983 -11.9907 -4.06069
-1.10424 -16.2617 -6.83925
-3.07013 -14.6628 -5.27102
-3.85506 -13.0611 -3.44877
-1.23166 -11.8524 3.47513
-1.76139 -11.634 1.227
-2.12031 -11.1621 -0.651657
3.28314 -8.13269 1.92272
1.66587 -8.1775 0.259947
-0.0481797 -7.97701 -0.690186
-2.24059 -4.18953 -7.47543
-1.55496 -4.54828 -4.59765
0.462445 -5.12452 -3.14834
3.74494 2.72271 -1.00075
2.00548 0.416827 -1.73394
2.41325 -2.0909 -1.95186
8.8308 -4.79023 0.0313022
7.1953 -3.1827 0.382562
5.48544 -2.20953 0.281421
6.92564 -2.04867 7.32131
6.13551 -0.326387 5.02135
5.85691 0.696099 2.702
12.2562 3.0346 3.16424
9.92739 2.96267 1.30629
7.87321 2.33768 -0.0692678
11.9759 -3.12752 -5.10709
10.6177 -0.584436 -4.35328
8.56831 0.557172 -3.3536
1.44723 0.287959 -6.65641
4.34115 -0.360783 -6.36527
5.72652 -1.61758 -4.63215
7.24263 -9.02293 -0.493018
5.65903 -7.1419 -2.17657
5.08852 -5.27353 -3.81553
4.27486 -8.44593 -11.1264
4.25003 -8.37234 -8.14742
3.11539 -7.71096 -5.96164
2.16887 -13.618 -1.39532
0.79627 -11.7408 -3.25876
0.171562 -9.82818 -4.82531
-5.20436 -10.5274 -9.27011
-4.64996 -9.90834 -6.40833
-3.5054 -9.01903 -4.31033
-4.01453 -3.25648 -0.483185
-5.11402 -6.02405 -0.592946
-5.27387 -8.53923 -0.981319
-7.3147 -16.2758 0.16392
-6.73504 -13.378 0.547674
-7.23861 -10.9619 1.18901
-13.9984 -10.0919 2.56255
-11.2451 -10.1683 3.70009
-8.93167 -10.773 4.58574
-1.08767 -13.5909 6.39982
-3.862 -12.7579 7.09953
-6.2982 -12.8655 6.35427
-8.58521 -18.3883 4.97397
-9.12985 -16.6719 6.43672
-9.13333 -15.074 7.58905
-14.4155 -14.1211 11.5369
-12.148 -13.9275 11.0859
-10.2191 -13.5702 10.9056
-8.70141 -14.6686 14.8437
-4.30356 -17.1765 11.639
-6.04555 -15.8599 12.4227
-7.41066 -14.6794 13.2126
timestep
-2.45097 -8.41359 41.3728
-2.09561 -5.52319 38.8616
-3.7569 -7.06972 39.3419
-2.76024 -8.65038 39.9657
1.40957 -13.9047 38.0884
0.287033 -11.8868 37.8641
-0.521966 -10.1804 37.3031
-3.09851 -3.15926 32.8526
-2.05167 -5.27347 34.6733
-1.52208 -7.76464 34.5458
-3.84385 -10.9281 29.1607
-2.50496 -9.35704 30.2197
-1.25689 -7.93114 30.7585
3.25207 -4.44434 25.6846
1.50635 -5.03201 27.0951
-0.16575 -5.57572 27.9838
-6.52123 -2.25935 25.2933
-4.54473 -3.46449 25.4467
-2.85671 -4.47613 25.5363
-1.99188 -7.16454 18.5698
-1.76045 -5.56295 20.2322
-2.0881 -4.43683 21.8151
-0.60049 1.01861 24.0354
-1.92989 0.143465 22.3474
-3.00641 -0.83621 21.0199
-9.47915 -0.690377 18.2178
-7.18014 -0.760421 17.9145
-5.22372 -0.532059 17.9489
-1.33074 -2.61225 11.5446
-2.53155 -0.421366 13.169
-4.12772 0.937904 14.6206
-5.60479 7.20336 17.1047
-6.08205 5.63111 15.4668
-6.35309 4.0089 14.3825
-5.61095 7.96632 7.93179
-5.98545 6.12158 9.28791
-6.29197 4.73458 10.6529
-9.31392 -0.593602 5.95826
-7.79203 0.764214 7.06397
-6.63396 1.77051 8.29975
-1.12445 -3.01335 4.17202
-1.71923 -0.675249 5.92128
-3.28179 1.22373 6.59565
-2.85352 6.11165 2.11732
-3.60544 3.93494 2.39832
-4.22141 2.17687 3.03916
-9.35298 -1.25864 -0.884408
-7.23143 -0.425612 -0.451406
-5.58561 0.612446 -0.143854
-0.54695 -2.54075 -2.11757
-1.1719 0.291777 -2.80065
-3.37357 1.54549 -3.08942
-1.71908 6.7083 -8.35793
-3.60241 4.52303 -7.61086
-4.25267 2.22242 -6.72383
-8.46538 -0.700661 -11.0517
-6.31893 0.0673042 -10.6212
-4.46533 0.468341 -10.088
-6.04806 6.14702 -13.0543
-4.91584 4.13202 -13.255
-3.54534 2.74178 -12.9906
1.38697 7.49989 -11.174
0.835785 5.86948 -12.7297
-0.107972 4.29614 -13.4472
5.55648 1.12736 -10.7018
3.1989 0.832447 -12.5004
1.29462 0.844819 -14.1963
1.97862 -1.05549 -20.5491
1.02285 -1.49322 -18.481
-0.0461023 -1.54717 -16.8271
3.14141 -8.01121 -19.0075
0.650261 -6.85117 -17.8548
-0.417766 -5.27019 -16.163
-6.69556 -8.84123 -11.4739
-4.06382 -7.55702 -12.0263
-1.85814 -6.6493 -12.9282
4.70527 -6.98472 -10.5519
2.41202 -6.7236 -10.3169
0.480436 -6.67238 -9.93316
-1.01377 -10.2475 -3.24243
-1.38814 -8.01889 -5.18501
0.167899 -6.25461 -6.16915
7.68994 -4.06753 -3.05078
4.92528 -3.28824 -3.84436
2.88881 -4.82005 -3.93773
3.7635 -9.38836 0.600549
3.80605 -7.15103 -0.0117784
3.33375 -5.24663 -0.188188
6.23103 -9.45234 4.34653
6.58363 -6.73737 3.16967
6.10265 -4.39925 2.27289
6.80926 2.95157 4.2073
7.3922 0.853951 3.4057
7.70993 -0.999433 2.81845
14.9957 -2.63806 2.26452
13.1182 -1.55879 3.09659
11.4636 -0.489816 3.11892
15.588 5.92169 6.39761
14.0929 4.04528 4.63008
13.0817 2.90668 2.58467
17.7921 1.08001 -2.02812
15.0129 2.10436 -1.70131
12.8921 3.41918 -1.17584
6.6758 3.89168 -5.20865
8.56572 4.5501 -4.03515
10.0087 5.2203 -2.87343
9.53147 10.1296 3.03515
8.23359 9.78896 0.374343
7.81213 7.84199 -1.21756
4.27308 13.5208 -6.068
5.20091 11.1103 -4.58157
5.03955 8.73966 -3.6562
4.75225 9.12391 -11.6525
4.9405 7.99647 -8.9005
3.53451 7.37282 -6.86658
-3.75251 6.79531 -3.74474
-1.02526 5.65 -4.10634
0.935892 4.92436 -5.56574
4.47034 0.970413 -1.75976
3.32965 1.03211 -4.5121
1.82932 1.36366 -6.54718
-5.57669 -2.45619 -6.24468
-2.75576 -2.23541 -7.17954
-0.556237 -1.22383 -7.98037
3.92406 -3.66321 -14.516
1.64683 -3.15314 -12.6627
-0.55912 -2.5143 -11.5545
-8.32593 -0.535718 -14.7743
-5.78227 -2.02742 -14.3442
-3.36263 -2.79569 -14.1043
-3.43818 -8.05285 -21.4195
-3.58014 -6.09616 -19.1764
-3.49174 -4.01919 -17.6996
-8.4809 -3.35279 -23.1211
-6.07983 -2.17342 -21.8079
-4.219 -1.32878 -20.2828
2.3401 4.42597 -17.9649
-0.0246226 2.92391 -18.981
-2.25642 1.69434 -19.0787
-8.4018 7.43835 -16.2617
-6.01378 5.80543 -16.9768
-3.79188 4.96602 -17.9047
1.57943 10.2788 -15.9659
0.0414903 8.94555 -17.0793
-1.62253 8.07773 -17.6783
-5.61339 10.4181 -22.4994
-3.545 9.66485 -21.7668
-1.77542 8.88629 -21.3882
1.63146 6.96305 -24.4219
4.69845 9.96987 -22.736
2.65757 9.77205 -23.8214
1.68159 8.34868 -22.8714
timestep
-0.593743 -12.3752 -2.09318
-0.389147 -11.0555 0.103371
-0.886246 -9.79571 -1.78028
-0.8834 -11.3064 -3.04468
-0.712938 -8.46994 -9.55317
0.301659 -9.43171 -7.70169
1.11646 -10.0047 -6.00209
4.49044 -13.5728 -3.94408
5.84828 -11.627 -5.74694
4.84949 -9.3291 -6.22099
5.59471 -1.7717 -5.61485
6.21017 -3.95605 -6.09676
6.43222 -5.88175 -6.44785
12.3611 -5.75529 -10.9427
10.9353 -5.70135 -9.11334
10.1299 -5.78985 -7.31758
12.8427 0.786111 -4.85454
12.5094 -1.46629 -5.29952
12.4978 -3.42405 -5.51847
17.9897 -8.64833 -4.0105
16.2244 -7.14813 -3.88576
14.6658 -5.95815 -3.69695
18.3703 -1.45484 -3.89664
17.1379 -2.51773 -2.2432
16.2962 -3.81128 -1.01876
15.9888 2.67751 1.55211
15.1145 0.567153 1.14661
14.6188 -1.33143 1.32143
14.5449 -1.76046 8.53576
13.3671 -1.9727 5.80664
12.0997 -2.80372 3.75588
5.36357 0.267672 3.71722
6.96818 -1.37845 3.40433
8.31781 -2.81337 3.38498
5.86683 -9.18857 2.95494
7.44834 -7.60699 2.33861
6.38949 -5.94897 2.44195
-0.664688 -6.56797 5.52308
0.984269 -6.10692 3.95758
2.64869 -5.61938 3.02331
3.02831 -0.397959 -2.98444
1.34864 -2.45251 -1.62875
0.702439 -3.36533 0.662908
-3.07976 -1.09683 6.80868
-2.38002 -2.13958 4.85793
-2.11842 -3.17384 3.20179
-7.41161 -8.5948 1.53402
-6.06468 -6.711 1.67356
-4.82327 -5.19632 1.46013
-7.17305 0.0115969 5.54735
-7.0353 -0.827298 2.69118
-7.41369 -2.49556 0.800091
-14.4946 -0.288876 -1.02273
-11.6616 -0.698248 -1.85145
-9.29628 -1.51007 -2.35025
-5.96659 -3.8544 -6.81217
-7.03199 -1.86158 -6.28682
-8.36821 -0.470751 -5.88557
-11.6487 -0.000548283 -12.1785
-10.2861 0.808035 -10.4838
-9.27156 1.55649 -8.97009
-12.9521 7.50292 -7.91793
-11.2792 6.09711 -7.13856
-9.94567 4.66765 -6.89493
-12.2039 -2.43274 -7.8079
-12.2744 -0.0252836 -6.05303
-11.8637 2.15157 -4.79005
-11.1128 4.64963 2.27823
-12.122 4.22333 0.233229
-12.7365 4.07779 -1.63283
-17.3491 5.96732 -6.59674
-16.5861 6.796 -3.83785
-15.1407 7.01823 -1.74882
-21.3734 5.46653 1.1644
-18.9637 6.99994 2.01429
-17.4133 8.64085 0.828453
-16.7837 9.88948 8.01866
-15.9634 10.3083 5.88931
-15.8656 10.2095 3.92423
-14.5537 12.5324 -2.26402
-13.1245 11.656 0.199598
-12.7747 12.0467 2.69498
-13.7099 11.4258 10.4415
-12.0878 12.2382 8.07735
-11.4186 13.4698 5.94724
-10.3936 20.2371 2.48964
-10.4168 18.5821 4.11531
-10.1437 16.9753 5.22199
-10.3109 22.0906 11.6157
-9.90981 19.9714 9.55933
-8.36558 18.417 8.25485
-8.71167 16.6398 15.2525
-7.98945 16.9049 13.0638
-6.87528 16.9783 11.4408
-9.40757 11.2605 12.1314
-8.38252 11.8664 10.1403
-7.10914 13.3609 10.3007
-3.23526 18.7633 6.74465
-4.89514 16.2985 6.52158
-6.60451 14.4132 6.68438
-6.51964 16.9869 -1.12774
-6.84388 15.629 1.50499
-7.95 14.0266 3.15165
-10.305 8.1096 -1.08836
-9.44367 9.14942 0.798254
-8.49709 10.4809 1.89913
-1.83065 8.62914 6.31041
-4.18735 8.41038 4.49975
-5.49525 8.18958 2.32187
-5.786 5.55495 -5.86265
-4.90119 5.63857 -3.01826
-4.88146 5.68447 -0.468743
-1.49397 3.3943 3.63212
-2.99678 1.14939 2.37424
-3.71726 2.11668 0.127507
-4.70063 0.884097 -8.39969
-4.00734 0.653518 -5.51064
-3.95131 0.0289382 -3.03895
-9.17918 -6.47806 -2.11375
-6.54836 -5.22882 -2.74508
-4.48973 -3.7248 -2.79476
-4.42543 -9.5667 -8.01051
-3.58676 -7.56048 -5.97283
-2.09862 -6.19114 -4.4195
1.56503 -5.51758 -10.3602
1.87117 -4.80021 -7.48407
1.60251 -5.66256 -5.09939
3.11807 -11.1071 0.976018
4.00504 -8.8861 -0.801818
3.99603 -6.92483 -2.43149
10.677 -1.92372 -1.05147
9.11726 -4.36459 -1.7513
7.73806 -6.30569 -2.66368
11.8827 -10.2278 -8.04005
11.7472 -9.14539 -5.26688
10.6637 -8.70722 -3.00048
10.5984 -12.9345 2.6348
12.5546 -11.5584 0.857134
13.2183 -9.36729 -0.265851
15.8373 -7.53515 6.49582
16.046 -7.44354 3.52454
16.4984 -7.99685 1.07677
22.4993 -11.1414 -1.90013
21.3266 -10.1775 -0.145709
20.0205 -9.42264 1.12127
19.5285 -8.24292 7.02369
20.8672 -9.2704 5.43166
22.2153 -9.96674 4.17527
24.6196 -13.1679 2.3783
24.6692 -14.4427 8.06619
24.7373 -13.7195 5.86284
25.0171 -12.5299 4.31772
timestep
18.7041 0.121469 15.7168
21.7766 -1.60075 14.2354
21.4921 -0.184158 16.0506
19.9013 0.95218 15.808
24.549 5.84837 14.4762
22.7759 4.41048 14.0624
21.0614 3.67729 13.4273
22.8758 -3.4533 8.07717
22.0696 -1.06193 9.66206
21.2812 1.18947 10.5631
15.0384 -1.54639 9.57692
16.6334 0.13785 9.61802
17.7522 1.71876 9.25769
12.6824 5.01443 12.6165
14.7437 4.5688 11.6496
14.8091 4.07385 9.74401
19.1663 9.23443 8.05997
17.3321 7.8381 7.79841
15.7644 6.77803 7.25114
20.0917 7.28605 2.0422
17.8941 7.00029 2.72868
16.0733 7.08314 3.47602
17.2602 1.49362 1.19269
15.878 3.34776 1.00808
14.5676 4.80805 0.830869
11.1281 -0.514981 0.330806
11.4212 1.70541 -0.274482
11.1985 3.65067 -0.491807
7.6963 -1.40445 1.27483
7.3726 1.40121 0.324083
7.50453 3.94767 0.348833
6.17313 11.2626 0.361204
5.86197 9.16472 1.30169
6.08578 7.23412 1.62385
7.6782 6.36118 7.53967
5.79096 6.42112 6.19167
4.30464 6.78155 4.94999
-2.21193 4.80775 4.00344
-0.995693 6.00605 5.57419
0.698373 6.83252 6.14684
-3.53634 11.1076 11.6916
-1.47111 9.67914 10.087
-0.238707 7.46876 9.7741
-7.1056 6.42173 10.195
-4.88598 5.84186 9.84935
-3.15413 5.07735 9.30464
1.87712 0.201839 9.77206
-0.133317 1.14298 9.09768
-1.53717 1.91546 7.95177
-6.55343 1.85801 2.94471
-3.84374 0.776112 3.55091
-2.35334 -0.527268 5.15787
-4.75055 -7.33692 7.96537
-3.34605 -5.23042 6.3936
-2.13567 -4.24037 4.37935
-0.037257 -7.68673 -2.14458
-1.15675 -6.76518 -0.333532
-2.36204 -5.93892 0.987632
-10.0412 -6.70155 0.48103
-7.74725 -7.04704 0.450322
-5.81569 -7.43411 0.461684
-2.05538 -12.3272 -0.0164858
-3.06806 -10.7493 -1.38291
-4.28796 -9.52061 -2.32267
-7.62484 -16.0723 -4.06898
-7.29094 -13.1123 -3.98259
-7.48569 -10.5718 -4.08603
-7.45415 -6.68293 -9.33524
-8.62359 -7.34412 -7.44378
-9.53251 -7.84921 -5.77058
-13.2236 -6.85229 0.908742
-13.0779 -6.34833 -2.02472
-12.9143 -6.61335 -4.55561
-18.4788 -5.53817 -11.2121
-16.92 -6.4171 -8.8292
-15.8521 -5.51015 -6.69867
-15.1396 0.850846 -4.97241
-16.6051 -0.886161 -5.43873
-17.6055 -2.14094 -6.58129
-18.6269 3.12049 -11.2759
-20.0604 0.979201 -9.77921
-20.4618 -1.40801 -8.97823
-26.8008 -2.33476 -7.60269
-24.6982 -3.83181 -9.09212
-22.3658 -4.65854 -8.47655
-25.0481 -9.56628 -11.384
-23.0629 -8.39816 -11.6613
-22.3435 -8.20627 -9.8375
-20.4809 -13.9294 -4.72863
-20.75 -11.3232 -6.14846
-19.5538 -9.93652 -7.92288
-21.137 -10.8406 -14.5467
-19.6916 -10.6528 -12.7418
-18.4572 -11.2356 -11.3214
-15.4373 -7.30279 -15.2589
-14.4583 -8.86306 -13.8484
-15.2217 -9.40806 -12.1161
-11.5198 -12.6458 -7.62294
-11.8767 -9.89853 -8.72101
-13.1696 -7.79389 -9.35487
-15.7514 -1.50941 -11.293
-13.9096 -2.87481 -9.38938
-12.2005 -4.31778 -8.16454
-11.0074 -1.43226 -1.98494
-11.8603 -1.7973 -4.11137
-10.547 -2.94042 -5.03324
-3.8857 -6.42363 -7.63525
-5.05656 -4.94613 -5.32733
-7.09566 -4.16208 -4.01249
-7.87414 -3.37142 4.27169
-6.5062 -3.23836 1.62755
-5.57528 -2.98912 -0.733423
-2.52709 2.97543 -4.03077
-2.06617 1.02373 -1.8264
-2.18605 -1.27202 -0.722125
3.2774 -6.93129 -1.00737
2.85622 -4.1827 0.0641983
1.12554 -2.43301 0.73341
3.61433 -2.84714 8.92454
2.64001 -1.49006 6.45687
2.32551 -0.898281 3.99658
1.64821 5.5732 1.54047
3.72014 3.43386 1.64412
4.8143 1.90302 3.36512
10.0345 2.37781 10.038
8.43291 1.59149 7.65113
7.73892 2.90149 5.57634
14.2755 0.0227733 4.16318
12.945 2.68181 4.36264
11.1148 4.42116 4.71973
13.604 11.2804 6.53919
11.516 9.8708 4.94735
11.1697 7.9487 3.3078
16.746 7.6633 -2.79921
14.0026 8.27097 -1.80682
12.0726 8.89299 -0.260654
6.50311 14.1925 -2.64748
8.45183 12.1091 -3.50922
9.34202 9.85252 -2.72325
8.78798 2.17013 -4.37007
7.04287 4.56196 -4.03221
7.28333 7.08497 -4.31523
6.05706 12.7581 -8.28611
5.31911 10.8007 -7.28293
4.80843 9.16212 -6.31684
-1.04155 7.78586 -2.84709
0.404093 7.36428 -4.61197
1.7456 6.93568 -5.98923
-0.780147 5.13387 -9.44829
2.58386 3.47212 -12.7326
1.67023 4.69282 -10.984
1.10728 5.99205 -9.61435
timestep
29.9971 13.5895 5.3672
34.7285 11.7605 6.56211
32.6557 12.5277 5.85701
31.218 13.1805 4.67892
35.9561 10.7471 0.00243942
34.0599 11.9134 0.655661
32.7512 13.2801 1.20336
30.9968 9.47536 -4.41572
29.9985 10.4116 -1.7686
29.3374 12.1609 -0.0349955
22.846 16.0247 1.90648
24.8146 14.8248 1.64718
25.8372 13.3309 0.870324
22.3827 9.54972 1.67978
23.4223 9.01517 -0.324151
23.9616 10.7186 -1.15392
26.7507 13.2734 -6.77626
25.0183 12.9249 -5.27303
23.4007 12.9871 -4.15046
21.5316 11.5927 -10.9509
20.9285 11.7775 -8.71828
20.8021 12.1097 -6.78061
16.1475 13.5271 -3.12317
16.9581 11.9769 -4.64712
17.3219 10.7302 -6.12844
11.0393 6.77995 -8.46075
13.0872 7.85733 -8.29358
14.9369 8.4965 -8.0681
21.2876 5.59559 -10.6282
18.3172 5.82546 -10.6949
15.9047 6.50894 -11.1589
13.1954 1.42405 -8.3602
12.6106 2.88048 -10.0688
12.9002 4.20696 -11.4962
8.72595 5.20657 -17.8733
9.35043 5.0253 -15.6463
9.90953 4.57834 -13.8109
7.89306 0.762752 -8.04696
7.59015 1.66158 -10.1642
7.60788 2.09509 -12.0858
5.68582 1.7049 -18.7724
4.89721 0.686878 -16.0849
4.61266 0.297039 -13.581
4.04165 -4.3854 -10.2437
2.17661 -4.21961 -11.6136
2.24371 -2.35062 -12.2327
-2.81157 2.37964 -11.5419
-1.7447 0.379745 -11.0474
-0.839362 -1.21353 -10.3244
-0.721415 -7.86769 -4.76382
-1.22174 -5.34799 -6.27417
-2.20546 -3.3255 -7.47599
-7.59179 3.56289 -8.99526
-5.97074 1.28155 -7.97151
-5.06479 -0.876542 -6.95939
-9.61992 0.572875 -2.20101
-9.04516 -0.969689 -3.83581
-8.20771 -2.10415 -5.21151
-9.09538 -5.7323 -10.7841
-9.7388 -4.95546 -8.69481
-10.5747 -4.5013 -6.96971
-9.61259 -11.0576 -7.21301
-10.8705 -9.246 -6.49298
-11.8559 -7.80073 -5.58696
-17.6734 -2.73971 -5.42846
-15.8079 -4.658 -4.11698
-13.9963 -6.04817 -2.98169
-17.7337 -9.91559 -0.0772133
-16.0145 -8.41433 0.338704
-14.6707 -7.00435 0.633612
-10.7243 -0.854943 5.28331
-11.8423 -3.56693 4.7583
-12.5574 -5.6617 3.4922
-5.33412 -8.68518 3.7925
-8.26677 -9.09599 4.126
-10.7409 -8.78814 4.66092
-12.0144 -14.2411 8.30594
-10.9016 -12.2216 8.04971
-9.94199 -10.5037 7.95617
-2.92833 -8.56393 12.9001
-5.56248 -9.41928 11.8001
-7.42007 -10.8368 10.7791
-9.55439 -9.15192 18.4701
-9.11437 -10.6807 15.9502
-8.99392 -12.2435 13.9389
-14.1714 -17.4079 15.4325
-13.4704 -15.2354 15.0187
-12.4883 -13.6984 14.2744
-10.6183 -7.16737 12.6315
-12.7634 -8.70797 14.0119
-14.0071 -10.4159 15.4398
-13.0738 -10.4782 21.8051
-14.575 -10.0681 20.0845
-15.9568 -10.0455 18.6805
-17.9997 -5.07369 21.1681
-18.0028 -6.29523 19.1958
-18.1468 -7.19466 17.449
-18.8148 -0.437465 13.1183
-17.5789 -3.14769 13.2054
-17.7668 -5.54797 14.0455
-20.7973 -11.6058 12.9422
-18.2155 -10.3157 12.2001
-16.6328 -8.36506 11.7611
-10.8038 -6.76804 8.89546
-13.1049 -6.96629 8.67699
-15.0095 -7.4198 8.45794
-18.4774 -5.15984 3.20655
-17.5243 -7.85564 4.04607
-15.7783 -9.28285 5.23645
-13.9417 -16.9551 6.05079
-14.1447 -14.5487 4.30489
-13.8872 -12.1225 3.56335
-6.41539 -13.9117 2.5588
-9.22116 -12.9653 2.2237
-11.0561 -11.6133 1.0801
-15.46 -12.357 -4.65305
-13.6379 -10.8177 -2.86672
-11.5601 -9.56558 -2.08096
-10.2098 -2.03408 0.799078
-10.1335 -4.65918 -0.609256
-9.49084 -6.39124 -2.36693
-6.31192 -8.79121 -8.1148
-6.41687 -6.70483 -5.98961
-6.20712 -5.25308 -3.90373
1.292 -3.08159 -0.00679451
-1.26046 -2.76081 -1.51093
-3.62423 -2.86798 -2.46153
-6.60963 5.16102 -2.85862
-5.12152 2.68511 -3.59061
-3.49157 0.726433 -3.68733
3.04893 1.17547 -8.75922
0.790845 2.72239 -7.58089
-0.663446 2.50547 -5.49751
1.64478 5.22181 1.61667
1.134 5.49032 -1.30692
0.206688 5.72209 -3.671
-3.98623 12.0121 -2.16684
-1.62457 10.7878 -3.50996
0.544433 9.50092 -3.88682
8.79113 7.40375 -2.8051
6.36179 9.00097 -2.15118
3.90489 9.68317 -2.12225
-1.21237 13.1734 0.281098
0.336913 11.8904 1.43696
2.06364 11.7211 0.503861
6.28074 15.4391 2.80977
6.25969 13.1576 3.23021
4.31798 12.8468 3.34837
2.06499 14.1098 7.32776
-1.89112 16.7156 6.128
-0.293205 15.1755 5.45191
1.35676 14.1021 5.37206
timestep
-2.49075 -23.9569 12.2893
-0.603748 -19.659 11.5069
-2.09249 -21.3892 11.9218
-3.38364 -22.8766 11.8804
-8.66359 -20.4088 15.5312
-7.83958 -21.3652 13.5847
-7.1383 -22.3038 12.0011
-12.5066 -26.7667 8.52358
-10.0412 -25.3878 9.47264
-9.51584 -22.9203 9.10151
-10.5484 -17.5162 4.46144
-10.2579 -19.4466 5.71504
-11.3435 -20.202 7.17513
-17.4962 -16.7333 8.90122
-16.1556 -18.2818 7.81159
-15.1187 -19.7836 7.06947
-17.081 -23.3471 2.3235
-16.4448 -21.1573 2.75044
-15.5323 -19.501 3.30261
-20.5841 -17.951 2.12105
-19.4611 -17.5067 4.10192
-17.9788 -16.596 3.17766
-17.5468 -9.76429 6.03489
-16.9931 -11.8777 5.25441
-16.6665 -13.0715 3.72172
-12.4614 -13.3468 -2.22083
-13.1315 -12.7529 -0.0806051
-13.5364 -12.1798 1.76019
-13.904 -11.7283 8.90841
-12.8912 -10.7153 6.2953
-12.5211 -9.39912 4.14281
-6.42256 -7.05001 6.27958
-8.44012 -7.0685 5.13435
-9.94435 -6.61306 3.9466
-13.4988 -1.67288 -0.0101002
-11.5656 -2.79315 0.614489
-10.1449 -4.0485 1.14968
-7.12701 -7.64036 -2.61248
-7.14741 -5.68236 -1.3682
-6.55316 -4.33747 -0.0570813
1.11298 -3.35736 2.44957
-1.22292 -3.20045 0.60583
-3.29382 -2.49394 -0.70365
-1.97013 3.97728 -1.74082
-1.75756 1.74467 -2.3347
-1.38348 -0.0911484 -2.94356
-0.550397 2.84177 -6.47413
0.29283 0.900736 -7.42478
1.10737 0.130695 -5.80476
5.80734 4.43678 -9.97569
4.56413 2.6257 -7.96203
4.82371 0.839041 -6.16121
10.0402 -5.19136 -2.6006
8.5813 -2.95102 -3.91702
7.58982 -0.602831 -3.99103
7.98965 0.118339 3.16939
8.58662 0.695277 1.00302
9.17812 0.868404 -0.868089
15.4145 1.12629 -3.82981
13.7087 1.86432 -2.44137
12.7256 2.22729 -0.773221
15.3816 6.30759 -3.10735
13.3063 7.2056 -2.58858
12.2042 5.8966 -1.6125
9.09388 3.2624 4.17047
8.12643 4.48179 1.62932
8.60462 5.95538 -0.396147
1.58372 6.61886 -1.08463
3.79264 7.28991 -0.854932
5.54819 8.18055 -0.779377
5.59898 11.132 7.19189
6.64543 10.4589 4.48408
7.1084 10.2716 1.98347
13.8107 8.24831 3.12285
12.053 9.99504 1.46757
10.2804 11.2561 0.137101
8.10569 16.3118 -3.24889
9.92454 14.89 -3.01928
11.1656 13.3649 -2.89758
13.0723 19.9905 -3.17665
13.9027 17.1839 -3.73731
14.6492 14.7569 -3.50322
19.3124 9.76533 0.762711
18.5646 11.6085 -1.45628
18.153 13.2971 -3.32216
23.7129 12.0165 -8.53067
22.0957 13.1113 -7.27833
20.7672 13.8485 -6.02432
25.012 17.0944 -10.3953
23.3055 17.5747 -8.00003
20.8264 17.3757 -7.43689
21.5762 17.6416 -14.4725
20.2431 17.3265 -12.6
19.3537 17.817 -10.912
18.1473 12.4247 -13.1551
17.5156 13.0395 -11.0091
16.9245 14.9091 -11.1995
14.4237 21.0879 -7.70482
15.5838 18.3434 -7.65175
15.9488 15.8197 -7.64155
18.6755 9.21021 -6.13186
16.0493 10.5542 -5.71093
14.5695 12.4452 -6.56928
8.79726 11.4491 -10.3369
10.2845 11.2447 -8.56807
11.0292 11.0766 -6.75204
6.69879 11.9231 -2.81919
6.90384 9.69681 -4.78944
9.02153 8.30921 -5.0935
11.5315 1.03758 -6.42009
9.63715 3.2126 -5.67098
7.64844 4.77515 -5.34646
-0.694284 6.5815 -4.03073
1.71058 4.83412 -4.23963
4.1288 4.03455 -4.11892
4.70772 1.2661 2.9389
4.3191 0.853275 0.0133281
3.67474 0.65316 -2.44579
4.72861 -4.66238 -7.18285
3.79688 -4.38899 -4.36549
2.14697 -2.68356 -3.43179
-3.99019 -8.54654 -3.58906
-2.14591 -6.3414 -2.80396
-1.3066 -4.1978 -3.90079
-3.3539 -4.47634 -10.0896
-4.84809 -3.40789 -7.74306
-4.24749 -2.38641 -5.4851
-12.7586 -2.355 -4.18896
-9.85159 -2.00831 -3.63252
-7.36777 -1.43965 -3.53382
-8.54443 6.38323 -0.799363
-7.46518 3.61734 -0.54349
-7.46992 1.07118 -0.68333
-4.51751 -3.39593 4.97957
-6.55871 -1.40184 4.1208
-8.27033 0.0249987 2.88106
-15.7099 -0.611043 2.77224
-13.4735 1.04426 3.83933
-11.1915 1.30498 4.94709
-9.62917 5.90535 11.4077
-10.8438 4.43373 9.11873
-12.5426 2.78124 8.17745
-18.2857 7.75045 9.22
-16.9544 5.85574 9.36164
-15.8879 4.20106 9.28783
-14.9801 -1.68503 11.1998
-16.487 -0.18995 10.2637
-17.9116 1.00037 9.60448
-22.2689 -0.888096 10.305
-21.436 -0.978435 5.15687
-21.3992 -0.0442132 7.28014
-21.6636 0.687813 9.08987
timestep
-10.9263 26.8052 -15.7455
-13.8559 25.8025 -11.7882
-12.197 25.8346 -13.4098
-10.9619 25.5974 -14.9261
-3.48124 26.2039 -14.5923
-5.58842 25.2585 -14.3727
-7.36207 24.4283 -14.5871
-11.3582 20.8626 -16.1305
-8.83723 19.8208 -14.9307
-6.71507 20.7535 -13.8678
-1.27447 19.6154 -8.66098
-2.44897 19.6913 -10.6603
-3.58873 19.3466 -12.2298
-3.76971 14.333 -17.9402
-3.80465 15.1592 -15.7726
-3.54088 15.9864 -14.0044
-6.43086 12.7393 -9.60088
-4.25798 13.1644 -10.2939
-2.74055 14.3656 -10.6618
2.85402 13.5635 -13.7978
1.37463 12.7573 -12.2029
0.266632 12.0438 -10.7386
6.28138 13.2011 -9.3525
4.4649 11.7626 -9.23674
2.92208 11.1697 -8.16481
-1.93608 7.6992 -6.77491
0.00763034 8.64601 -5.93353
1.28939 9.82213 -5.00909
4.02193 14.9633 1.81196
3.37127 13.1098 -0.428916
2.72853 10.9896 -1.69148
5.3166 5.26299 -1.49731
3.54964 6.55588 -0.730038
1.89363 7.54325 -0.325543
-5.16894 6.98591 2.08263
-2.85961 6.76368 2.08287
-0.895589 6.61033 2.0807
3.65279 6.37186 6.71578
2.75034 4.85755 5.20752
0.795302 4.81161 4.96955
-5.78155 3.81245 7.10176
-3.15096 2.41462 7.18234
-0.765124 2.96024 7.89829
1.6268 6.04051 12.9813
1.16834 3.95454 12.0753
0.867262 2.19442 11.2433
4.42516 -2.45673 15.6189
2.82423 -1.64853 14.1471
1.50053 -1.23734 12.7472
-2.59341 1.4433 15.3508
-3.60382 -0.920188 13.843
-1.85087 -2.7651 13.6821
1.67358 -6.18998 18.5018
1.32094 -6.52509 15.5618
-0.293416 -6.23054 13.61
1.71514 -7.33164 7.21123
0.722583 -8.21896 9.1112
-0.478538 -8.58125 10.6301
-5.41636 -10.3386 14.0915
-3.83399 -11.3691 12.7437
-2.32044 -11.7752 11.5499
-0.300266 -17.4509 13.7096
-1.49762 -16.3581 12.0499
-2.08894 -15.4001 10.4333
-10.0957 -17.0894 12.9257
-7.38025 -16.0391 12.2903
-5.87863 -15.1205 10.4454
-7.48344 -12.7199 4.65984
-7.43489 -11.5807 6.68027
-6.02753 -12.4299 7.76608
-0.786211 -13.6447 5.61174
-0.978903 -11.1153 7.17558
-3.25186 -10.0291 6.78035
1.70449 -8.56517 1.61976
-1.17289 -7.91488 2.04188
-2.59599 -7.4179 4.09865
-6.29616 -2.39052 5.88282
-5.40095 -3.49417 4.04898
-4.83372 -4.72602 2.62008
-1.64224 1.43771 -2.12745
-1.93327 -1.40468 -1.28097
-2.78639 -3.63666 -0.390418
-6.55358 -11.1501 1.47493
-5.15733 -9.19135 -0.284119
-3.66601 -7.27159 -1.05636
1.31395 -7.20909 -5.63366
-0.411434 -8.30716 -4.53835
-2.04511 -9.20447 -3.9004
-7.59271 -15.131 -5.95851
-5.12039 -13.5536 -6.48738
-2.97566 -12.406 -5.72097
2.69798 -16.3548 -8.81093
0.847744 -14.9589 -8.70883
-0.753814 -13.8414 -8.44927
-3.52511 -15.6243 -14.4388
-3.46656 -15.561 -12.1204
-2.62497 -13.8174 -11.7566
-9.53314 -12.0668 -13.702
-7.1217 -11.9424 -11.9556
-5.11126 -11.1979 -10.5749
1.5201 -7.28752 -10.6843
-0.847009 -8.37897 -9.24006
-3.2353 -8.70337 -8.40723
-9.34702 -8.22843 -4.1785
-7.16272 -7.69151 -4.7468
-5.64662 -7.1804 -5.89631
-4.32459 -0.353444 -9.21771
-3.74972 -2.23049 -6.97571
-4.3194 -3.73513 -4.99731
-9.72114 -5.42433 0.893809
-8.97869 -3.99876 -1.61555
-7.38175 -2.61633 -3.04415
-8.42172 4.19384 -6.36077
-7.63299 2.65965 -3.93114
-6.72691 1.0279 -2.19222
-9.85396 3.2393 3.59822
-7.45399 1.77221 2.61424
-5.42713 0.848695 1.37232
2.77013 -2.3171 2.6664
-0.00713246 -1.24018 2.75287
-2.50885 -0.877917 3.08881
-3.82029 -5.30975 10.3059
-3.07629 -2.80073 8.88053
-2.12191 -1.73123 6.77154
5.90713 -4.99962 9.08552
3.2219 -3.99364 8.27438
1.55413 -2.17742 7.62444
5.61308 3.31581 10.92
5.04152 1.79605 8.42117
3.94545 0.547788 6.4865
5.31343 1.78141 -2.29313
5.08267 1.27037 0.633646
5.60827 1.17083 3.1269
10.491 7.29279 3.10877
10.5172 4.32657 3.39388
9.16508 2.35544 2.50572
14.4066 -1.7841 -2.3178
12.58 -1.56453 0.026522
11.5701 -0.564331 2.14362
13.5881 -6.11176 4.07717
13.2896 -3.5933 5.64201
14.1733 -1.35566 4.79641
17.4646 3.66653 6.22895
17.5459 1.46345 5.5063
17.7923 -0.228951 4.52832
24.4077 -2.29065 2.39399
22.7111 -0.959671 3.24982
20.9441 -1.82201 3.12598
21.5938 -7.02272 2.44387
19.3677 -5.969 -2.08735
20.6315 -5.61768 -0.173785
21.6117 -5.18057 1.47817
timestep
8.59418 -3.52042 17.5344
11.1081 -7.79099 16.794
10.4669 -5.59011 17.151
10.0424 -3.69256 17.4673
17.0617 -2.43621 15.2525
14.7738 -2.16294 15.5232
12.8252 -1.88728 15.613
7.39442 3.1491 14.8117
9.36463 1.3629 13.467
11.7898 0.704346 13.0336
16.3068 3.02911 7.46219
14.2855 2.75831 8.5683
12.7958 2.47495 9.82701
6.06213 5.46331 11.3099
7.72859 4.46353 10.0428
9.23298 3.58904 9.11885
8.94778 -0.461593 3.65547
9.00569 1.62109 4.676
9.2979 3.45925 5.32144
10.8624 8.60463 0.465282
11.1359 6.68128 1.73347
9.49802 6.23337 2.73226
3.9701 11.3027 1.58618
5.13126 9.30171 1.41208
6.38021 7.79068 1.21765
7.05208 3.07558 -4.10156
6.0645 4.83795 -2.9609
5.40859 6.55004 -2.2402
4.78363 12.5214 -5.40179
3.63665 9.78081 -5.16888
2.40305 7.75733 -4.22747
2.25182 0.450655 -4.17131
1.31555 2.5721 -4.24369
0.653625 4.39838 -3.91588
-5.70483 4.84728 -0.762652
-4.45367 4.29615 -2.63702
-2.60432 4.13293 -1.97809
-0.785427 4.58375 4.09308
-2.144 3.21547 2.80292
-3.01161 2.26948 1.30852
-9.5829 3.76395 4.38362
-7.52321 1.78037 3.54488
-6.10441 0.214982 2.11693
-4.85274 -5.94378 -0.213184
-6.21459 -4.06588 -0.177567
-7.39879 -2.49198 -0.214836
-13.0412 -6.06911 2.01994
-11.5328 -5.18128 0.497151
-10.4755 -4.56178 -1.04535
-13.7042 1.40278 1.21202
-13.2217 -0.530774 -1.00359
-12.2526 -1.81669 -2.98072
-7.28787 2.00908 -9.47674
-9.37057 0.790798 -7.72787
-11.1354 -0.402015 -6.32643
-17.359 0.293972 -9.5872
-15.2275 -0.595561 -9.36891
-13.3348 -1.14117 -9.33565
-13.1345 -1.24099 -16.4668
-12.631 -1.65429 -14.2401
-12.0082 -2.55633 -12.6033
-5.81077 -0.711132 -14.4738
-7.44562 -2.25734 -13.909
-8.62337 -3.83036 -13.7695
-10.6536 -7.23303 -19.1494
-8.56382 -7.58099 -17.0536
-8.0039 -7.49359 -14.5675
-1.39802 -9.10177 -14.9065
-3.57195 -9.45345 -14.1766
-5.21929 -9.63002 -13.1108
-2.11009 -15.5652 -7.30218
-4.11223 -13.6855 -8.45915
-4.86675 -11.8201 -10.0256
0.232067 -7.79762 -12.3415
-0.898713 -8.38312 -9.64723
-2.88224 -9.12461 -8.22661
-4.84503 -5.52341 -13.4445
-4.99131 -5.99613 -11.1779
-5.17183 -6.26421 -9.23453
-9.71583 -11.2509 -13.5294
-9.10085 -9.72452 -11.045
-8.18072 -8.56939 -8.96615
-13.0008 -10.4352 -2.0932
-11.2015 -10.3328 -4.46645
-9.12161 -10.6252 -5.91257
-5.05166 -15.493 -2.076
-6.22127 -14.8068 -3.95843
-7.34229 -13.9315 -5.32093
-13.0541 -16.9969 -1.04964
-11.7972 -17.033 -3.75135
-10.5943 -15.8661 -5.67307
-8.23888 -14.4437 -11.7401
-9.74075 -14.1509 -9.99627
[truncated: 98,513 more chars]
