# Supplementary material for: Investigating Intrinsically Disordered Proteins With Brownian Dynamics
Source: Front Mol Biosci. 2022 Jun 8;9:898838. doi: 10.3389/fmolb.2022.898838 (PMC9213797; doi:10.3389/fmolb.2022.898838)
Supplement: Supplementary file 1 [file Presentation1.zip › Browndye_IDP_paper/trajectories/cftr_r.vtf]

a 0 t NN res GLN r 3.430000
a 1 t CG res GLN r 3.430000
a 2 t CB res GLN r 3.430000
a 3 t CA res GLN r 3.430000
a 4 t CA res GLY r 3.430000
a 5 t CB res ALA r 3.430000
a 6 t CA res ALA r 3.430000
a 7 t CG res MET r 3.430000
a 8 t CB res MET r 3.430000
a 9 t CA res MET r 3.430000
a 10 t OG res GLU r 3.430000
a 11 t CB res GLU r 3.430000
a 12 t CA res GLU r 3.430000
a 13 t CB res SER r 3.430000
a 14 t CA res SER r 3.430000
a 15 t CB res ALA r 3.430000
a 16 t CA res ALA r 3.430000
a 17 t OG res GLU r 3.430000
a 18 t CB res GLU r 3.430000
a 19 t CA res GLU r 3.430000
a 20 t NG res ARG r 3.430000
a 21 t CB res ARG r 3.430000
a 22 t CA res ARG r 3.430000
a 23 t NG res ARG r 3.430000
a 24 t CB res ARG r 3.430000
a 25 t CA res ARG r 3.430000
a 26 t CG res ASN r 3.430000
a 27 t CB res ASN r 3.430000
a 28 t CA res ASN r 3.430000
a 29 t CB res SER r 3.430000
a 30 t CA res SER r 3.430000
a 31 t CG res ILE r 3.430000
a 32 t CB res ILE r 3.430000
a 33 t CA res ILE r 3.430000
a 34 t CG res LEU r 3.430000
a 35 t CB res LEU r 3.430000
a 36 t CA res LEU r 3.430000
a 37 t CB res THR r 3.430000
a 38 t CA res THR r 3.430000
a 39 t OG res GLU r 3.430000
a 40 t CB res GLU r 3.430000
a 41 t CA res GLU r 3.430000
a 42 t CB res THR r 3.430000
a 43 t CA res THR r 3.430000
a 44 t CG res LEU r 3.430000
a 45 t CB res LEU r 3.430000
a 46 t CA res LEU r 3.430000
a 47 t NG res HIS r 3.430000
a 48 t CB res HIS r 3.430000
a 49 t CA res HIS r 3.430000
a 50 t NG res ARG r 3.430000
a 51 t CB res ARG r 3.430000
a 52 t CA res ARG r 3.430000
a 53 t CG res PHE r 3.430000
a 54 t CB res PHE r 3.430000
a 55 t CA res PHE r 3.430000
a 56 t CB res SER r 3.430000
a 57 t CA res SER r 3.430000
a 58 t CG res LEU r 3.430000
a 59 t CB res LEU r 3.430000
a 60 t CA res LEU r 3.430000
a 61 t OG res GLU r 3.430000
a 62 t CB res GLU r 3.430000
a 63 t CA res GLU r 3.430000
a 64 t CA res GLY r 3.430000
a 65 t OG res ASP r 3.430000
a 66 t CB res ASP r 3.430000
a 67 t CA res ASP r 3.430000
a 68 t CB res ALA r 3.430000
a 69 t CA res ALA r 3.430000
a 70 t CB res PRO r 3.430000
a 71 t CA res PRO r 3.430000
a 72 t CB res VAL r 3.430000
a 73 t CA res VAL r 3.430000
a 74 t CB res SER r 3.430000
a 75 t CA res SER r 3.430000
a 76 t CD res TRP r 3.430000
a 77 t CG res TRP r 3.430000
a 78 t CB res TRP r 3.430000
a 79 t CA res TRP r 3.430000
a 80 t CB res THR r 3.430000
a 81 t CA res THR r 3.430000
a 82 t OG res GLU r 3.430000
a 83 t CB res GLU r 3.430000
a 84 t CA res GLU r 3.430000
a 85 t CB res THR r 3.430000
a 86 t CA res THR r 3.430000
a 87 t NG res LYS r 3.430000
a 88 t CB res LYS r 3.430000
a 89 t CA res LYS r 3.430000
a 90 t NG res LYS r 3.430000
a 91 t CB res LYS r 3.430000
a 92 t CA res LYS r 3.430000
a 93 t CG res GLN r 3.430000
a 94 t CB res GLN r 3.430000
a 95 t CA res GLN r 3.430000
a 96 t CB res SER r 3.430000
a 97 t CA res SER r 3.430000
a 98 t CG res PHE r 3.430000
a 99 t CB res PHE r 3.430000
a 100 t CA res PHE r 3.430000
a 101 t NG res LYS r 3.430000
a 102 t CB res LYS r 3.430000
a 103 t CA res LYS r 3.430000
a 104 t CG res GLN r 3.430000
a 105 t CB res GLN r 3.430000
a 106 t CA res GLN r 3.430000
a 107 t CB res THR r 3.430000
a 108 t CA res THR r 3.430000
a 109 t CA res GLY r 3.430000
a 110 t OG res GLU r 3.430000
a 111 t CB res GLU r 3.430000
a 112 t CA res GLU r 3.430000
a 113 t CG res PHE r 3.430000
a 114 t CB res PHE r 3.430000
a 115 t CA res PHE r 3.430000
a 116 t CA res GLY r 3.430000
a 117 t OG res GLU r 3.430000
a 118 t CB res GLU r 3.430000
a 119 t CA res GLU r 3.430000
a 120 t NG res LYS r 3.430000
a 121 t CB res LYS r 3.430000
a 122 t CA res LYS r 3.430000
a 123 t NG res ARG r 3.430000
a 124 t CB res ARG r 3.430000
a 125 t CA res ARG r 3.430000
a 126 t NG res LYS r 3.430000
a 127 t CB res LYS r 3.430000
a 128 t CA res LYS r 3.430000
a 129 t CG res ASN r 3.430000
a 130 t CB res ASN r 3.430000
a 131 t CA res ASN r 3.430000
a 132 t CB res SER r 3.430000
a 133 t CA res SER r 3.430000
a 134 t CG res ILE r 3.430000
a 135 t CB res ILE r 3.430000
a 136 t CA res ILE r 3.430000
a 137 t CG res LEU r 3.430000
a 138 t CB res LEU r 3.430000
a 139 t CA res LEU r 3.430000
a 140 t CG res ASN r 3.430000
a 141 t CB res ASN r 3.430000
a 142 t CA res ASN r 3.430000
a 143 t CB res PRO r 3.430000
a 144 t CA res PRO r 3.430000
a 145 t CG res ILE r 3.430000
a 146 t CB res ILE r 3.430000
a 147 t CA res ILE r 3.430000
a 148 t CG res ASN r 3.430000
a 149 t CB res ASN r 3.430000
a 150 t CA res ASN r 3.430000
a 151 t CB res SER r 3.430000
a 152 t CA res SER r 3.430000
a 153 t CG res ILE r 3.430000
a 154 t CB res ILE r 3.430000
a 155 t CA res ILE r 3.430000
a 156 t NG res ARG r 3.430000
a 157 t CB res ARG r 3.430000
a 158 t CA res ARG r 3.430000
a 159 t NG res LYS r 3.430000
a 160 t CB res LYS r 3.430000
a 161 t CA res LYS r 3.430000
a 162 t CG res PHE r 3.430000
a 163 t CB res PHE r 3.430000
a 164 t CA res PHE r 3.430000
a 165 t CB res SER r 3.430000
a 166 t CA res SER r 3.430000
a 167 t CG res ILE r 3.430000
a 168 t CB res ILE r 3.430000
a 169 t CA res ILE r 3.430000
a 170 t CB res VAL r 3.430000
a 171 t CA res VAL r 3.430000
a 172 t CG res GLN r 3.430000
a 173 t CB res GLN r 3.430000
a 174 t CA res GLN r 3.430000
a 175 t NG res LYS r 3.430000
a 176 t CB res LYS r 3.430000
a 177 t CA res LYS r 3.430000
a 178 t CB res THR r 3.430000
a 179 t CA res THR r 3.430000
a 180 t CB res PRO r 3.430000
a 181 t CA res PRO r 3.430000
a 182 t CG res LEU r 3.430000
a 183 t CB res LEU r 3.430000
a 184 t CA res LEU r 3.430000
a 185 t CG res GLN r 3.430000
a 186 t CB res GLN r 3.430000
a 187 t CA res GLN r 3.430000
a 188 t CG res MET r 3.430000
a 189 t CB res MET r 3.430000
a 190 t CA res MET r 3.430000
a 191 t CG res ASN r 3.430000
a 192 t CB res ASN r 3.430000
a 193 t CA res ASN r 3.430000
a 194 t CA res GLY r 3.430000
a 195 t CG res ILE r 3.430000
a 196 t CB res ILE r 3.430000
a 197 t CA res ILE r 3.430000
a 198 t OG res GLU r 3.430000
a 199 t CB res GLU r 3.430000
a 200 t CA res GLU r 3.430000
a 201 t OG res GLU r 3.430000
a 202 t CB res GLU r 3.430000
a 203 t CA res GLU r 3.430000
a 204 t OG res ASP r 3.430000
a 205 t CB res ASP r 3.430000
a 206 t CA res ASP r 3.430000
a 207 t CB res SER r 3.430000
a 208 t CA res SER r 3.430000
a 209 t OG res ASP r 3.430000
a 210 t CB res ASP r 3.430000
a 211 t CA res ASP r 3.430000
a 212 t OG res GLU r 3.430000
a 213 t CB res GLU r 3.430000
a 214 t CA res GLU r 3.430000
a 215 t CB res PRO r 3.430000
a 216 t CA res PRO r 3.430000
a 217 t CG res LEU r 3.430000
a 218 t CB res LEU r 3.430000
a 219 t CA res LEU r 3.430000
a 220 t OG res GLU r 3.430000
a 221 t CB res GLU r 3.430000
a 222 t CA res GLU r 3.430000
a 223 t NG res ARG r 3.430000
a 224 t CB res ARG r 3.430000
a 225 t CA res ARG r 3.430000
a 226 t NG res ARG r 3.430000
a 227 t CB res ARG r 3.430000
a 228 t CA res ARG r 3.430000
a 229 t CG res LEU r 3.430000
a 230 t CB res LEU r 3.430000
a 231 t CA res LEU r 3.430000
a 232 t CB res SER r 3.430000
a 233 t CA res SER r 3.430000
a 234 t CG res LEU r 3.430000
a 235 t CB res LEU r 3.430000
a 236 t CA res LEU r 3.430000
a 237 t CB res VAL r 3.430000
a 238 t CA res VAL r 3.430000
a 239 t CB res PRO r 3.430000
a 240 t CA res PRO r 3.430000
a 241 t OG res ASP r 3.430000
a 242 t CB res ASP r 3.430000
a 243 t CA res ASP r 3.430000
a 244 t CB res SER r 3.430000
a 245 t CA res SER r 3.430000
a 246 t OG res GLU r 3.430000
a 247 t CB res GLU r 3.430000
a 248 t CA res GLU r 3.430000
a 249 t CG res GLN r 3.430000
a 250 t CB res GLN r 3.430000
a 251 t CA res GLN r 3.430000
a 252 t CA res GLY r 3.430000
a 253 t OG res GLU r 3.430000
a 254 t CB res GLU r 3.430000
a 255 t CA res GLU r 3.430000
a 256 t CB res ALA r 3.430000
a 257 t CA res ALA r 3.430000
a 258 t CG res ILE r 3.430000
a 259 t CB res ILE r 3.430000
a 260 t CA res ILE r 3.430000
a 261 t CG res LEU r 3.430000
a 262 t CB res LEU r 3.430000
a 263 t CA res LEU r 3.430000
a 264 t CB res PRO r 3.430000
a 265 t CA res PRO r 3.430000
a 266 t NG res ARG r 3.430000
a 267 t CB res ARG r 3.430000
a 268 t CA res ARG r 3.430000
a 269 t CG res ILE r 3.430000
a 270 t CB res ILE r 3.430000
a 271 t CA res ILE r 3.430000
a 272 t CB res SER r 3.430000
a 273 t CA res SER r 3.430000
a 274 t CB res VAL r 3.430000
a 275 t CA res VAL r 3.430000
a 276 t CG res ILE r 3.430000
a 277 t CB res ILE r 3.430000
a 278 t CA res ILE r 3.430000
a 279 t CB res SER r 3.430000
a 280 t CA res SER r 3.430000
a 281 t CB res THR r 3.430000
a 282 t CA res THR r 3.430000
a 283 t CA res GLY r 3.430000
a 284 t CB res PRO r 3.430000
a 285 t CA res PRO r 3.430000
a 286 t CB res THR r 3.430000
a 287 t CA res THR r 3.430000
a 288 t CG res LEU r 3.430000
a 289 t CB res LEU r 3.430000
a 290 t CA res LEU r 3.430000
a 291 t CG res GLN r 3.430000
a 292 t CB res GLN r 3.430000
a 293 t CA res GLN r 3.430000
a 294 t CB res ALA r 3.430000
a 295 t CA res ALA r 3.430000
a 296 t NG res ARG r 3.430000
a 297 t CB res ARG r 3.430000
a 298 t CA res ARG r 3.430000
a 299 t NG res ARG r 3.430000
a 300 t CB res ARG r 3.430000
a 301 t CA res ARG r 3.430000
a 302 t NG res ARG r 3.430000
a 303 t CB res ARG r 3.430000
a 304 t CA res ARG r 3.430000
a 305 t CG res GLN r 3.430000
a 306 t CB res GLN r 3.430000
a 307 t CA res GLN r 3.430000
a 308 t CB res SER r 3.430000
a 309 t CA res SER r 3.430000
a 310 t CB res VAL r 3.430000
a 311 t CA res VAL r 3.430000
a 312 t CG res LEU r 3.430000
a 313 t CB res LEU r 3.430000
a 314 t CA res LEU r 3.430000
a 315 t CG res ASN r 3.430000
a 316 t CB res ASN r 3.430000
a 317 t CA res ASN r 3.430000
a 318 t CG res LEU r 3.430000
a 319 t CB res LEU r 3.430000
a 320 t CA res LEU r 3.430000
a 321 t CG res MET r 3.430000
a 322 t CB res MET r 3.430000
a 323 t CA res MET r 3.430000
a 324 t CB res THR r 3.430000
a 325 t CA res THR r 3.430000
a 326 t NG res HIS r 3.430000
a 327 t CB res HIS r 3.430000
a 328 t CA res HIS r 3.430000
a 329 t CB res SER r 3.430000
a 330 t CA res SER r 3.430000
a 331 t CB res VAL r 3.430000
a 332 t CA res VAL r 3.430000
a 333 t CG res ASN r 3.430000
a 334 t CB res ASN r 3.430000
a 335 t CA res ASN r 3.430000
a 336 t CG res GLN r 3.430000
a 337 t CB res GLN r 3.430000
a 338 t CA res GLN r 3.430000
a 339 t CA res GLY r 3.430000
a 340 t CG res GLN r 3.430000
a 341 t CB res GLN r 3.430000
a 342 t CA res GLN r 3.430000
a 343 t CG res ASN r 3.430000
a 344 t CB res ASN r 3.430000
a 345 t CA res ASN r 3.430000
a 346 t CG res ILE r 3.430000
a 347 t CB res ILE r 3.430000
a 348 t CA res ILE r 3.430000
a 349 t NG res HIS r 3.430000
a 350 t CB res HIS r 3.430000
a 351 t CA res HIS r 3.430000
a 352 t NG res ARG r 3.430000
a 353 t CB res ARG r 3.430000
a 354 t CA res ARG r 3.430000
a 355 t NG res LYS r 3.430000
a 356 t CB res LYS r 3.430000
a 357 t CA res LYS r 3.430000
a 358 t CB res THR r 3.430000
a 359 t CA res THR r 3.430000
a 360 t CB res THR r 3.430000
a 361 t CA res THR r 3.430000
a 362 t CB res ALA r 3.430000
a 363 t CA res ALA r 3.430000
a 364 t CB res SER r 3.430000
a 365 t CA res SER r 3.430000
a 366 t CB res THR r 3.430000
a 367 t CA res THR r 3.430000
a 368 t NG res ARG r 3.430000
a 369 t CB res ARG r 3.430000
a 370 t CA res ARG r 3.430000
a 371 t NG res LYS r 3.430000
a 372 t CB res LYS r 3.430000
a 373 t CA res LYS r 3.430000
a 374 t CB res VAL r 3.430000
a 375 t CA res VAL r 3.430000
a 376 t CB res SER r 3.430000
a 377 t CA res SER r 3.430000
a 378 t CG res LEU r 3.430000
a 379 t CB res LEU r 3.430000
a 380 t CA res LEU r 3.430000
a 381 t CB res ALA r 3.430000
a 382 t CA res ALA r 3.430000
a 383 t CB res PRO r 3.430000
a 384 t CA res PRO r 3.430000
a 385 t CG res GLN r 3.430000
a 386 t CB res GLN r 3.430000
a 387 t CA res GLN r 3.430000
a 388 t CB res ALA r 3.430000
a 389 t CA res ALA r 3.430000
a 390 t CG res ASN r 3.430000
a 391 t CB res ASN r 3.430000
a 392 t CA res ASN r 3.430000
a 393 t CG res LEU r 3.430000
a 394 t CB res LEU r 3.430000
a 395 t CA res LEU r 3.430000
a 396 t CB res THR r 3.430000
a 397 t CA res THR r 3.430000
a 398 t OG res GLU r 3.430000
a 399 t CB res GLU r 3.430000
a 400 t CA res GLU r 3.430000
a 401 t CG res LEU r 3.430000
a 402 t CB res LEU r 3.430000
a 403 t CA res LEU r 3.430000
a 404 t OG res ASP r 3.430000
a 405 t CB res ASP r 3.430000
a 406 t CA res ASP r 3.430000
a 407 t CG res ILE r 3.430000
a 408 t CB res ILE r 3.430000
a 409 t CA res ILE r 3.430000
a 410 t CG res TYR r 3.430000
a 411 t CB res TYR r 3.430000
a 412 t CA res TYR r 3.430000
a 413 t CB res SER r 3.430000
a 414 t CA res SER r 3.430000
a 415 t NG res ARG r 3.430000
a 416 t CB res ARG r 3.430000
a 417 t CA res ARG r 3.430000
a 418 t NG res ARG r 3.430000
a 419 t CB res ARG r 3.430000
a 420 t CA res ARG r 3.430000
a 421 t CG res LEU r 3.430000
a 422 t CB res LEU r 3.430000
a 423 t CA res LEU r 3.430000
a 424 t CB res SER r 3.430000
a 425 t CA res SER r 3.430000
a 426 t CG res GLN r 3.430000
a 427 t CB res GLN r 3.430000
a 428 t CA res GLN r 3.430000
a 429 t OG res GLU r 3.430000
a 430 t CB res GLU r 3.430000
a 431 t CA res GLU r 3.430000
a 432 t CB res THR r 3.430000
a 433 t CA res THR r 3.430000
a 434 t CA res GLY r 3.430000
a 435 t CG res LEU r 3.430000
a 436 t CB res LEU r 3.430000
a 437 t CA res LEU r 3.430000
a 438 t OG res GLU r 3.430000
a 439 t CB res GLU r 3.430000
a 440 t CA res GLU r 3.430000
a 441 t CG res ILE r 3.430000
a 442 t CB res ILE r 3.430000
a 443 t CA res ILE r 3.430000
a 444 t CB res SER r 3.430000
a 445 t CA res SER r 3.430000
a 446 t OG res GLU r 3.430000
a 447 t CB res GLU r 3.430000
a 448 t CA res GLU r 3.430000
a 449 t OG res GLU r 3.430000
a 450 t CB res GLU r 3.430000
a 451 t CA res GLU r 3.430000
a 452 t CG res ILE r 3.430000
a 453 t CB res ILE r 3.430000
a 454 t CA res ILE r 3.430000
a 455 t CG res ASN r 3.430000
a 456 t CB res ASN r 3.430000
a 457 t CA res ASN r 3.430000
a 458 t OG res GLU r 3.430000
a 459 t CB res GLU r 3.430000
a 460 t CA res GLU r 3.430000
a 461 t OG res GLU r 3.430000
a 462 t CB res GLU r 3.430000
a 463 t CA res GLU r 3.430000
a 464 t OG res ASP r 3.430000
a 465 t CB res ASP r 3.430000
a 466 t CA res ASP r 3.430000
a 467 t CG res LEU r 3.430000
a 468 t CB res LEU r 3.430000
a 469 t CA res LEU r 3.430000
a 470 t NG res LYS r 3.430000
a 471 t CB res LYS r 3.430000
a 472 t CA res LYS r 3.430000
a 473 t OG res GLU r 3.430000
a 474 t CB res GLU r 3.430000
a 475 t CA res GLU r 3.430000
a 476 t SB res CYS r 3.430000
a 477 t CA res CYS r 3.430000
a 478 t CG res LEU r 3.430000
a 479 t CB res LEU r 3.430000
a 480 t CA res LEU r 3.430000
a 481 t CG res PHE r 3.430000
a 482 t CB res PHE r 3.430000
a 483 t CA res PHE r 3.430000
a 484 t OG res ASP r 3.430000
a 485 t CB res ASP r 3.430000
a 486 t CA res ASP r 3.430000
a 487 t OG res ASP r 3.430000
a 488 t CB res ASP r 3.430000
a 489 t CA res ASP r 3.430000
a 490 t CG res MET r 3.430000
a 491 t CB res MET r 3.430000
a 492 t CA res MET r 3.430000
a 493 t OC res GLU r 3.430000
a 494 t OG res GLU r 3.430000
a 495 t CB res GLU r 3.430000
a 496 t CA res GLU r 3.430000
b 3:4
b 2:1
b 3:0
b 3:2
b 4:6
b 6:9
b 6:5
b 9:12
b 8:7
b 9:8
b 12:14
b 11:10
b 12:11
b 14:16
b 14:13
b 16:19
b 16:15
b 19:22
b 18:17
b 19:18
b 22:25
b 21:20
b 22:21
b 25:28
b 24:23
b 25:24
b 28:30
b 27:26
b 28:27
b 30:33
b 30:29
b 33:36
b 32:31
b 33:32
b 36:38
b 35:34
b 36:35
b 38:41
b 38:37
b 41:43
b 40:39
b 41:40
b 43:46
b 43:42
b 46:49
b 45:44
b 46:45
b 49:52
b 48:47
b 49:48
b 52:55
b 51:50
b 52:51
b 55:57
b 55:53
b 55:54
b 57:60
b 57:56
b 60:63
b 59:58
b 60:59
b 63:64
b 62:61
b 63:62
b 64:67
b 67:69
b 66:65
b 67:66
b 69:71
b 69:68
b 71:73
b 71:70
b 73:75
b 73:72
b 75:79
b 75:74
b 79:81
b 77:76
b 78:77
b 79:78
b 81:84
b 81:80
b 84:86
b 83:82
b 84:83
b 86:89
b 86:85
b 89:92
b 88:87
b 89:88
b 92:95
b 91:90
b 92:91
b 95:97
b 94:93
b 95:94
b 97:100
b 97:96
b 100:103
b 100:98
b 100:99
b 103:106
b 102:101
b 103:102
b 106:108
b 105:104
b 106:105
b 108:109
b 108:107
b 109:112
b 112:115
b 111:110
b 112:111
b 115:116
b 115:113
b 115:114
b 116:119
b 119:122
b 118:117
b 119:118
b 122:125
b 121:120
b 122:121
b 125:128
b 124:123
b 125:124
b 128:131
b 127:126
b 128:127
b 131:133
b 130:129
b 131:130
b 133:136
b 133:132
b 136:139
b 135:134
b 136:135
b 139:142
b 138:137
b 139:138
b 142:144
b 141:140
b 142:141
b 144:147
b 144:143
b 147:150
b 146:145
b 147:146
b 150:152
b 149:148
b 150:149
b 152:155
b 152:151
b 155:158
b 154:153
b 155:154
b 158:161
b 157:156
b 158:157
b 161:164
b 160:159
b 161:160
b 164:166
b 164:162
b 164:163
b 166:169
b 166:165
b 169:171
b 168:167
b 169:168
b 171:174
b 171:170
b 174:177
b 173:172
b 174:173
b 177:179
b 176:175
b 177:176
b 179:181
b 179:178
b 181:184
b 181:180
b 184:187
b 183:182
b 184:183
b 187:190
b 186:185
b 187:186
b 190:193
b 189:188
b 190:189
b 193:194
b 192:191
b 193:192
b 194:197
b 197:200
b 196:195
b 197:196
b 200:203
b 199:198
b 200:199
b 203:206
b 202:201
b 203:202
b 206:208
b 205:204
b 206:205
b 208:211
b 208:207
b 211:214
b 210:209
b 211:210
b 214:216
b 213:212
b 214:213
b 216:219
b 216:215
b 219:222
b 218:217
b 219:218
b 222:225
b 221:220
b 222:221
b 225:228
b 224:223
b 225:224
b 228:231
b 227:226
b 228:227
b 231:233
b 230:229
b 231:230
b 233:236
b 233:232
b 236:238
b 235:234
b 236:235
b 238:240
b 238:237
b 240:243
b 240:239
b 243:245
b 242:241
b 243:242
b 245:248
b 245:244
b 248:251
b 247:246
b 248:247
b 251:252
b 250:249
b 251:250
b 252:255
b 255:257
b 254:253
b 255:254
b 257:260
b 257:256
b 260:263
b 259:258
b 260:259
b 263:265
b 262:261
b 263:262
b 265:268
b 265:264
b 268:271
b 267:266
b 268:267
b 271:273
b 270:269
b 271:270
b 273:275
b 273:272
b 275:278
b 275:274
b 278:280
b 277:276
b 278:277
b 280:282
b 280:279
b 282:283
b 282:281
b 283:285
b 285:287
b 285:284
b 287:290
b 287:286
b 290:293
b 289:288
b 290:289
b 293:295
b 292:291
b 293:292
b 295:298
b 295:294
b 298:301
b 297:296
b 298:297
b 301:304
b 300:299
b 301:300
b 304:307
b 303:302
b 304:303
b 307:309
b 306:305
b 307:306
b 309:311
b 309:308
b 311:314
b 311:310
b 314:317
b 313:312
b 314:313
b 317:320
b 316:315
b 317:316
b 320:323
b 319:318
b 320:319
b 323:325
b 322:321
b 323:322
b 325:328
b 325:324
b 328:330
b 327:326
b 328:327
b 330:332
b 330:329
b 332:335
b 332:331
b 335:338
b 334:333
b 335:334
b 338:339
b 337:336
b 338:337
b 339:342
b 342:345
b 341:340
b 342:341
b 345:348
b 344:343
b 345:344
b 348:351
b 347:346
b 348:347
b 351:354
b 350:349
b 351:350
b 354:357
b 353:352
b 354:353
b 357:359
b 356:355
b 357:356
b 359:361
b 359:358
b 361:363
b 361:360
b 363:365
b 363:362
b 365:367
b 365:364
b 367:370
b 367:366
b 370:373
b 369:368
b 370:369
b 373:375
b 372:371
b 373:372
b 375:377
b 375:374
b 377:380
b 377:376
b 380:382
b 379:378
b 380:379
b 382:384
b 382:381
b 384:387
b 384:383
b 387:389
b 386:385
b 387:386
b 389:392
b 389:388
b 392:395
b 391:390
b 392:391
b 395:397
b 394:393
b 395:394
b 397:400
b 397:396
b 400:403
b 399:398
b 400:399
b 403:406
b 402:401
b 403:402
b 406:409
b 405:404
b 406:405
b 409:412
b 408:407
b 409:408
b 412:414
b 411:410
b 412:411
b 414:417
b 414:413
b 417:420
b 416:415
b 417:416
b 420:423
b 419:418
b 420:419
b 423:425
b 422:421
b 423:422
b 425:428
b 425:424
b 428:431
b 427:426
b 428:427
b 431:433
b 430:429
b 431:430
b 433:434
b 433:432
b 434:437
b 437:440
b 436:435
b 437:436
b 440:443
b 439:438
b 440:439
b 443:445
b 442:441
b 443:442
b 445:448
b 445:444
b 448:451
b 447:446
b 448:447
b 451:454
b 450:449
b 451:450
b 454:457
b 453:452
b 454:453
b 457:460
b 456:455
b 457:456
b 460:463
b 459:458
b 460:459
b 463:466
b 462:461
b 463:462
b 466:469
b 465:464
b 466:465
b 469:472
b 468:467
b 469:468
b 472:475
b 471:470
b 472:471
b 475:477
b 474:473
b 475:474
b 477:480
b 477:476
b 480:483
b 479:478
b 480:479
b 483:486
b 483:481
b 483:482
b 486:489
b 485:484
b 486:485
b 489:492
b 488:487
b 489:488
b 492:496
b 491:490
b 492:491
b 495:494
b 496:493
b 496:495
timestep
26.453 -15.1219 -30.7113
26.5723 -19.4026 -31.206
25.0405 -17.5969 -31.1008
25.094 -15.6159 -31.0253
22.366 -12.9609 -30.6933
18.294 -15.6149 -30.6993
19.063 -14.6379 -31.5953
17.479 -10.6649 -38.4613
17.622 -11.5524 -35.8713
17.476 -12.0749 -33.9473
11.5693 -10.3132 -29.366
12.733 -10.9674 -31.2773
13.883 -11.8029 -32.6223
10.461 -14.1949 -36.0463
11.591 -12.6789 -35.5893
8.91496 -9.77688 -38.3603
9.01896 -10.1429 -36.8763
7.02496 -13.7506 -38.7973
5.90296 -14.1739 -36.7968
6.17796 -12.5089 -35.7493
10.8712 -16.7859 -29.5651
9.17596 -13.9082 -31.181
7.39596 -12.2639 -32.0983
11.356 -6.24538 -36.1476
9.81996 -7.40588 -33.3323
7.63996 -8.43188 -32.3273
3.83466 -7.29655 -36.425
3.58696 -8.65888 -35.0663
4.05096 -8.19588 -33.6753
2.88396 -12.4519 -30.3418
2.71596 -10.6999 -31.0633
7.94396 -9.52888 -27.7353
6.00926 -8.38755 -27.5023
4.19396 -8.55388 -28.2343
4.69396 -3.59521 -31.3266
3.09896 -4.69588 -31.0313
2.73296 -5.29288 -29.6603
-0.967041 -8.02055 -31.5316
-0.821041 -6.73488 -30.0733
-1.53534 -10.7936 -24.2803
0.143959 -9.65638 -25.4273
-0.822041 -8.37688 -26.6003
2.26996 -4.37955 -25.0246
0.449959 -5.10088 -25.0623
-1.53274 -1.40521 -29.254
-2.45804 -2.83788 -28.2913
-2.32904 -3.04488 -26.7713
-7.14784 -8.45768 -25.4189
-4.94704 -7.12288 -26.1543
-4.96404 -5.65588 -25.7053
0.439159 -6.82763 -19.2558
-1.82074 -7.08155 -21.4473
-3.81504 -5.50588 -22.0153
-0.386841 -0.959883 -21.2736
-2.92204 -0.821883 -22.7603
-4.06004 -1.67688 -22.1673
-6.97504 -1.42738 -25.8288
-7.49804 -1.58988 -24.0023
-11.003 -6.60021 -22.4753
-9.58904 -5.31888 -21.9773
-9.71804 -3.79788 -21.7133
-13.7597 -4.31655 -19.4326
-12.2365 -3.75388 -17.6668
-11.048 -2.32988 -18.3873
-11.293 0.475117 -16.9793
-12.4827 1.25545 -11.1369
-11.164 0.374117 -12.2453
-10.599 1.29012 -13.3543
-9.67204 5.46012 -11.8283
-8.64704 4.38212 -12.2193
-7.06074 6.96645 -10.2523
-6.08804 6.30412 -11.6643
-0.770741 6.66445 -12.8409
-2.43504 7.40912 -12.0873
-2.55204 11.1941 -9.16527
-2.87604 11.0771 -11.0323
3.78596 12.5851 -13.6476
1.99016 11.3839 -14.0261
-0.165041 12.9101 -14.5783
-0.967041 13.4431 -13.3773
-4.71174 16.3281 -13.8566
-2.91804 16.7381 -13.0783
-0.719741 20.3944 -6.78827
-0.946541 20.0371 -9.09977
-1.80804 19.5311 -10.7763
-0.549741 23.1628 -13.3156
-2.37604 22.7981 -12.6683
-3.22904 29.5356 -10.9828
-4.16034 27.0834 -12.7036
-5.41004 24.9261 -13.5043
-5.48704 22.8086 -20.3318
-7.35374 22.8588 -17.7779
-8.23604 24.2191 -16.0113
-11.193 28.5348 -20.0659
-11.31 27.4776 -17.9558
-11.157 26.5561 -16.1813
-15.153 25.7176 -13.2728
-14.703 25.5001 -15.1073
-19.134 23.5704 -20.9536
-17.129 23.7901 -18.8403
-17.043 25.1331 -18.1013
-20.1855 31.6291 -14.6038
-20.11 29.5688 -16.9869
-20.257 27.2281 -17.7443
-25.074 21.9864 -20.6456
-24.281 24.0026 -19.6533
-23.51 25.6391 -18.9143
-26.1743 30.1254 -17.9389
-26.273 28.2171 -18.3803
-29.555 27.0201 -19.9593
-34.404 30.8424 -15.4949
-33.564 29.0721 -16.7818
-32.765 27.7631 -18.0573
-38.1935 29.0024 -22.5375
-35.671 27.7681 -21.7233
-35.749 27.1241 -20.3283
-38.509 24.5351 -19.8343
-41.6173 22.9118 -25.671
-41.0655 22.5711 -23.4608
-40.651 22.0841 -21.6193
-45.4185 24.0341 -18.3118
-44.5137 21.7771 -20.3269
-43.142 19.7971 -20.5633
-44.4612 19.7683 -25.7813
-44.453 16.8414 -23.9126
-43.452 16.1601 -21.5583
-48.959 14.8276 -21.1483
-46.2543 13.2968 -20.6826
-43.71 12.7351 -20.0503
-41.0617 10.0274 -23.5256
-40.67 9.45312 -21.7093
-41.877 9.47512 -20.7523
-43.1525 4.81312 -19.5293
-42.816 6.41812 -18.5983
-46.442 5.83612 -16.1973
-44.7153 4.73912 -15.3659
-42.713 4.67312 -15.5353
-44.0683 0.111117 -15.1479
-42.211 0.445117 -14.5763
-41.648 1.71012 -13.8683
-41.734 -1.91955 -9.65927
-40.734 -0.868883 -10.9323
-40.799 0.666117 -10.7443
-41.4397 3.12312 -7.5936
-39.986 2.06612 -7.18327
-42.171 -3.43888 -6.32127
-40.6877 -2.51755 -4.94827
-39.736 -0.819883 -4.66327
-40.48 -1.68521 -0.58057
-38.562 -1.65988 -0.83027
-38.001 -0.328883 -1.37227
-33.016 0.399617 0.0307304
-34.789 1.06612 -0.11627
-38.094 6.61912 0.36573
-36.273 5.99845 1.50443
-35.02 4.47012 1.56173
-29.3005 -1.10113 2.93373
-30.9733 1.44845 4.50503
-32.511 3.54312 4.30973
-38.0005 8.85362 7.39023
-35.7757 7.07579 6.66943
-33.182 6.55412 6.55873
-29.0302 9.74045 6.39343
-28.782 7.63812 8.41373
-30.134 7.01412 8.80173
-32.9435 6.93812 13.4852
-31.801 7.70512 12.1747
-27.415 12.2851 11.9737
-28.5537 11.6551 13.8397
-29.732 10.1411 14.2437
-31.8597 8.06679 18.6834
-31.354 9.68212 17.6717
-32.0603 16.6091 16.773
-31.598 14.7256 18.1487
-31.368 13.1071 19.2657
-33.083 7.69262 25.0477
-31.7467 9.92345 23.6514
-32.168 12.4051 22.9637
-35.7353 15.6904 24.04
-33.801 15.5471 24.3927
-32.3393 18.7454 26.2927
-32.723 17.4731 27.5897
-37.571 19.7431 28.9817
-36.841 17.9721 29.5667
-35.52 17.5641 30.2917
-37.557 21.3214 33.4644
-36.736 19.1066 33.2292
-36.073 17.2591 33.5757
-38.647 19.9851 39.2167
-38.474 17.7866 37.5812
-36.877 16.6011 37.2257
-37.8163 16.8851 41.0484
-38.067 14.9961 40.6947
-36.824 14.2691 40.1397
-36.446 11.2371 42.3807
-38.485 8.83012 45.8037
-36.342 8.32079 45.3867
-34.888 9.08012 44.2267
-34.012 10.0418 48.342
-32.268 8.51162 47.9737
-31.63 8.10312 46.1107
-29.9313 4.17679 50.9367
-29.4655 5.06012 48.8032
-29.296 5.78512 46.9207
-24.5603 2.61279 48.87
-25.951 3.04012 47.6067
-25.727 4.38012 46.8767
-21.207 4.83112 46.9672
-22.252 4.63012 45.3797
-18.476 2.75212 45.9164
-19.031 2.01012 44.2197
-19.653 3.06112 43.2677
-14.0443 4.93045 40.274
-15.9995 3.66762 39.8727
-17.932 3.34412 39.8717
-18.3407 3.48879 35.8454
-18.691 1.75912 36.4087
-16.585 -4.48721 37.4057
-17.621 -2.88888 36.9407
-17.054 -1.69788 36.1407
-12.313 0.652117 31.6247
-14.087 -0.724883 32.2592
-15.546 -2.01788 32.6127
-22.1137 -4.28613 30.9262
-19.5013 -6.00488 31.6604
-16.956 -5.43588 31.4997
-8.36804 -7.31313 31.7002
-11.7493 -6.72221 31.2634
-13.976 -7.39888 30.0547
-17.797 -9.60218 26.4624
-15.909 -10.1329 26.5047
-15.109 -10.3249 27.8137
-12.187 -13.8184 29.7752
-12.755 -13.3599 28.0117
-16.066 -15.9766 24.062
-14.18 -16.3289 24.4727
-13.617 -16.4229 25.9047
-10.4273 -19.4909 28.9047
-11.309 -19.1849 27.1707
-10.5907 -21.4242 23.8857
-11.91 -22.2479 24.9157
-14.4877 -23.9596 29.2287
-14.12 -25.3419 27.9437
-12.76 -25.1479 27.2497
-9.05304 -28.2494 26.6362
-10.827 -28.1999 25.9457
-17.6003 -31.5769 27.2224
-15.301 -31.3329 26.8202
-13.388 -30.9979 26.5507
-8.93674 -34.9376 29.0407
-10.523 -34.9759 27.2377
-11.992 -34.5399 26.0157
-14.078 -36.6959 23.6197
-11.1387 -41.9462 26.557
-11.7235 -40.8854 24.5547
-12.369 -40.0459 22.8827
-14.103 -40.7829 18.5687
-13.059 -41.5049 19.4227
-10.994 -46.5069 21.3447
-10.0787 -45.7199 19.397
-10.403 -44.0419 18.3787
-11.9807 -42.3226 13.353
-10.104 -42.3609 13.9137
-9.49004 -43.5499 14.6757
-7.21834 -46.5042 13.1854
-6.17304 -44.9839 13.3577
-10.7545 -41.2342 8.77573
-7.27674 -41.2456 9.83143
-5.13304 -42.3549 10.7627
-0.884041 -46.0609 8.40773
-0.604741 -43.8349 8.62803
-1.52904 -42.3709 9.60773
-2.47354 -37.5189 9.21073
-0.882041 -38.6129 9.34673
3.15566 -38.4986 12.862
1.93296 -37.5359 11.6567
-1.02004 -33.4159 7.66273
0.834259 -33.1069 8.86743
2.00596 -34.0829 10.0867
6.50846 -32.0579 12.3172
4.65196 -32.5159 12.3267
1.42626 -29.5696 14.6407
2.91796 -29.3199 13.4177
6.01996 -27.1389 13.1947
7.78666 -24.0596 15.0227
6.25396 -24.5079 15.9787
2.01196 -24.2682 18.3304
2.67296 -23.4229 16.7027
3.72996 -19.1769 12.7834
2.46996 -19.1869 14.2867
2.81896 -19.7609 15.6767
4.00996 -19.3126 22.7827
2.83746 -19.0844 20.7512
1.71196 -18.6619 19.1717
-1.86204 -16.0199 19.6547
-1.06404 -16.1639 18.3537
6.43146 -11.6076 13.6857
3.44696 -13.2832 15.2097
1.16696 -13.7129 16.3857
-3.71974 -5.38038 17.7407
-2.16434 -8.66988 16.8494
-1.34104 -10.9089 15.7547
-3.87174 -11.1116 7.13943
-2.61774 -11.1266 10.3724
-0.891041 -10.0639 12.0377
4.95096 -7.39788 14.1807
3.14046 -7.53438 12.6567
1.38596 -7.02388 12.0067
-0.313041 -2.50388 10.9867
-0.210041 -4.14588 10.0407
0.723959 -3.26755 4.80473
1.36096 -3.16488 6.67473
0.644259 2.88712 9.48773
0.531959 0.973117 9.08773
1.69596 0.233117 8.41073
2.19096 -1.59488 13.713
3.42296 -2.23088 12.3477
3.86396 -1.20688 11.2847
6.71026 -5.12255 6.57173
5.50396 -3.99088 7.62673
6.02596 -2.93088 8.61673
3.00846 1.20462 4.17073
5.12646 0.606117 5.25273
6.48096 0.364117 6.65873
5.07466 3.31845 10.2034
6.85996 2.74812 9.65473
11.4638 -0.596283 9.33933
10.623 0.751117 11.4897
9.13996 0.520117 11.8217
5.06946 1.57362 14.5382
6.97296 1.59412 14.7977
10.5973 0.45145 17.9137
8.72296 -0.168883 17.6367
3.40366 -1.31188 18.42
4.66096 -1.70888 19.8537
5.75696 -0.636883 19.9327
9.68563 4.58312 23.7047
8.69846 2.47862 23.2907
7.77496 0.794117 22.8257
5.61996 -1.26088 25.1807
2.86526 -4.95088 28.53
5.06096 -4.39488 27.9057
6.94896 -4.10788 27.3367
9.88096 -8.31855 28.0334
10.433 -6.96688 26.7697
10.311 -5.56888 27.4337
11.917 0.132117 29.4487
13.1946 -1.68588 29.669
13.221 -3.54888 28.9657
13.9796 -4.77388 33.2629
13.903 -7.04688 31.8507
14.495 -6.89888 30.4407
13.997 -15.3997 26.8602
14.89 -11.8269 27.4454
15.965 -9.65588 28.3197
21.6715 -6.04338 32.2942
20.8066 -8.34588 30.318
19.717 -9.80788 28.4067
18.9176 -14.6466 27.2134
20.123 -13.2019 26.6847
24.479 -13.9949 25.714
23.049 -13.8479 24.3967
20.539 -16.7249 21.6877
21.99 -16.2439 21.6117
26.101 -17.1134 18.2587
24.376 -16.3779 18.6447
20.4443 -16.8196 15.751
22.373 -16.9659 15.4627
27.051 -21.7354 13.1887
26.6686 -18.4839 12.3547
24.691 -16.7459 12.4437
17.23 -13.4584 11.4437
20.3073 -13.6326 10.8994
22.576 -14.5889 10.1107
24.6896 -16.0706 5.97043
24.424 -14.2889 6.81473
21.8685 -10.0644 7.76473
22.648 -10.9419 6.25973
26.991 -8.94558 1.64303
25.383 -9.57688 2.55773
24.831 -8.97288 3.86773
21.604 -5.80988 5.69773
22.741 -5.87088 4.67173
24.2726 -2.85355 2.47543
24.981 -2.78288 4.19873
23.7723 -3.11221 10.4004
25.67 -2.36438 9.13523
25.039 -1.18088 7.66973
23.886 2.50312 4.73273
24.737 2.22612 5.97773
26.7473 6.43145 10.6427
26.6 5.34512 9.04673
25.197 4.76612 8.77373
19.4836 4.96079 8.46743
20.608 6.42212 9.12173
21.953 6.83812 8.48773
25.5033 10.6824 8.04603
23.613 10.2201 8.21873
17.9733 15.2474 8.57403
19.4555 13.7831 7.53623
20.765 12.4471 6.87473
24.8546 11.7268 2.21273
23.064 11.2681 2.86573
21.996 12.3121 3.25473
18.357 15.0094 -1.5676
19.777 14.6861 -0.32427
19.646 13.3501 0.42073
15.159 11.6231 -4.09427
16.4273 10.7741 -2.43294
18.374 10.6361 -2.03427
17.6394 14.0892 -6.71913
20.568 13.6021 -5.22127
20.712 12.1691 -4.68927
23.743 13.5236 -1.21077
23.818 12.0851 -2.43927
18.724 8.54537 1.38543
21.5436 7.60312 0.13273
23.281 8.34612 -1.64927
18.319 9.64587 -6.54177
21.1166 7.79645 -6.64327
23.401 7.55112 -5.41427
25.9836 12.3331 -7.0876
26.672 11.0941 -5.73327
26.629 9.56312 -5.89227
28.0375 8.64162 -1.30777
28.461 7.81312 -2.97027
25.0273 1.31545 -2.95894
26.6545 2.88312 -3.73727
27.978 4.20512 -4.27227
27.3153 4.70679 -11.4099
28.783 4.87412 -9.59577
29.47 4.48312 -7.79127
33.6383 2.65212 -9.19027
33.286 4.13912 -7.98927
34.68 7.70212 -7.80927
35.5407 5.77079 -13.2616
35.478 7.62312 -12.5953
36.152 8.04812 -11.2763
40.489 12.9894 -7.35127
39.2015 12.0991 -9.10527
37.92 11.2791 -10.3643
34.57 12.8731 -15.4913
36.7663 13.1991 -15.1989
38.144 12.9131 -13.8253
42.7845 13.2711 -12.2943
41.598 14.4501 -13.2013
43.357 10.6418 -19.4169
42.8655 12.5706 -18.2078
42.677 13.9911 -16.8543
45.6943 20.2728 -20.0859
44.223 18.4786 -19.7253
42.987 17.0461 -19.1303
37.1 15.8001 -20.9213
38.869 15.9464 -22.2876
40.797 16.2571 -22.1703
45.114 16.9344 -27.0736
43.976 16.0431 -25.7983
42.867 16.9721 -25.2853
42.7257 22.3518 -30.131
42.052 20.5686 -28.7863
41.133 18.9391 -28.1083
45.0373 18.3328 -30.6043
44.2615 16.2186 -31.1358
42.355 16.2651 -30.6103
42.621 12.7631 -26.9173
40.754 13.0871 -27.2933
40.435 13.4951 -28.7423
36.6233 17.0274 -26.4576
36.962 16.8671 -28.3763
37.179 15.5021 -29.0453
41.7535 19.8211 -32.9068
39.6223 17.5364 -33.494
37.645 15.9191 -32.8563
39.719 9.52079 -31.24
38.325 11.0036 -32.3738
37.141 12.1421 -33.4833
34.2685 11.9776 -29.4623
33.845 12.1581 -31.4633
32.0813 17.1924 -31.8576
32.63 16.2931 -33.5163
32.281 14.8201 -33.7953
36.0433 15.3001 -37.9413
34.497 12.8311 -37.6373
33.068 13.0351 -37.1103
29.205 9.11445 -35.0683
28.906 10.7121 -36.1223
29.877 10.9491 -37.3043
27.6123 7.80779 -39.7996
27.157 9.60212 -40.3143
28.354 10.4591 -40.7653
28.418 17.3936 -42.1408
28.266 15.0471 -42.5833
28.67 13.2651 -43.3053
30.156 13.6016 -47.7268
27.3736 9.51079 -49.7433
28.5775 10.8631 -48.2113
29.52 11.8411 -46.7393
timestep
20.2825 -23.1277 -7.80349
21.4575 -21.2729 -10.9924
22.3465 -22.6456 -9.31611
20.7254 -23.7001 -9.06267
18.7609 -22.6365 -12.1547
14.3776 -20.7675 -10.9613
15.2143 -21.2307 -12.1346
10.6734 -20.3881 -17.7747
12.4605 -19.5818 -15.8978
13.837 -18.7155 -14.7997
8.05141 -15.5118 -16.1098
10.0982 -15.7259 -14.9949
11.5858 -15.9784 -13.7288
13.5814 -15.0785 -9.40354
11.977 -14.5689 -10.1415
8.83749 -12.7562 -7.00209
9.84821 -12.1932 -8.12457
14.3447 -11.8622 -3.03497
12.903 -10.8282 -4.49746
11.8009 -9.84176 -5.85608
18.9729 -8.08456 -8.58347
15.4854 -8.10505 -7.94708
13.0432 -7.83221 -8.87598
8.59656 -11.9887 -13.269
10.4454 -9.13474 -13.5865
11.0712 -7.11861 -12.0675
6.92821 -8.87379 -11.7233
6.63698 -6.94926 -11.6582
7.57354 -6.06775 -12.5445
6.93199 -1.28946 -13.7279
5.9411 -2.79523 -13.3898
0.664498 -5.2683 -11.2528
1.18024 -4.63326 -13.3307
2.22474 -3.2042 -14.2712
1.88671 0.695667 -18.3719
0.495872 -0.547647 -17.948
-0.0157429 -1.01095 -16.5135
-5.02624 0.136178 -15.7285
-3.68449 -1.31029 -15.8192
-4.26302 -8.11063 -15.9213
-4.34634 -6.02321 -17.0234
-4.343 -4.3361 -18.1361
-8.65717 -2.61675 -17.7925
-7.53365 -2.84788 -19.4475
-7.43249 2.56067 -20.8352
-5.83268 1.484 -20.6646
-5.70081 0.0794924 -21.0889
-0.829369 -3.4897 -21.4199
-0.950444 -0.846148 -22.063
-2.24262 -0.376187 -22.6898
-4.16979 -6.68326 -27.9012
-3.10465 -4.20468 -25.6555
-3.52142 -1.69413 -26.0106
-3.71634 2.65475 -30.4604
-4.52112 -0.16666 -30.3941
-5.33501 -0.780391 -29.2364
-9.98577 -2.09126 -30.2439
-8.34103 -1.96946 -31.2308
-11.2976 -4.21057 -36.6731
-10.9683 -3.28381 -34.9167
-9.76057 -2.36236 -34.6723
-14.6095 -0.0566548 -36.2336
-13.0414 1.66222 -36.6352
-11.3608 1.03806 -35.7651
-10.1955 4.3494 -34.7305
-6.93991 5.35813 -31.3765
-7.59921 3.63315 -30.8631
-8.98538 3.39151 -31.3189
-11.9019 1.37232 -28.8172
-11.5099 2.78316 -28.6282
-8.18233 1.38826 -26.8936
-8.76967 2.91459 -25.9179
-8.9603 7.18664 -23.8487
-7.41539 5.98537 -24.0825
-2.4395 7.05942 -22.9854
-4.20623 6.84751 -22.1788
-2.57964 2.95019 -19.1744
-4.2833 4.28408 -17.3384
-3.8948 6.94157 -17.3869
-4.57161 7.74736 -18.4434
-0.767981 10.1104 -18.6609
-2.47438 10.8486 -18.1422
-4.51967 15.7385 -22.7985
-4.00684 13.4517 -22.6484
-4.35306 12.8504 -20.8122
-9.0544 14.5065 -20.1807
-8.07447 13.3195 -21.4405
-9.35457 9.09028 -28.3899
-10.3619 11.0459 -26.4531
-9.96708 12.7625 -24.6877
-12.0681 20.7511 -25.3779
-11.7849 17.8919 -26.277
-12.4976 15.5408 -25.6234
-19.9581 14.4037 -25.2459
-17.9227 15.5071 -25.5553
-16.2231 16.2625 -26.0442
-16.127 20.1714 -28.7081
-17.3447 19.5361 -27.3928
-24.2045 22.5218 -25.8478
-21.3738 21.9029 -25.8955
-20.9069 21.0783 -27.0623
-26.5605 19.9385 -33.1028
-25.0687 21.7959 -31.3127
-22.976 22.3698 -29.9842
-19.3251 26.5335 -30.6747
-21.0953 26.3575 -32.351
-22.697 25.9625 -31.3281
-26.4839 27.7648 -29.4435
-25.474 28.5125 -30.9179
-25.4933 32.2157 -29.9739
-30.6222 36.2031 -27.4458
-28.4628 35.6392 -27.1143
-28.2757 33.7551 -27.9352
-31.5423 27.2608 -28.4783
-29.9 29.3988 -27.4468
-30.4008 30.736 -27.863
-33.9574 31.7659 -27.0667
-38.995 30.1053 -24.0189
-37.3518 31.7027 -23.7352
-35.6621 32.7681 -23.7353
-28.548 35.8514 -19.6755
-31.0991 34.4436 -20.1861
-33.0787 33.1111 -21.0295
-35.7146 26.542 -23.198
-33.9579 28.0266 -20.5376
-34.4357 30.1524 -19.223
-38.8436 30.5512 -11.3194
-38.0906 30.6244 -14.2278
-36.4764 29.4513 -15.9209
-34.9595 23.9564 -13.4136
-35.186 25.811 -13.8058
-36.67 26.2005 -13.977
-40.1345 23.2086 -12.968
-39.3718 24.5383 -11.8465
-43 25.2399 -7.04212
-41.3264 26.3778 -7.96631
-40.011 24.9082 -8.04558
-43.513 19.4173 -6.84807
-42.9904 21.0535 -7.81239
-41.5423 21.4631 -8.0058
-37.0801 17.7129 -10.7227
-38.4328 18.3915 -9.49023
-39.6529 18.9498 -10.1352
-40.315 18.1062 -13.8961
-40.9944 16.6329 -12.8323
-43.5514 11.2443 -11.9277
-42.1251 12.1865 -10.4665
-41.222 12.8935 -12.1323
-38.2614 8.38161 -15.984
-38.7298 9.69597 -14.6338
-40.2447 10.0917 -14.4867
-43.8472 7.84766 -16.7854
-42.9705 7.68659 -15.0108
-38.3459 4.01274 -15.9472
-39.2988 4.17412 -13.914
-40.8891 5.13507 -13.1357
-47.275 6.10615 -7.27202
-44.6659 4.63337 -9.12351
-42.1274 4.46633 -9.60659
-39.0427 8.33249 -4.2491
-38.5575 5.93576 -5.82862
-39.4819 3.83122 -7.01241
-41.0561 -0.908018 -9.41724
-38.8695 -0.843844 -7.50958
-38.9033 0.123897 -6.2455
-35.585 -0.760603 -2.98689
-36.7385 0.680581 -3.22986
-38.2372 5.21585 2.29339
-37.452 4.52704 0.297263
-36.1221 3.38349 -0.613312
-31.4215 4.17065 0.796405
-33.1918 4.21768 1.58768
-37.6916 5.98814 6.08152
-35.5429 6.15891 5.37864
-33.9282 6.65576 4.3885
-27.7416 11.0303 2.42931
-29.584 11.1279 4.73479
-31.2676 9.32085 5.5458
-29.8832 7.21944 9.66787
-30.0897 9.06237 9.0846
-29.8071 12.6703 10.4664
-28.1884 11.8367 10.8658
-23.501 9.25532 14.7807
-24.3994 10.4317 13.4872
-25.7698 11.1425 13.73
-30.45 14.9866 16.5795
-28.2402 14.3151 16.4429
-26.3392 13.8415 16.2099
-25.5078 11.5981 22.5395
-24.671 10.4979 20.3017
-24.5805 11.7676 18.7348
-22.2966 13.3109 14.9744
-20.8522 13.1315 16.3004
-21.0639 11.9146 17.2432
-18.1231 10.076 18.6675
-20.4505 11.1525 22.8373
-20.3538 8.92379 23.1164
-18.6348 8.69747 22.2186
-11.9133 6.92368 25.5655
-14.1259 7.37841 24.8926
-15.9741 7.05367 24.2697
-18.3821 1.41355 23.2116
-17.5174 2.8188 24.906
-16.6624 3.90484 26.2554
-15.2915 4.71253 32.4639
-16.0223 4.71881 30.6574
-15.5914 3.68232 29.7978
-13.3624 1.07601 33.6259
-14.8526 0.946569 32.4296
-15.9725 -3.40312 32.2528
-17.378 -2.46249 31.2837
-17.9141 -1.11755 31.9953
-17.6822 -4.63876 37.6568
-19.2396 -3.68818 36.2051
-18.7363 -1.91831 35.6578
-20.1542 -0.804891 39.15
-18.4311 -0.300891 39.1103
-12.7809 0.139042 39.5359
-14.0974 1.05547 40.6236
-15.2324 0.114323 41.1945
-14.1484 5.48998 46.7359
-14.8556 3.52599 45.4532
-15.4804 1.92736 44.5734
-19.8152 -4.51643 41.7767
-19.7509 -1.71668 43.8579
-18.6727 -0.0033589 45.4106
-15.7062 -5.98126 51.9581
-16.3149 -4.10252 49.0596
-17.1936 -1.71018 48.511
-17.982 1.99053 52.7805
-16.908 0.342801 52.7431
-15.9844 -0.0114981 51.6781
-11.1845 0.526005 51.7703
-12.3197 -0.72537 52.5406
-13.4938 -4.84432 56.1222
-11.7768 -4.71061 55.2201
-11.1131 -3.34132 54.9611
-6.6674 -2.72879 57.0845
-7.3622 -3.85447 55.661
-5.39166 -5.39556 52.6095
-5.27612 -6.56581 54.0134
-5.41123 -11.2041 56.491
-3.78166 -10.1722 56.4892
-3.16254 -9.50959 55.1627
-1.64454 -9.90485 50.5598
-2.17172 -11.106 51.8925
-4.34743 -14.6363 48.9191
-3.99981 -15.2716 51.1353
-2.03206 -14.8508 51.1728
2.24775 -18.1841 46.9421
0.405057 -16.6848 47.2642
-1.01299 -17.3644 48.5654
-0.604301 -20.2748 50.9301
-6.48628 -23.5296 50.5101
-5.14344 -21.8041 51.1874
-3.91077 -21.7244 49.6759
-1.8019 -20.9382 45.6578
-3.27041 -20.5825 46.0975
-5.43652 -15.5433 44.4812
-4.77236 -17.1453 42.9641
-4.31622 -19.0091 42.823
-2.09781 -22.6879 37.7727
-3.31989 -21.713 39.0452
-3.12205 -20.2414 39.4472
-1.25335 -17.1663 37.7159
-2.73759 -17.7494 36.6615
-5.37847 -19.3847 28.4669
-6.02688 -18.2301 31.6558
-4.11697 -18.6835 33.3173
0.0926349 -22.8049 31.8538
-0.336959 -20.9942 30.6295
-1.41845 -19.3918 30.6823
-0.301828 -15.8029 27.5654
-1.45293 -17.3125 27.5163
-4.84081 -17.8266 24.1784
-2.87303 -17.6363 23.9532
-0.460936 -16.2924 18.2531
0.325365 -16.0315 20.4055
-1.52199 -15.4937 21.1465
-4.51368 -11.7101 21.1896
-3.48058 -12.5247 19.7685
-3.0354 -11.8165 15.3553
-1.78211 -12.776 16.3682
1.54798 -11.1528 17.4064
2.63747 -7.69406 15.8363
1.45742 -8.48783 14.6432
-0.23841 -9.40791 10.2723
1.48526 -8.90763 10.9014
7.13963 -8.37662 7.31758
5.26275 -8.85395 8.00317
4.27946 -7.86522 8.3995
5.75718 -0.897215 5.91596
5.05396 -3.11793 5.81604
4.57409 -4.95911 5.94711
2.57011 -5.51872 1.69405
4.01813 -5.54396 2.24893
9.66964 -7.06662 2.39648
8.67378 -4.7931 -0.0500042
6.21369 -4.6369 -0.678182
-1.28383 -0.762349 -4.72813
1.94039 -1.84382 -4.1114
4.05618 -3.06898 -3.35965
11.4327 -4.5112 -7.05863
8.26929 -2.99078 -6.92126
6.09672 -1.68715 -6.2051
1.80403 2.92774 -4.21824
4.12328 2.29005 -4.25389
4.26769 1.65885 -6.12165
1.9431 3.44193 -10.6891
3.29652 3.32256 -9.46322
5.68735 7.19935 -10.4776
3.75073 7.02496 -9.98565
3.83349 11.0394 -14.967
3.17423 9.53998 -14.0373
2.60484 9.59224 -12.6465
0.235778 7.24915 -15.4254
-0.386024 6.80648 -13.6137
-0.721856 7.95072 -12.699
-0.154169 5.73858 -6.39846
0.0530221 5.91639 -8.31661
-0.575628 7.19169 -9.04078
-1.8959 10.2466 -9.60853
0.357044 11.5935 -9.29742
1.57073 10.205 -8.60625
5.04815 11.2302 -5.00251
4.61542 10.0907 -6.43237
7.68916 3.43673 -6.59485
6.97126 5.97759 -6.91682
6.2644 6.74586 -5.75912
7.50071 6.80894 -1.36585
7.46693 5.3465 -2.49809
8.99341 0.782288 -3.321
8.08056 1.73996 -1.8226
5.38824 1.49439 1.70773
6.51845 -0.0583593 2.05712
7.97199 0.0970212 1.59286
14.1846 -1.87989 5.43185
12.076 -1.93864 4.45811
10.1618 -1.9339 3.89093
9.07991 -4.85967 6.21232
8.07501 0.693565 9.14781
7.91602 -1.60486 9.42078
7.88999 -3.54353 9.61957
7.09357 -6.8855 13.9065
5.85691 -5.2807 13.7637
5.59602 -4.9203 12.344
1.83844 -2.49357 8.46242
0.871248 -3.76051 10.1129
2.07511 -3.46383 11.5153
-2.13577 -3.46287 14.8561
0.446378 -3.2818 15.6148
1.10891 -2.12066 14.9627
1.80512 -0.607686 21.7193
3.88248 -0.653111 18.7881
4.2139 -0.299647 16.2822
5.08345 3.32163 8.36928
5.15761 2.63868 11.265
5.80568 1.14064 13.3151
9.03058 -2.72056 14.8192
8.86711 -1.01706 13.7863
13.0412 1.25153 12.1696
11.9396 -0.237786 11.5787
12.9112 -3.89159 9.60175
14.0033 -2.86254 9.83988
18.6108 -1.2827 8.43861
17.3417 -2.71078 8.06624
18.2559 -7.80838 7.34471
18.5457 -6.36392 8.5042
20.7867 -8.09856 15.6683
21.8531 -9.12897 12.5145
21.254 -8.38245 10.1611
17.4255 -13.45 11.8987
19.6292 -13.0908 9.91314
21.5584 -11.9451 8.83607
25.412 -12.0549 6.56588
23.896 -13.0265 5.95376
23.673 -17.3816 4.33279
25.1363 -16.2464 4.55942
31.6089 -16.5558 2.34066
29.8641 -16.8391 3.08701
28.4951 -16.2109 2.59415
26.6539 -15.9354 -1.84986
27.9289 -16.4915 -1.22953
31.0778 -15.7608 -3.40675
30.9136 -14.4065 -2.11469
27.3124 -8.46764 -4.2914
28.316 -10.1354 -2.84352
28.9409 -11.3301 -1.37677
26.5592 -9.87221 2.4967
26.2252 -10.6692 1.15633
19.7172 -10.5529 -0.122392
21.6153 -11.1007 -0.0841332
22.5915 -9.97537 0.433277
19.1659 -11.0952 4.46556
20.7134 -10.0718 4.89575
21.3734 -9.07678 4.02143
22.3382 -4.52087 5.22647
22.7081 -6.18226 6.10487
26.7291 -7.03532 11.7505
26.1452 -7.03387 9.50798
24.3867 -5.92796 9.55539
20.7415 -3.56273 12.9059
22.5358 -3.86994 13.5889
23.8342 -3.71283 12.7076
29.5059 -1.59552 15.5214
28.2228 -2.09318 14.1177
26.7142 -1.95386 14.4445
29.6542 1.68071 19.0972
27.6303 0.829501 18.2746
26.9245 1.21827 16.5586
31.4146 4.78836 10.8937
30.1035 3.64099 13.7055
28.6793 3.06673 13.6407
25.0705 0.713462 10.6544
26.6611 1.57937 10.6995
30.9985 5.91045 7.43556
28.1827 4.01311 6.7091
25.829 3.34355 7.4996
18.01 2.27684 7.14217
20.9638 2.68048 5.28378
23.3916 2.05913 4.96977
26.4613 -2.1329 2.8482
24.8164 -1.43801 2.04807
24.3539 0.0362433 1.97401
22.0804 1.6318 -1.98787
23.1999 0.0950964 -1.65349
22.5373 -4.18608 -0.611211
24.8318 -4.37155 -1.24044
24.9126 -3.12071 -2.70012
28.1149 -1.75191 -7.54192
28.1336 -3.72454 -6.17458
26.2318 -4.18634 -6.11537
22.3248 -5.10139 -8.72425
23.9988 -6.13652 -8.48746
26.5658 -6.36479 -11.3698
26.4971 -9.81061 -7.93437
28.1814 -9.82224 -8.82216
28.8946 -8.57718 -9.29403
35.3196 -11.8196 -10.3447
33.819 -10.1987 -10.8268
32.3725 -8.86865 -10.7391
32.9305 -2.7748 -11.8904
33.9019 -4.34744 -13.1459
33.9006 -6.22254 -13.1746
35.9903 -8.04854 -17.1865
36.5624 -6.96277 -15.7919
41.4198 -6.98182 -12.5791
40.5614 -5.76824 -14.3444
39.6243 -4.79758 -15.7739
45.0926 -3.40253 -20.3208
42.8976 -3.52816 -19.5957
41.0113 -3.40847 -19.0429
34.6898 -2.93458 -20.7065
36.3906 -1.57039 -19.8831
37.8969 -2.28227 -20.9111
40.5316 -1.46641 -24.4061
38.9733 -2.1715 -25.2642
37.6398 -1.81843 -24.6477
30.965 0.924554 -27.2896
32.988 -0.362704 -27.2238
34.6388 -1.37961 -26.9859
38.7443 1.35415 -31.4285
36.9911 0.0167283 -31.0065
35.7429 -1.33298 -30.5961
40.451 -3.35139 -30.6368
39.2494 -4.46978 -29.457
37.7728 -4.50549 -29.8704
37.4998 -6.46819 -25.1173
35.9639 -5.29267 -25.7617
35.4064 -5.38073 -27.1675
27.0707 -8.05809 -26.5246
29.7989 -6.98258 -26.3017
31.5855 -5.15414 -26.8006
31.0578 0.879994 -21.9772
31.5005 -1.2249 -22.9001
31.7406 -3.06294 -23.7145
32.7917 -6.23553 -19.3009
31.6116 -5.045 -20.5282
25.902 -3.93639 -17.5135
27.1059 -4.94864 -18.7282
28.6097 -5.32578 -18.284
32.1359 -8.49947 -15.8345
29.5727 -8.34733 -14.7956
28.511 -8.14144 -15.8479
24.8957 -12.1671 -16.381
24.0879 -10.4585 -15.8433
24.9624 -9.50959 -14.9804
20.846 -8.5727 -12.1251
22.5369 -8.85501 -11.2144
23.4205 -9.97826 -11.6656
24.5058 -16.3425 -9.63884
24.3357 -13.869 -8.8246
22.599 -12.9369 -9.28063
17.6868 -12.5423 -9.00015
19.7064 -14.051 -3.61649
19.4436 -13.6238 -5.87492
19.1995 -13.6221 -7.84416
timestep
-0.270789 -35.6733 -10.1019
-3.63392 -38.3401 -9.05814
-2.46703 -36.9109 -10.4127
-1.08763 -35.9309 -11.2676
-0.247285 -34.9432 -14.8293
1.68267 -38.151 -17.9728
1.93816 -37.5693 -16.5767
7.76375 -39.0175 -17.1166
6.79984 -36.5643 -16.8481
5.31093 -36.2654 -15.5821
6.42075 -34.4518 -8.21822
6.15494 -34.3418 -10.5418
6.33448 -34.2749 -12.4493
9.94129 -31.3926 -15.2907
9.40985 -32.4651 -13.798
13.9195 -32.319 -12.2097
12.5781 -31.7575 -11.6612
14.5589 -28.1716 -15.5753
14.4246 -27.9668 -13.2599
12.5079 -28.1385 -12.8267
5.70422 -29.5151 -14.782
7.58767 -26.661 -13.9398
10.0149 -25.7939 -14.2492
16.7187 -22.0701 -14.8362
13.3077 -22.5946 -15.2553
10.9687 -22.1875 -14.6714
7.00715 -19.149 -15.9537
8.22402 -18.0425 -14.9319
9.6582 -18.5898 -14.8536
13.2148 -15.6836 -14.8446
11.6653 -15.5075 -13.8223
14.8906 -9.96573 -12.2402
13.3855 -11.57 -11.6174
11.5634 -12.1792 -12.0419
11.3815 -12.2242 -16.9473
9.58763 -11.6456 -16.3956
9.43468 -10.9534 -15.0509
5.47929 -8.11535 -16.4979
5.90921 -9.68775 -15.3257
4.11014 -13.0285 -10.791
2.99517 -11.4652 -12.1928
3.25604 -12.0097 -14.0863
-1.07916 -10.0879 -14.9755
-0.327498 -11.8665 -15.4235
-1.4228 -10.4768 -20.3204
0.207131 -11.5713 -19.9942
0.31264 -12.776 -18.9915
7.08809 -14.9712 -17.1854
4.94226 -13.6883 -17.8546
3.65634 -14.477 -18.314
6.46666 -17.0631 -11.1474
4.28633 -16.1719 -13.6274
2.30039 -16.1798 -15.2055
0.472134 -20.8409 -15.8558
-1.44432 -18.9567 -14.9237
-1.2986 -17.4189 -15.4602
-5.06788 -14.7389 -16.1105
-4.76854 -16.0779 -14.8834
-5.00576 -18.2956 -10.1545
-6.66679 -17.7873 -11.0273
-6.86951 -18.2236 -12.4903
-14.2794 -17.3691 -12.6633
-12.2599 -18.1451 -13.584
-10.3032 -18.6429 -13.8352
-10.292 -16.761 -17.1636
-10.2171 -17.0321 -21.6579
-8.69299 -15.7891 -21.4665
-8.2158 -15.5518 -20.1039
-4.43559 -12.9654 -20.1867
-5.76625 -12.8697 -20.8787
-5.05234 -15.4889 -23.7427
-5.71492 -13.9739 -24.465
-8.13121 -9.98983 -26.8101
-8.27939 -11.8979 -26.3233
-11.464 -14.7727 -27.9638
-10.1477 -13.7602 -28.9177
-4.55557 -11.2718 -30.4
-5.54577 -13.4862 -31.763
-7.84909 -12.9336 -33.0686
-9.09264 -12.3848 -32.3212
-12.3265 -14.0333 -35.5544
-12.0247 -12.2441 -34.7117
-15.8042 -6.26302 -32.797
-15.3472 -8.19025 -34.0105
-14.8226 -9.88149 -34.9814
-16.3492 -13.0871 -38.3703
-16.2684 -11.1229 -38.3641
-25.0706 -9.95673 -38.7832
-22.2279 -9.95761 -37.857
-19.6978 -9.74365 -37.4681
-17.1605 -1.66131 -35.5639
-18.8461 -4.14786 -35.4312
-19.8004 -6.55903 -35.3143
-22.3862 -5.67508 -28.0244
-22.3079 -5.68517 -30.4421
-22.1691 -5.79055 -32.4249
-26.8238 -5.01788 -33.459
-25.3816 -3.90769 -32.9808
-30.7736 -3.15463 -27.5539
-28.931 -4.01146 -29.7254
-27.6953 -3.12746 -29.9029
-29.9868 -6.21746 -23.9112
-27.3171 -5.58276 -25.1435
-25.9844 -3.99132 -26.6246
-21.709 -1.63113 -29.6377
-22.5609 -0.943204 -27.5014
-22.6672 -2.10915 -26.0332
-19.646 -3.81309 -22.4876
-20.3427 -2.00349 -23.0534
-17.4243 -0.482485 -24.9623
-15.9993 -0.0373669 -32.5352
-16.708 0.514909 -30.3532
-17.3687 0.870749 -28.4785
-18.9764 4.16327 -25.2784
-20.6229 4.0957 -27.7014
-20.6523 2.7975 -28.4657
-24.0901 3.18754 -29.8412
-28.8163 7.40295 -33.6437
-26.7478 6.43692 -33.0188
-25.0059 5.41958 -32.7075
-21.2599 10.8338 -36.2368
-21.6532 9.43883 -33.7089
-22.8006 8.30331 -31.7978
-20.3336 7.74944 -27.3105
-22.4753 10.5371 -27.2553
-23.4254 11.3259 -29.4908
-28.8258 13.5882 -32.6565
-27.3359 14.7174 -30.2164
-24.7785 14.6889 -30.6525
-22.0909 15.1736 -34.5388
-22.551 17.0913 -33.9497
-22.5095 17.3103 -32.4117
-19.6409 21.025 -30.5133
-21.3475 20.7986 -31.359
-18.0698 21.833 -36.998
-18.5114 22.2227 -34.8154
-19.8078 23.2317 -33.7086
-22.4803 23.026 -37.8342
-23.3683 23.6992 -36.2966
-22.7478 24.7529 -35.3992
-27.1925 28.2111 -32.1136
-26.3302 26.7123 -32.9922
-24.8103 26.8329 -32.9506
-22.6179 29.319 -30.8796
-22.6385 27.7575 -29.9781
-21.4224 24.7486 -29.1901
-21.4584 24.2932 -26.9639
-22.6929 25.8944 -26.7166
-26.0976 27.0345 -21.4738
-25.5718 26.4664 -23.2038
-24.1002 26.5067 -23.4649
-19.773 25.681 -21.3972
-21.5503 25.3236 -20.8583
-23.4008 21.9497 -17.1929
-21.3407 22.6296 -16.3501
-21.2852 24.4225 -17.1303
-21.2442 31.9923 -14.1002
-21.2628 28.7615 -15.4532
-20.4283 26.7572 -14.2879
-14.4518 24.0703 -12.1353
-16.5944 25.9084 -11.3288
-19.0392 26.2136 -10.7958
-23.2658 26.6964 -4.70036
-22.0474 26.2449 -7.18185
-20.5891 26.6485 -7.30021
-17.5894 26.9746 -4.15896
-19.1137 25.834 -3.92898
-19.3053 21.3306 0.831717
-20.3482 21.8097 -1.10508
-20.6065 23.7669 -1.04216
-22.7768 27.1646 1.41029
-21.7338 25.6259 2.04903
-24.5779 21.6913 0.415278
-25.0934 21.9379 2.65846
-24.0224 23.187 3.86984
-24.4016 26.9767 8.68143
-23.9315 24.0893 8.91203
-22.8765 22.2865 7.40705
-19.4228 19.504 9.3589
-21.2558 19.2375 8.78821
-22.9325 15.5459 9.01739
-23.7575 16.6927 10.1692
-26.6984 19.6835 15.1236
-26.333 18.1084 14.0235
-24.9338 17.6509 13.6695
-19.1426 15.4277 14.8447
-20.4625 17.0567 15.8975
-22.2555 16.3135 16.0725
-23.6416 10.9593 20.4583
-22.1955 12.0238 18.5152
-22.5059 13.9075 18.9882
-23.2047 17.057 24.4955
-23.6809 15.84 23.0992
-22.4668 15.2157 22.4843
-22.108 11.8316 24.1549
-18.1035 7.14704 23.2917
-18.04 8.9268 24.7014
-18.844 10.2215 23.4495
-15.578 12.3286 16.7299
-16.6223 11.007 18.4047
-17.0868 9.98438 19.9927
-13.2959 5.39878 18.16
-13.8211 6.70557 19.9694
-14.0898 8.10202 21.306
-7.83894 7.7713 21.4501
-9.79243 8.01079 21.1805
-10.544 8.55134 22.4492
-7.44466 11.3441 22.3694
-8.63833 11.4552 23.9071
-9.1959 11.0456 28.6651
-8.98507 12.9055 28.3486
-9.66294 13.3599 27.0862
-13.2058 20.4651 27.3049
-12.2108 18.3491 27.1915
-10.7321 17.1239 27.3259
-7.55265 19.3268 27.9672
-7.48104 17.9911 29.16
-7.14085 14.2112 32.7593
-5.7955 15.6009 32.9169
-6.16161 17.2333 32.6654
-7.16314 22.4553 35.9787
-5.7795 20.6567 35.7418
-4.62586 19.0456 35.6262
-5.29809 23.5175 40.0735
-4.97351 20.1219 40.2392
-3.87406 18.0871 39.1884
2.81973 16.0691 39.8815
-0.287787 15.4122 41.3836
-2.53717 14.7361 40.4428
-7.26833 14.8312 45.1413
-6.20291 14.9409 43.4459
-5.3466 13.8318 42.6599
-6.65022 9.7182 40.8487
-7.60128 10.9051 41.9454
-12.528 12.2782 43.6467
-11.9363 10.4908 44.0115
-10.4934 10.0538 44.283
-11.0271 7.83492 48.1662
-11.0429 6.89761 46.429
-11.0147 2.90897 46.3042
-12.6981 3.46772 45.6817
-16.6185 3.49649 43.7625
-17.2175 2.49882 45.3564
-16.3432 2.82731 46.5009
-14.653 1.25397 50.3908
-15.6798 0.171464 49.2378
-21.5184 -3.24387 51.2821
-20.235 -2.15705 49.7039
-18.6969 -2.01652 48.4835
-14.9202 -1.76986 45.5733
-16.1253 -3.15846 44.0595
-17.8673 -3.16799 44.9442
-19.9776 -5.23365 42.4992
-20.767 -10.0599 39.7139
-18.6614 -9.32984 40.0718
-18.3841 -7.46131 39.7843
-15.5391 -5.68928 36.5238
-16.9137 -6.40805 36.4592
-18.2475 -7.33613 30.225
-17.4055 -8.86194 31.7847
-16.4571 -7.48816 32.8087
-12.3638 -3.76558 32.316
-13.1319 -4.61363 30.705
-14.5737 -4.94345 30.6752
-15.0578 -2.17397 27.7867
-15.3255 -3.83575 26.9698
-14.7272 -9.31886 28.3683
-13.8023 -8.45167 25.0735
-14.1813 -6.09015 24.1949
-13.0608 -2.79798 21.9625
-12.9655 -3.53568 19.8762
-13.8629 -5.26052 20.4539
-16.1654 -9.6146 18.0909
-14.8227 -8.35583 18.4591
-10.3597 -9.87934 17.8678
-11.4847 -8.68685 16.6449
-12.1494 -3.82961 13.5959
-12.2798 -5.7371 12.2492
-11.0126 -6.79155 13.3655
-7.06813 -8.35218 11.0624
-7.42128 -6.81865 12.1897
-6.0336 -3.3273 14.4378
-6.01378 -3.31123 12.5052
-2.97046 -2.26405 10.3768
-1.48985 0.852305 8.72881
-1.79353 -0.358774 7.39629
-1.56189 -3.197 3.44195
-0.421892 -1.85046 4.15835
5.19349 0.288377 1.10735
3.95477 -0.754727 2.15526
2.51905 -1.15233 1.74216
1.43451 -2.44049 -5.93397
2.03361 -2.28764 -3.66131
2.23167 -2.70828 -1.73014
4.6909 -6.70637 -2.08365
5.05829 -5.22666 -1.94929
11.2549 1.30936 -3.22836
8.75785 -1.19339 -3.41852
7.9252 -3.59545 -4.02863
7.21963 -9.5025 -10.2272
8.40928 -8.81109 -7.0963
9.01501 -6.56532 -5.96554
18.0958 -7.73196 -5.11006
15.0249 -7.20793 -6.71222
12.6628 -6.46991 -7.18633
9.72206 -6.00043 -12.1717
10.6308 -7.91407 -11.1747
12.5474 -7.29925 -10.9023
13.9828 -5.16263 -14.9155
15.0173 -5.84422 -13.53
18.6584 -8.39844 -12.2232
18.4966 -6.45635 -12.249
23.7286 -7.03346 -14.7353
22.4286 -5.62166 -14.8644
21.7635 -5.06476 -13.6716
21.7822 -2.03817 -17.5298
20.1387 -1.56315 -16.5396
20.2465 -1.69868 -15.0427
16.2104 1.70391 -13.7532
16.1495 -0.199083 -13.3609
17.2462 -0.984872 -12.7767
19.2288 -4.7881 -7.29671
17.1355 -3.9703 -8.76102
15.8482 -2.95256 -9.82412
14.9668 -0.754784 -5.45722
13.8936 -1.49003 -6.8941
6.94074 -1.83718 -8.68297
9.4523 -2.23137 -7.74326
10.1456 -0.903743 -7.50537
6.42354 1.91464 -8.5721
7.26757 1.58476 -6.92363
7.20109 3.71558 -2.2004
6.06849 2.95605 -3.6391
1.33765 1.93703 -4.60837
1.43656 2.51129 -2.82279
2.52865 3.46399 -2.62055
6.02616 7.64424 -0.188416
3.66963 7.71056 -0.459589
2.95441 5.96648 0.183641
1.37996 4.13824 3.14617
-1.38867 -0.122268 -1.07688
-1.47159 0.986238 0.986552
-1.69473 2.08157 2.48208
-4.83414 3.82534 7.70875
-4.49598 3.9694 5.86235
-4.35477 2.67781 5.19344
-7.17883 -2.23595 8.49051
-6.67876 -1.42878 6.44807
-7.18735 0.182255 5.42338
-11.0696 -1.42241 8.28838
-10.7372 1.18823 7.87586
-10.5597 1.71846 6.45606
-5.87991 5.015 11.3229
-8.66344 6.05922 9.29999
-9.83967 5.44185 7.11391
-6.92755 12.2365 1.98067
-8.76071 10.1246 3.14535
-8.54945 8.09044 4.83071
-5.43839 11.1837 7.52719
-5.44791 9.31702 6.69746
-0.931602 7.70706 6.02317
-2.30672 7.19998 7.35031
-2.22923 5.16946 11.5331
-1.14194 5.82365 10.6125
3.61851 6.0129 10.814
2.43582 4.56259 11.0744
1.7927 0.112986 12.2262
3.45682 1.15218 12.3578
10.8639 2.02885 14.9065
8.34569 -0.2459 13.7933
6.67228 -0.805393 11.9321
7.21618 -7.03105 15.3282
8.15585 -5.47841 12.9621
8.4201 -4.01719 10.8875
10.9214 -2.96116 6.92641
9.89313 -4.59756 7.44265
8.53493 -8.74158 5.22015
9.92396 -7.4718 4.95465
14.7292 -9.0928 3.03025
13.4224 -8.41797 1.84265
12.5429 -7.15544 2.10916
8.60023 -7.79688 -0.152203
9.37222 -6.49246 0.0914261
7.71434 -3.01488 0.681424
7.93626 -3.85518 2.29313
6.67057 -7.16261 8.40121
5.94928 -5.94518 6.49395
5.4001 -4.66157 5.07916
4.10521 -2.66311 9.12598
3.9036 -2.27024 7.64619
3.23322 4.08067 6.50124
2.9519 2.3327 7.17065
4.28264 1.4332 6.97027
7.91426 3.95957 11.841
6.85072 2.72155 10.7631
7.0927 2.3045 9.30965
11.2848 1.98482 7.69406
10.6724 1.05246 9.26309
12.6227 -5.30128 11.7156
12.1985 -2.96853 11.5994
12.426 -1.06858 11.7807
15.3119 2.68927 14.662
14.5781 1.10604 15.5264
14.5171 -0.287823 14.8178
13.4171 -4.63108 17.3954
15.2822 -4.28052 17.5812
15.6268 -2.74324 17.4632
16.2515 -0.588601 19.907
18.2845 -1.03443 20.7508
18.8756 -2.19623 19.4183
17.0388 -5.67253 22.4637
19.9129 -6.23426 20.9215
20.862 -5.10691 20.5994
23.1387 -6.19075 16.4762
23.4458 -4.88129 17.8254
22.8266 2.56704 22.3308
23.3758 1.02188 19.3773
22.8629 -1.09374 18.0843
16.9147 -0.479429 12.0683
19.1634 -0.102787 14.7751
21.4884 0.959005 15.2787
25.6239 3.343 14.0582
24.3145 4.12503 12.8875
22.9204 4.118 13.5915
20.8564 8.5723 13.4235
21.2193 7.24737 12.0512
27.3154 8.78502 10.9577
25.3714 8.11244 9.84495
23.6261 7.62231 9.12206
23.9723 1.99034 5.56714
23.0581 2.83065 7.50776
22.7967 4.65931 6.85466
20.5881 7.02676 3.07863
21.057 5.11046 3.35337
20.3134 2.54291 0.66086
22.9068 -2.67909 -2.23097
22.7821 -0.856104 -1.67174
22.3802 -0.430619 -0.192834
25.0024 -4.39644 5.6296
24.8338 -2.7817 3.97571
24.6585 -1.29065 2.74222
31.8204 0.440535 1.05531
29.6357 -0.235704 0.642098
28.2353 -1.43277 1.38777
28.5955 -5.86356 3.04474
29.7462 -4.33864 3.15517
32.6111 1.27155 6.02549
32.582 -0.762454 4.92436
32.9945 -2.48741 4.06138
37.2354 -5.49214 -0.596516
36.5987 -5.06058 1.68198
36.0499 -4.57713 3.53542
39.4301 -8.00983 7.76766
38.6667 -5.82516 7.81644
38.8336 -5.39232 5.90677
41.2971 -6.28648 1.57903
42.5645 -5.69308 2.90445
42.0877 -6.36683 4.19479
46.3764 -11.1401 5.21307
45.4823 -9.22035 6.18324
44.7315 -7.39938 6.77783
49.2916 -6.66282 5.98919
48.5744 -4.39335 5.76926
46.919 -4.30406 6.87688
46.7209 -1.46364 2.63509
45.8881 -0.455125 4.05951
45.2401 -1.32126 5.0855
38.7225 -0.673034 5.70641
40.5425 -0.285265 5.37238
41.4822 -1.13543 4.52096
44.1856 -4.01005 -1.8316
41.7402 -3.18768 -0.266841
39.9188 -1.80031 1.10576
36.6053 2.88953 -1.82432
36.5524 0.88557 -0.817778
36.4969 -0.952719 -0.196314
32.7742 -3.98558 0.32758
33.3159 -2.93195 -1.26124
32.8941 -2.59407 -6.65065
31.4053 -3.39061 -5.6351
31.1252 -2.88018 -4.24146
28.766 -4.69596 -1.3912
26.727 -3.01208 -2.65255
27.2814 -2.78109 -4.02927
24.2563 -4.59255 -7.5949
23.3957 -3.13206 -6.5328
24.2851 -1.94641 -6.1416
22.0085 1.74014 -9.33007
22.2989 2.21456 -7.38501
22.0959 1.16567 -6.3388
18.0322 -0.209878 -0.541494
18.73 0.568948 -3.07915
18.7088 1.4779 -4.83894
16.5038 4.96688 -7.70365
12.2162 4.57805 -5.12366
14.5789 4.28177 -5.06356
16.4455 4.47777 -5.76508
timestep
24.3062 -49.9115 -6.68003
25.1438 -48.2829 -4.05448
23.6114 -47.4729 -5.63555
23.2578 -48.8673 -6.89909
19.453 -49.3753 -6.32376
17.9281 -51.5968 -10.254
18.7846 -50.3643 -9.91798
12.2654 -47.3985 -10.2636
14.8742 -47.1908 -10.0978
16.8196 -47.1506 -10.5797
21.4654 -43.6882 -14.5013
20.3521 -43.7731 -12.5048
19.1842 -44.2327 -11.0569
17.6148 -43.2783 -6.72268
17.1633 -42.3576 -8.36136
13.9526 -39.4902 -10.4132
15.4389 -39.5068 -10.0984
19.6395 -35.9637 -12.4561
17.3846 -35.3253 -12.1751
16.5856 -35.9611 -10.4588
12.2317 -31.73 -3.05972
13.756 -33.1022 -5.92468
14.2672 -33.7396 -8.32467
7.72257 -33.7546 -14.9137
10.3124 -33.7739 -12.7312
11.9342 -32.688 -11.1545
12.105 -27.5546 -10.177
10.3726 -28.0498 -10.9711
9.95363 -29.4802 -10.5914
5.35497 -28.9791 -8.75409
6.19016 -29.1036 -10.5103
1.62541 -28.3098 -15.007
3.44703 -29.6215 -15.0501
4.41124 -28.4152 -13.7503
6.67191 -23.8815 -14.6555
4.65127 -23.9926 -14.7227
3.6218 -24.7189 -13.8342
-1.36412 -24.6707 -13.7302
0.0597885 -24.3516 -15.1258
-2.21074 -26.0224 -20.688
-1.63985 -24.1842 -19.5464
-1.54039 -22.8306 -18.2319
-5.97764 -21.6744 -16.3377
-4.29977 -20.7124 -16.2709
-5.14268 -21.7919 -11.1077
-3.34589 -21.7792 -11.774
-2.95047 -20.7759 -12.8187
4.03341 -20.3323 -14.9429
1.53391 -21.0082 -14.2426
0.528896 -19.7938 -14.1477
5.58288 -18.5611 -18.9016
2.17476 -18.6905 -18.4351
-0.312749 -18.5558 -17.6225
-2.87156 -14.1449 -18.9652
-3.63027 -16.4837 -20.3144
-3.44536 -17.8033 -19.5937
-5.92194 -22.0956 -20.1618
-5.44789 -20.5447 -21.1809
-6.0959 -16.8084 -24.7683
-7.40122 -18.3008 -24.3995
-8.01258 -18.4137 -23.0175
-14.07 -15.87 -20.5248
-12.7006 -17.0663 -22.0888
-11.7196 -17.9641 -23.4967
-11.0373 -16.8678 -27.1649
-6.52544 -15.2478 -28.9036
-7.38616 -13.7278 -28.0791
-8.40575 -14.028 -26.956
-9.76169 -11.321 -23.7025
-9.99022 -11.1587 -25.1018
-6.27992 -9.90448 -25.6562
-7.41584 -8.7039 -26.4075
-9.99156 -6.78373 -29.9902
-8.09635 -6.69377 -29.5299
-5.572 -4.30046 -32.9545
-6.01382 -3.9349 -31.051
-4.45966 -5.20342 -26.2602
-5.89463 -2.7855 -26.1301
-4.68794 -0.878736 -27.5708
-5.13989 -0.931634 -29.0807
-4.71326 2.9696 -32.3875
-4.03129 2.44104 -30.6263
0.700857 5.77311 -29.9267
-0.663179 5.87438 -28.0374
-2.45037 5.54587 -28.8734
-6.87097 7.95423 -28.8685
-5.06967 8.27421 -29.6034
-2.03409 12.384 -35.7703
-4.19866 12.4195 -33.6554
-4.6789 11.6905 -31.2503
-4.05909 12.775 -24.2911
-4.73618 14.0829 -26.7913
-5.62416 14.7615 -29.1989
-9.91861 17.4619 -33.8717
-8.78128 17.515 -31.8194
-7.58888 17.8186 -30.24
-6.45329 20.4654 -26.6489
-7.38374 21.0225 -28.1895
-6.94691 27.9397 -31.0097
-6.86502 25.0748 -30.9438
-7.78381 24.4174 -29.8125
-15.3186 28.2147 -29.8769
-12.892 26.9263 -28.6535
-10.497 27.0953 -29.6508
-11.4945 30.3912 -32.4619
-10.4907 31.6898 -30.8172
-9.74457 30.7092 -29.2458
-6.25855 29.9919 -26.067
-8.22871 30.3077 -25.9792
-10.1514 33.388 -24.7572
-12.3265 35.3414 -18.8169
-11.3462 35.987 -20.7901
-10.9746 36.4144 -22.6368
-10.4249 41.326 -26.1832
-11.5474 41.1083 -23.5735
-10.8961 40.186 -22.6159
-10.5 41.7007 -19.1837
-5.22428 41.7365 -14.9946
-6.15524 40.9451 -16.9167
-8.01461 40.4707 -16.5165
-9.44669 34.4504 -14.5377
-8.58273 36.9748 -12.9688
-7.00595 38.9859 -13.0819
-3.2814 44.8251 -13.2071
-4.4673 42.6753 -10.7072
-4.40774 40.1706 -10.5838
-1.5252 33.0346 -7.92452
-2.28551 35.8226 -8.6921
-2.86789 38.069 -7.87182
-4.78784 39.7664 -3.53918
-3.55283 38.3117 -3.20581
-2.39157 38.3401 -4.21724
2.09149 38.0926 -2.14811
0.640259 36.9126 -2.28737
-0.674773 33.3741 -2.07469
1.07079 32.3973 -1.14967
1.33031 33.9565 -0.0231569
7.69549 35.255 0.625112
5.81636 35.206 0.208716
4.72962 35.2748 1.2876
4.81236 40.0004 6.02664
4.48165 38.3842 5.03403
5.38999 38.1538 3.78979
8.48983 40.4862 3.01707
9.06044 39.0593 4.13058
13.5331 37.7313 9.40564
11.4134 38.0469 8.4714
10.8294 39.5509 7.30865
11.8242 46.0224 7.4852
11.4621 44.3144 8.2487
12.1567 43.1532 7.48475
16.2353 43.7035 9.87056
15.6572 42.3432 8.66941
20.0113 38.7876 5.37336
17.7264 38.835 5.80487
17.1443 39.0161 7.57967
12.8518 34.0672 11.9357
15.5342 34.4239 9.6369
17.6014 35.9636 9.7412
24.2879 38.2485 11.7898
22.4547 35.8821 11.9668
20.6739 34.2523 11.1019
23.9874 27.7933 9.78726
22.9714 30.4019 10.5451
21.6101 30.6111 11.2524
18.7547 27.4238 13.465
20.6884 27.3885 13.0624
26.8158 24.9055 14.0232
24.56 24.8604 14.2779
22.8911 24.2936 13.4821
19.1595 23.5222 16.7957
20.2366 22.5634 15.5499
19.6542 16.7611 13.9728
19.626 18.1108 15.9735
18.2219 19.3529 15.4008
13.4021 19.7274 9.73356
13.7149 18.6428 12.4796
14.5435 18.3712 14.875
11.4841 18.0891 18.9966
12.2688 16.999 17.4913
11.7676 13.2961 18.5757
10.3554 13.7583 17.4332
4.72237 14.6588 14.5278
6.2299 13.6549 15.2067
6.68402 13.8322 16.6377
3.10107 11.6285 23.0789
3.76918 11.9295 20.7916
4.10127 12.3002 18.9103
-0.0118072 7.94327 13.6746
0.75241 10.1253 15.0839
1.67978 11.4789 16.1197
-2.92413 13.654 20.49
-1.64713 13.502 19.013
-1.1831 12.0591 18.597
-3.31692 9.06759 17.9247
-4.3711 10.6515 12.4619
-4.06292 8.48535 13.0327
-4.50959 7.52651 14.7103
-6.9377 0.32736 15.876
-6.60091 2.48559 14.9558
-6.15179 4.15112 13.9927
-7.56804 3.97474 7.39143
-8.12088 4.88223 9.48149
-8.36423 5.63713 11.3079
-12.6995 2.62125 11.607
-13.0251 4.52067 11.4458
-12.0397 5.27112 12.2812
-10.0964 4.92471 16.6942
-11.6187 4.13088 15.9091
-15.9192 0.0182382 18.9677
-14.5359 0.751604 17.9448
-14.5154 2.25747 17.7699
-17.1848 8.26641 20.6021
-16.9406 6.06032 20.514
-15.6988 4.48253 20.5738
-14.3448 2.83672 23.8684
-15.9341 1.91292 23.3351
-20.7891 1.09246 21.6925
-20.0837 -0.0200573 23.2231
-19.3369 0.657676 24.3421
-19.2206 1.89246 28.8257
-21.4799 1.37591 28.4399
-21.2924 -0.24071 27.3219
-28.4455 -2.90104 30.1177
-27.2449 -0.961019 27.5715
-24.8984 -1.06942 26.4824
-22.5375 -6.67208 20.8152
-22.4254 -3.67061 22.7981
-24.2178 -1.8437 22.789
-25.0471 2.63179 19.4039
-25.8769 0.947176 19.0126
-26.276 -0.00499234 20.0734
-30.6147 -0.387087 19.4212
-29.3229 -1.27574 18.275
-27.538 -6.01975 16.3556
-28.9385 -5.04001 15.3399
-29.0781 -3.49568 15.2831
-30.7952 -0.510612 12.6263
-30.7684 -2.45409 12.0597
-32.776 -3.92971 8.92906
-31.1294 -3.2661 8.33624
-27.0919 -3.25926 4.66333
-27.8929 -1.56347 5.05895
-29.4862 -1.66555 5.23259
-31.3084 -5.51441 3.74422
-31.2345 -3.91038 2.73677
-34.744 -0.977946 -2.90901
-32.7878 -1.977 -2.10572
-33.2648 -2.66197 -0.297202
-36.3198 -1.59668 5.91728
-36.2286 -2.46795 3.57786
-36.345 -3.17092 1.67987
-38.9942 -1.13918 0.0810429
-39.0716 4.60297 -3.40139
-39.3997 3.07138 -1.73449
-37.7653 2.05601 -1.3035
-34.7575 4.64214 1.06474
-34.7484 3.16269 0.712424
-30.9883 1.68059 -0.437239
-30.4286 0.716374 1.58046
-31.8693 1.50737 2.6491
-33.6979 1.79178 8.1134
-31.9205 1.37738 7.50933
-31.2307 2.01495 6.34276
-28.7004 4.15674 8.47134
-27.9426 2.43854 8.23716
-27.7875 -5.77606 8.81883
-27.3314 -2.33118 8.77792
-26.3104 -0.428775 10.1785
-25.1843 -1.95841 15.2901
-23.8739 -0.169292 14.647
-23.733 0.42463 12.7864
-18.8205 1.92312 10.7443
-20.2437 0.702365 11.1763
-20.2528 -2.97258 8.23334
-19.9589 -2.92514 10.1401
-19.0342 -8.0411 12.2259
-18.4679 -6.18647 13.5445
-17.6239 -5.22054 12.1441
-13.4433 -5.6676 9.39773
-15.2232 -6.34403 9.52233
-16.6144 -9.41564 5.47728
-15.6731 -9.30407 7.11332
-13.5718 -12.4225 7.65484
-11.0576 -15.0508 5.78622
-11.0294 -13.4091 4.98122
-12.1344 -10.8963 0.915463
-10.7689 -12.207 1.33215
-5.69577 -14.8753 -1.80332
-7.54265 -14.2806 -1.24714
-7.99955 -12.8217 -1.30327
-6.15688 -6.90549 -2.55125
-6.70733 -8.92654 -3.59626
-7.36772 -10.6069 -4.33469
-8.68843 -10.5276 -8.80663
-7.58151 -11.192 -8.00498
-2.52003 -17.2112 -9.33449
-3.36722 -13.9062 -9.54994
-4.57621 -11.8385 -10.3812
-5.60583 -4.09634 -14.9215
-4.98003 -6.17419 -12.2459
-4.9638 -8.67276 -12.4921
-6.08894 -15.548 -12.6519
-6.04436 -12.7786 -14.7393
-5.09696 -10.7105 -15.7063
-2.91527 -6.82582 -16.7751
-3.15919 -7.14472 -19.0877
-4.07705 -8.89585 -18.9864
-0.2967 -10.3223 -21.7851
-2.04878 -10.9947 -21.4725
-2.67529 -13.7398 -25.5462
-2.61375 -14.0729 -23.5284
3.24564 -16.9282 -23.4544
1.57071 -15.9492 -23.4875
0.372279 -16.1875 -22.5462
3.41995 -13.454 -20.8722
1.97186 -13.1529 -19.5709
1.10393 -14.3939 -19.2702
-2.04769 -15.3903 -13.6746
-0.57709 -15.2935 -14.8336
-0.331099 -14.0508 -15.7538
-0.764034 -7.10997 -12.8825
-0.746704 -9.27729 -14.3653
-0.0999762 -10.957 -13.5016
1.68079 -9.86059 -8.76203
0.104205 -10.072 -9.95276
-5.53676 -6.82794 -6.85706
-4.24412 -8.65185 -8.36576
-2.79805 -8.45825 -7.99838
-2.62652 -5.18208 -4.2944
-2.53658 -7.15955 -4.4332
-1.42118 -12.1166 -4.00259
-2.14301 -10.6292 -2.8873
-2.95271 -8.10326 1.70964
-3.85204 -9.89466 1.61355
-3.09947 -10.9246 0.796979
-1.77774 -16.9768 0.601288
-2.14248 -15.8066 2.52513
-3.35818 -14.4365 2.02407
-6.1569 -13.4626 4.51431
-8.98643 -7.79875 1.11814
-7.9787 -9.09164 2.8865
-7.4946 -9.92435 4.53579
-10.8861 -10.4041 8.86608
-10.6433 -8.58028 8.21418
-10.5218 -8.53659 6.71211
-13.0973 -8.38424 4.07392
-13.319 -6.06536 3.90897
-12.6572 -5.68796 5.60814
-16.5458 -0.701804 9.37772
-15.8425 -2.82062 8.02848
-14.4561 -2.74421 7.35794
-15.3997 0.685013 13.3429
-13.4857 -1.648 11.7195
-11.6901 -2.26892 9.92603
-4.4912 -1.83367 7.26374
-6.00007 -2.6939 9.64392
-8.25009 -3.82147 10.177
-6.60389 -8.85112 10.3936
-7.10101 -7.1854 11.3044
-7.25551 -6.29407 16.0962
-5.81154 -6.38637 14.8284
-1.04254 -6.55331 15.9197
-2.43436 -7.03083 16.4175
-3.51384 -7.39723 21.4457
-2.04594 -7.12292 20.2396
-2.65524 -11.9001 21.2938
-1.32251 -10.876 20.2782
5.47471 -9.70569 21.6361
3.33555 -11.0481 19.1989
1.38828 -12.6675 18.3088
3.75397 -19.3997 16.0635
1.31381 -17.9581 16.9201
0.0745162 -15.8513 16.6278
-2.71477 -15.9516 12.945
-3.36106 -15.623 14.8488
-7.11368 -14.3812 16.8354
-7.00025 -15.7138 15.4768
-10.3985 -20.1093 14.8736
-11.019 -18.2854 14.6983
-9.85465 -17.5092 13.8767
-11.5801 -13.5937 11.9243
-10.6653 -14.6557 11.3527
-7.1688 -14.1175 9.69149
-7.00261 -13.8292 11.4504
-6.60267 -10.0174 18.0812
-6.09879 -10.6884 15.8366
-5.61059 -11.333 14.0241
-2.54297 -8.29933 12.494
-2.38316 -9.61515 13.2939
3.13336 -9.42291 12.4546
2.4017 -10.3407 13.9499
1.20201 -9.63448 14.6139
2.63783 -5.31234 19.6131
2.01235 -6.68225 18.2731
2.63321 -7.20557 16.9967
7.28235 -8.69847 16.0047
6.4518 -7.81836 17.5008
10.6295 -8.79704 21.8322
9.31774 -6.96712 21.2863
8.5287 -5.69594 19.9641
9.18041 -0.909941 15.9729
9.35643 -1.70434 17.7148
10.1912 -2.87477 18.0624
14.1702 -4.11502 15.9617
14.7821 -2.4148 16.5696
13.8939 -2.12171 17.809
18.7186 -0.552045 21.3229
16.6458 0.236179 21.2003
15.5622 0.714113 19.6278
20.7466 2.01996 19.0762
18.9553 1.06619 16.4371
17.6183 1.7151 16.5651
17.8508 4.88871 13.2124
16.8758 3.21541 13.2289
12.6575 -5.25313 12.4329
13.9429 -1.97522 12.178
15.1725 0.322086 11.5877
11.5834 4.94282 4.82834
12.9203 2.77891 7.23033
13.3323 0.445835 8.30768
10.1905 -3.99936 7.66119
10.3582 -2.65905 6.18349
11.7498 -1.96156 5.82323
13.674 -2.82845 1.84691
12.1431 -1.71761 2.06572
4.70671 -1.20029 0.490658
7.08095 -0.98254 0.155405
8.99145 -1.13637 0.00971505
9.15382 -0.253827 -5.59135
10.6819 0.754446 -4.20572
9.73317 1.56165 -2.73372
8.32549 4.21739 1.04806
8.41508 4.67862 -0.946266
10.4172 7.67404 -2.04172
14.7569 7.5414 0.884739
14.9101 8.30003 -0.888288
13.7831 9.23473 -1.53202
14.4866 16.2841 -2.20022
15.3001 14.0966 -2.20728
15.8909 12.267 -2.59598
21.1763 10.9453 -5.89461
19.1323 10.1054 -5.29002
19.164 10.3985 -3.33432
22.1612 9.30783 0.237093
22.0826 10.7302 -0.997664
24.1289 16.4333 -2.19015
24.9681 14.2786 -2.15681
25.4619 12.338 -2.09171
30.5859 11.393 1.79167
28.2332 11.3922 1.98193
27.8035 10.5862 0.243991
31.5551 6.46103 -3.7584
29.5799 7.00271 -2.80878
29.2191 7.1864 -0.915905
28.6449 5.18784 3.62565
29.9012 3.98472 2.49985
30.8313 4.82159 1.57959
37.152 6.62894 1.89024
35.4965 5.4191 0.820112
34.238 4.18575 -0.07203
38.4671 -0.407765 -1.22135
36.2469 0.0688468 -1.44281
34.4732 0.788124 -1.97837
30.907 0.692721 1.84853
30.9713 -0.804277 0.658139
31.1729 -0.484662 -0.771634
24.8908 -1.38338 -3.12877
26.6788 -1.37967 -2.4716
27.4677 -0.16058 -1.94184
24.6667 5.21834 -5.15859
24.907 4.50256 -2.29137
25.2385 2.68468 -0.58909
18.0203 0.921903 1.15202
20.2536 1.34128 1.31289
22.2163 1.48083 1.32506
24.2746 -0.0687538 5.51007
22.4961 -0.387696 4.55192
18.6226 -4.26811 4.66384
19.4806 -3.89525 6.33765
20.1377 -2.48363 6.66775
18.6895 1.83957 9.4915
19.2188 -0.727879 10.8401
20.3416 -1.52488 10.2399
17.4365 -5.64095 13.0356
19.3618 -5.27467 13.309
20.1459 -4.96034 12.0434
22.7802 -8.51274 10.2752
22.0082 -7.48931 8.80433
20.5951 -7.05542 9.03216
16.1346 -13.141 11.8874
17.0505 -11.1091 10.3819
17.536 -9.39222 9.4828
12.9285 -8.48519 10.699
11.3722 -8.04094 6.71612
12.9524 -9.31654 7.73584
13.9862 -8.08632 8.96868
timestep
-8.02661 -29.9089 -26.3044
-10.5617 -28.6483 -30.2214
-9.5275 -30.0081 -28.4214
-8.76092 -30.9337 -26.8996
-11.9633 -32.2127 -25.328
-13.1484 -33.0552 -20.9506
-13.1146 -33.9587 -22.179
-17.6691 -38.059 -24.5748
-15.7188 -38.1373 -22.8968
-15.4174 -36.8503 -21.4712
-19.5792 -39.9061 -18.1676
-17.9989 -38.2752 -17.9799
-16.4901 -37.0341 -17.6926
-16.5179 -35.9809 -13.1037
-15.2158 -35.7677 -14.4146
-11.2605 -33.5621 -15.637
-11.6941 -34.9673 -15.0938
-9.12625 -41.2326 -14.8979
-8.61188 -38.9939 -14.4131
-8.63357 -37.102 -13.9928
-4.78397 -32.0608 -8.04322
-5.68569 -33.3423 -11.0594
-5.63058 -34.8571 -13.1665
0.00343209 -34.5783 -20.4309
-1.35692 -35.6809 -17.2543
-2.35838 -35.6984 -14.9339
0.435123 -35.5401 -8.84758
-0.339014 -36.1938 -10.5971
-0.55312 -35.0528 -11.6341
1.68686 -30.8206 -11.4206
2.25145 -32.6221 -11.1913
9.16172 -33.1439 -11.9623
7.04191 -33.807 -11.3145
5.69054 -33.7715 -9.83222
8.48316 -29.2083 -8.17282
6.59775 -29.7215 -7.726
6.04858 -31.0291 -7.28805
4.94243 -30.5062 -2.24031
4.20784 -30.453 -4.05611
-1.82734 -28.8981 -6.84644
0.139872 -28.1232 -5.92984
1.83503 -27.5969 -5.08143
-0.193389 -25.1548 -1.90763
1.06207 -24.4087 -3.12059
3.95784 -23.7055 1.68152
4.86352 -24.0801 0.0813043
4.4356 -23.5534 -1.3299
7.30241 -27.8545 -2.15899
6.36762 -26.6915 -4.36005
6.23306 -25.1707 -4.23124
2.99837 -22.7664 -12.1015
2.64988 -24.3634 -8.95121
3.7789 -23.7725 -6.69025
6.55373 -21.1888 -3.59661
4.08845 -19.822 -4.1461
2.9499 -20.7727 -4.51621
-1.89943 -20.8111 -6.69357
-0.289349 -19.7747 -6.21613
2.79569 -15.1636 -5.59312
1.14 -15.1404 -6.62075
-0.0271746 -16.0065 -6.10477
-6.42155 -14.1912 -4.72108
-4.28667 -13.9275 -5.61917
-2.87869 -13.636 -6.94951
-2.77328 -11.1544 -9.82324
-3.28845 -7.67396 -6.53915
-4.01708 -6.84545 -8.15721
-4.52626 -7.91697 -9.08722
-8.68843 -7.42268 -10.5613
-7.42202 -7.50708 -11.5317
-7.1742 -3.50923 -11.946
-7.3231 -4.38818 -13.601
-7.49758 -3.39554 -17.9203
-5.67087 -3.81233 -17.0426
-1.33161 -3.71245 -19.9779
-2.65592 -2.78741 -19.1534
-6.27608 0.0375999 -17.7748
-5.65093 1.57689 -20.0743
-2.94573 1.62792 -20.708
-2.52871 0.351281 -21.2551
0.0864306 0.593434 -25.4774
-0.101971 1.85277 -24.0015
-6.06452 7.07051 -24.1651
-3.96113 5.97236 -24.0846
-2.2978 5.00852 -23.6257
0.108574 6.3728 -19.1856
-1.44695 6.20741 -20.1647
-8.63448 6.2206 -19.3673
-6.35532 7.78706 -18.2453
-4.16073 8.70174 -19.3033
-0.385597 13.8256 -22.5028
-2.01498 13.1391 -20.1206
-4.00077 12.4493 -18.7113
-6.19608 14.5484 -13.3458
-5.27863 15.5594 -15.2885
-6.32997 14.6516 -16.6894
-9.98704 17.4884 -17.3064
-8.15957 17.8541 -17.9434
-5.97826 24.2611 -21.057
-6.80749 21.4648 -20.3729
-6.64714 21.2059 -18.8727
-2.00075 25.6301 -14.2217
-3.9491 24.7341 -16.2353
-6.08989 24.7382 -17.7016
-9.3305 28.9316 -14.4017
-8.36071 28.5184 -16.423
-7.6908 28.0897 -18.2199
-4.95437 30.6256 -21.9763
-4.82202 29.6363 -20.3041
-1.49558 30.4495 -18.765
0.282451 36.0533 -13.8109
0.197715 34.1969 -15.213
0.305273 32.3284 -16.0236
-5.65622 29.1058 -12.7845
-3.02626 29.6667 -13.73
-2.60151 31.0847 -13.6529
-3.96784 32.5293 -10.4592
-1.19076 34.4305 -4.53134
-1.90867 32.8127 -6.1569
-1.81374 33.9957 -7.79535
2.31566 40.7807 -12.0791
0.977702 39.0103 -10.1154
0.563708 36.7243 -9.04052
6.09358 30.8331 -6.96408
5.12595 34.0145 -7.76858
3.54127 35.7714 -6.82324
1.86036 38.3352 1.01988
2.46149 37.3052 -1.77129
4.12741 37.7406 -3.65065
9.39813 37.9925 0.422079
7.55226 37.7842 -0.249978
7.46125 38.0619 -1.78126
11.3395 36.9164 -4.6438
10.964 36.8814 -2.76643
14.7867 32.5731 -0.186609
13.4731 34.4395 0.158825
13.5054 36.3596 -0.0756288
18.4966 36.1115 0.540564
17.9908 36.743 -1.20516
16.8847 37.7644 -1.26682
18.6964 42.8242 -5.27239
17.9977 41.8666 -3.71514
18.5094 40.3953 -3.56645
21.1742 39.0655 -6.12447
22.0153 39.3117 -4.51891
26.2467 38.3704 1.13491
25.3418 39.7683 -0.440824
25.1362 39.9888 -2.38135
28.0779 40.7778 -6.49026
28.4633 39.185 -5.4911
27.3099 38.3249 -4.94419
29.5583 36.6242 -1.12567
28.4625 35.7572 -2.32022
29.5951 29.6064 -4.12797
27.8045 30.9283 -3.96407
27.1494 32.2676 -2.72033
22.0122 37.1917 -1.19148
22.9584 33.8599 -0.547029
24.6643 32.0033 0.123448
29.2796 27.9812 4.33445
26.6065 29.2365 3.88457
24.4187 29.3011 2.63152
20.8788 24.6468 6.92449
22.2494 26.7895 5.76472
22.2033 26.8877 4.28329
18.742 25.8088 1.18351
18.5964 26.235 3.08133
17.442 26.9606 8.48908
15.7826 26.1747 7.19057
15.5417 25.8413 5.2851
10.8607 25.8233 2.69951
11.8442 25.6581 4.35985
10.3243 23.1907 11.4233
9.98712 23.6752 9.10999
9.80365 23.878 7.15349
3.31473 20.6584 2.68459
5.52877 21.9931 4.35983
6.15934 23.1455 6.54838
2.17058 24.9626 8.37444
3.20131 23.5078 9.00654
2.42858 21.4138 12.2433
2.28075 20.2733 10.8838
0.165981 16.0867 6.54431
0.826808 16.8986 8.22137
0.119123 17.6648 9.28573
-7.26444 16.7066 10.8093
-5.03645 16.1507 10.4845
-3.19445 15.7943 9.9661
-1.91506 8.42885 11.8988
-2.77939 10.5255 10.398
-3.56118 12.0869 9.64602
-7.31631 13.3157 5.83102
-6.92498 11.4414 6.20972
-6.8376 11.1006 7.71142
-9.05543 8.2872 9.08152
-13.7133 7.5302 8.94549
-14.1016 9.56672 9.83757
-12.3571 9.61431 10.5693
-8.15175 12.9884 14.7193
-9.97255 11.7201 14.5841
-11.7956 10.9429 14.1734
-18.0952 11.9518 17.433
-15.8177 11.7334 17.5367
-13.9058 11.5556 17.1768
-11.906 12.3604 23.4795
-12.521 12.6745 21.7099
-12.5186 11.589 20.7707
-12.9543 7.40859 23.2753
-13.2193 7.90663 21.3928
-15.2245 3.1361 17.7079
-14.1858 4.5431 18.465
-14.1919 4.53272 19.9802
-15.5815 -0.980228 24.5654
-14.8929 -0.194949 22.4763
-14.2906 0.869226 20.8843
-14.0252 -1.71628 17.932
-15.6536 -0.979685 17.9186
-20.8227 -1.08601 16.4787
-19.9665 -2.79409 16.6342
-18.8487 -3.08733 17.6756
-21.3591 -6.99072 22.3788
-20.0391 -5.62894 21.0491
-19.2421 -6.43497 19.471
-23.8018 -11.4473 20.1451
-23.1379 -8.91561 17.6809
-20.8365 -8.35301 16.7321
-14.0929 -10.7441 17.6256
-15.6735 -8.51631 15.3838
-17.9397 -8.2289 14.1856
-22.5958 -5.95269 12.6424
-21.1245 -6.4129 11.3914
-20.3481 -7.75386 11.4287
-19.7174 -11.1245 8.28941
-20.5735 -9.44769 7.97977
-23.4147 -5.26309 5.9987
-22.5562 -6.56943 4.89882
-22.6767 -8.11956 5.21331
-24.8298 -11.375 2.70619
-23.26 -10.2936 2.13316
-21.5719 -11.6914 -1.22823
-22.312 -10.0574 -1.55829
-21.6619 -6.81419 -5.34335
-23.3879 -6.51622 -4.59572
-24.0468 -7.66506 -3.92804
-28.1828 -9.50743 -5.60828
-26.9518 -8.40238 -6.41767
-25.5422 -9.02068 -12.2281
-27.2697 -8.20749 -10.8673
-28.4364 -7.13894 -9.6717
-29.9943 -12.6887 -12.4562
-30.3671 -11.0845 -10.6976
-31.0385 -9.76879 -9.36454
-31.7985 -10.9364 -5.87931
-36.902 -8.83334 -2.39499
-35.0464 -8.22389 -3.57911
-33.6752 -7.78831 -4.90031
-31.7958 -5.74481 -0.749121
-31.71 -5.67918 -2.3898
-28.3122 -3.24072 -6.48407
-27.4127 -3.82762 -4.55982
-28.042 -4.76896 -3.02575
-27.5451 -6.94268 1.68048
-25.9502 -6.99809 0.538402
-25.6411 -5.79323 -0.249989
-22.6123 -3.39641 0.750617
-21.8758 -5.03169 0.231758
-18.6616 -8.61908 -5.54966
-18.6515 -7.86791 -2.06078
-19.324 -7.75215 0.408635
-19.806 -13.6349 2.57028
-18.5483 -11.9174 3.47037
-18.2223 -10.0182 3.20089
-15.6505 -6.70664 5.73596
-15.8834 -8.61877 5.86572
-14.0918 -10.319 10.1647
-15.1219 -8.7762 9.63152
-17.5268 -4.6279 11.045
-15.9519 -4.51173 12.6638
-14.5887 -5.50807 11.6255
-10.4892 -3.66456 10.5381
-10.9433 -4.5355 12.1246
-8.96436 -6.73581 16.1871
-8.82736 -5.03892 15.2846
-5.64751 -3.63129 16.888
-3.08759 -1.26668 15.14
-3.95217 -2.09803 13.8294
-4.4737 -3.33662 9.28246
-3.31301 -3.83049 10.5957
2.14311 -7.66914 9.81765
0.277406 -7.0474 10.1907
-0.499076 -6.04025 9.31573
-3.05975 -4.57904 5.48984
-0.785869 -4.78512 4.90314
-0.546377 -6.65952 5.51428
-0.415574 -11.397 4.8302
0.423202 -10.1786 4.61884
7.313 -8.32862 0.749935
3.88453 -9.12228 1.07388
2.03662 -10.9868 1.33951
-3.01122 -10.3938 -2.50092
-0.446308 -12.694 -2.96106
1.29421 -13.6723 -1.35502
1.74733 -18.3466 3.73374
1.78846 -18.6092 0.271794
3.28802 -16.8139 -0.889108
10.6247 -18.4408 -0.794824
8.3059 -17.8745 -1.38118
6.81206 -17.1676 -2.32859
6.93236 -14.5451 -6.41883
6.80438 -16.4786 -6.0564
5.46691 -19.5312 -8.90047
7.26049 -19.6177 -7.97804
9.09034 -21.5111 -12.5457
10.2083 -20.1681 -11.6954
10.3886 -20.1174 -10.1547
13.5823 -16.7078 -11.711
12.2497 -15.8212 -10.4424
11.8591 -16.7253 -9.23726
12.3491 -17.3329 -4.35592
12.2431 -15.5724 -4.84784
11.2302 -15.0965 -5.8054
8.41721 -10.4954 -9.8791
8.83467 -11.0569 -7.27402
9.56587 -11.8283 -5.61996
4.81791 -11.3564 -3.71073
6.62146 -11.8364 -3.16439
8.98656 -15.2871 2.88553
8.97154 -13.4414 0.936674
7.56869 -13.4192 0.196091
4.59162 -15.7834 2.65701
4.53459 -13.877 2.60712
3.26513 -13.6872 7.78742
3.93031 -12.7971 6.16619
5.73213 -6.69728 5.34559
4.67437 -8.2687 5.85143
5.27863 -9.29852 6.83255
7.81027 -10.3883 11.5721
7.63262 -7.97077 11.4986
6.50209 -7.63143 9.96537
4.98974 -4.35956 8.95508
0.850019 -4.59942 14.2162
1.58456 -3.43754 12.205
1.98173 -2.69131 10.4294
-1.23899 -0.694779 6.82364
-1.34254 0.203547 8.54645
0.045506 0.399446 9.22016
-2.4635 6.49486 8.11033
-0.607799 5.18297 8.56553
0.0404551 4.0846 10.0635
-3.45199 2.40237 16.0232
-1.55733 2.30143 14.1503
-1.68711 3.61408 13.41
-6.03313 9.81959 13.9437
-4.56164 7.17398 15.6444
-2.14136 6.32487 15.9445
5.02857 7.92101 16.0681
2.50592 7.61276 17.6199
0.313792 6.85397 18.7264
-2.28364 4.18372 21.7809
-1.21285 5.76655 22.0531
-1.22903 8.97828 25.7384
-0.253615 7.23342 25.4295
-3.10217 5.44531 28.6514
-2.16861 4.8722 27.6193
-0.576994 0.625137 27.3729
-2.42015 1.18958 27.2247
-6.94782 -1.081 26.0321
-5.37544 -1.03001 27.2038
-3.73053 -3.61988 34.5415
-5.83555 -3.34446 31.7996
-6.25059 -4.0563 29.4347
-12.8733 -6.89053 27.8014
-10.0061 -7.44967 27.3286
-7.71192 -7.4727 28.4189
-7.11992 -9.45929 24.2363
-6.17031 -9.75434 25.8744
-2.71785 -6.66462 27.2406
-2.58465 -8.43186 26.6428
2.60628 -12.4238 27.6636
1.07015 -11.3946 27.0316
0.784096 -9.98553 27.4805
4.23076 -6.82489 27.5381
2.78243 -6.72685 28.1309
1.11894 -3.57511 26.5057
0.857731 -5.02985 25.4719
-1.38694 -9.16714 20.587
-1.46941 -7.03156 21.7453
0.386731 -6.21752 21.8889
3.88839 -3.98993 19.5641
2.63309 -4.70309 19.2455
2.5094 -10.3117 15.9509
2.16226 -8.47967 16.1878
3.1753 -7.65943 16.9339
9.27908 -6.7687 16.2678
7.5892 -7.41711 15.7449
6.43295 -6.45308 15.5554
6.15228 -2.08784 13.6129
6.88321 -3.67486 12.8295
12.3585 -2.11637 16.1237
11.3928 -3.00825 14.2345
10.5612 -3.87207 12.6791
12.4839 -3.85215 7.35535
13.3724 -4.45487 8.9188
12.7465 -5.44909 10.0084
12.3063 -9.93482 9.2099
14.1139 -9.68817 8.62407
14.7558 -8.56851 9.44853
17.445 -8.58798 12.8144
18.7368 -9.77195 11.4157
18.5808 -8.66102 9.78892
19.0355 -12.9583 8.48027
19.2319 -11.1232 5.80535
19.7913 -9.79724 6.35262
22.9455 -7.22941 4.07473
21.1941 -7.78561 3.45149
24.5358 -13.8764 0.73433
21.7711 -11.8133 0.420851
20.1365 -9.80297 0.474269
15.2552 -5.81796 -5.56641
17.4666 -7.29241 -3.35213
17.1215 -9.25882 -1.75217
12.7728 -12.8704 -1.59961
12.7613 -11.1631 -2.54918
13.9271 -10.5508 -3.34784
12.3093 -9.32121 -8.00157
11.9708 -8.79211 -6.14407
8.68238 -2.61003 -5.26216
8.94747 -4.78662 -6.11075
9.02719 -6.61095 -6.9748
5.40317 -8.80947 -12.9992
5.80882 -7.78057 -10.9375
6.31264 -6.38405 -9.61493
4.18221 -1.79268 -10.3119
3.75563 -3.6411 -9.7018
0.0208242 -4.32729 -9.92769
-3.16258 -6.83461 -13.634
-2.96285 -4.87746 -13.6958
-1.74786 -4.07333 -13.313
2.40763 -1.5897 -18.1616
0.544582 -1.45081 -16.7965
-0.857631 -1.09064 -15.501
-3.97524 3.64494 -11.2261
-4.04973 1.96448 -12.7873
-3.47637 1.42918 -14.4881
-6.49774 4.26965 -16.7309
-4.62179 3.94712 -17.0707
-1.27459 6.59589 -12.2859
-2.10649 5.57984 -14.1556
-3.43098 6.73524 -14.8095
-8.53737 10.5805 -13.3174
-6.29778 10.1672 -13.6463
-4.48445 10.3177 -14.4626
-1.34716 15.4658 -13.1478
-0.984385 13.5934 -14.3898
-1.43496 12.2106 -13.1655
-0.144453 9.44952 -9.44103
0.615265 11.2721 -8.9624
-0.0417959 12.4092 -9.68116
-0.160615 19.3479 -7.52644
0.615178 17.3136 -8.22794
1.60056 15.8155 -8.84773
5.26517 11.0104 -10.7503
5.25383 13.096 -9.80993
5.30935 14.7205 -8.83182
6.98567 17.609 -5.13376
8.49549 17.4864 -6.25029
8.50735 16.2692 -7.22342
13.0626 11.5558 -7.40798
12.2051 13.2534 -7.0873
10.9538 13.6155 -6.29529
6.90036 11.1278 -0.481935
9.57527 11.0713 -1.78477
11.6314 11.7827 -2.97309
12.2495 5.50452 -0.950628
13.1377 7.13805 -2.27331
13.9917 8.79842 -3.00031
17.6028 10.8381 -4.50684
17.6085 8.82937 -4.20686
16.0792 3.83915 -5.18704
17.9092 4.2929 -4.8503
18.4117 5.16077 -3.7632
20.4822 5.06598 1.67041
21.4373 3.19453 -0.375727
21.3185 3.65609 -1.82103
25.8744 1.92088 -1.21987
25.5985 1.8491 -3.03102
24.1671 1.61382 -3.30543
23.9869 -3.53154 -4.3475
22.7632 -2.88764 -3.00811
23.4149 -1.89294 -1.99949
21.5961 -1.81273 4.4756
22.9517 -2.73773 2.4344
24.4228 -3.41657 1.3231
24.3564 -7.1479 -0.997561
25.6596 -10.167 -0.793088
25.7246 -8.70447 0.947356
25.8586 -6.82815 0.404702
timestep
-32.227 -8.18909 -26.8182
-30.3316 -3.11409 -25.7987
-30.7076 -5.46322 -26.002
-31.1488 -7.48746 -26.1175
-27.6759 -8.67818 -25.3188
-27.3669 -13.1549 -24.3411
-27.4333 -11.9717 -23.4917
-25.2712 -9.73662 -16.4375
-25.7874 -11.6288 -18.23
-25.9215 -12.4592 -19.9539
-26.1479 -19.835 -17.4439
-25.6051 -17.8902 -18.5289
-25.0051 -16.1339 -19.2848
-21.2817 -17.5646 -21.7678
-23.1087 -17.9027 -22.0485
-25.6372 -19.1093 -26.0769
-24.8501 -19.7341 -24.8913
-21.0976 -23.5391 -29.6784
-21.7064 -23.0267 -27.5375
-22.1899 -22.3276 -25.7622
-26.0179 -22.1811 -20.2026
-22.723 -22.7972 -20.7234
-20.7936 -22.2095 -22.2505
-19.4304 -26.9694 -16.3163
-18.2068 -24.7213 -18.7674
-17.8213 -22.6109 -20.0015
-15.6454 -18.1346 -20.1652
-14.6154 -19.2682 -18.9483
-14.6128 -20.705 -19.2757
-10.5302 -23.5034 -20.1463
-11.2403 -22.4511 -18.742
-6.55336 -19.4077 -15.8798
-8.7463 -19.1777 -15.8154
-8.94119 -19.5953 -17.7445
-8.4354 -15.8375 -21.5734
-6.94207 -16.1407 -20.331
-6.58655 -17.5753 -19.8161
-2.45803 -18.4829 -21.8468
-2.75873 -17.5128 -20.1979
1.42452 -13.3829 -21.959
-0.856986 -13.5925 -22.1933
-1.37247 -13.9693 -20.3354
-5.51218 -12.3278 -18.3752
-3.68315 -11.8462 -18.0191
-3.65004 -16.1323 -15.0998
-2.09509 -14.9235 -14.8727
-2.04944 -13.4087 -15.1441
5.03762 -12.9238 -16.5821
2.24012 -12.9031 -16.636
1.64132 -12.7838 -15.3856
3.31536 -4.51821 -18.7742
2.2392 -6.90928 -16.4701
1.99687 -8.93148 -14.991
0.856697 -9.51137 -9.67784
1.57851 -6.86825 -10.7214
1.02004 -6.7072 -12.0207
-2.0936 -3.17641 -12.7444
-0.236987 -3.17732 -12.3301
4.65254 -0.499197 -11.1858
3.07181 0.436174 -11.7054
1.63177 0.0668296 -11.1291
-0.772558 2.51344 -5.49189
-0.0514956 2.9886 -7.64624
0.762227 3.32896 -9.43995
3.63481 5.93646 -9.27992
4.45098 3.90847 -4.77198
3.11619 5.19472 -4.62492
3.39422 6.28024 -5.55988
8.10044 6.8366 -4.56886
7.0843 7.478 -5.43077
7.29722 4.47873 -7.90767
7.45524 6.05799 -8.84241
8.3061 9.33991 -12.2547
6.54833 8.61496 -11.7093
5.77294 5.51897 -15.3357
4.83231 6.10611 -13.8595
0.638048 9.97793 -11.0805
0.320087 7.27354 -10.5409
0.0647264 5.73295 -12.7144
1.22986 4.95902 -13.2506
1.08849 0.486648 -15.0294
-0.313486 1.74486 -14.7423
-4.00726 -1.76936 -8.75756
-3.4453 -0.303249 -10.5559
-2.83193 0.828093 -11.967
-5.62159 5.25298 -11.4598
-3.98395 4.25975 -11.0895
1.28397 9.48211 -7.60959
-1.19419 7.90022 -7.12547
-3.15458 6.69333 -8.22331
-10.8215 10.6926 -9.55875
-7.90782 9.97045 -9.1877
-5.40672 9.55832 -9.42291
-6.33892 15.6329 -11.7587
-5.18612 14.3331 -10.2116
-4.07497 13.0394 -9.1861
-1.77939 15.1764 -5.38721
-3.38612 15.5367 -6.43658
-9.2589 17.6446 -5.85639
-6.7719 18.647 -7.18463
-5.43643 18.7581 -6.50007
-0.101927 23.469 -6.13745
-2.53823 22.3172 -4.51785
-5.11824 22.04 -4.56203
-10.5147 23.1531 -3.84175
-8.90094 23.2827 -2.12973
-7.54892 24.4408 -2.89772
-8.15149 29.5524 -2.61931
-6.94598 28.2192 -2.08634
-5.01625 28.9654 1.09175
-8.44269 31.7931 5.37085
-6.65804 30.3498 5.21038
-7.3876 28.825 4.08891
-6.36821 25.7239 1.15905
-9.0066 25.1416 2.0403
-9.72492 26.2298 2.73502
-12.3619 25.4844 5.39481
-11.8549 22.6428 12.5039
-11.8633 22.8749 10.1835
-11.677 23.165 8.30885
-7.63666 15.8582 5.11684
-9.11782 18.0093 6.63095
-10.8851 19.7851 6.5297
-16.4538 22.1437 1.96348
-15.7619 19.4406 4.10399
-14.5486 19.1699 6.31334
-15.0503 23.2678 12.6471
-15.7152 20.7414 11.2356
-15.7078 18.703 9.91728
-18.4414 12.9561 11.8339
-17.3776 14.4085 11.0095
-17.6102 15.8046 11.5674
-15.294 14.5934 15.6013
-16.2157 16.1455 15.0294
-18.4123 18.6159 19.1816
-18.3652 19.2701 17.0528
-16.4684 19.4547 16.8933
-13.0799 19.4279 22.536
-14.246 18.7841 21.1477
-13.9978 19.2293 19.7194
-10.9451 21.4738 16.3903
-9.81872 20.22 17.3052
-10.6155 18.9572 17.8696
-8.94284 15.4659 16.9518
-8.12273 16.1327 18.5642
-5.61012 13.2729 23.3436
-5.91483 15.3338 22.3933
-5.25559 16.5173 20.9612
1.26123 16.5687 19.051
-0.499878 15.817 19.6956
-1.68524 16.8299 19.5227
-3.09005 19.7245 16.1548
-1.64499 18.4846 16.0603
1.45596 14.3993 11.5256
1.45203 15.4153 13.5425
1.30945 17.3222 13.9735
4.6744 25.4109 11.9201
4.03783 22.0769 11.4847
2.8647 19.7598 11.5308
2.08599 21.311 3.95527
3.32581 20.357 6.54586
4.39661 18.8191 8.19671
11.5224 18.8257 6.10597
8.8984 18.7539 7.48675
7.783 18.3943 6.5575
9.37346 17.2212 2.39612
8.78205 16.0257 3.8076
15.3614 13.8226 4.01208
13.9662 15.601 3.7738
12.3261 14.963 4.59655
11.4258 10.5849 7.34937
12.5459 12.1055 7.16063
18.8722 10.5114 10.8475
17.0804 10.1317 9.38166
15.7453 10.0648 8.02358
20.181 4.57202 2.87023
17.8164 5.81865 4.05243
16.3618 7.01958 5.76274
16.7267 3.04241 8.81828
15.447 4.02764 7.80376
12.291 1.97911 7.08036
12.107 2.77372 8.73846
12.3087 5.10858 13.431
10.8006 3.93677 13.1443
10.9903 2.71265 12.3797
7.81686 -2.7708 15.7453
9.45945 -1.07018 15.4644
8.67396 0.356748 14.2912
3.53602 -0.775697 10.2306
4.20055 -0.0535163 12.779
4.92885 1.02689 14.281
3.32463 5.34898 16.0459
1.9653 3.98329 16.4546
2.52983 2.63054 16.7189
0.077313 -0.171557 16.4245
-6.51399 -2.04706 15.6009
-5.06553 -0.458238 16.2299
-3.59271 -0.22992 17.4888
-5.45519 3.26182 22.889
-4.83603 1.2952 21.9531
-4.22604 -0.459971 21.2045
-9.21026 -4.39594 18.0308
-7.89152 -3.64269 19.8624
-6.46592 -3.5475 21.2361
-5.44204 -7.76951 18.9619
-4.87662 -7.98903 20.8027
-5.67793 -7.20368 21.853
-7.93049 -8.16125 25.5076
-6.27842 -9.05321 25.1722
-1.11486 -12.6226 26.8721
-2.50427 -11.1954 27.0062
-3.91116 -11.6124 26.5304
-7.43594 -13.8595 31.8005
-8.15277 -12.7492 29.855
-6.74959 -13.2121 28.4728
-5.84381 -17.021 27.6408
-6.64367 -16.3071 26.2535
-6.78686 -15.5378 20.7092
-8.22768 -16.4701 21.752
-8.88549 -15.9705 23.1308
-16.0586 -14.8879 24.6183
-14.0929 -15.4065 23.5916
-12.5591 -16.2188 22.7138
-13.5105 -23.6634 16.9905
-14.1364 -20.6104 18.8171
-13.8346 -18.1713 19.6362
-13.6455 -11.7367 18.1187
-14.0515 -14.8132 16.514
-15.9642 -16.2579 17.24
-21.8611 -18.6077 15.5292
-20.3441 -17.53 15.9099
-18.9519 -18.0019 15.7579
-16.4845 -20.5456 12.6233
-18.1128 -19.7048 12.4826
-21.1168 -16.4689 9.20017
-20.525 -18.1729 8.61373
-20.4209 -19.3957 9.49142
-22.5149 -23.3941 8.3567
-20.8617 -22.6725 7.55816
-18.1539 -24.481 5.32055
-18.8991 -23.0962 4.34336
-17.8663 -20.5269 -0.510562
-19.5487 -20.1492 0.392866
-20.1767 -21.3328 1.12196
-23.8271 -23.629 -0.545095
-22.344 -23.0678 -1.49368
-20.3369 -26.6557 -6.85927
-21.6768 -24.8738 -5.93243
-22.2297 -23.0579 -5.32397
-27.1922 -24.0048 -8.23312
-25.2003 -23.0109 -9.18507
-24.6029 -21.689 -7.81997
-27.0922 -18.8734 -8.68449
-30.1181 -13.8613 -8.16582
-28.1833 -14.7258 -7.14342
-26.5863 -15.7817 -6.61147
-26.8967 -14.6505 -1.93216
-25.9144 -15.3514 -2.89265
-20.3454 -15.8446 -2.70675
-21.667 -17.4408 -1.75792
-23.5407 -17.694 -1.13695
-24.934 -21.7809 4.22517
-24.2727 -20.9452 2.53702
-24.1294 -19.4248 2.18192
-24.7889 -16.247 4.48307
-22.979 -16.458 4.20708
-17.0001 -16.9631 0.167107
-17.8044 -17.8295 3.45133
-19.2977 -16.75 5.14143
-16.1302 -15.8009 11.841
-17.0592 -15.1663 9.79092
-16.8386 -15.4455 7.82635
-12.8541 -15.3736 5.30684
-13.3952 -16.5097 6.72855
-11.2684 -18.7245 10.0194
-10.3605 -17.3468 8.9137
-8.04023 -12.807 9.44579
-6.92874 -14.7927 10.0133
-6.57329 -16.4841 9.16198
-2.74246 -15.7705 11.4581
-3.11394 -17.4053 10.5401
-2.89839 -22.1106 13.006
-2.12601 -20.3073 12.6457
1.4057 -20.0659 13.8451
2.75159 -16.3315 13.3708
1.8113 -16.7851 11.8843
0.738238 -17.3198 7.47399
2.07777 -16.2907 8.09634
6.82203 -13.6388 6.66679
5.49692 -14.213 5.3538
3.96686 -14.0758 5.58249
0.195177 -13.1752 2.26408
1.40917 -11.2321 2.9665
3.1833 -11.9029 2.74588
6.2564 -12.2019 -0.965354
5.60333 -11.0781 -0.137405
7.0052 -2.73932 -3.64846
5.46913 -5.53511 -2.43817
4.87914 -7.99211 -2.16254
-1.35755 -5.355 -7.23517
1.69675 -6.5379 -6.07321
3.43949 -8.36898 -5.71765
5.01084 -13.8959 -12.2752
4.92659 -11.1406 -10.2423
5.35937 -9.00113 -8.92031
11.5573 -6.61291 -9.21311
9.37878 -6.53544 -10.0812
7.46137 -6.2459 -10.4309
4.55603 -3.25307 -13.9641
6.17785 -3.97231 -13.2271
7.18192 -1.2148 -17.0237
7.84242 -1.10761 -15.223
9.54027 4.90203 -13.0896
8.83122 3.13693 -13.5707
9.60586 2.18677 -14.369
9.86139 0.464356 -10.581
11.1335 -0.687009 -11.4006
12.0203 0.144646 -12.3666
18.3969 -0.869721 -13.2338
16.8219 -0.304694 -12.5323
15.6117 -1.2299 -12.3364
14.7889 1.84457 -8.19736
16.2659 -0.331644 -7.64508
15.4217 -1.88853 -8.61771
11.164 -1.88471 -5.70488
12.6882 -2.9689 -6.10997
14.7597 -8.98299 -3.28531
13.4176 -6.59335 -3.2549
12.6959 -6.38747 -4.48987
10.4103 -9.04202 -7.04523
9.71081 -8.49793 -5.35391
10.1238 -12.2052 -2.1703
9.40304 -10.3942 -2.10996
7.39616 -7.03027 1.06123
7.80136 -8.513 2.14392
8.986 -9.3038 1.62952
13.4201 -14.1739 3.62583
11.6607 -12.5876 3.77044
10.3239 -11.2135 4.57514
9.75913 -10.2893 8.242
4.36923 -12.8725 10.801
5.49844 -10.9342 10.0205
6.35309 -9.21115 9.50972
7.35694 -4.66407 8.30006
5.62092 -4.50303 9.12349
5.4705 -5.51741 10.2116
0.509435 -7.17614 12.45
0.796734 -4.97575 11.808
2.70415 -5.0102 12.4632
4.96212 -2.66657 18.7743
4.05387 -3.08106 16.2714
3.06441 -4.2593 16.1529
-3.50748 -8.53438 15.9902
-1.37544 -6.42686 17.6814
0.121271 -4.55286 18.4812
0.100694 3.77438 21.5446
0.0193293 1.10935 20.2527
-0.197893 -1.45768 20.6664
-0.433352 -3.48754 25.0827
-1.75207 -3.24129 23.7098
-6.37349 -3.8092 25.2868
-5.07677 -2.34871 25.2448
-4.64286 -1.90865 30.0425
-4.09424 -1.27448 28.7433
-0.601533 1.72383 29.2002
-0.559725 -0.161368 29.0079
1.34039 -4.49788 29.0368
2.12846 -2.77654 29.5893
7.46421 2.54972 30.7672
6.20254 -0.607464 31.4424
5.91791 -2.80095 30.1318
4.92929 -10.4621 25.6631
6.23745 -7.89393 26.5137
6.90225 -5.83752 27.8492
11.3672 -4.55292 25.5292
9.36865 -4.41899 25.4051
7.33487 -2.91486 21.4648
8.1507 -4.65156 21.7589
8.60047 -9.73531 21.1939
8.34354 -8.58305 19.601
8.89209 -7.3002 19.1604
6.08902 -6.70749 15.2209
7.51931 -6.90978 15.6839
9.97578 -6.84675 12.535
9.67968 -5.16775 13.1476
7.7699 1.64095 9.30521
8.77201 -0.409372 10.0996
9.41515 -2.17855 10.6401
13.7561 -2.12099 8.84699
12.3375 -2.33906 8.37937
11.0732 -3.27856 3.42357
12.4338 -4.48058 4.07758
12.3933 -4.85658 5.55577
13.9348 -10.213 8.66582
13.304 -8.81662 7.52956
14.2117 -7.95864 6.69012
14.044 -10.2337 1.79062
15.1021 -9.33961 3.16285
22.271 -7.62683 2.04479
20.0072 -7.49227 2.06544
18.099 -7.56292 1.78873
16.7171 -3.83236 -3.45982
17.1122 -4.83013 -1.69377
18.3415 -5.69892 -1.58053
22.1526 -7.50988 -5.38522
22.7186 -6.46123 -3.73161
21.7578 -5.33754 -3.29565
20.3949 -0.462616 -4.34874
22.5401 -0.749233 -5.06084
22.2392 -2.57615 -5.80643
18.7571 -5.05579 -10.11
21.091 -2.70481 -10.4283
22.3457 -2.70336 -9.6223
26.1804 -2.58153 -12.6149
25.247 -1.23426 -11.5162
23.9834 1.46612 -20.5094
23.8719 1.12968 -16.9343
23.9282 1.10862 -14.2555
22.451 4.41353 -6.51184
22.2791 3.59059 -9.93956
21.6446 3.45753 -12.3984
17.4673 4.34829 -15.6134
18.1713 5.94346 -14.894
19.7357 6.06542 -14.686
20.8771 9.73927 -17.4915
21.1536 9.4483 -15.635
18.846 15.0687 -11.1768
18.6805 13.2808 -12.7404
18.6658 11.9767 -14.2658
13.3528 9.75801 -18.0988
14.6521 11.6758 -17.2437
15.772 13.0863 -16.4032
15.0795 18.1396 -16.8904
14.6006 16.5257 -15.9102
11.5913 16.2677 -13.5585
9.39021 20.6511 -14.0111
8.60061 19.3438 -15.1377
8.38942 17.9055 -14.7123
2.14332 15.1259 -14.4473
3.98883 14.8907 -15.7416
5.02555 16.5626 -15.671
7.23119 21.9568 -18.1639
5.04514 21.5097 -17.5418
4.06516 20.0923 -16.7778
0.1598 17.6732 -16.1953
0.399035 19.3822 -17.0277
-3.66182 21.8491 -21.7358
-3.05625 21.3264 -19.6125
-2.92562 20.9395 -17.7358
-8.3766 16.77 -16.3799
-6.56411 17.8867 -15.5138
-4.82486 18.9579 -15.1652
-4.0498 22.1055 -9.54266
-3.16927 21.3495 -11.586
-2.34987 19.696 -12.3574
-0.403411 15.369 -11.2405
0.711332 16.8555 -10.3525
-0.148973 17.9607 -9.78698
1.4518 20.4219 -3.01909
0.768238 18.7242 -4.48018
0.871345 19.3339 -6.33002
7.25096 21.8208 -4.45429
5.81019 19.9737 -5.05222
4.51168 20.6231 -6.27631
7.65114 23.8703 -9.38397
7.26226 22.0453 -10.0179
7.20784 20.9844 -8.95606
10.7423 17.9085 -5.91211
10.8696 18.0848 -7.85939
10.6367 19.3785 -8.62553
14.3665 25.8277 -9.10352
14.6279 22.8666 -9.44786
13.9307 20.3642 -10.0585
19.1763 17.8291 -6.46087
18.23 18.4414 -8.48436
17.4124 19.0781 -10.1855
18.6688 19.8844 -14.7642
19.4199 18.4871 -13.3905
23.9365 15.7698 -11.2056
22.5674 15.1401 -12.4886
22.0821 15.9045 -13.7111
19.1459 14.8049 -18.8248
21.718 13.9657 -17.9683
21.9034 13.3337 -16.5604
26.3023 13.248 -17.363
26.2041 11.8412 -16.0253
24.8722 11.1346 -15.7984
27.4327 7.08177 -15.8823
26.7036 7.069 -14.097
25.3991 7.82181 -14.1307
20.775 8.62642 -11.9231
22.8236 9.58616 -10.4298
24.5404 8.58621 -10.4485
25.0194 8.55734 -5.9526
29.6715 7.17913 -4.71839
27.8363 7.3875 -6.14533
26.1959 7.40749 -7.26116
timestep
-25.1961 -23.369 -35.3361
-21.7654 -20.0343 -33.4025
-23.6646 -21.2041 -33.8898
-25.1603 -22.3168 -34.5153
-27.8463 -20.875 -32.3524
-28.2586 -24.6789 -29.7084
-27.1422 -23.7457 -29.9187
-25.7164 -30.0446 -31.9492
-25.1078 -27.4674 -32.1201
-24.497 -25.8117 -31.5623
-18.2413 -25.4763 -30.974
-19.8139 -23.7443 -30.8689
-21.1782 -24.1731 -32.2415
-19.1525 -22.1365 -36.1241
-18.8151 -23.8594 -35.2294
-16.1128 -26.789 -37.4657
-15.8543 -25.7334 -36.4605
-14.3164 -20.8626 -42.0182
-14.5416 -21.6606 -39.806
-14.6469 -22.4238 -38.0036
-13.7977 -26.0201 -32.9351
-13.7059 -22.4586 -33.2835
-14.4525 -20.5108 -34.7153
-19.8863 -17.2763 -35.3936
-16.7202 -15.8534 -34.6457
-14.4419 -16.777 -33.9655
-8.92901 -14.3219 -31.2995
-10.228 -14.9647 -32.5709
-11.724 -15.0124 -32.0499
-14.3324 -12.0856 -29.5389
-12.4557 -12.0604 -29.9431
-6.77709 -8.43389 -28.3914
-9.07772 -8.16804 -28.233
-10.7855 -9.27353 -28.1244
-14.2345 -8.8424 -23.6767
-12.794 -7.52424 -24.0871
-12.3073 -6.98816 -25.5501
-12.6367 -2.43322 -26.8835
-11.3901 -3.29426 -25.5626
-13.9263 0.2442 -22.6496
-13.6678 -1.96944 -21.914
-11.731 -2.32602 -22.0052
-11.5898 -5.36378 -18.3837
-10.3285 -3.9837 -18.8787
-6.00077 -7.85128 -21.8875
-7.20409 -6.56324 -21.2419
-7.03751 -5.46694 -20.148
-4.51258 1.00083 -22.2172
-6.08256 -1.1241 -21.6484
-5.47612 -2.03619 -20.5938
-9.68027 3.62869 -19.3034
-8.49752 0.912321 -17.4352
-6.61466 -0.883619 -17.1379
-2.06768 -4.64878 -17.4681
-3.06681 -3.48457 -15.0146
-4.50804 -3.08269 -14.7477
-6.78277 -3.84591 -10.9151
-5.20502 -2.78864 -10.9833
-1.29117 0.412162 -11.7476
-1.7077 0.1009 -9.87111
-2.19578 -1.20405 -9.4016
1.40334 -3.64356 -4.03748
0.655313 -3.55715 -6.21937
-0.123278 -1.82655 -6.26616
2.42324 0.491183 -4.52616
6.24773 1.20848 -2.32645
6.89586 1.75399 -4.10426
5.75755 2.28946 -4.98771
8.44515 2.80931 -8.83818
7.50989 3.67307 -7.97308
4.09184 2.04313 -9.36296
4.07294 3.90411 -9.67752
1.8266 8.54287 -9.88892
1.48556 6.76579 -9.05171
-3.33695 6.87938 -9.97769
-2.24854 6.02387 -8.61888
2.29567 4.18723 -5.91552
0.383781 2.83032 -7.46484
-1.95778 2.43138 -6.12671
-3.26692 2.99236 -6.69425
-5.19401 3.36488 -2.42134
-6.05765 3.63132 -4.13684
-5.35476 11.3016 -5.07475
-6.06547 9.10383 -5.27919
-6.82873 7.29148 -5.31219
-11.346 8.48693 -6.10534
-9.80282 8.62699 -7.39227
-13.7768 6.96423 -13.4364
-11.7972 8.7272 -11.977
-10.5599 10.5698 -10.5786
-17.1954 15.9061 -11.0049
-14.1623 15.1921 -10.7484
-11.9633 14.0895 -10.5846
-7.60525 17.9266 -13.7944
-8.51719 17.0884 -11.7919
-9.07492 16.4815 -9.96866
-7.26649 16.6522 -5.38591
-8.19118 17.9108 -6.55136
-9.63094 25.0495 -7.89133
-9.72937 22.2619 -7.05892
-8.2955 21.6617 -7.16769
-2.07927 21.2761 -5.61524
-3.54769 23.68 -6.67635
-5.91839 24.547 -6.83096
-10.4791 29.0877 -5.78727
-8.20913 28.6343 -6.12665
-6.51949 28.329 -7.08629
-2.32395 30.8015 -7.59422
-3.8811 30.8209 -6.44516
-5.65357 33.6484 -4.62462
-3.48734 40.8893 -3.72997
-3.63815 38.5684 -3.45248
-3.53868 36.6003 -3.62191
3.00835 35.1014 -0.0181227
0.742108 34.7749 -1.96167
-0.0976282 36.0968 -2.06879
2.36933 38.9681 -1.9036
8.1249 41.3158 -4.16639
6.72402 39.5547 -4.09258
5.38664 38.1168 -3.9676
1.03118 34.6089 -7.84047
3.86657 34.5917 -7.04463
5.9305 34.7897 -5.59972
14.1895 31.1027 -3.58119
11.0568 31.6745 -4.9605
8.93762 32.5472 -6.11
10.235 33.3852 -12.8104
10.0332 30.9757 -11.077
9.05996 30.0422 -8.88791
10.3967 26.1452 -10.9153
10.1577 25.5747 -9.06
9.02428 26.3203 -8.34555
7.31648 23.0979 -5.299
8.0283 24.8956 -4.94696
8.64906 26.7876 0.419435
8.06339 27.7788 -1.53262
9.65757 27.2855 -2.44035
13.7442 22.4885 0.346604
12.3117 23.5933 -0.541274
12.3736 24.913 -1.20659
16.8038 25.619 -6.00411
15.8028 26.043 -4.30047
15.3533 24.7405 -3.59003
16.9421 21.074 -3.7601
17.9036 22.0733 -2.57697
20.4632 26.7112 1.1567
20.6193 25.2501 -0.572851
21.0714 23.4617 -1.03592
21.1661 23.064 3.78524
20.9937 21.2814 3.07114
21.7066 20.9899 1.73302
23.7914 17.0016 -0.14127
22.4763 17.3565 1.31169
17.98 14.5206 1.80911
19.6646 13.8769 3.2737
21.4486 14.597 3.80097
27.7429 16.8128 8.02122
24.8902 14.8578 7.53364
23.1213 13.1113 6.76729
25.6863 6.4149 7.35958
23.5427 8.20522 8.0625
21.6378 9.9192 8.25086
21.5728 12.3144 15.1305
21.4209 11.9288 12.2807
20.5036 10.8424 11.8136
17.6564 14.5013 11.7192
17.1875 12.6192 11.9689
16.9315 6.72743 10.263
16.669 8.45423 8.88925
15.7882 9.70079 10.1361
11.1494 9.94764 12.8717
12.4436 8.83654 11.8411
10.7552 2.74645 10.3315
9.79401 4.00512 12.0831
9.88029 5.9011 11.8324
6.29974 12.4137 8.64494
6.56008 9.63545 9.79545
6.65986 7.95427 11.6934
4.78685 6.92343 16.3248
4.30069 7.32948 14.4608
0.459967 6.50025 13.7075
0.605633 8.30362 14.1723
-1.01326 14.3386 15.1733
-1.09457 12.5361 14.474
-1.18636 11.3886 15.3679
-6.79915 13.4546 13.6363
-5.70816 11.5504 14.6844
-4.62011 9.99519 15.4765
-8.9935 4.00748 14.1426
-6.50071 5.06353 13.7989
-5.34094 6.35068 14.6733
-3.531 6.00814 18.2348
-3.34289 4.1266 17.5525
-2.93473 3.9691 16.1216
-1.34116 0.652099 15.0854
-4.5848 -3.93963 12.2069
-3.85553 -3.89732 14.4474
-3.20632 -2.64251 15.7929
-2.78253 -8.73934 18.3616
-3.0473 -6.49929 18.9157
-3.33884 -4.53601 19.0529
2.44771 -5.60772 23.4606
0.522903 -4.5934 22.5446
-1.22674 -3.93539 22.0723
-3.20208 -0.146921 25.4221
-2.37255 0.479313 23.8586
-1.20649 -0.416746 23.3833
1.41542 -3.13595 26.1829
0.994681 -1.2946 26.4328
6.16911 -1.23738 26.6373
5.44683 -0.839239 24.8815
4.17796 -0.0252455 24.8165
4.61865 -3.68618 19.4369
3.46138 -2.03408 20.6831
2.79405 -0.327732 21.2599
1.49835 2.00815 18.3747
-0.042406 1.54917 19.4886
-5.3109 -1.64733 21.2398
-4.38286 -0.0341888 20.6885
-3.48802 0.097018 19.4592
-5.19206 0.741177 12.1429
-5.36355 0.726127 14.5135
-5.65497 0.669082 16.4984
-13.3415 4.75275 19.1689
-11.2327 2.29062 18.0537
-9.3607 0.547955 17.5307
-6.41497 -8.14618 17.0109
-7.81852 -5.02463 16.0883
-9.37565 -3.04383 16.2116
-14.5887 -6.37119 18.6735
-13.5635 -4.78736 17.8992
-12.5461 -5.08365 16.8853
-13.0322 -8.98829 13.8828
-14.2272 -7.83729 14.7669
-19.2332 -7.07058 15.8197
-18.8867 -8.08913 14.2653
-17.8055 -9.10909 14.4107
-19.5625 -13.4823 15.0592
-19.325 -12.4051 13.4182
-19.2712 -14.6119 10.1104
-20.9491 -13.7257 10.179
-25.5614 -13.0264 7.1548
-25.6192 -12.9366 9.10654
-24.6953 -13.9304 9.78671
-24.8059 -18.8216 9.51956
-26.0052 -17.4659 8.94334
-32.4924 -14.3187 6.74335
-30.8654 -15.1376 8.19648
-29.5487 -16.1535 9.08417
-30.927 -21.5218 10.5381
-31.0313 -19.7638 12.1477
-31.8677 -18.3184 11.0633
-35.6086 -17.8101 11.4561
-36.718 -14.403 17.3162
-35.9615 -16.3157 16.133
-35.0058 -15.6329 14.5492
-31.1307 -14.3114 17.1645
-31.7668 -13.9832 15.7603
-31.0962 -11.8921 10.6318
-29.267 -11.9421 12.0273
-28.7946 -12.7235 13.7417
-23.9695 -14.0116 16.347
-24.1366 -12.9506 14.7231
-25.2126 -11.7701 14.5007
-23.3848 -8.2579 14.4126
-23.5468 -9.02656 12.6339
-23.0932 -11.6463 4.92106
-21.9155 -10.0286 7.86419
-20.7492 -9.20075 10.1576
-15.5097 -11.2839 11.352
-15.8018 -9.27979 10.5005
-17.1258 -7.88178 10.4053
-17.0466 -3.13821 10.6895
-15.8987 -4.34869 9.86284
-13.5236 -2.84412 6.35701
-12.6912 -3.05257 8.15001
-12.733 2.60255 9.4642
-11.3839 1.29368 8.20801
-11.0532 0.0247776 9.55469
-13.0107 2.3111 13.2691
-11.4838 1.10915 13.1952
-15.8095 -1.88902 14.1119
-13.9834 -1.78109 13.761
-11.9347 -4.7495 12.5216
-8.75994 -5.90635 10.2546
-9.05264 -4.03072 10.0589
-8.07694 -1.32766 5.64191
-8.83504 -2.98798 6.45759
-7.36267 -9.35087 4.39019
-8.20736 -7.50442 4.52011
-7.45926 -6.33693 5.03878
-2.05151 -2.93088 5.27117
-3.17046 -4.69313 4.3073
-4.03524 -6.09719 3.33735
-3.51118 -10.1948 1.20708
-2.59981 -9.01724 1.41195
4.07469 -5.64028 1.20006
1.48206 -6.42221 -1.04462
-0.786883 -7.32151 -1.61014
-5.3395 -2.47413 -6.97956
-3.12627 -5.15439 -6.84714
-1.67172 -6.43294 -5.1881
4.01602 -12.2485 -8.80937
1.7605 -10.0872 -7.28546
0.779469 -7.71801 -7.76463
-0.628621 -5.39882 -13.7207
0.954843 -4.55213 -12.2574
1.542 -6.10578 -11.1485
4.02786 -9.5287 -13.3809
4.61195 -8.12254 -12.203
3.96159 -4.98983 -16.0009
5.44498 -5.75169 -15.0851
6.97493 -0.401678 -11.3616
6.25318 -1.89452 -12.2782
7.07035 -3.17299 -12.7647
5.46373 -3.45321 -8.56298
5.71869 -5.33636 -8.88886
6.84183 -5.61233 -9.80651
8.94605 -10.3631 -12.221
8.99926 -9.87781 -10.3864
7.86996 -9.28397 -9.61706
12.8808 -7.96481 -5.52142
10.2603 -8.2809 -5.59812
8.4236 -8.9911 -5.82625
5.22694 -6.45026 -3.59106
6.76572 -7.34824 -2.83421
2.16277 -10.9831 1.17206
3.80482 -10.2305 -0.82406
5.11574 -9.46408 -0.3185
7.90135 -10.023 3.57599
6.50697 -11.1113 2.88867
4.97719 -15.8083 3.53887
4.91032 -14.1301 4.62686
1.77621 -12.2663 7.47103
2.0992 -14.0858 8.3484
3.60646 -14.4894 8.19917
9.04561 -18.3827 11.6199
6.88388 -17.5406 11.1259
5.10014 -16.7014 10.877
3.5087 -17.0233 14.2958
4.79074 -12.1057 19.8288
4.99417 -13.0674 17.6846
5.20996 -14.2008 16.0483
6.06075 -13.1113 11.4875
7.23516 -12.1645 12.6782
8.01015 -13.1273 13.6384
11.669 -9.57749 13.4005
10.5637 -9.43525 15.3858
10.266 -11.2477 16.0504
14.4267 -12.7512 21.92
13.5169 -12.5905 19.4209
12.0693 -12.0249 19.2955
6.61295 -6.84081 20.953
9.17942 -9.01986 21.8583
11.3773 -10.1496 22.585
17.6765 -9.79056 23.6332
15.1431 -9.1253 25.1653
12.8987 -10.0519 26.0442
11.2498 -12.9378 29.6108
12.2485 -11.2064 29.5943
13.4523 -8.81707 33.3071
14.0176 -10.5849 32.8488
11.266 -13.77 34.8638
12.362 -12.9286 35.4057
12.6063 -14.2522 39.9756
13.5961 -14.8461 38.4598
16.7319 -18.0453 40.8668
15.5261 -18.1325 39.2746
10.1991 -16.0473 43.3501
10.4 -17.9304 40.4218
12.1515 -19.6314 39.7048
7.98351 -19.881 31.6313
9.64696 -19.9996 34.1694
11.1983 -20.6957 36.1547
12.9137 -24.728 35.3601
12.9335 -23.2648 33.9978
9.45553 -23.5959 29.8954
11.2908 -23.3702 30.5956
16.0139 -23.718 27.4589
14.1615 -23.4208 26.7621
13.0522 -22.5118 27.2952
11.3835 -18.5883 25.6101
11.3731 -19.9842 24.9868
10.4074 -20.7928 21.3098
11.9132 -19.7198 21.2957
17.4337 -15.6531 20.6668
15.1879 -16.3181 20.3741
13.2531 -16.5397 19.9393
9.65389 -15.8776 17.0501
11.1944 -16.2595 16.8141
14.8618 -16.1209 13.5863
13.1819 -16.3903 12.4645
11.9488 -15.7109 13.0731
9.08143 -12.4316 8.17733
10.392 -13.334 9.29096
10.4517 -14.7765 9.72782
8.11374 -17.6342 7.13387
9.94633 -17.2116 6.84365
12.8517 -22.4499 1.86373
12.3424 -20.6004 3.19077
11.6022 -18.8818 3.83857
9.75174 -14.5624 3.05078
10.5961 -15.1618 1.4075
10.5477 -16.6403 1.09341
7.72079 -18.2262 -2.7423
8.81962 -16.8405 -3.40037
10.2013 -16.5594 -2.66392
11.0569 -9.43952 -1.1384
11.27 -11.7724 -1.54595
11.3565 -12.9962 -3.01369
9.58679 -14.1832 -8.1298
11.5438 -11.5329 -7.73212
12.4775 -11.7436 -6.65961
17.0794 -11.4509 -7.44321
15.9152 -10.2345 -6.5417
20.7884 -4.61121 -12.0938
18.9348 -7.28678 -10.7126
16.8633 -7.81507 -9.34619
12.1974 -3.55348 -4.70561
13.0638 -4.8623 -7.85081
14.0116 -5.3374 -10.1902
12.6878 -7.64094 -14.8179
11.7339 -5.9795 -14.2488
12.3593 -4.8572 -13.6388
13.5739 -0.50815 -14.2699
11.9477 -1.29703 -13.7073
9.18952 -4.47511 -17.5583
8.72695 -2.25416 -16.8445
8.79983 -0.544232 -15.9252
5.16084 6.07156 -16.1672
5.81485 3.96515 -15.9711
6.0853 2.01706 -15.9341
2.18204 -0.465685 -15.1403
2.54913 0.707917 -16.5544
0.879049 4.10644 -16.6229
-1.82235 5.08469 -13.2905
-2.30798 6.29205 -14.7595
-2.43438 5.77461 -16.2447
-9.63739 7.66048 -18.1685
-7.3785 7.66567 -17.9864
-5.4221 7.72296 -17.7303
-1.77925 12.4218 -18.791
-3.43416 12.4641 -17.3491
-4.89114 11.3228 -16.7836
-6.30826 13.5265 -13.0489
-6.77633 14.0158 -14.8863
-10.3272 15.7279 -20.4065
-9.02352 15.858 -18.5755
-8.25293 16.6621 -17.0803
-12.4627 19.9459 -16.0593
-10.721 21.4188 -16.1821
-9.1005 20.3305 -16.1207
-10.1363 23.2782 -11.5825
-8.00491 23.2991 -12.3059
-7.07984 22.3262 -13.7194
-2.71544 22.453 -16.2851
-2.47904 23.3198 -14.6043
-3.35746 22.6717 -13.5337
-2.17165 18.6963 -8.34173
-1.92769 20.4823 -9.8651
-1.16548 22.213 -10.4902
3.13752 24.2312 -5.59162
1.47115 24.6383 -7.10324
1.92192 23.4971 -8.62852
5.9796 25.0564 -10.9717
6.49586 23.5758 -9.93688
5.40113 22.5478 -9.64694
5.53212 16.4148 -8.08638
6.40396 17.9993 -8.84136
6.50109 19.2564 -8.15126
9.85189 20.7139 -3.35542
10.5521 21.6447 -6.07681
10.2675 19.8964 -7.85904
13.7493 13.0508 -6.07895
12.9105 15.1025 -6.57251
12.1791 16.5672 -7.73058
13.0447 14.9656 -12.5445
12.5982 14.239 -10.7932
11.24 8.32889 -8.24586
11.4423 9.69825 -9.62241
12.7044 10.5397 -9.88929
19.4675 7.60435 -10.4221
16.9138 9.02659 -10.2975
15.5595 8.25937 -10.5064
14.0892 2.99531 -10.8261
13.9218 4.01431 -9.09791
15.0611 4.93911 -8.80361
17.9831 4.33424 -4.46197
18.3366 3.01238 -5.81811
17.0749 2.61626 -6.62555
16.9611 -2.90303 -8.32462
15.7086 -1.92048 -6.20801
15.8559 -0.532944 -4.88597
16.528 -1.98887 0.0172471
13.5612 3.07891 0.257513
14.908 1.20136 -0.448549
15.3966 -0.536771 -1.04176
timestep
-28.3297 -11.4369 -46.8127
-26.8113 -15.7671 -46.9202
-27.5031 -13.7618 -45.9657
-28.4943 -12.1669 -45.5507
-26.7841 -9.57235 -43.2918
-24.5189 -12.5169 -40.3526
-25.7035 -11.5556 -40.275
-26.7113 -15.5593 -36.266
-26.3123 -13.0721 -35.4179
-26.0037 -11.4071 -36.5229
-21.8526 -10.3485 -30.2191
-22.7372 -10.2864 -32.3289
-23.6198 -9.76402 -34.0187
-22.8313 -4.6928 -35.2085
-22.2657 -6.42529 -34.8251
-17.2574 -6.20935 -35.0506
-18.4435 -6.35826 -33.9859
-15.4126 -4.57206 -27.1575
-16.6937 -4.63383 -29.0411
-17.4843 -4.50159 -30.9567
-19.891 -2.32298 -37.3997
-18.3871 -0.874325 -34.558
-16.7345 -1.14122 -32.6107
-10.2179 -2.16283 -30.1265
-12.3772 0.228152 -31.5524
-14.5594 1.39128 -30.9028
-18.7627 2.15371 -30.7984
-18.487 2.99226 -29.0366
-17.1115 3.56936 -29.0341
-15.123 7.5566 -27.5258
-15.6653 5.98328 -26.5929
-14.3097 5.54864 -20.8517
-16.2482 6.56579 -21.3366
-15.5417 7.28192 -23.036
-13.6934 11.1973 -26.1104
-13.4757 11.1941 -24.2554
-12.9274 9.93026 -23.4762
-8.43238 10.2107 -23.2335
-9.62956 10.8074 -21.7811
-10.3488 16.7158 -24.0296
-8.80215 15.6551 -22.7276
-9.75474 14.6437 -21.3451
-14.886 15.0454 -22.5355
-13.4072 15.3561 -21.1371
-14.6418 11.2131 -19.1728
-13.5197 12.3216 -17.8993
-13.8076 13.8806 -17.7226
-16.195 15.0534 -11.3176
-15.6372 13.8372 -13.5297
-14.2 14.1297 -14.078
-10.5534 17.8378 -7.65178
-11.0831 15.7929 -10.4163
-11.4704 13.4728 -11.5471
-13.7291 14.4945 -7.70188
-12.8572 11.6813 -7.78615
-11.4574 11.6674 -8.30229
-7.12922 8.92522 -8.46398
-8.77164 9.10849 -7.47858
-11.8703 6.31713 -3.95848
-9.99377 6.05107 -3.94691
-8.84996 7.03296 -4.27239
-2.45334 6.69863 0.0649398
-4.49193 6.36454 -1.1044
-6.17182 5.83766 -1.9048
-8.58845 3.43144 -0.215033
-12.3417 0.556654 1.03198
-12.677 1.33044 -0.648291
-12.1999 2.72592 -0.963887
-13.4611 5.44651 2.49613
-13.3802 5.8163 0.921664
-9.77438 7.42834 1.14099
-10.8887 8.64055 0.325633
-12.4147 11.7561 -2.88782
-10.6347 10.9374 -2.76815
-6.57977 11.5683 -5.21832
-7.83697 12.7034 -4.4233
-13.8975 17.2361 -3.69932
-11.5584 15.8684 -3.07644
-9.37906 17.1273 -3.92513
-8.39617 16.4046 -4.72035
-3.84995 17.7928 -5.89167
-5.56334 18.7496 -5.75217
-6.48579 25.5707 -3.53866
-5.92331 23.8949 -5.07281
-5.38015 22.5505 -6.52725
-0.617078 21.3481 -4.81879
-1.71177 22.5616 -5.97498
-3.15211 25.1335 -11.9321
-0.649177 25.0509 -10.3747
0.619168 23.6096 -8.78629
5.84373 29.4987 -11.5876
4.42673 27.8394 -9.46819
4.03126 25.3277 -8.90779
6.94258 19.2456 -9.44806
6.67505 21.4173 -8.58283
6.80224 23.2192 -7.82785
9.2127 24.4392 -4.42185
9.79529 24.9221 -6.21451
15.3065 26.7908 -10.897
13.0295 26.9001 -9.09575
12.9021 25.716 -8.17282
17.5387 22.8016 -3.12462
17.8587 24.0221 -5.81013
16.5854 25.4195 -7.45082
20.75 30.1281 -10.0688
19.2556 28.2959 -10.1495
18.9289 26.3309 -10.2627
20.3925 22.4389 -12.9147
21.3143 23.7986 -11.8075
24.7484 24.7624 -12.9432
27.6097 30.2127 -10.1518
25.8732 28.7012 -9.76993
25.2609 28.1608 -11.5814
22.3806 33.9575 -14.9447
23.4561 32.125 -12.992
24.6822 31.389 -13.3733
27.2875 33.5582 -15.0987
28.4958 29.856 -21.7761
27.6138 30.6438 -19.874
26.8296 31.5453 -18.2866
19.5319 28.3578 -14.3658
22.0603 28.2534 -16.0821
24.4497 28.7868 -16.9925
28.9564 25.9179 -12.2208
28.3033 25.453 -15.6508
26.0706 25.4987 -17.0261
21.0839 23.4703 -21.5544
22.5924 22.2517 -19.3573
24.0583 22.389 -17.3128
25.979 17.4669 -13.3952
25.9184 18.8912 -14.7891
25.2059 20.1503 -14.4653
24.5561 21.5363 -9.67346
25.9718 21.2335 -10.9098
30.2494 25.4317 -8.36427
29.8975 23.2436 -9.13062
29.0316 21.5736 -8.59558
25.7137 23.285 -3.53446
25.9996 22.2503 -5.16832
27.1089 21.2514 -5.37808
27.1214 15.5866 -1.91313
27.1999 17.5048 -2.45733
26.4591 17.8462 -3.85471
24.2415 14.5819 -4.887
23.4024 15.5033 -3.47723
20.0095 17.3762 1.28746
22.1884 16.8356 1.39295
21.9926 15.4503 0.073928
17.6189 10.3541 0.768306
19.3198 11.2232 0.230797
19.434 12.6247 0.901528
17.8449 16.0637 4.00335
18.1121 14.2613 4.07036
16.4223 7.4599 4.63278
17.0324 9.31755 5.80677
16.5136 11.2679 6.07996
10.7277 15.119 12.3786
13.0789 13.4994 10.4617
14.3097 11.7542 9.10355
11.5362 3.98959 9.70766
12.8394 6.5777 9.84041
11.9716 8.92158 10.1672
4.86904 10.0303 12.0277
7.42877 9.40032 10.7755
8.44678 8.64917 11.5777
7.58083 5.202 15.1924
7.00331 5.70092 13.4146
5.40797 2.02936 7.99393
5.44511 3.97121 9.23479
4.45208 4.77177 10.6441
2.26194 -0.0524773 10.9921
2.13467 1.89692 11.3312
-1.30386 7.1887 12.6701
-0.683563 5.14954 13.4607
-0.384194 3.30843 13.834
1.90085 1.12069 19.6261
-0.741762 1.54924 18.2345
-2.24803 1.02989 16.1865
-7.2522 -0.189926 14.9538
-5.70539 -0.64957 15.9281
-6.6176 -2.49287 19.2563
-6.17214 -3.78999 17.9679
-5.02746 -8.00091 15.5039
-6.25102 -8.19151 16.9386
-7.4714 -7.25716 17.1529
-13.6037 -6.91721 15.6307
-12.0704 -8.26589 16.7928
-10.6233 -9.26322 17.7042
-10.1518 -15.0978 12.7182
-9.00128 -13.4692 14.4749
-8.9705 -12.3541 16.1412
-5.08791 -12.274 19.3502
-6.05949 -14.014 19.3496
-6.39256 -14.3406 18.0112
-5.4784 -17.9903 17.842
-4.7938 -16.0478 23.345
-3.14688 -17.0372 22.1199
-4.26985 -18.4855 21.4265
-4.10059 -22.1737 21.7366
-6.13079 -22.3145 22.9271
-6.21054 -20.5589 23.9051
-4.67684 -19.8226 31.0794
-5.58511 -19.0467 29.1249
-6.06303 -18.7168 27.2828
-8.25322 -15.1746 30.2739
-8.15995 -14.592 28.3566
-7.02117 -15.0311 27.506
-2.76445 -16.1126 28.834
-3.72991 -14.4941 29.2133
0.0724711 -14.5343 27.4251
-0.773549 -13.4706 26.0085
-1.82038 -12.5794 26.5096
-0.0551663 -12.4996 22.1088
-2.28846 -12.9231 21.7246
-3.45913 -12.1813 23.075
-6.86638 -10.3532 23.0494
-7.19294 -12.2118 23.1142
-9.60813 -16.6124 24.5041
-10.0942 -15.8309 22.857
-9.05705 -15.2778 21.9905
-8.68945 -19.1497 16.1105
-9.74459 -17.5815 17.3934
-10.5145 -16.2829 18.6106
-15.7979 -12.9347 19.0956
-15.5664 -16.332 19.7384
-13.8955 -18.0273 18.7149
-9.58367 -23.1415 16.5536
-12.8291 -22.217 16.0979
-14.4054 -20.2673 15.8148
-16.8046 -16.1959 13.5388
-16.9024 -17.9054 12.5398
-17.1224 -19.1577 13.3347
-21.0516 -21.6508 13.4124
-19.914 -21.2718 11.9371
-16.8619 -21.9821 7.99536
-18.4517 -23.1417 8.0434
-19.8676 -22.6593 8.4656
-24.878 -23.31 7.3055
-23.0819 -24.1465 7.14139
-23.1799 -27.7971 5.59667
-22.7352 -26.549 4.25133
-20.8806 -25.3903 0.646955
-22.636 -25.5949 -0.198737
-23.8695 -25.5735 0.717757
-27.9744 -27.8645 -0.506288
-27.1969 -26.2472 -0.966224
-30.7568 -19.3852 -2.66073
-29.5922 -21.1087 -1.56983
-28.8145 -22.7526 -0.611028
-28.8564 -25.7594 4.97215
-27.826 -23.991 3.85259
-29.3387 -23.1296 3.07378
-31.7252 -20.2901 3.87582
-36.5567 -23.7089 5.87264
-35.1179 -22.128 6.62294
-33.8453 -20.7057 6.91339
-30.8745 -21.7763 10.469
-31.1175 -20.5428 9.53089
-28.7408 -14.9531 9.72646
-27.5736 -16.9844 10.0509
-27.8182 -18.8934 10.2228
-25.297 -23.4745 11.7762
-24.4053 -21.8802 11.1769
-24.6966 -20.441 11.7223
-22.7954 -17.6443 13.8661
-22.1364 -17.6564 12.1319
-23.3316 -20.004 4.94214
-21.0371 -18.3525 7.14914
-19.7643 -17.584 9.14901
-13.5174 -19.1323 7.67126
-14.5305 -17.4954 8.87496
-16.1673 -16.429 9.03829
-17.3771 -11.9816 10.226
-16.3782 -12.6898 8.63488
-14.8655 -11.0135 4.27787
-14.6067 -10.5292 6.15372
-10.5336 -4.30039 6.78238
-11.9511 -5.82379 5.92507
-13.0142 -7.13101 6.93053
-17.3112 -5.07932 7.74455
-15.8639 -5.59045 8.97598
-19.2452 -8.69518 9.453
-17.901 -8.27485 10.7644
-17.0918 -10.6494 13.6395
-14.0562 -12.8455 15.2294
-13.4076 -11.2601 14.6839
-9.84161 -7.56075 13.3141
-10.7269 -9.25817 12.9089
-8.99671 -13.4088 7.82583
-9.89174 -12.4278 9.20482
-9.3448 -11.1071 9.84029
-3.47059 -7.95284 8.63063
-5.60178 -8.40304 7.80911
-7.3794 -9.16364 7.22279
-9.98803 -8.88643 3.61339
-8.45809 -9.0848 3.56766
-1.61534 -12.1633 0.00672423
-4.69959 -10.4749 0.350249
-6.2107 -8.50106 0.535859
-8.34821 -3.50777 3.50538
-5.79886 -3.67914 1.11756
-6.10995 -5.08844 -1.02963
-10.0568 -5.14506 -9.80276
-8.06597 -5.37847 -6.96344
-6.93131 -4.80418 -4.72666
-4.8049 -2.2724 -8.97149
-4.43324 -0.994951 -6.95846
-5.99735 -1.2735 -5.73417
-8.06745 2.69936 -4.01946
-7.22345 2.3087 -5.677
-5.91431 4.46003 -10.1065
-5.06689 3.62577 -8.53876
-2.83765 8.4904 -9.11761
-2.32567 7.22026 -7.71991
-1.98232 5.8752 -8.25991
-0.0564985 5.28328 -3.47392
-0.62672 3.57105 -4.1581
-0.723138 3.39058 -5.71098
-0.465219 -2.26059 -8.8898
0.289484 -0.706998 -7.86812
-0.257251 -0.233752 -6.59568
4.96268 1.29516 -3.89254
2.90965 0.384637 -2.58591
2.03196 -1.01743 -3.69485
-1.64724 -0.867469 -0.491707
-0.435521 -2.26601 -1.09014
-3.65326 -5.86116 -6.4326
-1.72153 -4.60657 -5.05365
-2.09519 -4.62451 -3.50593
-0.869756 -9.21414 -2.35756
-1.13474 -7.6125 -1.3571
-1.4536 -6.90085 3.90668
-0.341384 -7.48423 2.40099
4.27023 -6.26598 3.92866
3.73839 -7.87522 4.93414
2.82287 -8.77332 4.14656
5.53265 -15.3672 3.48353
4.3699 -13.5824 4.46802
3.29263 -12.2904 5.52538
3.27852 -13.0643 9.21567
5.7093 -13.9703 8.09171
7.56407 -14.1888 9.6635
6.3491 -14.0369 11.2138
6.37621 -16.2094 14.8666
7.51012 -14.6932 15.5556
7.29175 -13.3548 14.8743
7.46819 -7.47939 17.2547
8.33523 -9.3476 18.283
8.41186 -11.2449 17.7349
10.6084 -15.7483 22.8077
10.3231 -14.123 20.7146
9.35663 -12.9618 20.9512
3.65774 -11.4435 27.0914
6.68157 -11.6584 25.2955
9.14794 -11.6448 24.5608
12.5565 -13.1317 32.3282
10.5816 -13.6209 30.2139
10.6659 -13.5093 27.6135
14.7831 -16.6228 26.0471
12.9004 -16.3357 26.3201
9.22097 -19.8809 24.9372
10.7864 -19.4224 26.1732
11.4443 -22.5088 29.8111
11.4461 -22.6302 28.24
11.9181 -27.9289 28.4006
11.1129 -26.3692 27.8083
7.2385 -27.8127 24.7054
8.25703 -28.4127 26.288
7.64337 -35.7643 31.6274
7.77165 -32.7932 29.954
8.30924 -32.0073 27.5854
7.38304 -39.1406 27.3914
8.23825 -36.8184 25.6672
8.372 -34.4553 24.6771
6.56302 -33.5625 19.8498
8.08583 -33.2769 21.0634
12.6486 -32.0412 20.3955
11.0671 -31.0117 20.5478
8.41181 -25.197 21.9139
9.36503 -26.8149 21.5248
9.86661 -27.4349 20.1798
12.4491 -25.2161 16.8106
12.1567 -25.0909 18.279
14.2825 -21.9412 19.2988
12.5144 -21.5563 19.4298
7.38343 -16.5044 19.482
9.44291 -17.5171 18.7894
10.8638 -18.5444 17.852
13.5029 -15.717 14.985
12.6189 -15.4802 16.1727
13.5207 -10.8677 18.8214
13.0411 -10.5712 16.913
12.1702 -11.6247 16.1638
7.52759 -9.70261 11.9239
9.05554 -9.73639 13.1589
10.142 -10.8749 13.1493
12.3087 -12.8576 8.84257
11.2979 -11.2929 9.60915
10.0551 -5.01595 8.6054
9.96067 -7.16117 7.77781
9.77321 -9.0109 6.89798
7.84077 -12.0354 3.89243
7.80682 -10.3243 2.82184
8.98674 -9.49444 3.24959
11.6529 -9.29221 -0.792634
10.145 -8.1386 -1.19877
9.51687 -7.55396 0.0121097
7.66534 -0.920044 1.32425
8.70821 -2.55507 0.0453741
8.08586 -4.12928 -0.834368
3.49915 -6.0457 -0.700007
4.1534 -4.25257 -3.39903
5.65683 -3.87797 -3.6535
4.54387 -2.08289 -7.58634
5.94228 -1.57209 -6.45577
13.4711 0.32728 -10.5949
10.26 0.448121 -9.06252
8.24533 1.27124 -7.57711
3.00533 4.43495 -1.99484
4.12799 4.93272 -5.1997
5.14421 3.51128 -7.00086
0.298419 4.13515 -11.5686
1.404 4.23928 -9.94658
2.92252 4.61334 -9.85602
5.49834 8.14827 -12.4855
3.75236 7.85959 -11.6566
-0.551323 12.4373 -10.1275
0.722098 11.532 -11.8121
1.6019 10.5745 -13.2083
-1.55853 9.76733 -18.7549
0.254262 10.5017 -17.5844
1.71748 11.6395 -16.8112
5.88001 12.9232 -17.7238
4.32731 13.8962 -18.2469
4.5681 14.323 -21.9823
4.20403 16.8132 -26.6906
5.74771 17.0659 -25.5026
6.41916 15.8817 -24.9061
11.1339 20.6161 -24.4143
10.7623 18.3385 -24.628
10.1203 16.4915 -24.9291
10.315 11.1091 -24.8801
11.1512 12.0916 -22.8978
10.812 13.8995 -22.2276
13.3664 15.1544 -18.3519
11.962 16.0094 -19.2417
6.87583 19.4451 -17.3727
9.26471 19.1649 -17.4436
11.1979 19.3327 -17.5846
13.0525 24.3163 -19.9698
13.2015 23.3138 -17.8769
13.0809 22.2419 -16.2054
9.96483 26.455 -11.5698
11.362 26.2362 -13.2588
12.7889 24.9839 -13.6219
15.7539 21.567 -13.0165
15.3673 21.9575 -11.2255
13.9231 22.514 -11.0683
8.9948 19.8055 -5.83617
10.9371 20.6221 -6.89564
12.3368 21.7441 -7.82348
13.7455 25.5698 -1.09142
13.7089 24.1282 -2.98251
13.7537 22.7498 -4.44219
17.2944 19.0882 -4.25558
15.5287 18.3954 -4.62717
14.4833 19.0399 -3.65723
17.539 15.2849 -2.00014
17.0114 16.6365 -0.620961
15.5294 17.177 -0.467724
8.68876 18.3261 1.79882
11.4648 17.6316 2.75824
13.9379 17.3563 3.01804
12.5289 17.4832 9.14823
13.3508 16.2398 7.37322
13.8901 14.9582 6.01043
10.9034 10.1892 5.84981
12.2952 11.5802 5.32688
13.2815 12.4419 -0.281469
13.3225 10.8234 0.911088
12.1799 10.4353 1.77497
11.7584 9.22861 -3.69311
11.9209 7.21332 -1.52851
11.0911 7.42723 -0.366419
7.16221 4.33911 0.668294
8.87272 3.7573 1.33479
9.8706 3.90417 0.278892
8.75374 5.40282 -4.79284
8.23748 3.56035 -4.50496
9.26027 2.87547 -3.40378
13.3112 -1.86922 -7.46445
12.9014 -0.253033 -5.46567
12.7252 1.40237 -4.35015
16.7399 4.72288 -3.79905
17.2784 2.20164 -8.91572
16.327 3.07499 -7.03422
15.5287 3.74761 -5.2151
timestep
-6.57761 -14.925 -21.1686
-4.57702 -17.8009 -21.4969
-6.86529 -17.838 -21.1202
-7.50736 -16.0259 -21.6634
-10.6361 -15.8982 -19.4124
-13.5433 -19.6053 -19.918
-13.415 -18.2283 -20.5332
-17.0597 -13.491 -23.9122
-17.1704 -15.6285 -22.2953
-17.0204 -17.4374 -21.5732
-23.115 -20.9109 -21.484
-20.8709 -20.3876 -21.0831
-20.1303 -19.5178 -22.7103
-24.0628 -16.7469 -22.0104
-22.4828 -16.5333 -22.9824
-23.8851 -13.1809 -25.7214
-22.7861 -13.0941 -24.6274
-18.3679 -8.96446 -22.085
-20.4111 -9.13734 -23.191
-22.1335 -9.38579 -24.216
-28.8659 -7.0063 -23.0434
-26.0006 -5.64419 -24.49
-23.8936 -6.24823 -25.6369
-15.154 -7.23034 -23.6604
-18.0221 -5.57913 -24.7078
-20.3498 -4.74527 -25.5149
-21.8244 -0.14592 -26.4446
-19.9076 -0.149384 -26.4214
-19.1849 -1.43088 -26.8712
-15.4953 0.131449 -29.5137
-15.5881 -0.575016 -27.8274
-10.1589 -1.89315 -22.9093
-11.0201 -1.27474 -24.9555
-12.5349 -0.0787797 -25.544
-15.1632 4.57033 -25.5603
-13.3332 4.46505 -24.8221
-12.201 3.71774 -25.5123
-8.03791 6.43328 -26.753
-9.22425 6.02515 -25.1871
-10.6459 11.9374 -27.6201
-11.1073 10.1084 -26.2107
-11.74 8.80614 -24.8611
-16.1585 8.85965 -23.7297
-14.7777 8.97289 -22.4506
-17.0612 4.75762 -21.0626
-15.1034 4.53061 -20.9755
-14.2747 5.66633 -20.5776
-10.3568 6.90585 -16.2914
-10.7553 4.47501 -17.3712
-11.096 4.29919 -18.8404
-7.3003 1.56121 -25.5787
-8.32023 1.82975 -22.1961
-9.21663 1.19608 -19.8982
-5.10903 -0.760672 -21.7439
-5.47978 -1.68054 -19.0272
-6.90044 -1.50149 -18.4205
-5.00891 -3.15838 -14.1981
-6.26203 -1.86765 -14.6819
-10.569 0.388413 -12.1101
-8.74638 0.241496 -11.2284
-7.5159 0.340801 -11.9696
-0.65969 1.44676 -9.21055
-2.94111 1.86756 -9.287
-4.91073 1.51952 -9.52878
-6.08031 3.35197 -6.42069
-10.5998 2.63611 -6.6015
-10.472 4.16888 -7.73977
-9.09655 4.35681 -8.34141
-10.5563 7.90465 -10.2426
-10.2587 6.71003 -11.1403
-6.37334 7.11603 -10.6479
-6.73512 7.38597 -12.442
-6.28331 7.77484 -17.2636
-6.07936 6.3042 -16.0345
-5.24076 2.55061 -19.0524
-4.60649 3.09647 -17.3095
-4.57882 4.41211 -23.4154
-2.70333 5.66109 -21.7314
-1.0988 3.77412 -20.5916
-1.23301 3.75991 -19.0672
2.27315 4.8692 -15.4752
1.98968 5.11756 -17.4305
6.4727 6.63332 -22.7079
4.57872 5.74009 -21.6035
4.96767 5.18957 -19.7609
9.03243 2.76803 -18.506
8.59659 4.54682 -18.9943
13.6714 7.20075 -24.9672
11.5166 7.757 -22.9914
11.0152 6.98063 -20.6928
13.5143 14.0975 -21.4345
12.7692 11.9136 -19.5153
12.4816 9.57906 -18.4566
18.3439 8.79195 -14.7823
16.0332 9.11796 -14.8981
14.195 9.86781 -15.0715
12.2803 11.7289 -11.1273
13.9158 12.1257 -12.0834
19.0978 17.2187 -11.8077
16.5119 15.8219 -11.495
16.5463 14.5517 -10.6635
17.588 11.137 -3.8888
18.3356 13.3353 -5.75894
18.1491 15.3223 -7.32409
20.7439 20.8958 -9.31701
21.2521 19.7361 -7.28645
20.853 17.9408 -7.6178
25.062 15.8184 -8.2305
24.1568 16.4256 -6.67124
27.1984 16.4462 -4.47735
29.9599 10.1835 -1.44304
29.6958 12.3597 -2.04205
29.1986 14.2193 -2.3186
35.0473 18.3744 0.346469
32.5112 16.9878 -0.116137
32.4675 15.8505 -1.24055
35.9015 14.4981 -1.05247
41.1969 17.5681 -3.51759
38.9291 17.3976 -3.2986
37.057 17.4571 -3.11373
29.3409 21.386 -5.33218
31.795 19.9686 -4.68544
33.6183 18.2844 -4.32428
36.6179 11.085 -4.77774
34.6464 13.4991 -6.27826
32.7296 15.1512 -6.37097
30.5129 17.562 -12.412
30.2048 15.134 -10.7811
29.6831 14.4323 -8.36134
25.2855 9.80944 -7.68782
26.6974 10.9993 -8.20916
26.7047 12.2447 -7.4491
25.341 10.4623 -3.43734
24.8901 12.1913 -3.97309
20.097 14.8081 -1.78713
21.2865 15.3021 -3.65639
23.0873 15.2359 -2.85134
27.1099 18.081 -0.859306
25.2519 18.4233 -0.340169
24.1642 17.3631 0.0196587
21.7265 14.2961 2.68533
21.03 15.9951 3.42922
21.1866 17.0711 2.40436
17.9972 19.3705 1.76879
19.235 20.3109 2.66798
21.9631 26.4584 3.89741
21.2464 24.4427 4.7143
19.6419 23.3261 4.95782
16.8641 27.1426 3.44
15.6612 25.5311 3.38514
16.0656 24.3765 4.35956
12.9864 21.2047 6.31653
13.7252 21.4111 4.54109
13.3232 15.0506 0.947256
13.5668 17.3077 1.08413
12.651 18.9366 1.80277
7.53704 24.3609 3.34436
8.35143 21.5169 1.53661
8.8723 19.1054 1.83727
6.97215 11.8148 5.11013
6.30902 13.9617 2.98702
6.53283 16.1105 1.53606
1.7317 19.5447 -2.97702
4.22841 18.4366 -1.96734
3.89274 17.8286 -0.608992
-0.358913 15.5149 1.53639
0.464102 16.5215 0.149519
-3.52711 16.2217 -4.18754
-2.79483 17.9926 -3.1419
-2.95144 17.277 -1.2754
-3.47457 12.4813 -1.87401
-4.03553 13.7309 -0.485047
-6.95728 14.8962 3.00891
-5.44287 13.5535 4.30769
-4.82686 12.3445 2.9791
-2.42804 5.69805 3.29536
-3.81393 7.4449 5.20891
-5.64551 9.13197 4.66455
-9.59738 6.36186 5.15956
-8.58048 7.4779 6.47742
-9.81481 7.83938 10.2134
-8.38181 6.59402 10.182
-4.01706 3.78466 10.4427
-5.28333 3.39244 11.8801
-6.7934 3.44673 11.7116
-12.7201 1.61977 12.1124
-10.5615 1.09792 12.7376
-8.77648 0.856699 13.5301
-4.45118 -1.92109 8.34108
-5.30964 -1.60187 10.8863
-6.21325 -1.77915 12.6299
-1.71041 -3.6293 12.015
-1.99855 -3.70143 13.9447
-3.50853 -3.90085 14.3513
-3.76124 -5.5329 17.7402
1.88345 -2.83376 19.9285
0.124587 -3.91629 20.8768
-1.13235 -5.38205 20.5135
-1.35041 -11.9221 21.5137
-1.21001 -9.75922 22.3788
-1.27305 -7.98571 23.2633
5.32485 -7.45657 26.0362
3.19086 -6.7056 25.7673
1.40311 -6.1265 25.3132
0.770136 -1.80576 28.0904
-0.7162 -2.20057 27.0193
-0.333476 -2.64075 25.5637
3.21566 0.44926 24.2837
1.54457 0.0430328 23.5726
-2.72103 1.91077 22.2976
-2.35954 0.305385 21.3733
-0.961926 0.103033 20.8507
2.2725 -1.47787 15.3279
0.723006 0.0619842 16.257
-0.59523 1.24519 17.2125
-3.75178 2.98162 15.6297
-4.24096 1.55018 16.6993
-6.09527 -2.1418 20.3098
-7.24417 -1.37972 18.8967
-6.67613 -1.24211 17.4627
-8.0848 -6.14442 12.6788
-8.60322 -4.56721 14.2518
-9.28442 -3.18246 15.3762
-15.4466 1.85804 18.5301
-14.1771 -0.644381 16.6089
-12.9768 -2.85746 16.4188
-12.4942 -9.31743 13.822
-14.1986 -7.69969 16.4241
-15.5618 -5.586 16.7874
-20.2171 -3.4875 15.2146
-20.1466 -4.98741 16.2824
-19.254 -5.32648 17.4757
-19.6318 -6.75451 22.1054
-20.7292 -7.06293 20.602
-26.3035 -10.5336 19.7028
-24.6365 -9.9429 20.0581
-24.2495 -8.51792 20.5538
-27.2091 -5.48901 22.8589
-27.1001 -7.43716 22.8475
-29.5602 -9.20895 25.2397
-30.5241 -8.94385 23.7092
-33.6745 -9.44429 19.9995
-34.5966 -8.30105 21.2251
-33.6367 -7.41031 22.1271
-37.404 -6.68572 25.7501
-35.8979 -6.06436 24.7904
-32.9078 -0.0266585 26.3564
-33.1648 -2.30785 26.6672
-33.1139 -4.28666 26.7611
-27.1476 -7.60859 28.6391
-29.2034 -6.52541 29.1504
-30.5392 -5.11466 29.5244
-29.5808 -3.36564 32.7168
-27.4514 1.31458 36.4886
-27.4021 0.326436 34.3367
-27.4344 -0.327661 32.5191
-23.3483 -2.57873 31.2488
-24.5085 -1.84846 30.5906
-26.838 -1.06207 24.7424
-27.6879 -2.36022 26.4661
-25.9632 -2.81616 27.1245
-22.2728 -7.13798 26.411
-22.8729 -5.97632 24.9358
-23.1942 -4.4287 25.1378
-20.4484 -2.82841 22.8057
-22.1563 -2.64784 21.9836
-24.1078 2.81485 17.2528
-24.2805 -0.704934 17.8417
-24.2663 -3.04814 18.9181
-29.8254 -6.5701 18.8615
-27.9798 -5.69711 17.8917
-26.0366 -5.9927 17.4171
-26.1016 -7.1768 12.9306
-24.6299 -7.55127 14.2188
-21.1347 -9.49046 17.1034
-21.2229 -8.82687 15.1931
-20.1101 -13.8968 10.9991
-19.6331 -12.6488 12.9354
-18.6938 -11.0659 13.4878
-19.7213 -9.00338 9.42023
-18.147 -9.06228 10.3714
-19.8021 -4.15656 9.4062
-18.3711 -5.27055 10.0733
-16.0202 -3.80986 12.6593
-12.2208 -3.81344 11.3821
-13.1324 -2.39974 10.6459
-15.4027 -1.13946 6.64429
-14.169 -2.58572 6.94671
-10.4416 0.876035 4.71542
-10.2465 -0.668552 5.7849
-10.6653 -2.04211 5.44448
-6.27759 -6.75904 7.4934
-7.15868 -5.44327 5.65304
-7.67485 -4.07484 4.35047
-5.51795 -1.86143 0.362419
-6.08847 -3.23808 0.897159
-0.517809 -9.855 -1.99129
-3.3744 -7.97355 -2.00311
-3.90119 -5.62989 -1.19353
3.49091 -2.51223 -4.73897
0.238682 -2.00748 -4.0976
-1.87466 -3.47845 -3.83958
-8.7571 -0.652611 -6.9425
-5.51309 -2.05628 -6.80562
-3.29014 -3.20281 -7.3366
-1.24795 -7.67278 -12.6667
-1.47887 -5.73543 -11.4433
-1.56851 -3.98475 -10.5717
1.80895 -0.462777 -12.7763
0.0684232 -1.15709 -12.6926
-1.40645 0.440184 -16.6705
-0.252617 -1.19436 -16.3855
5.66517 0.71036 -18.3667
4.21758 0.280625 -17.1011
3.49581 -1.11171 -17.188
7.32246 -1.8405 -14.3288
5.74883 -2.6829 -13.4814
4.82013 -3.34697 -14.4422
3.1018 -8.38919 -14.897
3.42103 -7.95474 -13.047
3.34832 -6.5151 -12.622
1.4266 -2.3162 -8.94712
2.80056 -4.46047 -8.21726
3.5556 -6.11415 -8.91485
-1.07303 -7.28754 -7.3061
0.593695 -8.27495 -7.48189
1.73848 -15.3365 -7.80994
1.90174 -12.9135 -6.93016
0.836523 -12.0069 -7.53712
-3.69106 -12.836 -8.22861
-2.53354 -13.5979 -6.8196
-1.51816 -18.0833 -6.07727
-2.04515 -16.7142 -4.76026
-3.44033 -13.8828 -1.48771
-2.886 -15.3591 -0.39531
-1.74995 -16.1379 -0.851717
3.39125 -19.2602 0.99556
2.02362 -17.5537 1.72413
0.226117 -17.1296 2.13875
-0.615939 -17.2488 5.82193
4.3986 -19.4921 9.62966
2.35051 -18.2285 9.51143
0.987506 -16.8424 9.26521
-0.483682 -11.6424 12.8764
-0.22849 -13.4262 12.3112
0.818358 -13.6082 11.1912
3.60211 -8.51661 9.00038
3.7739 -9.3851 11.1664
3.30353 -10.9745 12.268
7.67829 -12.6487 17.8108
6.44755 -12.18 15.5948
5.19588 -11.1984 15.6131
1.9665 -5.87923 16.1114
3.17786 -7.94109 18.5821
5.43599 -9.14896 18.7195
4.60633 -11.0024 26.3765
5.43488 -11.0213 23.5722
6.97034 -11.2609 21.5953
11.946 -13.2546 21.7736
10.0797 -13.5851 21.2312
8.13651 -17.6587 19.9874
8.45411 -16.8807 21.7346
7.86275 -17.114 26.4619
7.7571 -18.0292 25.2444
4.18138 -21.0838 24.606
4.85053 -20.3712 26.1733
3.06617 -20.6308 30.6548
3.68229 -21.9377 29.4014
7.63971 -27.5947 31.6854
4.34544 -26.9095 31.2489
2.42535 -25.4224 30.4626
-0.459363 -25.8133 38.268
-0.0324706 -26.1124 35.2938
-0.438942 -26.5154 32.762
-3.27705 -22.7815 32.2321
-2.48877 -23.9058 30.8738
-1.08374 -24.8138 26.3312
-1.31484 -23.2316 27.2479
0.446303 -17.7612 27.6302
0.816039 -18.9762 26.0746
-0.156457 -20.0314 25.5189
-0.670312 -19.9684 20.8326
0.488376 -20.0802 21.8393
3.89282 -19.7339 19.9194
3.28336 -18.0067 20.2615
1.47087 -11.5806 18.6597
3.01025 -13.1247 19.6764
2.74662 -14.6718 18.4985
2.95025 -16.8221 14.2497
3.80065 -15.719 14.9633
8.46151 -14.5388 13.4028
7.41286 -15.1272 11.9035
5.9422 -14.7142 12.0265
1.84847 -12.7112 7.09833
3.28593 -12.9066 8.42825
4.17755 -14.1325 8.73594
4.59384 -16.8416 5.34706
5.26893 -15.0693 5.14976
0.549221 -13.443 -0.612934
2.19591 -13.364 1.04553
3.54747 -13.1123 2.44179
5.42455 -8.3217 4.45342
4.30715 -8.35032 2.91299
3.16415 -9.39265 2.60461
0.590319 -5.6383 4.00683
-0.507555 -6.49812 2.61205
0.301948 -7.09743 1.45118
4.60587 -1.60224 0.38498
2.88577 -3.02142 -0.0972736
2.51632 -4.90542 -0.62073
7.34422 -8.52444 -5.62632
4.66229 -7.28479 -4.00398
5.01543 -6.1797 -3.07318
9.86674 -6.40119 -4.40231
8.43559 -5.13327 -4.49062
7.98208 0.29457 -0.962843
7.10954 -0.727559 -4.19186
7.53799 -1.97958 -6.3265
4.60074 3.40308 -11.3119
7.11331 1.12831 -10.9999
7.9573 -1.12854 -10.1012
8.68063 -6.18007 -9.1909
8.63534 -5.68318 -11.1357
9.21324 -4.34521 -11.5989
12.7308 -4.56933 -14.7744
10.9214 -4.20339 -15.0297
8.44417 -0.860297 -20.3952
9.2161 -2.83627 -19.5098
9.53079 -4.56781 -18.566
5.28806 -9.37436 -22.8169
6.81032 -7.92339 -21.8526
8.34522 -6.75974 -21.3961
6.31768 -3.48719 -24.1363
8.11579 -3.90934 -23.8216
10.3067 -1.13729 -25.2105
7.4355 2.7898 -23.6077
9.03407 2.564 -22.601
10.3687 2.09362 -23.2142
16.6185 4.90186 -24.3292
14.8965 4.08761 -23.1018
13.6003 3.41887 -21.8122
16.8454 1.78411 -16.7623
14.8587 2.76481 -17.1758
14.9936 4.28873 -18.4387
19.058 3.6322 -20.823
18.5062 4.90841 -19.4446
20.1022 11.6945 -20.6965
20.3364 9.71385 -19.4539
20.3052 8.09555 -18.4381
25.2146 10.1312 -12.6107
23.5079 9.56979 -14.1638
21.8269 9.58308 -15.3598
17.3614 13.1466 -14.1644
19.2857 14.1366 -14.881
20.2509 12.6469 -13.9496
22.0073 11.9538 -9.34117
20.1483 12.2346 -9.2362
19.3233 11.5889 -10.3609
14.7124 6.62962 -10.0629
15.6589 8.61828 -9.31758
16.1011 10.4165 -8.71925
12.9863 16.0629 -7.68478
13.6724 14.0033 -6.94
13.8881 12.2782 -6.14237
14.6273 10.6311 -1.89186
12.9803 11.4738 -1.56463
12.1438 11.7101 -2.80599
8.93612 17.6664 -2.29363
10.1904 16.195 -2.829
9.88087 14.8589 -3.51067
6.37178 10.2872 -9.25689
6.62078 12.8391 -7.77491
7.63258 14.7731 -6.45153
4.0702 20.6052 -7.72694
5.27458 19.0433 -9.00008
5.4083 17.6283 -7.66927
0.200779 15.623 -7.90229
1.99032 16.1256 -7.03945
5.68438 13.0156 -2.54372
4.46555 14.4198 -3.3001
3.25077 14.0788 -4.09025
-0.775638 7.97817 -2.10691
1.23546 9.75126 -3.10501
0.901812 11.2388 -2.97558
-0.841075 10.1788 1.06803
0.0621792 11.8741 1.42733
1.37252 12.0988 0.63585
1.86796 7.66775 2.55571
3.51793 8.06726 1.55836
3.93482 9.53508 1.40489
9.73526 13.082 0.944419
8.59062 10.6567 0.870962
7.48785 9.31637 0.132499
8.25993 5.43251 -2.80574
5.20504 2.98133 0.394795
6.80774 4.49268 -0.328564
8.41423 5.66151 -0.66548
timestep
-35.7668 -27.2966 -14.9115
-34.5738 -23.1927 -16.9822
-35.6673 -24.7218 -15.4465
-35.0515 -26.5064 -15.9664
-31.7121 -26.6474 -14.1394
-29.2382 -26.8448 -18.0772
-28.9953 -27.4808 -16.697
-23.3179 -31.774 -15.1671
-24.9385 -30.8802 -17.0506
-25.6488 -29.148 -16.7916
-21.1452 -24.5777 -15.4684
-23.4418 -24.2807 -15.1642
-23.9908 -25.6634 -16.5061
-23.3721 -25.9546 -21.3839
-22.4054 -25.177 -19.9114
-18.1086 -23.2255 -20.435
-19.6072 -22.6632 -20.2989
-17.4268 -19.146 -18.6656
-18.7888 -18.0523 -20.1948
-19.5009 -19.153 -21.6192
-20.0527 -17.9088 -30.4113
-19.1631 -18.0881 -27.0264
-17.8584 -17.8452 -24.8408
-10.8728 -18.3286 -24.4171
-12.9614 -15.759 -24.9688
-15.3759 -15.0049 -24.4729
-16.6155 -8.61618 -24.0579
-15.9477 -10.342 -23.6133
-15.5442 -11.1634 -24.7616
-14.4799 -8.20205 -29.1807
-14.3952 -8.59576 -27.284
-9.98287 -4.79791 -26.6059
-11.7004 -5.50799 -25.2956
-13.1507 -5.16521 -26.6401
-16.0312 -0.877304 -29.5195
-14.5913 -0.936422 -28.2834
-13.5279 -1.9391 -28.5609
-10.4361 -1.53148 -32.4379
-10.6932 -0.563539 -30.7883
-13.3353 4.73114 -35.3428
-12.4528 3.82556 -33.3594
-11.8753 2.8729 -31.7815
-14.5109 3.79195 -28.3278
-12.5791 3.80378 -28.2443
-10.1108 -0.126894 -23.3471
-11.0532 0.597002 -24.9111
-10.5913 1.73122 -25.819
-7.16061 2.23232 -30.2523
-6.19768 2.52011 -27.7824
-6.80257 1.58556 -26.7724
-0.0175526 4.45832 -24.0641
-3.43062 3.96184 -23.4196
-5.66887 2.66648 -23.2757
-9.82858 5.9696 -23.9252
-9.27516 4.85008 -21.3345
-7.78941 4.79639 -20.8562
-8.57186 1.57705 -17.6214
-7.08754 2.7208 -17.7923
-3.21249 5.76603 -18.8445
-3.18483 5.03859 -17.0092
-3.60283 3.65875 -16.7466
1.61544 -0.800548 -14.3187
0.193234 1.06642 -14.121
-1.2422 2.34055 -14.1057
-0.31077 4.23454 -10.9024
0.115046 7.31458 -7.06829
0.611369 8.37619 -8.54257
0.108222 7.94497 -9.85593
-0.365019 11.3264 -12.4972
0.986689 10.5893 -12.5959
2.32855 12.6683 -9.66857
3.45412 12.8778 -11.1053
6.44795 14.5232 -14.385
6.86405 13.6352 -12.6026
10.9903 12.9156 -11.3466
10.2738 14.5871 -11.3387
10.9014 23.7746 -9.96237
11.2192 21.7445 -11.7458
10.4955 19.2692 -10.7849
11.5768 18.2498 -10.9328
16.3144 19.2177 -9.28056
14.8779 20.1722 -10.1967
15.4484 27.25 -8.58709
15.6347 25.1415 -9.57233
15.8921 23.7107 -10.8439
20.1594 22.4433 -8.02068
19.6175 23.0967 -9.76144
24.8902 27.2106 -14.4628
23.4858 25.1584 -12.8867
22.6023 22.952 -12.027
29.8595 21.6412 -11.7352
27.4886 21.399 -10.0198
25.0712 20.8249 -10.0089
21.4621 17.2656 -8.76516
23.4128 16.8974 -7.53363
23.9084 18.6235 -7.07845
23.6124 20.2318 -2.33801
24.9886 19.6733 -3.54217
32.2469 19.7616 -2.88701
29.4908 20.3482 -2.40133
28.661 19.1049 -2.56557
35.5336 15.9217 -2.0966
32.5321 15.5225 -1.7328
30.2715 16.3951 -0.7292
33.6193 13.0923 2.6419
33.5884 15.4685 2.93004
31.6851 16.0429 2.86667
29.6471 16.8115 6.97757
29.7716 18.0467 5.43447
30.7106 21.4642 6.77237
31.3276 28.0518 6.68367
30.9515 26.1794 5.49244
30.6586 24.4657 4.47979
30.1013 25.2636 -2.98067
29.5186 25.3717 -0.111963
30.6355 24.7973 0.730958
34.1802 25.0263 -0.62115
38.6641 19.0178 0.479144
36.7515 20.3554 -0.00741825
35.2154 21.4713 0.0906088
26.707 21.8413 2.3449
29.4287 20.4645 2.04882
32.0019 20.747 2.09215
38.2571 24.7044 5.77567
35.4612 22.684 6.11367
34.146 20.6187 5.2588
36.8389 14.0323 7.39129
34.3552 15.6829 7.4855
33.6452 18.0814 8.06154
31.1329 18.9949 14.1784
31.4243 18.5068 12.2751
32.8007 18.2921 11.7844
36.3348 16.976 14.8232
34.54 16.5767 14.6347
30.5196 12.1782 13.6181
31.8582 12.5238 15.5052
32.4996 13.9857 16.6688
32.9849 15.7243 21.7626
31.6301 14.4411 21.4275
31.7517 13.3236 20.3223
28.3461 10.8515 22.9635
27.4487 11.4705 21.2617
28.3676 11.5621 20.0017
26.7845 9.92001 16.5711
26.3986 11.6724 16.5756
26.2277 15.1066 16.4319
24.2183 16.1141 16.1776
23.6665 14.2568 16.3738
21.018 10.0893 16.3095
19.987 11.5649 16.927
20.0679 12.8627 16.0658
19.5577 17.4613 17.7166
18.9658 15.7411 18.2471
18.8213 9.8982 20.2599
17.272 11.5227 20.7709
16.922 13.4551 20.5327
10.7485 18.0219 19.5575
13.4089 17.271 21.7683
14.1047 14.9756 22.7494
13.1069 10.8806 29.591
11.7059 12.2279 27.4129
11.9435 12.9018 24.9074
4.94638 11.4321 22.2339
7.18674 12.7614 23.5824
8.56319 12.2933 23.2475
9.57636 9.79534 18.5898
8.5914 11.0976 19.71
7.89576 16.0103 17.2192
6.35255 14.3932 17.3593
5.58206 13.1513 18.7372
3.11845 10.0078 16.2475
2.58288 11.1813 17.7312
-3.58632 13.4378 18.7017
-2.10903 11.7417 19.1081
-0.748967 10.37 19.3094
0.76879 4.58742 23.0462
-1.65508 6.08797 22.3721
-2.58456 7.13137 20.2819
-5.68484 8.57995 16.6845
-5.39126 6.93269 17.6795
-8.54396 4.73325 16.6021
-7.08904 4.0423 15.7503
-3.62539 4.09679 11.3323
-5.22407 3.01558 11.3919
-6.51523 3.42198 12.0575
-10.938 5.07394 6.83669
-10.1948 3.82248 8.69856
-9.7341 2.51515 10.1949
-7.13219 -1.2201 6.34548
-7.95623 -2.29036 8.59844
-9.39519 -1.18865 9.36275
-7.35708 -5.01459 12.0919
-8.52944 -3.98343 13.2693
-9.69565 -3.35596 12.5655
-12.5964 -3.83113 15.1029
-10.9943 -7.541 14.3003
-12.5012 -8.91652 15.2809
-13.769 -7.38083 15.7002
-9.71386 -6.91724 21.2518
-11.7702 -7.24126 20.3086
-13.4894 -7.95824 19.4644
-15.7756 -2.43696 23.6989
-15.8534 -4.23191 22.2127
-16.1397 -5.68626 20.838
-20.8352 -3.21712 20.6289
-20.2307 -4.20564 19.0373
-18.7788 -4.09558 18.6617
-17.0359 0.400067 21.0828
-17.4697 -0.650312 19.6033
-17.4242 4.49058 17.5869
-16.8909 3.00411 16.4498
-16.0276 1.98268 17.1632
-12.2837 -0.438642 17.4726
-11.188 1.47927 16.7493
-12.4612 2.91343 16.721
-11.6342 4.5835 13.0012
-12.9048 3.11327 12.9405
-16.3604 -1.78983 13.7498
-15.7984 -0.556242 12.3002
-14.3328 -0.250921 11.989
-10.6465 -6.12169 8.78541
-12.1559 -4.50758 9.51041
-13.7721 -3.23172 9.77192
-20.9831 -1.0365 6.11715
-17.9739 -3.03914 6.56357
-16.4133 -4.854 7.79867
-17.7899 -8.51035 12.9112
-18.1154 -9.24669 9.63026
-17.6075 -8.50449 7.18379
-19.2945 -10.0956 1.07559
-18.6066 -9.1906 2.6812
-18.7954 -9.81749 4.04321
-20.8931 -14.5622 4.5733
-19.9635 -13.5296 3.21146
-17.3887 -14.3813 -1.87905
-19.1972 -15.0113 -1.16657
-20.1943 -14.2111 -0.400173
-25.1082 -15.7742 -0.619293
-23.7933 -14.6807 -1.64434
-24.8361 -14.8914 -5.3482
-25.4661 -13.3546 -4.53835
-29.0619 -9.49493 -7.37584
-28.3551 -9.49407 -5.47664
-28.236 -10.8157 -4.73544
-31.663 -14.3413 -4.77307
-31.6033 -12.5978 -4.06622
-34.0241 -7.34569 -1.63381
-33.7131 -9.62516 -1.53761
-33.648 -11.5575 -1.0909
-32.3126 -15.6809 3.38951
-34.1653 -14.3993 2.64763
-35.3799 -13.0286 1.91982
-38.0456 -11.314 3.96225
-38.7354 -7.50274 8.90357
-37.8833 -9.68434 9.0866
-37.1422 -9.91299 7.32229
-33.3741 -12.2461 6.53016
-33.4553 -10.7931 6.87072
-27.1761 -9.34139 7.40584
-29.1006 -8.06561 7.27615
-30.0103 -9.23632 6.02372
-29.8594 -12.577 2.08142
-28.7808 -10.9973 1.87363
-28.0058 -10.3569 3.01574
-24.1564 -10.8866 2.60842
-24.4681 -9.07802 1.95618
-29.2955 -4.57638 -2.61489
-26.2603 -6.0364 -1.49559
-24.135 -7.40775 -1.34575
-22.422 -8.29697 -7.65539
-21.2222 -8.46139 -5.55735
-21.1066 -7.73403 -3.68186
-19.8152 -3.35627 -3.58477
-18.8915 -4.99097 -3.75047
-15.3956 -8.09366 -2.44096
-16.2506 -6.51749 -1.27402
-11.8435 -2.05912 -3.85492
-13.7536 -2.70657 -2.93818
-14.4367 -3.5215 -1.26613
-18.1136 -0.73206 -0.115689
-17.0028 -1.52696 1.17019
-20.4993 -4.74846 0.818615
-19.3307 -3.88098 2.19813
-16.4741 -6.33129 3.78269
-12.8588 -7.01453 4.22813
-13.3344 -5.24944 4.79757
-13.7003 -0.402436 6.95219
-12.9197 -1.47578 5.45583
-9.06589 -1.73664 0.555506
-10.5294 -1.09079 1.74364
-10.3428 -0.38211 3.07407
-5.43604 5.17342 1.70084
-6.57737 3.55634 3.01966
-8.03223 2.57671 2.20192
-10.394 3.04431 -1.87273
-9.45347 2.07509 -1.14687
-7.19852 -5.53604 -3.67267
-7.49534 -2.0091 -3.76439
-7.37073 0.470708 -3.99274
0.725063 3.34687 -6.61426
-2.81393 3.65404 -6.19576
-4.9875 2.4564 -6.3458
-7.1389 4.8471 -7.65298
-6.32102 4.19257 -11.0757
-5.65966 1.94575 -10.0467
-7.21557 -5.05793 -12.7131
-6.18524 -2.91957 -12.4722
-5.18929 -1.1889 -12.1521
-1.55777 -3.00437 -13.9915
-2.90101 -2.20306 -15.0763
-3.07164 -1.56797 -20.0483
-3.45309 -3.03459 -18.7968
1.0696 -4.73928 -20.6177
0.53174 -5.38786 -18.8363
-0.851843 -5.7168 -18.3584
2.79389 -5.66402 -15.6922
1.34301 -6.05876 -14.2928
0.162477 -6.80936 -14.8097
-4.21454 -8.45493 -10.2766
-2.61816 -8.17541 -11.3227
-2.21909 -6.82876 -11.9509
-0.422449 0.114928 -9.76662
-1.72743 -2.19174 -9.90426
-2.38721 -4.01423 -9.35028
-6.9707 -2.88625 -7.5665
-5.79598 -4.48697 -7.87051
-9.4186 -10.7161 -6.5549
-7.71654 -8.70592 -6.9014
-8.26508 -7.30602 -7.25759
-13.1695 -5.87162 -6.2408
-11.5032 -6.41822 -5.64871
-10.1757 -7.37047 -0.151118
-10.8114 -8.01518 -2.00375
-12.024 -14.2592 -3.54001
-11.5392 -12.4793 -3.88935
-11.987 -11.512 -2.67234
-15.5783 -13.9674 3.69783
-13.8408 -13.5074 2.11119
-12.3559 -13.27 0.73504
-9.60162 -15.7856 1.64533
-10.3351 -18.6606 8.22706
-9.39015 -17.6709 6.20826
-8.16384 -16.5913 5.08868
-4.75658 -12.7124 4.97879
-4.76152 -13.6231 6.66548
-4.95801 -15.0767 6.51762
-1.79873 -19.5344 8.26145
-1.51899 -17.5336 9.23823
-2.40594 -15.896 9.07662
-1.06756 -10.0875 13.3553
-2.37241 -12.1115 11.9969
-1.41584 -13.1429 11.4829
4.73221 -8.32673 13.6378
3.17046 -11.2558 12.9633
1.86691 -13.4496 13.2215
-0.462438 -11.3904 20.768
-0.474908 -12.5118 18.0115
0.362199 -14.5324 16.6908
1.7057 -19.2294 16.2902
0.145312 -18.3246 17.0619
-4.48337 -19.1955 17.2153
-3.01474 -20.1152 18.1345
-3.23735 -23.3525 21.7265
-3.87833 -23.1092 20.2762
-6.45916 -26.953 18.9563
-6.75944 -25.5625 20.218
-10.2429 -23.7134 23.7336
-9.26514 -25.2609 23.0189
-9.41724 -31.6579 29.0294
-10.793 -28.8941 27.3816
-11.2449 -27.5582 25.2449
-17.7421 -25.8287 28.6406
-17.0923 -25.9673 25.8069
-14.8221 -26.4102 24.5227
-14.661 -22.426 21.4348
-14.2514 -24.4091 21.4085
-12.9221 -26.6921 17.0678
-12.3565 -25.2745 18.2087
-9.19509 -20.927 19.3619
-8.66927 -22.4129 18.263
-9.54711 -23.0662 17.1238
-7.80985 -24.523 12.9092
-7.29075 -23.6294 14.0783
-3.80144 -22.76 12.1877
-5.05068 -21.3409 12.0044
-7.86359 -16.1355 9.88398
-6.87957 -18.0225 9.04037
-5.96728 -19.7197 8.69968
-5.47889 -20.826 4.07457
-4.96207 -19.6683 4.99187
-0.452528 -17.4937 3.75174
-1.63357 -17.1204 2.30895
-3.11915 -17.1013 2.75507
-7.38945 -13.0042 -0.252757
-5.82758 -13.722 0.602996
-5.42914 -15.1852 0.487402
-6.83493 -18.325 -2.73516
-5.08807 -17.4975 -2.53822
-6.83981 -15.0037 -6.41606
-5.70241 -13.6413 -4.87583
-3.95434 -14.6531 -4.83714
0.0771361 -16.262 -7.56132
0.0830826 -14.2887 -7.29175
-0.478153 -13.7344 -5.93437
3.44552 -11.879 -3.38833
3.1382 -10.7054 -4.86725
1.74645 -10.5937 -5.54073
1.25914 -7.34552 -10.4201
0.455738 -6.83045 -8.37547
2.16269 -7.45664 -7.65297
7.82048 -6.67733 -4.80521
6.84899 -5.98118 -7.83063
5.40991 -5.54243 -8.01644
3.29518 -2.84539 -11.7993
5.08135 -3.31949 -11.0325
11.1257 0.925714 -10.5429
9.41784 -0.836516 -12.9921
6.92132 -0.960326 -13.3602
0.274337 0.382016 -18.3026
3.56364 0.565466 -17.3698
6.00346 0.0948933 -16.9983
10.5042 -2.32393 -18.0836
9.96429 -1.05105 -19.4516
9.1873 0.154076 -19.0339
9.32274 4.61774 -21.1285
10.3453 2.97376 -21.3135
13.5789 5.34313 -26.0018
13.7627 3.06534 -25.723
13.2168 2.56934 -23.8841
18.9791 0.40214 -19.4202
17.1131 1.41742 -20.1452
15.6562 2.54851 -20.9669
17.148 7.0354 -19.2552
17.9864 5.41996 -20.1686
21.7316 5.45143 -19.666
22.0741 8.38455 -15.1734
23.5309 8.35235 -16.5451
23.1525 8.51396 -18.0356
23.3751 14.3443 -22.3835
23.69 13.0505 -20.4163
24.5507 11.7827 -19.0834
29.9611 9.69016 -18.6539
28.9015 10.3912 -16.7117
27.1308 11.2729 -16.4339
24.935 12.5738 -12.3987
26.6928 12.951 -13.0738
29.9904 18.3309 -11.6597
29.3279 16.2746 -10.8707
29.1198 14.3447 -10.4612
34.0855 10.5802 -7.744
31.9289 11.4123 -7.81231
30.0603 11.9309 -7.69287
27.9574 18.1339 -6.55577
29.0458 16.2485 -5.84011
28.4514 14.3982 -5.39635
25.9458 11.0277 -3.08782
25.1452 12.6353 -2.45003
25.2499 13.8974 -3.3349
19.4771 18.4947 -4.94742
20.8841 17.1267 -3.65043
22.2676 16.1006 -2.84993
23.4419 14.0681 0.43576
21.85 14.9967 1.91552
20.5676 15.5965 0.595727
14.306 17.1401 1.24732
15.9094 16.1 1.18741
17.1531 16.7386 1.76754
15.9794 21.2471 6.77272
16.2179 20.3234 5.01167
16.2224 18.764 4.92999
13.0501 12.1603 6.33453
14.0643 14.7212 7.60529
13.9595 17.3055 7.56612
8.21614 22.0495 9.19044
10.0693 20.623 9.31887
11.4948 19.2772 9.6164
9.0602 16.1759 12.1593
10.8043 17.074 12.6809
13.9083 19.5868 15.442
13.5023 17.8167 16.2459
13.3109 16.4643 15.5553
12.5598 11.6567 20.8566
11.7556 13.3577 18.6206
12.6191 13.2316 17.3428
15.3997 9.02857 16.0949
13.5427 8.59041 16.3039
12.584 9.69108 15.9828
8.95709 9.25848 12.1674
8.25874 9.52735 13.9909
9.06926 8.79051 15.0865
6.90286 6.45808 20.2668
7.96574 5.35582 18.0257
8.40852 5.2071 16.1132
6.54495 1.26325 15.4497
9.65015 0.00625525 11.676
8.34513 1.53445 12.8978
7.01377 2.49245 13.8309
timestep
-0.280106 -35.7096 -31.15
-1.87032 -37.7846 -35.3178
-1.74544 -36.3056 -33.4821
-1.19174 -35.0448 -32.0983
-4.89678 -34.4488 -31.256
-7.59253 -34.6586 -27.2688
-7.02386 -33.5762 -28.1473
-7.78318 -25.5904 -27.4719
-7.54169 -28.2213 -27.0147
-6.94937 -30.0792 -26.4538
-3.21861 -30.1027 -22.2974
-4.92992 -28.4749 -21.752
-6.32405 -28.9652 -22.9483
-11.3814 -29.0581 -21.3012
-9.96124 -27.9764 -21.9998
-10.2485 -23.6691 -24.1189
-9.95993 -24.2616 -22.7636
-10.7915 -20.2045 -16.2734
-10.3155 -20.9184 -18.4554
-10.2596 -21.2528 -20.4148
-12.9693 -17.1568 -26.97
-11.4297 -17.7388 -23.8761
-9.73988 -17.7968 -21.9377
-10.2363 -13.3846 -17.3595
-7.39234 -14.9423 -18.7971
-8.008 -14.5063 -21.2603
-10.249 -11.4299 -23.6786
-8.61091 -10.4121 -23.302
-7.40494 -11.3414 -23.4118
-3.73612 -10.6849 -25.8662
-4.44163 -9.46247 -24.6218
-3.84327 -4.68332 -19.431
-4.89195 -5.90503 -21.0171
-5.12752 -5.99906 -23.0124
-8.19159 -3.61001 -26.1898
-6.9535 -2.40613 -25.3814
-5.55711 -2.71221 -24.9012
-2.26422 0.451858 -26.5019
-3.90873 0.641879 -25.4103
-6.25957 5.29083 -30.1493
-6.30682 4.1665 -28.1278
-6.27774 3.48146 -26.2262
-10.8178 2.526 -26.4334
-9.84543 3.5155 -25.0279
-12.1497 -0.171219 -19.8647
-11.5483 0.65368 -21.6191
-10.4123 1.78948 -21.6518
-4.06101 -1.25329 -21.7418
-6.32007 0.186816 -22.0737
-6.83786 0.965292 -20.8739
1.22044 4.26752 -21.0435
-2.19138 4.38633 -21.2116
-4.41951 3.87895 -19.9731
-1.7752 8.7594 -21.0546
-4.55239 8.65596 -20.2028
-4.96183 7.55503 -19.2046
-8.53152 6.74845 -16.0689
-7.73153 8.30795 -16.7209
-6.64875 13.2724 -18.019
-7.72433 13.0003 -16.4337
-7.46044 11.8827 -15.5226
-6.06369 8.92549 -10.7614
-7.06814 10.886 -11.2173
-7.84979 12.6148 -11.86
-8.73842 15.5047 -9.6718
-5.82234 19.4601 -9.63916
-4.81302 18.0126 -8.76768
-5.7593 16.9933 -7.90494
-4.1161 16.1831 -3.8572
-4.88724 17.4552 -4.29673
-1.60781 19.4037 -5.65902
-2.41341 20.3139 -4.24777
-4.47657 23.6245 -1.66393
-3.3066 23.9026 -3.19722
-0.144652 25.6829 -0.542767
-0.249594 25.931 -2.49533
1.51697 21.3962 -1.08532
1.93223 20.939 -3.77868
2.76413 23.2973 -5.03008
1.6491 24.3054 -5.26157
0.891602 25.2075 -9.93017
0.239434 23.7962 -8.66013
3.18657 19.5614 -13.0822
2.60516 20.3495 -10.9824
2.23882 20.6189 -9.03149
6.64801 19.4952 -8.43943
5.41554 20.1437 -7.07969
5.71347 22.2891 1.25102
6.27101 21.814 -1.56966
6.8912 21.8082 -4.00547
10.9579 26.4826 -7.58357
10.5967 25.312 -4.97444
10.2949 23.3901 -3.30106
11.1296 20.2174 2.17167
12.6133 19.9467 0.336412
12.5294 21.652 -0.697488
14.5306 25.2218 1.4298
15.2935 23.5977 0.766622
22.3499 21.8249 0.365536
19.7488 23.0203 0.237726
18.937 23.0066 1.47603
17.2962 24.3214 8.3815
19.5692 23.7666 6.46457
21.1781 23.4586 4.56998
26.9573 26.4307 3.39591
25.676 24.8981 4.69407
24.887 23.207 4.16043
25.9575 18.3903 4.96027
25.4095 19.9768 6.09178
26.8543 19.7848 9.57772
33.0956 17.7476 13.5566
31.6495 18.1985 11.7028
30.3306 18.5988 10.3284
29.416 15.9751 3.48107
29.561 18.0027 5.57648
30.5948 17.5562 6.68248
34.3204 17.9005 6.2661
36.1245 14.9789 0.901715
34.8034 16.6701 1.83251
33.9202 18.2473 2.56228
32.3132 25.9415 4.3704
32.4944 23.0169 4.04658
31.3063 20.9014 3.17922
23.9605 23.848 -1.9446
26.6456 23.4303 0.354504
27.8212 21.5825 1.82661
23.8821 17.668 -4.2013
24.9964 17.5158 -1.49676
25.6051 18.672 0.632101
20.8107 17.9477 1.42316
21.6988 16.3626 2.01027
23.1431 16.5595 2.55659
22.6374 11.8121 4.0115
23.9469 13.1528 4.36756
29.5131 12.7871 9.06583
28.5765 13.5276 7.19071
27.5569 12.689 5.63613
29.1259 10.5918 0.79281
30.1411 10.188 2.35331
29.481 9.93469 3.77746
30.4466 8.05726 8.55155
30.9168 6.72478 7.1746
31.22 7.17257 5.75526
34.3538 5.08462 4.60527
32.8913 4.43794 3.73293
30.677 2.26488 9.22104
31.7634 1.12449 7.62987
30.9501 2.00808 6.07925
27.7023 2.7635 2.13318
26.7101 2.13978 3.72823
27.3323 2.68121 5.11444
23.0628 4.78984 5.90999
24.0884 3.43942 6.7936
25.969 0.620806 9.55008
23.9543 0.852561 10.6744
22.733 0.667432 9.19716
18.425 -4.51764 4.19703
19.4708 -2.43865 6.84292
19.8862 -1.90897 9.27306
18.5269 0.994334 14.8207
17.6018 -1.72293 13.8601
17.4779 -3.27043 11.8271
16.1074 -8.30781 13.9795
15.5787 -7.5237 11.3107
15.1487 -6.07623 10.9195
10.8864 -6.29714 9.00027
11.4404 -6.57746 10.8962
9.97606 -11.8182 15.5287
10.2135 -11.007 13.437
9.59787 -9.60981 12.3396
5.47475 -9.57008 10.1317
6.03004 -8.49499 11.6778
1.93927 -2.69999 12.9536
2.86776 -4.87569 13.316
3.45796 -6.73803 13.8583
-1.84744 -11.1554 18.5352
-1.11411 -8.92126 16.8493
0.0393748 -7.43899 15.2005
-3.00694 -3.7899 13.9522
-2.14836 -4.40798 15.6911
-2.77304 -2.14069 18.9196
-3.6389 -3.68818 19.169
-7.22369 -7.881 19.1206
-7.38728 -6.46436 20.4862
-7.06526 -4.97698 20.2485
-12.3638 -0.560995 19.3497
-11.2179 -2.16024 20.7033
-10.0043 -3.16112 21.8325
-7.22992 -2.39719 25.3452
-9.67859 -1.72939 26.0372
-10.8322 -3.21935 25.5222
-12.0192 -7.85535 26.8021
-12.7743 -6.66529 28.0827
-13.1401 -5.27276 27.6475
-15.4136 -3.22756 29.7269
-17.2542 -5.96939 35.0694
-16.4452 -3.85061 34.9103
-16.3168 -2.60549 33.4504
-13.6854 -0.313487 38.3605
-14.7135 0.520245 36.3865
-15.3868 0.858275 34.575
-11.6704 6.26793 30.9285
-13.3124 5.01243 31.9851
-14.8075 4.10317 32.8808
-18.9942 7.87697 33.1173
-19.0827 5.96359 33.4309
-18.4445 5.03116 32.3553
-18.4844 6.52515 27.7582
-19.7057 5.65351 28.9271
-24.1203 4.327 26.7799
-23.6644 3.17643 28.2281
-22.1399 2.81253 28.4409
-21.5696 0.882083 22.0207
-21.1462 0.256262 24.241
-20.9725 -0.0735389 26.2295
-19.1114 -3.54507 26.6014
-17.8739 -2.22119 26.4489
-12.669 0.927567 25.0371
-13.7045 -0.728118 24.9833
-15.0409 -0.905687 24.1945
-12.9871 -7.94522 22.9475
-13.8706 -5.93737 22.4053
-14.8678 -4.23532 22.332
-22.2087 -0.777695 18.5252
-19.323 -2.14362 19.9433
-18.1096 -4.30968 20.3179
-22.8785 -11.6424 19.3198
-21.1547 -8.85041 18.0578
-19.7435 -6.74237 17.9581
-18.3745 -2.51234 15.2973
-19.9742 -3.43705 14.6637
-20.9375 -3.97412 15.7283
-25.5676 -2.62686 16.7005
-24.3796 -2.36486 15.2688
-26.3035 2.51157 11.1299
-25.5875 0.987735 12.0596
-26.0429 0.486998 13.4438
-29.9305 2.10321 16.0816
-29.4377 1.90198 14.1847
-32.1739 2.4724 11.299
-31.6546 4.13632 11.9937
-32.5622 9.56034 11.7225
-32.6948 8.63283 13.4349
-33.2718 7.21894 13.5827
-37.3512 6.57647 16.2603
-36.9611 7.53895 14.7055
-41.2267 11.0246 10.5053
-39.0408 11.262 11.179
-38.6457 10.5841 13.0062
-44.9877 10.5936 14.2943
-42.9314 10.2266 15.3559
-41.0483 10.4624 15.9835
-40.7246 7.78908 18.6157
-36.8695 5.14691 22.8369
-37.4367 7.1867 21.649
-38.2683 8.94653 21.3059
-37.7593 12.5558 24.361
-37.1416 12.1064 23.0305
-32.6075 6.50511 24.2931
-33.5922 8.52545 24.5778
-34.0041 10.1055 23.5298
-35.225 12.2435 18.3185
-33.8751 10.6878 18.7623
-34.1488 9.62287 19.7123
-33.7168 5.95704 18.3715
-32.0947 6.555 19.2015
-24.1921 7.05491 23.5567
-26.7743 6.96078 21.1918
-28.2785 6.69961 19.1896
-27.7659 5.95409 12.9256
-26.842 7.45149 14.4697
-26.7669 5.99388 15.7867
-25.2212 1.69693 17.4031
-24.3302 3.05343 16.2694
-19.3381 2.89821 15.9762
-20.8973 2.36277 14.9405
-22.7394 -0.340649 8.76989
-21.5183 -0.523017 10.6636
-20.2399 0.443453 11.7486
-17.7524 4.47374 10.7937
-17.8552 2.77862 9.95134
-14.4911 2.10157 12.9884
-14.6747 1.24234 11.2745
-12.7352 -1.87156 10.3628
-10.4169 -4.90841 9.45082
-9.69236 -3.41473 8.69603
-7.0403 -0.632914 5.67306
-8.02307 -2.30597 5.57655
-9.03486 -6.34496 0.75139
-9.50817 -4.69693 1.73554
-8.17667 -4.35597 2.41912
-3.99961 -9.02339 0.528556
-4.5378 -6.71 0.427353
-5.22119 -4.85324 0.0994634
-8.86696 -3.90598 -2.79292
-7.36728 -3.78964 -2.7819
-0.947556 -4.63857 -7.80937
-3.63028 -3.19927 -6.29434
-5.45175 -1.7759 -5.28312
-5.61435 5.28516 -10.0676
-5.76695 3.10368 -7.3795
-6.79476 0.807011 -7.83508
-11.7457 0.803748 -13.9432
-8.71711 -0.555934 -13.102
-6.77454 0.37874 -11.6966
-8.97517 2.26574 -17.4337
-7.68569 2.77405 -15.6291
-6.25121 3.08068 -14.3263
-2.00296 5.26883 -13.7456
-3.64401 5.77285 -14.5797
-2.21233 10.3354 -15.0493
-2.49263 8.97695 -16.4492
3.88671 8.10247 -17.8383
2.05589 8.02694 -17.0373
0.755523 7.57982 -17.6146
3.1152 3.64478 -15.9285
1.33234 3.44312 -15.3637
0.32417 3.97834 -16.3849
-4.74558 -0.444411 -17.274
-3.11358 0.648686 -17.2535
-2.6458 1.63728 -16.2153
-2.24711 4.19858 -8.91512
-2.72792 2.25343 -10.7258
-2.82835 1.23953 -12.3946
-2.69342 -3.42557 -13.3486
-3.80262 -2.4481 -12.2362
-7.35819 -5.152 -6.7349
-7.13648 -4.38392 -9.40314
-5.65934 -4.69108 -9.92592
-2.65551 -8.62417 -9.81335
-4.4902 -8.28164 -9.67215
-6.92492 -13.0842 -8.94204
-5.50089 -11.7712 -8.35343
-1.59531 -11.7104 -6.34523
-2.07794 -13.6312 -6.52038
-2.70891 -14.169 -7.84604
-0.384041 -19.8768 -6.74185
-2.42943 -18.9991 -6.27197
-2.73793 -17.9508 -8.00021
-3.43992 -21.0366 -10.1057
-0.94484 -25.7358 -14.1374
-1.05816 -24.8264 -11.9361
-1.37084 -24.2571 -10.0133
2.9025 -21.6826 -11.5663
2.40208 -21.2058 -9.80194
1.85291 -22.5211 -9.05558
6.34378 -24.4749 -4.56801
4.22529 -23.7437 -4.83641
3.17073 -22.256 -5.51718
2.51682 -17.6414 -7.45847
3.40426 -17.6054 -4.8771
4.34811 -18.7495 -4.54225
-0.15626 -18.1911 2.52774
2.25514 -19.8809 0.642409
4.02291 -20.1523 -1.06835
10.6664 -23.3765 -1.85881
7.90951 -23.5392 -0.630047
5.45776 -23.5655 -0.366448
2.38971 -25.6606 2.51422
3.04821 -26.3745 0.774218
1.47804 -31.0933 -0.280874
1.01424 -29.2112 -0.735714
-1.99754 -28.7367 -4.37255
-2.14058 -28.7779 -2.86242
-6.97483 -28.6204 -1.11148
-5.94649 -29.3103 -2.55187
-6.58347 -31.9271 -6.80457
-7.56074 -31.0912 -5.375
-15.3948 -30.7571 -7.94165
-13.1626 -31.7108 -5.4905
-10.8957 -32.8117 -4.91893
-14.0384 -38.6248 -5.90927
-11.5398 -38.2441 -4.33623
-9.86771 -36.3587 -4.26585
-5.08221 -38.6745 -4.21864
-6.21149 -37.1608 -3.7628
-2.41226 -35.5634 -1.43512
-3.06396 -35.1152 -3.09588
-0.198222 -31.6993 -8.10094
-1.20264 -32.4907 -6.66733
-0.652338 -33.1618 -5.48234
3.93916 -32.0472 -5.91358
2.78612 -31.6112 -5.04368
3.49946 -27.9722 -3.76637
3.30749 -27.9171 -5.63393
1.30041 -27.6732 -11.5605
2.92882 -26.8862 -10.0224
4.37004 -26.2409 -8.84553
8.23162 -23.8598 -9.77627
6.93919 -23.4631 -9.04916
8.31503 -18.9934 -6.78252
7.80734 -18.691 -8.67427
6.7919 -19.6232 -9.17241
1.65228 -17.1659 -12.3336
3.1724 -17.3515 -11.1658
4.60176 -17.7197 -11.5405
5.77749 -17.0697 -16.1249
5.6012 -15.869 -14.5985
-0.661501 -13.8444 -17.6782
1.16197 -14.2478 -16.1318
2.65602 -13.4807 -15.0675
3.05974 -13.0347 -9.77429
2.88116 -11.3585 -10.7706
2.13439 -11.1504 -12.017
0.0788253 -8.23947 -15.4597
0.181771 -7.14609 -13.8665
1.22771 -7.45816 -12.7709
3.0727 -6.44805 -6.34492
3.38346 -6.16934 -8.56177
2.56986 -5.24189 -9.98435
0.839918 -1.36313 -13.923
1.32537 -0.89593 -10.7573
2.5797 -1.38768 -9.99121
5.30369 1.1678 -6.89312
3.76465 1.54009 -8.00062
2.05967 9.96622 -8.01894
2.25544 6.59788 -8.97855
3.99156 5.30509 -7.7272
8.8286 4.83059 -0.895504
7.29477 6.30292 -3.57213
5.65983 7.56538 -5.12291
8.95812 13.2281 -4.52962
8.44845 11.5017 -4.93525
7.04384 11.1295 -5.54594
4.29716 12.6569 -8.56542
6.13164 12.6704 -8.82054
8.32781 11.9462 -13.0921
9.83286 13.3792 -12.065
8.6345 14.561 -10.9426
12.0623 19.5132 -8.33507
10.6444 18.553 -10.0429
9.53109 18.1722 -11.5859
7.12027 20.8371 -14.7478
8.98669 20.3465 -14.6707
11.5207 22.8378 -13.5433
12.88 21.0076 -18.4131
14.2776 21.1365 -17.0071
14.0645 20.7479 -15.5352
20.6814 23.3371 -12.4913
18.8032 21.9972 -12.9779
17.0237 21.105 -13.281
14.6083 17.3113 -10.6882
16.4176 17.698 -9.36697
16.5533 19.5001 -9.88463
14.8629 22.9453 -7.17008
16.2621 21.8144 -6.8049
17.1883 24.6796 -5.06142
18.7927 23.6299 -3.66388
17.6913 22.0295 -3.37198
17.7204 15.5865 -1.28384
17.2969 17.8025 -0.690879
16.9216 19.7121 -0.401086
13.8407 19.7654 5.61347
15.411 20.3862 4.0537
17.2261 19.7711 3.36365
21.9336 19.8783 5.48893
20.5759 18.8305 6.49324
19.521 17.9543 5.75384
14.6649 16.2217 10.8249
15.4206 17.6336 9.25659
16.6579 16.7939 7.9715
13.6399 10.9916 8.93137
15.8067 11.7433 8.59844
15.2266 13.3122 7.57322
10.8208 10.5458 3.29778
12.2316 11.7046 3.97297
12.8433 11.2274 5.29974
12.2037 4.87195 6.3018
12.0633 6.74097 5.86858
13.2336 7.55135 5.27242
15.7999 10.9606 1.09147
16.1035 7.96521 1.47454
15.3988 5.90415 2.51555
18.1826 2.74946 -2.05141
16.8219 2.32613 -0.170637
15.781 2.23965 1.51899
19.7807 1.36036 3.46245
18.3235 -0.0561346 3.3265
16.886 4.28327 7.13646
16.054 2.54614 6.9725
16.9065 1.37157 6.67219
12.8592 -2.97063 10.8698
13.5388 -1.41761 8.49317
15.0207 -1.57376 8.00259
16.3577 -8.00846 6.32699
16.3517 -6.31711 7.24801
15.1724 -5.2966 6.8444
12.2917 -5.50809 3.09614
12.0384 -7.27266 4.08498
12.3413 -7.23535 5.51296
8.76578 -12.4593 9.7042
8.77331 -10.5156 7.78585
10.4339 -10.4245 6.69803
12.2518 -13.8964 4.19526
7.45748 -15.2082 1.56458
8.92027 -14.2043 3.0432
10.2148 -13.2221 4.17513
timestep
-2.79448 -34.3987 -5.2432
-0.476416 -37.771 -2.24159
-1.87443 -36.8197 -3.91564
-2.49445 -35.7583 -5.34344
-0.577336 -37.2431 -8.27623
2.87358 -34.1931 -9.56586
2.36487 -34.6793 -8.25262
6.46866 -33.4739 -2.05953
5.05037 -33.1781 -4.381
3.84436 -32.2125 -5.73975
7.35141 -25.734 -6.33079
6.18324 -27.6205 -7.02036
4.98977 -29.068 -7.55514
2.78962 -27.1036 -11.3504
4.64199 -27.5203 -11.0292
7.9741 -27.7979 -14.1024
7.7274 -26.6445 -13.0882
4.18534 -22.3781 -18.5621
5.01661 -23.3236 -16.6165
6.02965 -23.8106 -14.994
11.3267 -21.1995 -10.7864
8.20655 -22.8629 -10.6503
5.96293 -22.0917 -11.568
8.57249 -14.3625 -11.0773
6.38563 -16.9262 -12.0163
4.56131 -18.5883 -12.1745
-0.760711 -15.232 -13.9064
0.621457 -16.0532 -12.8712
1.48218 -16.8227 -13.6076
1.42007 -17.4796 -18.3123
1.30223 -16.0006 -17.2307
2.92269 -12.1825 -19.0188
1.05058 -10.9354 -18.7087
0.0852599 -12.4784 -18.3169
-4.86471 -14.3456 -17.8409
-4.63833 -12.484 -18.6837
-3.44781 -12.1296 -19.5617
-3.45157 -10.0777 -23.8166
-4.09077 -9.41922 -22.1202
-10.9459 -9.87911 -23.2889
-8.87033 -10.8351 -22.8911
-7.85597 -9.62027 -21.766
-9.82786 -12.6319 -18.6455
-9.44568 -10.7384 -18.367
-6.47417 -10.6778 -13.4413
-6.01089 -9.81915 -15.1288
-6.99207 -9.10421 -16.0673
-5.61631 -4.16358 -20.9976
-6.77651 -6.20683 -19.7126
-6.6121 -5.91546 -18.2122
-13.0555 -7.1796 -21.4057
-11.7687 -5.56504 -18.6678
-9.84811 -3.99407 -17.8124
-13.0173 -3.84943 -14.469
-11.117 -1.62526 -14.0206
-10.5498 -1.15114 -15.4317
-10.405 3.84011 -15.9085
-9.0721 2.488 -15.4749
-4.04827 5.04829 -16.6996
-5.16142 5.21908 -15.1211
-5.65796 3.93831 -14.3076
-5.34352 9.26034 -10.7503
-5.07407 7.10998 -11.3589
-6.43109 5.64827 -11.1234
-10.0286 6.59988 -10.0266
-9.22118 5.94987 -5.27908
-10.9288 6.68422 -5.53865
-11.0573 7.73521 -6.57876
-6.56743 9.1951 -6.04989
-7.97826 9.72961 -5.76402
-9.18301 10.926 -9.30467
-9.30561 12.3061 -8.13464
-12.4796 16.1788 -6.75494
-12.3398 14.5694 -7.92078
-14.2657 16.6433 -12.0177
-13.5765 14.9617 -11.5616
-7.7512 17.0253 -10.7546
-7.76437 14.431 -11.4419
-9.47482 13.8786 -13.6216
-10.7288 13.166 -13.2759
-10.94 8.28841 -14.3256
-9.96235 9.58642 -13.1622
-5.93551 9.19652 -18.6562
-6.34656 9.98318 -16.5803
-6.48728 10.7046 -14.794
-3.12515 11.8741 -11.253
-4.01657 12.6979 -12.7646
-4.8999 20.0384 -11.0203
-3.17334 17.6632 -11.2809
-2.2037 16.0184 -13.0504
2.04523 15.6595 -18.499
2.48708 16.5101 -15.6209
1.53226 16.7482 -13.3056
5.2059 15.7688 -7.53809
4.5078 17.2817 -9.28149
3.38151 18.5345 -10.4679
1.59597 22.8523 -8.96243
3.27429 22.1421 -9.75729
10.6951 23.3397 -10.897
7.79117 22.897 -11.2101
6.96263 23.3214 -9.9295
4.55831 28.67 -4.94612
6.8344 27.3398 -6.44822
8.36746 26.4123 -8.25142
13.8185 30.2497 -10.221
11.6272 29.3975 -9.7534
11.8956 27.749 -8.68857
15.5769 25.0597 -7.50958
14.9744 26.6724 -6.63873
16.7405 29.9497 -7.46721
20.869 33.4892 -8.97509
18.8659 33.7643 -9.95123
18.2537 31.9185 -10.3887
20.5217 24.9251 -11.3296
19.6691 27.8248 -10.8129
18.6468 28.4086 -11.8576
15.6501 26.4572 -12.7898
12.8721 30.2831 -16.6568
13.0156 28.0262 -16.5009
12.5557 27.6595 -14.6176
5.31643 31.7116 -12.9104
7.64816 29.8896 -13.0913
9.06043 27.7391 -13.0798
7.99424 28.6978 -18.0491
6.17887 26.0459 -16.7442
8.19257 25.0253 -15.5298
16.0157 23.2328 -17.1398
13.1472 22.8201 -16.6049
11.1815 22.751 -14.8747
10.1275 18.938 -12.2999
11.9864 19.0387 -12.0858
12.4598 20.3977 -12.1532
16.1734 23.1832 -11.1188
15.8185 21.3839 -10.689
22.1653 19.0635 -10.486
19.9137 18.9254 -10.0674
18.4927 19.5648 -8.80045
22.75 21.7566 -6.42241
20.9887 22.7428 -6.38087
19.7465 21.963 -6.04113
15.6155 20.9109 -3.42693
16.5629 22.1224 -2.28106
17.541 23.1333 -3.14649
16.9949 26.9133 -2.21066
18.6923 26.5231 -1.90025
16.1873 24.7698 3.79834
18.062 25.1634 2.60112
19.1307 24.3249 1.14825
21.1651 20.0354 -1.71083
21.3694 20.2833 0.312192
20.0354 20.6298 1.12567
19.1254 19.5464 6.02348
19.5971 18.6952 4.38475
22.3023 12.6231 4.89703
20.9986 13.9397 3.63389
19.3114 14.8536 4.02314
12.0606 17.6729 4.78376
14.356 15.1622 4.5464
15.9712 13.2455 5.07278
16.9223 8.57607 11.2402
16.0816 8.97498 8.35709
14.6506 10.159 6.56706
11.4481 7.52933 2.82245
10.2773 8.72204 5.22136
11.1336 8.65762 6.36565
8.25682 5.5855 9.67899
9.99331 5.953 8.96384
12.5981 1.62601 14.1352
12.5618 2.65869 12.0699
11.3494 2.82775 10.5154
7.15872 0.282095 9.31496
7.735 1.57977 10.7409
5.45081 5.53947 12.1234
4.73829 3.97736 13.6988
5.49236 2.19184 13.7479
7.52713 -0.119436 20.0008
5.82337 -0.824538 17.8351
4.05283 -0.361356 16.0652
0.226896 0.431454 19.2527
0.808344 0.990523 17.4164
-1.50477 2.91674 14.7687
-1.10393 4.05224 16.1936
-3.99392 6.01684 21.7843
-3.75867 5.22898 19.9881
-2.35542 4.73254 19.7463
1.1169 5.30718 24.8291
0.71644 3.31949 23.503
-1.22122 3.18803 23.0477
-6.43354 1.84056 21.8392
-5.07758 0.287114 23.5144
-4.13109 1.59096 24.7582
-7.06467 2.8735 30.4141
-6.53765 2.67053 28.5231
-5.66142 1.4559 28.3205
-6.32956 -1.88815 30.0893
-2.91704 -7.18518 29.4078
-4.60208 -6.20497 28.1749
-6.31514 -5.21941 28.3477
-13.4102 -7.24553 26.4639
-11.3718 -7.25772 27.5301
-9.40109 -7.36839 27.7517
-8.03882 -11.057 22.747
-7.90267 -10.8953 25.0001
-7.31395 -10.4614 26.7874
-5.57422 -14.1304 30.073
-4.69012 -12.4683 30.3796
-4.5667 -11.6408 29.1347
-1.44792 -12.5287 25.658
-1.27457 -11.8524 27.3617
4.04662 -11.6565 29.0537
2.63736 -10.5516 29.9246
1.57698 -9.82503 29.0612
6.52052 -10.3169 23.979
4.64212 -9.69915 25.1958
2.91663 -8.76863 25.6592
2.35371 -5.71076 23.0391
0.729522 -6.44335 23.5763
-2.35452 -9.67661 18.9881
-1.92339 -8.99226 20.7228
-1.68298 -7.50016 20.9133
-3.20362 -3.83871 15.8084
-4.06867 -4.91174 17.7052
-4.71218 -5.70137 19.4109
-8.01857 -2.6762 24.8618
-9.26923 -4.11504 21.7463
-8.47345 -5.73098 20.0227
-12.2693 -12.1198 18.3265
-12.7332 -8.84626 17.4635
-10.9488 -7.14167 17.4696
-12.7742 -1.01697 15.4693
-12.4573 -2.97012 15.4662
-12.7922 -3.89683 16.5786
-16.5176 -2.85085 19.5867
-16.3929 -3.19566 17.6768
-17.3736 -4.08525 12.6625
-18.9465 -3.55976 13.7167
-18.8589 -2.51901 14.7791
-22.4654 1.62678 14.7742
-21.9242 -0.347235 14.5482
-25.3821 -1.16652 12.9547
-24.3191 -0.731235 11.6003
-25.6437 0.132611 7.14211
-23.8047 0.491792 7.27598
-23.4957 1.2826 8.59073
-22.3362 4.5203 5.42488
-23.1248 4.68927 7.08391
-25.5407 8.23041 2.76705
-26.6005 7.06409 4.53593
-25.449 7.52046 6.07099
-31.0287 7.25832 9.76792
-28.8017 8.02592 9.60976
-26.8546 8.47483 9.40738
-25.0872 9.91828 12.5675
-28.0354 11.0104 18.1536
-26.3353 9.79261 17.1377
-24.9087 8.91724 16.1264
-28.2981 5.66522 15.2328
-26.8305 5.62543 15.6032
-26.8066 3.87566 8.49084
-26.3263 3.52555 10.7155
-25.4157 4.37141 12.3021
-20.8952 6.39451 14.4292
-20.9851 5.86948 12.6272
-22.1539 6.2462 11.7861
-21.0232 9.19038 9.57699
-20.5823 7.64283 8.72752
-16.9624 6.81617 12.393
-15.9706 5.93404 9.07436
-17.9675 4.83986 8.08366
-17.315 -1.28765 8.05211
-19.24 -0.213783 8.14114
-18.2084 1.24838 8.97858
-16.5904 0.825918 13.4958
-15.9223 0.170813 11.7592
-11.4476 -1.7383 11.4183
-13.2761 -2.49501 11.3173
-16.5354 -8.3365 9.88939
-14.9924 -6.65148 10.0252
-13.3053 -6.25729 10.9061
-10.9964 -8.72006 14.0151
-10.9568 -8.9446 12.1565
-14.6779 -12.3209 10.4869
-12.8385 -11.8504 10.2927
-11.1957 -11.0967 6.99933
-10.6666 -11.8978 3.15601
-10.3127 -13.464 4.03584
-8.43282 -17.6763 2.99888
-7.51472 -16.0216 3.30544
-5.00733 -14.6282 -2.55148
-6.27179 -15.1385 -1.14263
-6.33265 -14.3987 0.170671
-4.10653 -7.78907 1.4715
-5.62778 -9.31657 0.473421
-6.89077 -10.6296 -0.121612
-10.1538 -7.91684 -2.30664
-8.72857 -8.39447 -2.52598
-2.33574 -7.74375 -5.80493
-5.72092 -6.88825 -5.92481
-8.02002 -5.99732 -5.36501
-12.6415 -0.462447 -3.61875
-10.2777 -1.24623 -6.16223
-9.70696 -3.39116 -7.54451
-11.3614 2.79608 -10.0177
-8.61883 0.819018 -10.8064
-8.59805 -1.76049 -10.8785
-9.74407 -7.12199 -14.1615
-8.39228 -5.08414 -13.8662
-7.30588 -3.34393 -13.9097
-3.68214 -0.123668 -14.2592
-4.98913 -0.690217 -15.4375
-4.93533 1.6055 -19.4659
-4.61782 -0.277096 -19.0953
0.320609 1.81472 -20.9593
0.335646 0.293075 -19.8601
-0.721186 -0.853691 -20.0234
2.46608 -2.47251 -17.6905
1.02121 -2.78918 -16.511
-0.220846 -3.26648 -17.2858
-2.5575 -8.23254 -17.3048
-2.2917 -7.34639 -15.6392
-2.31383 -5.82099 -15.4793
-3.6674 -3.60204 -8.29368
-3.34394 -3.48795 -10.9615
-3.05767 -5.17563 -11.8605
-3.51605 -9.72084 -9.28935
-4.5806 -8.33794 -10.0241
-11.3289 -6.98896 -10.0233
-9.04293 -8.19467 -10.472
-8.17415 -8.11798 -9.20772
-11.5011 -7.44761 -5.86741
-10.4618 -8.95046 -6.31306
-9.99309 -13.9233 -5.30155
-11.2511 -12.5409 -4.9341
-10.0716 -15.3423 -0.969255
-11.1544 -13.8267 -0.336844
-12.0844 -13.3762 -1.38358
-18.9976 -12.5721 -0.753488
-16.7068 -12.2635 -0.20532
-14.8537 -11.8181 0.636017
-14.8167 -11.5377 4.34684
-13.4239 -16.9574 2.04532
-13.3699 -16.039 4.21512
-13.4849 -14.8707 5.83667
-9.45922 -16.8734 6.72317
-9.07978 -15.1781 7.56748
-10.4601 -14.7637 8.27862
-12.6499 -13.6658 14.1363
-10.5036 -13.6552 13.2731
-9.53099 -13.2019 11.5898
-4.60301 -9.02075 9.00009
-6.75949 -9.77032 10.4784
-6.52909 -10.9769 11.3458
-3.05168 -5.58892 12.5855
-3.92834 -8.33149 14.3517
-3.88088 -10.844 14.1677
-6.4345 -14.5688 21.6617
-5.88879 -14.0894 18.7163
-4.9878 -13.699 16.3079
-1.80313 -16.2693 13.9541
-3.73654 -16.0242 13.6545
-5.50719 -17.1342 8.89448
-4.86234 -17.8613 10.5602
-4.97594 -22.5847 11.1691
-4.60214 -21.6616 10.0406
-2.70383 -23.8574 6.61269
-4.5628 -23.6017 6.85825
-8.53473 -25.2827 4.46496
-6.73849 -25.9168 4.64817
-2.45398 -24.8816 -3.47928
-4.79426 -24.3966 -0.955194
-4.70842 -25.2927 1.42151
1.78021 -28.7727 -0.00967036
0.493253 -26.2286 0.832815
-1.09792 -24.6173 1.98624
1.02149 -19.7088 2.84874
-0.310312 -21.1684 3.37673
-4.74348 -18.7335 5.41017
-3.06005 -18.8427 4.54458
0.61034 -14.6207 4.23682
-1.31151 -14.3949 4.17958
-2.22775 -15.1812 5.12112
-4.25488 -12.9411 8.75623
-4.61507 -13.2591 7.31324
-6.09413 -10.5327 4.89029
-4.26871 -10.326 4.90599
0.0197995 -5.08871 7.28161
-0.00150497 -7.1101 6.05399
-1.5116 -7.61424 4.88631
-1.4613 -3.47903 2.893
-0.941377 -4.84485 2.42565
4.20449 -3.84301 3.20624
3.79652 -5.65547 2.65326
2.68082 -5.92439 1.65648
4.37883 -7.06757 -3.61688
4.89391 -7.9258 -1.91643
4.03152 -8.32187 -0.80711
3.76151 -13.0994 -0.111633
5.37743 -11.9346 -0.294052
8.37945 -14.1196 -7.01453
8.08079 -13.2112 -4.86068
7.68175 -12.0508 -3.27538
9.63415 -6.44755 -5.47151
8.56224 -7.66885 -4.39874
9.14807 -8.5379 -3.2497
13.3818 -7.31954 -0.333871
11.7541 -7.20909 0.73351
10.438 -7.03162 0.0384079
4.97295 -3.63283 -1.14302
6.90848 -3.29121 -0.0469416
8.82363 -3.72265 -0.0704274
13.7831 -3.33233 1.45282
12.5346 -0.766335 -0.00326528
11.0361 -0.703068 0.169175
10.0563 3.90682 0.795373
9.3592 2.67665 -0.458629
13.2966 8.80197 -2.30496
12.7185 5.35834 -2.72404
11.2634 3.42876 -3.65984
15.0193 -2.34838 -2.68468
15.0103 -0.0614296 -5.29478
13.5711 1.8162 -6.2683
12.392 -2.89566 -10.8034
12.8628 -1.69124 -9.31919
12.574 -0.188985 -9.26513
9.81271 1.61793 -12.8767
9.51536 0.336174 -11.4832
5.05368 -4.30714 -9.68612
5.51616 -2.58467 -11.2133
6.39455 -1.5581 -12.7163
-0.72025 0.772782 -12.4695
1.36898 0.315044 -13.3333
3.26882 0.137433 -13.6016
5.68448 2.61607 -17.1921
4.66952 3.15559 -15.6524
1.18529 4.34554 -16.4199
-2.10291 9.06738 -16.5179
-0.304386 8.92323 -17.207
0.325439 7.71185 -17.9151
6.88681 10.026 -21.0854
5.22832 9.70023 -19.6386
3.89114 8.87186 -18.3981
7.37789 6.76015 -12.8632
6.84873 8.18888 -14.5618
5.37474 9.53263 -14.9537
3.51736 12.4739 -11.7931
4.96465 12.802 -12.9534
6.76437 17.8918 -16.7449
7.08633 16.6643 -14.7682
7.285 15.8376 -12.8786
12.2781 13.927 -8.8417
10.5644 15.4135 -9.31496
8.92461 16.5213 -9.52268
8.04372 18.6468 -3.85125
7.28206 19.7549 -5.62063
8.64932 19.2153 -6.87022
12.9129 20.8953 -8.15221
13.3348 20.1488 -6.46149
12.27 19.1615 -5.87698
9.80293 15.7891 0.421466
11.2201 16.9646 -1.04481
12.4231 17.8369 -2.29501
15.3994 18.728 3.66158
15.1258 18.0361 1.4277
15.4992 17.233 -0.286477
18.6371 11.4797 -0.794578
18.1458 13.3295 -0.540746
16.6942 13.7261 -0.50672
12.2513 12.127 1.55577
13.4829 10.7227 1.05268
14.9717 10.8011 1.34628
20.86 6.62752 5.97499
18.4281 7.46407 4.36325
16.5734 7.53963 2.53421
17.7897 3.59879 -3.06509
16.5233 3.94098 -1.04892
15.4378 4.44532 0.63786
17.3936 0.275364 2.08932
15.7175 1.23686 2.62477
9.58234 1.28435 4.51102
11.4342 0.881714 4.14804
12.6192 1.6124 4.73499
12.8959 -2.75365 10.5872
13.1148 -1.82763 7.95082
13.6035 -0.281803 7.80524
18.0294 2.42064 11.8679
16.4308 1.93547 10.9761
16.5302 0.743302 10.002
20.6029 -2.63947 9.91437
18.9779 -3.46271 10.3527
18.0731 -2.57515 11.1198
16.245 -2.99177 18.143
16.5677 -2.53623 15.6013
18.2461 -3.27131 14.784
21.9366 -5.94005 13.733
17.5498 -8.54749 16.7243
18.9749 -7.67422 15.0553
19.8825 -6.55791 13.7097
timestep
8.83393 -29.9678 -39.5511
5.69147 -33.28 -42.0103
7.03073 -31.3967 -41.3828
7.82986 -29.8669 -40.5428
4.55597 -28.092 -39.853
3.46202 -24.3983 -37.2771
4.77879 -25.1096 -37.6187
10.1091 -20.5157 -36.2262
8.14583 -22.0669 -35.7738
6.96152 -23.5206 -35.0175
9.58091 -23.7012 -31.5901
7.83532 -24.9476 -30.6622
6.20094 -24.007 -31.2909
6.62494 -19.7251 -28.5651
5.38989 -20.8485 -29.307
1.3323 -19.3876 -27.4895
2.38179 -18.7189 -28.4144
-0.396757 -12.4506 -31.5382
0.895486 -13.7624 -30.2416
1.80332 -14.9225 -28.8552
3.24094 -15.8854 -20.2643
2.69694 -15.0818 -23.666
0.776902 -14.3887 -25.2317
-3.80322 -14.1249 -30.9175
-4.08743 -13.7962 -27.4673
-2.90674 -13.2156 -25.323
-2.10131 -13.6 -20.5402
-3.37919 -12.0695 -20.7618
-4.40923 -12.3273 -21.9504
-8.81203 -12.3218 -23.3457
-7.95004 -10.9069 -22.3726
-6.47067 -5.50467 -20.7319
-8.47616 -6.22856 -21.3719
-9.77545 -7.69225 -21.2043
-13.8458 -9.29498 -17.9103
-13.6488 -7.39107 -18.2997
-13.1997 -6.88925 -19.6277
-16.8364 -4.52463 -21.5829
-15.6898 -4.03951 -20.1552
-21.2227 -2.5321 -16.1897
-18.9535 -2.32088 -16.8025
-16.9892 -1.99189 -17.2597
-14.2693 -4.12262 -14.5026
-14.1162 -2.18136 -14.8188
-10.0556 -2.99819 -17.9668
-11.0244 -1.23802 -18.2436
-11.5483 -0.404417 -17.0515
-12.3779 6.94322 -17.5969
-12.627 4.27667 -17.3523
-11.3481 3.40215 -17.5334
-4.93123 6.34633 -21.5229
-7.32906 5.52417 -19.2897
-8.19056 5.24302 -16.8461
-5.54016 6.18153 -9.93721
-5.78008 5.5384 -12.8316
-6.81607 6.40147 -13.5144
-7.59802 11.5933 -12.1104
-6.60579 9.95589 -12.1309
-1.32557 11.1498 -10.9473
-2.89524 12.0428 -10.1714
-3.98099 11.2663 -9.72003
-6.49705 18.0022 -8.47234
-6.64674 15.5951 -8.44397
-6.6742 13.6883 -8.28955
-9.25527 11.0641 -7.72974
-13.5498 12.4139 -10.2572
-13.4719 10.5578 -9.8245
-12.0477 9.99036 -10.0943
-13.5596 7.21623 -13.0058
-12.556 8.29333 -13.45
-15.1867 11.0414 -14.8399
-13.8291 10.6914 -16.0585
-11.7475 10.2808 -20.218
-11.2372 11.4574 -18.6342
-9.74704 15.9681 -19.9874
-9.08985 14.6436 -18.9287
-7.01879 9.86701 -19.067
-7.37729 10.5072 -16.4008
-6.09675 12.7145 -15.693
-6.96756 13.9997 -15.8905
-6.37731 17.6744 -12.5217
-5.37696 16.1393 -13.2405
2.01663 16.0369 -12.7892
-0.199904 15.8398 -12.0918
-2.09852 15.7418 -11.4557
-2.09742 15.226 -6.26054
-1.58877 16.2928 -7.81014
-1.44539 24.2485 -9.15167
-0.0971097 22.0921 -7.62769
0.490767 19.5224 -7.47615
6.15689 15.7313 -7.34459
5.63297 18.6909 -6.94484
3.76748 20.2663 -5.9404
1.39086 24.0679 -3.92749
2.82332 23 -2.43815
4.42792 22.943 -3.45825
8.22802 25.7932 -4.65465
7.43237 25.2856 -3.01509
10.8484 25.7527 3.68359
9.1255 24.9939 1.31682
8.3431 25.9906 0.571485
6.82973 34.6706 -0.329072
7.76473 31.9405 0.262953
9.05706 29.7906 0.292755
13.6936 25.7595 0.231821
13.2975 28.0979 0.396118
12.8058 29.9424 0.823237
14.3526 33.338 3.75683
14.8901 32.9519 1.8654
18.5524 33.9129 1.33437
20.9795 33.1768 -4.99099
22.0882 33.4025 -2.95103
20.8976 32.9168 -1.39071
20.8573 26.2364 2.21745
20.0296 28.6859 0.804463
21.1514 29.4015 0.115771
23.5657 28.2131 -2.56646
22.4236 21.1813 0.161726
22.464 23.0138 -1.22772
22.3862 24.5858 -2.36989
20.4313 26.554 -9.29099
19.4858 26.1561 -6.54437
19.3548 24.5911 -4.46487
22.3583 18.797 -5.16332
19.2837 19.7016 -6.22534
17.528 21.4435 -5.6255
12.1008 15.3983 -2.17775
13.7614 17.5568 -3.26067
14.3978 19.9424 -4.03287
11.4994 24.0017 -4.78126
10.8483 23.0532 -3.2526
11.9407 22.3496 -2.45279
13.981 22.0524 1.86183
12.1268 21.7301 1.24854
7.04459 17.9611 1.83127
8.10372 20.0303 2.26261
9.38446 20.7782 3.5795
13.5339 16.806 7.14347
12.7868 18.055 5.94379
11.5491 19.0045 6.17373
10.4961 21.3845 12.0062
10.508 20.1649 10.5636
11.7466 20.3895 9.70457
15.0855 21.8228 11.1819
15.1329 19.9892 11.3718
18.8593 15.5992 13.3538
16.6106 15.9364 13.1446
16.3772 17.6455 14.0336
19.159 20.1483 19.3448
18.0168 19.9439 17.8217
17.7125 18.479 17.6163
14.2786 17.7613 20.586
15.4532 16.4992 19.7743
13.5402 10.9194 21.851
15.6896 11.369 21.3453
15.2569 12.6974 19.9539
11.2433 16.2609 14.834
12.9834 13.428 15.7082
13.2248 11.2646 17.1948
11.5973 7.30262 23.4356
11.4281 7.70812 20.5444
12.1386 7.74285 18.1422
15.0541 5.65964 14.2337
12.8718 3.99459 15.1866
11.6882 4.79709 15.7711
7.21702 3.37696 15.774
8.81328 2.34376 15.5419
7.95803 -4.20802 17.6427
8.84451 -2.53505 16.4091
8.45325 -1.36727 14.8654
6.96003 -2.74746 10.0131
7.0729 -3.40223 11.881
3.98861 -7.53405 16.5401
5.10415 -7.22109 14.4311
6.3224 -7.13416 12.8647
12.8109 -9.64649 12.0346
10.1618 -9.9109 10.7692
7.74644 -9.42155 10.256
4.5052 -12.9624 10.0202
4.70178 -11.3626 9.00552
1.43304 -9.55507 7.74363
1.929 -8.8609 9.43021
2.02235 -4.80802 12.9111
0.471446 -6.05068 13.0458
0.616326 -7.50171 12.7999
0.586105 -11.62 18.763
-0.473343 -10.3999 16.9791
-1.19607 -9.55977 15.3467
-6.55788 -8.25928 13.4748
-5.8531 -10.6265 14.4022
-4.89573 -10.3111 16.0701
-3.55151 -8.17953 19.7095
-4.83693 -9.29776 20.5013
-4.91193 -10.6874 19.7837
-5.89005 -12.834 22.8518
-7.87339 -15.2851 18.8894
-5.65189 -15.822 19.004
-5.4659 -15.9917 20.9525
-7.1241 -22.0155 24.2666
-5.77522 -20.5569 22.8913
-4.30931 -19.388 22.159
-5.1975 -25.6274 17.5541
-4.40759 -23.7666 18.7824
-3.64682 -22.2362 19.637
0.279727 -20.7018 16.4698
-1.2147 -19.3923 16.7807
-2.61704 -20.0745 16.7244
-4.66113 -18.0537 13.1022
-3.74706 -19.715 13.1339
-3.28572 -23.5811 10.6911
-2.64349 -22.3046 9.42572
-2.08914 -21.161 10.0568
-6.62222 -17.851 7.94051
-4.36242 -17.8138 8.0574
-2.46279 -17.9345 8.15534
0.20445 -14.9073 8.08732
-1.27314 -14.3526 9.01616
-5.78009 -12.2286 10.352
-4.35451 -10.9609 10.4043
-3.47625 -11.1755 9.13492
-3.73134 -6.5999 3.08226
-3.61349 -7.65447 5.10559
-3.36099 -8.09822 6.92977
-4.6159 -4.26323 15.3571
-3.8572 -4.97241 12.0193
-4.63574 -5.97252 9.83101
-11.4596 -8.82785 7.80505
-9.75126 -6.22371 9.56861
-8.03814 -4.25546 9.53001
-6.3618 1.39986 8.74531
-8.10175 0.469044 8.55375
-8.77233 -0.472549 9.54994
-10.9852 0.648856 13.5518
-11.7122 0.322562 11.8014
-15.6803 3.90214 8.04268
-15.0084 2.70801 9.35551
-13.8988 3.0911 10.3334
-12.7359 7.58961 12.1484
-14.2684 6.77907 11.2262
-17.8932 8.51686 11.6284
-17.211 8.96466 9.96187
-17.7659 11.1903 4.9306
-16.3227 11.547 6.01958
-16.6361 11.7994 7.51711
-21.168 12.2634 8.6815
-19.8491 13.4709 8.68918
-21.5914 11.2223 14.9544
-20.1393 12.1627 13.3634
-18.803 13.011 12.3516
-13.9362 17.3926 13.3546
-14.7666 15.1118 13.7517
-15.5388 13.4331 14.382
-14.2491 11.7231 17.5092
-13.3678 14.9064 22.9914
-14.2784 14.9553 20.8686
-14.5308 15.2782 18.9806
-10.0078 15.9048 18.6653
-11.0805 16.2393 17.7784
-10.0283 10.831 13.2716
-9.35977 12.6538 14.4636
-9.97436 14.4638 14.6033
-9.94276 19.2338 12.2405
-9.96962 17.6402 11.1051
-10.7918 16.4019 11.4499
-13.7338 15.3363 8.92447
-12.736 13.8996 9.31244
-6.0593 10.3524 10.4824
-9.16994 9.94383 9.13369
-11.0916 10.845 7.67035
-16.1203 7.3281 4.87559
-13.8331 7.36584 4.83688
-12.4601 7.59231 6.27049
-10.323 4.86511 9.4371
-10.708 4.6044 7.67386
-9.22752 1.46247 4.27788
-10.5857 1.43333 5.63449
-13.6885 -0.743218 7.49966
-13.0279 -2.90945 7.06691
-11.3942 -2.25411 6.32726
-7.47089 -4.11259 4.25764
-9.21323 -4.78039 4.63623
-11.7489 -8.7069 3.15442
-10.2414 -8.4882 4.32102
-8.24547 -11.651 4.92703
-9.22084 -14.1755 2.0956
-7.43738 -13.9548 2.05527
-3.09661 -14.8914 0.485384
-4.15064 -13.3284 0.328162
-6.53434 -13.0219 -5.9574
-6.38483 -13.4129 -4.11221
-5.59375 -12.5005 -3.12488
-5.6673 -6.44145 -0.578206
-6.19454 -7.84085 -2.46809
-6.85408 -8.99925 -3.96751
-10.1443 -7.99211 -7.25775
-8.57061 -7.79114 -7.25139
-2.53586 -5.80828 -13.7315
-4.27432 -5.36847 -10.6653
-6.36427 -5.51839 -9.19404
-10.1603 -3.57409 -3.77753
-8.29383 -2.02051 -6.11571
-7.87587 -2.0634 -8.71129
-5.97721 3.13676 -4.74085
-5.62623 2.52067 -8.1064
-6.38296 1.01967 -10.0271
-8.6765 1.76288 -13.2826
-6.97141 1.01657 -14.7528
-5.44719 1.56904 -13.8061
-1.14286 2.84172 -14.9003
-2.68805 3.97218 -14.8881
-1.46533 8.76469 -14.8657
-2.5255 7.54003 -16.1433
0.665004 7.25337 -21.7156
0.0369183 7.07357 -19.9541
-1.38472 6.8395 -19.5605
0.788906 2.8793 -21.2268
-0.330732 2.22131 -19.8728
-1.59645 3.01258 -19.6111
-6.93755 1.12509 -19.0777
-5.253 0.056503 -18.6734
-3.93006 0.547997 -18.043
-1.32541 -1.52333 -10.7789
-1.69397 -1.58073 -13.4119
-2.5799 -1.68248 -15.2224
-5.64298 -5.34015 -16.1077
-5.77269 -3.66367 -15.0635
-11.7816 -1.63806 -11.1889
-9.63657 -1.88463 -12.878
-8.77644 -3.06032 -12.7946
-10.13 -7.41806 -11.3312
-11.0316 -5.79499 -11.5445
-15.2714 -6.82449 -10.0817
-13.8471 -6.14385 -9.00943
-16.6713 -9.52123 -6.73128
-14.8915 -9.95642 -6.24827
-14.0028 -8.71981 -6.18938
-11.0076 -6.20873 -0.554515
-11.1268 -7.93265 -2.24257
-11.0221 -9.27398 -3.78854
-11.0577 -12.5209 -1.83059
-16.7041 -11.6322 1.85693
-14.77 -12.8993 1.44912
-12.9499 -13.7518 1.41133
-13.8709 -17.7148 -1.49783
-12.2148 -17.9784 -0.608787
-12.1262 -17.3873 0.804283
-7.63776 -18.1197 3.67185
-9.48315 -19.1762 4.50776
-9.87415 -19.8384 2.62084
-8.78551 -26.5437 -0.159225
-8.63968 -24.1422 1.00324
-9.88593 -23.4212 1.46926
-13.4931 -28.4837 7.17221
-12.0207 -28.4077 3.98827
-11.8834 -26.6538 2.14153
-19.4405 -25.2869 2.15071
-17.2 -26.6768 0.715129
-14.968 -27.8631 0.216476
-14.6644 -25.6137 -3.64122
-14.5621 -27.5846 -3.57813
-9.51569 -28.0333 -3.8096
-11.0673 -29.0608 -4.37381
-9.85806 -32.7588 -6.41839
-10.1205 -32.8125 -4.94258
-5.57522 -34.0563 -3.6929
-7.07729 -33.3613 -2.71114
-10.0441 -31.619 0.171174
-8.19248 -31.2559 0.120634
-3.50563 -25.1563 -0.129324
-4.86946 -27.7671 1.75796
-6.92988 -28.8896 2.93203
-10.4662 -25.6035 9.39842
-9.34283 -26.5289 6.75552
-7.81257 -25.7195 4.86415
-5.41414 -21.6349 5.84
-6.32979 -22.2936 4.23524
-5.29705 -21.0639 -0.456558
-4.82054 -20.4687 1.3025
-0.259673 -19.0098 3.98399
-1.4971 -17.7181 3.1771
-3.01742 -17.7846 3.35834
-3.65095 -14.0865 6.38777
-3.54047 -14.2882 4.91319
-1.2801 -11.4274 3.2395
-0.22268 -12.9693 3.48224
3.86887 -16.6348 6.34291
3.67379 -14.4843 5.5512
3.29123 -12.7194 4.8335
6.61594 -9.57915 5.64244
6.01357 -9.98614 4.31951
10.2454 -12.3097 3.60771
8.9214 -13.3563 2.48764
7.81334 -12.4286 2.0073
6.14778 -14.6214 -4.37763
6.98797 -13.8083 -2.79848
6.61121 -14.0862 -1.33116
7.23485 -18.5344 0.0140366
8.62428 -17.3315 -0.637944
9.5582 -20.2886 -6.51234
10.0922 -18.5668 -5.00363
10.7021 -17.0909 -3.84124
12.7981 -13.5078 -6.07569
11.8265 -12.8278 -4.44011
11.7288 -13.5412 -3.17345
14.1494 -8.95887 -0.682563
13.0141 -10.2934 0.273133
11.7327 -10.8185 -0.480296
6.44144 -9.93057 -2.95631
7.07876 -8.54872 -1.26024
8.92779 -8.3181 -0.565551
12.9362 -5.93317 2.93416
10.5461 -4.25142 1.59887
9.29993 -4.98744 1.25761
5.61425 -2.89131 2.80273
6.94267 -2.05468 1.68554
10.296 5.84146 3.87036
9.83032 2.58129 2.85365
9.63547 0.598907 1.28582
12.0578 -6.67979 -3.33098
11.5513 -3.28754 -2.70972
10.8034 -1.011 -2.04453
8.19552 -1.96016 -6.63871
7.20503 -1.61213 -5.08346
7.67235 -0.494914 -4.10714
3.78953 3.2236 -4.08516
4.60095 1.69103 -3.33342
2.65981 0.762673 2.9374
1.92668 0.804766 0.722278
1.49046 0.927625 -1.18534
-5.40442 4.46695 -0.86817
-3.30913 3.5815 -1.24301
-1.73215 2.79503 -2.09385
-2.16736 2.3492 -6.58098
-1.34851 3.93597 -5.74487
-3.49351 7.03461 -5.69843
0.071364 10.8502 -5.78979
-1.7818 11.2729 -5.19352
-2.42683 10.365 -4.18352
-3.24629 11.1061 2.72509
-3.29007 11.9664 0.590064
-3.50855 12.6424 -1.26802
0.883731 12.9799 1.03099
1.43375 13.8935 -1.02691
-0.335214 14.5708 -1.37594
-0.56314 19.3329 -1.87876
0.57793 18.0463 -2.67151
7.87754 20.0415 -2.64383
5.63642 19.3885 -2.07246
3.86874 19.1882 -1.23354
-1.2116 19.8331 3.24647
0.942167 20.1773 2.56559
2.6886 20.8061 1.96214
5.66188 25.9453 6.4753
5.07984 24.8374 4.54839
5.21877 22.9772 3.94388
6.70861 22.5784 8.06701
5.93742 20.6895 7.79452
6.24919 20.2325 6.41352
8.91955 12.9911 5.75201
7.74189 14.9593 6.10031
6.70425 16.4556 6.72727
7.18938 17.5118 14.3714
7.73248 16.6661 12.2008
7.99696 16.0154 10.2721
12.7068 11.9456 8.37553
11.8235 13.2916 9.55641
10.3961 13.0237 9.93406
8.38071 10.8654 14.5564
8.67811 9.82921 12.9491
9.92291 9.97113 12.1026
15.6491 8.42371 8.28514
13.4283 7.31111 9.92351
11.3257 6.60933 10.9768
6.26819 2.03446 9.78509
8.30114 2.69055 10.5736
10.0638 3.1009 11.3377
11.32 -1.39214 9.7875
11.3378 -0.569831 11.6629
13.3057 -1.16188 17.8064
12.7891 -1.27439 15.9626
13.7339 -1.27594 14.7595
20.4643 -4.26039 14.7727
18.2347 -2.43357 14.6753
17.0748 -2.65668 15.5866
18.7539 -4.74093 21.6271
17.6931 -4.54696 20.0254
18.5211 -4.18402 18.756
22.1107 -6.61664 21.1575
22.7625 -5.92123 19.5021
21.6785 -6.09738 18.4703
23.6496 -7.5119 12.5351
23.5462 -8.50256 14.9609
22.7475 -9.17188 16.5923
22.1427 -11.6275 20.1594
24.9608 -13.9623 17.7473
25.4911 -12.0793 18.8841
24.0754 -11.114 19.6551
timestep
21.5043 -2.70166 -32.1689
16.547 -0.930673 -32.7879
18.3404 -2.29776 -32.2587
20.1247 -2.92158 -31.7222
18.7492 -2.31227 -28.3136
15.4657 -1.30504 -25.234
15.5718 -2.47063 -26.1718
10.7592 -5.96374 -30.3638
11.0231 -4.99675 -27.832
12.2445 -3.42118 -27.6526
14.349 2.77247 -31.5235
13.0391 1.17021 -30.4988
11.9196 -0.243625 -29.7539
7.52796 1.74025 -29.3564
8.44051 0.889256 -30.8094
5.78097 -0.109869 -34.6587
6.77547 1.00785 -34.1446
7.65494 4.06073 -40.1121
6.92801 3.97048 -37.9539
6.19058 4.07796 -36.1432
-3.33511 3.78941 -36.6585
0.111955 4.54132 -36.4753
2.41898 4.44615 -35.3223
6.70264 6.05748 -27.8307
4.6501 4.82372 -30.4458
2.66135 3.73784 -31.6199
0.281998 4.54046 -27.393
-1.05116 3.65644 -28.5261
-0.436103 2.71536 -29.6179
-2.57348 -1.62954 -30.2353
-3.21117 0.129259 -30.2721
-8.01738 2.34712 -33.6619
-7.74503 2.35414 -31.3956
-6.59491 1.82821 -29.9013
-7.56046 1.39507 -23.5243
-7.22878 2.31252 -25.2493
-8.21941 2.23988 -26.432
-13.0206 2.50418 -25.3995
-11.4644 3.5573 -24.9119
-12.2654 3.61867 -18.1049
-11.9318 2.51862 -20.2277
-10.7465 3.67939 -21.2011
-7.06717 6.86875 -19.9804
-7.43889 4.95932 -19.5934
-2.19078 1.93583 -16.7815
-3.40552 2.98288 -17.8858
-4.81576 3.35007 -17.4475
-5.70701 4.55175 -10.484
-5.27684 3.3429 -12.7745
-4.91074 4.30035 -13.8451
-2.20852 8.06495 -18.0747
-1.63265 8.06289 -14.6133
-1.99392 6.61905 -12.5359
-3.04078 7.15018 -5.29944
-2.20497 6.3017 -7.89433
-2.54358 7.32275 -9.02265
-2.27016 11.9977 -9.26202
-2.18255 10.9409 -7.75034
-2.86669 11.2513 -2.32978
-4.36621 11.4674 -3.68802
-4.53869 10.618 -4.901
-9.88595 6.9219 -1.4966
-9.13852 8.51833 -2.96605
-8.16811 9.61237 -4.26949
-10.7556 12.3293 -4.34
-14.4966 12.3066 -7.82629
-12.9835 11.2712 -8.46428
-12.1947 10.6153 -7.30645
-12.1966 6.22851 -8.65301
-11.0317 7.20845 -8.61684
-11.9922 8.84296 -12.0432
-10.2643 8.32059 -12.1722
-5.91555 8.69782 -14.4738
-6.64838 9.4729 -12.8677
-8.10384 13.8307 -14.8871
-7.78982 13.1296 -13.1166
-7.31182 8.48547 -9.05289
-8.95354 10.6954 -9.33669
-7.79057 13.0472 -8.66866
-8.06105 14.316 -9.5323
-8.85192 18.7333 -6.91189
-7.4895 17.4625 -7.4799
-0.263443 17.4445 -5.27934
-2.57653 17.7584 -5.08504
-4.5422 17.2345 -5.11326
-7.08302 14.073 -1.87033
-6.11861 15.6931 -1.95538
-5.22152 21.8071 1.58142
-5.73764 19.1966 2.97191
-5.49417 17.081 1.47589
1.12862 12.74 1.53109
-1.26134 14.1676 2.44925
-3.18089 15.0663 3.92335
-6.59816 12.2583 8.9541
-4.80463 13.6412 8.27271
-3.51075 15.0011 7.72892
-1.60642 19.0444 9.85061
-1.20687 17.144 9.92844
4.4202 13.4578 12.7298
2.35846 15.007 11.3446
1.18343 15.3563 12.254
-0.490332 16.0358 20.8084
0.874813 15.2053 18.2578
1.91544 15.044 15.9434
7.05318 17.8296 17.1968
6.31635 15.6377 16.8176
5.46833 13.8728 16.6899
8.52851 10.0435 16.3963
7.24911 10.6094 17.751
8.62407 12.348 20.7196
11.5856 9.53621 26.3154
10.0216 9.4977 24.5542
10.9047 10.5203 23.0702
16.8979 13.3584 19.9673
14.7605 12.3977 21.5742
13.9548 11.1881 20.9891
15.5059 8.53663 18.6661
22.1155 10.6162 17.4487
19.8054 10.8477 17.5675
17.8667 11.0836 17.081
11.8599 14.93 15.4069
14.3106 14.3033 13.7783
16.4171 12.9718 14.188
20.6559 10.8542 6.58423
18.7788 11.791 9.51773
17.9687 13.7029 10.9118
15.3458 21.5105 8.26133
17.3476 19.1919 8.21605
17.8685 16.7961 8.64251
18.32 13.4529 4.56021
19.6035 14.8594 4.70747
20.1407 15.2308 6.15569
24.7366 16.4729 8.68217
23.6249 16.3398 7.10786
28.3091 20.8529 4.67869
26.5502 19.3906 4.49954
26.0932 17.4409 4.36282
30.4238 12.4553 5.10012
29.4575 14.0368 5.51888
28.0121 14.2735 5.1734
23.9515 9.53432 7.23357
24.8956 10.7466 6.09819
25.2425 12.1047 6.63157
26.3173 13.1088 10.3216
26.3715 11.2088 10.1898
24.2748 4.9084 9.88466
24.1465 6.56051 11.4232
24.1086 8.47934 11.5788
21.8285 13.1639 12.0432
20.8966 11.7765 13.0193
21.7216 10.6395 13.661
17.7553 8.16722 14.6836
19.5882 7.72708 14.7334
22.6748 3.53379 14.3243
21.1523 2.85699 15.9691
19.6954 3.99507 15.2039
14.4711 6.40406 11.9523
14.9675 3.357 13.656
16.5746 1.77844 14.9983
16.0764 -5.21611 20.7235
16.2292 -2.92144 18.8836
16.3171 -1.57687 16.7527
14.9856 -7.4752 12.1135
15.9967 -5.36532 13.8267
14.9547 -4.30149 14.4128
10.3263 -4.59169 16.0328
11.6115 -5.76582 15.4813
7.46732 -10.9028 17.0432
9.59667 -10.1739 16.4933
10.4359 -9.38174 14.9805
10.0905 -10.4807 10.05
9.06957 -10.6773 11.6556
3.04927 -12.4546 15.124
4.5669 -12.4237 13.3254
6.05481 -12.9179 11.9787
9.69483 -19.9697 8.32814
7.68632 -18.0629 9.58926
6.03265 -16.2813 10.1307
1.31164 -16.0611 11.9575
2.19066 -16.0417 10.2576
0.0558602 -15.4702 6.99838
0.12749 -13.956 7.90667
-1.20666 -7.55739 8.4831
-1.01327 -9.35207 7.7518
-1.28041 -10.5042 8.64454
-4.95233 -13.8653 12.6285
-4.95485 -12.6876 10.5773
-4.6372 -10.7676 10.3925
-6.10172 -4.16649 7.88743
-6.13358 -6.15639 9.65074
-5.56504 -7.10954 11.2037
-4.48152 -4.49405 15.6571
-6.3907 -5.04403 15.368
-6.68103 -6.32419 14.7447
-10.1959 -7.28649 15.4845
-14.1247 -6.84422 17.0888
-13.6318 -8.67206 18.3167
-11.8169 -8.20673 18.7524
-11.2514 -5.36393 25.2539
-10.8201 -6.96555 23.6871
-10.2771 -8.25158 22.3
-15.0943 -13.5524 24.9332
-13.1163 -12.703 24.0487
-11.5438 -11.7256 23.2389
-8.5014 -16.0096 21.4663
-8.33609 -14.228 20.7419
-9.59929 -13.4705 20.5061
-13.1373 -13.5622 17.079
-12.3043 -14.8221 18.3337
-15.5033 -18.5386 18.7024
-14.5931 -18.6149 17.0903
-13.0432 -18.3752 17.0444
-13.9951 -19.349 10.7828
-12.7429 -18.3714 12.4034
-11.7182 -17.4083 13.7135
-8.30562 -16.5224 12.07
-8.99546 -14.9727 12.7949
-8.92059 -11.2324 16.1895
-8.65054 -10.6096 14.333
-9.42942 -11.1276 13.177
-9.09893 -9.68024 7.02369
-9.61297 -8.73865 9.22156
-10.0404 -8.12519 10.9732
-7.49578 -1.62724 13.3696
-10.0796 -2.66093 11.3433
-11.7092 -4.75836 11.6326
-17.1449 -10.4578 16.1785
-16.3658 -7.90772 13.9063
-15.0685 -6.35202 12.2936
-15.1594 -2.12746 9.18269
-16.8921 -2.77599 9.72402
-17.1198 -3.40922 11.0477
-20.8786 -5.89708 11.7083
-20.746 -4.46655 10.5854
-22.5759 -3.4983 5.81346
-23.9073 -3.39041 7.19038
-23.5044 -2.87407 8.53197
-25.1621 0.0949995 12.0568
-26.0251 -0.911403 10.638
-29.9706 -1.21475 10.2985
-29.2122 0.12305 9.12171
-31.9324 3.38094 6.44773
-30.1294 3.99592 6.56755
-29.4125 3.6046 7.83414
-28.1816 6.88479 11.6655
-29.6663 6.23184 10.6437
-36.3466 6.91143 12.7317
-34.5353 7.58283 11.5719
-33.0429 7.98651 10.3817
-28.5848 9.108 14.7162
-30.0657 10.061 13.1785
-31.1245 11.0314 11.7888
-30.2729 14.5791 10.7408
-35.5073 19.7261 9.45207
-33.8731 18.1556 8.96409
-32.7256 16.6541 8.54449
-29.4116 18.6574 6.01527
-30.2152 17.4379 5.91576
-25.2699 15.6398 9.43677
-26.8134 14.2703 8.51713
-27.9101 14.4212 6.92747
-26.5447 12.1438 1.94155
-26.3817 11.327 3.76108
-27.5305 11.3112 4.81524
-29.9599 8.44908 6.27503
-28.1948 8.29298 7.00433
-21.1005 3.91887 11.5788
-23.8015 5.6049 10.222
-25.5099 6.03037 8.39344
-23.2559 1.62099 4.39374
-25.4783 1.63116 5.13816
-24.8264 2.64004 6.73511
-21.4697 0.131745 9.23078
-21.6986 0.682394 7.38689
-17.9586 0.11424 4.19372
-18.791 -1.0245 5.48284
-19.2941 -8.13929 5.51968
-18.4534 -6.20039 6.45302
-17.4187 -4.5341 5.93712
-13.5304 -4.09211 2.9844
-15.2063 -4.88562 2.84459
-15.6448 -6.13322 -2.44472
-14.7018 -6.31328 -0.6492
-11.0241 -5.59886 -0.383347
-7.33438 -5.45775 -1.94849
-8.50385 -6.37395 -3.15807
-9.86655 -8.70276 -6.94653
-8.62917 -9.45834 -5.53692
-5.26866 -11.7874 -8.83514
-4.62638 -10.443 -7.69859
-5.09087 -10.2663 -6.27121
-2.04078 -11.5049 -1.59227
-0.833127 -9.90177 -2.83203
-2.25564 -9.29023 -3.96552
-1.15797 -4.8064 -4.51074
-0.665453 -6.10257 -5.26021
1.92911 -7.41125 -12.7059
1.83974 -5.96971 -9.55852
2.18672 -4.57048 -7.30611
7.34255 2.07933 -3.25901
5.87402 -0.292642 -5.31694
3.6753 -1.54912 -5.67279
1.33074 6.24949 -3.2673
2.03617 3.09918 -4.68461
1.76873 1.54789 -6.7133
-1.55348 2.32108 -12.0975
0.339584 2.99593 -10.847
1.95763 3.55906 -9.94872
5.71829 5.61465 -12.13
4.15214 6.36482 -11.3801
2.25517 10.4003 -10.3574
2.09608 9.53736 -12.0685
2.06163 14.1142 -15.2265
2.3392 12.33 -15.8721
1.56897 11.1329 -15.466
5.32946 9.66267 -18.4206
4.68398 8.3587 -17.0619
3.18978 8.09095 -17.1023
1.00954 4.07641 -20.3428
2.52697 3.7656 -19.1278
2.59506 4.35859 -17.6063
7.22758 1.90364 -14.2816
4.64364 1.72434 -13.8995
3.28649 1.50557 -15.2675
2.10866 -3.2868 -16.0067
1.5523 -1.86762 -14.8048
-1.43118 -2.44951 -8.07269
-0.70603 -1.83978 -10.5242
-0.073978 -2.88468 -11.4133
-1.16765 -7.55765 -10.932
-2.20224 -5.9591 -10.835
-4.82921 -4.63371 -6.48408
-4.92643 -4.82759 -8.43112
-7.35753 -3.97819 -12.3954
-8.77626 -3.71473 -11.0806
-8.26775 -3.27958 -9.74895
-10.2198 2.36525 -4.98167
-9.76124 0.283489 -5.90248
-9.53841 -1.57781 -6.56062
-11.7462 -3.62856 -4.28407
-12.8331 2.75201 -1.32272
-13.025 0.347255 -1.4893
-13.2849 -1.54301 -1.55056
-17.4568 0.475816 -2.80663
-17.8737 -1.37092 -2.70351
-16.9897 -2.0472 -1.72711
-19.7596 -2.15877 1.28462
-20.1374 -4.37553 1.35179
-19.0936 -4.85056 -0.150731
-19.1795 -7.30818 -5.02623
-19.1319 -8.91449 -2.90918
-19.8644 -8.26238 -1.73202
-24.2162 -12.9228 3.85871
-22.0349 -11.0655 2.00099
-21.1244 -11.5701 -0.249988
-28.0623 -15.8731 -2.04572
-25.6787 -14.4085 -3.11553
-23.2827 -13.6575 -2.63036
-18.7355 -14.449 -3.28666
-20.2167 -15.0481 -4.38157
-20.7649 -20.2386 -3.19616
-21.4889 -18.6542 -4.24337
-25.142 -20.2684 -6.5448
-24.9318 -19.1662 -5.71444
-26.2862 -21.799 -2.11833
-26.1244 -19.9104 -2.22076
-26.9589 -16.9581 1.60985
-25.4473 -17.3977 0.568178
-16.9721 -16.2785 -0.480173
-20.283 -15.9312 0.527436
-22.2486 -15.8192 2.10789
-19.2774 -12.8765 10.0281
-20.4837 -14.0318 7.59231
-20.9269 -13.8791 5.09118
-16.5711 -14.8613 3.75896
-17.6031 -13.4133 3.21492
-16.1392 -9.39632 0.860383
-15.6396 -11.1743 0.790025
-10.9858 -14.5726 -2.65522
-12.1138 -12.9423 -2.29019
-12.4583 -12.5719 -0.790777
-8.78195 -12.733 2.45062
-9.41724 -11.6995 1.37237
-6.38619 -10.0899 -0.772964
-7.33407 -11.3856 -1.79503
-6.38751 -15.4535 -8.22497
-6.52829 -14.9963 -5.90064
-6.5577 -14.5425 -3.9851
-3.66459 -17.8457 -2.11049
-3.57718 -16.8039 -3.25703
-2.20494 -20.8246 -5.17531
-3.34344 -20.1304 -6.49224
-3.22197 -18.5737 -6.59165
-3.52377 -15.319 -12.3435
-2.97228 -16.3119 -10.7038
-3.84367 -17.3432 -10.1632
-3.64647 -21.2284 -12.3341
-2.08991 -20.1637 -11.8346
-1.7956 -18.6774 -17.6657
-0.570285 -18.2901 -15.7249
0.442279 -18.2616 -14.0779
1.47879 -13.4238 -15.1302
1.33003 -13.8446 -13.2276
1.89846 -15.1486 -12.5424
5.84077 -16.1474 -9.60166
4.41047 -15.494 -8.52951
3.49899 -14.4792 -9.23506
-0.0966335 -10.2141 -7.78762
2.17503 -10.2225 -7.3535
3.81481 -10.7637 -8.17843
9.51731 -12.8863 -2.89093
6.67077 -12.1253 -4.49874
6.7814 -11.4641 -5.94706
10.3699 -9.70149 -8.57983
9.79548 -11.5622 -8.09221
11.0699 -17.3286 -3.9361
11.481 -16.499 -7.37027
11.837 -14.6043 -9.11359
18.082 -10.56 -11.7295
15.5208 -12.8318 -12.4788
12.8905 -13.0859 -12.4051
9.87684 -16.9053 -14.6114
9.0049 -15.399 -13.8306
9.53574 -14.0059 -13.7555
5.13647 -12.8218 -13.0524
6.54073 -11.6599 -13.4699
9.50077 -8.16504 -14.7219
7.30159 -7.31019 -14.3878
7.09871 -7.96516 -12.5741
10.3603 -4.17508 -6.8878
8.84672 -5.08885 -8.40201
7.45332 -5.65628 -9.63815
4.14533 -3.07081 -11.6431
5.89896 -2.46192 -10.9928
6.03654 1.1633 -10.1518
10.1886 1.28317 -6.59233
9.56234 2.9387 -7.474
8.01446 3.27984 -7.74862
4.60202 8.1613 -4.37461
6.46358 7.24657 -5.21956
8.18593 6.75097 -6.01508
13.0155 5.2111 -6.1998
13.3274 7.47675 -5.89555
11.6766 7.82904 -4.95424
12.6089 9.29601 -0.373022
12.6006 10.241 -2.04731
13.5427 17.4662 -2.62119
12.7807 15.1848 -2.63319
14.0976 13.769 -2.44429
14.1695 13.1112 4.24838
15.1999 12.6311 2.2042
16.2202 12.9728 0.562097
21.1343 12.7876 -3.9326
20.1447 12.7485 -1.87209
19.4586 11.4058 -0.553365
23.0135 13.2937 1.53053
22.5755 11.9685 2.94602
21.8552 10.7794 2.29206
22.9747 3.54048 2.93546
21.983 5.58274 3.53235
21.5399 7.3504 4.10036
16.4558 8.12975 7.57615
18.6075 7.22035 7.53562
20.3624 6.26121 7.43401
18.5318 2.18703 7.33415
20.3908 1.61762 6.87769
21.4279 2.6141 7.36354
26.4156 3.17717 6.22567
25.9803 1.73492 7.54173
24.7281 0.766796 7.13898
22.4084 -6.97732 4.28319
24.1535 -5.05964 5.88039
25.0591 -3.01461 7.17366
28.5041 -6.49651 9.04556
29.3874 -4.6202 10.1355
28.0738 -3.23284 9.60156
28.1446 -0.187706 12.9408
29.5682 -0.28341 11.5147
31.8292 2.81104 7.99514
32.269 3.18873 9.91174
32.3928 2.2012 10.95
33.6444 6.24284 17.161
32.5261 4.99075 14.8159
33.2092 3.76344 14.3447
35.7101 -0.428903 18.8506
35.2126 0.434229 17.154
34.3163 1.54078 17.289
32.6209 1.3145 21.8619
32.4735 3.14287 21.1226
33.7463 3.54185 20.4582
37.9247 8.90421 23.403
36.8813 6.78424 22.0615
35.8067 5.49771 23.0693
37.2956 7.26944 28.0825
36.5359 2.27927 28.833
36.3078 4.32279 27.7674
36.204 6.00222 26.7619
timestep
-11.0311 -25.864 -44.0988
-14.6168 -26.5062 -41.0493
-12.4301 -25.7082 -41.8041
-10.7876 -25.2064 -42.8378
-10.4105 -21.4774 -42.6142
-6.40324 -19.2049 -43.0627
-7.08371 -19.7651 -41.878
-3.23112 -16.7926 -36.3162
-3.94371 -19.0653 -37.3997
-5.32881 -18.3845 -38.716
-9.42428 -14.1335 -40.0156
-7.44904 -14.6139 -38.8001
-5.73278 -14.7563 -37.9069
-5.91224 -12.8664 -33.2205
-5.12856 -12.4723 -34.8943
-0.587238 -11.2066 -35.5714
-1.32088 -12.2732 -34.8463
-1.59922 -9.50488 -27.6925
-1.25783 -10.9165 -29.4967
-1.35838 -12.1139 -31.0078
-4.67061 -19.8688 -31.9137
-2.9228 -17.0016 -30.9945
-3.17456 -15.0461 -29.3516
-3.99746 -7.35501 -25.5103
-5.3269 -10.6056 -26.3697
-4.65549 -13.2247 -26.4083
-7.10722 -14.827 -23.651
-6.11711 -16.5134 -24.0782
-4.63016 -16.3099 -24.2884
-0.878924 -18.9035 -23.0554
-2.68574 -19.5047 -23.3421
-5.97075 -22.0879 -26.5771
-5.42986 -23.2573 -24.7579
-5.59738 -21.8526 -23.2927
-9.89575 -25.7439 -20.2641
-8.26614 -24.6799 -20.4717
-8.25671 -23.2807 -20.9644
-8.39238 -19.937 -16.5905
-8.7462 -20.3209 -18.514
-12.6361 -15.5006 -22.6702
-11.0099 -16.4299 -21.3764
-9.66296 -17.0698 -20.1144
-5.85401 -15.5002 -17.6913
-7.72188 -15.3416 -17.3527
-7.89642 -9.14475 -19.4555
-8.11084 -10.9942 -19.1711
-8.71317 -11.7619 -17.8641
-14.452 -9.23511 -13.9715
-11.9657 -9.87082 -14.8993
-11.8019 -10.1103 -16.4274
-18.7877 -6.14341 -20.3231
-15.9568 -7.54428 -18.9746
-13.8258 -7.16732 -17.694
-17.9146 -5.40583 -14.7122
-15.3165 -5.52016 -13.5
-14.2054 -5.24738 -14.3847
-9.86499 -3.26911 -14.496
-10.9192 -3.94372 -13.1057
-8.39695 1.19036 -12.7586
-10.2443 0.832964 -12.5344
-10.8317 -0.311342 -11.7775
-14.6753 2.31038 -5.68528
-13.9466 1.73954 -7.81648
-13.6338 1.16788 -9.62734
-16.3134 1.56737 -12.3316
-21.4823 2.44806 -11.2471
-21.0443 2.61411 -13.1162
-19.6083 3.19939 -13.515
-20.8732 7.11121 -15.8887
-20.4378 6.84088 -14.4184
-23.9186 6.08114 -12.762
-23.0297 7.19189 -11.6876
-20.5037 9.54014 -8.51897
-21.9492 8.35831 -8.05893
-24.5245 6.49043 -3.87819
-23.9056 8.08851 -4.83985
-24.1169 15.9459 -0.43679
-24.5454 15.1264 -3.08397
-24.977 12.4582 -3.21534
-23.7144 11.8286 -4.08671
-19.0873 11.7562 -5.11516
-19.9906 12.8178 -3.79394
-18.2909 19.0714 -0.0946088
-18.1204 16.8836 -0.902279
-17.8223 15.3756 -2.19058
-12.8526 15.1602 -3.30734
-14.0049 14.9943 -1.80245
-16.0192 16.4208 6.45923
-14.5797 15.7777 3.97266
-13.6788 16.3181 1.68734
-10.5853 17.6596 -4.19518
-11.3146 19.3086 -1.84179
-11.0567 18.8247 0.676992
-7.03557 19.1343 6.1564
-7.66563 20.015 4.12325
-8.32127 20.9691 2.54148
-8.75112 24.707 -0.0960214
-7.23379 24.1559 0.928271
-4.08678 26.952 7.22462
-5.7821 26.0669 5.04585
-5.1295 25.3938 3.94328
-0.064681 21.4831 0.336868
-1.19062 22.8682 2.71666
-1.97407 23.5511 5.02383
-3.53571 19.964 7.35555
-2.52239 21.04 9.27991
-1.19565 22.2807 8.63927
2.38909 25.3736 9.74379
2.23115 23.4162 9.63705
2.84425 20.5322 12.1238
7.72341 23.3195 8.15098
7.0439 21.6005 9.61506
6.51569 20.214 10.9664
10.435 15.1894 14.785
8.55934 16.4236 13.0086
8.96909 17.8506 12.5112
12.6342 17.6189 11.1545
16.3409 22.6041 7.31902
15.4569 20.5162 7.66016
14.7763 18.8116 8.28342
12.8798 18.3189 2.38627
15.4618 17.3329 3.57572
16.5875 16.4895 5.70369
21.1434 11.1096 1.83733
20.1709 13.6811 3.72278
20.2286 15.821 5.11894
21.0816 17.8951 -1.80132
22.3505 18.335 0.905496
23.0816 17.526 3.19675
24.4744 21.8275 7.85587
24.5885 20.1535 6.78624
24.3757 20.4077 5.25852
25.7987 23.1767 1.77325
26.2953 23.0759 3.58192
21.2691 23.9721 6.58502
22.0595 24.5783 4.62982
23.6403 25.5265 4.99637
23.714 27.9877 11.2475
23.657 26.7856 9.68742
24.5033 26.8827 8.40539
27.2833 25.5226 11.9407
27.5565 24.0797 10.6929
27.3953 24.6694 9.23858
30.4566 23.2688 7.00197
28.9719 22.1855 6.71044
29.5002 15.16 6.17461
28.221 16.9301 6.84387
28.5219 18.5385 7.80329
31.6901 21.1035 11.141
31.0522 19.3597 11.7711
31.0493 18.2314 10.6907
31.5074 13.505 9.38503
30.3541 14.4653 10.6035
27.4935 17.9887 13.0214
26.0362 16.3667 12.4984
27.3113 14.827 12.8498
27.4574 11.357 20.8598
26.9446 11.8147 17.5056
26.1388 12.1416 15.1268
20.6179 9.42846 18.8681
21.0731 11.3443 16.6269
22.3454 12.0389 14.6259
18.2469 14.169 8.71893
19.9471 13.0104 10.7448
20.3507 13.8897 12.029
17.4702 18.6081 12.3073
17.7061 16.6937 12.2699
11.9906 12.3462 13.6727
14.0812 12.8616 12.9564
14.9618 14.1493 11.7069
13.4163 13.6669 6.57556
13.0477 14.1827 8.4366
7.91414 17.7921 6.7199
8.79153 16.289 8.12597
9.3814 14.8225 9.30396
5.42408 9.53448 7.50453
6.69316 10.6075 9.95128
7.55283 12.3366 11.6768
6.49015 13.6052 15.9873
7.79468 12.2289 15.4496
10.1002 10.7192 18.1204
8.85872 9.42517 17.7245
4.39655 5.35703 20.5351
6.07456 6.00486 19.666
6.59871 7.37767 20.0738
6.9155 11.3303 26.4628
7.30628 9.58909 24.9481
7.44731 8.25404 23.5948
10.5267 3.50115 21.7963
9.50965 3.83161 24.1736
7.67254 4.53674 24.2332
2.57121 5.44085 24.9426
3.05334 3.53317 24.9685
4.39827 3.22363 25.6156
4.19486 0.144478 28.0827
2.33318 -6.03118 25.191
2.03245 -4.00559 26.2944
2.61007 -3.2888 28.0298
1.60501 -3.89856 33.9093
2.07096 -5.13927 32.1161
2.20473 -6.14614 30.3817
-4.05264 -9.78779 29.0424
-1.83927 -9.54176 29.5315
0.0520722 -9.22035 29.6949
-0.988235 -14.112 31.0696
0.939969 -13.7081 30.5682
0.997234 -12.8959 29.3637
-2.60817 -13.0056 26.1207
-0.818304 -13.4587 25.9681
2.25122 -16.8928 25.2179
2.65557 -15.5717 23.7889
2.19753 -14.1509 23.7787
2.20591 -16.2874 19.4071
0.320651 -14.8393 19.4572
0.636746 -13.1404 20.4177
-1.33625 -10.3919 18.1815
-2.52588 -11.3543 19.2702
-6.34744 -13.9581 23.0508
-6.36652 -12.3653 21.8894
-5.94614 -12.4681 20.369
-10.6127 -15.1324 15.0064
-9.80744 -13.6065 16.5398
-8.9971 -12.5518 18.1167
-11.5303 -8.76918 24.1003
-12.3249 -8.22155 20.6629
-11.6685 -10.1558 19.1596
-13.7424 -14.7153 12.81
-14.4895 -11.9956 14.8743
-13.5809 -9.81126 15.8077
-12.5038 -4.7383 14.1594
-14.2822 -5.61116 13.6658
-14.9745 -6.64345 14.539
-19.4234 -7.04752 15.7956
-18.7311 -7.10423 13.9286
-21.9216 -8.12865 8.07848
-21.1523 -8.23687 9.88806
-20.8715 -7.17333 10.7775
-24.5392 -3.54948 9.60514
-23.9846 -5.07627 10.6813
-26.994 -7.22614 12.0876
-26.1462 -8.2618 10.7497
-25.182 -13.2194 9.31909
-25.0288 -12.0077 7.82604
-26.1042 -10.8384 7.91288
-29.2344 -10.9817 4.20497
-28.9324 -12.1288 5.6295
-27.76 -18.1456 8.3959
-29.53 -16.6911 8.51549
-29.3304 -15.7772 6.82584
-34.4559 -18.2202 3.69117
-32.7545 -18.5226 5.3836
-30.8994 -18.4983 4.69661
-29.0662 -19.3078 1.50267
-32.0712 -24.3953 -1.56918
-31.5972 -22.1033 -1.26447
-31.2645 -20.2066 -1.45887
-35.4441 -18.1054 -1.48608
-34.024 -17.5746 -1.66516
-32.5403 -14.3835 4.49522
-33.6875 -14.4746 2.60544
-33.2971 -14.6734 0.630071
-27.9714 -13.1505 -2.81499
-29.3593 -12.9277 -1.41739
-29.6186 -13.9654 -0.351005
-26.8767 -15.8455 1.95469
-26.8748 -14.0502 2.41235
-25.6048 -6.88116 6.60448
-24.2985 -8.56188 3.85013
-24.6457 -11.0909 3.09953
-17.7887 -12.4263 3.40832
-19.9816 -13.1826 3.7648
-21.5418 -12.4953 4.75625
-21.317 -12.8169 10.2755
-20.9504 -12.2138 8.51704
-16.09 -11.903 9.78914
-17.5217 -10.5699 9.38617
-17.0206 -4.52897 8.02674
-16.5813 -5.4703 10.1406
-15.9553 -7.07174 9.29129
-13.0536 -7.68054 5.60265
-12.7505 -6.72861 7.23335
-10.0862 -2.55565 7.48296
-10.5062 -3.94146 6.14422
-8.06968 -3.03639 3.39336
-8.73051 -3.36196 -0.545617
-8.50554 -5.02888 0.189021
-8.65023 -9.59726 0.779552
-7.10662 -8.56398 0.484888
-6.42036 -11.1673 -4.16971
-5.71512 -9.43636 -4.01549
-5.15106 -8.87254 -2.73308
-2.135 -2.76567 -1.18577
-2.35435 -5.16163 -1.53546
-3.44177 -5.52385 -3.16766
-4.32462 -2.13788 -6.0337
-3.40489 -3.41642 -6.21242
-2.93913 -5.8847 -13.0953
-0.889717 -4.7055 -10.5635
-0.750415 -2.74926 -8.86595
3.63204 3.54618 -5.90055
3.48337 0.941478 -8.19431
1.17352 0.559994 -9.45102
5.96223 5.02113 -8.85622
2.79125 4.88623 -10.3169
0.719047 3.7382 -11.4373
-2.1459 5.44346 -17.0912
-1.46494 3.94218 -15.4634
0.561428 3.6021 -15.2036
4.43984 2.51623 -18.0464
3.16535 3.97183 -17.8448
5.07251 7.57281 -19.6618
4.18638 6.21017 -20.7275
9.16989 3.92205 -23.912
7.52527 3.76563 -22.8266
6.15789 4.08494 -23.1656
5.8572 -0.399567 -24.0424
4.83776 -0.344646 -22.4158
4.05579 1.03917 -22.2159
-2.1331 1.76537 -19.9063
-0.524859 1.00891 -20.7716
0.887456 0.782268 -20.1257
4.99282 -2.60522 -14.5636
2.8056 -1.31261 -15.4317
1.33828 -0.742879 -16.7306
-3.53218 -1.59939 -16.9095
-2.33814 -0.565362 -15.7551
-4.58112 0.925338 -9.03884
-3.58702 1.1955 -11.4942
-3.66153 -0.096709 -12.3346
-6.70384 -4.05791 -11.9787
-6.35293 -2.46091 -10.8633
-9.30184 -1.04322 -7.64177
-8.42047 -2.76749 -7.63937
-9.85255 -7.65377 -3.3373
-8.84951 -6.525 -4.59074
-9.8038 -5.49802 -5.41279
-16.9046 -3.15593 -3.93958
-14.6758 -3.96642 -3.70334
-12.7928 -4.50915 -3.24745
-12.6831 -4.51087 0.442349
-14.4707 -9.98536 -2.83074
-14.7374 -8.5575 -0.980806
-14.9549 -7.52853 0.708911
-17.4445 -6.90132 4.90892
-17.0312 -8.75526 4.80464
-15.7206 -9.06481 3.97981
-10.9198 -10.6498 7.19935
-12.4589 -12.0823 6.33362
-14.2755 -12.2811 5.56108
-18.8007 -17.1563 4.36651
-16.3026 -16.3458 4.10295
-15.7061 -15.7771 5.44487
-20.7004 -20.8909 7.51859
-17.7092 -19.3021 8.47581
-15.3277 -18.8244 7.6721
-20.385 -20.4091 2.60848
-17.7296 -21.0056 3.52363
-15.471 -21.2086 4.68224
-10.4206 -21.2394 4.52476
-11.887 -22.3997 4.8022
-11.5593 -27.3406 4.60139
-11.2608 -26.04 6.09271
-6.80841 -24.1551 6.53672
-7.67804 -25.1944 7.29579
-4.5429 -26.5401 10.6592
-6.29717 -25.6372 10.7877
-10.1031 -22.8176 12.6203
-8.30979 -22.8135 12.1663
-5.35097 -15.851 9.43971
-6.40871 -18.5142 11.3274
-6.49695 -19.803 13.4859
-2.27946 -20.9131 20.6377
-2.91943 -19.1907 18.2663
-4.74802 -18.6764 16.6042
-2.29201 -14.8131 15.5847
-4.23798 -15.1041 15.3732
-7.76044 -14.0358 12.1414
-6.07693 -13.157 12.6486
-2.70229 -8.85567 13.2991
-3.81101 -9.04756 11.6776
-5.36007 -9.49878 11.7792
-7.78575 -6.45976 9.39997
-7.26604 -7.69843 9.07399
-7.87486 -7.88866 5.15536
-6.19118 -7.07063 5.41849
-0.290449 -3.82718 7.83562
-2.25749 -3.73809 6.61808
-3.94273 -4.0757 5.57679
-4.39069 -0.596103 2.46437
-3.51326 -1.86352 2.41855
-0.142721 1.02363 1.20059
0.619062 0.0289214 2.74622
0.102183 -1.4185 2.68707
0.403565 -7.04443 2.95207
1.92438 -5.80644 2.86484
2.20254 -4.43584 3.55361
5.68846 -5.23687 6.66615
5.63151 -5.29504 4.66872
3.43234 -11.4783 5.21113
4.53874 -9.98849 3.91677
5.6728 -8.76853 2.8102
1.88874 -11.2529 -0.362036
2.2737 -9.28841 -0.570899
3.67721 -8.77632 -0.383969
5.39175 -7.64438 -4.93848
6.00689 -6.23297 -3.75161
5.11889 -6.04006 -2.52913
3.62073 -0.609656 -1.59857
2.15658 -2.47571 -1.82018
2.87354 -3.17837 -3.399
8.4663 1.37392 -7.01924
6.4856 0.0272698 -4.66303
5.55785 -0.968616 -5.23942
6.14286 -2.23961 -9.70541
7.40142 -2.04357 -8.38021
14.316 -1.05286 -3.35558
11.8106 -1.66239 -5.64122
11.1665 -1.6197 -8.10565
16.5099 1.61771 -12.1981
13.4942 0.0428643 -12.9222
12.6917 -2.06299 -11.6064
11.084 -6.93354 -11.7515
12.4866 -6.46852 -13.0806
13.6893 -5.6012 -12.7274
17.4473 -8.30788 -13.1379
16.8317 -6.99406 -14.3864
14.7928 -11.6427 -18.667
15.0843 -9.30605 -18.315
15.0412 -7.53903 -17.6666
12.5991 -3.34459 -21.0696
12.6253 -3.98376 -18.8836
12.774 -4.69835 -17.0665
8.00714 -5.1431 -16.6196
9.30051 -3.97347 -15.74
8.75849 -2.77842 -12.1042
6.17777 2.48198 -12.9013
7.12008 1.75838 -11.4234
8.46418 0.980214 -11.5081
14.1746 5.1272 -11.8645
12.4028 3.96696 -10.6729
10.8046 3.39936 -9.67567
8.93428 4.57213 -3.7454
10.2217 5.67927 -5.18407
10.3075 6.10399 -7.05762
9.19814 9.26571 -10.3012
10.1529 9.44044 -8.6641
4.61947 12.2996 -6.57017
6.77985 11.7787 -6.01845
8.67729 11.6193 -5.82622
7.78064 10.8859 -0.31789
9.91164 10.8079 -1.3132
10.2095 12.3774 -2.44124
13.3983 17.0354 -3.96704
14.0312 15.0917 -2.91529
13.8932 13.1683 -3.00278
16.8492 14.6508 0.154372
16.3265 12.8466 0.90076
16.0336 11.8609 -0.173774
18.2623 4.70345 -0.0591532
17.9509 6.92523 0.648744
17.2548 8.6158 1.32688
15.2585 7.89062 7.72448
15.2056 8.82149 5.63215
16.9838 9.5903 5.06416
20.3946 6.04873 5.53285
21.486 7.65451 5.15233
20.7686 9.00704 5.58724
24.1238 12.9281 8.56392
24.442 11.6423 7.25314
23.6667 11.4726 5.90729
23.7678 6.14469 1.67012
24.7015 8.98081 1.48332
25.727 10.8118 2.83927
27.2611 17.0931 1.26405
28.1567 14.9759 1.67232
28.7074 13.1358 1.88871
33.4422 11.5349 0.75166
32.5393 13.0201 1.76514
33.4859 17.5551 6.24217
33.9353 16.0837 4.9356
33.6075 16.1584 3.48743
33.05 18.4343 -0.654888
34.2532 20.2927 1.2193
35.0709 19.5234 2.33231
37.6738 23.6341 1.83677
38.2713 22.6018 3.4266
37.2359 22.0991 4.29748
35.9421 25.0519 8.36727
34.4136 24.2699 7.41843
34.5387 24.0529 5.97144
30.8483 29.3285 2.17832
31.7394 26.9623 3.04309
32.0216 26.8007 4.96545
29.6725 30.4977 5.60368
30.8939 30.8966 11.0329
30.4467 29.6426 9.07281
30.1272 29.0757 7.16692
timestep
2.90966 0.0961438 -28.3377
4.6474 -1.96597 -24.5084
4.67991 -0.792488 -26.5775
4.39809 0.209451 -28.1805
7.02928 -1.03049 -30.5893
8.107 2.50245 -33.5915
8.62669 1.13294 -33.3808
11.2135 1.99689 -26.9346
11.7743 1.35953 -29.5058
11.9032 1.09175 -31.4966
12.402 -4.32773 -27.1959
12.7648 -3.27031 -29.1898
13.055 -2.53982 -31.0615
10.9592 -6.1437 -33.5351
12.6815 -5.52634 -33.3773
16.7931 -7.13187 -35.2788
15.4291 -6.74921 -35.7658
13.9773 -12.5654 -38.075
13.0871 -10.5687 -37.4595
12.4833 -8.73174 -37.1402
12.1138 -3.90145 -39.7893
9.28111 -5.91489 -39.0945
8.91838 -7.65585 -37.2815
12.9517 -10.5392 -31.4018
9.86942 -10.0968 -33.0254
7.65798 -9.51406 -34.2533
1.47379 -10.9263 -33.1607
3.32171 -11.2814 -33.2353
4.16542 -10.0165 -33.1364
1.42373 -6.35223 -31.353
2.49352 -7.74071 -30.511
5.29576 -6.25232 -25.3628
4.95026 -8.49335 -25.8416
3.28384 -8.03861 -26.6789
-1.49804 -5.94239 -27.4991
-0.890584 -6.60404 -25.6999
0.365702 -6.15968 -25.1039
0.958342 -3.05801 -21.3405
-0.54554 -4.13267 -21.8903
-7.10911 -5.28195 -18.6355
-5.18031 -4.25721 -19.2789
-3.85524 -3.28071 -20.298
-7.01168 0.099592 -20.9302
-5.43459 0.1791 -19.8308
-7.80718 3.518 -17.083
-7.78027 1.77387 -16.1982
-6.50181 0.860973 -16.3096
-4.79916 -2.64619 -9.96468
-5.1234 -0.846404 -11.9426
-5.90197 -1.34557 -13.1993
-8.35485 -8.81548 -16.2011
-7.94409 -5.71722 -14.7525
-8.56312 -3.97386 -13.0472
-10.3532 -9.44856 -12.1649
-8.86672 -7.7141 -10.4242
-9.54901 -6.29673 -10.2739
-6.8544 -4.61695 -6.4885
-8.67223 -5.27054 -6.62997
-9.05243 -0.600491 -9.62831
-10.4241 -1.23161 -8.41229
-10.1295 -1.7521 -7.00175
-13.4059 1.32902 -0.796486
-12.937 0.339885 -2.84493
-12.6015 -0.286134 -4.68154
-14.0522 2.34133 -6.95198
-15.6891 4.70454 -10.4236
-13.9275 4.73587 -11.0079
-13.0793 3.57336 -10.3708
-9.71475 2.03666 -12.4568
-9.73951 3.60381 -12.1229
-11.6598 4.78431 -15.476
-10.4576 6.07659 -14.973
-9.56102 10.588 -16.3045
-9.79812 9.82174 -14.4905
-12.9779 12.7815 -13.2305
-12.0354 11.6215 -12.0763
-12.5952 10.3272 -3.01324
-14.05 9.70804 -5.3851
-12.618 10.0072 -7.61815
-12.8727 11.3034 -8.38698
-14.5478 14.8912 -5.68776
-13.1184 13.5916 -5.41486
-7.63066 12.6956 -0.336268
-9.64886 13.2067 -1.25611
-11.4069 13.5829 -1.93008
-14.589 14.9338 1.8632
-12.6707 14.9648 1.37564
-7.01067 19.8892 5.86106
-9.41129 18.2441 5.24395
-10.4416 16.2734 4.20961
-13.818 9.98345 6.09605
-11.5171 11.7539 6.71391
-10.6673 14.1015 7.33013
-10.7639 18.9351 12.2534
-10.0683 16.8227 11.599
-9.54835 15.1528 10.8379
-6.29793 12.087 12.8989
-7.68814 13.1854 13.5287
-9.57694 17.7606 15.5217
-9.81951 15.3144 17.1397
-8.59138 14.4052 16.994
-12.2378 9.39802 22.7027
-10.6278 9.8618 20.3143
-8.94225 10.9717 18.715
-3.80611 11.9194 16.1159
-4.02971 10.9314 18.3005
-5.48298 9.64727 18.1908
-4.59903 5.12411 16.2832
-4.74285 5.90827 18.0782
-2.36303 4.11696 20.4727
-0.261673 -1.32798 22.8109
0.513823 0.396229 21.6284
0.806554 2.12662 20.5321
3.34904 -2.78227 15.3886
1.74436 -1.0678 17.2032
2.429 0.213591 17.7008
4.87383 1.11298 14.9157
7.41662 7.05277 17.6205
6.09881 5.9239 16.0741
5.16445 4.85394 14.8429
-1.24265 8.5203 12.5476
1.55529 7.33805 12.4974
3.97346 7.10737 11.9646
8.8301 5.02734 6.10682
6.93736 7.90709 6.94768
5.4277 8.56459 8.8208
3.8661 13.9333 4.18282
3.06984 12.8315 6.84919
3.25758 11.7106 9.17359
3.49796 11.5067 14.2511
2.50664 13.1147 13.6738
1.65008 12.9277 12.3928
-2.83219 14.8529 12.8473
-1.30725 15.3139 11.9174
-5.2407 18.2454 8.39252
-3.13805 18.5165 9.24197
-2.2321 18.8064 10.9619
-5.92572 18.6489 16.6385
-4.79631 18.556 14.9727
-3.80606 19.5842 14.327
-0.976902 18.3198 18.0363
0.0950687 18.2306 16.4381
-0.242423 19.2578 15.4408
3.40179 20.7808 14.8947
2.94542 19.8074 13.3892
2.34335 18.8443 10.3966
3.74515 17.0917 9.86102
4.60799 16.8253 11.64
6.77281 14.6104 15.1118
6.86936 13.3193 13.73
7.03179 13.9543 12.4008
9.63871 12.5518 8.72915
8.8917 11.6354 10.1411
9.65441 7.86546 14.1603
9.69036 7.35064 11.9723
10.6498 8.21289 10.5013
17.8844 7.12904 9.60071
14.7658 6.94506 7.9901
12.458 5.89573 7.96967
14.3766 0.381945 12.489
12.5324 1.35295 10.4395
10.7347 2.68689 9.14578
3.97182 0.28335 6.28832
6.81668 0.983343 6.8221
7.10773 1.74803 8.15894
3.59091 2.99124 10.8971
4.10694 1.31574 10.3543
3.6444 -5.81432 12.0959
3.0003 -3.92289 10.9816
2.30154 -2.02229 11.1372
-2.12843 -1.10513 13.8526
-0.227886 -0.583019 13.5833
0.626328 6.09113 17.4524
-0.00176556 3.98384 16.5328
-0.688823 2.17081 16.1187
-3.45666 -2.70691 22.0246
-3.30684 -0.90122 19.7026
-3.75918 0.0888038 17.3519
-6.93661 2.12902 20.1421
-6.84627 1.8853 18.2148
-9.8528 2.49702 15.7177
-8.70242 3.96469 15.6637
-6.80519 7.83321 12.8119
-8.63677 8.22751 13.5405
-9.16871 7.62682 14.8683
-14.2041 9.01066 13.3805
-12.7514 10.5352 14.3406
-12.1726 9.54417 16.1066
-19.7492 7.87246 16.354
-17.1086 7.56467 16.6654
-15.2915 7.8647 17.1456
-12.0011 4.66828 19.7534
-13.6666 4.82045 20.6693
-14.9759 5.11532 19.8587
-18.2174 4.52581 21.794
-14.956 7.05911 26.6129
-15.1268 4.8444 26.0984
-16.0628 3.78591 24.8728
-14.945 -1.41583 20.8557
-15.3774 -0.636139 23.0613
-15.9698 0.000550692 24.8239
-14.8668 -0.280616 32.326
-14.7294 -0.912502 30.0409
-14.5177 -1.29421 28.158
-15.7473 -6.15505 26.6598
-13.855 -6.04114 27.2034
-13.2213 -4.61121 26.9324
-9.87286 -3.01538 23.8872
-11.4669 -4.00629 23.6089
-12.3745 -7.30555 20.2977
-10.3812 -7.48569 20.4124
-9.72717 -6.69697 21.5301
-2.74668 -8.71754 23.9666
-4.69979 -8.39089 22.724
-6.20835 -8.17037 21.5071
-5.19333 -8.27462 17.6891
-5.81358 -9.89199 18.2123
-5.234 -14.9883 19.6854
-5.82995 -14.6989 17.8205
-5.2314 -13.5231 16.9712
-3.53136 -15.9613 10.4973
-3.31941 -14.07 11.8302
-4.70115 -13.9402 13.1999
-12.6512 -15.1476 14.969
-9.99986 -15.6704 12.687
-7.71114 -15.7314 11.593
-2.80347 -14.9272 7.22664
-5.80606 -16.7436 7.36998
-8.22409 -16.7429 8.11725
-14.3917 -18.7879 6.79643
-12.7408 -17.6833 6.76937
-11.2815 -18.2238 6.46384
-10.3755 -21.289 3.07179
-11.1218 -19.5954 2.90927
-13.5673 -14.6472 3.42787
-13.1856 -15.283 1.70011
-13.176 -16.768 1.2395
-13.4337 -16.3244 -4.06386
-14.3091 -16.8265 -2.46978
-18.2072 -17.45 -2.20281
-17.3781 -19.0485 -2.53929
-18.0957 -24.4099 -1.96152
-16.9891 -23.7917 -3.40968
-17.4644 -22.5255 -4.14403
-19.2748 -21.3307 -7.6798
-19.8937 -22.9285 -6.8841
-26.2999 -24.2931 -7.82088
-24.0647 -25.076 -8.10619
-22.2508 -25.7953 -7.85438
-24.002 -28.402 -13.5295
-23.9533 -29.5987 -11.5119
-22.5105 -28.4968 -10.5137
-19.7737 -29.4222 -12.8962
-24.5097 -32.4458 -17.619
-22.6756 -31.1316 -16.8256
-20.9362 -30.3064 -16.3628
-23.3972 -26.7484 -17.1988
-21.8943 -26.7336 -16.7241
-21.5828 -22.6533 -11.4776
-22.2876 -24.3694 -12.8183
-20.6662 -24.8111 -13.7489
-15.1106 -23.583 -14.3155
-16.2483 -23.1291 -12.7655
-17.335 -24.0154 -12.1247
-15.1852 -25.5747 -9.1609
-15.9304 -23.8964 -8.67053
-19.2681 -16.8239 -6.77102
-16.4213 -19.0041 -6.95723
-14.596 -20.7428 -6.93682
-9.45355 -17.2731 -7.84002
-9.82643 -18.9327 -6.22037
-11.2221 -19.9965 -5.45104
-11.535 -22.2394 -1.0891
-10.7643 -20.595 -1.66458
-6.28782 -21.5955 0.915318
-7.73081 -20.4456 0.470196
-9.07991 -15.252 1.66962
-7.49789 -16.0322 2.92365
-6.49602 -17.0328 1.55407
-2.32548 -15.4944 -0.851212
-3.01909 -15.5256 0.850519
1.44588 -13.7888 2.00128
-0.425965 -13.2802 2.32024
-0.931591 -9.69571 3.4637
0.217207 -6.60506 1.23531
0.522915 -8.2298 0.381211
2.28673 -11.2184 -2.87745
3.1636 -10.1635 -1.55378
4.79736 -7.90407 -5.7806
4.29808 -6.71722 -4.24589
4.68725 -6.97595 -2.78201
8.62945 -5.37345 1.85393
7.02921 -4.37073 0.460494
5.91988 -3.8205 -0.944549
3.92428 0.313246 -1.93074
5.19082 -0.406994 -2.29412
9.01257 2.52715 -8.20519
8.98644 0.496857 -5.28977
7.97416 2.03192 -3.41286
8.74455 9.94834 -1.02899
9.26192 7.19717 -3.05879
7.88343 5.63341 -4.69395
12.1085 8.83003 -6.00402
10.7212 7.92012 -9.1029
8.81096 6.48451 -8.27901
6.2984 7.52113 -11.7258
5.27471 5.41442 -11.0654
6.73916 4.33001 -10.8243
9.11743 0.705633 -13.6789
8.54001 2.47688 -13.4884
10.5477 4.1016 -17.4048
8.58345 3.48462 -17.1772
8.43642 -0.665137 -22.3193
8.59863 0.442435 -20.7141
7.47319 1.05875 -19.9862
6.24741 -3.32205 -18.9957
6.28137 -2.61582 -17.2298
5.71352 -1.15343 -17.2302
2.98229 2.89222 -15.3031
2.82112 1.14776 -14.5823
4.14882 0.424009 -14.2163
8.47285 -0.941307 -9.84247
5.92248 -0.284925 -9.39283
4.3047 -0.514231 -10.4187
-0.853422 -0.88828 -9.73763
0.88448 -0.775577 -8.86542
1.57388 -3.29005 -2.04847
1.68642 -1.77296 -4.31672
0.822202 -2.44615 -5.39621
-0.232668 -6.44653 -3.75244
-1.43985 -4.92112 -3.63514
-5.77208 -3.27491 -2.92243
-4.56797 -4.15641 -1.73032
-7.24924 -3.68151 4.25231
-6.88058 -3.60068 2.39641
-5.81437 -4.5919 1.79943
-7.58838 -8.22583 -3.98421
-7.81742 -7.38785 -1.80255
-8.15128 -7.28213 0.174363
-8.56691 -10.6186 1.62092
-2.67055 -11.4539 -1.82602
-4.70266 -12.1641 -1.15988
-6.6076 -12.8524 -0.853294
-10.1922 -15.8494 -1.8473
-8.68293 -16.5851 -2.89858
-7.31332 -16.1934 -2.36547
-2.41205 -20.3545 -1.5899
-3.45568 -19.1294 -3.14728
-5.25464 -19.0945 -3.80099
-8.02544 -25.1883 -7.07296
-6.1944 -23.2361 -6.50895
-6.54134 -22.4397 -5.23108
-12.2754 -26.1089 -4.95764
-9.99099 -25.2346 -2.46447
-7.51623 -24.7302 -2.33769
-1.45737 -31.0632 -3.9131
-3.09531 -28.6159 -3.89261
-4.35877 -26.8309 -2.47415
0.0585917 -24.6537 -1.78198
-1.54919 -25.0938 -0.759342
-2.14644 -24.1664 3.9239
-1.67868 -22.9811 2.41579
-1.52679 -18.284 3.14111
-0.888347 -19.5712 3.55662
-0.216657 -21.9719 8.27191
-1.03076 -20.6241 7.13396
-4.06749 -20.0344 10.685
-2.34658 -19.1178 10.2806
4.46869 -14.815 13.1283
1.20136 -15.9132 12.3947
-0.797484 -17.3147 13.1847
0.597456 -20.3915 19.5539
-0.237885 -17.8948 18.1665
-1.49865 -16.1754 16.7479
0.558448 -12.0219 18.8017
-0.368807 -12.5389 17.1845
-2.07048 -10.7031 13.6283
-0.286666 -11.4037 13.6697
4.73027 -12.4146 9.44493
3.08883 -12.5107 10.4716
2.34559 -11.2738 10.9214
0.472571 -7.51472 8.42232
1.4623 -8.69791 8.24262
3.32095 -9.54814 4.86942
3.84011 -7.89604 5.3541
8.39773 -2.94491 5.48199
6.16197 -3.639 5.06766
4.54527 -4.37127 4.19733
2.19529 -1.03143 1.53306
3.51164 -1.88764 1.39597
4.99921 2.39938 1.84061
6.51299 1.30179 2.64013
6.71288 -0.00208652 1.9064
11.2533 -0.234497 -0.794859
11.2732 0.28552 0.993679
10.5839 -0.360053 2.16662
13.0357 -0.273982 6.17551
12.2992 1.22096 5.18448
19.3229 2.79595 6.54047
17.2608 2.86715 5.46121
15.4042 3.26364 4.85222
17.9456 1.09329 -0.765325
17.0903 1.32081 0.937627
15.9502 2.30083 1.13691
13.4419 5.90003 -1.87706
12.779 4.0262 -1.81939
13.8113 2.83456 -1.88677
12.4917 0.0577215 -8.0377
13.6433 0.262844 -6.09111
14.9186 1.50592 -5.27101
12.2372 3.87715 -9.21376
14.2469 5.65307 -7.09393
15.4835 4.92499 -6.68796
19.3239 6.35887 -4.96023
18.1634 7.52766 -5.87654
18.59 15.8867 -4.00278
18.8748 12.6193 -5.32547
19.3421 10.8633 -7.07831
23.1125 15.3009 -4.54543
23.2886 14.0667 -7.76045
21.9762 12.4355 -9.27505
20.3376 9.05172 -12.8634
21.3196 10.6359 -13.549
22.4946 11.1899 -12.8801
26.7135 11.7028 -15.2492
24.9052 12.1029 -15.7541
24.7753 7.56551 -18.7771
23.1199 8.814 -19.8512
23.0654 10.1763 -18.3901
16.7344 13.6212 -18.156
18.2412 11.8101 -17.9066
19.3678 10.3201 -17.2824
16.5898 7.02012 -14.1925
16.5996 8.12885 -15.892
13.7493 10.2785 -17.0278
9.55276 11.4356 -12.9682
11.4568 10.909 -12.8267
12.6106 11.5682 -13.6811
18.89 13.7364 -14.115
17.242 12.4286 -13.1399
15.9213 11.5255 -11.9258
18.4743 16.0448 -7.8087
16.984 15.827 -9.40724
16.5749 13.9582 -9.03074
14.9875 11.0613 -5.33301
14.4959 12.8651 -6.02668
8.65746 16.1409 -2.50816
10.7424 15.8325 -3.538
12.5397 15.4496 -4.14858
16.7594 20.8591 -0.968089
15.3337 19.0384 -1.42655
14.3609 17.2864 -1.39231
11.1657 12.987 0.0815409
13.0472 12.9175 1.31071
13.2888 14.8906 1.35014
14.324 18.4215 4.40296
13.4975 16.978 5.531
13.6748 15.5149 4.98731
16.9553 10.6447 7.89334
14.8453 11.7215 8.00346
13.2729 12.8512 7.79814
15.5189 11.9392 13.8371
13.9067 12.9676 12.4734
12.7921 14.1805 11.3389
15.5129 18.8158 12.9017
13.8874 18.2217 13.622
12.7783 17.6075 12.6914
9.35685 16.7563 8.7569
10.0923 18.6202 8.86437
11.532 18.8398 9.17497
16.4662 23.488 3.70659
14.1567 23.1602 5.44277
13.1044 21.8378 7.32059
8.70997 25.7687 4.77022
9.263 24.7045 6.70876
9.89559 23.6217 8.24599
6.64722 20.629 7.97057
6.99192 21.7005 9.62839
8.68029 18.8327 15.1808
8.80359 19.6641 13.4802
7.47488 20.3146 13.0937
10.9716 24.1081 14.6912
8.26355 24.8783 14.5068
7.33096 23.6738 14.9971
4.81003 26.8517 12.2175
3.67571 26.2297 13.6842
3.85659 24.7443 13.9105
-0.595495 25.2436 13.1501
-0.268663 23.4239 12.7773
0.979192 23.1588 11.9962
3.43303 20.7477 5.26778
2.6437 22.1012 7.38146
1.87416 23.6535 8.37521
-0.980643 27.0527 6.0128
-5.03449 24.1045 5.25102
-2.97563 24.6876 6.30246
-1.33344 25.3041 7.19737
timestep
-12.2737 -8.12263 -39.8326
-12.0764 -8.18578 -42.4661
-10.15 -8.72181 -41.2259
-10.9128 -8.20457 -39.4607
-9.44605 -9.19101 -36.1472
-6.12445 -7.65154 -33.5195
-7.31061 -6.86156 -34.024
-10.6666 -3.18056 -32.7164
-8.14026 -2.31437 -32.7401
-7.01949 -3.11509 -34.1779
-6.79679 1.06224 -39.4378
-5.60743 0.332795 -37.6277
-4.94843 -0.538095 -36.0486
-0.849751 1.04685 -33.8861
-2.31925 1.95204 -34.6419
-5.48085 5.64388 -34.9861
-4.17671 5.0844 -35.4858
0.990229 8.46954 -38.6753
-0.618562 6.89465 -38.1979
-0.92412 6.92912 -36.2718
-2.32966 15.0396 -37.2796
-1.27211 12.2368 -35.4349
-1.06179 10.0097 -34.1531
-7.69907 11.9228 -30.4706
-5.95759 10.3027 -33.0714
-4.20278 8.48269 -32.5921
-4.07714 2.81223 -29.0345
-3.84436 4.63402 -29.5687
-4.67742 5.05365 -30.7917
-8.25996 2.69599 -33.1851
-8.05268 3.28835 -31.4235
-13.5137 2.62305 -28.1617
-12.0331 4.44408 -28.1939
-10.4642 3.21249 -28.4916
-8.11972 -0.623316 -25.8408
-9.87776 -0.0236882 -25.1298
-11.068 0.413634 -26.0723
-16.1362 -1.64461 -26.657
-14.6942 -0.939777 -25.5298
-10.5352 -0.450982 -20.3609
-12.2835 -1.68205 -21.2954
-13.891 -2.4205 -22.2007
-16.5125 -6.58034 -21.4285
-15.7712 -5.11137 -20.3308
-13.2295 -8.3129 -17.9975
-12.1644 -6.65383 -17.9701
-12.9381 -5.29434 -17.7528
-10.594 -1.50997 -12.1905
-11.6012 -3.07215 -14.1401
-10.8465 -3.30267 -15.424
-3.4472 1.00861 -13.5003
-5.14324 -1.36431 -15.3956
-6.95852 -3.10514 -15.1513
-3.06246 -2.44898 -11.7083
-5.25261 -4.11312 -10.898
-6.08572 -4.93819 -12.0149
-10.0725 -5.09855 -9.54992
-9.68432 -5.78946 -11.294
-9.89488 -8.65098 -15.1626
-11.6449 -8.38367 -14.2876
-12.1653 -7.08644 -13.7389
-16.0295 -1.61127 -13.8506
-16.0015 -3.89134 -13.6677
-15.7929 -5.8718 -13.6272
-19.5346 -6.78933 -13.5467
-20.9637 -10.8379 -11.2416
-22.6204 -9.73769 -11.6524
-22.5542 -8.9439 -12.9296
-25.8086 -8.82495 -16.0374
-25.9204 -8.36331 -14.5441
-28.2484 -11.4364 -13.6467
-29.2447 -9.90205 -13.5461
-32.9825 -6.72746 -12.9999
-31.8863 -7.76768 -11.7252
-31.9121 -9.06398 -7.0649
-33.0952 -8.03629 -8.12928
-41.7435 -6.54188 -6.0172
-39.7986 -5.82459 -7.86274
-37.4851 -6.91419 -7.2531
-36.134 -6.06617 -7.08227
-37.009 -5.48841 -2.28347
-35.478 -5.36789 -3.39474
-28.2519 -3.94243 -0.770977
-30.5574 -4.18764 -1.21279
-32.5074 -4.52747 -1.07854
-33.3023 -3.36032 3.72437
-33.1965 -2.37563 2.04348
-33.7929 5.22112 -0.428303
-33.6602 2.76864 1.15575
-32.2017 1.19617 2.46937
-26.835 -1.72793 5.562
-27.8663 1.12112 5.1088
-29.7937 2.76429 4.81081
-31.3275 7.03568 10.1007
-31.231 6.2736 7.78031
-29.4737 5.84188 7.09961
-24.7614 5.16609 6.68005
-25.7402 6.25997 7.85531
-24.7047 7.36736 13.0831
-25.9553 9.3539 11.4655
-25.4129 9.34375 9.99568
-22.0966 15.3556 6.28475
-21.2375 12.7476 7.64645
-22.1746 11.3752 9.63025
-21.0569 6.38648 14.1031
-20.7655 8.60255 13.3224
-20.3299 10.4294 12.7835
-17.3072 13.2799 14.8749
-17.4134 11.3804 15.0019
-15.4857 9.69779 17.7949
-18.7715 3.40037 18.5215
-16.9416 4.84882 18.272
-15.3896 5.92197 17.5767
-13.0508 10.2801 15.2424
-12.6617 7.56642 14.1489
-12.5322 6.38374 15.1131
-10.1809 7.03593 18.0198
-7.85059 13.6518 17.8117
-7.93786 11.3541 17.3773
-7.88919 9.56083 16.3871
-10.0006 8.96465 11.0898
-7.08456 9.03577 11.6873
-5.41287 9.48389 13.5301
0.456676 6.12132 9.80618
-0.841553 9.06162 11.0494
-1.81171 10.6283 12.7365
-1.30708 13.6871 6.59245
-0.854983 14.1149 9.527
0.143619 13.7862 11.8402
4.70064 14.097 14.3292
3.7381 15.7576 14.4714
2.21744 15.6886 14.4023
2.25542 20.8478 13.7263
1.09694 19.3101 13.7199
-3.4841 19.1998 13.9773
-3.62737 21.1631 12.9234
-1.86146 21.2548 12.2427
-2.48736 27.4653 10.9943
-1.84474 25.6477 11.5141
-1.16583 24.6393 10.6613
1.91765 26.5506 12.8837
2.96456 25.0179 12.2781
2.63645 24.4431 10.8996
5.79734 23.9193 8.49201
5.15965 22.2923 9.05191
4.31065 16.0757 8.77924
5.10263 17.6712 10.241
6.52291 18.9741 10.263
11.6759 18.5085 11.6932
10.8158 16.8675 11.2212
9.80131 17.046 10.1127
10.5618 12.526 6.86613
10.24 13.4311 8.53466
10.7693 13.9817 14.3837
9.91976 12.1926 13.2973
10.3245 11.3454 11.5413
15.359 6.17918 8.55936
13.3238 7.18344 11.2925
10.8583 7.4915 11.7573
10.1908 2.4232 12.7589
8.03307 4.07606 14.0001
7.7222 6.5839 13.6472
5.75043 11.5837 11.5297
4.05882 9.91816 13.2242
4.7966 8.93883 14.22
3.08582 9.51681 18.6861
2.39967 8.89332 17.0813
-3.10076 4.64549 16.9945
-1.90418 6.33398 16.124
-1.28482 7.98315 16.9252
-3.80653 11.7411 18.9311
-3.68672 9.82893 19.2549
-6.58238 4.15241 20.2056
-6.82066 5.95576 21.678
-6.50258 7.61972 20.6838
-10.0427 14.3959 20.2378
-9.98922 11.6834 21.5145
-9.75856 9.16369 21.6445
-14.2071 7.12665 21.8456
-12.4072 6.61479 22.2349
-12.0728 3.20606 24.317
-11.2863 3.09045 22.6136
-10.5624 2.60577 17.106
-10.9014 1.08545 18.3406
-11.9368 0.971255 19.5645
-11.5949 -4.76342 16.6451
-12.0661 -3.70829 18.6413
-12.5306 -2.7384 20.3095
-8.83472 -1.04019 22.1436
-9.57448 -2.56999 24.1811
-11.4725 -2.64904 23.8994
-15.8265 -1.46939 24.1874
-15.4982 -2.23276 26.0714
-14.0756 -1.93691 26.6141
-13.5821 -2.1838 30.3693
-13.7178 -2.16575 36.6168
-12.0117 -2.09339 35.0187
-11.4133 -2.78176 33.2926
-4.25708 -5.22712 34.4133
-6.43795 -5.26269 34.0083
-8.23029 -5.01084 33.2166
-13.1357 -6.86427 36.397
-11.4325 -7.61568 34.9311
-9.88814 -8.39539 33.9956
-8.65617 -8.31527 29.0453
-9.79706 -9.89812 29.383
-9.66108 -10.4451 30.8
-8.14034 -15.4795 30.3915
-7.97272 -13.6628 30.0714
-2.73652 -12.2311 29.1483
-4.0317 -11.4468 28.0192
-5.18437 -12.4421 27.6863
-6.31302 -15.2556 21.1149
-5.65059 -15.2952 23.2747
-4.87852 -15.1675 25.0619
-3.84823 -18.9864 24.8353
-2.29097 -17.9359 24.5471
3.83933 -16.7659 23.0902
2.16056 -17.7694 23.2559
0.871185 -17.3321 22.5459
1.89878 -13.0059 16.5167
1.51677 -14.9776 17.7459
1.17054 -16.5809 18.9363
-0.0657813 -22.4977 20.4645
1.5613 -21.3488 17.6021
2.15577 -19.1922 16.3379
3.99941 -14.2831 10.5317
2.15115 -17.2301 11.4536
0.961016 -19.0861 12.6849
-2.36644 -23.8563 13.0611
-2.59141 -22.3665 11.7977
-1.41799 -21.6312 11.1729
-1.18479 -22.3272 6.49389
-2.4687 -21.2695 7.48455
-4.86029 -17.3116 9.38746
-5.94869 -18.4142 8.2754
-5.90466 -19.8635 8.30287
-8.34362 -18.7914 4.06791
-7.93496 -20.4095 5.21028
-10.1148 -23.4669 4.09282
-8.48459 -23.5759 3.25109
-4.11425 -24.3045 1.01619
-5.46044 -24.657 -0.280645
-6.88557 -24.0653 -0.103372
-9.17793 -21.5815 -4.08407
-8.75453 -23.3445 -3.50423
-10.04 -29.2102 -2.8484
-9.05387 -27.7457 -4.31743
-8.11442 -26.4494 -5.49099
-12.0883 -27.824 -9.78859
-11.0563 -25.7192 -9.19652
-9.11486 -25.8763 -9.12359
-6.50566 -25.6962 -11.8885
-5.45014 -24.3936 -16.0242
-6.72718 -22.5526 -15.4262
-7.1921 -22.335 -13.5545
-10.7942 -19.4576 -12.6042
-9.30928 -19.4027 -12.3001
-5.88248 -22.0989 -8.60519
-7.36738 -20.5624 -7.75476
-8.45321 -19.3459 -8.67366
-12.7042 -16.2515 -6.47695
-11.0557 -16.4763 -5.64019
-9.74124 -16.486 -6.34467
-8.08346 -13.3251 -4.64372
-7.36445 -14.8585 -3.96514
-11.0563 -19.1756 0.287239
-7.75329 -18.379 -0.453572
-6.26633 -16.3358 -0.591971
-2.14456 -12.3524 0.479998
-3.01597 -14.0002 1.89176
-3.50319 -15.8545 2.04831
-0.750689 -19.29 4.14026
-2.02333 -17.9498 4.70967
2.05285 -15.2898 6.09157
0.143891 -15.0988 5.87217
-0.236755 -8.38478 6.11539
-0.535303 -10.0386 4.73942
0.319461 -11.5978 4.28795
1.95825 -11.1704 -0.448195
2.62054 -10.9432 1.29697
7.91033 -10.1313 1.85285
6.09974 -9.32727 1.89361
6.28736 -5.59901 1.7908
6.59752 -3.31928 -1.56145
8.14526 -4.22635 -1.30065
12.538 -7.13163 -0.950845
11.7209 -5.35993 -0.795265
12.7738 -0.759093 2.14146
14.0408 -1.41397 0.685906
13.7009 -2.07519 -0.67773
15.6819 -2.21073 -7.12336
15.8127 -1.34569 -4.94502
16.2682 -0.662712 -3.12734
17.0351 3.7113 -1.22727
15.8633 2.79342 -1.6708
8.07135 3.55818 -3.39265
11.4162 4.36511 -3.87052
13.7579 5.2562 -3.5226
21.3163 9.81191 -3.33292
18.211 8.44194 -4.0694
15.6338 8.52672 -3.84235
17.3247 17.2813 -6.44093
15.5051 14.2482 -6.2232
14.8539 12.1051 -4.83578
11.7522 13.1592 -1.77529
10.2949 12.3425 -3.47246
11.1214 12.5232 -5.24587
10.2036 13.2502 -9.91778
9.16015 13.4865 -8.44495
4.61781 15.8667 -8.59485
5.52171 14.1069 -8.51877
2.4414 12.7956 -13.172
4.35375 12.9251 -12.9511
5.13715 12.2436 -11.8436
8.94199 13.178 -14.5384
9.537 11.5897 -13.7242
8.37968 10.7399 -13.3057
9.12546 4.22368 -12.2874
9.08339 5.99554 -13.2041
9.39082 7.31183 -12.3795
13.0476 10.1959 -8.15192
12.3942 7.78083 -8.91401
12.2158 6.19725 -10.0469
14.3766 1.94202 -11.1638
13.2208 2.55021 -9.74389
11.1756 -0.510324 -3.81572
11.1591 0.774442 -6.13322
12.2472 0.119757 -7.0363
13.0714 -4.25867 -4.86138
11.9252 -3.60503 -6.22834
8.78834 -6.42868 -8.29253
9.33507 -6.29221 -6.37281
6.70615 -9.84463 -1.60746
7.35347 -8.40366 -2.68239
8.05429 -8.80019 -3.98286
10.345 -14.672 -5.38376
8.55731 -13.0708 -5.21562
6.81132 -12.1625 -5.11026
3.12833 -13.2974 -4.50259
-1.67244 -9.10878 -7.53613
0.429601 -9.7594 -6.66594
0.106813 -11.1886 -5.29771
-3.95119 -12.1249 -3.43033
-4.35827 -11.7495 -5.26455
-3.31326 -12.2428 -6.26366
-2.13279 -15.0289 -11.3933
-2.99976 -12.8431 -11.033
-4.44815 -13.0834 -9.69935
-8.3226 -14.5029 -13.4429
-8.41603 -15.0048 -10.7751
-7.12674 -15.6706 -10.3813
-9.7923 -17.2511 -16.7987
-6.39267 -17.2389 -15.7512
-5.49818 -17.3132 -13.3779
-2.9034 -22.564 -17.9616
-2.60273 -20.7886 -15.7023
-2.67555 -19.8611 -13.3639
2.09749 -19.3697 -14.4041
1.08319 -19.5492 -12.6942
3.75777 -20.1687 -8.49501
3.44064 -18.6794 -9.78726
5.03567 -14.1672 -9.84891
5.53479 -15.5005 -10.3565
10.0331 -16.7323 -9.64886
8.44518 -16.8516 -8.54469
7.26618 -19.8514 -4.79384
8.45587 -18.2039 -4.98815
15.6512 -15.6876 -3.5518
12.7176 -16.2034 -1.52092
10.6604 -17.5384 -2.04519
4.61597 -21.1765 2.72419
7.27645 -19.8583 2.29439
9.26258 -18.3312 1.39462
12.4574 -16.4384 4.27771
10.5192 -16.3399 4.39301
7.44425 -13.8154 8.01087
8.53774 -13.8405 6.47577
12.0058 -12.1003 3.12083
11.0553 -10.6749 4.15684
10.5541 -10.7974 5.60676
10.1447 -7.31873 8.68261
10.1104 -7.35046 7.16129
10.2086 -3.54109 5.77368
11.9445 -4.39337 5.62266
18.4708 -5.19069 6.42108
16.1112 -5.38651 6.83266
15.5465 -3.54093 6.33428
16.1873 1.19915 6.46951
16.7873 -0.0450805 5.66771
19.6901 1.28894 8.6775
20.3184 -0.515012 8.55672
20.2543 -0.977868 7.11263
21.6741 -5.6455 4.48998
22.9978 -4.28601 5.0689
22.8274 -3.57532 6.44913
26.1848 -5.66923 8.99207
25.9773 -3.76191 8.43023
31.3846 -5.0527 5.32384
29.474 -3.69612 5.3964
27.7906 -2.47527 5.27745
24.1382 -2.503 -0.069456
24.8763 -2.83308 1.65409
25.4824 -1.70557 2.50332
26.2292 3.266 0.859958
24.9024 2.86234 2.2996
23.9508 1.65716 2.20917
17.6666 3.79681 3.20509
19.2283 2.43119 2.25369
20.4329 2.25338 0.720949
17.7167 7.10204 0.0684026
20.8197 6.7661 -1.03835
21.07 5.32581 -1.47613
24.5355 4.44842 -5.28566
23.8015 5.66134 -4.13905
26.205 13.7613 -6.76416
25.0347 10.566 -7.42004
24.0396 8.26078 -6.95966
28.1492 2.99794 -7.09419
26.7592 4.48298 -9.7122
24.4862 5.58182 -9.65987
19.2753 3.45896 -9.6825
20.2021 3.74337 -11.3444
21.6806 3.64162 -11.3995
22.4634 0.603407 -15.2302
22.5599 2.4712 -14.8804
16.4826 1.21539 -16.889
17.665 2.04333 -15.0168
18.9923 3.10756 -16.0268
15.4161 6.66724 -21.3991
16.5283 6.63177 -19.3476
17.318 6.05511 -17.6795
14.0939 4.94732 -14.4782
15.0893 6.60147 -14.69
17.1488 7.30895 -11.5769
15.261 12.7313 -11.9002
15.764 11.6786 -10.3771
17.0782 10.8791 -10.3191
22.9293 12.3696 -10.9134
21.2498 11.9533 -9.36359
19.9565 11.4679 -7.88899
22.6574 14.2962 -5.84807
20.7391 15.1019 -4.81014
19.9171 13.2701 -4.69532
19.2523 11.0295 -0.340701
18.5885 12.619 -1.22114
13.2926 17.7355 -1.0761
15.5212 16.9342 -0.889779
17.35 16.3387 -1.18454
21.8853 20.9817 -3.69446
21.2239 19.434 -2.14658
20.5156 18.3646 -0.642673
18.2521 22.1866 4.01574
18.1684 20.0362 3.61282
19.2357 18.5451 2.97259
21.8525 15.0759 5.55433
20.253 15.7119 6.63237
18.9805 15.8652 5.70845
16.0764 12.1457 5.70175
16.608 12.3194 7.89996
16.3675 14.2727 7.98502
18.523 13.6439 13.7541
17.6706 15.1478 12.1551
16.6068 16.3412 11.0282
19.5682 20.6194 10.6872
18.2381 20.5546 9.30086
16.8264 19.8179 9.68874
10.9357 22.2968 8.10122
12.8967 22.1165 8.09372
13.6227 20.8258 7.92159
15.4627 14.591 2.96401
14.4663 17.1313 4.13204
13.3341 19.4019 4.41045
8.33037 24.1001 1.45674
9.07816 22.3712 2.89089
9.90805 21.0233 3.97228
8.00015 17.6032 6.46606
7.05389 18.8728 5.24069
1.42708 19.6396 2.56464
2.86141 18.8418 3.61581
3.23535 19.1248 5.04744
-1.6408 17.6846 10.4386
0.836237 18.322 9.04293
0.457832 18.464 7.59139
-3.83315 18.2037 5.05442
-3.49534 19.9574 5.90499
-3.0488 19.8121 7.42609
-7.48181 20.3937 8.66263
-6.61039 19.3381 10.045
-5.8029 18.2013 9.41897
-7.95344 12.6526 13.1973
-7.45317 13.5859 10.7989
-7.20025 14.661 9.27871
-7.94347 16.1601 4.93986
-13.0723 14.3129 4.81579
-10.9053 14.8789 5.20251
-9.16447 14.895 6.11338
timestep
-11.5913 -16.8458 -19.3752
-12.4491 -19.6811 -19.1858
-13.0421 -18.448 -21.189
-12.467 -16.6241 -20.5417
-11.9492 -13.0621 -21.7004
-11.3541 -12.1651 -26.5474
-10.646 -12.2711 -25.2393
-4.81784 -11.3399 -24.0278
-5.97849 -10.7481 -26.416
-7.73833 -10.0818 -26.1706
-9.0163 -9.40394 -30.9138
-7.25383 -7.9152 -30.6943
-7.18263 -7.45602 -28.8279
-5.17374 -3.27036 -29.1239
-7.04734 -3.66902 -28.7879
-9.55342 0.49762 -28.4591
-8.91642 -0.450445 -29.519
-7.02474 -0.810669 -35.276
-7.44366 0.809319 -33.5892
-8.02483 2.08656 -32.2184
-15.0099 7.39757 -32.0272
-11.9345 6.37328 -33.1403
-9.95449 4.94913 -33.6812
-3.79373 5.97596 -37.0116
-7.22151 5.93758 -37.6224
-8.96889 7.29361 -36.506
-13.8658 10.6391 -39.0118
-12.0814 10.0699 -38.364
-11.6685 8.64581 -38.9128
-12.837 6.07945 -42.6603
-12.2652 7.92261 -42.5261
-18.9186 8.91807 -43.9076
-16.8469 8.72891 -44.7244
-15.1709 9.63639 -44.3463
-14.0108 15.979 -44.8929
-14.7606 14.29 -45.1045
-15.1707 13.4621 -43.9047
-16.9142 14.8855 -39.2038
-16.9224 15.3692 -41.108
-22.1351 20.9011 -40.4384
-20.1074 19.8213 -40.7954
-18.4438 18.7373 -41.2061
-16.0807 22.6303 -42.9693
-15.8378 21.5466 -41.369
-15.385 25.802 -36.5883
-16.1715 24.9503 -38.1915
-16.6117 23.4527 -38.1416
-18.2467 18.8058 -36.7501
-18.9395 20.6898 -35.0037
-19.1223 22.0727 -35.6623
-24.8597 28.3238 -33.6771
-22.5236 25.8577 -33.463
-20.204 25.1381 -33.6469
-22.9083 26.5226 -29.3451
-21.125 24.2505 -28.9161
-19.9576 24.2946 -29.8278
-17.2119 20.8882 -28.2154
-17.2317 21.6921 -29.8848
-12.4945 20.7799 -34.4329
-13.62 20.8509 -32.7928
-15.0619 20.5949 -32.8894
-12.0534 15.8764 -30.0084
-13.9646 16.415 -31.2488
-15.6446 16.9055 -32.1489
-18.4508 14.3792 -32.5951
-18.1615 9.6426 -30.9158
-19.5746 10.4585 -29.8032
-20.1824 11.7075 -30.3943
-24.3837 13.31 -28.9257
-22.9731 13.0834 -28.3161
-23.8662 9.19735 -28.0087
-23.2142 9.78314 -26.3862
-21.3539 10.6295 -22.0668
-21.1345 9.05995 -23.2894
-18.8982 4.56791 -22.7887
-19.6334 6.00984 -21.6695
-21.4483 2.48923 -13.4956
-20.7453 5.18698 -14.311
-20.9362 5.54093 -16.9899
-19.7001 5.79489 -17.8606
-15.2792 5.8169 -16.5255
-16.544 4.23613 -16.5981
-15.8116 4.29117 -9.22701
-16.4873 3.51976 -11.3023
-16.7636 2.78202 -13.0674
-17.0978 -2.48591 -12.1902
-17.9356 -0.827146 -12.2789
-25.3708 0.881189 -7.72623
-23.0925 -0.271088 -9.22061
-20.666 0.133311 -9.84762
-14.2379 0.359012 -9.61745
-16.3483 -0.623107 -7.71695
-18.663 -1.28922 -6.87674
-22.2232 -6.73385 -2.37937
-20.9702 -4.87567 -3.21952
-19.9029 -3.30507 -3.93393
-18.966 -0.593913 0.202155
-18.2363 -2.14491 -0.685212
-13.3498 -2.96639 0.667344
-15.3881 -4.64256 2.06072
-16.6364 -3.91175 2.35084
-21.2493 -6.44174 7.57148
-18.5397 -5.15037 7.12736
-16.9002 -3.50817 6.17694
-15.9258 2.07417 10.0543
-15.0653 0.186451 8.96576
-14.447 -1.5515 8.26145
-11.6861 -3.0945 11.7176
-13.5593 -3.36089 11.4401
-15.6434 -3.98339 14.5175
-13.7226 0.726747 18.9314
-15.2752 -0.139572 17.4505
-16.5988 -0.708664 16.2352
-19.9397 4.59659 12.2039
-18.0657 2.67976 13.0661
-18.6559 1.30206 13.534
-18.7186 -1.35752 10.8558
-23.5707 0.465161 6.86632
-21.3493 0.531622 7.08805
-19.4201 0.520531 7.52733
-11.7498 3.67237 4.69925
-14.5404 3.63739 5.80827
-17.0269 3.09593 5.89394
-23.5448 3.49327 3.76854
-20.6976 5.38399 2.93782
-18.2083 5.12001 2.97145
-17.1441 12.7845 4.17911
-16.9732 9.94291 3.45504
-17.2331 8.4239 1.40602
-19.1174 8.81744 -2.73151
-17.5068 9.82665 -2.91957
-16.3188 9.26575 -2.16689
-13.3391 12.3486 -1.7958
-12.8853 10.5393 -1.46742
-8.41079 7.69367 -4.68407
-9.39381 7.99636 -2.57474
-9.42518 9.1063 -0.928674
-7.11711 13.7608 -2.51546
-8.11019 13.5581 -0.853912
-7.5654 12.2605 -0.27257
-5.54743 16.2672 0.742787
-5.56155 15.5069 2.53677
-5.22924 13.9898 2.38973
-2.05577 12.8996 4.55975
-3.637 12.3609 5.42895
-7.10698 8.69355 10.4452
-6.7558 10.6703 9.33151
-5.23999 11.8085 8.75437
-1.66258 14.971 10.2747
-2.09681 13.8251 11.7466
-2.63127 12.3876 11.3181
-1.93124 7.70788 12.4321
-2.21639 9.2237 13.4606
-3.77271 7.95503 20.3895
-3.15509 9.36265 18.6911
-1.7493 9.56412 17.2632
0.879801 15.003 21.296
1.26551 11.6768 20.3166
1.59208 9.62059 18.9043
3.45023 9.69821 25.9554
2.49679 7.61939 23.9697
3.27315 7.34585 21.5327
8.56051 4.52601 21.5502
6.86061 5.06486 19.1919
5.386 4.90389 19.4796
2.69777 0.610463 19.3697
4.5452 1.12497 19.5331
9.60177 0.826081 21.0692
8.63806 -1.18076 21.5921
7.38747 -1.07465 20.1276
7.206 -3.83462 15.6007
7.7193 -3.97172 17.4636
10.8924 -9.67407 18.9571
10.9142 -7.34811 18.7759
10.819 -5.29046 18.8336
14.2514 -0.796087 21.5094
15.1275 -3.41825 20.3041
14.4951 -4.68264 18.1408
17.06 -4.38458 13.5857
17.1962 -4.84031 15.4698
19.7289 -6.6453 17.7537
20.1086 -4.81604 17.7803
22.3301 -0.389981 19.6508
23.4153 -1.52483 18.5038
22.9121 -2.26573 17.2786
26.784 -0.502463 17.4448
27.7137 -2.43215 16.6007
26.2545 -3.719 16.0422
21.8834 -5.97095 13.6937
24.4598 -6.95553 13.2861
25.0078 -7.09408 15.218
24.3175 -9.41145 20.0671
24.1495 -10.5557 18.4995
25.0327 -10.249 17.2979
26.1415 -13.2273 15.181
24.378 -17.4579 20.1854
25.9277 -16.3421 19.0491
26.774 -16.3147 17.2651
30.5386 -22.772 15.4576
28.9003 -21.2115 15.7184
27.5972 -19.6695 15.672
23.7721 -25.992 16.9562
24.2987 -23.6692 16.7835
24.5937 -21.909 16.3284
20.9975 -20.228 13.3307
21.81 -18.8116 14.3676
22.1319 -19.1278 15.8677
20.5123 -16.4414 19.5801
19.6508 -17.3113 18.0842
15.9481 -18.8063 14.8727
15.0942 -17.6735 16.1619
16.0601 -16.6862 16.8188
15.2504 -10.1148 17.5134
14.4424 -12.2956 18.0145
14.0732 -14.0466 18.6745
10.4311 -13.5361 19.9386
10.3751 -14.2803 18.2415
11.6759 -14.9059 13.3711
9.98639 -15.8586 13.7845
9.07759 -15.2073 14.7495
2.33296 -13.7925 13.9658
4.31603 -14.8877 14.6394
5.51721 -15.9602 13.6556
10.8824 -19.5726 10.8654
7.49861 -18.8543 10.0601
5.10237 -18.2147 10.6054
1.48859 -15.9974 4.84134
1.43167 -18.7587 6.96095
2.61453 -20.3093 8.67877
3.72859 -24.5424 11.931
2.20583 -24.7403 10.7328
2.10906 -24.075 9.33622
1.82717 -27.2407 6.26682
0.365961 -26.4033 7.12818
-1.79811 -30.0356 11.9038
-1.11884 -28.6562 10.704
-1.97902 -27.8852 9.69142
-2.72811 -23.09 10.6519
-3.82421 -24.7529 10.4693
-7.37514 -23.0667 10.7473
-6.94679 -23.2245 8.98661
-9.41123 -23.2327 4.27041
-7.76542 -22.1872 4.32292
-7.45852 -21.5128 5.72295
-6.86718 -16.6965 5.53351
-8.36246 -17.8502 5.1143
-15.8433 -17.4576 3.79629
-13.5837 -16.9496 3.7331
-11.6763 -16.8035 3.49072
-8.18496 -13.4261 0.127008
-10.3199 -13.9523 -0.60833
-11.5349 -13.974 0.856904
-14.3549 -15.5533 -0.881223
-15.5568 -17.5906 -5.94804
-13.3631 -17.5255 -5.20192
-13.546 -18.2741 -3.37769
-8.87901 -17.647 -3.18499
-9.78576 -18.8545 -3.08754
-5.40147 -23.4043 -2.57029
-7.53037 -23.6058 -1.87918
-7.71447 -21.5711 -1.47109
-4.04761 -18.5209 2.99931
-5.30767 -19.4446 1.83063
-4.86353 -20.2942 0.565459
-1.52468 -21.5623 -1.40757
-1.45212 -22.1326 0.325274
-3.65656 -24.9208 6.5993
-1.40154 -22.4185 5.44358
0.317428 -21.7692 3.65235
3.69163 -19.7078 0.450207
4.20224 -18.9981 2.52275
4.11845 -20.6663 3.48713
7.58643 -23.3099 4.47642
7.17258 -21.7683 5.3915
8.91018 -18.0248 3.06088
8.81527 -18.3259 4.98391
8.13765 -14.4566 9.97394
9.7119 -14.3892 8.46725
8.62375 -15.1536 6.96265
4.86514 -13.8953 4.10821
6.55545 -13.1311 4.51286
8.20536 -9.02241 2.25575
6.58936 -9.58057 3.01216
3.29223 -8.75046 1.39654
1.76356 -5.17602 0.458248
3.20304 -5.60198 -0.74651
6.99247 -4.12587 -4.17233
6.11375 -3.7534 -2.40594
6.57146 -1.0705 2.25085
7.8627 -0.861208 0.85032
7.40572 -0.713929 -0.538779
6.97469 1.5561 -4.37206
9.05054 2.48249 -3.53447
9.35672 2.50858 -1.55886
7.68781 6.79459 -0.204696
8.96927 5.90788 -0.114166
12.9016 4.28054 -1.02818
13.833 6.494 1.39091
11.5829 7.16233 2.34571
15.8671 7.71795 8.98832
12.9325 8.37704 7.35358
12.1185 9.51035 5.25031
15.2188 11.0475 11.2611
15.324 12.4943 8.11096
14.2665 12.6471 5.82446
11.8166 17.8486 2.31641
13.6399 16.4345 2.83705
15.1467 15.2178 3.15287
19.8567 15.141 1.97831
18.4465 16.3566 1.59495
16.1035 17.8871 -2.94472
16.9361 16.4317 -1.92067
18.2797 11.3768 -0.678034
17.1267 11.8665 -2.16147
17.4756 12.9275 -3.26407
19.1985 10.4408 -6.2343
17.4017 9.91149 -6.60373
16.4072 11.2055 -6.36564
11.5921 11.9701 -8.93339
11.7873 10.5332 -7.60289
12.585 10.7396 -6.27712
12.1457 11.4783 -1.37331
10.611 9.46191 -1.83308
10.4114 8.9424 -3.73195
7.93599 5.19334 -6.01529
7.62639 6.49287 -4.67753
2.67766 8.37326 -3.00341
3.22909 5.86213 -2.80866
4.66774 5.57553 -2.41692
6.13238 3.1243 1.23892
4.80784 2.65179 0.00492914
2.95752 -0.733406 -2.71586
2.25398 0.189958 -1.22007
-3.30568 -1.56975 1.93663
-1.92377 -0.514631 1.17334
-0.925756 -1.22899 0.320943
-3.33633 -7.38032 0.550362
-2.99166 -5.3029 -0.663255
-2.69924 -3.74939 -1.85116
-5.77308 -2.95374 -3.76372
-12.3294 -5.38221 -4.44544
-10.7367 -4.13295 -3.16216
-9.2192 -3.40835 -2.08479
-8.87863 -1.98245 2.9786
-9.9376 -3.61368 2.73378
-9.49183 -4.48891 1.54769
-7.76813 -10.1502 3.38238
-9.05383 -9.65247 1.60848
-9.99416 -8.11742 2.3973
-15.3838 -7.50164 4.89228
-12.933 -7.19896 6.10738
-11.8324 -8.17581 5.66004
-17.9061 -14.1316 6.21836
-14.5774 -13.4868 6.38191
-13.1533 -11.7445 5.03605
-19.1777 -12.7651 0.461423
-17.3693 -10.7483 1.77985
-14.8549 -10.3499 1.93943
-14.1376 -6.54836 -1.55145
-13.4755 -8.33304 -1.10301
-10.7191 -10.6215 -4.14146
-10.3145 -9.01055 -3.13184
-6.50528 -6.638 -2.032
-6.89692 -7.42737 -3.24275
-3.46163 -6.86163 -6.46383
-3.34782 -7.39456 -4.6234
0.0592598 -9.06287 -1.04185
-0.254587 -7.88478 -2.60255
2.51337 -6.80567 -10.1813
3.68587 -6.72785 -6.87172
3.02263 -7.37244 -4.4818
6.07158 -14.0363 -2.18332
6.04606 -11.0424 -1.95638
6.1216 -8.57144 -2.62451
10.9457 -7.62761 -3.20909
9.60753 -7.31998 -1.78436
10.218 -5.42326 2.53383
10.5742 -4.73927 0.764716
12.8955 -1.3254 -2.98235
11.9333 -0.844593 -1.32797
12.1263 -1.45099 0.0525465
11.4256 2.92652 2.10184
11.3204 1.45458 2.29901
10.3256 1.21236 6.1589
8.84021 1.0576 5.20405
3.53957 1.54272 7.62235
3.91166 1.76027 5.29221
5.50206 2.89586 5.06166
3.85987 7.017 5.84823
3.8669 5.9307 6.81751
-1.52459 3.47341 9.06765
-0.262982 4.23422 7.87206
0.553783 5.3168 8.49199
-0.355475 3.11574 13.1
1.44742 3.02421 12.5388
2.02319 4.26345 11.8678
5.69641 6.54665 14.1504
5.29772 4.5837 13.6927
5.2278 0.663813 12.6201
5.4169 -0.075967 14.8478
6.30844 1.45868 15.6379
12.2431 -1.51276 15.7488
10.8967 -0.154306 15.2686
9.9661 0.593155 16.2596
13.1286 2.78802 20.1654
11.9289 4.01284 19.1762
11.6186 3.74086 17.714
16.3123 0.311213 13.9777
16.0009 1.71237 15.7096
14.6778 3.03708 15.6587
18.1978 7.16675 13.3057
15.194 6.35344 12.1986
14.7716 4.9136 12.2901
14.5517 3.18286 7.28254
15.3257 3.05671 9.01119
19.7611 2.94986 13.8911
19.7312 1.55125 10.6335
18.9869 2.05936 8.2838
25.3384 -1.44384 2.96381
22.1125 -0.499971 3.8563
20.204 0.605599 5.0468
16.4951 1.5731 -0.230551
17.7815 1.394 1.26783
17.9612 0.0619038 2.02567
15.4992 -3.70193 -0.13603
17.2772 -3.20122 0.344244
14.97 -1.19797 -6.54301
16.4622 -1.37896 -4.63781
17.6403 -1.56595 -3.02759
21.696 1.49509 -6.53019
21.2981 0.299367 -4.67341
19.9229 1.34079 -3.81918
18.912 5.73434 -5.46269
19.3389 5.06097 -3.6446
17.2422 6.07227 -0.819662
17.6712 8.03058 4.12545
18.4937 6.29185 3.7055
19.1363 6.0633 2.37134
24.9855 3.15266 0.63434
23.5962 4.09372 2.24616
22.3608 4.26237 3.60729
24.0951 8.95078 7.75991
24.8493 6.85906 7.2757
23.0412 6.10135 6.87493
19.8105 5.37142 9.98597
20.4957 7.03319 9.40996
20.167 13.0151 8.42144
19.6901 11.4896 10.0677
19.507 10.1005 11.4229
19.1584 10.641 17.9838
19.8486 11.083 15.8331
18.1391 10.7845 14.904
15.7017 16.9326 15.6187
14.7638 14.975 14.7372
15.1854 13.0912 15.0132
13.9789 8.11636 15.7398
12.7833 9.37989 16.7889
12.385 10.5994 15.9587
8.48363 14.612 13.0035
8.85595 13.6798 15.0887
9.00805 12.2669 16.3326
8.01049 10.952 20.3424
5.76762 11.2488 19.906
5.76156 11.0582 17.9826
5.88914 16.2494 18.3293
4.76608 15.6841 16.8791
4.0201 14.343 17.0894
-1.70342 14.8907 16.3697
-0.388967 14.5764 14.984
0.790026 13.6814 15.1101
1.95304 6.78629 16.2575
2.09014 8.86096 14.1102
1.62822 11.0299 12.6417
2.62899 14.2859 6.65905
1.34519 12.7605 7.80376
0.508481 11.4287 8.96997
-2.83655 8.03256 8.0078
-1.51705 9.04778 6.72503
1.82862 8.36221 2.46531
0.170901 7.31459 2.64017
-1.11732 7.92507 3.1581
-4.75108 7.89676 -1.457
-5.32951 8.63561 1.32458
-4.72017 7.73124 2.37583
-8.83172 5.72662 5.13441
-7.41669 4.59289 4.68412
-6.92535 4.7445 3.20993
-9.43073 2.03838 -0.365628
-9.2453 3.92594 -0.702315
-9.40626 4.8866 0.461396
-13.2429 8.13575 4.28822
-13.2517 7.14091 1.91311
-13.0173 5.95763 0.42834
-13.359 4.60344 -3.96918
-18.7892 3.68882 -2.02719
-16.7064 4.72126 -2.20737
-14.9955 5.36267 -2.79016
timestep
-35.7167 7.77097 -47.4733
-40.1476 6.94388 -44.4875
-38.2603 7.49379 -45.7562
-36.6896 8.25694 -46.4678
-36.5488 11.6631 -44.8717
-35.6496 15.053 -48.1175
-34.7938 13.9906 -47.3978
-31.3264 11.67 -42.917
-30.9702 12.641 -45.2248
-31.2041 14.4532 -45.9334
-29.8517 20.1498 -43.2588
-29.1078 18.446 -44.6932
-28.394 17.1387 -45.9535
-24.5896 17.9686 -48.9018
-24.7719 17.1093 -47.1434
-21.5619 14.4197 -44.8287
-22.125 15.8967 -44.7172
-22.3748 20.6557 -39.9014
-21.2554 19.4699 -41.5281
-20.0445 18.2751 -42.4973
-16.2004 13.2714 -46.1207
-16.0906 16.0077 -44.0606
-16.3769 17.5643 -42.0438
-18.3516 22.3497 -37.2006
-16.2232 19.6178 -36.9007
-14.7996 19.2369 -38.9486
-10.5551 16.7593 -38.877
-10.1145 18.5045 -39.4736
-11.0359 19.6464 -38.8389
-8.9136 23.1435 -36.1614
-8.93076 22.7359 -37.9595
-9.46561 27.2501 -42.0639
-8.71484 25.0821 -41.9408
-7.21975 24.0886 -41.0903
-3.46422 29.2177 -39.7734
-4.84765 27.7815 -39.4172
-4.51406 26.2859 -39.4395
-6.05155 25.3097 -34.4083
-5.12638 24.6684 -36.0056
-0.18566 18.7766 -36.0888
-2.15552 20.0282 -36.101
-3.81728 21.0952 -35.9768
-7.40178 17.9075 -36.2876
-7.11897 19.3546 -35.0735
-8.64885 16.7777 -30.5531
-6.84792 17.4194 -30.7627
-6.42067 18.6583 -31.5307
-0.367867 22.7229 -30.9234
-2.91353 21.848 -31.2308
-3.32483 20.5795 -30.5595
1.52739 25.9689 -25.11
0.208716 22.9724 -26.2551
-1.5861 21.4063 -27.145
-3.88941 25.7109 -24.8853
-5.58858 23.4125 -25.6089
-4.91951 22.0517 -25.4526
-6.33914 17.7324 -24.0125
-7.34902 19.2433 -24.4346
-8.55026 18.7335 -18.7201
-9.55915 19.905 -20.0048
-9.85964 19.4935 -21.4957
-15.4014 22.9003 -22.987
-15.148 20.6742 -22.5426
-13.3677 20.8661 -21.7182
-14.5158 23.7996 -19.6003
-10.9349 26.6689 -18.4627
-10.8449 25.1799 -17.2318
-11.2201 23.8022 -17.85
-13.4251 21.8813 -14.2492
-12.4386 21.2708 -15.305
-15.4229 20.309 -17.693
-14.398 18.7923 -17.3945
-12.9744 13.9699 -17.793
-12.4375 15.7159 -18.5472
-9.28944 15.9201 -22.3834
-9.71386 14.6195 -20.9878
-7.534 6.29208 -17.6984
-7.61209 9.04448 -17.0738
-8.87868 10.5916 -18.8644
-7.94511 11.3973 -19.8322
-3.8611 10.8477 -21.2414
-5.09707 9.33207 -21.2527
0.333623 4.85997 -20.137
-0.994025 6.39478 -19.0629
-2.85143 6.57074 -19.777
-4.54807 1.76397 -19.3314
-4.18668 3.3343 -18.3421
-7.63545 6.05934 -11.2258
-6.10147 4.16292 -12.9112
-4.38592 3.21816 -14.5407
2.55872 4.16535 -12.5518
0.203237 2.17317 -12.4799
-2.15462 1.38097 -12.0503
-4.23222 -4.26591 -8.90602
-2.66283 -2.71267 -9.64594
-2.65036 -0.87578 -8.92644
-1.71066 2.25059 -5.43054
-2.09668 0.463659 -5.40734
0.378569 1.56013 -0.940671
-1.05229 -0.8746 -1.25238
-2.42726 -0.657432 -1.76246
-8.36989 -4.31624 1.53826
-6.97967 -1.72032 2.21844
-4.86279 -0.584791 1.26667
-6.64442 4.33837 5.54483
-5.22651 2.62649 4.82074
-4.15513 1.05346 4.52811
-1.60997 -1.66961 7.99909
-3.34134 -1.32477 7.34378
-6.04434 -2.8528 9.50135
-10.0694 -4.9305 4.37011
-9.09648 -3.46645 5.90645
-8.99286 -2.01693 7.25709
-11.7853 4.72181 8.70394
-10.7845 2.25946 7.46808
-11.3727 0.967293 7.81256
-15.1832 1.28477 8.03373
-18.8773 7.24994 10.4793
-17.4048 6.13876 9.05579
-16.2838 4.88653 7.93331
-11.6943 9.14802 2.28008
-13.0511 8.86765 4.92698
-13.8959 7.62025 7.0252
-14.2209 5.25696 12.9838
-12.6378 8.07856 11.6865
-12.8605 9.84468 9.88011
-12.71 18.2861 11.6681
-12.4336 15.7539 9.95039
-11.8777 13.3916 9.28836
-7.66997 11.396 8.06747
-7.83864 13 7.01645
-8.45531 14.1252 7.72055
-5.39817 17.9634 8.13899
-6.6431 17.3565 6.82403
-8.53147 21.7197 3.03895
-9.0733 19.5099 2.66441
-7.30079 19.1016 3.51087
-2.44188 21.8039 0.555051
-3.62567 21.5934 2.08577
-3.7596 20.1409 2.63066
-1.31333 23.1261 5.52297
-1.58988 21.5362 6.48333
-1.44797 20.3018 5.63345
1.64631 17.9529 6.91971
-0.0252715 17.2016 7.20895
-2.60197 12.5516 10.8036
-3.59625 14.1594 9.52535
-2.00064 15.3023 9.71299
3.72662 14.4484 12.4518
1.97697 15.1698 11.8206
0.922765 14.1312 11.7022
1.83472 9.70685 13.68
1.26498 11.4111 14.3267
-2.44596 12.1376 18.9368
-0.356206 13.125 18.8684
1.23495 13.0101 17.6563
7.4523 17.7341 14.7048
5.74003 15.3364 16.5544
5.0773 13.5996 18.2458
6.28916 17.0238 25.1078
4.86832 15.2645 23.1323
5.02772 13.0379 21.956
7.15526 9.87295 26.5188
6.27714 8.80026 23.9877
5.13218 9.53667 23.4153
0.625533 10.1786 23.6099
1.50636 8.80585 24.6114
2.01938 7.53059 28.6782
-0.030495 6.57383 28.6963
-0.0481763 6.10878 26.8015
-0.256497 1.93405 24.9192
-1.7308 2.97653 25.499
-6.82819 1.79726 23.3988
-5.47908 0.0838588 24.2506
-4.55669 0.415981 26.0225
0.995277 0.588848 30.8273
-1.0275 -1.27194 29.7797
-2.30864 -2.10322 27.5894
-1.42767 -4.94787 23.7429
-2.12045 -5.35667 25.5374
-3.65716 -9.00865 25.9756
-1.91656 -8.94948 26.6367
2.68363 -9.91712 29.3978
2.08511 -11.2306 28.2429
1.38421 -10.9131 26.969
1.2887 -10.4022 21.046
0.394985 -12.457 21.9537
1.19311 -12.7338 23.7376
3.19275 -19.5116 21.2666
2.54888 -18.0147 23.3258
3.01404 -16.0906 23.2532
9.16728 -16.0848 20.7246
7.78607 -16.6194 21.9603
6.34641 -16.5852 21.3672
6.60934 -18.2997 18.0472
3.31276 -20.1303 12.0265
3.30953 -19.3398 14.2017
3.72434 -19.9686 16.1119
0.897481 -25.1446 19.9943
1.44245 -23.1415 18.9452
2.176 -23.2282 17.194
-3.46034 -23.3607 12.0536
-1.38018 -23.4296 13.1794
0.349036 -23.6012 13.9102
2.92387 -26.6573 10.6099
3.66549 -24.9526 10.9916
2.7132 -23.7652 10.9389
-0.557386 -23.795 7.35476
1.24362 -23.554 7.5051
2.27433 -25.306 2.76916
3.04582 -23.5527 2.96334
2.11812 -22.5976 3.82058
-3.48779 -25.5364 4.2911
-2.20049 -23.8886 3.44197
-1.47881 -22.1695 2.68549
-4.00446 -19.4797 1.25821
-3.22209 -18.898 2.88808
-2.95033 -14.5858 7.45392
-3.47079 -15.4836 5.97058
-3.97819 -16.8767 5.97389
-8.71097 -13.1504 6.2283
-9.31628 -15.3231 6.68668
-7.76753 -16.3872 6.10862
-6.05664 -22.8878 3.31773
-8.79956 -20.8902 4.09565
-9.53064 -18.5154 3.53509
-7.27399 -10.9417 3.51387
-9.13554 -13.7371 2.60582
-10.9495 -15.487 1.81619
-15.9609 -13.0596 1.85145
-15.0018 -13.5479 0.193907
-14.2046 -14.9253 0.0239032
-17.3508 -16.3765 -3.3175
-15.5048 -15.7393 -3.41842
-17.0374 -11.0963 -5.93226
-15.2526 -11.8838 -6.25642
-15.0503 -13.4021 -6.38157
-10.9617 -14.7878 -5.22536
-11.557 -14.8535 -7.12541
-8.6362 -15.9531 -9.71878
-9.61352 -17.4297 -9.24535
-11.7416 -21.1671 -8.61601
-10.0018 -21.9583 -8.35739
-8.87409 -20.907 -8.11148
-4.41198 -21.1631 -6.10705
-5.21833 -21.9686 -7.74886
-4.04752 -25.1305 -13.8516
-5.20822 -24.2735 -11.9961
-4.18117 -24.5615 -10.337
-2.13739 -29.4827 -5.6802
-1.85502 -27.5344 -6.94361
-1.49601 -26.242 -8.33525
2.29425 -26.3925 -8.46289
4.95923 -30.0598 -13.5538
4.76631 -29.3565 -11.3939
4.36166 -29.4206 -9.45653
8.87986 -27.9391 -8.55353
7.7846 -28.9357 -7.89956
8.29838 -33.7973 -4.34489
8.93719 -31.6304 -3.7057
8.51476 -29.7712 -4.33091
7.76408 -24.4953 -3.12407
8.19611 -25.8301 -1.82909
9.42062 -26.8063 -1.93984
12.0522 -26.1456 0.897071
11.1567 -27.6318 1.30769
9.93898 -34.7602 3.56749
9.01854 -31.4517 4.08724
9.1766 -28.9529 4.27996
7.48555 -27.3042 11.6364
8.23827 -27.8929 9.50107
8.1015 -27.3618 7.55703
4.89137 -24.2988 5.91591
6.57321 -23.9395 6.77493
6.79169 -19.5547 9.46999
5.54409 -20.9123 8.84322
-0.539582 -20.92 10.4029
0.510275 -19.3867 9.05725
2.31142 -18.8653 8.58946
4.71146 -14.8564 9.18054
2.92472 -15.0395 8.57144
-0.0533705 -11.2876 8.47157
1.19722 -11.9545 7.10849
2.16476 -9.43808 4.4104
4.30743 -6.89099 2.34298
5.26461 -8.45426 2.39366
10.3133 -9.91489 2.37998
8.9867 -8.60477 3.00074
10.9617 -2.83999 5.87108
10.3135 -4.72518 5.50393
10.0033 -5.12762 4.09874
7.84105 -0.882095 -0.426799
9.85235 -1.85541 0.399796
11.365 -2.72036 1.45274
12.007 1.56047 3.64572
12.7698 0.602642 2.75985
20.1227 -2.48314 2.30167
17.8121 -0.02564 1.63806
16.4083 1.61353 3.08665
13.7157 6.80013 8.1908
16.5404 4.93802 7.36664
17.2499 4.74458 4.95958
16.9186 7.39832 -2.14586
17.887 8.40969 1.01824
19.1766 7.50829 2.9729
24.4578 6.5066 0.795462
24.0917 7.94457 2.59715
22.625 9.16478 3.18292
23.3997 14.4625 2.81182
22.8495 12.9786 3.81846
21.1734 14.3546 7.81724
20.4086 12.9718 6.64619
15.8111 15.3879 2.41423
17.3455 14.4241 3.17625
17.379 13.659 4.53247
14.312 11.9765 7.73572
13.3202 11.9297 6.04805
14.1396 11.523 4.91709
12.1925 6.79175 0.456332
13.0221 7.72846 1.99187
12.5238 9.16678 2.28495
5.1482 10.1521 1.18814
7.75947 10.1763 0.844592
8.76362 9.28327 2.21794
6.17502 7.76849 6.7308
6.72235 7.33916 4.86151
4.88629 1.33466 1.30965
5.94461 2.82571 3.14984
5.23466 4.18379 3.24885
0.485129 4.86949 2.49878
1.59141 3.46683 3.01367
1.91413 -0.729258 4.90155
1.02856 -0.356676 3.20821
-2.71937 -4.93407 0.369059
-1.14465 -3.91613 0.869104
-1.2113 -3.22396 2.21851
-3.0455 -6.65767 8.81759
-2.69939 -6.38139 6.46452
-1.97629 -6.03967 4.68289
-1.65089 -9.87384 4.42405
1.68992 -9.34232 -1.45754
0.504346 -10.6279 0.111763
-0.88566 -11.6558 1.19702
-4.22072 -14.9275 2.27537
-3.87584 -15.1662 0.372539
-2.50069 -14.7964 -0.173569
-2.67696 -20.8912 -2.98206
-1.73433 -18.7897 -3.33678
-2.35717 -16.9967 -3.23647
-2.60427 -12.9685 -8.14579
-4.26993 -14.6378 -6.97743
-3.91094 -16.1073 -6.65646
2.55859 -13.8391 -9.23353
0.151658 -16.2236 -10.0541
-1.25227 -17.9452 -8.78699
-0.670202 -23.7015 -12.8595
0.244344 -22.9182 -10.1574
-0.815427 -21.6252 -8.16013
3.46928 -22.6074 -6.10672
1.67493 -22.5362 -5.41385
1.32003 -24.6896 -0.650329
1.29478 -23.0487 -1.68499
2.37023 -18.3866 -1.07929
2.77302 -19.7671 -0.535871
5.48181 -19.8187 3.45349
4.42718 -18.5089 2.72993
2.21811 -14.2113 2.78158
4.02178 -14.8082 3.5001
12.1555 -13.2702 3.3509
8.71606 -13.0631 4.25119
6.38664 -12.2713 5.1031
3.76944 -8.81312 12.8255
4.99393 -9.68955 10.3367
5.68255 -9.73901 7.8784
4.75308 -5.22623 6.38059
6.03759 -5.98781 7.64986
9.24068 -3.38655 9.63256
7.59185 -3.83283 10.3482
3.36412 -3.58607 15.2591
5.08377 -3.76742 14.4373
5.69846 -2.78059 13.4619
6.11188 1.68186 15.03
5.97627 0.301897 15.6097
3.09816 1.20923 18.1644
2.35338 0.293937 16.7302
-2.56774 -3.35951 12.4406
-1.05898 -1.70736 13.2005
-0.0504126 -0.162729 13.7356
-0.7114 2.28586 9.60879
-1.19828 2.20871 11.0231
-5.25596 1.91894 8.68574
-5.63518 1.3606 10.4532
-4.95563 2.05809 11.5589
-5.98748 -2.89068 15.8056
-5.8265 -1.70889 14.2278
-5.58854 -0.266498 14.468
-4.77409 1.83159 18.6242
-3.80074 0.391383 17.7408
-4.05527 -5.70916 19.59
-2.89755 -3.68418 19.8847
-2.07629 -1.84154 20.2259
1.12652 -6.48621 19.6702
1.1677 -4.61214 18.9531
1.375 -3.3442 19.7733
5.49009 -1.68216 22.9549
5.43974 -1.10518 21.1256
4.95283 -2.19036 20.132
8.31366 -5.55322 15.5126
8.11858 -5.1751 17.7774
8.24446 -3.59586 18.8452
13.2626 -5.06169 16.9142
12.4169 -2.01288 17.7778
11.0173 -1.62303 17.1947
9.9242 -0.734287 12.8608
10.9945 -2.23124 13.4156
11.4036 -8.17136 16.3032
12.9099 -7.11929 13.4035
13.7461 -4.74274 12.8092
19.9777 -0.56524 12.1776
17.8393 -2.92882 10.8444
15.8946 -4.32727 9.75246
13.0342 -8.49262 5.63554
13.3852 -7.16938 7.02233
14.6056 -6.27138 6.70763
15.7835 -4.02352 2.03021
14.8898 -5.26808 3.0657
10.9584 -7.11071 -3.33985
12.561 -7.11464 -1.61774
13.4422 -7.25293 0.162391
13.8569 -11.8324 0.134071
16.0987 -11.4679 -0.627418
16.3863 -9.5348 -0.840971
17.5963 -9.78371 -5.2971
18.7147 -9.19614 -3.79352
19.3611 -5.37702 -3.59454
24.0107 -6.67017 -1.08558
22.489 -5.86864 -0.0246202
21.1184 -6.1859 -0.489555
20.895 -10.9409 3.7991
19.7677 -8.9393 3.29466
19.2372 -7.17188 2.65277
19.2322 -7.73038 8.62535
19.7027 -6.10998 7.12828
18.6114 -5.16206 5.79266
15.0423 -2.18879 6.8564
16.8449 -1.83616 6.48322
21.0711 2.87079 3.95591
20.2426 1.94727 5.84704
19.2009 1.05273 7.37232
23.6466 5.54215 8.64359
22.0325 4.37054 9.84257
20.3815 3.31664 10.2913
18.2398 10.0341 10.6709
19.2424 8.20255 11.5328
18.7279 6.32497 11.8203
16.2553 2.98627 14.3988
15.2055 4.64274 14.3933
15.2334 5.48594 13.0644
8.87777 5.32221 11.0086
10.5623 6.38142 12.164
11.9623 7.36526 13.0977
12.9661 4.93034 17.2045
13.3965 7.2089 17.392
11.8409 8.27294 16.7047
14.5085 12.6777 17.7596
13.1146 12.1215 18.9474
11.8563 11.6861 18.2548
11.1712 16.3894 15.8189
10.8181 14.7223 14.7605
10.0816 13.491 15.2776
5.25297 9.59664 17.3629
5.59569 10.8742 14.6612
7.48232 11.7339 13.1882
11.0062 9.5245 8.0369
9.07307 10.5069 8.75126
7.54179 11.6445 9.34315
4.74447 14.9062 8.47608
4.24326 12.9882 8.14373
2.87863 9.14157 4.34436
1.52295 10.2025 5.21222
1.67641 11.6471 5.54602
-0.665282 15.9942 2.06575
-1.59203 14.9167 4.59136
-1.64021 13.3228 4.67391
-5.79682 9.80712 4.47881
-4.64884 10.0033 2.96991
-4.32202 11.3935 2.62108
-7.18077 14.1026 -0.711097
-7.02083 14.7954 1.06728
-7.13834 13.7864 2.23111
-11.547 17.5691 5.71452
-11.2526 15.3184 4.34321
-10.8678 13.8535 2.98819
-12.5014 15.0253 -1.48965
-16.0592 11.9476 1.69907
-14.1436 12.5654 0.528567
-12.4574 13.2701 -0.362519
timestep
-33.4606 17.9518 -45.3906
-34.7452 19.4412 -48.5242
-32.8752 20.2135 -47.4715
-32.5333 18.8539 -46.1059
-29.0376 20.0425 -44.9849
-27.5954 16.1717 -42.8438
-27.6546 17.6731 -42.5269
-24.4428 16.282 -37.5146
-25.2554 18.6767 -38.2798
-24.944 18.6998 -40.2319
-17.723 17.3926 -42.2019
-19.9834 17.1919 -41.639
-21.6672 16.7876 -40.5808
-20.2552 15.0725 -36.3985
-20.0927 16.8271 -37.0498
-19.1028 20.2886 -34.2979
-18.4137 19.8933 -35.6313
-14.3152 24.217 -35.1035
-13.5524 22.2968 -36.1998
-14.7865 20.8166 -35.5205
-14.3144 13.9508 -32.7375
-12.835 17.0498 -32.7352
-12.5741 19.6396 -32.689
-10.3237 27.4662 -32.3264
-10.1469 24.3897 -33.9312
-9.70166 21.856 -33.8854
-8.94017 16.8632 -33.0776
-7.86202 17.3544 -34.6565
-7.40935 18.8544 -34.6508
-3.50453 20.4824 -36.7557
-4.06829 18.708 -36.4689
-4.07325 16.5216 -38.8359
-2.09455 15.6161 -39.0498
-1.92186 15.5954 -37.0766
4.27682 16.604 -36.6836
2.49868 17.0633 -36.3356
1.49735 16.2738 -35.4258
0.0692327 20.5214 -33.0657
-0.527611 18.6323 -33.2631
-4.31083 15.3166 -29.7781
-5.2562 16.3556 -31.6848
-4.07792 17.8146 -32.2348
-5.29859 22.6798 -34.0656
-4.99587 21.4758 -32.5611
-6.59087 22.0888 -26.2723
-5.86864 22.5349 -27.9638
-6.67483 22.4477 -29.2944
-12.9594 24.9661 -31.0949
-11.3588 23.1508 -29.879
-10.2345 23.6142 -28.9276
-10.3526 29.0654 -22.5171
-10.979 26.6999 -24.8153
-11.7408 24.3699 -25.6234
-14.7168 28.4899 -24.6562
-16.0343 26.1897 -25.8218
-15.5416 24.7838 -25.3495
-15.1023 21.6395 -28.6894
-16.6144 22.0327 -27.5511
-13.1167 18.2326 -27.1072
-13.7092 18.9464 -25.4553
-15.1488 19.4285 -25.0998
-13.6803 24.5544 -19.3667
-14.478 22.98 -20.8818
-15.3735 21.7044 -22.0672
-18.9541 20.8648 -22.6487
-19.8534 14.9828 -20.2499
-19.8712 16.699 -21.0021
-18.5567 17.1971 -21.5262
-16.5462 15.4986 -25.2987
-16.7855 14.8717 -23.9902
-13.7059 16.183 -21.9137
-13.7602 14.3842 -21.8593
-12.9358 9.19155 -21.1864
-13.3775 10.984 -20.2672
-13.4838 11.0641 -15.8832
-11.8448 10.7881 -16.8196
-3.21128 11.4433 -17.7558
-4.87404 9.22661 -17.5706
-7.47721 9.88283 -18.0046
-8.22396 9.57465 -16.7381
-7.00471 10.7095 -12.0729
-6.03752 10.5229 -13.7715
1.11584 11.7142 -15.6102
-0.614937 11.1025 -14.1666
-2.33378 10.4846 -13.2456
-3.05803 11.3535 -8.77891
-1.48902 11.9472 -9.80142
-1.66918 17.0477 -7.29728
0.716483 15.2612 -7.29257
1.68608 13.0561 -8.09742
7.33772 7.4276 -9.5311
5.24798 8.79915 -7.8608
3.81464 10.3365 -6.36415
0.746628 9.6767 -0.273333
2.50654 9.30143 -1.86496
4.18252 9.21576 -2.77099
8.49207 8.43828 -1.301
7.23004 7.14499 -1.84884
7.52687 1.28297 -1.47403
5.12755 2.72162 -2.05635
4.97387 4.05139 -1.31147
-0.763656 3.17721 5.36273
1.54828 3.58697 3.47204
3.61533 3.14259 2.09184
8.94302 -0.617441 3.95669
7.39997 1.0578 4.3688
5.73322 0.41509 3.47614
4.32737 -3.51864 0.668729
3.89734 -2.83524 2.47029
3.4109 -4.91408 5.59224
0.581506 0.319601 10.1682
2.32398 -0.946448 9.27714
3.48209 -2.5451 8.64364
7.90675 -3.56234 14.4261
6.77469 -3.52938 11.8244
5.43484 -2.889 11.7786
4.85893 -0.564231 14.7443
9.88261 1.7015 11.3969
8.61944 2.10861 13.2918
7.52239 2.14695 14.9359
10.2398 8.70347 12.8654
8.12442 7.22075 14.3768
6.84839 5.61088 15.9115
5.27179 7.64774 23.9462
4.53028 6.14384 20.8562
4.02379 5.61668 18.3593
-3.2147 5.4865 22.0502
-1.79526 5.75816 19.4022
0.31282 6.53176 18.3511
0.0322444 12.9178 18.085
-0.140685 11.1379 17.5977
-0.438712 10.1947 18.7957
-3.00702 10.1366 23.0136
-2.94515 11.2854 21.4404
-4.92662 14.3057 18.5304
-6.45063 14.0272 20.2696
-5.11166 14.3798 21.6561
-9.43796 14.9604 24.3787
-8.22621 13.7229 25.2882
-6.86172 14.31 25.0782
-7.31744 10.8898 28.5839
-5.52687 10.7079 27.6863
-4.82416 12.029 27.2777
-1.26586 11.9226 28.8742
-1.00827 11.5993 27.1127
0.759007 11.8667 23.6848
1.98186 9.96403 23.4593
0.915189 9.1907 24.8142
-0.547004 3.33112 26.3997
-0.421813 4.98735 25.3071
0.912016 5.51491 25.5221
5.57136 4.11644 25.8032
3.83716 3.36568 25.3501
2.8992 -2.21444 22.5394
1.62255 -0.686309 23.6737
2.73692 -0.322427 25.3316
2.1407 -2.45522 32.9897
3.20703 -2.23383 29.7393
3.70198 -3.34944 27.5244
10.1777 -9.16628 26.963
7.38626 -8.12847 27.4385
5.34069 -6.75735 26.7438
2.13193 -11.6916 22.2499
3.99672 -10.0664 23.8965
3.40414 -9.55096 25.1606
0.789916 -11.2394 28.8972
1.82866 -12.0819 27.496
3.64857 -16.4484 24.7437
1.55688 -17.1921 25.4256
0.745349 -15.4893 26.0614
-4.57118 -15.2424 26.8607
-2.93273 -16.3101 26.5368
-5.7041 -20.3276 30.5985
-5.1667 -19.8591 28.3587
-4.85661 -19.6053 26.424
-3.24569 -19.8783 20.8852
-4.92095 -21.8833 22.1864
-6.72101 -21.877 24.0281
-11.3963 -22.0646 24.8641
-10.0014 -23.4904 24.9728
-11.5624 -26.9948 26.2378
-11.1743 -27.1327 24.487
-14.3091 -28.0767 18.8921
-13.5602 -27.0281 20.3249
-12.0924 -27.1214 20.7593
-6.37601 -26.6201 16.9423
-7.41618 -26.2671 19.1299
-9.23066 -25.8943 18.5575
-12.6434 -21.4404 13.9425
-11.7685 -23.855 14.7933
-10.0388 -23.589 15.624
-6.54767 -20.6297 12.5188
-8.46703 -20.1299 12.7936
-8.82697 -20.22 14.3325
-11.9204 -17.9395 14.394
-13.6073 -11.9241 12.4534
-11.9961 -13.3781 11.7677
-11.7012 -15.3089 11.5987
-10.3135 -20.2478 5.90589
-10.3075 -18.3308 7.18251
-10.541 -16.6013 8.1176
-9.424 -9.84432 7.93129
-10.3034 -11.8646 7.11934
-11.1225 -13.4485 6.20691
-7.70389 -15.1972 3.42255
-8.81461 -14.295 2.19711
-9.68228 -13.1211 2.74432
-10.2926 -9.19064 -0.125121
-10.4808 -11.1045 -0.420293
-14.1581 -11.5797 -4.24293
-12.5213 -12.5184 -4.57323
-11.303 -11.7672 -4.03577
-15.2038 -7.0875 -6.99518
-13.2341 -7.705 -5.84771
-11.3471 -8.12997 -5.3129
-9.28359 -4.86295 -6.10121
-10.0253 -4.77492 -4.36188
-13.3377 -0.901379 -0.0910629
-12.0786 -1.73851 -1.33262
-12.4382 -2.26984 -2.73808
-11.018 3.78729 -2.83935
-11.2332 1.97848 -4.29903
-11.3721 0.290875 -5.25533
-12.9083 -3.99215 -11.9495
-11.5202 -1.68284 -9.66096
-10.2496 0.428984 -8.90882
-2.83109 3.99339 -6.1703
-5.78669 4.48659 -7.68146
-7.78363 3.41832 -8.94516
-10.2898 3.94238 -13.7149
-8.83961 5.20638 -13.2138
-7.55177 4.81115 -12.5142
-3.09985 5.70016 -14.3423
-4.66349 6.7134 -14.1123
-3.48455 4.91432 -19.4354
-5.26071 4.66336 -18.658
-5.93726 5.66126 -17.6962
-9.31812 6.33685 -21.123
-9.37105 5.76321 -19.2035
-11.3276 2.30548 -19.5904
-9.58082 2.02819 -19.7945
-5.22358 -0.502522 -19.2556
-5.85331 -0.739252 -21.043
-6.80443 0.338363 -21.6837
-8.30171 -0.0169665 -25.8163
-8.39214 -1.53028 -24.6331
-13.483 -5.72812 -25.2139
-11.1699 -5.35941 -25.2751
-9.28662 -5.08761 -25.6458
-4.0137 -7.34933 -28.1499
-5.69813 -7.7992 -26.6333
-7.1643 -7.33652 -27.8052
-9.97212 -9.48129 -29.2383
-6.33572 -13.5788 -31.7636
-7.61493 -13.5375 -29.8582
-8.78715 -13.0507 -28.3867
-4.87723 -13.3545 -25.7413
-6.26798 -13.945 -25.6943
-8.19031 -17.9908 -23.385
-6.48802 -17.3915 -21.9422
-6.4288 -15.4225 -22.2113
-7.08424 -11.1057 -20.4064
-7.33848 -12.2998 -18.7992
-6.39898 -13.5195 -19.0022
-4.39086 -12.9861 -15.6036
-5.8176 -14.1079 -15.303
-9.99362 -19.8229 -16.0203
-8.45069 -17.5424 -13.9421
-8.75446 -15.1834 -13.162
-9.92159 -17.2259 -9.53438
-9.7587 -15.2749 -8.18123
-9.61668 -13.9758 -9.62373
-10.3522 -9.09402 -9.81629
-9.10855 -10.3078 -8.97369
-6.60305 -10.4105 -4.6104
-6.59723 -9.27807 -6.24481
-4.12915 -2.97834 -8.41484
-4.61173 -4.7361 -7.09711
-4.07544 -6.58174 -6.94697
0.403084 -8.5291 -7.42845
-0.508282 -7.54854 -6.09362
0.452095 -5.21512 -1.36039
1.28519 -5.94843 -3.01174
5.11415 -6.25605 -3.28518
8.3919 -8.3567 -3.40251
7.98352 -8.08508 -1.57418
9.28087 -9.18432 2.73526
9.79386 -7.65983 1.67056
13.3764 -2.42116 4.09297
12.3075 -4.10668 3.92375
12.3941 -5.05725 2.77017
15.3649 -7.9471 -1.84241
15.833 -6.7005 0.171179
16.0351 -6.0033 1.97849
19.3729 -2.76793 2.16351
18.6186 -3.66137 3.13508
21.4163 -6.92526 10.4208
20.256 -4.52605 8.21272
18.7212 -2.98962 6.89387
12.9814 1.2955 10.0991
16.0159 1.00652 8.46018
18.457 0.272716 8.78618
24.9503 2.73647 14.4318
23.2219 2.01655 11.6288
20.6642 1.82279 11.5036
21.6928 1.24186 16.4878
20.9868 3.45827 16.3111
20.0846 3.68447 14.5954
19.5316 8.62611 13.712
19.6716 7.07934 12.7065
23.9158 8.82625 13.6615
22.9356 8.67485 11.9096
26.4873 4.49753 8.71449
25.2346 5.18578 10.0284
23.9441 5.86369 9.62613
19.5495 4.86521 8.37099
20.6532 4.26761 6.91236
22.0126 3.56365 7.29656
23.0432 -2.11553 3.78723
22.4643 -0.89191 5.2618
22.2781 0.588681 5.00568
21.4737 4.82669 -1.32629
20.574 2.98955 0.417415
20.1124 2.06588 2.15305
15.4441 2.50639 3.36715
16.4212 1.55949 1.95733
13.9723 -3.65317 -2.04226
15.1383 -2.04776 -0.214942
14.8372 -0.573714 -0.651181
12.1547 1.13268 -4.04671
11.6756 -0.230113 -2.71517
8.2058 -3.28616 -0.80792
8.55629 -2.51129 -2.53805
3.61834 -2.36419 -6.88299
5.18159 -2.94298 -5.86865
5.34208 -2.32031 -4.53226
1.85306 0.44279 0.234364
1.86693 -0.609894 -1.9381
1.7056 -1.57157 -3.60994
-1.40669 -1.5145 -5.58104
2.54485 0.329875 -8.48146
0.693276 -0.710949 -9.60598
-0.986109 0.0192387 -9.09804
-3.36148 3.92608 -10.697
-4.05949 2.45434 -11.7617
-3.97453 1.0734 -11.0448
-8.86995 -4.20365 -10.5255
-7.10424 -3.28982 -11.4342
-6.61368 -1.52242 -12.3206
-6.89762 2.0094 -15.3649
-8.29978 -0.173538 -16.2157
-9.11903 -0.912528 -15.1413
-13.0513 -2.8241 -20.3966
-10.8783 -4.53286 -18.619
-10.3554 -4.4615 -16.0946
-13.2684 -11.1547 -15.6757
-12.5768 -8.7269 -14.2085
-10.531 -7.28944 -13.5705
-6.80019 -8.65579 -15.7903
-7.17765 -9.16642 -13.9076
-4.71474 -11.4725 -10.2212
-4.25467 -10.1151 -11.5845
-0.0746935 -8.26616 -11.9985
-0.569916 -9.68377 -11.628
1.74733 -13.5656 -10.9709
1.97012 -12.0394 -9.89411
4.84344 -9.67361 -6.39579
4.57653 -11.4683 -7.17923
8.06719 -18.7761 -6.30506
7.46316 -15.8804 -4.57754
5.83168 -13.9831 -4.66016
1.21966 -17.8005 -0.662643
1.8351 -14.998 -1.58146
3.75299 -13.2738 -1.60237
4.49161 -9.05767 1.44157
4.08197 -10.9876 1.46648
3.69827 -13.5902 5.64194
3.1551 -11.8728 5.04556
-0.687093 -8.22515 5.66713
0.384374 -8.58328 7.25559
1.87447 -8.89502 7.08624
4.75423 -6.02609 9.4704
3.95307 -7.36093 9.72287
5.46505 -8.46523 13.3568
3.64911 -8.02763 13.5447
-2.25311 -6.72617 13.1374
-1.21006 -7.38036 15.1931
0.58416 -6.54556 15.0439
1.87968 -2.9381 18.0828
2.16952 -4.4488 17.7675
5.70108 -7.70655 18.7413
4.7842 -7.46069 20.3915
3.39178 -7.04183 20.2268
-1.72556 -6.94369 19.8351
-1.10733 -7.80818 21.4698
0.132333 -7.40523 22.2315
-0.818044 -5.83888 26.4153
-0.426309 -7.71203 25.9079
-6.29652 -8.87074 26.1317
-4.30047 -10.0031 26.1966
-2.58272 -10.8784 25.8455
-5.82105 -13.2008 22.7437
-4.07392 -13.0532 21.9717
-2.89151 -13.2093 22.8453
-1.1004 -17.4608 20.5436
0.348575 -16.3918 21.1682
0.0150238 -14.9376 21.0401
4.13365 -10.7448 17.2308
1.90267 -11.132 17.7257
1.24802 -13.0131 18.0301
3.37256 -18.4687 12.5216
1.53834 -16.7978 14.8199
2.09919 -15.2666 15.0033
2.29214 -12.329 11.2541
3.26368 -13.959 11.5975
9.24209 -19.3945 9.56873
7.77095 -16.5407 8.46935
6.20605 -14.5992 9.26665
7.17712 -6.24104 6.75046
7.7027 -9.54043 7.88945
7.87837 -11.9373 7.0898
11.1766 -15.2962 2.32917
9.98151 -14.0937 3.3833
10.402 -13.104 4.48421
14.3517 -10.4353 4.82068
13.4958 -11.0931 3.23802
9.01367 -12.0164 -2.01273
11.1657 -11.6372 -1.02827
13.0474 -11.7327 -0.438562
13.0513 -13.8302 -6.81103
14.0699 -12.6461 -5.09107
15.1555 -11.8018 -3.61228
17.2213 -8.48782 -6.73584
17.6464 -9.32458 -5.02631
20.1193 -7.26038 -3.11379
22.8876 -6.19001 1.07571
21.0303 -6.67599 1.42399
20.3264 -7.81872 0.669053
18.9652 -14.1338 2.22301
18.9837 -11.8861 2.78105
18.766 -10.0179 3.3537
21.0331 -11.3617 9.26014
19.2754 -9.9943 8.6948
18.4521 -9.25765 7.05562
15.0445 -5.82071 6.24356
16.1186 -6.4109 7.7919
19.5047 -4.30386 13.0106
17.5058 -4.92191 11.9392
15.6618 -5.37042 11.5354
10.5601 -9.28392 12.7517
11.5102 -7.22985 13.2415
12.5064 -5.60995 13.576
18.5037 -6.02418 17.5005
16.2381 -6.31362 17.1351
14.5512 -5.24239 16.857
11.1811 -1.67673 17.592
12.1853 -1.87295 19.2478
13.5214 -2.44133 19.111
17.2869 1.3616 21.0318
17.3203 -0.326146 22.501
15.6422 -1.31224 22.1385
16.7082 -1.55708 26.3404
14.608 -2.48591 26.706
13.6812 -1.35409 25.3282
15.2107 1.90574 28.8606
13.412 2.35446 28.4013
12.6164 1.32468 27.6874
7.73676 -0.276873 26.1977
7.82521 1.20119 27.4155
8.87402 2.25769 27.3064
12.3656 7.78208 26.5596
9.92838 7.35125 28.1302
7.82129 5.76044 28.219
0.860117 5.79698 30.2489
2.82463 6.85405 29.5761
4.44263 7.4607 28.6122
4.07417 12.2895 30.0071
3.56447 11.1464 28.4607
8.22251 13.7581 28.6933
7.82771 12.6617 27.1092
6.50515 12.4939 26.4139
3.87809 15.5092 22.4424
5.59162 13.2282 21.8286
6.83379 13.0135 22.7139
10.573 13.2607 18.4998
10.9785 13.9546 20.2532
9.87699 14.6771 21.0698
8.83831 19.1472 23.9408
10.0437 19.4223 22.4729
9.80314 18.4583 21.3194
8.89713 18.6616 15.2871
10.0166 20.4005 17.0611
11.4964 19.9361 18.3345
15.252 22.0778 15.9595
17.7086 17.7969 18.6671
16.3284 19.5332 18.1399
15.1863 21.0811 17.8521
timestep
-9.20807 -16.0133 -62.915
-8.44593 -15.9526 -66.2389
-8.72272 -14.0993 -64.7779
-9.82773 -14.7436 -63.3734
-12.0786 -12.3844 -61.2242
-12.9827 -9.64204 -57.3759
-12.1666 -9.48046 -58.6509
-10.4231 -3.25336 -61.0781
-10.1294 -5.20354 -59.2857
-9.43232 -6.86155 -58.5234
-4.40219 -9.86786 -60.0635
-5.27487 -8.38159 -58.5011
-5.9905 -7.36141 -57.0879
-4.24378 -2.57346 -56.3925
-5.03723 -4.03141 -55.3741
-5.11166 -2.59434 -50.8094
-5.60863 -2.16713 -52.1174
-9.08575 4.47153 -53.3424
-7.71559 2.79313 -52.4663
-6.44772 1.53313 -51.8603
0.55953 5.54374 -47.2176
-2.06386 4.27433 -49.127
-4.36473 4.32191 -50.2495
-10.6709 7.02322 -47.6538
-7.37997 7.86465 -48.6207
-5.16123 8.00185 -49.7939
-1.31964 10.072 -52.4736
-2.84399 11.2937 -51.9891
-3.26086 11.2683 -50.4528
-3.73132 15.1598 -47.5961
-2.73304 14.7843 -49.0748
-3.01835 20.6965 -50.8038
-1.28548 19.5224 -49.9488
-0.452833 17.7347 -49.9422
2.20713 19.6799 -45.4809
1.74217 17.8063 -45.7282
1.96014 17.035 -47.0557
0.941066 13.062 -44.104
1.45483 13.3844 -45.9623
2.95583 9.32233 -51.6301
1.862 10.0784 -49.6528
0.72994 10.3522 -48.1208
-3.5807 10.1914 -46.2359
-2.08904 9.13581 -45.8287
-0.697012 3.80734 -42.23
-1.09115 5.41031 -43.0797
-2.21675 5.75033 -44.0052
-8.59349 3.91514 -46.0021
-5.93586 3.85371 -45.5673
-5.71731 4.39089 -44.1149
-9.1683 5.15796 -36.8131
-9.68433 3.58017 -39.807
-8.52908 2.89185 -41.9583
-13.7127 1.35037 -43.3778
-11.305 1.39645 -45.0982
-10.0697 0.721944 -44.5998
-6.90799 1.05308 -48.4008
-7.41428 -0.257791 -47.2012
-2.12992 0.677532 -47.683
-3.06672 1.16582 -45.987
-4.19048 0.30258 -45.3286
-2.65524 -3.6428 -39.7495
-3.39276 -1.70829 -40.9296
-4.25928 -0.0192786 -41.4974
-4.21853 2.795 -38.9014
-2.32518 -0.0201903 -35.6792
-3.31408 1.20111 -34.5513
-4.47244 1.79641 -35.2571
-8.11128 2.1686 -33.0087
-6.83477 2.79554 -32.4315
-5.40625 -0.748213 -31.1333
-5.53844 0.518669 -29.7448
-5.22087 2.37072 -25.2914
-3.79784 1.90534 -26.5791
0.434144 3.57637 -26.7381
-0.294518 2.54193 -25.1662
3.0801 0.804912 -17.165
1.43937 -0.595365 -18.9488
1.59789 0.387908 -21.386
0.531023 1.4832 -21.5798
-0.907222 5.43573 -19.2302
0.468528 4.11102 -18.9169
3.39798 3.37145 -12.4245
3.95623 3.882 -14.6675
2.22997 4.17433 -15.4658
-1.01032 4.33166 -11.9129
0.200132 5.6475 -12.6428
4.00511 12.464 -12.5598
2.02226 10.2801 -12.1025
1.14025 8.58225 -10.3948
-2.36151 13.8666 -7.00652
-1.13649 11.2021 -6.89033
0.509209 9.26917 -6.6747
7.00007 7.75662 -4.71223
4.68932 7.9005 -4.41099
2.80804 7.8637 -3.9446
1.598 9.24561 0.58304
1.02541 7.93535 -0.654162
-5.24737 4.55446 1.96849
-2.62218 5.16474 0.828466
-1.96617 6.52636 1.20909
-1.56976 12.5543 3.90307
-2.4917 9.80891 4.63725
-2.44486 7.33921 4.94946
0.381611 2.80198 8.58096
-1.50615 4.36364 8.41727
-3.18456 5.52069 8.09056
-7.32943 5.38384 11.41
-5.56997 6.16768 11.1827
-4.079 7.72651 14.1291
-2.42853 3.25579 19.7911
-2.83554 5.19415 18.6127
-3.41895 6.6532 17.4321
-6.21612 11.4607 17.9166
-4.01601 11.3573 19.5055
-2.7276 10.3657 19.1341
0.0430597 10.7688 21.3173
1.6471 3.89284 18.5265
1.45536 5.53154 20.1468
1.53035 7.25824 21.1562
9.96654 4.71225 21.6379
7.30153 5.81441 22.1569
4.86383 6.29207 22.7632
4.63252 5.4881 31.3429
3.14236 6.98236 28.4285
3.62997 7.65303 26.0471
5.12366 15.6383 23.3348
4.4873 13.5378 25.3594
4.22336 11.4424 26.6089
5.86506 9.20304 30.9145
5.65517 11.0547 31.2721
4.56343 11.7705 30.4238
0.920321 14.7105 31.6235
2.77408 14.9376 31.4642
3.96132 20.6842 31.018
5.30156 18.8886 31.3595
4.35157 18.0932 32.9212
2.52192 23.0187 37.1912
2.68502 21.6731 35.7831
3.12984 20.2118 35.9766
-1.58222 20.4458 35.7091
-1.18057 18.6133 35.2347
0.0482192 18.1074 36.0518
-1.40728 14.5962 37.032
0.190912 14.2781 36.1371
2.64261 8.27632 34.883
3.35111 10.3798 34.7619
1.89278 11.3182 33.9729
-1.62268 9.70967 28.6434
-0.446005 10.4695 30.0025
-0.338415 9.67776 31.2392
-1.68782 5.02549 31.824
-1.25323 6.17397 30.3239
0.530643 3.75285 25.0896
-0.461218 5.85582 25.4141
-1.88006 5.22027 26.4831
-9.10006 3.39627 29.3903
-6.65891 3.995 26.902
-4.58152 2.83275 25.8479
-1.9146 -3.93435 26.7403
-3.67098 -2.18163 25.1037
-5.46568 -0.590359 24.4424
-11.8689 -0.218522 20.6948
-9.11355 0.0277519 21.5131
-8.45304 -1.19646 22.1994
-9.20848 -6.0434 21.1296
-9.76801 -4.34387 20.3712
-12.0358 -5.2519 14.3476
-12.4738 -3.73774 16.0422
-12.3035 -4.82141 17.6663
-14.4389 -9.34832 19.3
-13.5375 -8.47538 17.778
-9.42792 -10.1689 13.7303
-11.7708 -10.1449 14.25
-13.774 -10.2053 14.4277
-21.227 -11.6101 14.1897
-18.4561 -11.1857 13.2026
-16.2997 -12.0084 12.2013
-16.8062 -15.9951 9.48465
-16.3456 -14.1441 9.1121
-15.779 -12.7823 5.36209
-17.4166 -12.2228 5.96428
-23.7081 -10.7817 4.6051
-21.8546 -10.6601 4.83688
-20.9547 -11.841 4.53476
-24.1791 -16.9744 0.49768
-22.7542 -15.1322 0.564478
-21.5108 -13.8935 1.42933
-17.9572 -10.8357 1.42663
-18.8021 -11.1468 -0.949378
-20.7465 -10.9783 -0.967941
-24.8835 -8.92217 -1.7954
-23.6596 -8.2322 -3.15739
-22.6724 -9.18752 -3.68788
-19.7641 -8.48583 -5.95721
-14.7231 -10.5852 -3.23002
-15.439 -8.38707 -3.31988
-16.4132 -7.29174 -4.75179
-14.6092 -1.32028 -8.76338
-14.1072 -3.2052 -7.51963
-14.1339 -4.94016 -6.59426
-13.2009 -4.57056 -0.303867
-12.0887 -4.39343 -2.28113
-11.3408 -4.92563 -4.01131
-10.5741 -7.96722 -0.353591
-10.8199 -9.15639 -1.91316
-10.5715 -8.50668 -3.25169
-10.3823 -9.4011 -7.65399
-10.4954 -10.661 -6.28062
-13.0595 -15.0006 -6.48426
-11.2318 -15.5404 -6.05905
-10.1122 -14.5511 -6.46917
-12.4958 -14.6584 -12.8429
-10.7637 -14.7553 -11.3434
-9.21843 -14.4439 -10.1895
-5.81276 -15.2995 -11.8868
-5.80063 -13.5185 -11.4021
-6.64562 -8.42742 -10.021
-4.95723 -8.8852 -11.0466
-4.89424 -9.96095 -12.1141
-4.0077 -6.69697 -18.5822
-3.53803 -7.6408 -16.4258
-2.74889 -8.54815 -14.8873
5.86181 -8.19384 -11.944
2.8433 -6.97442 -13.1252
0.625131 -6.893 -14.4818
-5.28192 -2.9292 -16.498
-1.87027 -2.72876 -17.1056
0.210421 -4.19398 -17.2779
2.39507 -7.2629 -21.4119
2.44844 -5.30992 -21.3089
2.80205 -4.40229 -20.1286
5.83451 -0.824775 -19.985
5.09158 -1.70627 -21.5513
9.83016 -2.93458 -20.3392
8.91905 -4.59906 -20.8274
8.0036 -4.16026 -21.9014
8.0032 -6.83046 -25.7328
7.38275 -7.29829 -23.9573
5.26702 -10.7232 -23.8924
7.03211 -11.0407 -23.1657
11.2884 -12.8597 -21.1292
11.0516 -13.6643 -22.8279
10.296 -12.8547 -23.8599
10.5225 -12.383 -28.2725
9.67571 -13.896 -27.5222
12.7465 -19.6657 -31.5833
11.5059 -18.3173 -30.223
10.5197 -17.4294 -28.7677
15.2911 -18.9107 -26.4109
13.6457 -18.9922 -24.7591
11.7679 -18.605 -25.4441
10.4666 -17.159 -22.0896
8.16671 -21.4007 -24.1701
9.07512 -21.7054 -22.058
8.40536 -20.1614 -21.1643
9.7188 -21.1855 -16.7653
8.35426 -21.0736 -17.4167
3.71596 -23.4064 -12.6665
4.35729 -22.0541 -14.3873
5.69697 -20.5834 -14.721
8.10351 -16.2401 -12.5946
6.31545 -16.6658 -12.1791
5.75176 -17.9998 -11.9563
4.43519 -17.8841 -8.18304
3.01988 -17.6446 -9.35651
-1.93386 -13.2941 -14.5996
-1.09886 -15.3556 -11.8923
-0.10164 -15.5883 -9.58727
-3.218 -9.71859 -7.05816
-2.33167 -11.7997 -6.96834
-2.57936 -13.7386 -7.2313
-6.24061 -16.7276 -6.59109
-6.21289 -14.7599 -6.70725
-7.2794 -13.8801 -2.21176
-6.56339 -12.5747 -3.48081
-7.53443 -7.48297 -5.44484
-6.02995 -7.69527 -3.7939
-5.22645 -9.07062 -2.63794
-2.30731 -8.17174 1.07237
-3.01241 -7.09019 -0.269196
-3.26187 -2.29253 -0.954873
-1.72924 -3.60516 -1.11916
0.650099 -1.48663 0.674501
4.44094 -1.51224 2.1791
3.26511 -2.25969 3.35033
1.21989 -4.23594 6.85591
2.41672 -2.69136 6.85007
4.23295 0.592915 12.1726
3.38379 -0.541646 10.9179
4.10825 -1.40732 10.0088
10.9205 -4.37303 10.6452
8.95418 -3.52621 11.5142
7.1236 -3.01807 11.9697
5.28777 -4.56598 16.1312
5.43186 -3.15134 15.3493
6.32341 -6.52379 20.9695
7.6683 -3.45903 19.8293
7.32508 -1.58176 18.1144
10.2568 6.77136 15.5122
9.0691 3.98026 17.2528
9.48716 1.51867 17.5179
16.719 -2.6859 18.7813
13.8078 -1.07424 17.8715
13.1351 1.41681 18.2632
18.0717 5.33314 20.5128
16.2014 4.22368 21.4675
15.3287 4.05092 19.7881
16.3012 8.14583 17.2411
16.0347 6.39261 16.8316
20.7098 6.16709 15.3316
18.9881 6.01356 14.3094
19.6716 -0.302079 12.4365
19.5444 1.32169 13.5313
18.4482 2.40903 13.4457
13.6754 3.17809 14.0882
13.9353 1.87244 12.619
15.125 0.990523 12.7344
15.7572 -4.50249 13.4898
14.7263 -3.72181 12.0844
15.2375 -2.57604 11.1955
12.1527 -4.20514 4.10497
12.4545 -2.79067 6.32359
13.2185 -1.92118 8.00332
11.6873 2.63842 8.30538
10.7333 0.990772 7.90026
3.49746 1.58661 6.27244
5.90423 1.73669 7.44216
7.10649 1.65112 6.61271
8.02081 3.83348 2.61682
6.5216 4.00077 3.6664
1.61781 5.50036 3.78828
2.79692 4.32873 2.72388
3.67053 2.12305 -3.28659
3.41086 2.23746 -1.38936
2.39252 3.26084 -0.826602
-4.04889 5.76373 -4.40106
-2.07765 4.77342 -3.61642
-0.594495 3.48071 -3.10991
-0.618567 0.961292 -5.96445
3.90103 4.64485 -7.94
2.79322 2.73187 -8.54836
1.43592 1.44196 -9.14575
-0.711181 0.480198 -13.8821
1.27409 0.335261 -13.754
1.86318 -0.219158 -12.5916
4.81033 -1.74631 -10.4545
5.84398 -3.23487 -11.8075
4.76608 -2.57995 -13.2415
7.29184 -1.25376 -16.2695
6.53654 -3.70791 -17.0842
5.13496 -4.04829 -16.6797
9.53807 -9.09202 -21.1402
7.41403 -8.01352 -18.4633
4.99414 -7.62807 -17.6642
3.57558 -13.5483 -21.2223
2.61637 -11.603 -19.195
2.19632 -10.1569 -17.1166
2.31134 -13.5556 -13.4521
1.95038 -11.6904 -13.6563
-0.327328 -9.09827 -10.6271
1.44037 -9.77801 -10.3085
3.88829 -10.3407 -6.51164
2.40534 -10.0716 -6.71322
-0.326735 -9.06423 -2.78842
1.13518 -8.21229 -3.57346
3.3066 -3.55852 -2.3606
2.9603 -5.37959 -1.8418
0.40836 -10.2114 4.70555
1.92489 -7.42275 3.67042
1.38567 -6.12096 1.5326
-6.48214 -4.03924 4.82632
-3.76346 -4.89955 3.56267
-1.51881 -3.88248 3.04624
-1.74807 1.65606 3.78019
-1.60052 -0.227 4.4413
0.0840827 -0.606479 8.84899
-1.67497 -0.164726 8.03852
-7.53487 0.518011 11.4266
-5.72096 -0.0114708 10.5896
-4.57183 1.04563 10.2184
-2.8245 3.75857 13.1249
-3.79813 2.55018 13.2375
-5.60922 2.45132 16.8509
-6.76582 3.48468 15.8418
-11.8475 7.3326 16.6233
-9.72641 7.75166 15.6275
-8.31034 7.18999 16.9162
-7.07971 8.6018 21.0952
-8.27481 8.51801 20.2866
-13.0436 10.0318 19.7371
-12.7428 10.512 21.5116
-11.194 10.7796 21.8086
-12.2339 11.6202 26.9734
-11.1244 10.0633 26.4947
-10.1001 10.1264 25.3255
-5.60334 9.30864 27.0681
-7.16524 8.26711 26.6355
-11.7703 10.7913 32.0202
-10.7258 9.21106 30.6695
-9.63436 8.06378 29.5432
-14.3984 7.30052 27.6118
-12.7015 6.54617 26.6414
-11.5286 5.8444 27.2153
-13.4358 1.96026 24.5067
-11.5241 1.73035 24.8319
-10.6815 3.00082 24.9475
-5.88464 2.17389 21.4455
-6.67514 4.30747 22.08
-8.56592 4.10463 21.8853
-12.6164 5.68941 19.6193
-10.803 3.57444 17.871
-9.85428 2.69093 18.7
-9.70367 -0.699263 15.3631
-8.33316 -0.29383 16.4187
-4.25017 -3.41683 21.4813
-4.93685 -3.32012 18.07
-4.8781 -2.00114 15.8471
2.83672 1.59375 15.5399
0.0230554 0.0029926 14.2898
-1.57335 -1.6994 13.4876
-4.02085 -4.6675 10.2261
-2.07964 -4.49498 9.9962
-0.930767 -4.34855 11.2001
3.02557 -6.10275 13.3889
2.60215 -5.80212 11.4518
6.7307 -5.42619 5.18643
5.45479 -6.29141 6.8753
4.06326 -6.84109 8.18554
3.06379 -11.8495 6.0452
3.59557 -12.1593 8.32988
4.28685 -10.5121 8.9988
8.11973 -9.98129 6.10179
7.95506 -10.5507 7.95377
9.13872 -7.94643 10.3837
14.1008 -9.10781 12.209
13.0496 -7.84955 13.1588
11.5242 -8.06297 13.3031
6.22608 -7.86277 16.8339
8.57639 -7.8156 16.738
10.4407 -7.50645 16.9761
12.1914 -12.6472 21.5861
11.1665 -10.7351 21.1461
11.3488 -8.95536 20.2592
13.2021 -4.6512 21.8838
13.992 -6.29593 21.3432
17.9206 -6.1733 18.4526
18.9596 -6.15204 20.522
17.6746 -6.20863 22.0335
21.598 -1.11899 21.7858
19.6795 -1.88031 22.9356
18.1329 -2.8235 23.6308
15.3651 -4.58073 26.6664
15.4161 -2.69451 27.903
15.6026 -1.57973 26.2873
13.9521 2.50001 24.4526
13.0761 2.43996 26.1268
13.9655 1.72649 27.1487
15.5037 5.34423 33.7551
14.6956 4.24048 31.8365
13.6153 3.34502 30.5235
6.50744 0.220174 29.9648
8.36572 1.40067 30.7168
9.83703 2.73295 31.0384
11.4315 6.73452 31.8698
9.73652 6.9514 32.7584
9.33473 5.6357 33.3786
5.21616 4.2921 36.3519
6.50381 5.5606 37.0383
7.13234 6.69547 36.2204
11.8087 10.5975 40.1694
8.92716 10.7985 39.2701
6.78016 9.7172 38.6721
2.70773 7.8982 43.6148
3.44989 9.13984 41.8415
3.69367 10.6031 40.6355
0.550512 15.1009 41.2642
1.71009 13.8831 40.0789
5.68363 14.5386 36.1683
4.60892 16.0937 36.8652
4.14048 16.1432 38.3788
6.77075 18.55 43.2749
4.27791 19.2192 41.975
4.35102 19.3421 40.5306
9.4213 19.4294 39.534
8.49724 21.1784 39.8732
7.18488 21.3883 39.1409
9.73921 25.1468 37.2472
8.20006 24.7695 35.9533
7.76849 23.2507 35.9217
11.1551 18.8119 30.3316
9.64349 19.6738 32.3489
9.64548 21.4928 33.2224
12.0874 22.695 28.7653
13.4533 27.3014 31.0117
12.407 25.1597 31.139
11.3442 23.6216 30.4842
timestep
-16.5279 13.1148 -44.9536
-13.0118 14.31 -47.5338
-14.6501 12.7751 -46.7629
-16.0211 12.0632 -45.6529
-17.5028 8.84402 -47.0223
-15.1931 5.15035 -45.7838
-15.4171 5.69653 -47.1581
-18.7864 -0.144284 -47.2847
-18.3138 1.95231 -48.8862
-17.0861 3.35336 -49.6491
-13.7784 5.88673 -55.7412
-15.4618 5.11118 -54.2589
-17.0276 4.91892 -53.1109
-21.2954 7.21695 -52.7887
-20.8281 5.5315 -53.6464
-19.8693 5.96412 -58.1174
-20.5494 4.85235 -57.3322
-15.9832 1.79513 -60.064
-16.112 2.14744 -57.8038
-18.0802 1.94243 -57.4546
-12.493 -0.274494 -52.365
-15.8592 -0.0896921 -53.4652
-18.3165 0.552382 -54.0271
-22.7426 -1.06392 -59.1845
-23.1115 0.63206 -56.2027
-22.1484 0.60022 -53.8066
-26.5613 -1.71045 -49.6702
-25.839 -0.456901 -50.9973
-24.9302 -1.19397 -52.0123
-25.5094 -5.51844 -53.1107
-26.8707 -4.26814 -52.4562
-31.9357 -4.29408 -55.3187
-31.1085 -3.8189 -53.3007
-30.5937 -4.54068 -51.5568
-31.6438 -9.93725 -52.6955
-30.6963 -9.20003 -51.2123
-31.1051 -8.0658 -50.2552
-27.9588 -9.67873 -47.2378
-28.6759 -7.90386 -47.1941
-28.8777 -2.84542 -42.8125
-27.7367 -3.89692 -44.4691
-27.0993 -4.75295 -46.035
-22.7091 -2.98564 -48.131
-23.657 -2.96877 -46.413
-22.4651 -1.35826 -41.2851
-21.5328 -0.590125 -42.8555
-22.2042 -0.282372 -44.1724
-19.8483 5.87109 -47.2177
-21.2578 3.86151 -46.2501
-20.5211 2.99125 -45.2726
-13.6838 4.20496 -39.6184
-16.2864 3.75867 -42.0182
-18.0128 4.92879 -43.3136
-21.054 9.07088 -44.6513
-19.0926 9.41895 -42.4569
-17.7949 8.72958 -42.57
-16.7623 7.08732 -38.1271
-15.8608 7.99095 -39.4338
-11.5247 10.9944 -38.7513
-11.7149 9.4569 -37.5079
-12.3525 8.10417 -37.9237
-9.72019 2.03905 -38.4901
-10.1484 3.96915 -37.2727
-10.5774 5.36966 -36.0499
-9.17906 6.3119 -32.482
-5.47503 9.45345 -33.0394
-4.92921 8.18926 -31.5594
-5.53412 6.80815 -31.7084
-2.57325 3.74004 -30.626
-3.9682 3.78252 -30.2692
-3.42143 5.99481 -26.8428
-4.40067 4.4337 -26.503
-6.83634 1.28859 -23.7917
-6.78817 3.20445 -23.7907
-10.3523 5.00652 -21.3383
-8.61459 4.73324 -20.7127
-3.54999 5.66155 -13.1604
-5.01165 3.74397 -14.6909
-5.68135 4.69064 -17.1528
-7.13323 5.32455 -17.3088
-9.21419 7.87126 -13.6278
-7.42301 7.70218 -14.4487
-5.47624 13.2882 -11.9809
-6.38145 11.4953 -13.14
-5.20509 10.2128 -12.475
-5.24525 8.42363 -7.68764
-4.43542 9.76451 -8.76625
-3.13058 16.4552 -11.0137
-2.65715 14.4906 -8.8642
-1.90794 12.3389 -7.76931
-1.09296 15.3568 -1.34468
0.0739689 14.2631 -3.87254
1.27526 12.8384 -5.60856
6.60343 8.68041 -7.92338
4.92095 9.24619 -6.36349
3.11269 9.4771 -5.54384
3.70924 11.1149 -1.03588
3.78143 9.41409 -1.90407
3.93335 2.99176 1.94405
3.60017 4.94981 -0.226352
4.41735 6.18203 0.0313279
12.4776 8.5388 2.02025
10.032 6.79199 1.75589
8.0502 5.48909 1.1442
7.6383 -0.258374 3.88686
7.20108 2.06781 4.33651
6.89927 3.96472 4.4611
4.25351 7.31717 6.56288
6.08289 6.77756 6.9103
7.44342 7.46243 10.3103
8.30242 13.3758 6.98994
9.07429 11.442 8.05632
9.86007 9.93476 8.87914
13.0297 5.72281 9.20447
13.4059 7.82301 11.332
13.1156 9.14017 10.9215
15.5045 9.82579 8.03124
11.0969 13.1486 4.41198
12.9071 13.1442 5.85414
14.3907 13.2593 7.14218
9.99716 18.0518 8.60994
10.7015 15.3597 9.79235
12.7121 13.9394 10.5534
17.8743 13.7242 14.212
15.225 11.5239 14.7685
13.0745 12.7246 14.2605
7.09673 9.75684 17.2946
9.58459 11.1874 17.775
11.5182 12.687 17.6627
13.5223 16.943 19.8179
12.5864 15.7999 21.0636
12.7965 14.3656 20.8005
14.3956 10.906 23.6281
13.1881 12.2734 23.778
9.59164 12.7871 24.7416
9.66402 13.4883 26.9305
11.5621 13.5435 26.8891
15.4639 15.8 30.2337
13.5621 15.4717 30.6102
12.8153 14.1204 30.4116
8.38547 14.7734 30.3563
8.41678 12.8145 30.8851
9.63484 12.4454 31.7708
8.00252 10.4816 34.9384
9.11714 9.3184 33.9486
12.3839 4.87557 30.2784
10.4957 4.85496 31.5123
8.94499 5.93682 32.0719
2.63452 5.50376 31.7733
4.506 5.63277 31.2873
5.40151 4.5519 31.9241
2.64716 0.665619 33.5664
3.28701 1.36516 31.9139
1.87261 2.89586 27.5771
2.34311 0.732281 26.9341
1.99143 0.032384 28.6852
-4.32904 -5.71461 31.6478
-1.47323 -4.43226 30.3203
0.294661 -3.27154 28.8807
6.96101 -6.42532 26.8236
4.09175 -5.88272 26.0384
1.84341 -4.68837 25.7902
-1.49787 -4.31138 19.1813
0.463235 -4.23097 21.2948
0.0641886 -5.20028 22.4746
-2.38778 -9.63714 22.5005
-1.39314 -8.44503 21.3893
2.37044 -12.0497 17.9081
0.229642 -11.4109 17.4803
-1.38562 -10.482 18.198
-6.26309 -11.288 17.0574
-4.46991 -11.9474 16.5563
-2.72385 -17.761 13.8104
-4.33907 -15.9356 13.863
-5.53714 -14.3774 13.6996
-8.30484 -14.6501 6.1967
-8.4707 -14.0417 9.11394
-8.7133 -14.3148 11.6083
-12.0467 -13.9381 14.766
-11.523 -15.4591 13.7063
-13.7302 -18.7416 13.7188
-14.3489 -17.6476 12.3038
-18.6752 -19.2232 13.1922
-18.7924 -17.3047 12.8092
-17.895 -16.6942 11.6552
-16.3225 -13.9678 14.1634
-17.6396 -12.2344 13.2378
-18.9948 -12.9956 12.0396
-22.0343 -7.92285 7.80542
-20.7429 -8.7156 10.0201
-19.6167 -10.2536 9.43113
-18.8357 -14.6046 6.95684
-17.7709 -13.2715 6.0402
-17.3453 -12.1581 7.0877
-14.2699 -10.8919 5.21746
-11.7518 -16.1367 3.68728
-12.2131 -14.6003 2.09855
-11.9157 -13.0029 3.11225
-6.70185 -9.99452 6.58901
-7.88983 -10.5664 4.62604
-8.65417 -11.2094 2.91273
-8.04841 -18.2503 2.20149
-7.43604 -15.9936 1.91801
-6.68437 -14.2683 1.33777
-8.46949 -16.8712 -2.4306
-9.43123 -15.1463 -2.36781
-8.60981 -14.0596 -1.94725
-10.0073 -9.23387 -1.47607
-10.6496 -10.836 -2.32669
-14.8537 -8.78462 -4.47397
-14.6213 -10.6383 -5.07156
-13.1044 -10.9131 -5.20448
-13.0082 -7.28152 -11.0954
-11.7878 -8.61232 -9.57603
-11.1055 -9.98992 -8.33337
-7.35716 -11.0871 -8.31104
-7.44037 -9.19002 -8.08853
-7.12518 -3.7659 -6.72578
-6.12686 -4.53707 -8.1825
-6.77424 -5.62512 -9.15104
-9.1865 -3.94754 -15.0801
-7.27015 -5.16232 -14.4916
-6.72507 -4.35606 -12.7651
-5.40704 3.25953 -9.76241
-4.832 0.858584 -12.2426
-5.66013 -0.896496 -14.0138
-11.2244 1.34509 -19.5963
-8.66999 0.802804 -17.2604
-6.13737 0.487883 -17.5848
-1.47432 1.48673 -22.248
-3.01636 0.916474 -21.2507
-3.93094 1.73519 -20.3217
-3.98723 6.52654 -19.8204
-4.35891 5.35401 -21.2452
-0.410823 8.99742 -21.3928
0.106313 7.20934 -21.643
-0.827888 6.30615 -22.4422
0.395221 4.41176 -26.4431
1.3916 4.30419 -24.8188
4.21592 1.71618 -25.2664
4.93603 3.42272 -25.4324
7.7355 7.40637 -25.2932
8.35868 6.39119 -26.7446
7.23797 5.54574 -27.4292
10.9761 2.86503 -28.8501
9.17414 2.38803 -28.3042
4.18859 -1.41281 -29.5919
6.16274 -1.50577 -28.2601
7.90925 -1.11316 -27.4001
9.65778 -2.67819 -21.7344
10.9331 -1.76181 -23.5784
10.4281 -3.08362 -25.0432
8.68691 -6.07129 -23.3404
5.28733 -3.76405 -17.171
6.40003 -5.00713 -18.7806
7.86406 -5.9659 -19.7152
9.12462 -8.73043 -16.1295
7.88103 -8.56967 -16.9722
4.80656 -14.0657 -13.7687
4.57367 -12.0593 -14.8078
5.28722 -10.2041 -14.7354
5.08215 -5.30329 -13.3065
3.98451 -6.61188 -12.3307
4.48576 -7.96179 -11.765
3.73144 -7.40221 -7.93561
2.29189 -8.25479 -8.64637
-4.18332 -11.1261 -12.2351
-3.28339 -8.44078 -10.2632
-1.43177 -8.11831 -8.51494
-3.67394 -2.7665 -4.41631
-2.98951 -4.95422 -4.4948
-3.18978 -6.60599 -5.44504
-5.2899 -10.5239 -3.72129
-6.02544 -8.82194 -4.1917
-5.51112 -9.2003 0.612392
-5.64089 -7.7309 -0.748329
-8.46397 -2.9236 -0.457326
-6.56595 -2.98608 -1.50002
-5.44667 -3.96749 -0.166974
-1.76959 -2.96908 2.569
-3.39952 -2.0931 2.38242
-6.51846 0.677806 4.9501
-4.80661 0.978713 4.16675
-2.14242 3.36807 5.53203
1.33659 4.93568 4.29846
1.70541 3.59502 5.53126
4.71732 0.484278 7.56303
4.15353 2.32137 8.05463
3.5028 5.55684 12.1218
4.87077 4.15083 12.5592
5.65651 3.72631 11.2927
13.3945 2.39249 11.3104
11.1357 2.62361 11.7404
9.17089 2.53796 12.2126
8.66342 -0.623334 15.6382
9.6092 0.554399 15.4103
11.2879 3.04844 22.6451
12.0072 1.44945 19.625
12.8371 0.60893 17.3696
19.3425 0.719848 20.2401
17.7347 -0.330409 17.2282
15.7634 -1.81237 17.1941
12.0275 -8.60166 17.5227
15.0483 -7.17383 18.1488
16.6005 -5.17828 18.7455
23.538 -6.93925 21.762
21.5185 -5.78546 21.3559
19.7753 -4.87886 21.0372
21.039 -3.41146 25.0937
20.5347 -2.30673 23.6038
25.249 -2.43664 23.5515
24.0249 -1.44197 22.4016
25.7483 -4.21307 17.9035
23.8773 -3.47105 18.0238
23.5435 -2.16572 18.7312
22.0667 2.02277 17.3209
22.0579 0.97643 15.6008
21.6606 -0.527457 15.8956
18.7984 -5.43307 14.8065
18.4421 -3.61031 14.29
19.3499 -2.5598 13.6618
16.1902 3.38374 15.5415
17.1859 1.88102 13.662
17.2379 0.251316 12.4196
16.4711 -2.50754 8.29914
16.2442 -0.597703 8.88004
10.4344 3.67583 7.30292
12.9693 2.9278 7.81353
13.205 1.44435 7.48401
11.9047 -2.19073 4.8086
11.9249 -0.307059 4.42274
11.7393 2.36644 0.492645
10.3633 1.35653 1.46291
4.37346 -0.164378 -1.27569
5.88384 0.298979 0.00145627
7.16913 0.842741 -0.684532
9.35647 2.463 -6.84857
8.07091 2.77646 -4.82631
6.47695 3.05527 -3.77542
2.9761 4.35483 -4.40771
5.22453 6.59983 -10.7886
3.63573 5.70987 -9.14771
2.15658 5.10239 -8.02461
-2.25889 6.03868 -7.28142
-2.29516 5.7878 -9.2165
-1.22268 4.72009 -9.75163
1.27677 -0.0740073 -10.5823
0.467894 1.12838 -12.3094
-0.71008 2.5929 -12.9173
-1.03622 6.32889 -17.0707
-1.09144 3.69826 -17.4504
-1.90443 2.90268 -16.5074
1.83334 -0.44191 -21.7872
1.39928 -0.451478 -18.3517
-0.635294 -0.676888 -16.9161
-3.08609 -7.95215 -18.529
-2.38985 -5.87987 -16.3789
-2.06758 -3.75369 -15.1121
0.045574 -4.92762 -11.1968
-1.26737 -3.54275 -11.4086
-3.71963 -0.722073 -7.96648
-1.94119 -1.4939 -8.2528
1.51867 -0.417953 -5.27584
0.173135 -1.19214 -5.21526
-0.647165 -3.39511 -1.01879
-0.882888 -1.60686 -1.53044
-1.59755 3.01219 0.967652
-0.71374 1.23497 0.852648
6.19011 -3.24011 1.93069
3.77012 -0.947572 3.21632
1.25904 -0.457099 3.66491
-5.27977 -3.43537 6.7228
-2.87305 -1.85962 6.99213
-0.922729 -0.188905 6.703
-1.71459 3.15742 10.625
-0.9995 1.41565 10.1923
1.41558 -1.09875 14.3908
-0.119623 -0.587611 13.3618
-6.67497 -1.89289 13.7694
-4.78488 -2.05186 13.7926
-3.78691 -1.08767 14.5088
-4.67253 1.26138 18.6185
-4.55651 -0.157483 18.2266
-4.53878 -2.34123 21.3798
-6.38055 -2.23671 20.7106
-11.6436 -1.50549 17.2715
-11.0502 -1.82672 19.5811
-10.1192 -2.0778 21.3585
-11.9024 -1.65242 25.8525
-11.2832 -2.76887 24.9794
-12.4256 -9.28855 24.6176
-11.7597 -7.63511 25.4471
-12.4912 -6.36901 25.3632
-17.0177 -3.70369 25.2012
-16.8025 -5.03185 26.5768
-15.4941 -5.09835 27.3156
-17.0715 -9.30919 29.7681
-15.9066 -7.79406 29.8742
-10.6651 -11.7694 28.0744
-11.4953 -9.72535 29.115
-12.2099 -8.285 30.2323
-8.68178 -2.77292 29.6137
-9.36111 -4.57091 29.8495
-10.1213 -5.34039 28.7863
-5.62946 -6.30244 26.1886
-6.83617 -5.22904 25.2788
-8.35241 -5.50119 25.4835
-12.2189 -5.90294 19.1442
-11.1759 -6.55281 21.0759
-9.3996 -6.56482 21.9513
-6.10353 -10.0506 23.5697
-5.76936 -8.93077 20.4908
-6.20227 -7.48275 20.2502
-5.41706 -4.38393 16.8511
-4.54128 -6.03795 17.0492
-1.69519 -12.25 12.0697
-1.44755 -8.81554 12.9971
-1.60224 -6.97202 14.6448
3.05498 -2.68453 19.0579
2.36146 -5.01347 16.54
1.87022 -5.45566 14.0328
1.55415 -2.48694 9.49423
3.30127 -2.88152 10.1608
3.64269 -4.25867 10.8474
7.3903 -7.38012 10.4011
7.11297 -5.48706 9.93112
8.56879 0.272133 8.23303
9.19287 -1.98854 7.77915
9.6261 -3.89708 7.69521
10.5264 -8.5616 3.29957
10.8593 -6.92935 4.92816
12.1119 -6.24235 6.22582
15.3876 -4.36682 3.58378
15.5364 -5.98151 4.55908
18.413 -8.09437 6.14311
21.3767 -5.53358 10.657
19.5612 -5.28089 9.91388
18.593 -6.42005 9.53379
13.9684 -9.94732 14.0752
14.7197 -8.16272 12.7282
15.5527 -6.70215 11.8214
10.3808 -1.69158 12.0037
12.5437 -2.28219 12.256
13.4219 -3.92365 13.2032
12.5217 -3.56571 17.9664
11.4867 -4.07533 16.4572
5.90445 -7.28199 15.0922
7.03654 -5.79986 16.347
7.95369 -4.61482 17.6796
4.02541 -8.23102 22.3838
5.87273 -7.03663 21.6079
7.39202 -5.98716 21.2534
11.7091 -2.97821 23.8551
10.9098 -3.37379 21.7915
11.0567 -5.3582 21.8195
14.666 -8.40871 21.9551
15.0229 -7.49293 23.6039
13.7482 -6.96925 24.1401
10.9836 -6.87019 31.163
11.7834 -6.0282 29.0954
12.6602 -5.40254 27.4295
12.0666 2.31096 27.4039
12.6575 0.0660816 27.8301
13.1492 -1.77583 28.4009
16.064 -2.13828 34.2797
16.0255 -2.08441 32.4044
14.6369 -1.78682 31.8569
9.94813 0.39721 33.016
11.5217 0.947869 34.0009
12.8559 1.14574 33.3713
17.1289 6.38335 30.6859
15.891 5.44482 33.2635
14.288 4.39978 34.7982
12.3817 7.91347 40.6385
12.5583 7.63169 38.3203
12.9092 7.66478 36.4199
14.2014 12.3272 34.0746
13.5009 10.4582 33.9528
12.0666 9.25674 27.6915
12.3412 10.1904 29.4559
13.7396 10.1961 30.0918
15.7617 8.22095 26.0392
17.3801 10.2715 27.2969
16.5492 11.4004 27.8354
20.591 14.3386 26.6521
18.9038 15.1619 26.3449
17.8446 14.3097 25.691
16.1447 17.8433 22.1125
16.6365 16.0105 21.4179
17.9222 15.4648 22.0459
21.2954 16.4566 15.8682
20.1622 15.3496 17.9736
20.3395 16.6133 19.4359
21.011 20.8238 19.2104
17.1498 21.3887 15.8201
18.312 20.6134 17.6297
19.0303 20.2759 19.3936
timestep
4.26901 13.2964 -34.7918
3.22532 18.3232 -34.658
2.9421 16.1481 -35.4847
3.53093 14.2345 -35.705
4.23437 13.5451 -39.3754
3.40188 9.16832 -40.9481
4.7123 10.0314 -40.6987
10.8905 9.97504 -39.5402
9.43993 8.30309 -40.8389
8.12407 9.0307 -42.1386
8.98551 3.18954 -42.5545
9.02737 5.08549 -43.9678
9.2009 6.72006 -44.9679
5.22775 8.49757 -46.4631
6.94191 8.15897 -47.4166
8.61283 12.5899 -48.5626
7.82823 11.437 -49.1891
13.8604 8.51612 -51.1
12.3489 10.2232 -50.4674
10.5239 9.52397 -51.0733
9.67445 0.468992 -48.5026
10.0725 3.70638 -49.7087
9.32109 5.89039 -50.8471
6.34153 7.19794 -57.5117
5.99883 5.03655 -54.7121
5.93237 5.11463 -52.1921
0.988467 3.32448 -47.9557
2.46123 4.33641 -48.7226
2.7991 4.00184 -50.3007
-0.747447 2.62691 -53.1054
-0.831532 3.31516 -51.3281
-6.65249 4.39223 -48.2292
-4.46041 4.28878 -48.0093
-4.03889 2.73575 -49.1834
-5.09495 -2.24997 -50.9601
-5.98962 -1.49671 -49.3763
-6.56883 -0.1131 -49.2699
-11.1581 -0.285787 -49.1646
-9.89033 -0.928462 -47.8513
-10.9554 -7.1195 -49.9149
-10.3477 -5.56261 -48.4087
-9.69696 -4.5631 -46.8381
-5.07085 -6.77784 -48.0676
-5.96162 -5.20147 -47.2849
-4.71679 -1.32917 -44.118
-3.19314 -1.96604 -45.1575
-3.39644 -2.48797 -46.5881
1.91153 -1.49358 -51.2429
-0.307189 -0.993131 -49.8073
-0.214133 -1.24265 -48.3305
7.16188 -0.898677 -50.8302
5.07261 0.0807536 -48.1111
2.98226 0.192407 -46.7048
6.01606 4.25734 -47.1428
4.15226 4.37148 -44.7876
3.6969 3.10933 -44.215
-0.770478 4.27668 -43.7303
0.281321 3.19595 -42.5209
-0.127421 3.07579 -37.5633
-1.62616 2.16208 -38.4051
-1.59419 1.43045 -39.731
-3.76873 -4.92899 -40.5765
-4.24021 -2.74876 -40.1242
-4.34823 -1.02905 -39.1431
-5.92214 1.37886 -36.6275
-5.12707 3.37581 -32.0767
-3.70019 2.07122 -32.355
-4.36611 0.9282 -33.1709
-5.66515 -3.2798 -32.6406
-6.19842 -2.03655 -31.7376
-2.89695 -2.20716 -29.4852
-4.44458 -2.43609 -28.4188
-7.88843 -3.03774 -24.5387
-6.0449 -2.23596 -25.0709
-4.21248 0.593552 -21.5232
-4.02674 -1.2553 -21.8786
-4.64477 -8.78444 -17.5594
-2.26887 -7.29583 -18.0567
-2.66882 -5.60019 -20.1235
-2.56926 -4.16352 -19.7814
0.475091 -2.08452 -16.5081
0.384391 -3.86985 -17.3655
4.90585 -9.99375 -18.0949
4.02519 -7.9065 -17.4467
3.08399 -6.37369 -16.5664
5.20151 -4.75598 -12.1014
5.5221 -5.66619 -13.7429
8.40106 -9.36281 -19.3209
8.98006 -7.99242 -16.7813
8.57116 -7.70338 -14.3218
12.0212 -13.8881 -15.7674
11.6609 -11.8008 -13.5792
10.6949 -9.9569 -12.0736
16.3838 -10.1099 -10.9884
14.7545 -8.28439 -11.0111
13.3959 -8.63549 -9.69211
14.159 -9.36311 -5.1366
13.0161 -8.107 -5.94693
7.783 -6.76876 -5.23335
9.82762 -4.69332 -4.78944
11.099 -5.26374 -4.20651
14.8723 -7.66763 2.14473
13.6634 -5.61907 0.249139
11.3781 -4.56267 -0.411147
5.89162 -1.13742 3.84542
7.90457 -1.985 3.01721
9.6181 -2.25804 2.19429
12.3168 1.02538 4.48661
11.7832 -0.766633 4.97724
9.62208 -0.936746 8.14157
12.0981 -7.25971 7.54764
11.7858 -5.27443 8.72515
11.1982 -3.82447 9.93242
14.1323 0.738143 8.64191
15.1179 -1.38144 10.3204
14.0812 -1.90186 11.4024
14.9338 0.0414239 14.5718
11.7022 5.92257 14.7528
13.6653 4.82298 14.651
15.3388 3.81237 14.6684
23.7918 5.75304 14.1101
20.9392 5.96133 14.6432
18.6206 5.69323 15.5115
23.5515 9.54894 21.1743
20.8454 8.35785 19.321
19.2999 8.77476 17.5427
14.1771 11.3841 12.2682
15.8171 11.4469 14.6683
17.5449 12.0313 16.461
21.1701 15.3569 17.4698
19.4178 16.1855 17.6072
18.3377 15.31 18.1899
15.5672 14.9806 21.7957
15.81 16.4717 20.7599
12.9021 21.9485 21.8801
14.1398 21.5323 19.996
15.3844 20.3362 20.991
19.5437 23.7405 24.6081
18.0956 23.0458 23.4035
17.3361 21.9095 23.8503
15.9028 25.6299 26.4468
14.2472 24.565 26.2846
14.7234 23.1252 26.1204
13.0698 20.1979 28.3053
12.9168 19.8124 26.4971
9.51369 15.8209 23.4137
11.001 17.1781 22.2983
10.7343 18.563 23.721
4.85834 21.328 24.661
6.56426 20.8417 23.8585
6.97919 19.3691 24.076
4.46014 15.3466 25.185
4.52691 16.4071 23.6446
2.11072 11.8608 20.5724
1.98211 13.9789 19.7932
1.69194 14.8224 21.5512
0.550223 15.7068 28.0832
-1.27941 14.8785 25.2541
-0.859174 12.9888 23.6775
-0.269724 7.01713 27.196
-2.17345 8.58311 25.5401
-2.72099 9.61468 23.3248
-6.73275 7.69635 17.4268
-4.74713 8.01866 19.38
-5.37431 8.44738 20.7426
-9.8348 7.87406 22.381
-8.7024 6.68749 21.3411
-6.66114 3.97712 19.0795
-8.18229 2.27869 18.9415
-9.53038 3.17071 20.0605
-13.9909 1.48454 19.2562
-12.8591 1.35859 20.8481
-16.8309 -2.37371 25.6702
-14.9633 -1.61064 24.4221
-13.1606 -1.28416 23.6682
-7.56495 -4.43289 19.5952
-10.0845 -4.29478 21.1839
-12.0004 -4.85237 22.7509
-15.6865 -7.87159 23.8786
-13.8137 -8.22071 23.5477
-13.242 -12.0053 24.2754
-13.2957 -11.7573 22.4153
-14.4875 -11.1461 16.767
-13.6142 -12.3448 18.0219
-14.3013 -13.19 19.1103
-19.42 -17.4926 19.5313
-17.3024 -16.9065 18.5862
-15.602 -16.4889 17.7073
-17.3539 -16.5746 10.8729
-15.7061 -15.7761 12.8437
-14.2746 -15.4326 14.3062
-10.3322 -13.5036 16.75
-9.90604 -13.556 14.8495
-11.0536 -13.515 13.8608
-10.0683 -12.2935 10.5174
-13.3357 -11.7692 5.23886
-14.1912 -12.031 7.33587
-12.7229 -13.1569 7.89956
-13.728 -20.1801 5.77704
-12.9504 -18.0129 5.81132
-12.2267 -16.2017 5.66566
-6.51029 -14.1654 3.71009
-8.78829 -14.2293 3.28352
-10.7166 -14.2234 2.86903
-12.8398 -16.865 -1.52996
-11.1419 -15.8892 -1.55694
-11.1174 -14.5281 -0.848008
-12.3705 -10.3321 -0.535826
-13.1893 -11.5205 -1.66377
-17.5391 -12.6475 -2.52078
-17.1638 -11.5206 -4.13708
-15.7064 -11.4319 -4.63835
-19.5634 -7.55412 -8.92564
-17.6153 -8.46556 -8.29824
-15.8957 -9.25404 -7.80739
-14.0852 -9.22483 -11.4115
-13.1838 -8.09791 -10.2543
-11.8714 -3.34395 -7.62094
-11.1686 -3.81825 -9.32238
-11.9078 -4.50268 -10.497
-11.6466 -2.56206 -17.8701
-11.3005 -3.43339 -15.7868
-10.6713 -4.23929 -14.0908
-1.26591 -6.52131 -14.5447
-4.76057 -6.06645 -14.8271
-7.02133 -4.86703 -15.0878
-9.39534 0.851395 -17.2023
-7.94814 -1.89929 -19.0551
-7.34111 -4.35455 -18.9035
-7.1239 -9.2701 -20.9428
-6.81251 -7.71024 -22.1259
-6.05191 -6.49296 -21.6053
-1.85735 -5.61623 -24.1228
-3.75351 -5.49169 -24.4192
-1.37992 -9.71004 -26.8262
-3.08406 -9.9923 -25.7899
-4.24913 -8.96712 -25.8329
-7.98533 -11.9815 -27.9827
-7.04188 -11.5958 -26.3766
-8.04075 -13.2986 -22.8813
-6.79581 -14.2313 -23.6283
-3.53919 -18.2326 -24.7682
-5.35954 -18.9498 -24.3933
-6.22192 -18.1255 -23.4222
-7.93548 -21.0017 -20.0064
-6.35435 -19.9926 -20.1405
-1.8506 -16.6873 -18.3732
-2.73484 -18.685 -17.7265
-3.71706 -20.2934 -17.3973
-5.19199 -26.3559 -14.6067
-3.94162 -24.3887 -14.5934
-3.01248 -22.64 -14.4851
-0.211815 -22.5526 -11.8776
4.17136 -16.0873 -11.8402
2.98258 -17.9722 -11.1277
1.45049 -19.2082 -10.6954
-1.17202 -18.5058 -6.88715
-1.46895 -18.535 -8.45196
-6.64163 -16.4609 -10.3436
-6.52916 -17.4092 -8.30316
-4.78153 -16.7128 -8.13018
-2.36056 -11.8653 -8.99587
-4.22963 -12.1488 -8.384
-4.60934 -13.0358 -7.2228
-4.86495 -11.0223 -3.6765
-6.61485 -11.5257 -4.26576
-13.379 -14.5932 -4.90507
-11.4548 -11.8651 -5.97524
-10.1406 -10.1237 -4.75356
-8.91499 -4.00236 -3.70072
-10.0062 -5.94258 -3.38206
-11.5764 -6.77068 -4.12545
-16.2463 -6.32188 -3.84972
-14.9906 -5.34055 -4.94921
-16.1243 -1.39283 -1.78725
-14.8734 -1.97975 -3.15591
-12.4508 1.67246 -6.47746
-11.1211 0.840635 -4.85045
-11.4633 -0.280345 -3.25861
-8.49875 -1.6968 0.437662
-9.17274 -0.0360069 -0.328635
-9.25201 4.452 2.24889
-8.13617 3.31939 1.07455
-4.6362 4.92263 1.02787
-0.78688 3.89751 0.945262
-1.57552 3.06735 2.38274
-1.92753 0.525327 7.09012
-1.52253 2.10669 6.12754
-1.405 6.65162 8.49044
-0.0518797 5.39038 9.18042
0.671475 4.35939 8.22822
4.90004 6.54199 6.97451
5.47298 5.28185 8.96436
4.06547 4.1118 9.66603
5.90942 1.16829 13.0208
4.88519 2.31878 12.9476
5.81315 8.81839 16.6431
4.22333 5.63556 16.6983
4.8182 3.15042 16.6672
9.00997 -2.08206 22.7899
7.58378 0.186068 20.552
5.31736 0.651126 19.453
-1.82019 -2.78283 24.7187
1.06615 -2.36877 22.6985
3.33679 -1.55916 21.9883
4.28172 -8.72887 23.4361
4.65908 -6.51323 23.3715
4.60374 -4.58744 23.7848
7.0328 -4.22777 28.1023
7.49585 -4.48145 26.2685
8.94299 -9.03732 27.3401
9.97699 -7.38262 26.8333
10.6188 -10.4498 22.0747
9.98308 -8.60248 22.1467
10.4914 -7.47591 23.075
13.2575 -3.48021 21.1188
12.0326 -4.27082 19.8115
10.6971 -4.56581 20.5317
5.06605 -2.98048 17.4541
6.62308 -3.20206 18.5882
7.94089 -3.67045 18.0421
9.4204 1.17355 11.8053
8.90456 -0.871105 13.455
7.91906 -1.91016 14.6972
3.13717 -2.40131 13.0015
4.9682 -2.95727 12.6035
8.13989 -5.61276 6.32851
7.24275 -5.26921 8.93321
5.96649 -4.37783 9.13965
2.81599 -3.84529 4.93858
4.25394 -4.67515 5.74145
6.48329 -8.54413 2.73121
5.67724 -6.69034 2.87028
6.71174 -2.6084 -2.0494
7.10143 -3.9972 -0.741067
5.92156 -5.01901 -0.521398
2.60177 -3.84624 -4.40529
2.22529 -6.02198 -3.5206
3.91529 -6.92257 -3.14348
6.36351 -9.68414 -4.13568
1.66042 -13.5518 -6.81833
3.93101 -13.2095 -6.14317
4.558 -11.4717 -6.88163
6.75993 -8.74362 -10.2287
5.05759 -9.06432 -10.9569
4.00881 -9.36097 -9.88316
-2.25643 -7.18667 -9.48005
-1.22821 -8.48305 -11.163
0.552468 -9.5118 -11.5044
4.10496 -12.1127 -14.2557
1.48101 -12.3959 -14.9652
0.668912 -11.1845 -14.8608
-3.34759 -17.9791 -12.7782
-2.49544 -15.0413 -14.2978
-2.79355 -12.548 -14.1998
-10.5775 -8.9076 -15.4228
-7.97151 -10.3051 -14.9165
-5.80754 -10.1809 -13.6915
-8.63638 -10.2876 -9.41037
-7.21041 -9.34911 -10.2267
-6.41609 -4.74938 -7.77336
-5.91297 -6.67379 -7.93727
-2.45917 -6.27226 -4.65821
-3.98736 -6.25937 -4.61616
-7.12101 -5.00749 -0.363564
-5.88019 -4.64117 -1.70021
-4.1712 0.171989 -0.834695
-4.64743 -1.50132 0.0762837
-3.25254 -6.63521 5.51219
-3.95654 -3.35347 4.61459
-4.99828 -1.17043 3.79137
-11.6827 -0.122145 4.42605
-8.98139 0.527079 5.70274
-6.74732 1.66187 5.40776
-5.50959 6.24708 5.78231
-5.87242 4.9218 7.04157
-5.03588 5.80995 11.6449
-6.71359 5.87717 10.6957
-13.0176 6.86519 12.6905
-11.2025 6.28212 12.3106
-10.0811 7.17 11.976
-10.6248 11.5616 13.3093
-10.9948 10.3385 14.0113
-12.4897 10.4926 17.5581
-13.8585 10.0554 16.2783
-17.2799 10.9405 10.779
-17.3583 10.6306 13.1681
-17.4234 10.796 15.1712
-20.4137 12.5429 18.3837
-20.1892 11.2155 17.7178
-24.3564 6.25259 17.8929
-22.8075 7.29655 17.5551
-23.0106 8.73118 17.9601
-27.7663 11.7659 21.4332
-26.6295 10.2607 20.7459
-25.1627 10.1238 20.9439
-25.3132 7.3409 24.7505
-24.5422 9.19225 24.4759
-21.6845 6.47056 26.4288
-20.2715 7.27352 24.7767
-20.7854 9.11601 24.4016
-20.7819 14.3517 25.0552
-19.5059 13.5668 23.8953
-19.7018 12.3422 23.0115
-15.8 13.8238 21.0422
-15.5321 12.0076 20.7848
-16.7242 11.1036 20.9105
-19.2078 6.57192 19.4912
-17.4759 6.7342 18.0531
-16.3863 7.64578 19.3787
-12.8621 7.83065 24.0605
-12.4924 5.74153 21.4252
-12.951 6.28403 20.0042
-10.4782 7.15748 16.4584
-10.8466 5.33485 16.9787
-7.97289 -2.42046 13.7836
-9.49461 0.695232 13.5094
-9.04731 2.71074 15.0362
0.258389 4.00993 14.8918
-3.17779 3.98037 15.1978
-5.34449 2.96713 14.3873
-6.25077 -0.119807 10.3228
-4.45073 0.592667 10.5013
-3.69004 0.637373 11.8186
0.980631 1.69839 12.1525
-0.0171707 0.481122 11.1214
4.36314 -0.0825497 9.49092
2.85181 -0.797305 7.84565
1.70274 -2.07214 8.82378
0.450721 -6.86348 4.94492
0.807759 -6.4416 7.21592
1.27269 -5.79061 9.09838
5.00818 -8.91388 7.66571
4.04778 -8.38457 9.31212
6.50292 -8.05773 12.3083
5.52528 -11.9635 15.574
5.30887 -10.1892 16.2648
4.74592 -9.12597 15.3877
0.761932 -6.47917 20.8876
2.39777 -7.00792 19.3535
2.35106 -6.87319 17.4107
-0.317357 -6.67684 14.4915
-0.88578 -4.50611 14.391
0.574118 -4.03887 15.6103
1.9558 0.485023 15.6805
0.552828 -0.440528 16.6801
-3.27807 -2.32587 21.1755
-2.89372 -0.428402 19.8311
-2.38399 0.963786 18.5096
-5.07082 3.02732 24.1577
-3.63122 3.29101 22.3452
-2.30691 3.88357 21.0073
-1.16002 9.91959 19.0095
-0.518121 7.69612 18.9985
0.349161 6.57588 20.3345
3.98674 5.42683 22.4339
3.96551 7.29598 22.7909
2.62168 8.07577 22.9983
3.24159 13.3283 28.0134
2.02606 11.7789 26.9715
2.99629 11.156 25.3568
8.6379 11.8358 21.3599
6.42966 12.6652 21.4174
5.87706 12.0777 23.1618
9.83037 10.1386 27.9364
9.17737 10.2585 26.0399
8.62366 11.6832 25.7283
8.83911 17.2855 27.9626
9.53955 15.5423 28.3032
10.4393 14.6373 27.3442
16.1127 10.4599 26.5792
15.6433 13.3829 26.4716
14.2 15.0981 27.6774
17.4522 16.7906 32.6361
17.3364 17.0935 30.3568
16.9886 17.5414 28.4877
21.6065 17.7368 28.9961
20.5238 17.516 27.3856
20.3183 17.8217 21.8429
22.0009 17.5985 22.8811
22.2111 16.6604 24.0153
25.29 11.6979 26.2743
24.7983 12.621 23.5619
24.9634 14.1421 23.4535
29.7949 15.3122 21.8441
28.2906 15.9825 20.8656
27.304 14.9388 20.5043
28.2601 10.2469 21.4724
28.848 10.5353 19.6036
28.0846 11.6163 18.8219
22.0426 13.1879 20.5807
23.5585 12.484 18.5114
24.6687 11.5114 17.166
26.4628 14.3487 13.5586
21.5535 14.3893 12.171
23.607 13.4968 12.9131
25.27 12.5708 13.5267
timestep
-17.8071 14.2552 -23.5739
-20.3923 10.9188 -22.9049
-20.1046 12.5712 -24.6452
-18.3464 13.1973 -24.373
-16.7591 11.159 -27.2795
-13.5719 14.3957 -26.2251
-13.5448 13.0388 -26.9109
-9.23899 11.5634 -31.9522
-9.53533 12.0779 -29.317
-9.84117 12.1372 -27.3846
-8.95822 9.47457 -24.7878
-7.21494 10.5887 -23.6707
-7.21107 12.3306 -24.6525
-6.26546 16.6743 -23.6771
-4.91312 15.2931 -24.0198
-0.703211 13.5159 -24.9881
-1.16879 14.6823 -24.1869
1.18708 16.0524 -29.7672
0.283162 17.1008 -27.9259
-0.344164 17.8092 -26.1635
-3.11673 20.5719 -32.7097
-2.08585 21.7672 -29.5779
-2.09292 20.9856 -27.1322
-8.63933 23.4236 -22.4864
-5.66591 22.0099 -23.5745
-5.19064 20.064 -25.128
-7.71552 16.7274 -27.3965
-9.01735 18.154 -27.1008
-8.42542 19.4651 -26.8676
-10.0259 23.3615 -28.3044
-11.0162 22.3553 -27.1249
-12.1959 22.6069 -21.9325
-13.8521 22.5734 -23.4357
-14.2952 22.5724 -25.2912
-19.7183 23.2281 -28.7754
-18.438 22.6701 -27.3975
-17.6766 23.5988 -26.6384
-18.9793 28.372 -25.9424
-19.2514 26.6874 -24.954
-23.412 27.9923 -29.2824
-23.1241 26.5176 -27.5197
-22.7947 25.4327 -25.9611
-24.8661 22.6517 -29.4553
-23.7394 22.3325 -27.8821
-23.1158 18.2135 -24.6744
-22.2834 18.0164 -26.4091
-21.7226 19.1488 -27.2789
-16.6356 17.4218 -32.1034
-18.0934 18.7005 -30.3505
-19.3647 17.9282 -30.0169
-24.3772 12.0828 -30.9948
-21.1388 13.2846 -30.5766
-18.8576 14.3245 -31.0706
-13.4444 15.8267 -29.9504
-14.1634 13.2897 -31.1581
-15.3803 13.3021 -32.1371
-14.8656 11.1004 -36.2321
-14.1903 10.6738 -34.527
-13.6505 8.16526 -30.0686
-12.364 7.51877 -31.4515
-11.8048 8.44516 -32.5018
-4.20064 8.19966 -34.1993
-6.47498 7.81254 -33.8794
-8.43971 7.78662 -34.0628
-8.0907 6.10424 -37.4943
-3.88549 4.59917 -39.9784
-4.04716 3.51202 -38.4562
-5.56503 3.27971 -37.9577
-5.27055 -1.22064 -37.3971
-5.37411 -0.0937923 -36.3091
-1.35062 0.215958 -36.1438
-2.07128 -0.392144 -34.4796
-3.42598 -1.65605 -30.335
-2.52871 -0.000968371 -30.6142
-0.813322 4.17951 -28.6956
-0.662377 2.31245 -28.3343
6.11378 -0.436851 -23.3212
4.17686 1.45983 -22.7306
2.90612 2.3712 -25.0548
1.34583 2.31444 -24.9457
-0.216913 2.44915 -20.5563
1.27767 3.33502 -21.3246
3.32866 8.54929 -16.9942
4.19301 7.31718 -18.788
3.40418 5.49912 -19.0155
4.5255 0.97095 -17.2643
4.01647 2.63028 -16.3389
5.25757 6.14189 -8.51887
4.93019 4.12992 -10.8015
5.24651 2.62933 -12.7554
11.4941 -0.930995 -14.6844
9.62037 -0.343542 -12.5034
7.55086 0.12446 -11.0265
2.64214 -2.0126 -7.08194
5.0157 -1.75496 -7.51705
6.98279 -1.51514 -7.68369
10.5217 -2.08293 -4.15802
9.52281 -3.15621 -5.37235
9.88943 -10.1543 -8.3284
10.2644 -7.3248 -7.65434
9.53789 -6.93594 -6.25049
14.8127 -11.3053 -7.96837
13.0829 -10.1027 -5.79505
11.1344 -9.48051 -4.14008
9.22959 -9.35914 0.937594
10.4162 -11.233 -0.17376
12.0897 -10.403 -0.670515
15.8165 -7.9887 0.685186
15.4334 -9.89332 1.13167
14.9564 -11.222 4.67406
18.8643 -13.7916 9.17326
17.499 -11.969 8.63458
16.376 -10.3827 8.16736
18.9155 -8.41127 11.9882
18.1667 -6.60289 9.94921
16.8513 -6.84111 9.34682
14.9391 -3.90028 7.93235
14.3835 0.801676 10.2151
16.0696 0.852259 8.5912
16.897 -0.858694 9.21926
22.8763 -6.73135 12.246
21.1086 -4.25111 11.7508
19.2785 -2.56776 11.6431
12.8261 1.27199 13.4326
15.895 0.110005 14.6242
18.4462 -0.0328451 14.471
23.7688 4.03564 13.6288
22.4171 2.22049 15.6565
20.6484 1.28084 17.2087
19.7965 -1.19805 21.7558
20.7484 0.486739 22.1115
20.5939 1.59268 21.0549
19.4621 6.02988 22.568
21.0133 4.96345 22.5132
26.0165 8.55306 23.5757
23.8561 8.5058 22.9825
23.2615 7.36472 24.4863
19.3972 11.3895 27.8611
20.1317 10.1285 26.5245
20.5954 8.64177 26.851
15.5775 9.30317 27.3576
15.8878 7.54622 26.417
17.2321 6.86958 26.657
16.6124 2.98792 27.3215
16.4583 3.21888 25.5287
16.4618 0.282 19.7946
15.9731 2.10719 20.792
14.7656 2.66125 22.2014
10.2996 2.60665 24.3763
10.0567 1.7874 22.6082
11.4001 1.10516 22.0706
10.3958 -3.28201 20.255
10.0529 -1.48108 19.6701
4.94045 -1.31903 22.6775
5.34608 -1.74077 20.441
6.48378 -0.273783 19.9868
10.3174 4.35039 18.1969
6.93166 4.40214 19.3473
4.88394 3.16923 20.3835
-1.85249 4.66586 25.9815
0.314333 5.00524 23.8533
1.44694 4.44283 21.5985
-2.00151 7.78253 15.7703
-0.509823 6.00885 17.5667
-0.668173 6.27712 19.0569
-3.61693 9.26873 21.2313
-3.98856 7.76436 20.2323
-7.38823 3.29336 21.7177
-7.88486 4.4442 19.8503
-7.2248 6.10699 19.0285
-7.65486 9.16229 15.8457
-9.10782 8.3214 16.6793
-15.7709 8.8675 18.0562
-14.1139 8.46187 16.4639
-12.671 8.44821 15.168
-16.8151 4.2056 9.48503
-15.7042 6.44221 11.2712
-14.8331 8.66116 12.0739
-14.4239 13.1861 10.5246
-15.92 12.1013 11.1686
-19.2857 14.0321 10.5143
-19.2465 12.6598 9.47134
-18.4064 9.95127 4.32723
-19.8406 9.87675 5.55494
-20.3893 11.103 6.2165
-25.315 15.1804 1.9587
-24.4688 13.5741 3.60617
-23.6257 12.1312 4.6286
-24.3054 11.5058 -0.607944
-23.192 9.60075 0.842068
-24.1466 9.08832 2.47074
-28.304 6.71601 4.28861
-27.4515 5.52344 3.01524
-25.8737 5.72558 3.1571
-24.2027 4.01731 0.229153
-25.8262 7.20805 -3.70943
-25.5494 5.21119 -4.73405
-25.8097 3.9614 -3.20631
-29.8717 -1.63779 -3.7029
-29.4182 0.471368 -4.46841
-27.5688 0.633716 -3.93604
-26.5552 -0.959741 -10.7975
-25.7109 -1.07777 -8.65255
-25.4404 -0.780248 -6.78403
-21.2944 -3.77889 -6.21342
-21.1395 -1.88623 -5.64499
-21.6637 -0.868565 -6.60301
-22.7396 -0.0172541 -11.4436
-21.379 -0.651034 -10.3882
-18.7863 -4.30229 -10.7658
-17.4886 -3.06418 -11.5398
-17.753 -1.58342 -11.18
-13.9946 2.65865 -8.32397
-14.4711 1.68004 -10.4412
-14.7419 0.734819 -12.0976
-12.699 1.535 -15.4434
-12.078 -0.0743554 -14.721
-6.50272 -2.65398 -11.8965
-8.25918 -2.16563 -12.6133
-8.60896 -0.908145 -13.4815
-2.85355 3.10086 -16.7163
-4.39426 1.50237 -16.0922
-5.55741 -0.0914489 -15.5992
-4.46473 -5.4738 -22.2472
-3.8259 -4.85642 -18.8994
-3.61237 -2.90843 -17.209
0.272792 3.00322 -15.0763
0.68061 -0.511471 -15.0602
0.0105842 -1.96041 -17.0383
0.284014 -3.59461 -21.6427
1.96113 -2.4587 -21.3334
2.3559 -2.73438 -19.8709
6.86143 -5.03873 -19.9744
6.09413 -3.20507 -20.4173
8.2715 -5.57348 -25.064
6.40586 -5.51364 -24.6735
5.63211 -4.32676 -24.1212
3.04607 -2.23197 -27.6296
2.50493 -3.24549 -26.0597
-1.49216 -4.15283 -25.6636
-0.590359 -5.36298 -26.7749
-0.434862 -9.14385 -29.1104
-0.579154 -8.01245 -30.6942
-1.39524 -6.76917 -30.246
-6.21063 -7.47099 -30.6175
-4.99515 -7.46478 -29.2579
-9.07791 -11.6031 -28.2239
-8.65953 -10.3304 -26.2498
-7.02761 -9.2002 -26.4515
-1.63569 -10.2697 -21.4777
-3.67527 -10.8541 -22.5521
-5.26157 -11.2308 -23.7536
-7.65606 -14.0797 -23.113
-9.50101 -14.0555 -17.0491
-8.5773 -12.3556 -18.4236
-7.16617 -13.4 -19.4721
-2.82412 -15.2625 -18.7481
-4.24202 -15.4432 -18.2521
-5.617 -20.0104 -15.5076
-7.00963 -18.2598 -14.8679
-5.78081 -16.8046 -15.0965
-2.20056 -13.9894 -12.7781
-4.08903 -13.818 -12.1685
-5.05839 -15.0303 -11.871
-5.09942 -15.0031 -7.88103
-6.74253 -14.3412 -8.49307
-13.7937 -8.54918 -10.9957
-11.7652 -11.2301 -10.2965
-9.59501 -11.8346 -9.12416
-4.46763 -9.88304 -6.38623
-6.5405 -9.45484 -5.59091
-8.39876 -9.86946 -6.092
-12.5747 -8.90219 -4.43864
-11.0831 -8.05045 -3.89754
-10.0752 -8.50116 1.08307
-9.55547 -7.4928 -0.44588
-7.11845 -2.94272 1.67799
-7.37793 -3.39287 -0.524234
-6.69212 -5.1181 -0.0485511
-2.32171 -7.45548 0.726851
-3.0349 -5.76203 1.13162
-3.54769 -1.17892 3.26923
-2.23127 -2.37989 2.44551
1.42486 -1.6663 3.34534
5.20226 -1.45961 2.09321
4.73854 -3.23955 2.38229
4.11884 -6.45052 6.31444
5.11053 -4.99845 5.66414
10.9547 -2.82628 8.03437
9.1822 -3.37543 7.50466
8.66551 -4.65527 7.04328
10.3385 -11.4836 8.09958
10.2302 -9.20435 8.18011
10.3678 -7.3633 8.8892
10.9605 -4.96284 13.0791
11.7027 -6.02049 12.283
14.8509 -14.5926 14.0326
14.1778 -11.3173 13.1523
12.8168 -9.20984 13.8631
7.29354 -13.1884 16.4854
9.06096 -10.3189 17.4084
11.5349 -10.2229 17.4355
12.4028 -6.84605 25.2874
12.0031 -9.20052 22.7013
12.3948 -11.1328 20.9915
7.89149 -13.8934 24.7366
9.50585 -14.2045 23.052
10.5186 -14.4324 21.4141
8.48724 -16.7593 17.5996
7.79767 -15.6579 19.0051
3.90805 -14.6361 20.9999
4.11144 -15.7301 19.3997
1.3873 -11.886 14.6304
2.34982 -12.7236 16.075
2.26222 -14.2173 16.3589
-0.0562203 -18.2982 16.2719
0.568216 -18.0925 14.3854
2.00475 -17.4561 14.3343
3.66463 -18.0449 8.9664
2.99229 -16.4111 9.8322
3.63715 -16.216 11.2022
8.98357 -11.4311 12.258
8.2269 -13.4364 10.7873
6.28644 -13.7361 10.1832
5.77163 -9.5004 8.09829
6.25259 -11.2312 7.40209
9.46107 -14.0434 3.54149
7.2654 -12.6843 2.95436
7.11567 -11.3141 3.58284
5.85157 -6.80707 2.10953
6.07194 -8.5434 1.27604
4.89589 -10.1839 -3.64014
5.7921 -8.83467 -2.48159
4.76518 -2.47587 -3.49112
5.32223 -4.30829 -3.82029
4.46603 -5.4246 -3.1724
-0.378774 -6.3212 -8.32998
1.7226 -5.80564 -7.28292
1.68714 -6.70687 -5.54254
-0.554857 -9.42179 -4.44557
-0.756219 -16.0106 -5.34045
-1.06724 -13.879 -6.45569
-0.781365 -12.0953 -7.19414
2.08575 -9.2445 -10.2561
0.495857 -9.8286 -11.2712
-0.801718 -10.0476 -10.3442
-6.8015 -7.64698 -9.89072
-5.38054 -9.2492 -10.6821
-4.13538 -9.58506 -12.1682
-5.108 -8.98342 -19.2789
-4.87154 -9.75453 -16.6752
-5.1773 -8.65181 -15.6385
-10.4074 -13.9761 -12.8528
-8.42344 -11.1842 -13.9237
-8.54592 -8.64472 -14.2217
-15.2049 -4.18537 -14.4772
-12.8045 -5.77666 -13.7363
-10.4507 -5.67256 -12.8792
-12.3939 -5.64728 -7.95864
-10.9259 -5.15615 -9.13518
-8.58204 -1.55097 -7.03296
-8.0651 -3.33497 -7.60125
-3.41094 -3.98969 -8.07375
-4.54509 -4.46083 -7.03976
-3.35829 -6.82195 -2.98952
-2.77422 -5.24623 -3.73954
0.719237 -2.29773 -1.85432
0.55041 -4.18064 -1.89381
1.95478 -11.5499 -0.411594
1.90034 -8.11494 0.0971982
1.21414 -5.94264 1.33612
-3.13069 -9.23595 6.52963
-1.03511 -7.23105 5.89808
0.459577 -5.34082 5.04554
1.10724 -1.06945 7.40567
1.94143 -2.90205 7.49715
5.58518 -4.8415 9.8523
4.47187 -3.40086 10.3212
6.65799 1.56245 9.15587
5.58169 1.18191 10.7477
5.54663 -0.0526276 11.5926
6.54094 0.153946 16.2401
5.36631 0.352953 15.3416
3.31843 3.72922 16.2945
4.7168 4.09443 15.1222
8.30556 5.86268 9.39033
7.80224 5.8509 11.6931
7.80531 5.67544 13.5714
7.92784 10.1606 15.3084
7.8971 8.768 15.815
7.38748 9.39054 22.1169
7.85149 9.91089 20.3239
6.78531 9.65536 19.3227
0.415324 9.9406 20.0855
2.24692 10.0004 20.5096
3.30703 10.9465 19.8925
3.42096 15.8181 20.2985
1.92506 14.4565 20.3414
0.717197 17.8565 16.0034
1.26818 15.5441 15.8737
-0.00991534 14.6718 17.0838
-4.15378 11.6127 18.0315
-3.74588 11.9281 16.1409
-2.23569 11.9515 15.6853
-4.31884 15.1785 13.2592
-2.75311 14.6709 12.3303
-2.38276 13.2542 12.276
2.43051 16.3945 11.2768
2.65304 14.1874 11.1062
1.35668 12.7881 11.48
3.51368 7.89501 17.0287
1.71571 10.093 15.2545
1.85133 9.8283 13.7191
3.34874 5.69797 11.6481
1.73352 6.16989 12.5867
-6.37701 5.80943 13.3236
-2.99709 5.17188 12.4895
-1.10413 4.28588 13.9355
-5.64865 0.681498 18.5405
-2.44282 1.98855 18.1974
-0.908171 1.31436 16.2904
1.74524 -3.06501 14.4513
0.033608 -3.20065 15.3432
-1.13695 -2.26741 15.1245
-5.9959 -3.66536 16.1634
-4.35828 -4.36759 15.3989
0.694968 -7.05165 11.8819
-1.46115 -7.06734 12.792
-3.37332 -7.28743 13.1171
-8.33157 -9.40535 8.88472
-6.62422 -9.76421 10.4194
-5.26289 -10.2974 11.6984
-1.25603 -13.6828 11.5345
-3.21143 -13.4039 11.8463
-4.39069 -14.6961 15.3088
-1.30651 -17.0507 20.7044
-1.75462 -16.3311 19.0468
-2.86522 -15.4016 18.7801
2.37504 -10.1658 19.992
0.367275 -11.0391 19.7055
-1.45033 -11.8976 19.2546
-6.25481 -8.75486 15.3738
-5.47599 -8.73685 17.5448
-3.51105 -9.1458 17.5758
0.197766 -6.72482 19.8093
-1.6329 -6.38876 19.3651
-7.33884 -5.76814 21.0443
-5.65863 -4.14767 20.6952
-3.96441 -3.4707 19.9217
-2.66451 1.56823 24.7072
-4.32925 0.222193 23.8463
-3.37633 -0.679189 22.4425
0.974185 -1.61343 19.0263
1.34957 0.182521 20.2124
0.335484 -0.373522 21.8135
0.0529527 -2.7452 26.1012
2.07061 -2.2054 25.8569
2.22938 -0.911261 25.1282
4.45338 4.46752 27.4454
5.21318 2.45598 26.6958
5.64239 0.772752 25.6331
7.64232 -5.57749 22.8308
7.82171 -3.60785 24.2328
8.41979 -1.87396 25.1064
13.7878 -0.765124 28.4598
12.3366 -1.77819 27.6719
11.8866 -1.45322 26.226
13.8782 -4.04624 22.6679
14.9437 -2.39137 22.9059
15.0304 -2.2276 24.3822
17.358 -6.67768 26.5461
18.6313 -4.01682 25.9247
18.466 -1.55188 25.7859
21.2702 2.53859 30.3257
20.6868 1.95006 28.1696
20.7295 1.49812 26.2362
24.0474 -1.63401 23.8185
23.9343 0.349687 24.4773
25.6159 4.15375 21.1451
25.8616 2.34333 20.633
24.8751 1.20466 20.9205
23.4745 -3.73114 15.115
23.2401 -1.80072 17.3298
24.4761 -1.57699 18.2253
28.7714 -4.01928 18.9569
28.8986 -3.18275 17.3025
27.5494 -3.12902 16.6177
29.4106 -4.91292 12.0047
27.8847 -5.77682 12.5544
27.8172 -5.97972 14.0333
29.0524 -9.05478 18.5777
28.3418 -10.2958 16.2666
28.9974 -9.5814 14.5133
28.344 -13.333 10.6333
32.4322 -11.0167 9.59091
30.9643 -12.1465 10.9848
29.5763 -12.6606 12.3043
timestep
-13.5751 -17.6385 -29.5987
-13.9388 -21.3741 -32.6337
-14.4165 -19.3276 -31.4776
-14.7973 -17.6647 -30.4088
-18.359 -16.5972 -29.7051
-17.603 -12.5942 -32.2742
-17.7302 -13.0269 -30.8323
-19.5689 -7.26903 -26.2359
-17.7177 -8.434 -27.641
-18.3744 -9.87807 -28.8581
-24.1045 -11.661 -31.6617
-22.543 -9.99305 -31.2028
-21.0879 -8.68391 -31.147
-18.3785 -4.86824 -32.1183
-20.1137 -5.01181 -31.392
-23.1068 -2.4647 -29.1878
-22.3477 -2.07051 -30.4932
-18.9392 4.02378 -27.452
-19.9278 2.50327 -28.9785
-20.6519 1.4212 -30.4252
-15.7031 7.38996 -34.6231
-17.727 5.32129 -32.6988
-18.7389 2.96902 -33.2807
-19.5402 -0.530981 -40.4487
-18.8295 2.22746 -38.3212
-16.9725 2.61328 -36.6697
-13.798 3.47596 -33.7728
-12.6976 2.8527 -35.2559
-13.3336 3.37684 -36.637
-10.321 1.15909 -39.4165
-12.0934 1.65927 -39.931
-15.8409 2.58485 -43.2078
-14.2132 1.90307 -44.6389
-13.4209 0.723049 -43.277
-12.0793 -4.29164 -42.493
-13.188 -4.02407 -44.0307
-13.1849 -2.78932 -44.8645
-12.5111 -3.18934 -49.614
-14.003 -3.58826 -48.3708
-10.8376 -9.18844 -49.523
-12.7818 -8.27887 -48.5485
-14.2581 -7.31714 -47.729
-12.6557 -9.33168 -43.4338
-14.332 -8.77703 -44.3189
-19.5012 -9.07267 -43.1783
-18.3993 -8.37749 -41.8498
-17.2799 -7.45225 -42.2546
-15.0425 -1.50385 -38.9578
-16.3702 -3.03849 -40.5586
-16.8091 -4.45344 -40.0174
-18.1816 -9.70243 -34.4803
-18.6162 -6.56282 -35.8654
-17.8581 -4.16797 -36.3965
-21.946 -0.211767 -35.6926
-19.6683 -0.505367 -33.8258
-18.3173 -0.888324 -34.403
-16.7544 -0.26095 -30.0135
-15.8434 -0.203488 -31.6725
-12.2328 -2.36432 -34.9732
-11.7639 -0.903604 -33.9718
-12.1057 -0.821201 -32.4918
-6.61517 0.445321 -27.2946
-7.66161 -0.346247 -29.1411
-8.64121 -0.599504 -30.8722
-5.45095 -0.982958 -32.8502
-6.05703 -1.53312 -37.7957
-7.61446 -2.17116 -36.854
-7.21835 -2.85298 -35.5737
-4.50929 -6.37213 -36.7428
-4.9832 -5.94474 -35.3697
-2.02548 -3.1445 -34.8356
-2.10329 -4.3408 -33.4133
-2.76139 -6.70799 -29.0962
-2.81225 -4.75879 -29.6407
-3.222 -0.688372 -27.6715
-2.08857 -2.13705 -27.1229
4.36127 -5.51967 -21.7762
1.91366 -3.94393 -21.279
0.244082 -4.09958 -23.3571
0.23661 -2.83499 -24.1545
3.78432 0.3997 -25.1532
3.85341 -1.31685 -24.2236
10.0543 -5.35624 -23.5186
8.72807 -3.65688 -22.8143
7.18846 -2.50409 -22.7817
8.16951 -0.244103 -17.9244
8.2319 -0.263615 -19.8437
13.9736 3.98141 -24.0643
12.887 1.87121 -22.348
11.7784 -0.101228 -21.3708
14.9501 -6.5045 -21.5587
15.089 -4.06632 -19.9789
13.5749 -2.23429 -18.9243
12.5483 1.32066 -13.3455
12.1798 -0.589584 -14.6359
14.0105 -1.26986 -15.2443
17.7596 -0.494432 -12.9691
16.6244 -2.04462 -12.6761
15.2373 -7.45678 -13.5956
16.2875 -6.52275 -10.9864
15.7042 -5.08936 -10.5799
10.5941 -1.5485 -6.68848
12.3792 -3.91768 -6.74407
14.5045 -5.38422 -6.96731
18.0162 -6.9897 -1.51283
17.9221 -7.29415 -3.84879
16.0061 -7.44996 -4.10585
11.8748 -9.81147 -2.77117
13.6213 -9.31772 -1.93591
15.1859 -11.7025 0.692154
19.5115 -12.4468 6.09167
18.2318 -11.2017 4.58822
17.0725 -9.97929 3.54273
13.4521 -6.59498 1.62722
15.6218 -5.41188 3.13492
16.9819 -6.12539 3.36968
19.0837 -4.05975 5.8017
14.2851 -0.4456 9.97497
15.9987 -0.58171 8.3734
17.3086 -1.07329 7.03745
21.6841 3.18304 2.12416
19.486 2.38937 3.96694
18.7244 2.30611 6.43634
13.7605 2.81263 12.5928
17.0095 3.56712 11.2288
17.9652 4.86853 9.13869
16.7871 12.1961 6.185
18.1688 9.89275 7.58899
19.0204 8.3522 9.4652
21.0377 7.34062 13.4777
21.7532 9.07495 13.0949
20.7541 9.92518 12.3106
18.8577 14.1392 12.9837
20.7317 13.7921 12.6459
24.8112 14.3481 10.6078
24.7692 16.5862 11.059
23.5444 16.3985 12.6095
22.0317 22.6416 13.6639
22.1242 20.7916 13.0575
22.5021 19.7376 14.111
17.6037 20.4252 14.7791
17.9118 18.6739 15.5151
19.4116 18.5005 16.0427
19.5295 16.4824 19.423
19.6263 15.267 17.997
20.0246 8.16323 17.1975
19.4682 10.2638 16.4939
18.4384 11.7657 16.9212
14.9282 13.485 19.4726
14.3844 11.7151 19.213
15.4795 10.7489 19.2099
15.6559 7.29113 22.2251
14.395 7.3618 20.8246
11.3752 6.24262 26.9294
10.8729 6.14728 24.7006
11.2918 7.04299 22.8914
11.186 13.312 18.643
9.24074 10.603 19.7039
8.44354 9.26143 21.7059
5.24546 13.6567 26.7631
4.96553 11.226 25.0863
4.90249 9.63831 23.065
-0.486204 4.98215 21.0703
1.74919 6.55197 21.9177
1.65488 8.05886 21.7985
-2.57147 10.6582 22.0147
-1.9439 8.84092 21.6868
-5.53556 3.28836 20.4339
-6.03434 5.51122 20.6449
-5.26808 7.32221 20.4759
-5.25596 11.7905 18.741
-6.69249 10.3785 18.7542
-12.9142 10.1398 18.0896
-11.0725 10.2205 16.6243
-9.2436 10.0617 15.9247
-9.90113 12.2165 7.12364
-10.0335 11.4243 10.0057
-10.3083 11.4083 12.4942
-13.4922 14.5997 14.6509
-13.4772 12.7458 14.0111
-16.8551 10.4716 14.1533
-16.806 11.466 12.556
-20.2592 15.0422 8.31548
-19.0808 13.5979 8.84223
-19.3397 12.9336 10.1486
-23.7864 8.48875 10.519
-24.2563 10.7748 11.213
-22.9688 11.8904 10.2599
-23.2412 16.5078 3.63371
-23.9231 14.7774 5.56727
-24.304 13.7726 7.25755
-29.3858 14.903 9.14289
-29.0546 14.8681 7.17815
-28.0704 13.9403 6.63814
-27.495 15.0606 3.09352
-26.6268 9.3147 0.962215
-26.0404 11.1753 -0.051163
-25.3985 12.8834 0.628717
-19.5273 17.2057 -0.0280819
-21.0755 15.5995 -0.602183
-22.3142 14.2082 -1.21399
-21.2478 8.62895 2.56323
-20.7535 9.84454 0.659341
-20.5024 10.891 -0.951247
-19.5478 8.96186 -6.06549
-21.0863 8.52157 -5.14352
-20.9026 8.27082 -3.70068
-20.0894 3.93555 -1.51006
-19.8005 4.56736 -3.25408
-15.993 2.9344 -6.6328
-17.8616 2.38255 -7.14536
-18.8987 2.26537 -6.06324
-22.3221 0.406772 -5.4829
-21.4836 -1.47819 -4.45872
-19.455 -1.09335 -4.57293
-17.3342 -3.73915 -2.62702
-16.6111 -3.49358 -4.356
-17.5249 -3.54203 -9.57767
-15.7524 -4.0748 -8.99094
-15.4717 -4.81584 -7.61683
-9.59474 -8.27581 -9.07854
-11.6404 -8.93247 -8.32613
-12.4202 -7.07011 -8.08208
-14.6045 -0.317998 -7.37188
-12.0828 -2.57831 -7.57848
-10.5514 -3.88739 -9.13321
-11.8115 -4.4368 -15.2438
-9.14348 -2.74745 -13.7407
-7.85945 -3.11806 -11.6687
-3.80107 -3.46653 -8.12334
-3.35891 -3.80777 -9.96883
-4.02193 -2.98961 -11.1064
-0.98746 -0.435222 -13.9135
-1.63827 -2.22739 -14.0396
2.20919 -1.3757 -17.6604
2.03069 -3.05684 -16.7355
0.618619 -3.88201 -16.5578
2.16661 -9.10089 -16.2159
1.76305 -7.41924 -17.192
0.487181 -8.23231 -20.8864
-0.930363 -8.3269 -19.7579
-5.93424 -7.5443 -18.0169
-4.73776 -8.44583 -16.8096
-3.89689 -9.46317 -17.5255
-4.29576 -13.8059 -16.5501
-5.8286 -12.735 -16.76
-11.5208 -8.81716 -16.6639
-9.92704 -10.1619 -15.8532
-8.96882 -11.4127 -14.9024
-7.17209 -14.2354 -9.26809
-8.91391 -13.313 -10.5472
-10.4592 -12.711 -11.6865
-13.922 -11.831 -10.37
-11.9763 -18.1919 -10.1853
-13.5806 -16.5969 -10.8611
-15.0322 -15.4015 -11.3486
-19.1307 -17.1967 -9.93374
-18.1586 -16.2024 -9.37366
-16.0541 -20.2909 -4.43519
-16.7431 -18.1128 -4.82729
-16.3665 -16.5412 -6.01909
-15.0492 -11.4687 -6.50585
-14.5518 -12.3879 -4.87065
-14.1283 -13.85 -4.78292
-10.1892 -13.523 -4.1161
-11.054 -14.4458 -2.72029
-13.9027 -19.2781 2.54138
-12.0242 -16.4581 2.19591
-11.2983 -14.2716 1.10693
-11.8713 -7.79391 1.31158
-10.0899 -9.06126 0.792351
-10.5391 -10.639 1.99073
-8.7775 -11.4741 6.20768
-10.2989 -10.3895 5.82886
-12.7897 -9.36535 10.1431
-11.7427 -8.47405 8.77994
-9.5782 -2.51406 6.62985
-9.30542 -3.78824 8.59713
-9.08849 -5.68631 9.11819
-4.85042 -7.45048 10.62
-5.89152 -5.8662 11.0671
-7.34093 -2.3814 14.3079
-6.36832 -2.4124 12.6684
-4.85361 1.00316 12.2102
-1.54892 3.09918 12.084
-1.38898 1.71463 10.9013
1.39636 -0.790953 8.32984
1.66097 -0.454992 10.2825
7.0412 -1.64881 13.8917
5.34788 -1.53724 12.9033
5.17282 -1.11526 11.449
10.306 -0.329271 5.81417
9.17984 -1.31837 7.65144
8.14705 -2.05143 9.19562
7.5229 -5.88074 11.453
8.88502 -5.35852 10.864
16.3185 -4.56933 8.90204
13.9233 -6.6042 10.5489
11.7512 -7.86331 10.8379
9.03965 -14.2286 7.676
9.62828 -12.2493 10.5163
11.6201 -11.4717 11.9753
11.7256 -18.3141 15.3899
12.6376 -14.9711 15.6382
13.8276 -13.0488 14.6242
17.2366 -17.8255 15.6674
16.7209 -16.8038 13.6044
16.9822 -14.7967 13.5186
21.2641 -12.9601 13.6219
20.2176 -13.3319 12.098
19.7818 -17.8153 10.745
20.4868 -16.2994 9.76753
14.6385 -14.905 8.91123
16.4173 -14.3902 8.38265
17.3762 -15.3301 7.77679
18.0978 -18.4631 4.15322
16.7534 -17.166 3.52209
17.0095 -15.782 4.02754
11.204 -13.1534 2.31158
12.6232 -14.2001 3.18915
13.9076 -13.6255 3.89335
15.3555 -10.3073 9.27557
14.754 -10.2105 6.67195
12.8845 -10.94 6.25793
8.30093 -8.9059 7.8132
9.74659 -8.80533 6.42381
8.59573 -8.63905 1.85208
8.94641 -6.21445 2.82186
8.55489 -6.06631 4.24976
5.84817 -2.85875 6.2477
5.35461 -4.04463 4.94387
2.46579 -6.7561 2.48463
2.10735 -5.01952 3.26039
-2.88038 -0.85411 3.28681
-1.19207 -1.71855 3.12748
-1.23702 -3.2539 2.97618
-5.00664 -8.88186 2.75871
-4.371 -6.75087 1.86523
-3.99015 -4.91026 1.11956
-6.36388 -2.7774 -0.913275
-7.3104 -0.201738 -7.14487
-8.27855 -1.27182 -5.21413
-8.94499 -2.25046 -3.63242
-10.7106 -3.31369 0.467413
-12.1939 -3.61722 -0.735104
-11.7438 -4.17475 -2.01204
-13.9535 -10.5824 -1.09436
-13.5878 -8.79731 -2.49959
-14.2607 -7.02815 -3.05133
-20.248 -7.4215 -6.82278
-17.8291 -7.74406 -5.87232
-17.7591 -7.57773 -4.37337
-18.7408 -12.1678 -6.9184
-18.3521 -12.8212 -3.52142
-17.9985 -10.6933 -2.24221
-22.2384 -7.80961 3.88737
-20.3365 -8.56948 1.78979
-17.9366 -9.41217 1.38838
-15.1167 -11.4953 4.66617
-15.3012 -9.675 4.0231
-13.6317 -5.26891 6.14928
-13.0925 -6.72473 5.04354
-8.93495 -5.59195 3.05238
-9.37432 -6.30471 4.32397
-5.61628 -8.26925 6.1997
-6.19162 -6.40535 6.27742
-3.52659 -2.45951 8.68182
-3.5543 -4.07441 7.68064
3.7528 -8.98174 6.6652
0.621436 -7.6898 7.68919
-1.36325 -6.83327 9.03007
-1.03018 -11.6111 15.7666
-1.2439 -9.71603 13.3963
-0.20617 -7.57527 12.6812
2.1716 -3.69509 13.1155
2.67771 -5.37703 13.8888
6.40154 -8.01126 15.1788
5.88266 -6.28064 15.7786
11.9986 -5.26479 16.0569
10.1885 -5.38954 15.3789
9.23924 -4.67806 16.3762
10.5721 -0.148996 15.8473
10.513 -1.22357 17.045
9.54782 1.22054 20.2002
7.96625 0.638593 19.3603
8.20936 5.8871 14.7694
9.1614 4.23804 16.1733
7.48569 3.21793 16.5909
3.16309 3.1972 14.2644
4.60579 3.74527 14.0992
7.21525 4.96291 10.3506
5.46498 5.78937 10.0124
4.81226 6.3009 11.2808
2.28448 12.1897 12.7454
3.42802 10.8041 12.0686
2.82712 9.54657 11.3448
-1.1627 9.12068 8.5471
-0.115851 10.7299 9.23721
-4.18129 11.8925 9.11191
-3.44886 14.0873 9.67328
-1.56552 14.2344 10.0939
2.98659 17.0893 10.0744
1.37108 17.8945 10.7618
0.372189 17.1476 11.5834
-4.33669 17.6612 11.1958
-3.84671 18.9547 12.5225
-2.66717 18.4608 13.3041
-6.64579 13.4422 12.6673
-5.57466 14.6314 14.2556
-3.71181 15.1255 14.5842
2.58155 11.2903 16.7835
-0.433313 12.2907 16.7815
-1.27635 12.36 15.3852
-3.16479 9.46102 12.0672
-3.06109 9.26223 13.8902
-9.41458 4.81053 16.8487
-6.62049 5.80157 15.021
-4.11748 6.14919 15.5982
4.02417 7.78067 15.5846
1.2631 5.91836 16.3494
-0.782188 4.3903 16.4985
-1.75905 -2.06294 15.2946
-0.855614 -0.330398 15.2551
-0.802314 0.63309 16.4931
-0.33565 -0.124145 21.1671
0.787137 -0.649264 19.6685
7.04108 -5.13196 18.9628
4.94734 -4.27322 19.7557
3.08064 -3.69175 20.1189
-0.211487 -10.558 21.2362
0.985005 -8.48763 21.4142
1.90271 -6.79099 21.8639
5.52888 -10.0214 21.4008
5.16329 -8.50238 22.6649
7.71658 -5.88322 23.6078
3.63898 -3.70318 26.4329
5.35018 -2.81472 26.1617
6.16083 -2.67818 24.8096
6.48416 4.56398 22.5595
6.48564 2.66458 23.8862
6.8697 1.03593 24.8556
10.499 3.88893 30.5617
8.66802 2.95619 29.5542
7.50616 3.22288 27.9623
5.39521 7.43507 26.7103
6.95922 7.04684 27.6557
8.4459 9.3736 34.9613
7.98271 9.08843 32.7339
7.60496 9.13731 30.8377
12.1082 14.3353 30.8732
12.0439 12.0392 31.0534
10.5515 11.2337 29.9448
8.71615 10.6864 25.7024
10.579 11.7519 24.8974
11.757 11.5087 26.3673
15.997 9.47003 27.5811
16.1852 10.515 25.8875
15.453 11.8012 25.8351
18.3418 17.7597 24.6819
16.3785 16.7202 24.1098
16.8713 14.7724 23.9399
18.6941 9.55633 22.1071
19.3448 11.2979 20.6541
19.3896 12.9128 21.7416
24.6105 16.4565 23.8968
22.8847 15.4759 23.8136
22.2636 15.4223 22.4346
24.6474 10.831 20.8062
23.9423 12.1649 19.5811
24.0197 13.625 19.7707
27.1047 20.4064 17.7708
25.4767 18.0157 17.1149
24.6085 15.6975 16.557
30.8846 14.8556 12.2689
28.8161 14.4902 13.307
26.8998 14.2647 13.9267
27.3664 9.55485 14.0866
26.3978 10.6546 12.7474
23.6038 10.9139 6.82594
24.868 10.7573 8.21842
24.6547 9.9511 9.54597
21.8895 2.86989 9.94088
22.2965 5.80175 9.54125
23.7362 6.29884 9.21536
24.7407 4.22326 3.96109
25.2737 5.98963 4.55926
24.289 6.69288 5.44342
20.9159 8.33381 1.56659
20.4263 8.83083 3.38798
20.758 7.70664 4.34612
14.6828 6.96246 7.25294
16.3534 6.7754 5.12916
17.3965 5.93326 3.6642
14.8241 4.44615 -0.377929
17.3022 1.88955 -1.39687
16.2098 1.60005 0.649106
15.8864 3.39526 1.21409
timestep
-30.7554 -24.7861 -37.9288
-27.6073 -26.7015 -41.9555
-28.874 -25.721 -40.2155
-29.4473 -25.2048 -38.3684
-26.1001 -23.6555 -37.374
-26.6669 -20.2355 -34.0341
-26.2723 -20.2877 -35.5553
-21.5899 -18.26 -32.2729
-21.5558 -20.4774 -33.8818
-22.48 -20.0599 -35.5333
-21.1825 -15.5297 -40.2715
-20.8257 -17.5861 -39.298
-20.62 -19.5154 -38.8689
-16.8802 -19.3713 -36.2288
-17.193 -20.4782 -37.7426
-13.8499 -23.1761 -39.9087
-15.1268 -23.3179 -39.1255
-19.1261 -28.467 -38.2954
-17.3369 -27.1809 -37.3799
-15.6716 -26.2361 -36.7774
-8.48672 -25.5577 -33.2654
-11.7213 -26.6076 -34.0148
-13.6805 -28.1274 -34.2491
-20.7714 -31.293 -35.763
-17.5205 -31.4941 -34.3909
-15.4805 -31.1295 -32.8471
-14.1958 -34.6209 -27.3801
-14.8095 -33.1799 -28.504
-15.1792 -33.6102 -29.8574
-20.4538 -34.4591 -29.1594
-18.7742 -34.5741 -30.1208
-20.6463 -38.5132 -35.513
-19.7993 -36.6352 -34.5023
-20.345 -35.1929 -33.4065
-23.666 -31.35 -32.627
-23.8979 -32.3509 -34.3606
-23.6842 -33.7969 -34.4384
-26.9134 -34.6681 -37.7974
-25.0571 -34.2231 -38.023
-25.7217 -30.2842 -43.0363
-24.4849 -30.7429 -41.135
-23.3671 -31.2064 -39.5826
-26.5235 -28.3039 -36.6089
-24.7021 -28.6228 -37.2081
-20.9056 -24.912 -38.186
-21.39 -25.239 -36.3088
-21.9132 -26.5011 -35.6549
-20.573 -26.5276 -28.3892
-21.1843 -27.2933 -30.8737
-20.5944 -26.4839 -31.9973
-13.6594 -21.9714 -34.9575
-16.4315 -23.4711 -33.6179
-16.942 -25.4886 -32.1524
-16.7859 -29.3002 -29.152
-14.2039 -28.3375 -29.7969
-14.1557 -26.8099 -29.8067
-10.6903 -23.599 -28.9346
-10.6598 -25.4806 -28.8857
-5.9504 -28.6916 -30.2811
-6.20955 -27.5965 -28.7456
-7.56962 -27.4301 -27.8826
-10.1782 -29.8182 -22.5066
-8.3207 -28.6525 -23.3646
-6.66609 -27.9753 -24.2953
-3.0416 -27.2607 -23.2033
1.84293 -25.3896 -20.9588
0.486248 -26.3549 -19.9471
-0.997105 -26.0985 -20.3159
-3.10055 -23.8173 -16.9654
-2.45741 -23.4099 -18.2599
1.35361 -23.2377 -17.0045
0.834952 -21.539 -17.6496
0.867272 -17.0928 -20.2573
1.93414 -18.6742 -19.8765
7.349 -18.9481 -20.4576
5.76471 -18.2648 -19.7271
10.8817 -14.2031 -13.7807
9.70372 -15.9128 -15.7005
7.24499 -15.1181 -16.2848
6.96325 -15.2071 -17.7983
10.6332 -15.4899 -21.0273
10.4817 -15.0192 -19.1441
13.455 -17.3856 -18.6264
14.8799 -15.5963 -18.2889
13.7498 -14.0215 -17.7639
15.2231 -9.99494 -20.3036
15.4747 -10.6602 -18.4092
18.3138 -8.9273 -10.8646
17.8202 -8.8051 -13.7775
16.7495 -8.04852 -16.0237
12.3036 -1.11691 -18.9359
14.2618 -2.94847 -17.7004
16.3013 -4.54743 -17.3905
19.9621 0.451296 -21.3063
19.3091 -0.921678 -19.4229
19.0592 -2.16286 -17.9313
21.76 -1.5223 -14.2852
20.1147 -0.592836 -14.6555
17.3341 4.30962 -9.90505
18.7119 2.11289 -11.2268
19.5349 2.46439 -12.4729
23.6687 8.42292 -15.721
22.8398 7.39854 -13.0326
21.4135 5.61452 -11.8361
25.7405 5.43007 -6.77215
23.7233 6.23889 -7.39292
22.0206 6.77664 -8.19894
18.0969 8.46508 -8.84211
19.1961 9.18231 -7.40602
18.0256 9.56278 -3.78755
22.1086 14.9162 -3.55406
20.7151 13.4569 -2.47719
19.5671 12.2406 -1.42769
17.5628 13.0976 5.25147
19.2643 12.4412 3.05016
19.6668 13.6447 2.08895
21.657 16.3685 3.96679
20.4002 17.7148 10.8816
20.4575 16.6159 8.8275
20.2535 17.8562 7.28942
16.7945 21.3263 3.81939
17.0538 21.5351 6.82973
18.8453 21.1114 8.66458
21.8294 24.9723 16.3369
21.0294 23.9662 13.1036
19.019 22.9949 11.9983
11.4239 26.7113 15.149
13.6322 25.1279 14.0244
16.079 24.4932 13.9632
18.7663 24.0234 19.7242
18.197 24.7412 18.0156
16.7803 24.214 17.6781
14.1668 22.0369 20.9806
14.1468 23.8488 20.2622
15.2569 28.8803 24.8407
15.6682 26.8575 23.783
14.8808 25.0824 23.7248
11.0205 23.7928 29.1159
12.1143 24.5052 27.642
12.9227 23.7086 26.6949
9.40192 20.0993 28.1969
9.69726 20.0834 26.3153
11.0947 20.4449 25.8229
12.891 18.0066 23.4562
12.21 19.3929 22.4842
13.0018 21.4329 16.2461
11.0798 20.8798 17.2854
10.4945 20.1911 19.0398
7.18306 19.8585 22.424
6.10517 19.4826 20.7719
6.99685 18.8758 19.6809
6.9045 16.3814 15.6168
5.4604 17.1653 16.535
3.24503 10.6836 16.2322
3.30039 12.7467 15.1747
2.83134 14.5465 15.7333
-4.11066 18.497 13.4187
-1.49296 16.5659 14.8181
-0.84244 14.8639 16.5199
-1.76115 16.3611 23.7245
-2.63494 14.5325 21.5993
-2.93638 13.304 19.2911
-7.60307 7.73458 18.1279
-5.33054 9.29597 19.1038
-5.79361 10.7683 19.2212
-10.6854 12.5989 21.0355
-9.42156 11.3292 20.4898
-11.8914 5.80633 23.7279
-11.1309 7.45102 22.3256
-11.7952 8.37411 20.7231
-15.3258 7.13001 17.5296
-15.4334 7.64841 19.4225
-21.3765 10.7224 23.4676
-19.9261 9.27657 22.2267
-18.76 8.11104 21.0818
-22.1638 1.83766 19.2894
-21.7287 4.73629 18.7953
-21.0365 7.05635 18.1782
-20.5406 11.1772 14.8071
-21.669 9.86886 15.7653
-25.4594 10.8965 15.2645
-25.1289 9.39465 14.2679
-23.879 5.55877 10.1973
-25.6673 6.23105 10.6479
-25.6309 7.79857 10.85
-30.6044 11.7511 6.62114
-28.966 10.2748 7.29417
-27.7697 8.83865 7.81053
-22.7095 4.87942 6.17075
-25.3545 4.4903 6.0079
-26.1739 6.20441 5.62226
-28.7437 6.97777 1.52859
-27.1794 6.11218 0.864472
-26.6568 5.28088 1.98026
-23.7595 2.85975 1.29927
-19.9643 -2.2875 2.30782
-20.5841 -0.640677 3.70813
-20.5844 0.86957 2.40478
-17.9612 5.82038 -1.25488
-18.1495 3.57419 -0.747152
-18.1083 1.62842 -0.319995
-14.8296 -3.48881 -3.59391
-15.2673 -2.04176 -1.90256
-15.4973 -1.02094 -0.176102
-12.8488 -0.689024 3.60834
-11.7047 0.180099 2.37745
-12.3903 0.728891 1.08742
-10.1714 4.89316 0.182977
-9.81808 3.13238 -0.375014
-9.60724 0.965734 -4.02515
-7.72295 1.37591 -3.96863
-7.08871 1.81068 -2.627
-1.82284 -0.654422 0.782236
-2.56322 0.787229 -0.879648
-3.33513 1.92064 -2.31152
-1.87194 3.57899 -5.67359
-2.17525 1.77125 -5.91662
-3.71544 -3.08583 -7.13763
-2.39687 -2.26173 -8.21957
-1.26008 -1.55802 -7.59841
5.37333 -3.11546 -7.70244
3.34459 -3.32593 -8.67054
1.53956 -3.48483 -9.42829
-2.25627 -2.05606 -14.7831
-0.724477 -4.91113 -13.439
0.860833 -6.18901 -11.8332
-2.99511 -11.4919 -8.78942
0.152188 -11.0015 -10.2654
1.84374 -9.82837 -11.9087
7.11877 -11.2072 -13.6546
5.4989 -12.2745 -13.5495
4.17868 -11.653 -14.1463
1.10762 -13.0883 -18.1537
2.15776 -13.5867 -16.6519
3.11756 -18.8585 -12.9939
2.48268 -17.1651 -13.8401
2.18448 -17.0601 -15.327
-2.05681 -18.7993 -14.6689
-1.3702 -18.0544 -16.4173
-4.29409 -18.4974 -19.1395
-4.17532 -16.7238 -18.6541
-8.20833 -14.1932 -16.7119
-6.95913 -14.6098 -15.3294
-5.49693 -14.6296 -15.8599
-2.24207 -11.6881 -13.9417
-3.51945 -12.84 -13.1477
-9.10597 -8.73802 -12.5011
-7.85793 -10.5816 -12.0035
-6.82283 -12.0832 -11.3743
-12.4906 -14.4285 -14.647
-10.6915 -14.8311 -13.2514
-9.03597 -15.1655 -12.2541
-7.0543 -18.3484 -11.7328
-6.16371 -22.9999 -6.98895
-7.42337 -21.8802 -8.57779
-8.76737 -21.3442 -10.0066
-13.3518 -21.3447 -9.35508
-12.3224 -20.2588 -9.17562
-14.0843 -21.7863 -3.2031
-12.5555 -20.2616 -3.92915
-11.6853 -19.5112 -5.45065
-8.04781 -16.2308 -7.55388
-8.48632 -16.1482 -5.65614
-8.7047 -17.3558 -4.78627
-5.18885 -16.4097 -3.08913
-6.55173 -16.2881 -1.77564
-14.0677 -15.0712 0.425444
-10.6363 -14.2193 0.283214
-8.07636 -13.8852 0.685019
-1.77893 -11.4966 0.321583
-3.68241 -10.8697 1.66553
-5.38413 -11.6472 2.39913
-4.81856 -10.7825 6.88479
-6.28183 -10.2426 5.79419
-9.49209 -7.35086 6.97321
-7.62221 -6.83324 6.73402
-5.70678 -0.725674 6.62895
-4.46676 -2.4462 7.29606
-5.91483 -3.6807 7.96437
-7.90056 -3.53492 12.6906
-7.95778 -2.58837 10.9673
-11.3535 0.871795 10.5415
-9.42852 0.88443 10.8238
-8.48711 3.64809 13.3494
-5.1537 4.45284 15.2659
-4.70805 3.78611 13.5289
-3.13921 2.22428 9.02594
-2.80453 1.5996 10.8483
-0.603985 -3.05144 13.1457
-0.146898 -2.23789 11.4325
-0.0154889 -0.76439 11.2055
2.55398 -2.28449 6.22477
3.07705 -0.256382 7.24645
3.26099 -0.752194 9.22528
7.43619 0.908736 10.8946
6.51313 1.12536 9.75853
11.5612 6.39493 4.2449
9.52999 5.30774 6.86158
9.08573 3.02485 7.79819
12.6683 -3.82624 8.99429
12.751 -0.566294 8.01252
12.5563 1.75564 7.05643
15.6422 9.76468 4.63515
15.8583 6.30777 4.96362
14.6949 3.9748 4.91981
16.6997 0.772453 -1.97999
16.4608 1.49586 0.204959
16.7178 2.58424 1.917
21.1608 3.57006 3.0077
20.2388 3.66781 1.39643
22.6259 0.877395 -1.69056
23.2773 2.23856 -0.436658
29.048 3.59602 -3.38603
27.2361 3.2349 -2.70108
26.5618 3.69506 -1.36177
23.7682 9.50955 -3.41864
24.6802 7.72209 -3.3508
24.753 6.9555 -2.03157
20.4193 8.50683 2.83416
21.7443 8.34737 1.38266
21.6369 7.51418 0.140726
18.3837 3.9229 -4.17516
17.8971 5.65255 -2.16389
17.9434 7.15547 -0.7729
15.3815 11.0809 -0.042506
15.287 9.29064 0.783744
14.7412 8.28597 -3.17625
12.4163 7.74275 -2.08395
12.5392 7.0619 -0.774129
12.564 1.83814 0.814768
12.4566 3.31433 -0.451669
11.9547 1.37748 -5.34523
11.1902 1.47024 -3.5555
5.87275 -2.4635 -3.15928
7.13843 -1.18593 -3.89129
8.59403 -1.37858 -3.23613
7.86858 -4.68573 1.50846
8.52973 -4.8958 -0.728142
8.98323 -5.00737 -2.61097
7.78145 -7.51012 -5.06432
5.6947 -8.53811 -10.833
4.9858 -8.29657 -8.66305
4.35384 -7.79173 -7.00477
1.49519 -4.39713 -4.73654
0.278099 -5.5562 -5.74069
0.59282 -7.07482 -5.86021
-4.31694 -9.10445 -2.56077
-3.06873 -10.1754 -4.13217
-2.75013 -8.79132 -5.46158
-2.61786 -8.19459 -10.9033
-4.95219 -8.10564 -9.55494
-4.84904 -7.27556 -8.23818
-7.34603 -12.6727 -3.793
-8.35537 -10.0426 -5.871
-7.97817 -7.50842 -6.08675
-12.0017 -0.7872 -3.21353
-10.3432 -3.24126 -3.35675
-8.70768 -5.23921 -3.25558
-9.78758 -7.26119 1.43433
-8.61165 -6.02466 0.431514
-5.68822 -2.69454 2.12428
-5.49837 -4.55288 2.38229
-2.71634 -7.50451 4.48506
-3.62417 -6.53708 5.00655
-4.26239 -6.36094 9.85134
-2.80381 -6.29675 8.66476
2.31998 -5.17414 8.19826
0.899467 -5.85202 9.36077
4.91385 -11.1703 12.3371
2.67665 -8.68811 13.2962
3.06747 -6.26062 12.4407
7.47813 -1.41046 18.1018
6.12973 -2.32365 15.7082
5.46338 -3.57025 13.618
8.7925 -2.65591 9.85456
8.81243 -2.6289 11.8113
13.0885 -0.395607 11.4757
11.7455 -0.595078 12.7524
13.7205 4.33211 13.5534
12.049 4.2665 12.6086
11.045 3.2539 12.9802
7.43204 6.08992 14.2724
8.01949 5.48212 12.9957
5.48456 6.22045 10.0351
6.8718 7.44142 9.93503
9.56316 13.1092 7.81859
7.77016 11.8465 8.53381
6.07714 11.0081 9.0483
2.18252 13.2736 10.4509
2.69269 12.6694 9.11383
1.49773 13.2799 4.21919
0.270446 14.393 5.2636
0.98292 14.9 6.57882
0.398512 20.8345 6.96678
-0.946316 19.4515 6.74075
-0.947596 18.133 7.46742
-4.13663 14.7175 8.91587
-4.3452 16.5366 8.30837
-10.6346 19.3036 5.48342
-8.99414 18.6049 6.88497
-7.60451 18.3564 8.27861
-7.89533 21.8875 12.1476
-9.37843 20.8321 11.8547
-9.24235 19.3678 11.6218
-12.3925 16.1108 10.398
-12.7879 16.2672 12.2529
-11.5376 16.6494 13.0574
-10.8836 11.883 10.8687
-8.8197 12.8597 10.512
-9.08889 13.8418 12.111
-7.65848 16.8477 16.192
-6.02823 14.2488 15.6176
-5.92428 13.8882 14.1115
-1.07433 12.0974 12.4265
-2.88798 11.905 12.9971
-9.40696 10.005 14.8753
-6.81027 8.40479 13.2661
-4.49341 8.61668 14.1717
0.522672 9.44357 20.8893
-1.11391 7.88777 18.1651
-1.46682 6.98913 15.8196
2.7593 4.36008 12.618
1.80411 3.72372 14.268
0.346677 3.85629 14.5323
-3.12151 0.858777 15.4485
-1.55663 1.25631 16.4591
2.50342 0.345196 21.4853
0.255165 0.59512 20.7904
-0.119425 -0.783688 19.4119
1.67481 -4.30892 24.8093
0.363571 -4.10608 22.9004
-0.764484 -4.08053 21.2899
-5.29804 -3.02637 23.1473
-4.58487 -3.82125 21.407
-4.49454 -1.35108 18.5439
-8.88412 2.0914 17.2377
-7.89465 2.21453 18.9047
-6.38446 2.02637 18.9732
0.152799 4.40939 21.475
-2.11111 4.35914 21.1725
-4.08109 4.1903 21.0797
-7.11723 9.31587 24.0243
-6.55235 7.27689 24.906
-5.14698 7.01825 23.6164
0.046065 7.31618 24.253
-1.58721 7.91239 24.748
-5.8573 10.967 28.1845
-4.20323 11.0913 26.6389
-2.71613 11.4408 25.3584
3.75767 13.0826 27.1361
1.80916 13.0645 25.9224
0.598568 13.0732 24.4048
1.88102 18.292 20.232
1.20331 16.0865 20.3206
1.85911 14.3569 20.9915
4.88549 10.6437 20.0295
6.03685 12.2676 19.8447
5.58269 13.5644 20.6299
11.2793 12.8561 23.4917
10.005 14.3315 22.1956
8.86967 15.2471 20.8881
10.4439 15.6612 14.4036
10.4701 16.3884 16.6184
11.4633 15.8059 18.2047
17.8834 14.409 19.0207
16.0871 14.5314 18.0894
15.2394 15.5833 18.7222
17.1742 20.2372 16.5048
16.5844 20.0604 18.3765
16.8749 18.972 19.3113
20.5948 17.1409 25.2616
19.533 19.3254 23.5063
18.039 20.9055 22.2569
23.7155 22.6993 23.2435
21.5532 23.5851 23.5298
19.7157 24.1792 23.4738
21.5632 27.8091 21.0935
19.6103 27.367 21.2745
14.8718 30.3257 19.9981
16.5053 30.4166 18.9948
17.4753 29.2117 18.7956
21.2558 27.8059 12.7148
19.1671 27.3541 14.7395
18.4602 28.6796 15.1373
19.4241 32.8957 12.1271
17.7175 32.1732 11.9054
17.5028 30.7327 11.9936
14.4338 30.192 7.37289
15.8156 28.8788 7.72404
17.1387 29.4498 8.45497
21.1315 27.9852 8.49546
21.6998 30.5046 7.95691
20.0928 31.1044 6.99847
20.3337 28.956 2.1422
18.1833 26.0113 5.33363
18.5286 28.0021 4.32418
19.1204 29.6899 3.57333
timestep
-16.3194 -11.0246 -47.2501
-14.7894 -13.8499 -50.8379
-15.4644 -13.2616 -48.5914
-16.0665 -12.4621 -46.8733
-13.7903 -13.1425 -43.9062
-12.3282 -10.8961 -39.963
-12.439 -10.6415 -41.385
-11.1608 -3.88746 -42.7889
-10.0697 -6.31686 -42.6004
-9.77386 -8.18132 -42.7648
-5.44494 -5.18137 -46.147
-5.64566 -7.04627 -44.8355
-6.05608 -8.71266 -43.7738
-5.48497 -5.40425 -40.5003
-4.90703 -7.13917 -40.5313
-5.10741 -11.4486 -38.5408
-6.00099 -10.229 -38.6993
-10.2539 -14.0864 -38.0328
-9.43733 -12.2548 -36.9287
-8.38509 -10.925 -35.9291
-4.48089 -6.56803 -31.8815
-6.6856 -9.0219 -30.8592
-7.08769 -11.0366 -32.3116
-15.6669 -11.5478 -31.63
-12.2806 -12.0918 -31.1099
-10.0855 -13.2719 -31.5497
-8.73284 -17.7071 -36.3253
-8.62976 -16.5708 -34.7822
-9.89746 -15.8465 -34.4665
-11.5758 -19.9532 -32.6677
-12.3603 -18.2901 -33.2022
-16.6317 -15.3751 -34.8772
-17.4094 -16.9946 -33.3307
-15.7179 -16.9234 -32.275
-13.6233 -14.913 -27.369
-15.3657 -14.7067 -28.0042
-16.3858 -15.6954 -28.7155
-20.1533 -12.5023 -28.5875
-19.4951 -14.0147 -29.783
-24.4469 -16.6385 -33.7121
-22.7235 -15.1572 -33.2738
-21.0813 -14.0909 -33.3429
-21.1794 -8.84433 -33.1104
-20.6818 -10.4321 -34.1081
-18.0643 -12.2327 -38.7074
-17.9204 -10.581 -37.7367
-17.7118 -10.4733 -36.29
-11.2149 -9.26749 -33.8822
-13.1744 -10.2382 -35.472
-14.1309 -9.22595 -35.9995
-13.6723 -1.71752 -40.0962
-13.1742 -4.60953 -38.4169
-11.8302 -6.56217 -37.4335
-4.92276 -3.6512 -35.7246
-7.44414 -4.36732 -37.2296
-8.36526 -5.29224 -36.4493
-8.88426 -5.22321 -32.0633
-7.58484 -4.07722 -32.8764
-4.06684 1.23344 -32.4242
-5.30946 -0.264555 -32.338
-5.19956 -1.51515 -31.4594
-2.64363 -5.26973 -26.6115
-3.09554 -3.06817 -27.2195
-3.5735 -1.2338 -27.963
-1.45445 1.98544 -27.7187
3.19738 0.783501 -27.8499
2.57273 1.09324 -25.9638
1.61326 2.30354 -25.6621
1.93304 6.34894 -23.1875
2.85892 5.54636 -24.1692
4.88296 3.12543 -21.6628
5.99865 4.25272 -22.5427
9.02485 7.08298 -24.5781
9.44738 5.21414 -23.9136
13.4816 3.45154 -25.5517
13.0431 4.07227 -23.7778
16.2582 11.9224 -27.1202
16.7788 9.14304 -27.2662
14.7761 7.60377 -26.0677
14.8443 7.41048 -24.5798
16.4216 10.1938 -21.1098
15.6957 10.6106 -22.906
11.7796 16.7895 -23.227
13.7399 15.6183 -23.5334
15.3384 14.4464 -23.4613
18.3831 17.5352 -24.9873
17.9827 17.1566 -23.1352
21.4766 17.7035 -16.5008
19.1315 17.7498 -18.3302
18.0553 19.2418 -20.0756
12.4736 25.0726 -23.3049
14.9259 23.6785 -22.3569
16.8664 22.673 -21.1409
22.722 27.9701 -20.8311
20.6152 26.8727 -20.9035
18.9308 25.953 -20.617
15.8878 29.6162 -20.0748
16.7219 28.4098 -18.7818
10.5162 27.1028 -14.7256
12.3125 27.9855 -16.7482
13.7515 27.6106 -16.5579
18.3521 21.6075 -13.0142
15.9501 23.1668 -13.34
13.9583 24.5494 -14.3157
8.03762 20.8327 -13.3332
9.89031 22.1072 -12.7726
11.2999 23.2889 -11.9737
10.796 25.2238 -7.50034
10.8375 23.3961 -8.20049
9.20536 20.9342 -5.80806
13.7786 17.9829 -1.92471
12.2072 18.2209 -3.64667
11.588 19.9236 -3.06039
14.4774 22.8551 3.3593
13.075 22.5053 0.874591
13.2382 21.123 0.19388
13.8897 18.0443 2.29819
8.40472 15.1586 4.71399
9.6474 17.0603 4.75323
10.9809 18.5804 4.71652
8.96412 24.8604 3.31041
9.86392 23.2091 5.63229
10.1192 21.2645 7.26357
11.9972 17.8162 13.0019
8.91187 18.5789 11.6319
7.78263 19.9687 9.85684
-0.111121 22.7608 6.78434
2.21953 21.9513 8.52029
4.03171 20.7623 9.81691
1.59451 16.7947 14.4122
2.18593 18.4295 13.6709
1.96305 18.4816 12.1137
-1.09633 16.8515 8.9363
-1.26353 17.0546 10.8495
-7.35806 16.9697 11.498
-5.39839 17.0812 12.7352
-3.83399 16.049 13.3027
-4.22924 11.3608 10.5448
-2.62155 11.6244 11.6284
-2.63469 12.3214 13.0023
-1.9396 11.0248 17.5067
-0.539321 9.99705 16.6562
-0.0189787 10.76 15.3977
4.0317 11.1913 15.5264
3.62495 9.43801 15.6264
1.20295 4.69416 14.3587
2.79889 4.59191 16.0208
3.85126 5.93674 17.0921
6.25066 6.50622 21.4516
6.07536 4.64147 21.0565
6.21306 4.20899 19.5439
9.63265 1.3554 18.4112
7.81886 0.861222 18.6283
5.2298 -2.31652 23.6915
6.22911 -2.57575 21.6218
5.36499 -1.182 20.481
0.197796 1.30406 15.0528
0.60569 -0.124041 18.1516
1.53726 -0.766646 20.4738
2.39963 -1.17071 27.859
0.418382 -1.21879 25.6281
-0.723708 -1.61101 23.3872
-6.5806 -5.89638 22.3276
-4.31056 -4.51568 23.41
-4.26696 -3.02057 23.1626
-4.85724 0.713613 26.0883
-6.14737 -0.581057 25.5155
-7.99434 0.2563 19.6995
-6.38512 1.17964 20.9715
-7.27301 1.64253 22.7084
-12.3848 2.18985 23.2429
-10.9724 0.974774 22.7764
-12.1782 -5.70404 19.0721
-12.2455 -3.59607 20.1225
-12.6887 -1.85331 21.1059
-19.8718 1.78157 22.8194
-18.0987 -0.151769 21.3228
-16.4679 -1.9828 20.8138
-16.8357 -6.75024 20.9987
-16.7015 -5.49391 19.5715
-16.3821 -5.86284 15.6715
-18.0139 -6.54436 16.1218
-18.2101 -12.017 19.3206
-18.8485 -10.4402 18.405
-18.3859 -10.0884 17.0434
-16.7083 -13.5909 10.6867
-17.8363 -13.0019 12.6849
-18.8621 -12.9334 14.3479
-25.3368 -15.8139 15.2821
-23.0206 -15.2692 14.1481
-21.1749 -16.0319 13.9593
-20.8035 -21.5808 14.8551
-19.4229 -20.351 14.3503
-19.9943 -19.462 13.0481
-22.1461 -20.9376 10.356
-24.277 -15.4907 7.77365
-23.6047 -17.6101 7.44531
-21.9996 -18.7217 7.11345
-19.0629 -21.378 2.2613
-19.0674 -19.6459 3.81405
-18.856 -18.1816 5.11267
-14.9717 -13.8804 1.87794
-16.9921 -14.7945 2.56861
-16.7646 -15.049 4.57489
-12.1258 -12.7921 6.52342
-13.599 -13.3357 7.67196
-15.0303 -12.9636 7.20752
-13.6175 -10.1667 4.4706
-15.0744 -9.63859 5.60556
-17.6505 -5.52116 6.71754
-17.676 -5.67042 4.74023
-17.5976 -7.10198 4.24137
-21.8106 -4.44814 1.15551
-19.4443 -4.60008 1.23085
-19.2447 -6.59435 0.930064
-20.132 -8.4904 -2.35261
-18.3604 -7.94879 -2.41951
-14.0156 -5.48246 -6.60707
-15.1821 -6.38811 -5.31445
-16.4221 -5.65902 -4.67785
-17.4199 1.19716 -4.19122
-17.6748 -0.893864 -5.26592
-17.8672 -2.58077 -6.34876
-18.7771 2.32726 -13.4457
-18.2917 -0.335463 -11.3027
-16.7777 -1.82546 -9.95466
-11.5714 0.54834 -3.84347
-11.7468 -0.421427 -7.25462
-13.303 -0.502418 -9.26974
-12.3955 4.75381 -9.77806
-10.9904 3.51164 -10.4261
-11.3017 2.2555 -11.0666
-10.288 1.11703 -15.2583
-9.01084 1.61854 -13.9546
-7.74315 5.7738 -10.8774
-6.32655 4.52258 -11.2394
-6.25084 3.9859 -12.6425
-2.06479 1.90331 -11.7043
-3.58433 1.31098 -12.8583
-2.71044 -2.11827 -14.5422
-4.06672 -2.45846 -13.3323
-7.80837 -5.03372 -11.7351
-6.74253 -4.64132 -10.2182
-5.28969 -4.57075 -10.4815
-1.59451 -6.29893 -9.00226
-2.91387 -7.38817 -9.77403
-6.09196 -13.6962 -10.7389
-5.16616 -12.0755 -9.34778
-4.34964 -10.5016 -8.42405
-6.31304 -9.14778 -2.21394
-4.71226 -10.0753 -3.72604
-3.54886 -11.1755 -4.77246
-3.37303 -14.9138 -5.2087
-3.33739 -20.1682 -5.30523
-4.17143 -19.4946 -3.30459
-4.96917 -17.7583 -3.14305
-9.00354 -18.9684 -0.921818
-7.72793 -18.1112 -0.559035
-9.19287 -20.6339 2.75378
-6.99527 -21.2992 2.90794
-6.18069 -19.5512 2.58346
-1.59391 -15.8147 5.62575
-3.36061 -16.4698 4.96741
-3.46904 -17.9416 4.56903
-1.59903 -21.2381 6.04633
-2.62965 -20.4501 7.4188
-8.9299 -21.4938 10.7156
-5.89137 -19.8666 11.3522
-3.71087 -18.7809 10.7739
0.914158 -15.3691 10.3503
-0.296793 -15.5031 12.2502
-1.6731 -16.5021 12.9736
-3.76699 -16.8027 17.7449
-3.3032 -15.654 16.3264
-4.96524 -11.2407 17.8964
-3.23538 -12.0449 17.407
1.35777 -11.8802 21.5915
-0.0713372 -10.238 21.0725
-0.146833 -10.9031 19.2387
2.43939 -11.2307 15.3681
2.82335 -11.7856 17.2386
5.83012 -15.1138 18.9124
6.18201 -13.3913 18.0396
9.81216 -13.2991 16.7752
11.969 -13.2946 13.4175
10.8255 -11.8679 13.4405
7.00668 -9.46287 11.2159
8.34363 -10.7761 10.7806
7.99273 -13.6086 4.92291
7.88229 -12.9585 6.61799
8.69097 -11.6224 7.13287
2.92749 -7.37154 6.9219
5.33795 -7.41643 6.73895
7.16544 -8.19014 6.72536
9.83213 -4.55709 5.16229
8.92578 -4.74727 6.36349
5.56364 -3.00274 12.0375
7.65926 -1.16254 10.0992
8.66917 -1.18634 7.77958
11.6917 3.36834 1.57961
11.4492 2.71562 5.0474
10.0751 2.31223 7.17675
7.22409 9.25298 12.4161
8.75812 7.10011 10.1902
9.70169 5.89117 8.22281
10.3961 10.4011 3.31832
11.0918 8.3653 4.42813
11.2592 8.89749 6.38109
13.9499 11.9687 9.26999
12.2545 11.991 8.26331
15.1871 15.7853 7.37564
13.164 15.5796 7.15903
15.401 11.7 4.03621
13.627 12.3275 3.69863
13.125 13.7629 3.84514
9.99257 15.9393 -1.25095
11.4998 15.4242 -0.180641
11.1532 14.1969 0.642525
7.53493 9.33586 -2.59147
8.15406 10.8364 -1.38355
8.95505 12.0293 -1.76957
5.97516 17.4059 -6.00149
7.40143 15.3019 -5.93057
7.09033 14.0664 -4.44025
2.27858 14.734 -4.76989
3.53475 13.3702 -5.38963
7.74969 14.3979 -9.71224
5.09162 14.4426 -9.82187
4.21419 13.2197 -9.18782
7.57339 10.3574 -10.9742
6.39323 10.0423 -9.58062
3.2708 8.63882 -5.85452
5.00037 7.94996 -6.7393
6.57718 2.27318 -4.46476
5.20704 3.67697 -4.67748
4.94469 4.25639 -6.09618
4.43812 -1.515 -8.84957
3.38804 0.506313 -8.10421
2.23593 2.03775 -7.66765
-1.49434 1.37018 -7.0684
-6.62393 -1.03294 -10.4627
-5.75579 0.170016 -8.64938
-4.4376 -0.910403 -7.53696
-3.25589 -6.74999 -4.9501
-3.41278 -4.88394 -5.19246
-4.35946 -4.46746 -6.2983
-8.30637 -8.90772 -5.84559
-7.73 -8.20274 -7.88632
-7.48665 -6.383 -7.04799
-9.85704 -2.3258 -2.00543
-9.74379 -3.62101 -4.34054
-9.62573 -5.11545 -4.23167
-14.6321 -7.51924 1.82368
-13.9436 -6.19278 -1.26067
-11.7258 -7.28222 -2.04455
-15.5143 -12.6904 -4.50908
-12.9063 -12.6138 -3.05581
-11.2045 -11.1938 -1.74355
-7.5402 -13.8731 -3.99558
-8.1277 -13.2012 -2.31627
-5.91682 -14.6793 2.17346
-5.65809 -13.8278 0.50153
-1.36395 -11.8372 -0.465481
-1.93125 -13.1721 -0.0649622
-0.0781916 -16.7924 1.38257
0.366553 -15.076 2.15534
2.72794 -12.5989 5.78986
2.56571 -12.4749 3.85864
3.79427 -11.3148 -3.4061
4.39406 -10.1239 -0.237713
5.45813 -10.8559 1.92904
6.95177 -3.3797 1.63315
6.94006 -6.29577 1.26523
8.16565 -8.11915 2.43472
12.7014 -9.17023 2.61097
11.5187 -8.82859 4.03681
12.6413 -9.64721 8.65911
12.8177 -8.19783 7.49704
13.4858 -2.56102 7.34811
14.16 -3.73477 8.77385
14.8354 -5.11163 8.45444
19.3594 -4.28463 9.57905
18.0128 -4.60365 10.3058
18.0833 -2.13464 13.5026
16.8652 -1.54076 12.1897
13.2723 4.06418 9.05086
13.3525 1.76809 9.35707
15.0252 1.3071 10.4858
14.1087 3.62429 14.3628
13.6962 2.33538 13.7085
8.73766 -1.56101 15.0776
10.4401 -0.833968 14.7483
10.3116 0.570117 13.9816
7.12737 4.90093 14.3141
6.35565 3.37187 13.5909
6.81276 2.05657 14.2233
4.14489 -1.70147 15.9231
4.17298 -0.546275 14.4348
1.84817 -4.78451 9.65128
1.44119 -2.93216 11.0046
1.18877 -1.29918 12.1373
-2.808 -4.72299 11.8194
-2.7303 -3.67214 13.4354
-2.19903 -2.22592 13.548
-6.54206 -0.667074 15.7065
-5.06013 0.221881 16.6091
-3.78977 -0.549469 16.6643
-6.8136 -6.57023 16.6837
-6.22654 -4.62755 17.6699
-4.82111 -3.55661 18.6439
-4.36443 -7.14927 14.3268
-1.67057 -6.24493 15.9046
-1.83098 -5.80676 17.4075
1.76271 -5.38996 20.782
1.76647 -5.63455 18.8567
-0.0166509 -8.39272 12.3556
2.40067 -6.3005 13.7638
3.91552 -5.92945 15.8422
10.3639 -2.87561 20.3394
8.93717 -4.94948 17.9309
7.75481 -5.61632 15.7035
10.1773 -5.46038 10.7192
11.1961 -6.08983 12.2944
10.6523 -6.82906 13.5896
12.8407 -9.28744 17.2463
13.1284 -9.0239 15.3346
18.5042 -7.69312 11.9598
17.0044 -9.4798 12.5795
15.5257 -10.7662 12.9319
18.7234 -14.6709 8.08151
17.368 -14.2553 9.89917
15.7934 -14.17 11.1884
17.3025 -17.476 14.6624
15.837 -16.259 14.2632
13.9067 -15.2963 17.3727
10.1037 -11.5299 21.5845
11.1051 -12.9845 20.6906
12.4147 -12.9015 19.8615
17.8736 -7.41594 20.1708
16.2461 -9.05746 20.5257
14.9846 -10.3933 21.1135
12.4713 -10.1644 26.1768
12.9819 -8.06815 25.5432
13.0735 -8.16925 23.5522
13.8254 -5.18376 19.674
14.1474 -5.22727 21.5605
18.322 0.298465 25.2576
16.6643 -0.968002 24.3197
15.2632 -1.94849 23.2479
16.2516 4.46422 21.5358
14.7276 2.83604 21.9207
13.4443 1.44595 22.5558
7.91645 3.93124 25.5553
9.11305 2.53367 23.9879
9.94993 2.54091 22.207
10.9102 4.55942 18.1927
10.1025 6.1191 19.2123
10.2873 5.97891 20.6734
12.9165 9.78412 25.3586
11.4639 9.76159 23.6017
9.92273 9.33886 22.4359
3.44316 10.2315 24.6082
5.29464 11.0531 23.5448
6.67209 11.3981 22.1687
6.59372 15.8419 17.2697
6.63676 14.1397 18.2153
6.75749 14.2895 19.7486
4.41502 17.5702 23.8062
3.53879 17.1024 22.1356
3.69639 15.6605 21.4698
-0.34251 9.08556 21.1238
0.243183 11.9164 20.9985
1.23386 13.5901 19.4416
-5.0758 13.6274 19.9088
-3.39181 14.3793 18.4702
-1.86711 14.7527 17.3758
-2.82856 19.2094 18.1313
-2.43694 18.4523 16.3443
-2.47505 21.9748 10.7319
-2.93524 21.0671 12.4071
-1.77656 20.4625 13.3135
4.35131 24.7111 12.8457
2.4302 22.5395 13.1679
0.976132 23.0631 12.9657
0.104773 28.1921 12.4678
-0.606411 27.0445 11
0.350445 25.9472 10.5386
1.55916 27.5552 5.66444
2.91708 26.4678 6.55032
3.02907 26.8948 7.99184
9.07956 27.1026 6.99886
7.04791 28.7457 7.06242
5.44585 29.8273 7.65995
4.66471 34.599 5.76262
8.25244 32.2204 2.08645
6.90677 32.1267 3.8858
5.82779 32.9352 5.36856
timestep
-11.6302 3.43088 -21.7551
-14.1218 2.88801 -25.8353
-12.5607 2.5793 -24.1644
-11.2897 2.42888 -22.6726
-7.91161 3.00139 -24.3262
-6.32612 1.34137 -28.4286
-7.43496 1.22194 -27.504
-11.424 0.167447 -27.9107
-10.2902 -2.26258 -27.9045
-8.35344 -2.51777 -28.1111
-7.60083 -4.88573 -35.2087
-7.14386 -4.31722 -32.9479
-6.60314 -3.99888 -31.1059
-2.99903 -7.0759 -29.9959
-3.18202 -5.62064 -31.1458
-0.247258 -3.57377 -34.431
-0.570942 -4.9315 -33.8909
1.94968 -10.2698 -37.3525
2.04199 -8.76046 -35.6402
2.38558 -7.22179 -34.5848
6.73487 -0.383297 -38.3612
6.01499 -3.11214 -36.1912
5.42838 -5.62718 -36.3268
14.3905 -6.9006 -34.1973
11.0869 -6.56009 -35.4676
8.59095 -7.31646 -35.3064
6.37668 -10.8478 -33.3013
8.21872 -11.3581 -32.9837
9.21629 -10.1583 -32.8711
12.8498 -9.60002 -29.749
12.2268 -11.0829 -30.8812
11.6071 -15.8653 -33.2977
13.5521 -15.2654 -32.2749
13.8649 -14.4435 -30.5458
14.9148 -15.9954 -25.4663
15.565 -16.9783 -27.0946
16.1233 -16.3842 -28.284
18.9041 -20.1173 -29.7328
17.0659 -19.4856 -30.2346
16.1642 -23.8404 -25.2012
15.5143 -22.7681 -27.1934
14.544 -21.8288 -28.6458
11.3405 -20.0232 -26.1475
11.506 -19.6712 -28.0264
7.32488 -15.5756 -31.3819
8.31861 -16.951 -30.3989
9.53949 -16.6902 -29.5286
11.0251 -10.4815 -26.1475
11.0844 -12.6637 -27.6762
9.7181 -13.0698 -28.2811
2.89068 -9.886 -31.9135
5.53069 -8.99441 -29.853
7.88975 -9.83968 -28.9569
11.4251 -4.01911 -25.8224
10.6524 -6.45595 -27.1127
9.11042 -6.86537 -27.1067
6.14009 -2.87617 -25.152
7.057 -3.76511 -26.5128
7.74247 -4.71627 -31.2888
7.51795 -2.80467 -31.0135
8.17035 -2.2566 -29.7341
10.9228 4.84763 -29.6052
10.2798 2.67109 -30.348
9.34954 1.02219 -30.96
8.71691 1.55146 -34.7506
6.62403 4.01756 -38.3412
8.28288 4.95751 -38.1482
9.35844 4.25412 -37.421
13.5402 5.97338 -38.2123
12.5467 6.09609 -36.9643
10.1429 8.92322 -38.4333
10.8519 9.47868 -36.7892
10.1873 10.3355 -32.193
9.3669 11.1109 -33.6797
5.37185 13.0014 -33.5393
6.89593 13.8556 -32.8973
6.08799 15.6836 -24.6208
8.46781 15.8192 -26.2081
8.28304 14.7704 -28.6816
7.35987 15.646 -29.665
7.16548 20.3347 -30.0833
7.96366 19.2762 -28.6151
13.4123 18.927 -24.1799
11.3437 19.6623 -24.8702
9.59184 20.5568 -25.302
7.55443 24.3596 -23.1321
9.28789 23.4597 -22.97
16.0162 24.0961 -23.0242
13.6138 25.431 -21.9342
11.7744 24.7568 -20.3416
7.81744 24.9196 -13.0987
9.97372 24.7766 -14.9775
11.8291 25.6178 -16.6511
13.5016 30.1526 -11.1875
13.8386 28.3541 -12.713
14.1886 27.0034 -14.049
17.5359 23.4619 -12.1047
16.2674 24.7115 -11.7614
11.3897 26.1462 -10.2785
13.3755 26.3493 -8.276
14.755 26.6613 -8.77092
19.716 27.0623 -9.27612
18.9102 29.2645 -7.39817
16.6803 28.6719 -6.18863
18.0231 34.7466 -2.86488
17.0602 32.7028 -3.50267
15.9288 31.0752 -3.40602
14.08 30.6026 1.12318
13.4238 31.4512 -0.555019
13.5676 35.2117 -0.699283
12.1546 42.0632 -0.50779
12.6655 39.9021 0.330955
12.7845 38.2848 1.33253
6.54293 34.9401 3.79774
8.50845 36.5362 2.35445
9.96937 36.2851 2.73074
10.4477 33.0186 4.43553
9.73077 28.1755 -1.19876
9.51629 29.9423 0.283179
8.81813 30.9826 1.76532
1.15066 31.1697 6.61982
3.75473 31.1476 5.05609
5.82274 30.0974 3.9287
11.6653 27.8188 2.75163
8.64357 25.9843 2.54002
6.23086 26.3661 3.09114
-0.452114 26.2909 -0.937962
0.999594 25.0639 1.42687
2.91399 24.4168 2.93125
1.95075 20.3917 2.17097
2.52729 20.1321 3.95755
2.10468 21.2916 4.85907
-0.525339 20.5535 8.75088
1.35393 20.1591 8.36172
-0.395388 17.1408 3.01429
-0.514267 17.1648 5.35498
0.667982 16.7691 6.82877
5.37578 16.721 3.4836
5.36724 15.9146 5.30699
4.10358 15.1473 5.88343
4.38966 16.1649 10.6125
3.4292 14.4462 10.3903
3.94311 13.5622 9.32703
5.69376 10.249 10.5336
3.93973 9.93081 10.2174
-0.0133094 11.2746 11.8283
-0.847708 9.46894 10.704
0.66643 8.34578 11.3212
2.7682 4.35567 12.7112
1.05983 4.48526 13.608
-0.0255673 5.07576 12.8233
-4.6655 4.33776 12.6144
-3.38709 3.59507 13.7987
-1.85079 -0.858094 15.3278
-3.0456 -0.2848 17.2163
-4.29099 0.705337 16.1198
-7.59698 5.32738 14.901
-8.7992 2.16206 15.4949
-7.96277 0.186634 16.7429
-9.32515 -2.8989 23.6574
-9.37513 -2.5243 20.6824
-9.99273 -2.77436 18.2595
-14.1407 -8.82254 16.451
-12.0423 -6.9673 16.9825
-12.5047 -5.51357 17.2403
-16.6002 -3.89581 16.6757
-16.0388 -5.18193 17.9213
-16.6038 -7.21026 23.1682
-18.364 -6.67767 21.8553
-18.8344 -6.93725 20.0005
-21.091 -4.49374 16.3078
-21.2592 -6.22768 17.1821
-17.3326 -9.32504 13.38
-19.6271 -9.76654 13.4861
-19.936 -9.18566 15.2996
-20.7875 -10.9385 23.1952
-19.5934 -12.0395 20.6607
-18.7648 -11.1406 18.3438
-14.5939 -13.4193 19.732
-15.7213 -13.4456 18.1729
-13.6942 -15.3384 15.2469
-15.1034 -16.4085 15.8175
-17.6663 -21.7439 18.6445
-17.0845 -20.0031 17.9342
-15.9084 -19.8906 17.0828
-16.8843 -23.1963 10.5091
-15.5615 -21.8674 11.9895
-16.6399 -21.3673 13.6947
-21.5724 -18.469 14.5809
-21.0948 -21.022 14.4938
-20.1172 -22.7075 14.2869
-24.3784 -23.7412 12.0559
-22.9472 -24.5034 10.9098
-21.7155 -25.0428 11.7214
-19.2202 -25.5416 8.80163
-16.9295 -31.9144 8.81486
-17.0132 -29.7859 9.83175
-16.4444 -27.9478 9.67682
-10.0525 -28.6602 8.06395
-11.4499 -26.9137 7.67987
-12.9371 -26.7323 8.82913
-17.9579 -21.5897 6.38152
-15.8829 -22.5443 6.85227
-14.4506 -23.8577 6.90304
-12.4557 -24.495 2.43242
-12.4775 -22.6083 2.74122
-12.4152 -22.2367 4.16314
-13.4023 -19.014 6.87807
-13.5338 -18.7159 5.01738
-15.7426 -14.7015 4.72906
-15.0527 -14.9763 3.00445
-13.5778 -15.4628 2.99632
-7.29099 -12.677 0.369652
-9.38647 -12.4345 1.2046
-11.2315 -12.6414 2.01951
-12.4249 -8.99759 3.04476
-13.8225 -9.80927 2.10617
-17.751 -12.7582 0.779027
-17.9058 -11.0468 -0.0180196
-16.7072 -10.1318 -0.331513
-18.7878 -4.19202 -2.86802
-19.537 -6.14028 -1.88645
-18.1664 -7.33474 -2.50436
-19.8196 -6.83783 -10.2762
-17.6485 -6.80559 -7.59085
-16.3549 -5.96049 -5.54188
-11.4757 -5.0753 -0.273504
-11.9104 -3.91417 -3.63038
-13.732 -3.20812 -5.2444
-15.8102 1.05766 -8.5514
-14.7661 1.28102 -6.84297
-13.5301 0.288501 -6.63351
-10.0756 1.91968 -8.97007
-10.4247 2.32023 -7.19175
-11.0422 4.75357 -2.69806
-9.21358 4.4653 -3.35635
-8.70026 4.66962 -4.7457
-4.62202 4.25806 -1.98543
-4.94889 4.4635 -3.95108
-1.75695 4.29947 -6.39609
-2.77379 2.63132 -6.44681
-1.73191 -1.25633 -9.71267
-2.58151 -1.76872 -8.08513
-1.89503 -1.11709 -6.8297
1.00149 -3.73154 -3.87873
0.811945 -3.50039 -5.70127
3.27817 -5.96088 -11.3531
4.05617 -5.4308 -9.19088
2.53444 -5.97232 -7.97705
0.380066 -10.4791 -9.59075
-0.421493 -9.70044 -7.43328
1.24203 -9.3021 -6.49853
4.2448 -11.4229 -5.8321
7.1879 -16.9218 -4.36982
5.92561 -15.7626 -2.83053
4.76415 -14.8455 -4.16454
3.05281 -18.866 -5.91543
2.65549 -17.9512 -4.79851
3.18329 -23.0803 0.435133
3.5365 -21.173 -0.647634
2.47037 -19.6471 -1.32353
-1.27085 -16.1359 0.371795
0.626501 -15.9454 1.06501
1.52216 -17.1168 1.50226
2.07666 -16.2659 5.23807
0.996235 -17.7745 5.13367
-4.05418 -24.7094 4.72085
-3.16057 -21.8452 6.3671
-2.17667 -19.539 6.04774
-7.30942 -19.8296 6.65067
-6.5236 -17.7759 5.93267
-5.17248 -17.492 7.22639
-4.09464 -17.1361 12.4726
-5.24911 -17.1152 10.9727
-9.41303 -16.1781 13.2656
-7.71471 -15.1532 13.1307
-5.87073 -12.7574 19.6188
-5.81969 -14.4213 17.968
-5.50641 -14.4414 16.1124
-0.786277 -12.8095 14.5215
-1.88699 -14.1669 15.354
0.460785 -18.6834 16.332
0.517739 -16.7557 16.7765
3.96527 -15.4098 17.4874
7.0848 -14.3231 15.2299
5.62845 -13.4162 14.6175
2.47762 -11.6809 11.7275
4.26611 -12.4861 11.3526
6.83779 -13.2682 7.05202
5.08451 -12.4426 6.83023
5.10596 -11.2806 7.83089
2.26714 -8.37525 3.41324
2.73337 -7.78697 5.71774
4.63383 -7.79108 6.30274
8.64838 -5.33517 5.29676
7.28698 -5.04435 5.92733
1.76495 -4.41517 7.59356
2.9842 -2.036 5.2965
5.54308 -1.65827 5.37826
12.3172 4.59928 3.41634
9.59777 2.6791 4.44084
7.48198 1.616 5.6212
8.52487 6.15148 11.4786
6.73551 5.76169 8.3842
5.81392 4.86177 6.18625
1.47868 7.61248 2.0815
3.6328 7.79972 3.04146
5.39985 7.87939 3.99958
9.43628 10.012 2.36709
8.06534 10.6865 3.54707
9.71651 13.7766 0.0300453
8.13422 13.7999 1.27868
5.04386 13.8448 -3.30801
4.52336 12.6572 -1.7565
4.72993 13.0184 -0.3324
2.94737 12.5157 3.59352
1.29077 12.172 2.62179
1.58504 11.6483 1.25266
-0.622723 7.63647 -2.205
-1.43982 8.05714 -0.492804
-1.4972 9.46835 0.138391
-6.70572 13.6772 0.59899
-4.55951 12.438 1.52647
-4.5795 10.5605 2.00501
-8.11826 8.71888 -0.86977
-7.71167 8.66486 1.02419
-12.6223 6.8035 0.873983
-11.0774 6.25782 3.06102
-9.55734 6.05995 2.93832
-5.56871 3.17157 2.68708
-7.44148 3.00206 2.49061
-12.1482 1.67485 1.68346
-10.5014 0.776108 2.07369
-11.7505 0.214551 -2.21082
-9.76303 0.122271 -2.47724
-9.03567 -0.253944 -1.17121
-2.47478 -1.8622 -2.96797
-4.40102 -3.03277 -1.95373
-5.79239 -1.76993 -2.45359
-5.80259 -0.0901476 -5.75633
-7.31842 -1.22953 -9.94302
-7.14187 -3.46664 -9.21596
-6.57452 -3.38813 -7.44342
-5.43863 -7.70763 -2.92056
-6.02529 -6.12648 -3.90863
-6.48791 -6.39378 -5.36004
-7.85515 -10.73 -8.97391
-8.98809 -10.4752 -7.09264
-8.72375 -9.38934 -5.51507
-12.6289 -8.02334 -3.5577
-12.2348 -10.6608 -3.30214
-10.8503 -11.0923 -3.01091
-13.1492 -18.5153 -0.729264
-12.3466 -16.2634 -3.18778
-10.2988 -14.8576 -3.59935
-8.44218 -18.3762 -9.63753
-7.51888 -16.5488 -7.49199
-6.9335 -15.2683 -5.25524
-3.91923 -12.2112 -7.34854
-3.93874 -12.9315 -5.51484
-3.02707 -11.7496 -0.796371
-2.33174 -11.1942 -2.44018
1.49114 -8.25946 -2.58673
1.21242 -9.76513 -2.30319
4.73853 -12.8897 -0.511837
4.22483 -10.9924 -0.395513
6.87755 -8.59473 2.63354
7.42324 -10.203 1.57749
12.8644 -15.369 -1.57673
12.23 -13.0785 0.953085
10.6572 -11.9438 2.58794
17.2581 -11.2101 6.2321
14.4788 -10.6092 5.40455
12.1364 -11.2265 6.02345
12.3939 -6.94673 8.12426
11.0043 -8.44138 8.35447
7.55696 -9.95406 11.2874
8.11816 -8.21645 10.6947
8.60787 -3.0413 10.1197
7.13225 -3.7436 11.2052
7.34344 -4.80706 12.2568
6.4435 -2.03027 15.9012
5.82943 -3.27976 15.3391
2.01533 -3.36022 16.2561
2.29342 -2.4099 14.6576
4.90542 1.6056 17.8337
2.63583 2.29859 17.6172
2.11174 1.12131 15.9492
5.96246 0.105077 13.4623
4.81679 1.07356 13.3007
4.09293 -2.21617 9.95301
2.38571 -1.54859 10.3999
2.4096 -0.0426481 10.6446
-0.0160952 4.18599 8.27386
-0.886285 2.43264 8.31262
-0.867489 1.43717 9.44216
-5.22336 0.967473 11.1297
-4.48338 0.341374 9.37933
-4.0144 -2.99821 5.97925
-5.6003 -1.39688 5.19429
-6.92455 -0.827806 6.61063
-11.4415 -4.37767 5.66331
-10.8601 -3.72438 7.45463
-10.2118 -2.31674 7.77038
-12.1448 -0.0574302 11.8703
-10.2749 -0.184408 12.0352
-9.77589 -1.47177 11.4529
-13.881 -5.20642 9.4703
-13.5613 -4.48206 11.5817
-11.9933 -4.16797 12.8277
-8.49328 -10.7302 14.7918
-9.6864 -8.52061 12.6078
-9.67857 -7.1473 13.2978
-6.23381 -6.84791 16.2836
-6.14632 -7.34166 14.4779
-5.69517 -13.4367 9.31045
-4.08148 -10.796 11.1085
-3.2892 -9.24805 12.989
1.4244 -5.59318 20.0833
-0.805392 -6.16087 17.481
-0.944844 -7.69379 15.4258
2.90331 -7.28779 11.7398
3.58384 -7.36681 13.5116
2.9408 -8.20613 14.6208
4.53419 -10.3051 18.0459
5.68977 -9.66845 16.63
10.7205 -5.82963 14.1694
9.93682 -8.05731 14.2911
9.06034 -9.73522 14.8385
13.1969 -8.87178 18.7373
13.5834 -10.2425 16.8944
11.9811 -11.2664 16.4717
11.4169 -12.7388 21.5033
10.9768 -13.2057 19.6379
8.19665 -15.6747 19.4449
5.30166 -10.6601 22.3712
5.95767 -12.0773 21.1921
5.59992 -13.539 21.2509
-0.653958 -15.0925 25.3263
0.82987 -14.232 23.815
2.10469 -13.6444 22.5001
0.499106 -10.9874 17.8327
0.192238 -9.98307 19.8989
0.304973 -10.3006 21.8369
-0.744954 -7.51726 25.5675
-1.28084 -7.49225 23.7197
-5.7433 -4.83542 19.5994
-4.20314 -4.50717 21.2709
-2.65753 -4.16822 22.4066
1.07147 1.01294 20.914
-0.775733 0.100731 21.908
-2.64677 -0.361159 22.4405
-8.51122 1.09793 23.3672
-6.95002 2.19219 22.0403
-5.22848 1.93338 21.1876
-1.13428 4.13008 19.6939
-2.39966 4.70482 18.347
-3.75748 4.77493 18.9775
-5.85518 11.3203 17.3818
-6.64645 9.18062 17.3752
-5.25781 7.80879 17.3316
-6.6513 9.00665 12.443
-4.54785 8.17661 12.5405
-3.58243 9.01206 14.0436
-3.67129 15.5918 13.6189
-4.08983 13.759 14.0857
-2.93406 12.7297 13.6827
1.75561 12.3506 16.174
1.58141 13.5778 14.5602
0.368389 14.4526 14.1835
-2.17641 19.6181 17.0136
-0.221554 19.5288 14.8226
0.742894 18.0673 12.9954
6.11447 22.1492 15.339
4.92607 20.9919 13.7914
3.78771 20.0628 12.4936
6.23243 20.8858 7.47693
5.92153 20.8895 9.52267
12.3715 22.6328 10.9429
10.6758 21.8533 10.1157
9.37519 22.5372 9.80015
9.92848 28.9228 5.71152
9.29929 26.7526 7.60893
10.3582 25.7531 7.89645
14.4667 27.2266 5.20544
14.7917 27.4481 7.14925
13.6523 27.8543 7.97125
12.8146 29.9948 11.9286
13.6253 31.4793 10.9232
13.3935 31.3761 9.38955
9.83282 37.8276 7.63149
12.1144 36.5109 8.01044
13.3507 35.1024 8.4905
15.7159 37.6235 11.0129
18.2336 39.2836 5.84008
17.0324 38.2285 7.50141
16.478 37.2012 9.03546
timestep
-11.5587 5.72208 -29.0276
-15.733 4.10936 -26.0615
-13.5899 5.08356 -26.809
-11.9626 5.82731 -27.6226
-10.5678 7.98357 -24.7669
-12.5143 11.2043 -27.3539
-11.0837 11.1433 -26.7204
-9.95433 12.9482 -20.0718
-9.28246 12.8416 -22.6469
-8.78854 13.1458 -24.4612
-1.59053 12.6882 -21.9841
-3.42523 12.8843 -23.3744
-5.00832 12.8883 -24.5296
-4.55432 13.3309 -29.1749
-5.0685 11.7935 -28.1786
-0.593473 10.8773 -26.7274
-1.47638 10.5373 -27.9554
-1.83947 4.46519 -31.6165
-0.621751 6.39277 -31.1739
-0.0721993 7.60164 -29.7269
6.32 7.06382 -24.7108
4.65565 5.86172 -27.5837
3.58857 6.42059 -29.862
2.29176 2.55424 -38.1853
2.97091 4.35684 -35.2902
3.47645 4.0502 -32.7719
2.58855 -0.299089 -30.1115
3.09206 -0.706563 -31.9886
4.02353 0.365813 -32.6371
8.13368 -0.787219 -36.1697
6.31347 -0.67454 -35.5963
1.33038 -1.37263 -40.3913
2.38309 -1.63406 -38.4027
3.82054 -2.61907 -37.6203
6.87122 -6.92767 -36.6829
5.0673 -7.05392 -37.3451
4.40415 -6.25098 -38.4707
4.48097 -9.23476 -42.1516
3.03891 -8.69249 -40.9103
1.88212 -15.2575 -40.0351
2.17115 -13.1725 -39.1254
1.72261 -11.3329 -38.4776
4.93461 -10.8152 -35.1137
3.26358 -9.936 -35.3791
-0.201768 -7.3907 -32.3567
1.72147 -6.90342 -32.2365
2.77692 -6.89875 -33.2933
8.61724 -3.26322 -32.2246
6.15793 -3.75132 -33.1598
5.27944 -4.314 -32.1427
1.27769 -3.2774 -27.0193
4.76458 -2.85402 -27.5396
5.99662 -1.77512 -29.4999
11.8299 3.1562 -30.0847
9.59782 1.18696 -29.5503
8.32071 1.09896 -30.4576
7.3397 3.50095 -34.207
8.98156 2.77719 -33.7798
8.84351 7.29656 -36.2334
9.7103 7.27837 -34.4798
10.646 6.18829 -33.9403
10.7298 9.04674 -27.4162
11.6434 8.18782 -29.4394
12.6688 7.26825 -30.8301
15.6405 5.40476 -32.2578
18.8964 7.37346 -29.5705
19.0521 8.44249 -31.2255
17.7604 8.50146 -32.0177
17.6318 6.82781 -36.1409
18.1434 8.20847 -35.7888
14.1812 8.73504 -35.0466
14.8266 10.186 -36.0097
14.3378 15.3894 -36.7534
14.1074 13.8644 -35.5835
11.9339 12.8134 -31.8127
11.8443 14.4644 -32.5941
8.29618 21.9314 -32.6764
8.03177 20.2094 -30.5254
9.18751 17.9063 -31.0325
10.7126 17.8185 -31.043
13.9226 21.0958 -28.6864
12.0063 20.4517 -28.5695
5.89846 22.8261 -26.4938
7.98665 21.814 -26.4734
9.57417 22.9337 -26.8817
11.3335 27.1906 -25.3478
11.079 25.5037 -24.4607
16.9599 27.2553 -19.3116
14.1524 26.1559 -19.5089
12.2202 25.3237 -20.8866
4.69971 24.7104 -16.658
7.21588 25.9028 -17.5243
9.34255 26.624 -18.8566
7.574 32.2851 -21.4628
8.65013 31.3669 -19.5855
9.17631 30.4051 -17.9551
10.8273 31.9172 -13.926
9.04584 32.1522 -14.5892
2.69975 36.0228 -13.4155
4.63995 33.9933 -14.0748
6.08343 34.0923 -13.3753
4.60934 40.3733 -9.87937
5.64563 37.5463 -9.7599
6.02964 35.0913 -9.66752
2.08918 37.2155 -4.6259
3.27076 35.3755 -5.68724
4.53477 34.0019 -6.38341
0.65416 30.6769 -6.43253
2.6339 30.8085 -6.63026
4.7942 27.8601 -7.9529
9.84532 29.1439 -11.5538
9.2848 28.62 -9.35717
8.5611 28.0793 -7.65263
10.3941 31.5129 -3.56989
10.7039 28.5713 -3.41764
11.0704 27.8996 -4.72219
13.5213 24.9835 -5.02033
9.25843 20.698 -6.51671
11.108 20.2182 -5.1275
11.499 21.9131 -4.21661
8.52833 24.6949 3.06386
8.52068 22.5247 1.05215
10.0094 21.543 -0.79764
17.0668 16.6434 0.8045
13.7659 17.0945 -0.439859
11.4912 18.035 -0.451329
4.50593 15.4658 -3.63093
6.97452 15.1613 -1.78537
8.58572 15.7801 0.159536
5.19237 12.0981 0.58515
6.84214 11.5482 1.6304
7.61579 12.7524 2.30939
9.6047 11.6469 7.11431
9.00909 11.0401 5.38918
3.02715 10.162 6.50131
4.73008 9.08308 7.50491
5.73714 9.05863 5.81946
5.16192 6.91469 0.789683
3.9709 6.65038 2.3286
3.3863 7.69782 3.24093
-1.93999 5.03368 5.84929
-0.0677032 5.35106 5.62766
0.344082 6.85798 5.45755
-1.02222 9.96045 7.5454
-0.0388682 8.92154 8.61575
2.24348 5.96699 13.8635
0.300608 6.2214 12.8404
-0.729545 7.75869 12.1565
-4.39494 11.5602 12.3085
-4.53819 10.3366 13.6813
-3.20712 9.85722 14.166
-2.42468 10.754 18.9137
-2.93573 9.24804 17.8316
-4.38786 4.11811 17.3093
-4.2661 4.42405 19.5076
-4.72823 6.3873 19.6568
-9.46037 11.9953 25.1469
-8.86284 9.0278 23.3278
-7.28657 7.16486 22.4178
-2.58882 4.58165 26.7584
-5.14619 3.61103 25.4395
-6.91528 3.6001 23.7452
-10.7619 -2.29654 21.0649
-8.6353 -0.313156 21.7115
-9.10332 0.565196 22.8267
-11.982 -0.991057 26.1765
-11.8333 -1.70548 24.3618
-11.0619 -7.73566 22.7543
-12.9605 -6.409 22.3932
-13.7022 -4.60094 22.7089
-17.5737 -1.98493 21.5139
-17.381 -3.78033 22.4074
-19.2121 -8.93346 16.9781
-18.6231 -8.08702 19.1807
-18.2045 -7.20489 20.9053
-19.3759 -8.59396 27.4299
-18.0641 -9.86144 25.0581
-16.5177 -9.80819 22.997
-12.2566 -12.3876 24.1366
-13.3539 -11.7568 22.6706
-10.7833 -11.9676 19.7056
-12.1421 -13.24 19.4443
-14.1266 -17.3376 21.6152
-13.7084 -17.7647 19.7478
-12.5569 -17.1229 19.1417
-7.34404 -21.2754 18.4482
-9.1447 -20.0525 17.5987
-10.5806 -19.0295 16.6047
-17.0552 -18.4623 14.2221
-14.4435 -18.4501 13.8773
-12.6261 -18.0331 13.4453
-12.4669 -13.4664 11.4376
-10.8551 -14.2774 10.869
-10.9285 -15.8245 10.8442
-8.15575 -18.3916 10.5198
-5.67184 -19.842 14.9962
-6.29427 -21.4546 13.5201
-7.18046 -21.7765 11.7825
-13.068 -23.8616 15.9745
-11.6411 -23.6175 14.2052
-10.5384 -23.3188 12.5201
-16.6355 -22.4968 10.6569
-14.3034 -21.9933 10.3891
-12.3843 -21.6906 9.71799
-11.7016 -21.9433 4.43535
-10.2961 -21.1869 5.52084
-10.8801 -20.2155 6.6422
-10.5696 -15.6526 6.57363
-11.5502 -16.6449 5.4062
-15.5216 -14.9301 3.56479
-14.6626 -15.9687 2.13071
-13.1288 -15.8407 1.98779
-9.96203 -16.4099 -1.96016
-10.6584 -14.2188 -1.45272
-12.5404 -14.0114 -1.19635
-15.2449 -11.5015 -2.49256
-15.5962 -13.0724 -3.23081
-17.9432 -16.7207 -8.14905
-17.7194 -15.4318 -6.77704
-16.4434 -14.7218 -6.60344
-20.6339 -9.75021 -8.5209
-18.4968 -10.7675 -8.40366
-16.5836 -11.4389 -8.44198
-13.1511 -13.6513 -13.3913
-13.0353 -10.4857 -11.9402
-14.0325 -9.13951 -10.0037
-12.4931 -1.19444 -5.9282
-13.8027 -3.81859 -7.69698
-13.3642 -5.42169 -9.59206
-12.9786 -4.43428 -15.5634
-12.7324 -3.41322 -13.8432
-11.7734 -3.8498 -12.7267
-8.71362 -0.361584 -12.0059
-8.78398 -1.54985 -13.3609
-5.18218 -4.71091 -15.697
-4.55777 -3.82471 -14.0708
-5.45902 -3.46685 -12.9571
-5.09084 -2.42132 -8.19181
-3.91822 -2.19801 -9.79
-0.629301 0.0798195 -8.97558
-0.164838 -1.72805 -8.83821
2.26758 -6.06092 -9.60595
1.47876 -5.99663 -7.83141
1.49287 -4.61789 -7.07075
4.34383 -3.32811 -3.27381
4.2592 -4.91575 -4.32162
6.94172 -10.7107 -6.70348
6.41205 -8.43981 -6.39659
5.5001 -8.45117 -4.67287
1.53586 -10.2362 0.00688905
3.72168 -10.6369 -0.846824
5.38938 -10.9681 -1.77096
6.14738 -13.9551 -4.05353
9.33521 -19.7206 -4.42564
7.45612 -18.5379 -4.30173
5.71652 -17.8168 -3.93661
6.13976 -20.4457 0.0416221
4.93072 -19.958 -0.853366
1.65967 -24.544 -0.362846
1.22309 -22.6417 0.910152
1.97793 -20.8349 1.16621
-2.13146 -17.46 2.84316
-0.284677 -17.1508 3.29996
0.748802 -18.2401 3.71802
1.72212 -18.6043 7.59395
0.129526 -19.4915 7.22902
-6.00411 -24.325 5.55936
-4.72382 -22.0019 7.8237
-3.62847 -19.75 7.88925
-7.18513 -14.9795 9.10735
-5.18687 -15.1738 8.04176
-4.47135 -16.2867 9.39344
-2.79215 -16.1617 13.7341
-4.52827 -15.7777 13.2315
-8.98969 -14.2715 14.7804
-7.20186 -14.16 15.4976
-8.52621 -15.5417 22.271
-7.74247 -16.1271 20.2971
-6.5419 -15.3759 18.9732
-1.81535 -14.1115 18.8685
-2.75229 -15.6911 19.2886
-0.521354 -19.9963 21.0659
-0.47078 -18.1264 21.0308
3.06032 -18.3674 22.2764
6.62919 -18.2092 20.6488
5.53114 -17.1602 19.6358
3.91835 -13.5316 16.2381
4.32144 -15.4859 16.4014
4.81077 -19.5281 11.1588
4.31104 -18.6814 12.8035
4.7168 -17.2305 13.0921
-2.05652 -13.9207 10.3258
0.0273361 -14.8208 11.2258
1.97517 -15.0051 11.6849
4.44829 -11.2747 9.59508
3.17132 -11.571 10.3346
-2.60948 -10.82 13.7206
-1.06292 -8.3921 11.759
0.48512 -8.80396 9.78345
-4.20303 -6.1092 9.35767
-2.38958 -6.17652 6.25098
-0.0178587 -6.1973 7.08289
6.96606 -2.87115 5.94596
3.54444 -2.96978 5.25378
1.17737 -2.63094 6.29387
-0.929592 1.59694 10.1928
-0.733667 1.19091 7.94816
-0.928914 0.530378 6.13044
-3.43238 0.0447671 2.46685
-2.53234 1.59754 2.86893
-0.984072 5.07469 -0.0750942
-2.06303 5.15158 1.59592
-3.70333 11.0524 -0.707592
-4.19352 9.37129 0.180437
-3.5074 8.70312 1.43266
-5.16126 11.9382 3.65714
-5.64722 10.4886 4.84993
-4.57307 9.40941 4.99215
-9.26595 7.73613 7.2732
-7.7516 6.62405 6.66255
-6.23003 6.82387 7.09911
-4.9333 6.42052 12.4895
-3.69717 4.88402 10.6821
-4.89494 4.06515 9.34619
-9.37936 2.84341 9.89645
-7.80692 1.72001 9.08385
-8.6912 -1.09848 3.3978
-6.69464 -0.533693 5.01846
-6.70278 0.930798 5.54159
-5.71512 4.25518 1.50963
-6.86856 3.00259 2.3394
-10.5159 4.61568 -0.459937
-9.59721 2.96537 -0.270491
-10.9077 2.76904 -4.98567
-9.71404 1.26433 -4.71861
-9.81077 0.691637 -3.25218
-5.77459 -4.94492 -3.17652
-7.89759 -4.40151 -2.56829
-8.42486 -2.86117 -3.60447
-9.10668 -2.6992 -7.34768
-4.53659 -8.69691 -6.77387
-6.28385 -7.26278 -7.46059
-7.62041 -6.04274 -8.21609
-10.61 -7.52226 -13.9022
-9.3591 -7.22228 -12.4395
-9.87439 -7.20735 -11.057
-6.50535 -11.6757 -9.74958
-8.19145 -11.0135 -11.1237
-9.64256 -10.7864 -9.67612
-11.7289 -7.59023 -6.55873
-11.6358 -10.0136 -5.53431
-10.4741 -10.933 -6.05626
-14.8039 -17.1256 -2.86959
-12.7401 -16.3756 -5.66609
-10.9967 -14.6042 -5.72927
-9.57487 -17.2123 -13.1659
-9.03132 -16.7472 -10.2526
-8.44123 -16.6144 -7.7791
-4.46625 -13.4392 -7.02408
-5.29143 -14.9798 -6.33936
-3.36789 -18.1381 -3.22828
-3.49153 -16.1605 -3.29336
-2.73338 -13.1115 0.325458
-1.98876 -13.6064 -0.906329
2.17881 -14.4059 -3.25203
1.71006 -14.3643 -1.39715
3.92752 -16.5883 1.79741
4.4009 -14.7929 1.19729
10.34 -19.4234 0.880916
9.12541 -16.2648 0.137704
8.09875 -13.9499 0.591525
9.9452 -11.2181 -5.56308
9.60046 -10.7064 -2.71688
9.28506 -10.3885 -0.199989
7.12378 -7.25843 3.46984
8.71683 -8.01391 2.58274
13.1004 -6.9917 3.88823
11.5914 -7.09221 4.90624
10.8794 -1.47299 8.37991
11.0995 -2.99135 7.10695
10.7566 -4.373 7.45848
7.61872 -6.75538 10.1314
7.66159 -5.34496 9.50535
5.08159 -2.46515 10.5635
6.31507 -2.71606 11.8629
10.0172 -6.14166 15.8656
8.46605 -4.33843 15.77
6.79108 -3.09676 15.6166
5.20079 -0.194319 19.0447
5.00404 -1.60892 18.5793
3.45737 -6.07306 18.9376
2.09049 -5.15831 19.8471
1.88352 -3.7919 19.2744
-3.77031 -0.427039 19.49
-2.12853 -1.34753 19.0361
-1.70775 -2.765 19.312
-5.34591 -6.53366 19.9671
-4.52442 -5.25442 18.8645
-4.5244 -6.92309 13.1445
-5.53947 -5.2094 14.3406
-6.54041 -4.28376 15.7547
-12.4072 -3.93051 13.1701
-10.9589 -4.46619 14.4327
-10.2011 -3.41151 15.2622
-12.5284 1.4849 16.7388
-13.3613 -0.273191 17.0965
-12.5044 -1.4226 17.5722
-18.4056 -2.52944 17.3358
-16.7006 -4.00927 17.2377
-14.8617 -4.38338 17.8829
-10.973 -10.8692 15.3163
-12.9893 -8.31835 15.9901
-12.6419 -7.3814 17.1884
-8.8472 -5.23212 18.8786
-8.89199 -6.73802 17.763
-8.50455 -11.8103 11.7933
-6.59587 -10.0179 14.2988
-6.17743 -9.16351 16.7181
-4.68011 -13.3183 23.4522
-4.1318 -10.6383 21.4058
-3.38087 -9.91589 19.0314
1.07322 -8.16308 16.4011
1.2705 -9.03287 18.0531
0.416469 -10.2662 18.5416
1.36509 -14.5642 19.8491
2.40443 -13.0232 20.1658
6.1833 -10.2874 25.3239
5.81625 -11.6866 23.4188
5.81334 -12.7471 21.7437
10.4064 -14.3292 17.3237
9.68145 -14.1686 19.506
9.21624 -14.3058 21.3687
12.9694 -11.2275 21.6914
11.9941 -12.2566 23.0182
10.631 -11.771 26.4235
10.5103 -7.06095 29.7169
9.26928 -7.53949 28.3118
8.74239 -8.93955 28.0048
1.66985 -7.71885 30.4939
3.40403 -7.76324 29.0279
5.14928 -7.7226 27.9557
5.9141 -7.4732 22.1763
5.95181 -5.64154 23.5662
5.58095 -5.02362 25.3729
5.71112 -0.374927 25.7584
4.19233 -1.48998 25.2811
-3.21724 -0.968046 24.4869
-1.00452 -0.962204 23.9575
0.826182 -0.824741 23.6155
3.63061 3.31968 17.7467
2.43573 2.83858 19.7245
1.58233 2.25651 21.4073
1.44245 8.36198 22.0007
0.592129 6.81155 23.3679
-0.0366508 5.57293 22.06
-0.452251 4.13713 16.9667
-0.143449 6.04805 17.2894
0.748611 6.46726 18.4369
5.24783 11.1006 21.1638
3.70002 10.325 19.6375
2.48557 9.7991 18.1262
1.33058 14.6865 12.4267
1.94191 12.6667 13.5291
2.43806 10.913 14.5403
6.57275 6.88197 11.7303
5.11495 8.16706 11.9589
5.42667 9.54416 12.681
7.67087 14.0353 13.0143
7.66251 13.2694 11.1817
6.43341 12.6114 10.7262
1.21198 15.7252 8.25736
3.46423 14.009 7.10283
6.02337 13.8853 7.08713
4.94149 19.8653 4.75953
6.28621 18.0013 5.08697
7.70957 16.6737 5.18335
11.2783 15.391 3.08013
11.3035 17.1526 3.97271
13.0278 22.1236 3.1521
13.8245 21.1198 4.57392
14.1899 19.6233 4.50667
17.2313 15.8615 7.45316
18.5186 17.772 5.78778
17.7603 19.1141 5.708
22.1664 21.1125 6.13029
20.8444 22.4729 6.33525
19.6284 22.3489 5.42074
22.8371 22.5345 1.3422
21.1632 21.8891 0.718661
19.934 22.3664 1.52815
14.0348 25.459 -0.499965
15.8459 23.5648 -0.671353
16.8364 21.9097 -0.643381
18.5517 17.7365 -3.93844
16.8375 18.096 -6.66956
16.1331 19.2316 -4.71974
17.5212 19.4816 -3.3638
timestep
17.7013 1.62199 -16.2803
14.2865 -1.66459 -16.7587
15.2125 0.321516 -17.6113
17.1064 0.588635 -17.227
18.8686 -1.75797 -19.7433
17.7331 -2.05011 -24.42
18.0415 -2.95 -23.154
14.5892 -9.18828 -23.0569
16.8478 -7.71918 -23.4563
18.3646 -6.61496 -24.0681
23.174 -8.82335 -24.3772
21.6334 -9.63115 -25.8069
21.0141 -7.97631 -26.5191
21.7796 -4.4547 -30.6391
21.5416 -6.1352 -29.8618
21.0018 -8.9784 -33.7258
22.1408 -8.24328 -32.9577
28.6436 -10.1651 -33.6629
26.9898 -8.72119 -34.5325
25.3726 -7.65042 -34.7929
22.1046 0.172686 -35.8399
23.9872 -2.72173 -36.0714
24.2654 -5.06352 -37.1734
20.7084 -12.1354 -39.9549
22.4848 -9.06402 -40.1643
24.4932 -7.53383 -40.1448
29.2652 -8.1591 -41.5623
28.0908 -8.34869 -43.1021
26.8148 -7.48552 -43.0834
26.6344 -5.02634 -47.3183
26.1958 -6.79393 -46.8638
22.5645 -7.90146 -52.6221
23.7613 -8.66992 -50.9428
25.5646 -8.58438 -50.1407
28.7991 -3.09911 -52.2409
27.7142 -4.53039 -51.3262
27.6495 -5.93322 -51.9634
30.8092 -7.54701 -55.2029
31.0562 -6.78725 -53.4166
37.0502 -3.00076 -52.5904
35.4611 -4.3853 -53.6058
34.2385 -5.09687 -52.1811
32.7832 -0.15137 -50.4387
32.7277 -2.14155 -50.323
30.8901 -6.5008 -48.2243
30.6928 -4.85455 -47.1095
30.289 -3.51256 -47.6929
25.9258 0.449368 -43.3388
27.0755 -0.642083 -45.5695
27.7596 -1.91906 -45.2445
29.6782 -5.72458 -38.5168
27.6222 -4.14454 -40.8689
25.7551 -3.51509 -42.4012
19.4995 -1.60798 -38.6675
22.1494 -1.70478 -39.9473
22.3041 -2.69346 -41.1836
17.8539 -3.87386 -41.9346
18.8826 -2.5926 -42.8366
15.734 1.94816 -43.7432
17.3233 2.01502 -42.6679
18.5428 1.23226 -43.1449
24.6454 4.49773 -44.2011
22.3688 4.31279 -44.3349
21.6874 3.23551 -42.7953
21.4144 2.43022 -39.0354
25.7257 1.10072 -37.2519
25.7865 3.08915 -37.5562
24.5223 3.95084 -37.4659
25.6475 6.56349 -41.021
25.2456 6.98539 -39.6365
21.284 6.88457 -39.9798
21.802 8.53613 -39.4042
23.2603 12.2961 -37.1182
21.4325 11.7457 -37.5028
18.075 14.3831 -35.436
18.9555 14.5669 -37.1158
20.0747 22.942 -39.6053
20.9464 20.5878 -40.7969
19.7611 18.3783 -39.8005
20.1396 18.0279 -38.3707
17.2931 21.3591 -36.1391
18.7872 20.1738 -35.615
23.0159 19.9374 -31.5729
21.2828 21.4599 -31.4332
19.717 20.3154 -31.8866
17.188 19.034 -27.9548
17.8497 20.7129 -28.6091
22.2409 24.9804 -28.2434
19.3447 25.646 -28.7485
17.9532 24.2051 -27.0814
17.5268 19.8383 -22.0443
17.0277 22.7311 -22.3273
17.3955 25.0487 -23.4575
17.4381 31.7445 -21.83
16.5753 29.8632 -22.8629
16.739 28.3336 -21.6654
16.0427 26.9623 -17.0543
15.4166 28.4148 -18.0909
11.7285 34.7056 -17.9766
12.9091 31.9762 -18.1814
13.6815 31.5539 -17.0196
16.5569 31.6211 -11.5192
14.4502 33.6595 -11.5209
12.9549 32.7752 -13.417
7.6383 34.4827 -14.5364
8.15288 33.0159 -12.6147
9.72193 33.8843 -11.6891
10.7717 36.7739 -8.00911
9.37646 35.4812 -8.28805
5.83054 35.8012 -6.6889
5.00052 28.4666 -4.89412
4.36956 30.7057 -5.32838
4.11747 32.618 -5.48687
0.975783 35.8171 -5.87455
-0.105638 33.4204 -4.60828
0.817897 32.6567 -3.79566
-1.55448 31.0233 -1.11164
-4.65684 32.7002 5.25136
-2.89865 31.5982 4.16286
-1.94027 30.6748 2.66557
4.4547 26.1341 2.25484
1.90118 27.4461 3.07295
-0.347048 27.7268 4.50758
-6.79551 27.2848 5.19739
-4.06977 25.249 6.09603
-1.92362 25.9062 7.32506
4.06814 25.9787 11.1056
1.32477 24.7705 11.2689
-0.551484 23.6456 9.93668
-4.43297 20.9356 11.8686
-3.62011 19.8085 10.4741
-2.1347 20.1477 10.3385
1.20209 17.1783 10.3789
-0.147665 17.2664 9.09224
0.840538 17.012 3.10687
-0.520223 16.4115 4.72204
-0.870808 15.06 6.03601
4.22108 14.3656 5.69736
3.26776 12.9484 6.72092
1.77485 12.4798 6.44179
0.461405 9.3267 11.9343
1.22493 10.3375 10.5492
0.395739 10.5164 9.26729
-3.14018 12.1462 8.8911
-2.78774 12.052 10.6333
-3.53058 11.9381 17.3378
-3.53436 10.8638 15.3937
-4.67906 10.745 13.7641
-8.86813 9.1802 11.6316
-8.71272 8.45514 13.4671
-8.05308 9.44001 14.4732
-11.5377 9.96454 17.6974
-10.0506 8.86729 17.766
-8.38936 4.87475 20.4244
-10.3873 5.12944 21.384
-11.255 5.9465 19.7945
-17.6184 7.84771 16.4389
-15.7518 5.32081 17.6985
-14.6497 4.15731 19.658
-20.5101 4.97748 22.9334
-18.8083 2.574 22.3662
-16.5883 1.60929 21.661
-14.6272 -3.24117 22.3763
-17.3382 -3.02993 21.573
-17.5782 -1.87498 20.5321
-19.0038 -2.01014 16.0413
-19.9214 -2.47067 17.6233
-17.3201 -6.97462 21.0772
-18.5274 -7.35028 19.1247
-19.4236 -6.27417 17.7775
-20.5447 -8.20827 13.0061
-20.89 -8.29575 14.9456
-24.1819 -14.0899 13.8506
-22.1684 -12.9196 14.4073
-20.4404 -12.0674 14.9919
-21.295 -16.6065 8.98069
-19.4721 -14.9825 10.647
-18.1654 -14.0612 12.6246
-14.9495 -16.1107 15.6451
-14.6858 -15.0912 13.9368
-11.2352 -13.2755 12.6679
-11.3106 -15.0005 12.0787
-11.5025 -20.0207 11.5355
-9.7639 -19.2742 11.2351
-9.15953 -18.1046 11.956
-4.58242 -17.1554 16.7014
-5.06417 -17.6712 14.4048
-5.43903 -18.2137 12.5336
-2.08668 -20.2257 13.4335
-2.06422 -20.7783 10.7887
-3.0961 -19.3681 9.82778
-4.47008 -15.342 7.17193
-2.91058 -16.0957 6.26616
-2.98011 -17.6399 6.3656
-1.16204 -19.9844 3.94122
0.168174 -22.2773 6.85915
0.0578912 -24.278 5.87409
-1.27868 -23.7168 4.50725
-4.95289 -28.5986 8.24534
-4.80297 -27.1748 6.31209
-4.37784 -25.8865 4.84813
-3.10736 -25.4694 0.821547
-5.13779 -24.5495 0.311084
-6.34556 -24.5171 1.92312
-11.0217 -21.7895 2.22223
-10.3202 -22.7065 3.80714
-9.63729 -24.0461 3.61468
-10.3121 -28.5622 2.70151
-11.0947 -27.0636 1.77723
-12.9373 -26.9904 -2.95384
-13.8975 -25.6946 -1.79353
-14.0403 -26.0208 -0.386958
-18.1116 -26.509 4.37035
-18.1625 -26.3584 2.0731
-17.8693 -26.4452 0.116535
-21.1577 -28.0135 -1.56427
-20.6357 -26.409 -2.37829
-21.2667 -21.8007 -0.114607
-21.3432 -21.8178 -1.96298
-22.0654 -22.885 -2.7521
-27.9179 -18.7037 -6.2333
-26.0092 -19.8798 -5.42654
-24.1674 -20.5859 -5.01882
-18.1708 -21.2476 -9.62247
-20.4922 -19.0859 -8.32272
-22.1532 -18.0079 -6.83396
-27.2918 -12.6314 -3.9357
-23.8545 -13.4091 -4.21123
-22.6707 -14.1138 -6.32749
-21.1517 -11.3344 -10.6883
-21.4729 -10.3391 -9.04946
-21.0719 -10.9044 -7.69985
-21.3679 -6.60551 -5.71878
-19.9526 -7.73496 -5.88654
-13.5613 -9.20021 -5.71716
-15.1572 -8.02909 -5.8065
-16.3621 -8.29933 -4.85965
-14.1777 -9.92521 -0.329194
-14.4776 -8.3614 -1.56138
-12.3729 -5.19296 -0.441052
-11.4838 -6.08668 -1.79263
-8.69004 -5.7403 -5.81256
-7.79415 -7.08055 -4.71708
-8.19822 -7.21309 -3.32152
-7.31519 -9.45193 0.471224
-5.98914 -8.57302 -0.575361
-0.693607 -4.50544 -2.41871
-1.75779 -6.55521 -2.20207
-2.56149 -8.33897 -2.31088
-4.25038 -14.7628 -3.59635
-2.73048 -13.0256 -3.09805
-1.18397 -11.9123 -2.78974
1.76997 -10.8727 -4.96124
4.31349 -5.84761 -6.04716
4.50939 -7.45478 -4.37668
4.77287 -9.12342 -3.40561
1.57079 -8.28197 -0.109929
3.10127 -8.1629 -0.168356
4.55254 -5.76001 3.97457
5.97691 -7.60706 4.11863
4.79258 -8.81151 3.17085
4.18785 -14.2722 3.33253
3.1032 -13.1157 4.55251
3.47965 -11.7645 5.09306
4.29647 -10.7162 8.86155
5.4815 -11.9575 8.30418
9.35443 -19.8138 9.86625
7.38892 -17.2032 8.69399
6.45794 -15.1839 9.99588
3.93839 -15.6343 16.0131
5.33803 -15.7935 14.2838
7.05944 -15.1021 13.6861
11.4478 -15.4049 14.7018
10.2486 -16.9081 14.6358
10.4114 -21.3445 14.2563
11.0354 -20.4425 15.8435
18.2754 -19.47 16.0257
16.2561 -20.5651 16.415
14.5569 -20.0392 17.2914
15.8024 -18.5107 21.5336
14.4971 -17.8379 20.2541
19.2652 -16.3214 19.3684
17.413 -15.8508 18.8427
16.4475 -15.6219 15.1594
15.2633 -13.1649 12.3361
14.2168 -12.8654 13.7698
10.8655 -11.4781 17.7948
11.1008 -12.0176 15.8431
10.1569 -12.8242 11.0571
8.79983 -11.7747 11.892
9.05206 -10.7243 12.976
3.5646 -10.3875 17.4994
5.21309 -8.97571 16.5873
5.92132 -9.96947 15.0333
2.67093 -12.4252 12.5203
2.64676 -11.0982 13.4133
-2.34562 -5.36444 19.0197
-0.951036 -7.56933 16.8514
-0.226418 -9.04566 14.9184
-1.41589 -9.27063 6.87021
-2.08476 -7.69215 9.98356
-1.21551 -6.61851 12.093
4.90871 -1.2426 13.8838
1.86114 -2.66367 13.1064
-0.480936 -2.8946 12.0086
-5.45603 1.88761 13.1565
-3.85578 0.737967 11.9184
-2.36607 0.0800558 10.7289
-1.77128 1.96889 5.7472
-1.26462 1.87141 7.52669
2.19759 5.57456 6.7322
0.331092 5.34133 7.19693
-2.29223 10.4339 4.04653
-1.91739 8.71294 4.73412
-1.47094 8.53081 6.23667
-5.91067 9.35578 6.20517
-6.05332 7.67726 7.20627
-4.70269 7.47807 7.98039
-3.38708 6.09387 12.9464
-5.34591 6.14929 12.5831
-5.76656 5.68888 11.2136
-6.65904 -0.123603 9.09402
-7.78062 2.14036 9.9489
-8.89143 3.63574 10.252
-13.9267 5.16855 10.4186
-12.7518 3.74745 10.0631
-15.143 -1.15458 11.7109
-13.4699 -0.90142 9.63209
-13.6672 0.370407 8.69179
-16.7039 0.866005 4.92748
-15.9465 -0.678699 5.73945
-16.0347 -5.48645 4.8403
-16.3772 -3.78195 3.78323
-16.0251 -2.35288 -0.99633
-16.9625 -3.99912 -1.02979
-17.6057 -4.37358 0.230009
-24.4595 -6.56399 -1.13248
-22.1188 -6.62097 -0.748743
-20.0771 -7.06375 -0.733601
-19.7844 -10.4312 -2.39647
-15.1089 -14.0972 -1.34495
-16.4067 -13.2177 -3.09588
-17.587 -12.5827 -4.49679
-17.1558 -10.7964 -9.22902
-16.7962 -12.7123 -9.01997
-17.6741 -13.4243 -8.09628
-11.8825 -17.1519 -7.1023
-13.9386 -16.7324 -8.07234
-15.9163 -16.8325 -7.58281
-18.0626 -22.6656 -3.71576
-16.873 -20.9726 -5.48918
-16.4972 -19.6263 -5.01212
-9.09413 -23.6391 -1.15676
-11.5571 -21.8365 -2.6362
-13.2317 -20.0441 -3.26114
-11.1623 -14.8821 2.77941
-11.8957 -16.3439 0.336224
-11.7994 -16.6064 -2.18124
-8.43939 -12.8051 -3.86138
-8.77552 -14.382 -2.81962
-5.17111 -16.5205 -0.44363
-6.19919 -14.978 -0.0713566
-5.23374 -12.4231 3.53309
-4.47704 -12.477 2.20976
0.302666 -11.7563 1.47735
-1.05848 -10.9847 2.54437
-0.70885 -6.15631 1.97587
-0.230965 -7.3592 3.45442
4.62187 -5.87081 11.4512
2.59007 -6.15006 8.57036
0.866974 -5.98435 6.74235
-5.11587 -2.82519 4.91326
-3.0362 -2.43623 6.99397
-0.691297 -2.62619 7.87626
3.03863 0.64337 7.36944
1.86747 0.0966014 8.85176
-0.0622047 4.44228 10.6821
0.727442 2.71607 11.1257
2.41857 1.67096 16.1706
0.707245 2.56239 16.0569
-0.000934463 2.07394 14.8154
-3.80202 -0.00938378 16.8428
-3.35097 1.34419 16.3037
-6.42862 3.92822 16.7429
-5.40057 3.78996 18.3896
-0.910976 5.68957 23.2022
-3.06087 4.97029 22.6243
-4.55501 3.74123 22.0885
-7.60443 6.93139 24.0836
-6.92903 5.61194 24.4319
-7.94177 2.83177 28.2485
-9.65691 3.03666 27.3786
-9.40497 3.19363 25.9037
-14.4355 2.48436 26.8102
-13.9911 2.65113 24.9084
-12.6901 1.97118 24.2925
-10.0551 0.423944 20.8936
-12.0236 0.785039 20.7755
-15.498 1.32517 14.8002
-15.1113 0.17533 16.808
-14.229 -0.868936 18.1874
-13.035 -5.65219 19.4706
-14.5297 -5.52793 18.2114
-14.6926 -4.46286 17.1153
-15.1667 -6.58081 12.0775
-16.7069 -6.05323 13.0105
-16.7374 -6.35844 14.5506
-17.1737 -10.4373 13.3787
-15.2985 -10.8358 14.6889
-16.0895 -9.8449 16.1607
-10.6136 -11.324 21.2461
-12.2468 -10.9582 18.4408
-13.6768 -10.773 18.8861
-13.4641 -12.456 23.1495
-13.8092 -10.6347 22.6874
-6.79183 -10.5911 26.6385
-9.35859 -9.20966 24.6067
-11.6473 -8.22713 24.3132
-13.0637 -2.47642 27.9184
-10.7657 -2.88757 25.4303
-11.0943 -4.39832 23.3193
-8.95855 -3.89373 18.2117
-8.45691 -2.75648 19.6651
-8.2782 -3.26536 21.0181
-5.97798 -2.36917 24.6462
-5.31409 -1.67576 23.0082
-1.29068 3.2053 19.3786
-1.49742 1.22612 20.7859
-2.00802 -0.400974 21.7799
0.319536 -6.18195 23.9295
0.76513 -3.87634 23.3844
1.13009 -1.88469 23.2029
5.38402 -2.54547 19.9871
4.61233 -1.7529 21.5533
6.25191 1.25835 23.0286
6.47764 5.78084 25.0746
4.68597 4.90032 25.2385
4.6116 3.43171 25.5707
-0.0971319 2.05442 30.6314
2.08576 2.84791 30.2192
1.85779 3.03205 28.2807
-4.04908 0.898143 25.8977
-2.27046 2.31363 25.8047
-1.52271 3.83901 26.748
-3.35738 8.04601 25.6482
-3.68036 6.98513 27.1907
-9.23607 8.34241 30.7103
-7.36878 6.98961 30.0755
-7.27107 7.6262 28.3015
-7.8219 15.2722 28.7807
-8.45481 12.9778 28.5636
-8.81462 11.0636 28.3372
-12.438 11.303 22.8203
-10.8281 10.0998 23.8813
-9.05206 10.5064 24.5827
-4.16782 9.72662 22.4129
-5.44664 10.5076 21.2336
-6.4769 11.4488 21.8584
-5.28926 17.3965 19.7867
-6.30193 15.4026 19.3724
-7.39175 13.8736 18.972
-10.1072 13.8992 11.8987
-8.49093 14.1187 13.5828
-7.2971 13.9271 15.1733
-7.10993 18.0053 13.4346
-5.64393 17.0759 12.6828
-4.721 16.2487 13.5868
-0.151126 14.6297 14.6351
-0.185023 16.4562 13.8398
-1.19684 17.5364 14.1483
2.534 23.3612 18.5806
1.41767 21.7171 16.4149
0.173453 21.1147 14.2571
5.29153 17.1733 13.3953
4.28437 19.0555 12.615
3.30471 20.7845 12.0596
3.49194 18.6776 6.87744
3.38256 20.1099 8.29835
2.97157 24.689 6.55855
2.15857 23.4619 5.4008
1.29871 22.2892 6.10621
-5.92085 20.5558 4.5023
-3.15346 20.9967 5.47773
-2.18887 21.6748 4.5255
-2.4468 22.161 -0.377605
-3.75735 23.3851 0.3002
-4.37333 23.0144 1.64572
-9.37797 22.9473 1.55918
-8.57275 21.1403 1.8252
-7.45338 20.8912 0.94037
-7.68883 18.7086 -5.5479
-9.17275 18.1852 -3.42843
-9.29315 19.4301 -2.06314
-14.0063 19.5333 -4.64512
-13.2451 24.1434 -1.26828
-12.767 22.2275 -2.48983
-12.6279 20.5168 -3.40723
timestep
5.11834 24.4108 -10.8823
7.90787 23.1487 -14.0227
6.92447 22.6383 -12.0461
6.59596 24.3256 -10.9195
9.4934 26.4522 -12.2951
12.8556 27.7899 -14.8291
11.512 27.3281 -15.3212
14.529 25.4198 -17.3747
12.5287 23.7107 -17.7959
10.6782 24.3813 -17.5596
4.25044 24.1678 -18.8553
6.38071 24.4897 -19.7082
7.3478 23.0875 -18.8628
7.28816 17.6713 -18.4103
7.53465 19.3432 -19.3623
6.97972 19.3604 -24.2404
6.52632 18.5915 -23.0039
2.62656 12.4422 -24.6729
4.44162 13.8393 -24.3189
5.88839 15.1014 -24.1357
13.2701 16.0816 -22.9075
10.8414 15.0993 -25.2029
8.87379 13.9554 -26.1597
4.45642 8.14043 -28.1113
7.71583 9.02519 -27.0589
9.68587 10.5991 -27.6107
12.8941 14.123 -28.4631
13.2534 12.4459 -29.4573
12.0702 11.9252 -30.2802
15.5463 9.37539 -32.5557
13.9374 10.1332 -33.0219
10.2282 11.0438 -34.9967
11.3705 11.1519 -36.9044
13.0043 10.0492 -36.6924
14.0001 11.9388 -41.6575
15.5104 11.4232 -40.5377
15.4008 10.2212 -39.5775
18.0079 6.19554 -39.9797
18.5222 8.05752 -39.5394
23.5615 11.6065 -43.0159
21.2827 11.0515 -43.2276
20.6207 10.6328 -41.4247
21.1097 15.8946 -41.596
20.9829 14.366 -40.428
18.2409 13.4947 -34.3826
19.3638 13.6681 -36.0184
18.7972 14.0979 -37.3654
12.1005 16.8228 -37.5408
14.4245 15.6929 -37.9146
15.4335 15.5752 -36.8045
17.2025 19.2998 -31.6914
15.7676 16.2113 -31.9281
14.0861 14.9083 -33.3442
8.19389 16.5776 -29.1533
10.6217 16.4864 -30.8447
10.9145 15.152 -31.5318
6.54039 13.5764 -30.7757
7.47833 13.7982 -32.3931
5.0362 18.2082 -33.9271
6.7162 17.6528 -34.8677
6.98102 16.1511 -35.2201
7.10191 13.1722 -41.8081
7.42008 14.5443 -39.9137
7.98812 16.1864 -38.9382
9.43195 19.4096 -40.3649
10.7972 22.7642 -36.4402
9.7644 21.1714 -36.0499
8.56511 21.013 -36.9409
6.6452 25.0775 -37.8911
6.3889 24.0734 -36.8152
4.30425 21.8276 -39.2842
3.22879 22.2736 -37.8359
0.0119838 23.4767 -34.371
0.714672 21.715 -35.071
-0.492878 17.1841 -33.8235
-1.53816 18.8195 -33.9777
-10.2019 19.5885 -31.603
-8.08403 20.9888 -32.5966
-6.13454 19.4377 -33.5547
-5.06232 19.1154 -32.4853
-5.36934 17.927 -28.0107
-6.81694 17.7821 -29.2888
-12.8111 14.4698 -28.3017
-11.3222 16.1694 -28.8525
-10.285 17.5854 -27.9254
-11.2382 21.7411 -25.0217
-11.553 19.7986 -25.1387
-17.2624 14.929 -20.2799
-15.2346 16.6354 -21.7059
-14.1041 18.7713 -22.5045
-16.5478 23.9711 -15.9016
-15.1662 21.902 -17.4068
-13.8587 20.6634 -19.2638
-10.4407 20.4855 -20.5283
-9.56299 21.1966 -18.4269
-10.6544 20.0794 -17.3158
-9.95559 16.188 -14.3204
-9.87176 18.0523 -14.1291
-6.7841 21.1003 -7.90503
-8.32207 20.5049 -10.2926
-8.44956 18.9996 -10.6633
[truncated: 4,675,987 more chars]
