# Supplementary material for: Investigating Intrinsically Disordered Proteins With Brownian Dynamics
Source: Front Mol Biosci. 2022 Jun 8;9:898838. doi: 10.3389/fmolb.2022.898838 (PMC9213797; doi:10.3389/fmolb.2022.898838)
Supplement: Supplementary file 1 [file Presentation1.zip › Browndye_IDP_paper/trajectories/ljidp1.vtf]

a 0 t NN res ALA r 3.430000
a 1 t CB res ALA r 3.430000
a 2 t CA res ALA r 3.430000
a 3 t NG res HIS r 3.430000
a 4 t CB res HIS r 3.430000
a 5 t CA res HIS r 3.430000
a 6 t NG res HIS r 3.430000
a 7 t CB res HIS r 3.430000
a 8 t CA res HIS r 3.430000
a 9 t NG res HIS r 3.430000
a 10 t CB res HIS r 3.430000
a 11 t CA res HIS r 3.430000
a 12 t NG res HIS r 3.430000
a 13 t CB res HIS r 3.430000
a 14 t CA res HIS r 3.430000
a 15 t NG res HIS r 3.430000
a 16 t CB res HIS r 3.430000
a 17 t CA res HIS r 3.430000
a 18 t NG res HIS r 3.430000
a 19 t CB res HIS r 3.430000
a 20 t CA res HIS r 3.430000
a 21 t CB res VAL r 3.430000
a 22 t CA res VAL r 3.430000
a 23 t OG res ASP r 3.430000
a 24 t CB res ASP r 3.430000
a 25 t CA res ASP r 3.430000
a 26 t OG res ASP r 3.430000
a 27 t CB res ASP r 3.430000
a 28 t CA res ASP r 3.430000
a 29 t OG res ASP r 3.430000
a 30 t CB res ASP r 3.430000
a 31 t CA res ASP r 3.430000
a 32 t OG res ASP r 3.430000
a 33 t CB res ASP r 3.430000
a 34 t CA res ASP r 3.430000
a 35 t NG res LYS r 3.430000
a 36 t CB res LYS r 3.430000
a 37 t CA res LYS r 3.430000
a 38 t CG res MET r 3.430000
a 39 t CB res MET r 3.430000
a 40 t CA res MET r 3.430000
a 41 t CB res ALA r 3.430000
a 42 t CA res ALA r 3.430000
a 43 t NG res ARG r 3.430000
a 44 t CB res ARG r 3.430000
a 45 t CA res ARG r 3.430000
a 46 t CB res SER r 3.430000
a 47 t CA res SER r 3.430000
a 48 t CG res PHE r 3.430000
a 49 t CB res PHE r 3.430000
a 50 t CA res PHE r 3.430000
a 51 t CB res THR r 3.430000
a 52 t CA res THR r 3.430000
a 53 t CG res ASN r 3.430000
a 54 t CB res ASN r 3.430000
a 55 t CA res ASN r 3.430000
a 56 t CG res ILE r 3.430000
a 57 t CB res ILE r 3.430000
a 58 t CA res ILE r 3.430000
a 59 t NG res LYS r 3.430000
a 60 t CB res LYS r 3.430000
a 61 t CA res LYS r 3.430000
a 62 t CB res ALA r 3.430000
a 63 t CA res ALA r 3.430000
a 64 t CG res ILE r 3.430000
a 65 t CB res ILE r 3.430000
a 66 t CA res ILE r 3.430000
a 67 t CB res SER r 3.430000
a 68 t CA res SER r 3.430000
a 69 t CB res ALA r 3.430000
a 70 t CA res ALA r 3.430000
a 71 t CG res LEU r 3.430000
a 72 t CB res LEU r 3.430000
a 73 t CA res LEU r 3.430000
a 74 t CB res VAL r 3.430000
a 75 t CA res VAL r 3.430000
a 76 t CB res ALA r 3.430000
a 77 t CA res ALA r 3.430000
a 78 t OG res GLU r 3.430000
a 79 t CB res GLU r 3.430000
a 80 t CA res GLU r 3.430000
a 81 t OG res GLU r 3.430000
a 82 t CB res GLU r 3.430000
a 83 t CA res GLU r 3.430000
a 84 t CG res PHE r 3.430000
a 85 t CB res PHE r 3.430000
a 86 t CA res PHE r 3.430000
a 87 t CB res SER r 3.430000
a 88 t CA res SER r 3.430000
a 89 t CG res ASN r 3.430000
a 90 t CB res ASN r 3.430000
a 91 t CA res ASN r 3.430000
a 92 t CB res SER r 3.430000
a 93 t CA res SER r 3.430000
a 94 t CG res LEU r 3.430000
a 95 t CB res LEU r 3.430000
a 96 t CA res LEU r 3.430000
a 97 t CB res ALA r 3.430000
a 98 t CA res ALA r 3.430000
a 99 t NG res ARG r 3.430000
a 100 t CB res ARG r 3.430000
a 101 t CA res ARG r 3.430000
a 102 t NG res ARG r 3.430000
a 103 t CB res ARG r 3.430000
a 104 t CA res ARG r 3.430000
a 105 t CA res GLY r 3.430000
a 106 t CG res TYR r 3.430000
a 107 t CB res TYR r 3.430000
a 108 t CA res TYR r 3.430000
a 109 t CB res ALA r 3.430000
a 110 t CA res ALA r 3.430000
a 111 t CB res ALA r 3.430000
a 112 t CA res ALA r 3.430000
a 113 t CB res THR r 3.430000
a 114 t CA res THR r 3.430000
a 115 t CB res ALA r 3.430000
a 116 t CA res ALA r 3.430000
a 117 t CG res GLN r 3.430000
a 118 t CB res GLN r 3.430000
a 119 t CA res GLN r 3.430000
a 120 t CB res SER r 3.430000
a 121 t CA res SER r 3.430000
a 122 t CB res ALA r 3.430000
a 123 t CA res ALA r 3.430000
a 124 t CA res GLY r 3.430000
a 125 t NG res ARG r 3.430000
a 126 t CB res ARG r 3.430000
a 127 t CA res ARG r 3.430000
a 128 t CB res VAL r 3.430000
a 129 t CA res VAL r 3.430000
a 130 t CA res GLY r 3.430000
a 131 t CB res ALA r 3.430000
a 132 t CA res ALA r 3.430000
a 133 t CB res SER r 3.430000
a 134 t CA res SER r 3.430000
a 135 t CG res MET r 3.430000
a 136 t CB res MET r 3.430000
a 137 t CA res MET r 3.430000
a 138 t CB res SER r 3.430000
a 139 t CA res SER r 3.430000
a 140 t CA res GLY r 3.430000
a 141 t NG res LYS r 3.430000
a 142 t CB res LYS r 3.430000
a 143 t CA res LYS r 3.430000
a 144 t CG res MET r 3.430000
a 145 t CB res MET r 3.430000
a 146 t CA res MET r 3.430000
a 147 t CA res GLY r 3.430000
a 148 t CB res SER r 3.430000
a 149 t CA res SER r 3.430000
a 150 t CB res THR r 3.430000
a 151 t CA res THR r 3.430000
a 152 t NG res LYS r 3.430000
a 153 t CB res LYS r 3.430000
a 154 t CA res LYS r 3.430000
a 155 t CB res SER r 3.430000
a 156 t CA res SER r 3.430000
a 157 t CA res GLY r 3.430000
a 158 t OG res GLU r 3.430000
a 159 t CB res GLU r 3.430000
a 160 t CA res GLU r 3.430000
a 161 t OG res GLU r 3.430000
a 162 t CB res GLU r 3.430000
a 163 t CA res GLU r 3.430000
a 164 t NG res LYS r 3.430000
a 165 t CB res LYS r 3.430000
a 166 t CA res LYS r 3.430000
a 167 t CB res ALA r 3.430000
a 168 t CA res ALA r 3.430000
a 169 t CB res ALA r 3.430000
a 170 t CA res ALA r 3.430000
a 171 t CB res ALA r 3.430000
a 172 t CA res ALA r 3.430000
a 173 t NG res ARG r 3.430000
a 174 t CB res ARG r 3.430000
a 175 t CA res ARG r 3.430000
a 176 t OG res GLU r 3.430000
a 177 t CB res GLU r 3.430000
a 178 t CA res GLU r 3.430000
a 179 t NG res LYS r 3.430000
a 180 t CB res LYS r 3.430000
a 181 t CA res LYS r 3.430000
a 182 t CB res VAL r 3.430000
a 183 t CA res VAL r 3.430000
a 184 t CB res SER r 3.430000
a 185 t CA res SER r 3.430000
a 186 t CD res TRP r 3.430000
a 187 t CG res TRP r 3.430000
a 188 t CB res TRP r 3.430000
a 189 t CA res TRP r 3.430000
a 190 t CB res VAL r 3.430000
a 191 t CA res VAL r 3.430000
a 192 t CB res PRO r 3.430000
a 193 t CA res PRO r 3.430000
a 194 t OG res ASP r 3.430000
a 195 t CB res ASP r 3.430000
a 196 t CA res ASP r 3.430000
a 197 t CB res PRO r 3.430000
a 198 t CA res PRO r 3.430000
a 199 t CB res VAL r 3.430000
a 200 t CA res VAL r 3.430000
a 201 t CB res THR r 3.430000
a 202 t CA res THR r 3.430000
a 203 t CA res GLY r 3.430000
a 204 t CG res TYR r 3.430000
a 205 t CB res TYR r 3.430000
a 206 t CA res TYR r 3.430000
a 207 t CG res TYR r 3.430000
a 208 t CB res TYR r 3.430000
a 209 t CA res TYR r 3.430000
a 210 t NG res LYS r 3.430000
a 211 t CB res LYS r 3.430000
a 212 t CA res LYS r 3.430000
a 213 t CB res PRO r 3.430000
a 214 t CA res PRO r 3.430000
a 215 t OG res GLU r 3.430000
a 216 t CB res GLU r 3.430000
a 217 t CA res GLU r 3.430000
a 218 t CG res ASN r 3.430000
a 219 t CB res ASN r 3.430000
a 220 t CA res ASN r 3.430000
a 221 t CG res ILE r 3.430000
a 222 t CB res ILE r 3.430000
a 223 t CA res ILE r 3.430000
a 224 t NG res LYS r 3.430000
a 225 t CB res LYS r 3.430000
a 226 t CA res LYS r 3.430000
a 227 t OG res GLU r 3.430000
a 228 t CB res GLU r 3.430000
a 229 t CA res GLU r 3.430000
a 230 t CG res ILE r 3.430000
a 231 t CB res ILE r 3.430000
a 232 t CA res ILE r 3.430000
a 233 t OG res ASP r 3.430000
a 234 t CB res ASP r 3.430000
a 235 t CA res ASP r 3.430000
a 236 t CB res VAL r 3.430000
a 237 t CA res VAL r 3.430000
a 238 t CB res ALA r 3.430000
a 239 t CA res ALA r 3.430000
a 240 t OG res GLU r 3.430000
a 241 t CB res GLU r 3.430000
a 242 t CA res GLU r 3.430000
a 243 t CG res LEU r 3.430000
a 244 t CB res LEU r 3.430000
a 245 t CA res LEU r 3.430000
a 246 t NG res ARG r 3.430000
a 247 t CB res ARG r 3.430000
a 248 t CA res ARG r 3.430000
a 249 t CB res SER r 3.430000
a 250 t CA res SER r 3.430000
a 251 t CB res ALA r 3.430000
a 252 t CA res ALA r 3.430000
a 253 t CB res VAL r 3.430000
a 254 t CA res VAL r 3.430000
a 255 t CG res LEU r 3.430000
a 256 t CB res LEU r 3.430000
a 257 t CA res LEU r 3.430000
a 258 t CA res GLY r 3.430000
a 259 t NG res LYS r 3.430000
a 260 t CB res LYS r 3.430000
a 261 t CA res LYS r 3.430000
a 262 t OC res ASN r 3.430000
a 263 t CG res ASN r 3.430000
a 264 t CB res ASN r 3.430000
a 265 t CA res ASN r 3.430000
b 2:5
b 2:0
b 2:1
b 5:8
b 4:3
b 5:4
b 8:11
b 7:6
b 8:7
b 11:14
b 10:9
b 11:10
b 14:17
b 13:12
b 14:13
b 17:20
b 16:15
b 17:16
b 20:22
b 19:18
b 20:19
b 22:25
b 22:21
b 25:28
b 24:23
b 25:24
b 28:31
b 27:26
b 28:27
b 31:34
b 30:29
b 31:30
b 34:37
b 33:32
b 34:33
b 37:40
b 36:35
b 37:36
b 40:42
b 39:38
b 40:39
b 42:45
b 42:41
b 45:47
b 44:43
b 45:44
b 47:50
b 47:46
b 50:52
b 50:48
b 50:49
b 52:55
b 52:51
b 55:58
b 54:53
b 55:54
b 58:61
b 57:56
b 58:57
b 61:63
b 60:59
b 61:60
b 63:66
b 63:62
b 66:68
b 65:64
b 66:65
b 68:70
b 68:67
b 70:73
b 70:69
b 73:75
b 72:71
b 73:72
b 75:77
b 75:74
b 77:80
b 77:76
b 80:83
b 79:78
b 80:79
b 83:86
b 82:81
b 83:82
b 86:88
b 86:84
b 86:85
b 88:91
b 88:87
b 91:93
b 90:89
b 91:90
b 93:96
b 93:92
b 96:98
b 95:94
b 96:95
b 98:101
b 98:97
b 101:104
b 100:99
b 101:100
b 104:105
b 103:102
b 104:103
b 105:108
b 108:110
b 107:106
b 108:107
b 110:112
b 110:109
b 112:114
b 112:111
b 114:116
b 114:113
b 116:119
b 116:115
b 119:121
b 118:117
b 119:118
b 121:123
b 121:120
b 123:124
b 123:122
b 124:127
b 127:129
b 126:125
b 127:126
b 129:130
b 129:128
b 130:132
b 132:134
b 132:131
b 134:137
b 134:133
b 137:139
b 136:135
b 137:136
b 139:140
b 139:138
b 140:143
b 143:146
b 142:141
b 143:142
b 146:147
b 145:144
b 146:145
b 147:149
b 149:151
b 149:148
b 151:154
b 151:150
b 154:156
b 153:152
b 154:153
b 156:157
b 156:155
b 157:160
b 160:163
b 159:158
b 160:159
b 163:166
b 162:161
b 163:162
b 166:168
b 165:164
b 166:165
b 168:170
b 168:167
b 170:172
b 170:169
b 172:175
b 172:171
b 175:178
b 174:173
b 175:174
b 178:181
b 177:176
b 178:177
b 181:183
b 180:179
b 181:180
b 183:185
b 183:182
b 185:189
b 185:184
b 189:191
b 187:186
b 188:187
b 189:188
b 191:193
b 191:190
b 193:196
b 193:192
b 196:198
b 195:194
b 196:195
b 198:200
b 198:197
b 200:202
b 200:199
b 202:203
b 202:201
b 203:206
b 206:209
b 205:204
b 206:205
b 209:212
b 208:207
b 209:208
b 212:214
b 211:210
b 212:211
b 214:217
b 214:213
b 217:220
b 216:215
b 217:216
b 220:223
b 219:218
b 220:219
b 223:226
b 222:221
b 223:222
b 226:229
b 225:224
b 226:225
b 229:232
b 228:227
b 229:228
b 232:235
b 231:230
b 232:231
b 235:237
b 234:233
b 235:234
b 237:239
b 237:236
b 239:242
b 239:238
b 242:245
b 241:240
b 242:241
b 245:248
b 244:243
b 245:244
b 248:250
b 247:246
b 248:247
b 250:252
b 250:249
b 252:254
b 252:251
b 254:257
b 254:253
b 257:258
b 256:255
b 257:256
b 258:261
b 261:265
b 260:259
b 261:260
b 264:263
b 265:262
b 265:264
timestep
-40.8306 -6.82635 -43.6918
-38.5346 -6.40135 -44.5218
-39.4196 -7.23335 -43.5868
-39.3378 -11.396 -39.392
-37.4156 -9.62135 -39.9678
-37.9296 -8.18035 -40.1828
-32.9302 -8.19255 -40.9536
-34.0286 -6.12435 -39.6178
-34.9816 -6.35335 -38.4228
-30.6912 -5.00935 -37.4122
-32.6636 -4.12635 -35.8308
-33.7896 -5.16735 -35.6628
-33.4338 -10.1964 -30.6294
-32.8216 -8.22335 -32.3258
-33.5286 -6.85035 -32.2418
-35.547 -6.60375 -27.1032
-32.9716 -6.14035 -27.6968
-32.6936 -5.16935 -28.8628
-26.068 -3.85395 -27.3542
-28.4046 -3.08535 -28.4208
-29.6196 -3.48635 -27.5738
-31.8686 -2.77568 -22.7831
-30.4116 -2.33735 -24.0488
-25.1963 -0.804021 -25.1985
-26.0966 -0.0583512 -23.6928
-26.9936 -1.10935 -23.0308
-29.0479 -4.18868 -19.3058
-27.8266 -2.92735 -18.5818
-27.6416 -1.59635 -19.3438
-24.7236 3.28532 -20.1668
-25.4366 2.67565 -18.4878
-25.2226 1.17265 -18.2178
-28.6083 0.896979 -14.0608
-27.5426 -0.661351 -14.4148
-26.0716 -0.341351 -14.7478
-24.8891 -4.72635 -19.9278
-23.7159 -4.38468 -17.1231
-23.5676 -3.29035 -14.7268
-17.4561 -3.97235 -15.0788
-19.2541 -2.33135 -13.7523
-20.7136 -1.85735 -12.5308
-23.6236 -0.123351 -9.03577
-22.1436 -0.308351 -9.38877
-13.7466 -2.44985 -10.5423
-16.8369 -1.78802 -8.55644
-19.1796 -1.77435 -7.38877
-22.6571 -2.72635 -4.38127
-21.0006 -1.79635 -4.03677
-15.3689 -0.600021 -3.1611
-17.2996 -0.967351 -0.994767
-18.4076 -2.01535 -1.21377
-22.7893 -4.10802 0.847563
-20.9786 -3.48235 1.27123
-19.8493 -7.62435 2.5089
-18.2696 -6.69735 3.17223
-18.5526 -5.27835 3.69523
-16.0436 0.660649 3.49523
-15.8209 -0.824681 5.14956
-16.2756 -2.70435 5.51623
-22.1726 -0.266851 10.1967
-19.9969 -2.43735 9.52753
-17.7486 -3.64135 8.97523
-17.4476 -8.33235 7.76023
-16.8466 -7.38535 8.80623
-12.8746 -6.16835 4.16123
-12.2926 -6.41502 6.3039
-13.1266 -6.75135 8.05123
-13.7396 -2.70235 10.8432
-12.7766 -4.32935 11.0442
-14.9226 -7.79635 13.6992
-13.5456 -7.13735 13.5612
-10.8999 -11.9784 9.90893
-11.3446 -10.1604 10.4452
-11.1356 -9.62835 11.8742
-7.92764 -5.55535 10.4142
-8.31864 -7.00035 11.7172
-9.73164 -5.57635 16.1672
-8.54664 -6.24935 15.4742
-11.6059 -10.3617 19.6812
-10.2276 -9.98735 17.8147
-8.52364 -9.82335 16.8782
-9.64794 -14.8507 12.1552
-8.46514 -13.1509 13.2237
-7.08664 -12.1374 14.1692
-2.30081 -7.25465 10.8907
-4.59464 -8.28335 12.3692
-4.42264 -9.70135 12.9002
-3.62114 -8.54035 18.1857
-3.17364 -9.33635 16.5242
-3.78997 -15.7971 17.8585
-4.17664 -14.0654 17.0552
-2.95264 -13.1524 16.9082
-1.76564 -12.5479 11.8407
-1.26664 -13.5134 13.4322
1.84136 -7.73005 13.9225
0.763361 -9.26335 14.4902
1.22136 -10.7294 14.3392
0.851361 -12.5744 18.8312
1.91836 -12.3454 17.7562
-1.70714 -19.9312 15.8274
0.914694 -17.3261 15.5072
2.82736 -15.6534 15.9612
4.20311 -13.7216 8.09173
5.23036 -12.7744 11.2025
5.13436 -13.6894 13.6292
7.23936 -12.2634 16.5022
5.94522 -8.49235 11.9601
6.65436 -7.63335 15.0982
7.71236 -8.55035 15.7332
11.8294 -7.58335 18.0452
10.3494 -7.17535 18.0842
7.29336 -3.42135 18.4562
8.79936 -3.69235 18.3682
13.4017 -1.22702 19.6729
11.5344 -1.68235 20.1202
7.70136 1.08365 20.9632
9.21536 1.15965 21.1702
15.4794 3.27398 24.7709
13.1759 3.18365 24.3467
11.2854 2.95465 23.8122
6.67186 4.77815 24.8262
8.48836 5.34065 24.9162
10.4904 8.28365 28.0272
9.64436 7.00665 28.1302
6.65836 6.48465 30.4792
10.1231 11.5431 35.4904
8.52869 8.22498 35.0369
7.49536 5.97165 34.1672
3.81136 3.42665 35.9059
5.79936 3.15065 36.0412
7.17936 0.236649 37.9462
8.43336 -3.81435 38.2072
9.52636 -2.73935 38.2702
13.8059 -4.05985 39.5627
13.1454 -3.24435 37.9452
14.8849 -8.70785 37.6537
14.2934 -7.24435 35.3712
15.0894 -5.43835 35.6682
20.3354 -4.38885 35.9097
18.6664 -4.24635 34.9762
20.2884 -4.46535 31.5162
26.6774 0.0376488 32.7647
24.4747 -1.09368 30.8372
22.2394 -1.75635 29.6142
23.9059 -3.62835 23.4652
21.8109 -2.34335 24.2602
22.0664 -1.35935 25.9172
23.1394 2.14065 24.9222
23.7324 6.08265 22.4787
22.6344 4.54665 22.2012
22.6871 2.57232 17.6845
22.6164 4.35165 18.4752
24.7879 12.0701 18.9087
23.4171 10.1046 17.2882
22.0074 7.85165 17.1782
21.1834 6.29315 12.1922
20.9434 7.64265 13.4872
19.8054 10.0716 11.4912
12.2031 9.73998 12.2379
14.2994 10.3276 11.3737
16.1034 10.8316 10.7512
17.6231 17.3789 10.7319
16.6444 15.5711 9.63423
15.6574 14.0626 8.77723
21.1989 17.3091 5.01373
19.0544 15.0383 4.9139
16.8234 13.7426 5.06223
14.2014 9.98165 3.88423
14.1584 11.4606 3.49123
10.7534 14.4736 5.18423
11.0344 13.7146 3.88423
12.8274 16.1076 0.0232331
11.5654 15.3326 0.416233
10.2764 6.4539 -0.215267
9.54936 10.0366 -0.182767
9.57436 12.4506 -1.15577
9.79869 15.8549 -7.32477
8.68336 15.2211 -5.38927
7.81036 14.5606 -3.77177
3.53586 18.7736 -0.345767
3.31536 16.1946 -2.11444
4.06036 14.0496 -3.37277
4.51803 9.62432 -6.3491
3.53736 11.2986 -5.98877
-0.278139 13.9506 -7.32827
-0.0086387 12.1016 -7.12277
0.961861 4.69632 -6.2346
0.367361 6.69485 -5.55337
-1.79764 7.62565 -6.89877
-1.47364 8.67765 -7.97077
-3.28197 11.063 -12.2874
-3.43764 9.45065 -11.1658
-6.89464 7.52198 -11.8884
-5.49364 6.54565 -12.6378
-2.54031 5.10465 -18.4335
-2.94464 5.19765 -16.5528
-4.24864 5.93965 -16.2138
-7.02331 7.45465 -18.7205
-7.43764 5.66065 -18.4118
-4.30664 4.40798 -22.4405
-5.46964 3.63565 -21.0468
-1.99764 0.883319 -18.5988
-3.96864 0.933649 -18.7618
-6.50564 0.872649 -15.8488
-3.40721 -3.39764 -14.0569
-2.33264 -0.266351 -13.7728
-3.45964 0.732649 -13.4758
-5.60593 4.23722 -8.95891
-2.43964 3.73565 -9.80977
-2.16264 3.56765 -11.2998
0.896861 3.02065 -18.0143
1.36836 4.21932 -15.1661
1.27236 4.65265 -12.5988
4.23003 5.04565 -9.88144
3.49236 6.71365 -10.2518
2.83736 13.9946 -12.1598
3.59736 11.7906 -12.3668
4.12336 9.86165 -12.3818
10.0014 11.827 -10.9898
8.24436 10.9936 -10.8428
7.94336 9.92665 -11.9088
7.55836 3.29965 -11.6068
9.10969 4.63365 -12.4568
9.52436 6.53065 -12.6928
14.3759 12.9261 -12.7623
13.6964 10.018 -13.6901
12.4284 7.95065 -14.6258
12.0837 4.94498 -20.6451
12.7864 4.81165 -18.4143
13.4954 4.82965 -16.5728
16.2854 5.84065 -10.7018
16.4961 4.11965 -12.1381
16.1984 3.86265 -14.0608
19.8674 -0.721351 -16.8415
19.4264 1.04765 -16.2658
18.0484 0.963649 -15.6068
16.1267 -3.65268 -13.7941
17.3604 -2.13535 -13.4658
22.1914 -2.72735 -14.0528
21.1604 -2.53535 -12.9348
21.6587 5.22798 -12.4388
21.5219 2.93915 -11.9323
21.4244 1.03965 -11.5358
15.4317 0.193979 -8.50344
16.9874 -0.0843512 -9.67477
18.3934 0.362649 -9.23677
18.3151 -7.30365 -11.6345
19.8434 -5.00402 -9.2761
20.1214 -2.80835 -7.92477
24.3599 -0.688351 -9.00877
23.3494 -0.799351 -7.41377
20.4634 2.96065 -6.33477
21.4784 2.06065 -5.62077
17.9677 -1.47168 -3.59677
19.6444 -0.447351 -3.31977
22.0211 -5.37568 -3.78343
23.1294 -3.76535 -3.57077
22.7554 -2.60635 -2.62577
25.4404 0.181649 -2.73677
21.5289 5.53565 -0.656767
23.2357 3.21732 0.505563
25.0064 1.34865 0.912233
28.9774 -0.480851 3.04973
24.8854 -3.02668 3.41256
26.7304 -2.54135 3.06023
26.9704 -1.02035 3.11423
timestep
-14.5481 -3.33577 -44.4769
-15.1276 -0.873139 -44.7167
-14.6568 -2.08869 -43.745
-19.1879 -3.22087 -39.5064
-16.5722 -2.64977 -39.409
-15.6615 -3.4157 -40.2546
-19.1563 -6.5953 -41.9332
-16.8427 -7.78546 -41.5796
-16.0238 -7.32881 -40.2652
-8.92365 -8.67044 -39.9515
-11.3107 -7.58233 -40.3422
-12.382 -7.96596 -39.3229
-13.8407 -9.28132 -34.8213
-12.9035 -6.68683 -34.7975
-12.8058 -5.99784 -36.1565
-13.1066 -0.229627 -36.5993
-11.841 -1.51666 -34.5109
-11.2374 -2.82803 -34.8509
-4.6886 -5.51018 -32.6354
-6.92731 -4.86414 -33.9627
-7.87933 -3.8648 -33.1765
-6.59089 -0.599909 -29.6966
-5.94665 -2.37318 -30.417
-1.70364 -5.51397 -26.7613
-2.10402 -4.33324 -28.2106
-3.29011 -3.38733 -27.9653
-5.81323 -2.57618 -24.5722
-4.34115 -1.47336 -23.8867
-3.3856 -1.16396 -24.9542
-1.75549 3.22446 -22.9837
-0.825029 2.78286 -24.6044
-0.504105 1.32935 -24.6793
-1.39149 -0.00179208 -19.9188
0.47806 0.5311 -19.9924
1.04457 0.334117 -21.3297
7.19844 -2.2468 -24.4958
5.30098 -2.71017 -22.3073
2.92506 -2.96008 -21.4758
5.28292 -6.94438 -16.1571
4.93576 -4.77367 -17.6007
2.9906 -4.5624 -18.146
-0.770044 -6.70767 -17.2444
-0.285118 -5.46257 -16.5606
-4.38114 0.447055 -12.9063
-2.66637 -2.62069 -13.101
-2.29029 -5.1644 -13.4092
-5.06102 -8.08797 -11.8301
-5.72397 -6.66051 -12.8826
-7.07892 -2.52668 -15.5345
-9.24718 -4.49681 -14.8567
-9.07278 -5.23715 -13.4985
-11.821 -7.31432 -10.1445
-12.3346 -6.49701 -11.8122
-15.4666 -3.96618 -9.11575
-14.7534 -2.66514 -10.3642
-14.3856 -3.30786 -11.7896
-18.7798 -2.01307 -15.4689
-17.239 -0.511385 -14.6834
-15.24 -0.432775 -14.0925
-16.4324 6.31821 -15.232
-14.6643 4.80808 -13.4119
-13.0948 2.73246 -13.2417
-12.1304 2.59552 -8.64402
-11.6722 1.94487 -9.89826
-8.53197 -0.220299 -11.3787
-8.53272 -2.06534 -10.1611
-10.2229 -1.49383 -9.33399
-13.0278 -5.33414 -6.7686
-11.5386 -4.06353 -6.93547
-8.46688 -3.63149 -3.32934
-8.8067 -4.77898 -4.31012
-5.88442 -9.36259 -5.68412
-5.81106 -8.54621 -3.93573
-7.10354 -7.9787 -3.28445
-8.55555 -8.11427 1.32853
-7.13483 -9.11918 0.416958
-4.00778 -11.8793 2.90068
-5.34562 -12.0083 2.27663
-7.92177 -18.9952 2.97303
-7.79068 -16.6593 3.19215
-7.84405 -14.7039 3.3141
-11.3147 -9.91413 7.58556
-11.1482 -10.5357 5.3327
-9.99864 -12.2268 5.42027
-9.30579 -17.8424 9.9043
-8.94865 -15.4209 8.43581
-10.3213 -14.8287 7.99542
-14.1341 -16.9941 9.96092
-13.4623 -15.2009 10.087
-10.9786 -17.4033 15.6902
-11.7459 -17.2901 13.8849
-11.6972 -15.7591 13.3678
-10.0111 -11.9189 15.2173
-9.07629 -13.2047 14.211
-6.1962 -18.0336 17.4835
-7.27041 -16.7447 16.5567
-6.84633 -16.1738 15.2048
-7.59681 -20.2742 13.1862
-6.47188 -19.2169 13.0278
-9.60621 -19.4685 6.26137
-6.67147 -19.7063 7.9744
-5.04741 -18.6503 9.67053
-6.54246 -12.1236 6.08516
-5.44291 -13.6198 9.03826
-4.07602 -15.0878 10.6032
-3.69804 -13.1346 13.8766
-1.37538 -18.0106 14.5807
-1.58046 -16.0023 17.2557
-2.7148 -14.8957 17.1885
-3.77524 -12.5955 21.2501
-2.66695 -12.4896 20.2129
1.39186 -10.2268 19.701
0.967687 -11.3528 20.5477
4.03242 -14.594 22.7373
2.68911 -13.2577 23.4023
2.78728 -12.7654 28.0027
3.5521 -12.0572 26.8895
4.05734 -6.79311 30.0769
5.40332 -8.64521 29.5804
6.29673 -10.2605 28.8667
10.7943 -11.7083 28.3681
9.66198 -11.4027 29.9342
11.0407 -12.249 34.3197
11.0895 -10.9881 33.3785
14.1549 -9.18902 34.7591
18.4222 -14.6758 38.8729
18.1442 -13.4869 35.606
17.1221 -11.4481 34.491
19.3329 -11.7908 29.8296
18.3416 -12.7711 31.0941
18.4557 -16.5869 30.5587
15.0247 -17.7149 27.214
15.9958 -18.3631 28.2928
14.9821 -23.0724 27.9077
16.4058 -21.9492 27.0711
10.5014 -22.6925 23.5649
13.0033 -22.1723 23.3652
14.723 -21.3003 23.7987
17.965 -19.4801 20.6862
16.6398 -18.7129 21.7857
14.7233 -15.4536 22.4152
20.6391 -12.0099 23.5769
18.3703 -13.4135 24.7383
16.0385 -13.8477 25.5353
12.0132 -15.0177 30.8767
14.4729 -14.105 30.8475
14.5611 -13.255 29.0319
13.7987 -9.56318 28.9837
15.5022 -7.66277 24.9262
13.8647 -7.60791 25.7637
10.334 -4.53054 25.4995
10.778 -5.95493 24.2267
7.64456 -10.2212 18.993
8.11366 -7.70187 20.4451
9.22288 -5.46256 20.8737
10.9321 -1.7049 18.4865
9.22029 -2.21755 18.9618
5.74029 -1.36778 17.6015
1.95894 -1.06512 22.1066
1.70279 -1.53693 19.8285
1.9509 -1.83843 17.9466
-3.13773 -1.09066 12.4554
-1.4299 -0.745195 13.8576
0.235893 -0.264884 14.9064
2.18311 4.47526 20.1536
-0.260511 3.11204 19.1606
-1.17937 2.68107 16.7902
-5.67346 4.53992 15.6612
-4.17149 4.88678 15.5595
-3.38463 9.21994 15.3999
-4.77154 8.55848 15.2117
-8.6492 9.95598 12.9247
-7.27981 9.71421 12.5464
-5.50825 8.6582 4.28968
-6.07147 9.35189 7.61881
-6.64101 11.3646 9.16461
-5.63443 18.6421 7.08496
-6.51269 16.5367 7.51571
-7.3687 14.802 7.93329
-14.629 12.944 3.50769
-12.2723 14.3006 4.65623
-9.96526 15.085 5.28761
-6.35891 17.17 2.29346
-8.17288 17.5615 2.88425
-9.41375 22.1126 1.01688
-9.49776 20.2644 0.497069
-15.8691 20.0898 -4.15929
-14.3891 19.0206 -1.95907
-12.0071 17.8808 -2.73969
-10.8011 18.8606 -2.69134
-9.78659 21.766 -6.94525
-10.9111 20.3196 -6.18471
-14.0871 19.1628 -8.42227
-12.5768 18.1614 -8.85499
-9.51896 16.0524 -14.0954
-10.5266 16.361 -12.3791
-10.7737 17.7469 -12.0763
-10.4307 20.3409 -15.0207
-11.945 19.4038 -15.288
-10.9534 16.9954 -19.4516
-12.229 16.7298 -18.0515
-11.3916 12.277 -16.542
-13.0651 13.2743 -16.6581
-14.0395 14.9634 -13.3785
-14.459 9.5556 -12.0285
-12.6832 11.5818 -10.1242
-12.9361 13.0856 -10.2626
-15.2944 15.3456 -5.87651
-12.1168 14.2309 -5.78196
-11.3978 14.4841 -7.1214
-6.62615 16.5848 -12.0385
-6.86824 15.4594 -9.26465
-7.73784 15.3723 -6.80604
-6.84141 15.0479 -2.89868
-6.45431 16.8223 -3.46433
-5.49118 23.9407 -3.66118
-5.11722 21.6696 -3.47202
-4.26418 19.9578 -3.47212
-3.34485 19.6831 1.67508
-2.00789 18.5468 0.771226
-1.79811 18.9978 -0.699782
-1.59944 15.143 -4.37908
0.112268 16.599 -4.56406
0.621071 16.9381 -2.67545
5.28538 14.6792 3.38952
4.36537 15.8402 0.772399
4.29565 16.4503 -1.70867
9.23187 18.8415 -2.38027
8.62813 17.2238 -3.9273
7.76441 15.7392 -2.91299
10.0366 9.59037 -2.86716
9.59151 11.4942 -1.74045
10.298 13.2623 -1.72109
15.8846 16.1157 -1.15176
14.4742 14.835 -0.907925
14.0036 14.1319 -2.20552
17.3203 11.794 -5.96724
16.9647 12.6008 -4.17111
20.6892 11.0948 -1.98756
20.3441 12.5858 -2.44518
22.3648 16.4602 2.22559
22.8267 15.6102 0.037772
23.165 15.0947 -1.81133
29.0132 12.3641 -3.57773
27.4541 12.9214 -2.59209
26.0467 13.1642 -3.29977
20.8318 13.149 -9.51357
22.3047 11.0065 -7.26797
23.8384 10.8173 -5.27368
23.6549 8.34656 -0.977194
23.8103 7.93648 -2.75348
24.3653 3.40744 -3.5093
23.3666 4.13869 -2.66587
25.3547 2.71875 1.11248
24.0232 4.18763 1.11776
28.4082 5.98022 4.08716
27.3091 7.24447 3.00833
25.7699 7.10085 2.92874
24.4357 10.6173 3.25661
20.9566 15.7539 8.3136
22.3241 13.4071 6.82717
23.9202 11.531 6.97931
24.6876 9.00712 11.5022
20.8248 8.31515 9.70817
22.6831 7.73519 9.75416
23.6506 8.91928 9.67485
timestep
21.1343 -21.7375 -13.4594
18.8995 -21.3205 -14.2992
20.2854 -21.8976 -14.5732
17.8694 -21.2605 -19.3097
20.4646 -20.7464 -19.1752
20.9378 -20.1124 -17.8436
22.5253 -17.8553 -21.6316
20.6992 -16.3613 -20.2274
20.9113 -16.3904 -18.6875
14.323 -15.1539 -15.9216
16.4112 -15.9367 -17.2682
17.7985 -15.9996 -16.539
14.9754 -14.3252 -11.9485
17.2526 -15.8172 -11.8325
17.3159 -16.8484 -12.9085
15.3524 -20.2385 -15.9997
13.9051 -19.9362 -13.8628
13.9019 -18.5508 -13.2829
9.29083 -15.2569 -8.79079
10.2673 -15.9964 -11.1748
10.8512 -17.3965 -11.2041
8.30539 -20.1288 -8.34839
8.18385 -20.0204 -10.3463
3.09421 -23.172 -13.1512
4.57475 -22.8163 -11.9106
5.00917 -21.412 -11.8745
2.25283 -17.5457 -14.2137
2.61938 -17.311 -12.3777
2.4373 -18.7208 -11.6613
-0.690608 -22.5401 -9.666
-0.316246 -22.6444 -11.5244
-0.398025 -21.3189 -12.0716
-2.6874 -18.205 -15.1981
-4.13157 -19.1294 -14.2529
-3.75755 -19.9995 -13.1019
-7.41375 -24.1184 -7.36268
-7.13153 -22.3463 -9.66368
-7.06333 -21.6737 -11.9819
-9.97902 -19.4041 -18.4337
-10.2754 -19.7435 -15.8438
-8.85637 -20.9934 -15.1693
-6.52308 -24.2217 -17.7753
-6.08326 -22.8306 -17.2939
1.59471 -20.5019 -16.4855
-1.32906 -22.3163 -17.2121
-2.92947 -21.5559 -19.0766
-4.138 -19.8341 -22.9992
-2.32333 -20.0804 -22.4239
2.79288 -18.9544 -20.433
1.18507 -16.8975 -21.7682
0.265126 -17.3851 -22.8729
0.112075 -17.0273 -27.6536
1.59627 -16.6934 -26.4585
2.29762 -10.2249 -25.7113
1.26226 -11.8416 -26.1749
1.65422 -13.0101 -25.388
3.87875 -13.6877 -21.3857
2.12755 -12.7953 -20.2662
0.967393 -12.3521 -21.7696
-6.12136 -13.666 -21.1374
-4.03498 -11.4363 -21.4811
-1.94744 -10.2599 -20.5316
-2.33632 -6.06036 -18.1177
-2.19831 -7.5517 -17.7877
-1.63766 -11.9071 -13.1015
-3.15061 -10.2338 -13.3862
-3.53075 -8.60206 -14.3684
-7.02557 -5.34888 -14.6424
-5.93954 -5.94923 -13.1714
-6.16805 -5.20079 -8.5408
-7.08768 -5.98186 -9.4775
-12.9219 -7.91773 -7.05222
-11.1106 -7.55384 -7.31607
-10.573 -6.27596 -7.92109
-11.4638 -1.44599 -7.57953
-11.4514 -2.94844 -6.27191
-12.6264 -1.63818 -1.93887
-13.3959 -1.96142 -3.2504
-16.8486 -1.65291 -5.53971
-17.9173 -1.8244 -3.46245
-16.8208 -0.828419 -2.1937
-17.2622 4.45215 1.49506
-18.0214 2.27629 1.37731
-18.7028 0.593703 0.701105
-24.5915 -1.6042 4.5699
-21.906 -1.06885 3.71112
-21.881 -0.388452 2.39333
-25.5499 1.89717 -0.134112
-25.2367 1.28006 1.58251
-27.3235 3.42787 4.81151
-28.4165 1.87742 4.91332
-27.5015 0.625787 4.5816
-30.582 -3.37462 2.51364
-28.9994 -2.586 3.32335
-24.0558 -7.02315 3.36037
-25.355 -5.68998 3.50451
-26.4647 -5.31522 2.50339
-27.143 -7.42613 -1.37281
-26.1816 -7.8814 -0.285798
-22.0242 -4.77787 -6.49789
-22.0758 -5.62855 -3.05578
-22.5344 -6.83158 -0.881623
-14.1836 -3.51223 0.776295
-17.0404 -5.38358 1.24997
-19.2713 -6.55904 1.02837
-19.0968 -8.67682 4.17176
-15.7507 -5.08166 10.0848
-17.2077 -5.45628 7.22941
-18.1534 -6.6284 7.29673
-21.3487 -7.56605 10.7124
-20.2747 -6.49596 10.3771
-20.4494 -3.00807 13.5144
-19.6725 -4.36821 13.3718
-17.356 -6.34446 17.2424
-18.6276 -4.85652 16.9578
-20.9235 -1.54999 19.5027
-19.6838 -2.41926 19.6788
-15.2148 -3.35691 24.329
-16.649 -1.86774 23.1705
-18.4535 -2.59681 23.3534
-22.0472 -4.53002 26.8301
-20.5878 -3.45339 26.3843
-19.5507 -0.591515 29.7852
-18.6567 -1.66137 29.0888
-17.1183 -3.62631 31.9557
-13.0404 -10.1262 36.3472
-13.4546 -7.0162 34.8342
-13.8698 -5.15745 33.1604
-9.28166 -3.73065 33.4286
-10.2747 -4.54995 32.0265
-8.32915 -6.6982 29.4688
-6.67989 -11.2876 30.3569
-7.95548 -10.3791 30.2573
-11.9745 -12.9151 31.4113
-10.5729 -12.1861 32.4053
-8.9283 -7.35342 37.8836
-8.75758 -9.90907 36.9651
-9.27824 -11.4682 35.8834
-9.41411 -15.3978 38.5634
-10.5895 -13.9863 38.2482
-13.2073 -13.3276 40.8122
-10.4606 -6.43298 41.4096
-12.9559 -7.94812 40.9767
-14.7372 -9.78655 40.9017
-21.9095 -11.563 42.2984
-19.6439 -10.1789 42.5784
-18.4854 -9.88959 41.0015
-20.4961 -9.27106 37.7006
-19.7452 -5.98757 34.4846
-19.2385 -7.8157 34.4325
-16.2581 -10.4547 30.9778
-16.9985 -8.66716 31.4957
-13.416 -1.81972 27.1608
-14.3524 -4.36178 28.2434
-15.7314 -6.41973 28.6889
-18.9214 -7.19282 25.589
-17.0376 -6.96142 25.1583
-15.9453 -6.5822 21.642
-13.4568 -3.17402 15.1473
-13.678 -4.15931 17.2484
-13.6408 -5.28249 18.8556
-7.90468 -9.17801 19.6659
-8.89432 -7.17515 19.208
-9.77916 -5.31341 19.0969
-5.94964 -7.749 15.5618
-6.73972 -4.87505 15.6221
-8.75586 -3.34005 16.0408
-9.61939 1.29593 15.7669
-9.85595 0.0982067 14.9222
-12.2467 1.72766 11.4083
-10.6964 1.5588 11.493
-7.80053 3.08605 8.04389
-8.35439 3.69192 9.35456
-5.44468 10.2264 13.8458
-5.96746 8.3227 10.9748
-7.55466 7.39846 9.21026
-10.2085 12.4895 5.45116
-8.4684 11.2208 6.19647
-6.9962 10.0477 6.63381
0.23628 6.3237 4.77099
-1.2292 8.886 4.7417
-3.23342 10.2149 5.75546
-1.59618 14.2794 8.12054
-2.69091 13.9358 6.54589
-5.05287 17.5037 3.76334
-3.29093 16.7415 4.1817
4.74966 16.3244 0.075561
1.95672 16.7212 0.482554
1.29542 16.6232 3.10135
0.350321 17.6909 3.61796
2.67004 21.8037 3.61421
1.04917 21.3459 2.6185
0.0690978 24.5484 0.698263
0.64907 23.3714 -0.56104
4.98617 21.0556 -1.51303
3.61456 19.6167 -1.65178
2.13263 20.1602 -1.98108
-0.229911 17.8676 -4.28888
-0.910331 17.9048 -2.534
-3.78653 15.0862 -0.278839
-1.8928 15.522 0.211335
-0.569437 10.3642 -0.12857
-0.0591991 12.092 0.602474
3.17709 12.8141 2.42576
9.16163 10.9433 -2.09201
6.47178 12.4419 -1.10128
6.44605 12.3826 0.475501
8.58663 13.8443 5.323
10.3062 14.7391 2.63898
9.37785 14.8027 1.43622
8.27679 20.3301 -1.7889
10.146 18.1801 -2.27901
11.1152 15.871 -1.71681
12.2281 14.254 -5.17458
13.5016 13.8197 -3.83516
19.2566 10.8583 -3.03359
18.1664 12.7238 -3.95247
17.1994 14.3782 -4.50537
18.9181 13.4192 -8.75678
17.3058 14.4342 -9.2378
16.9613 15.5297 -8.21674
13.1446 18.4914 -7.88852
14.1551 19.6229 -9.5805
15.1828 18.1005 -10.2731
13.0714 15.5275 -17.0476
14.9781 17.3573 -15.7258
16.0122 18.8073 -14.0165
21.1961 23.7226 -15.5269
18.9841 22.961 -15.731
17.3407 21.893 -15.8021
12.9985 26.0866 -19.139
14.1384 24.0885 -18.7823
15.9149 23.2719 -19.0115
20.694 27.6763 -19.9712
19.1737 26.7305 -19.3964
19.089 25.2213 -19.6031
22.4498 21.564 -20.0525
22.3906 23.391 -19.2873
25.8282 25.5766 -16.7864
25.6514 24.9003 -18.1203
31.1598 21.2228 -22.0048
30.149 22.5923 -20.4074
29.1171 23.7435 -19.1383
30.4231 27.7072 -15.8751
31.7446 26.3423 -16.198
31.8853 25.6826 -17.5329
35.719 29.8706 -20.5305
36.3085 26.3194 -20.3946
35.5802 25.2498 -18.2588
39.461 26.5027 -15.8147
38.4413 24.8531 -15.7017
37.1996 20.5636 -13.7376
37.5612 22.0414 -13.3503
36.6633 23.6261 -8.77167
37.6057 22.1423 -9.59267
41.3501 18.9488 -7.04604
39.5744 19.517 -6.1753
38.2801 19.5216 -6.91665
35.974 17.645 -4.57213
29.4729 20.6339 -8.34968
31.2123 19.2291 -6.33715
32.2606 18.265 -4.23969
27.943 16.5109 -0.989875
31.3128 17.8562 0.724865
29.7133 18.4253 -0.231652
29.5066 17.7453 -1.6235
timestep
-7.37908 -11.9947 -36.2326
-8.27327 -9.95859 -37.3483
-7.13533 -11.052 -37.2637
-4.73947 -7.05823 -40.6908
-3.51081 -8.37238 -38.7878
-3.84183 -9.80199 -38.6068
-2.38854 -10.5989 -31.3455
-3.61687 -10.3315 -33.7297
-2.75008 -10.7396 -35.0313
-5.21172 -14.3403 -38.9468
-4.64393 -14.8712 -36.4372
-3.28135 -14.3929 -36.0367
-1.45091 -13.5917 -41.4043
-0.648935 -15.4695 -39.7487
-0.273213 -14.8184 -38.4114
0.389219 -8.93404 -39.4623
0.691062 -10.2408 -37.1274
1.32142 -11.657 -37.053
0.326202 -14.0265 -30.3375
-0.197006 -13.6636 -32.8842
0.919723 -12.9447 -33.539
5.35994 -13.4085 -32.6297
3.89103 -14.417 -31.6926
1.91497 -18.3074 -28.1189
2.57549 -16.5652 -27.4701
3.86986 -16.0093 -28.2992
5.33214 -20.3957 -25.9255
6.10618 -18.7431 -25.1862
6.51103 -17.7182 -26.1877
11.3901 -16.5993 -29.021
9.66146 -16.811 -29.9352
8.63811 -17.8444 -29.3574
7.5828 -22.187 -30.4985
8.92402 -21.9511 -31.8222
9.86346 -20.6758 -31.5556
15.4285 -20.2501 -33.6849
12.8989 -19.1208 -34.9191
10.3979 -18.4428 -34.5888
5.52524 -21.1181 -38.307
7.73461 -19.7202 -38.643
7.48717 -18.5535 -37.0601
3.82951 -15.692 -38.0384
4.21655 -16.762 -37.0366
-1.33198 -18.6322 -29.7245
0.835116 -17.8567 -32.3899
1.05418 -17.8028 -34.9434
-2.88567 -18.5384 -37.4581
-2.6889 -18.2977 -35.6184
-5.76344 -14.6837 -32.358
-4.65866 -17.1729 -31.3948
-4.50571 -18.3269 -32.256
-6.31326 -22.6011 -31.7497
-7.00143 -20.916 -31.0992
-4.18414 -19.6405 -26.8957
-5.45743 -21.0086 -26.5503
-6.76446 -20.7881 -27.3391
-11.046 -16.2933 -25.381
-10.9828 -18.4955 -25.4801
-9.11598 -18.656 -25.3191
-3.85492 -13.7671 -23.3274
-6.0951 -15.7475 -23.4595
-7.42856 -17.4428 -22.2452
-8.17463 -20.3352 -18.6327
-8.4249 -18.8712 -18.8838
-11.2881 -17.1186 -17.0374
-10.1775 -16.2129 -15.2521
-8.46214 -16.943 -15.5337
-4.17041 -15.5202 -14.1172
-5.32841 -16.8722 -13.3619
-6.41766 -18.3372 -9.04051
-6.90419 -17.2272 -9.84863
-9.92308 -11.8193 -7.95488
-9.76994 -13.7321 -8.25291
-8.67208 -14.6904 -7.65614
-7.94591 -15.453 -2.90701
-9.20672 -14.3243 -3.92622
-13.1237 -11.963 -2.70984
-11.713 -12.0147 -2.17082
-11.7883 -10.3112 4.7874
-11.3739 -9.39372 2.64091
-12.1134 -10.7062 1.44582
-15.5974 -16.3255 3.73219
-15.3377 -14.14 3.0497
-15.5711 -12.2497 2.52057
-16.9225 -7.8878 -0.367451
-18.9193 -9.13839 1.26428
-18.4698 -9.72833 2.56521
-22.2863 -12.0863 4.18322
-20.6126 -11.7588 5.05412
-16.5637 -9.72542 8.40359
-17.9115 -11.0738 8.85681
-18.1245 -12.2566 7.91677
-21.5396 -15.4326 8.16068
-20.1719 -15.1249 9.3649
-17.6324 -19.1491 12.6305
-16.7903 -17.6421 11.8053
-17.341 -16.1926 11.6905
-15.3049 -12.0671 12.6307
-14.934 -13.2522 11.6795
-10.9346 -13.9183 5.67434
-10.7738 -12.4928 8.85055
-11.1634 -13.3626 11.1537
-3.60079 -12.4832 15.1986
-6.73628 -11.8084 13.7343
-8.95418 -12.8085 14.2043
-9.79228 -13.0131 17.9817
-3.05492 -14.1475 21.942
-5.304 -13.8823 19.5571
-6.51582 -12.893 19.9999
-6.23725 -8.90273 22.5927
-5.27235 -9.70986 21.7382
-0.566165 -10.3831 22.0329
-1.75616 -10.4748 22.9246
-1.44507 -11.9494 27.8871
-0.469508 -10.9559 26.5051
3.91042 -8.82109 27.0242
3.38202 -10.1877 26.8319
9.30793 -12.0834 25.4687
7.74709 -11.0635 26.9922
6.42844 -12.2977 27.93
5.66271 -9.38394 31.637
6.10066 -11.2182 31.5469
7.55459 -14.2803 34.255
6.0508 -14.1795 33.8248
3.31468 -14.9981 36.3938
1.01907 -11.1419 42.9698
0.0524963 -13.0773 40.1856
0.164581 -13.3814 37.6786
-2.50661 -10.4159 35.1332
-0.863076 -9.9201 36.3477
-0.37598 -6.38156 37.532
2.60584 -5.21146 41.0276
1.20146 -5.91187 41.0351
-2.11159 -8.14602 43.5045
-1.65307 -6.28623 43.4356
3.26295 -6.74428 48.5559
1.74996 -5.22565 46.9782
0.31098 -4.25015 46.0087
-2.39317 -0.23859 45.8732
-1.10696 -0.994536 44.671
0.480144 1.14545 42.0522
7.27769 1.45042 43.2898
5.17885 0.0599564 41.6587
3.28495 -0.419067 40.0429
7.05279 -1.39882 33.8994
4.57819 -1.6186 34.8933
4.05723 -2.07744 36.7514
4.79412 -5.78853 36.9698
5.01189 -10.3614 35.9735
4.16501 -8.95542 34.9971
1.57243 -8.63694 31.1102
2.09554 -10.202 31.9866
-1.80913 -15.466 34.6075
-0.0534745 -14.9246 32.1694
1.34957 -13.6154 30.4097
3.38229 -16.6507 27.3622
2.77166 -14.7823 27.1466
-0.0678026 -14.249 24.5735
3.0229 -17.2291 19.0766
2.37668 -15.5185 20.4711
1.76249 -13.8914 21.3335
-2.18875 -16.8411 17.08
-1.42514 -14.8212 17.8487
-0.804439 -13.0893 18.626
2.62008 -7.23566 15.5454
0.0333234 -8.59167 16.398
-1.95245 -9.60183 17.5814
-6.64271 -8.42247 18.5914
-5.58394 -8.28292 17.4982
-7.17489 -6.5706 13.395
-6.94233 -5.94017 14.7864
-9.11646 -1.96191 16.5412
-9.47491 -3.16566 15.6875
-17.669 -3.41394 14.7834
-14.246 -3.5897 13.781
-12.2221 -2.34024 13.1182
-16.987 0.542902 14.0634
-15.0933 1.14728 12.873
-13.2563 1.13266 12.2051
-16.9094 7.47812 11.0475
-14.4323 5.81499 11.4777
-12.1753 4.68932 11.6804
-6.9177 4.00345 10.9167
-8.37127 5.01795 11.942
-7.51836 8.16977 15.4558
-6.5719 7.82923 13.8739
-0.559986 9.45072 7.42563
-2.77777 10.2217 8.95515
-3.99383 8.11927 10.1393
-3.53977 7.87114 11.5603
1.10446 7.04673 12.7666
0.131541 8.56762 11.8538
1.84327 12.2496 11.4353
2.19858 11.1632 9.96468
3.58909 11.4479 4.81629
4.28703 9.9515 5.75148
4.7357 10.2644 7.20007
8.66577 9.34698 6.87447
8.433 11.2507 6.72976
8.62723 16.1121 6.06734
9.50835 14.5886 5.21578
12.3197 14.6182 0.789173
12.2162 15.2345 2.62205
15.0425 17.6347 3.56219
13.5958 23.6303 2.45883
12.2921 21.4115 4.58578
13.264 20.5634 5.35769
13.2476 16.4214 8.37856
12.8058 19.3596 9.73258
11.8887 20.1784 8.86928
12.5071 23.403 14.8171
11.9293 24.4114 12.0685
11.9647 23.939 9.53871
11.5652 25.4322 5.842
13.3658 25.2502 6.23979
19.0055 24.356 9.0235
17.9446 24.4954 6.9441
16.8829 26.1841 6.92409
18.6095 23.867 3.14509
17.785 25.3917 2.36045
17.658 26.5999 3.31521
18.7241 31.5441 4.14523
19.1438 31.528 1.89856
17.8367 30.0681 1.61094
11.4807 27.2564 -2.39954
13.2803 29.4503 -1.3624
15.5005 30.7523 -1.33013
18.5856 35.8353 -3.34498
16.4819 35.0396 -3.22116
14.744 34.0898 -2.85854
8.44693 36.3436 -3.9103
9.8059 35.0783 -2.60018
11.1845 35.0603 -3.92872
12.3488 38.063 -9.39602
11.7143 36.5949 -8.31988
11.2295 37.151 -6.95053
7.38799 38.0043 -9.2881
7.67223 38.3189 -7.42372
3.89571 39.3896 -5.14228
4.27485 38.1669 -5.75422
1.2826 35.5718 -1.41431
1.3041 35.5094 -3.66529
1.20026 35.8822 -5.60283
-3.91896 36.2207 -4.7715
-3.29649 37.3217 -6.25199
-2.10478 36.9227 -7.06704
-3.12371 44.2752 -8.18289
-0.613767 41.8442 -8.76131
-0.833205 39.475 -9.68181
-0.696206 40.3436 -14.3955
-0.0843168 38.9078 -13.2996
0.909678 34.8915 -14.9491
2.00993 35.8617 -14.4633
6.13379 32.972 -14.528
5.4238 34.617 -15.3613
8.14632 38.1173 -18.8857
8.11848 36.181 -18.7719
6.90691 35.3017 -18.8129
7.18431 33.3755 -22.1043
15.2291 35.9434 -24.0378
12.8495 34.3235 -23.5674
10.5825 33.0567 -23.7714
7.55591 31.2327 -26.8903
11.4508 28.8754 -26.6428
9.65947 28.916 -25.7931
9.09513 30.385 -25.81
timestep
-17.1902 -18.241 -9.74526
-18.3221 -16.1998 -10.5443
-17.4549 -17.3718 -10.9212
-15.3935 -16.9831 -16.3537
-15.2119 -15.153 -14.4696
-14.8516 -15.7172 -13.1436
-14.1263 -11.1536 -7.47657
-14.9914 -12.4695 -9.61526
-13.8725 -13.0258 -10.5837
-12.5367 -18.6165 -10.6633
-11.8488 -16.7622 -8.81285
-11.1695 -15.4303 -9.3646
-10.4367 -13.4159 -14.2185
-8.97753 -15.4199 -13.5086
-8.54717 -15.4466 -11.9974
-10.1177 -10.426 -11.2296
-7.53322 -10.9413 -11.3818
-7.21188 -12.1496 -10.547
-9.8677 -9.51506 -7.07987
-10.1143 -12.128 -7.01098
-8.70883 -12.7561 -7.14946
-6.77618 -17.1782 -6.03929
-8.35931 -16.1252 -5.51242
-11.5023 -20.2106 -4.55025
-11.7334 -18.7477 -3.32184
-10.4924 -18.0195 -2.93496
-5.88767 -21.3797 -2.78617
-6.95679 -20.8286 -1.23904
-7.48092 -19.3176 -1.22464
-4.20209 -18.2731 1.11736
-4.19955 -16.4116 0.297454
-4.92185 -16.4569 -1.02079
-0.902614 -15.4395 -3.45875
-2.12838 -14.6563 -4.57117
-3.43939 -14.2851 -3.77336
-5.31435 -6.41395 -4.70466
-4.58583 -9.25468 -5.33894
-4.78623 -11.6663 -6.21104
-0.523957 -12.6002 -11.7085
-1.81448 -12.5788 -9.43928
-3.46099 -13.7299 -9.01961
-5.46046 -17.9285 -10.0553
-4.11827 -17.2421 -10.342
2.3351 -18.0793 -12.2177
-0.525181 -19.3186 -13.6092
-3.06553 -18.672 -13.7166
-5.57736 -22.7142 -14.6218
-4.35813 -22.2449 -13.3667
-4.57697 -25.0483 -8.13544
-2.58544 -25.2036 -10.0669
-3.11902 -25.2852 -11.4888
-4.11586 -29.1132 -13.8671
-4.61423 -28.7972 -12.0153
-1.45258 -31.9113 -7.06983
-1.98773 -30.434 -8.26643
-3.30416 -30.712 -8.98107
-5.88165 -33.9506 -8.49162
-7.33156 -33.0601 -6.95653
-6.57816 -31.3378 -7.35752
-8.99087 -23.1884 -4.6307
-7.80489 -25.901 -5.12666
-7.59402 -28.3997 -5.0532
-6.53668 -31.229 -1.24155
-7.71733 -30.5538 -1.95721
-13.1556 -31.5632 -2.19286
-12.2242 -31.3555 -0.0981029
-10.4705 -31.0221 0.696307
-10.4938 -29.4517 5.04228
-11.103 -31.1766 4.42322
-12.4846 -34.8621 6.95331
-13.0364 -33.5026 6.58797
-16.3765 -30.251 11.3123
-14.9183 -30.6205 10.0654
-15.16 -31.0704 8.61941
-15.1203 -27.3704 4.76676
-14.7819 -27.8843 6.62875
-13.397 -24.1847 9.2994
-14.5895 -24.4692 8.38618
-20.23 -23.0152 7.05317
-18.2357 -22.0804 7.63495
-16.4167 -21.3289 7.68971
-14.8761 -15.7992 11.7619
-14.6723 -17.5459 10.3316
-13.8776 -18.8837 9.11787
-12.3478 -22.2387 5.98611
-10.1499 -20.5417 6.74452
-10.3419 -19.9463 8.11514
-7.61051 -19.3495 11.4427
-7.17779 -18.8239 9.65914
-4.17277 -17.4421 5.33033
-3.71038 -16.6456 7.04994
-3.90282 -17.6496 8.29879
-1.19907 -19.7563 11.613
-1.93733 -17.949 11.5715
-2.99484 -12.7828 9.9338
-2.7449 -13.1914 11.8314
-1.73634 -14.2842 12.2175
1.6517 -12.6568 15.0664
0.148936 -12.7434 15.0777
-7.23204 -11.8179 16.1237
-4.15637 -10.2725 15.5291
-1.94115 -9.50642 14.6408
2.49881 -6.70342 8.07194
0.471813 -7.07205 10.9139
0.0106399 -6.55188 13.3629
0.78626 -3.50967 15.4776
-0.488724 -5.52136 22.7271
0.515188 -5.16377 19.5369
0.695985 -3.63663 19.2709
1.85003 -0.236856 22.5858
2.04831 -1.73536 22.408
4.77214 -5.01246 24.7282
3.31 -4.44291 24.7709
1.32202 -6.88533 29.2105
2.28571 -5.41253 28.3404
2.43949 -2.55965 31.8949
3.51063 -3.34527 31.2597
8.81807 -6.44309 30.8686
7.7478 -4.67882 32.1326
6.67344 -3.47791 33.2137
8.5155 0.691127 31.7384
7.73997 0.182422 33.4178
8.25578 2.4186 37.5064
7.28463 2.64154 36.2699
6.12781 6.2959 36.2142
-0.468586 11.6012 35.516
1.64144 8.86507 36.0295
2.37968 6.57431 35.4771
-1.05851 4.58299 32.6149
0.150587 6.21631 32.5409
-1.59681 8.89628 30.3248
0.0642238 10.8542 26.8188
0.53488 11.127 28.2498
4.26028 13.8493 29.3699
2.70617 14.2551 28.2643
0.767319 19.938 26.9045
2.24574 18.6169 25.0177
2.14925 16.7194 25.5322
3.95147 16.5194 21.2855
3.71015 14.9688 22.4941
5.57227 11.5835 22.3834
8.7393 8.00711 28.5759
7.49374 9.69914 26.5104
5.5151 8.97949 25.0652
-0.726271 5.37298 27.9447
1.5724 6.61945 27.7764
3.12968 7.89597 27.7799
3.5803 8.26625 31.5268
4.89202 3.31923 33.2178
4.11727 4.50534 31.9008
4.21388 2.38309 27.7897
2.69627 2.67302 28.9933
-6.08536 1.93759 28.8905
-3.1855 1.80296 28.4109
-0.691943 1.25532 28.2484
-1.72064 -3.45156 27.1521
-1.08725 -1.93623 26.2101
-3.17128 -2.84584 23.1227
-8.9881 -5.37584 22.0157
-6.67536 -5.87324 21.61
-4.71728 -6.03957 21.4906
-5.10145 -5.64647 16.6892
-2.87913 -5.95912 16.9838
-2.76234 -7.14443 18.5811
-0.63672 -15.4015 19.9744
-0.195223 -12.5702 19.1168
-0.393679 -10.1422 18.5331
3.18708 -7.26918 17.5846
2.21993 -8.07797 16.8226
2.97672 -10.0545 12.673
3.74296 -8.97889 13.3986
7.09234 -7.10617 10.5881
5.81547 -6.68037 11.1274
4.97031 1.91913 7.77202
5.43829 -1.5211 8.4859
5.33233 -4.05536 8.29187
4.31038 -7.9018 5.32252
3.86997 -5.97383 4.00249
5.1109 -4.4319 4.45259
-1.98549 -2.01236 5.12136
0.860836 -1.99314 4.25184
3.24348 -1.30794 3.51525
4.24676 1.67847 0.0991836
4.45043 2.02813 2.01675
6.64008 4.92053 5.13388
6.25396 5.11049 3.30579
13.531 6.90969 0.368232
12.0066 4.77566 -0.786059
9.74314 4.28573 0.525585
8.54105 5.27946 0.290114
7.47503 7.35745 -4.18365
8.88131 6.17677 -3.39511
11.7327 4.66107 -5.60457
12.3324 6.04168 -4.62828
17.3711 7.69137 -5.64423
16.453 8.70823 -4.30868
14.919 8.93685 -4.58012
13.2992 12.4414 -4.57731
13.5778 11.9954 -6.3323
14.6003 11.5984 -11.0413
15.4164 12.6498 -9.61337
14.6905 17.4396 -10.4778
16.1918 16.3063 -10.7025
19.4793 18.1594 -10.0884
19.3481 14.4823 -6.89665
22.4095 15.6241 -7.31078
22.566 16.2724 -8.6731
22.5198 11.6112 -8.4445
22.3047 12.7678 -11.5223
22.8655 14.1684 -11.6801
16.0992 13.6744 -16.005
18.8773 14.6501 -15.5973
20.556 15.8173 -14.0705
20.395 19.3035 -16.1125
19.2941 19.4747 -14.5856
17.5185 23.4781 -10.4877
15.7327 22.8967 -11.917
16.2782 21.2052 -12.9355
11.2287 20.7211 -16.9952
12.4335 20.5918 -15.4783
13.4844 21.6655 -15.5443
13.1171 27.1483 -20.1701
13.956 26.0046 -18.4285
13.3071 25.1657 -16.7667
7.36789 27.584 -11.7695
8.87359 26.4917 -14.1061
9.6434 26.1575 -16.5236
12.7465 32.0169 -16.6271
11.0036 30.7173 -17.5197
9.55052 29.5245 -18.0489
3.90951 29.7706 -22.3332
6.03156 29.1342 -21.805
7.83646 29.8729 -21.4834
12.031 33.063 -25.0902
10.9372 31.5859 -24.5234
9.61316 32.0448 -23.9855
5.10453 34.0122 -24.688
6.86126 34.1779 -25.5521
7.98362 35.8965 -29.6821
7.36639 36.5051 -28.4162
8.99327 43.769 -28.299
7.90213 41.7552 -28.3491
6.65187 40.1846 -28.7379
1.98963 37.3592 -28.4117
2.23495 39.061 -29.389
3.3742 39.3233 -30.3873
5.14412 39.7414 -39.3651
3.50521 40.2319 -36.2889
2.37228 40.1301 -33.9459
-1.95588 42.0756 -33.2363
-1.38127 40.3937 -33.7586
-4.29694 36.7383 -34.7875
-3.17108 37.5567 -35.4158
-1.76915 37.7684 -40.1861
-3.50801 37.7455 -39.1811
-3.57855 32.654 -39.4212
-5.37048 33.3825 -39.2707
-5.7851 34.7856 -39.7975
-9.55354 34.4291 -39.3077
-12.9201 27.6071 -38.1247
-11.434 29.8465 -39.524
-10.1571 31.2612 -41.1961
-13.8085 31.139 -45.1361
-9.81849 29.8833 -45.7616
-11.5196 29.1101 -45.2125
-12.3541 29.9996 -44.1932
timestep
-11.0947 -30.9171 -12.3232
-9.60111 -29.2042 -13.1167
-10.4339 -29.7032 -11.9893
-15.0592 -24.4036 -13.3541
-13.35 -26.5385 -13.6383
-13.5151 -27.4804 -12.5516
-20.2865 -29.2963 -14.4426
-17.6733 -29.3596 -13.9121
-17.1605 -28.1941 -13.1394
-15.0575 -30.9184 -8.6191
-17.6622 -30.2761 -8.93348
-17.8362 -28.903 -9.49923
-12.29 -27.8977 -8.69601
-14.3402 -27.1663 -7.23617
-15.4755 -26.4007 -7.88983
-17.0885 -21.4476 -5.87871
-15.9808 -21.7454 -8.25407
-14.8595 -22.7865 -8.29723
-13.4452 -19.1466 -4.57045
-12.7934 -21.7852 -4.05256
-12.4633 -22.5861 -5.36911
-8.25266 -24.9817 -5.60428
-10.0604 -25.63 -5.07022
-9.94532 -30.7768 -5.70141
-10.2613 -30.3491 -3.81011
-9.60036 -29.0122 -3.26965
-5.17612 -30.6037 -5.81628
-4.93268 -30.107 -3.9158
-5.76649 -28.9423 -3.41907
-1.22282 -27.2614 -1.56069
-2.53847 -25.89 -1.70813
-3.23934 -25.9873 -3.04122
0.608807 -28.3138 -5.91717
0.12013 -26.6072 -6.55988
-1.38185 -26.4108 -6.37604
-6.97253 -25.2961 -13.0892
-5.14288 -25.9397 -10.9118
-3.49868 -27.2071 -9.52985
-5.81136 -28.7613 -14.2674
-3.20041 -29.0566 -14.0029
-2.65911 -29.8715 -12.2528
0.138759 -32.8153 -9.92377
-0.21454 -32.6319 -11.4103
1.83747 -33.9102 -18.6971
2.24418 -34.4641 -15.2488
0.650122 -35.599 -13.5402
4.23052 -38.0719 -11.859
2.75913 -38.6179 -12.8927
3.7556 -39.2487 -7.47556
1.52326 -40.6422 -8.65498
0.824956 -39.9029 -9.86905
-3.43608 -38.4924 -11.3024
-2.50607 -37.8776 -9.73904
-1.48805 -35.0695 -6.35314
-3.00748 -34.1896 -7.04818
-4.14118 -35.2359 -7.50793
-10.3045 -36.6943 -7.47818
-8.58181 -35.261 -7.92778
-7.61165 -33.7568 -7.02473
-9.56418 -38.4312 -1.55852
-9.17582 -35.5824 -2.1059
-8.37029 -33.5909 -3.28078
-5.32355 -31.7867 -0.670968
-6.76555 -31.6106 -0.458273
-4.65229 -27.8576 2.41454
-6.11456 -26.7743 0.996672
-7.37083 -28.2103 0.986343
-11.8285 -27.5605 3.91038
-10.7782 -27.4186 2.41286
-12.0966 -25.8746 -1.88891
-11.3145 -25.2577 -0.763001
-10.5918 -18.5895 0.14354
-10.4915 -20.4489 -0.484662
-11.572 -21.4926 -0.261092
-16.4172 -21.1194 -0.258838
-14.9434 -20.0041 -0.995904
-16.9533 -16.3904 -3.21505
-16.4256 -16.6303 -1.70815
-18.8833 -14.8451 3.43348
-17.4113 -13.6097 2.10715
-18.1437 -13.8319 0.285706
-22.6752 -11.3087 -3.98634
-22.2098 -11.7927 -1.78376
-20.333 -11.303 -1.53171
-14.9581 -6.59066 0.414068
-17.2244 -7.95704 -0.834032
-18.3699 -8.53284 0.20124
-19.678 -7.44925 4.56906
-18.7717 -6.40681 3.29829
-15.8863 -0.370807 3.4633
-16.7441 -2.08544 3.01447
-17.0992 -3.12313 4.11874
-17.8429 -1.60695 8.47138
-16.7897 -0.743658 7.23047
-14.5978 3.82214 5.90644
-14.4521 3.34973 7.77808
-14.3242 1.93892 8.28383
-10.629 1.14899 10.9165
-11.8142 2.15404 11.1024
-12.7357 5.10098 18.3958
-11.054 4.36567 15.5852
-10.7202 5.12723 13.25
-8.28043 12.2683 16.4562
-8.06869 9.21322 14.7524
-7.48032 7.07284 13.4155
-3.99002 5.87068 14.6549
1.70165 11.3277 15.1929
-0.0565852 8.58999 15.0166
-1.57514 8.78017 15.1147
-3.84911 12.5779 13.5684
-2.43596 12.057 13.7055
0.92557 15.2473 12.9615
0.299855 14.6344 14.0818
3.06152 16.6376 18.3439
2.32151 16.8953 16.5189
2.80605 21.0736 14.3751
3.51708 20.3179 15.4458
8.87473 21.9951 16.995
7.15016 21.1123 18.2595
5.49335 22.1928 18.2427
6.26295 26.3292 20.5608
4.63808 25.6849 19.6896
0.239705 27.4334 20.3211
1.23401 27.2893 19.2523
-0.403218 29.3531 16.4872
-6.5639 31.256 12.8642
-3.62975 29.5351 12.0259
-2.41142 27.8436 13.4955
-4.35399 23.7922 13.9005
-2.59178 24.1522 13.1614
-0.620258 21.1691 11.768
2.94146 22.7989 9.08149
2.35643 23.0715 10.4411
2.6017 27.3286 13.0683
2.68871 26.7205 11.2209
2.21446 27.9558 5.30504
3.80045 29.5138 6.65491
4.14805 29.0827 8.55022
6.03711 33.3019 9.1256
6.69691 31.6387 9.66904
7.0289 31.0524 13.3499
6.00639 30.5247 20.1305
6.94456 29.0085 17.6622
6.71907 27.7976 15.4144
7.56016 24.5472 11.2912
6.56214 23.4988 13.5655
5.02903 24.4461 14.3571
1.5228 24.6305 15.7457
-1.0255 23.2393 19.3749
0.256541 22.2942 18.4016
-1.34321 18.8093 14.9184
-1.19497 19.1256 16.7334
-4.61028 15.7387 23.4113
-2.533 15.9839 21.1891
-1.51018 15.9936 18.8843
0.128408 11.9876 18.728
-1.46523 12.3961 17.872
-4.5826 10.3111 17.1829
-9.35315 12.3602 21.7028
-7.78053 10.9447 20.7684
-6.71581 9.41136 20.1069
-7.99291 2.04622 21.3821
-6.95254 4.01542 20.5987
-6.12956 5.63562 20.048
0.536084 6.96501 20.9184
-1.10607 4.75813 19.8612
-3.10644 3.98039 18.4454
-3.4208 1.86491 14.069
-3.2628 1.47248 15.5909
-2.52552 -3.15243 15.8173
-1.68025 -1.96206 15.3527
2.35854 -3.64411 14.098
1.25902 -3.0261 13.2468
-0.00876528 -2.09875 4.49493
0.734428 -2.50894 7.85184
2.10147 -3.78764 9.63033
6.77942 -6.63226 9.17621
7.52529 -4.65057 10.0845
5.86769 -3.80733 10.472
11.8587 1.5384 13.9068
9.15543 0.222226 13.6223
7.1663 -0.571996 12.2931
2.73878 1.64247 11.6958
4.61739 2.14718 11.6223
7.40818 5.04855 14.9692
7.08915 4.71038 13.1179
9.54973 6.49439 4.60804
7.60283 7.48275 6.26268
8.10003 6.92715 8.90108
7.78559 5.62576 9.40203
9.80833 1.44671 8.34504
9.91617 3.13613 7.4886
12.9695 2.87412 5.0665
11.3915 2.86459 4.07787
11.1749 3.86626 -1.13804
9.50583 3.43146 -0.359356
9.44846 2.51323 0.932658
6.9513 -0.452186 0.339494
8.45685 -0.772927 -0.775226
10.7997 -3.1124 -4.88507
9.5183 -1.80466 -4.257
7.41435 -0.892904 -9.0669
7.20774 -1.72325 -7.31142
5.73758 -5.14209 -7.6492
5.5934 -2.31497 -13.2117
5.70663 -5.54805 -12.3784
6.73325 -5.82452 -11.2306
9.84743 -4.85184 -15.9958
9.68916 -2.74366 -13.4719
9.59866 -3.38188 -12.0582
16.2726 -4.00117 -7.95521
13.751 -2.56479 -8.53516
11.6917 -1.44295 -9.52889
11.8847 2.34561 -8.65509
13.1718 2.00991 -10.018
16.0155 1.81352 -16.1574
16.1473 1.89294 -13.7858
16.4995 1.94132 -11.7264
22.1178 1.40026 -11.6442
20.9317 1.47181 -10.188
19.8598 2.59757 -10.2251
17.1276 6.40024 -11.8981
18.039 7.26912 -9.95688
19.6747 6.4055 -10.1634
26.6674 6.47117 -9.54559
24.6811 8.44221 -10.4496
22.3843 9.01545 -9.66658
23.2995 12.0423 -3.70548
22.9042 11.9571 -5.99869
21.9402 12.2469 -7.75116
16.9167 14.6612 -9.45349
18.8006 15.872 -9.27774
20.7346 15.7464 -8.88945
24.4679 21.0024 -10.409
23.3415 19.4557 -10.6734
22.3904 19.0488 -9.4091
20.7329 22.9323 -6.42674
20.7304 22.2746 -8.20707
18.9079 23.5305 -11.9987
18.9807 24.5256 -10.8066
16.355 29.467 -14.645
17.1979 29.5032 -12.4001
16.8289 27.7018 -11.5851
10.5939 27.7092 -10.4171
12.4158 28.2033 -10.6553
13.1512 28.1392 -11.986
16.4876 27.915 -18.0843
13.2503 28.6157 -16.9066
11.6848 29.7922 -15.1319
9.1501 33.5802 -15.9262
8.68633 31.7209 -16.0024
3.87388 31.4785 -16.4376
5.15298 31.5364 -17.3624
3.32607 32.3171 -22.4458
3.32355 32.5877 -20.4962
1.58526 36.1799 -16.7942
1.23789 36.5337 -18.6332
1.01147 35.3704 -19.5821
-2.01265 36.3776 -21.667
-1.83386 29.6797 -23.5824
-2.18937 32.4647 -24.2164
-0.984055 34.6039 -24.863
-1.73353 34.8409 -29.0563
2.00743 35.5409 -30.6155
1.30413 35.0407 -28.8713
0.0274329 35.6422 -28.4302
timestep
-5.01124 -18.3684 7.73274
-5.95401 -18.2765 9.98784
-5.74933 -19.0821 8.79489
-10.4686 -24.6153 8.25773
-8.80452 -22.5951 8.87913
-7.59165 -22.2749 8.03591
-10.0515 -20.4113 1.5302
-9.25552 -20.3361 4.04721
-8.56956 -21.6586 4.45148
-3.4566 -21.8682 6.60103
-3.86741 -21.3168 4.02848
-4.9303 -22.1525 3.3614
-7.73209 -26.5897 5.69859
-5.05887 -26.1733 5.81585
-4.57368 -25.7567 4.43585
-9.15832 -25.3573 1.8934
-7.69635 -27.4717 1.27761
-6.16477 -27.0346 1.37325
-8.21889 -23.0732 -1.25226
-5.76627 -22.73 -0.272866
-4.79557 -24.0178 -0.316842
-0.901129 -24.2543 2.96863
-1.34691 -24.2918 1.11623
3.29763 -23.0806 -0.750781
2.28251 -24.3317 -1.79751
1.47986 -25.317 -0.985855
3.74296 -29.5683 -3.09304
3.28202 -29.7725 -1.21459
3.45818 -28.5383 -0.360012
6.62014 -29.6226 3.51271
7.37603 -28.6597 2.05531
6.93626 -29.3953 0.721378
5.07518 -33.872 3.75844
6.64395 -33.9106 2.51844
6.56627 -33.168 1.10366
3.29459 -35.7114 -6.92547
4.06264 -35.0496 -4.07818
4.12889 -34.2768 -1.61739
-1.91293 -35.9951 1.93184
-1.31278 -34.972 -0.350729
0.651906 -35.4762 -0.645022
-0.42674 -39.0447 -3.5482
-0.393373 -37.5271 -3.6395
-0.855333 -31.1264 -7.85796
-2.30304 -34.3195 -7.31202
-2.44121 -36.836 -6.76983
-2.97387 -39.4954 -10.7354
-4.17381 -39.1726 -9.23039
-4.24976 -42.466 -6.47131
-6.8911 -42.5377 -7.69559
-7.20169 -41.3963 -8.59648
-9.34442 -39.5279 -4.59391
-9.19765 -39.0274 -6.47406
-7.70382 -34.7228 -5.25624
-6.41726 -35.067 -6.694
-7.03525 -36.0702 -7.647
-7.1012 -36.1595 -13.8769
-5.65102 -36.4423 -12.1959
-4.89333 -35.4505 -10.6964
-11.1409 -30.27 -10.5825
-8.78505 -31.9883 -10.6807
-6.21501 -31.9099 -10.8645
-3.64811 -28.3067 -8.88048
-4.22991 -29.7354 -8.5733
-6.9123 -32.2176 -2.29268
-5.34128 -31.4484 -3.78392
-5.01393 -29.8409 -4.85161
-1.30669 -28.1996 -2.21438
-2.78708 -27.3055 -3.10065
-0.287055 -24.0083 -5.41682
-0.835556 -24.2517 -4.05584
-2.99956 -19.5148 -0.06281
-1.92208 -20.6333 -1.19165
-2.40206 -21.1623 -2.50445
-5.26433 -17.4521 -5.19098
-3.85023 -17.9032 -3.96453
-0.737502 -14.7774 -2.03231
-2.13955 -14.7815 -2.53848
-7.94517 -11.9628 -2.171
-5.65322 -11.8245 -2.37506
-3.76325 -11.368 -2.61944
-2.40564 -4.42117 -5.15869
-2.41571 -6.35852 -3.82874
-2.6666 -7.80851 -2.58223
-2.67996 -6.32246 4.82628
-2.18265 -7.07692 2.05523
-3.39734 -7.14814 1.12567
-7.16255 -6.01857 3.84954
-6.19335 -5.06219 2.61107
-7.70201 0.947656 0.886017
-7.28218 -0.952171 0.859054
-6.19282 -1.40858 1.93814
-3.55356 1.29259 4.73666
-5.40097 1.3853 4.31885
-9.96249 2.62427 7.1838
-8.48818 3.78217 6.8524
-7.90832 3.87205 5.4611
-9.10422 8.40751 4.64312
-7.81108 7.60885 4.87135
-1.48638 6.39283 1.52588
-2.58088 8.02566 4.30604
-4.25345 8.21861 6.19658
-3.75963 8.58825 14.3217
-2.77342 8.73888 11.0136
-3.66521 10.3575 9.29659
-0.647984 12.2658 7.78425
3.13534 15.5213 13.8655
2.58751 14.1739 10.8397
1.16789 14.3702 10.3725
-1.04656 18.7213 10.3748
0.359668 18.0536 10.2864
4.66874 20.2261 10.9354
3.3563 20.0682 11.5692
2.11963 23.7206 14.9081
3.51706 23.1395 13.7413
6.97922 26.3465 13.5736
6.61372 25.3824 14.6567
10.7805 23.1618 19.1262
9.22429 24.8276 18.5718
8.08545 26.2924 17.9885
5.93706 29.992 19.8457
7.9138 29.7357 19.5221
11.9049 28.7532 21.5681
10.816 29.8659 21.945
12.6529 32.861 20.4303
5.85934 35.7579 22.6482
8.66372 36.1164 20.6628
11.1531 36.4006 20.862
14.7431 38.9696 21.3043
12.9065 39.561 21.8281
10.9916 42.9417 21.8249
6.86845 44.3862 20.3456
7.30444 43.0334 20.7488
5.61001 41.1615 16.0337
5.80332 41.0303 17.9341
5.52913 33.742 18.5768
3.893 35.8967 19.0085
4.31405 37.5333 18.0116
2.22417 38.128 13.741
1.8281 37.02 15.1759
-0.925435 34.2796 15.1076
3.61417 31.2277 10.2707
1.00698 30.7776 11.7554
-0.437679 30.7008 13.8519
-3.35377 25.79 17.8403
-1.11354 26.9074 16.9502
0.262595 28.1881 16.6165
3.51782 26.3685 17.7463
5.23529 22.7245 20.3292
4.40237 22.8497 18.685
4.50484 19.0506 15.7216
3.13488 19.6909 16.9898
-4.97073 18.45 19.6217
-2.49352 17.842 18.1914
-0.0419837 17.6251 17.5576
0.788209 13.1991 16.6152
-0.175949 14.4966 15.6221
-2.62915 13.8124 12.7371
-9.11403 13.8963 10.4189
-7.50676 13.6218 12.153
-6.25677 13.0673 13.6013
-10.5217 7.63495 16.7758
-9.06391 9.48431 16.6044
-7.51912 10.7518 16.2723
-3.58394 11.3232 24.0709
-4.24232 10.585 21.3096
-5.07491 9.70196 19.1047
-2.74408 5.59564 19.2743
-4.02112 6.24777 19.9167
-6.41069 4.04812 23.3831
-4.95039 4.48062 23.0942
-1.18788 2.14469 24.8858
-2.50814 1.77815 24.3969
-5.93276 -4.07037 21.7887
-4.46597 -2.9397 24.6357
-2.6218 -1.7306 25.8328
-0.943903 -4.62502 31.9013
-0.521486 -3.69595 29.7508
0.198731 -2.90273 28.0756
2.90511 -9.62438 26.7958
2.53407 -6.81245 25.8725
1.53192 -4.61607 25.0784
1.57404 -1.86895 21.3742
1.23567 -3.76804 21.3483
2.05708 -7.89711 18.3163
1.8808 -5.92946 18.3942
3.55566 -0.425941 11.4207
1.32543 -1.14009 12.9479
1.98815 -2.53525 15.063
1.49268 -4.05474 15.2074
0.0894372 -7.27712 11.1324
1.21583 -5.74875 11.7691
2.71801 -3.67442 8.72931
1.22488 -2.78384 9.44024
-0.884341 1.55833 7.17204
-2.08618 0.519458 8.22097
-1.93305 -1.08705 8.1038
-5.15264 -2.5884 6.09716
-3.61157 -2.50306 4.96896
-1.22508 -3.3503 0.186573
-1.94646 -2.02834 1.60105
-0.828322 2.56733 0.60072
-2.61559 1.66029 0.782509
-4.79013 1.50399 -2.40056
-4.80037 4.82071 2.34326
-6.62276 5.3821 -0.413893
-6.09467 4.92328 -1.81523
-4.22288 8.95723 0.5546
-2.66295 8.03135 -2.1437
-3.58477 7.37429 -3.23342
-3.34969 6.23648 -11.9028
-3.61196 6.89217 -9.03132
-2.32368 7.27222 -6.85547
1.43969 6.87726 -8.09579
1.03121 8.59221 -7.73259
3.10079 16.0348 -7.69269
2.25949 14.0167 -8.50848
1.78051 12.118 -9.07382
-0.753778 10.484 -12.8834
-0.0777665 12.2588 -13.5428
1.15945 12.6631 -12.8475
4.94518 12.5169 -15.2682
4.95693 14.7992 -15.3344
3.52778 15.356 -14.017
2.10339 19.8774 -9.28139
2.59656 19.6558 -12.2697
2.29935 18.9167 -14.6101
-1.60453 22.2427 -20.209
0.162252 21.4505 -18.9907
1.6055 20.5403 -18.0102
5.10628 22.8435 -17.4349
6.05225 21.8267 -19.3609
4.31919 21.9332 -20.2272
2.60526 25.032 -25.8252
3.38468 24.6324 -24.1677
3.80222 23.227 -23.8923
7.43735 21.5705 -26.1384
5.57982 21.5943 -26.8097
3.80157 20.049 -30.825
4.36435 19.3111 -29.5906
5.55225 11.6957 -29.6741
5.31959 13.937 -30.1419
4.99886 15.7691 -30.9154
7.40396 19.4172 -34.4735
6.80987 17.6397 -35.1534
5.45973 17.0214 -34.6896
-1.84361 12.5654 -37.3261
0.824391 14.4912 -36.4956
3.3696 14.647 -36.7846
8.05674 13.1025 -38.1464
6.40964 13.7918 -38.9474
6.50979 11.7079 -43.2508
6.5541 11.2736 -41.7972
6.49018 6.83792 -40.1917
7.40032 7.64387 -41.734
10.7329 7.59727 -45.7706
10.575 5.85135 -44.7953
9.26048 5.40169 -44.0922
9.36664 1.65424 -43.8481
9.70016 -0.5867 -51.0915
10.338 -1.13381 -48.247
11.5331 -0.297296 -46.1692
16.4956 -0.469131 -47.0181
14.3215 2.12968 -50.2778
15.2823 1.82197 -48.6148
14.8744 0.559244 -47.806
timestep
-9.90102 -11.9057 -15.3027
-11.3779 -9.95875 -15.8968
-9.93006 -10.4443 -15.8412
-4.42295 -6.1076 -17.6651
-7.11144 -6.81286 -17.3783
-7.06351 -7.97016 -16.4442
-3.12548 -9.76643 -16.1185
-2.89638 -7.7926 -14.3603
-4.29833 -7.38161 -13.8522
-6.79871 -2.5133 -15.4991
-4.36098 -2.77535 -14.3623
-4.32112 -3.75267 -13.0539
-9.87101 -2.19019 -12.8652
-8.6229 -3.68953 -11.1215
-7.17597 -3.24777 -10.7063
-6.93117 -8.5492 -10.8215
-6.72631 -7.51107 -8.40201
-6.07713 -6.06589 -8.37113
-3.43092 -9.85546 -8.73116
-2.20032 -7.76965 -10.0844
-2.4569 -6.43869 -9.52982
0.354144 -2.41531 -10.3204
-0.108741 -4.0201 -11.3757
3.48343 -6.36523 -8.80979
3.87297 -6.54598 -10.6696
2.64108 -6.52733 -11.5325
2.02877 -9.70321 -15.7897
1.05487 -10.3503 -14.3151
1.6782 -10.1119 -12.936
1.6815 -14.642 -10.213
3.34925 -13.797 -10.5728
3.61877 -13.0687 -11.8461
-0.00805462 -15.6988 -14.5729
1.79344 -16.3571 -14.8373
2.90046 -15.2776 -14.9574
8.08248 -13.2904 -20.0811
5.26162 -14.0241 -19.6214
2.93845 -14.2757 -18.6135
2.19076 -11.0003 -19.3203
-0.431783 -11.4849 -19.4639
-0.599303 -13.4026 -19.6597
-1.49332 -16.2862 -23.4658
-1.95602 -16.0544 -22.0364
-7.1229 -20.8239 -15.8128
-4.92476 -19.2939 -18.0811
-4.1325 -18.6717 -20.2985
-5.23489 -22.4804 -22.3817
-6.36477 -20.8549 -22.4913
-11.9897 -18.5842 -26.7092
-9.88423 -19.9312 -25.3517
-9.72225 -19.7803 -23.7587
-11.9538 -23.4599 -21.8401
-12.1331 -21.6265 -21.3671
-11.5764 -19.3053 -15.4565
-11.303 -20.516 -16.9296
-11.4556 -19.8069 -18.2078
-7.84123 -16.3692 -22.2193
-9.95848 -15.8861 -21.2015
-9.56594 -16.4798 -19.4144
-2.99873 -13.8141 -14.859
-5.04118 -13.3682 -16.9654
-7.19397 -13.7097 -18.305
-10.4172 -10.1109 -19.5172
-8.93567 -10.7453 -19.9169
-4.36419 -10.377 -21.7677
-5.35307 -8.62476 -23.0632
-6.71249 -8.1702 -21.6578
-9.61197 -6.48166 -24.7999
-9.57338 -6.08872 -22.9643
-12.6672 -7.12956 -19.7724
-12.5127 -5.85923 -20.6884
-10.6848 -4.89993 -15.9208
-9.8302 -3.90226 -17.3986
-10.6062 -3.31036 -18.5987
-9.44816 1.41131 -20.3842
-8.81962 0.0626305 -19.0363
-5.14984 1.42523 -16.4292
-6.65095 1.15271 -16.2255
-8.49475 1.40619 -8.75753
-8.0833 2.0084 -11.0526
-8.00457 2.45587 -12.9394
-12.127 4.87073 -11.1446
-10.9449 6.64004 -12.0264
-9.13482 6.0172 -12.3427
-3.9025 9.15407 -7.93453
-5.6206 8.32637 -10.1254
-6.41556 7.05402 -9.89613
-7.45379 5.13584 -5.14009
-7.96358 6.32718 -6.4867
-13.124 9.94461 -4.57261
-11.9295 8.47766 -5.26474
-10.5661 8.35469 -4.59836
-9.88643 10.7091 -0.495706
-10.8864 9.2091 -0.799
-16.1425 8.45301 1.09771
-14.515 7.46482 1.70841
-13.1754 8.02494 1.97357
-11.5192 7.34351 6.42367
-12.0093 6.52502 5.21484
-11.187 -1.79038 2.86754
-11.7489 1.2946 4.06624
-12.375 2.85491 6.04831
-8.49327 3.72872 5.56699
-7.94116 2.15409 8.63695
-10.3992 2.33057 9.17409
-12.0915 5.30308 11.126
-11.376 6.94862 18.7374
-12.3341 6.30508 15.752
-11.2846 5.81191 14.8053
-7.26355 4.08075 16.1868
-8.70922 3.84785 16.7929
-8.8042 0.715393 20.5605
-8.5037 2.15057 20.1904
-6.5347 6.10239 22.6417
-5.92707 4.61807 21.4912
-2.09152 4.68957 19.3393
-2.3386 4.02853 20.633
3.61092 0.8586 22.3446
1.35175 1.15309 22.2318
1.01844 3.11018 22.3123
3.71622 6.02961 25.1816
3.83122 5.66086 23.2611
5.83554 6.28047 18.8976
6.21778 6.35796 20.345
8.94853 9.07611 20.317
12.812 7.13061 27.8134
11.5551 8.84211 25.0794
10.2133 10.4668 23.5972
12.5951 14.4926 22.6253
10.7888 14.2259 23.0919
7.92202 16.5622 21.7803
3.25604 16.3636 21.0976
4.38375 15.4889 21.4115
5.63502 11.0241 23.7944
5.31121 11.8687 22.1015
2.95223 7.6138 16.8643
3.62115 10.1698 17.1116
3.518 10.4736 19.0143
0.102041 7.95747 21.1736
1.39959 7.48764 19.8898
1.42915 3.92019 18.3885
-1.69006 0.309069 13.4071
-0.602623 2.92225 13.8035
0.128524 5.06587 14.9327
-6.03115 8.60954 12.7486
-4.20862 8.52816 14.8438
-2.30543 7.99203 14.8879
-1.5107 11.3471 16.6459
-4.78932 14.5372 17.8738
-4.85631 12.6378 17.6691
-7.10814 8.0434 17.994
-7.47384 9.91354 17.9959
-12.5229 13.2821 13.6887
-12.1051 11.9563 16.3135
-10.9576 11.2374 18.5179
-11.6461 11.5101 23.1318
-12.0976 10.2034 21.8808
-14.6266 7.5095 22.3769
-19.7493 5.33141 18.4129
-17.7271 4.93673 19.5611
-16.1663 4.51889 20.7005
-11.6264 0.663579 15.851
-12.3491 1.62324 17.8407
-13.2324 2.44407 19.4752
-14.8339 6.21086 25.8541
-12.7583 4.53418 24.3899
-11.223 3.76015 22.5294
-8.89935 1.12354 25.8371
-8.54842 2.06844 24.7139
-3.8253 2.02503 24.5237
-4.94279 1.23266 23.8592
-3.47881 -2.99457 22.6533
-4.38069 -2.50254 23.7
-8.87451 -4.21246 30.3965
-6.34454 -3.52864 28.0052
-4.61248 -4.89518 26.5934
-4.04274 -11.214 29.2396
-4.11059 -9.88553 27.3151
-3.89236 -8.52034 25.8501
2.1419 -8.41022 23.8808
-0.0413519 -10.4137 23.5671
-2.40579 -10.5836 22.9336
-5.99507 -12.3977 19.9408
-4.0881 -12.8654 20.4083
-2.57309 -17.1881 19.6648
-2.79636 -15.8218 18.4319
-3.06453 -15.568 9.31301
-2.83005 -13.8123 11.4799
-2.2603 -15.1132 13.8603
-3.46747 -15.6439 14.6303
-7.75833 -17.1906 13.0124
-6.08658 -16.8416 12.126
-6.92099 -14.3677 9.02604
-6.23598 -13.3799 10.4375
-3.94932 -9.50671 12.2424
-5.72835 -8.87699 11.9327
-6.74327 -9.9436 11.9397
-9.5917 -8.07932 14.1002
-10.0678 -8.20906 12.2988
-9.22197 -4.38531 9.48184
-9.20817 -6.37038 9.07422
-7.1697 -8.84756 4.97359
-7.36818 -7.07064 5.75205
-6.50836 -5.0424 2.61399
-6.02866 -3.4487 7.01014
-6.16805 -1.17162 4.7225
-5.55353 -1.37258 3.29628
-4.16804 1.45129 7.1224
-1.86331 -0.405976 5.55114
-1.99437 -0.354257 4.02474
3.38989 1.77039 -2.41102
1.97463 0.134975 -0.39504
1.01141 -0.480548 1.86332
4.09372 -1.4168 4.12453
3.81611 0.451039 4.22988
6.16526 7.44084 6.22199
6.01579 5.4236 5.28603
5.69435 3.78722 4.42576
7.71714 0.209681 1.48182
9.08444 1.53176 1.63928
9.07133 2.35441 3.10329
13.9797 1.50262 6.92658
13.7775 2.8347 5.20129
12.4437 3.73845 4.14833
13.528 11.7684 1.90506
14.5932 9.09449 2.26103
14.0666 6.56899 2.14906
13.9195 3.6392 -4.19758
15.2083 4.87658 -2.71912
15.9493 5.54213 -1.06747
21.3292 3.89782 -2.16759
20.8017 5.39699 -0.516428
19.6137 6.2007 -1.8479
22.2922 8.98133 -7.09931
21.6729 8.96882 -5.3301
21.5001 7.4961 -4.88552
24.3253 3.4561 -5.45952
24.5257 5.42013 -5.58992
28.0066 5.33988 -8.64816
27.4825 6.36018 -7.75264
31.9614 11.2232 -5.98394
30.5317 10.3281 -7.45465
29.3207 9.52439 -8.90474
33.2775 13.035 -12.7011
32.3989 11.6937 -11.5815
30.9921 11.2684 -11.7776
27.3148 7.55748 -13.0088
29.1372 9.0836 -15.5195
30.5274 11.148 -15.525
32.8011 12.5292 -19.5257
31.397 13.3486 -18.4724
30.3028 17.5452 -19.8006
29.3521 16.367 -19.6346
24.6865 14.7497 -21.0854
25.9982 16.2284 -21.4627
26.4549 20.0241 -25.6872
24.764 19.3257 -24.9024
24.4947 19.2099 -23.4428
21.2204 20.6245 -22.1681
22.3404 24.1328 -30.0241
21.4008 22.9838 -27.517
20.3901 22.5151 -25.3326
15.9023 22.9188 -23.7936
16.8327 22.2163 -28.3489
16.0106 21.2466 -26.7157
16.6568 21.7055 -25.3464
timestep
-5.71602 -5.46462 -15.1566
-5.94853 -7.52484 -16.3115
-6.27439 -6.76591 -15.1095
-9.10491 -11.235 -10.0774
-7.67647 -10.1935 -12.1804
-7.43636 -8.72686 -12.0241
-8.01594 -4.80764 -7.94723
-7.11847 -7.2414 -7.4862
-6.20854 -7.93118 -8.62058
-5.0877 -14.7835 -6.4157
-6.00534 -12.4848 -7.2588
-4.96786 -11.3683 -7.64316
-4.58868 -15.0557 -10.5696
-3.54302 -12.8799 -11.8391
-2.94565 -11.9083 -10.8931
0.41035 -7.59053 -12.2201
-2.17093 -7.28464 -11.7767
-3.03316 -8.44425 -12.3168
1.81264 -10.5504 -14.2747
-0.45979 -11.4124 -15.0556
-1.58575 -10.3564 -15.232
-6.48252 -11.7989 -16.0792
-4.64125 -12.5792 -15.7993
-2.28768 -16.9218 -14.996
-4.10318 -17.3786 -15.4784
-5.0385 -16.3966 -16.1893
-8.87908 -17.638 -19.4209
-8.22784 -19.2186 -18.5119
-7.82923 -18.8258 -17.1719
-9.396 -20.2399 -13.0403
-9.73057 -21.8122 -14.1355
-8.83222 -22.0258 -15.2805
-13.0186 -25.0371 -16.4459
-11.8903 -24.7357 -17.9788
-10.4374 -24.3168 -17.9031
-5.04091 -26.6946 -23.7276
-7.88657 -26.5158 -23.0056
-9.28581 -25.2657 -21.3635
-15.28 -23.2131 -21.9299
-13.2802 -24.219 -23.3188
-12.6868 -26.0923 -22.8766
-13.7722 -30.8305 -22.3746
-13.9162 -29.6921 -23.5597
-13.375 -33.5814 -28.6809
-15.8421 -31.4135 -27.5544
-17.0795 -30.7182 -25.5477
-20.4825 -30.0347 -22.1773
-20.5994 -30.6631 -23.9699
-25.9421 -32.2111 -28.5972
-24.2508 -32.1379 -26.2026
-23.9918 -30.747 -25.5839
-26.8976 -32.1234 -22.6587
-26.7659 -30.2878 -23.0903
-24.9473 -26.3317 -18.1146
-25.6737 -27.8453 -19.1371
-25.4948 -27.5949 -20.6205
-22.6262 -26.5038 -24.646
-22.2928 -24.6721 -23.2888
-22.4609 -25.7263 -21.6477
-17.5576 -29.8523 -17.5778
-18.0786 -27.0547 -18.4658
-19.562 -25.1083 -19.2268
-21.0955 -20.5008 -18.2351
-19.9665 -21.2584 -18.9867
-16.5916 -16.8973 -21.944
-16.0354 -18.8813 -20.8453
-17.1353 -18.7968 -19.2764
-20.7734 -15.7047 -19.8013
-19.2249 -15.6745 -18.5927
-21.9739 -17.7067 -15.5152
-21.7093 -16.206 -15.8407
-23.8009 -15.115 -10.6419
-21.888 -15.0164 -11.1693
-21.4226 -14.4766 -12.3609
-17.6139 -11.2854 -13.8966
-18.5533 -12.0765 -12.3711
-16.0852 -11.0775 -8.38931
-17.4489 -10.6821 -9.00072
-17.9016 -7.98549 -3.03624
-18.2913 -7.70118 -5.22259
-18.4659 -7.46381 -7.13387
-22.935 -3.20695 -6.59835
-21.2162 -3.68884 -8.02022
-19.5557 -4.22322 -8.82159
-14.2372 -1.72851 -4.25618
-16.0556 -3.04596 -6.06549
-16.7688 -2.17914 -7.13048
-15.8562 2.11834 -8.54846
-14.6457 0.776543 -8.1557
-11.5059 3.12022 -3.21667
-12.9566 2.25665 -4.09202
-12.4008 1.28499 -5.13429
-9.31838 -2.26997 -4.87274
-9.78389 -0.905526 -3.57811
-11.5059 1.64969 0.906196
-9.86885 0.673093 0.887358
-8.7852 0.513304 -0.255875
-4.43435 1.63265 1.42362
-5.61675 0.735779 1.8309
-5.30892 -3.05199 10.516
-6.02741 -1.90588 7.26598
-5.73463 -0.152286 5.5018
-9.74412 5.43781 4.66527
-6.44716 4.69278 5.49691
-4.56824 3.30797 6.57361
-1.90067 3.79054 9.25146
4.36546 8.03906 7.06637
1.32006 7.08289 7.998
1.3416 5.62854 8.44721
5.86605 4.88588 8.92713
4.70173 5.08839 10.0221
6.34409 4.78343 14.7409
6.22352 5.73339 13.5467
9.88494 9.62253 14.2808
9.53934 7.64997 14.2237
12.0407 4.42121 16.6423
10.9578 5.45772 16.9795
9.11847 9.43749 21.8221
9.0407 7.23147 20.9804
10.9136 6.64062 20.6541
15.1406 5.32643 23.4917
13.1731 5.57701 23.4508
12.2015 3.47058 27.6234
12.3422 5.01967 27.1713
14.5022 6.38688 29.8612
18.1605 0.0220749 28.3926
18.5205 3.45657 29.0706
18.1852 5.8921 28.6679
20.0496 4.35855 24.6525
19.1808 6.13276 24.9414
17.753 8.12349 22.0313
15.2024 7.71059 18.3335
15.8521 6.6483 19.1233
15.0201 2.02638 17.9714
16.3134 3.2408 17.3824
20.5538 6.87413 17.7412
21.1609 4.52815 16.6795
19.5617 4.16734 15.5234
22.87 1.30094 13.0879
21.1957 2.30623 12.6652
18.0712 1.79076 10.6893
16.4103 10.0461 8.88231
17.6462 7.40988 8.24709
18.8031 5.1425 8.83405
24.3919 8.68716 10.2328
22.2286 7.42207 11.4441
20.7191 6.17185 11.7796
18.4289 7.88585 14.249
14.0704 9.48115 15.4616
14.6614 7.99889 14.3395
12.0636 4.10783 11.8646
12.3986 5.99147 11.9847
8.0486 8.58406 4.69474
9.30183 7.82431 7.2523
9.87413 7.83385 9.71949
6.8454 11.0696 12.1398
6.74806 9.45016 11.0492
3.12937 9.85525 9.86387
-1.30264 15.69 11.848
-0.235481 13.6087 11.5879
0.45653 11.7435 11.6791
-1.77137 6.73157 14.605
-0.824661 8.70917 15.2165
-1.80094 9.83324 13.9814
-6.92554 10.1699 9.2222
-6.10641 11.0479 12.0055
-5.49248 10.3784 14.4111
-5.65785 11.1111 19.2475
-6.02316 9.97621 18.2099
-8.34777 6.13366 19.6231
-8.47129 7.61068 19.8423
-10.8937 7.96318 23.9403
-9.47376 7.42558 23.547
-3.09739 4.69114 28.2673
-5.64869 6.0525 26.2202
-8.0214 5.27926 26.4063
-10.0934 1.46936 32.6534
-10.1467 2.28353 30.506
-9.81691 2.86659 28.6421
-15.3479 2.56712 22.0408
-14.3424 2.47608 24.8399
-13.2177 2.90473 27.0816
-16.4363 1.58429 31.0705
-14.9286 1.06961 29.9805
-15.0099 -4.41015 29.8585
-14.3903 -2.69137 29.3476
-7.97844 -0.664705 23.6111
-10.2761 0.608995 24.502
-11.4147 -0.670839 26.5946
-12.3483 -1.85481 26.3167
-12.6444 -5.10839 23.2006
-11.2467 -3.6681 23.2381
-8.09796 -4.04696 20.9742
-9.53045 -3.53139 19.8631
-13.0208 -1.98256 16.6629
-12.0005 -3.28102 15.7303
-11.3008 -4.44859 16.5845
-12.0381 -7.98529 15.0031
-10.4192 -7.40657 14.3148
-6.10693 -7.56271 11.6256
-8.03973 -7.24631 11.3563
-10.1989 -5.73267 7.08285
-8.7917 -7.03862 7.68151
-5.68927 -7.35043 5.51814
-8.42517 -4.57515 1.76482
-5.69173 -3.44311 3.01404
-4.5049 -4.48875 3.18273
2.4157 -1.0708 3.66097
-0.374573 -2.37585 2.65268
-1.51194 -2.30772 3.70922
2.79138 -0.648943 9.29105
0.486829 0.383426 7.7128
-1.15466 0.841515 5.8023
-1.81903 3.85229 3.13572
-0.179408 3.22297 2.87265
6.59132 1.26209 2.7378
4.72421 2.50166 2.84899
3.52643 3.966 2.49684
2.17596 8.64207 1.73062
4.1488 8.48278 1.96458
4.79669 7.24649 1.36756
9.71535 5.14298 -0.139209
9.63377 7.40197 0.0851878
8.19192 8.65338 0.401398
4.27458 14.73 -0.699186
7.17316 14.0361 -0.306775
8.85158 12.1602 -0.700621
13.8473 8.27598 -2.77364
13.1198 10.4465 -2.41838
12.5313 12.2481 -1.86968
13.6632 16.4474 1.23784
14.4019 16.5411 -0.860978
14.322 15.5266 -2.5711
12.9742 17.5602 -6.63962
14.7039 17.0017 -7.10582
15.6263 16.7403 -5.87042
20.1734 19.1021 -5.32461
18.2945 19.406 -6.02643
17.0822 23.282 -8.61964
17.8797 21.9992 -8.78721
18.7025 21.0315 -14.7947
20.6185 20.9592 -13.5779
20.1752 21.9651 -11.8298
23.084 26.5905 -10.1739
23.6744 25.3735 -11.7124
22.6446 24.759 -12.6626
25.094 20.0639 -18.0291
23.9021 23.2224 -17.4177
24.6067 25.0663 -15.9564
27.5159 28.0078 -18.4838
27.0913 27.8798 -16.5841
28.2385 30.0827 -12.6359
28.5636 30.2547 -14.0608
31.8921 33.141 -15.8606
31.4724 32.788 -13.9479
35.0995 35.8124 -9.37988
34.0908 34.791 -10.6558
33.5948 35.2874 -12.0083
35.7195 38.1633 -13.1974
40.774 38.8702 -20.485
39.4111 38.6753 -17.7702
38.6515 37.7419 -15.4806
42.9281 37.5133 -13.5791
42.4602 34.2848 -13.6901
41.1557 35.295 -12.4552
41.1395 36.7982 -12.7199
timestep
-10.0152 -31.2232 19.7453
-9.28145 -33.0332 18.2139
-9.15643 -31.5539 18.724
-5.15082 -28.6632 13.5171
-6.86289 -30.3612 14.6521
-7.56651 -29.6516 15.8153
-10.7325 -23.3324 14.1459
-9.1256 -25.3601 14.9998
-9.75758 -26.7087 14.6925
-8.55049 -24.2115 10.8385
-8.91383 -26.7962 10.2695
-9.99642 -27.5612 11.0827
-9.36489 -33.8454 13.3666
-10.1623 -31.9422 11.8018
-9.04547 -31.1851 11.0949
-4.28631 -33.2449 12.5675
-4.94985 -33.5811 10.0042
-6.44421 -33.6797 9.61714
-5.44198 -37.8752 12.6225
-8.02323 -37.5335 12.0299
-8.214 -36.9114 10.6266
-11.5707 -40.2812 9.03823
-11.4371 -38.294 9.17485
-13.6184 -36.3658 15.0673
-12.5069 -36.9126 13.5065
-13.1573 -36.7469 12.063
-17.5588 -36.16 10.1697
-17.179 -34.5634 11.1307
-15.7194 -34.1216 11.0347
-15.5622 -30.6442 8.03717
-16.0668 -29.62 9.63119
-15.7479 -30.269 10.9455
-21.0483 -30.0371 11.3482
-20.0368 -29.2004 12.8172
-18.7895 -29.8525 13.2734
-18.8644 -31.5101 20.8514
-18.7194 -32.9102 18.1933
-19.222 -32.7056 15.7722
-23.9198 -30.7259 17.9482
-23.7179 -31.197 15.3524
-22.9711 -33.0023 15.0655
-25.5717 -37.0568 14.8583
-24.585 -36.2487 13.9579
-20.3091 -33.5599 9.26078
-22.2368 -36.4958 9.40816
-24.7042 -36.7835 10.2221
-28.8957 -36.842 8.43732
-27.7711 -38.3093 8.58364
-26.0897 -45.1903 6.02631
-26.9273 -42.7358 7.36169
-26.8232 -41.4453 6.56791
-31.1092 -41.1745 4.48268
-29.3025 -40.7607 3.73436
-28.0174 -34.6394 2.22453
-28.8252 -36.0428 3.29422
-28.0075 -37.393 3.24618
-20.884 -35.8265 1.70439
-22.8412 -36.5291 2.69538
-24.4288 -36.05 3.74601
-27.703 -29.0344 6.09846
-25.8347 -31.159 5.28572
-24.8478 -32.3642 3.38116
-23.6738 -30.3036 -0.842588
-23.0625 -30.65 0.495749
-16.8407 -28.4052 3.39961
-18.056 -29.1161 1.64585
-19.8598 -28.7212 0.886485
-20.8175 -24.3229 -0.909539
-19.6877 -25.7401 -1.35707
-16.5511 -25.7212 -5.00013
-16.6675 -25.2909 -3.55086
-15.7557 -21.6138 0.170807
-14.6245 -21.6023 -1.48126
-15.1683 -21.8476 -2.87507
-14.1393 -17.3841 -5.72273
-13.4667 -19.0238 -4.74057
-9.38512 -18.7198 -1.847
-10.9731 -18.7164 -1.79533
-10.3029 -17.2522 4.9437
-11.4253 -16.6954 3.01642
-12.1593 -16.64 1.11165
-13.3636 -10.8492 -2.45572
-12.0045 -12.0823 -1.0965
-10.845 -13.2368 -0.19678
-4.71156 -9.00925 1.02799
-6.49407 -11.0562 -0.114489
-8.01532 -10.7337 0.151344
-10.2729 -6.91165 1.71656
-9.09261 -7.08387 0.337019
-6.02763 -4.97993 -4.95765
-7.3692 -5.77055 -3.82566
-6.83163 -5.88813 -2.35467
-2.2125 -4.35233 -2.98857
-3.75245 -3.61673 -2.18873
-8.13072 -0.798077 -1.01179
-6.59606 0.114029 -1.72062
-5.6542 -0.317729 -2.73543
-5.49434 2.82659 -6.37526
-4.83367 2.59514 -4.93392
-0.76 3.81321 1.47367
-2.00529 4.96991 -1.55981
-3.93427 5.66659 -3.06954
-9.55187 11.5021 -1.2665
-6.39892 10.8761 -2.50188
-4.58891 9.306 -3.64946
-2.82216 11.4464 -6.19777
3.63635 11.7146 -10.586
0.752603 12.3778 -9.14438
0.471143 11.4587 -7.8593
4.32079 9.29749 -7.187
3.99862 10.6616 -6.63308
7.36407 12.2157 -3.66357
7.02796 12.3446 -5.10224
9.80558 14.0099 -8.97545
10.0343 13.0148 -7.37969
14.4952 12.3324 -6.61183
13.6439 13.4894 -6.24896
15.7601 19.9953 -4.9056
14.7496 17.9345 -4.4574
15.5332 16.7358 -5.82097
19.5365 18.5958 -8.91852
18.9952 17.7625 -7.15779
22.7024 17.7283 -3.98945
21.8101 18.7147 -4.69857
23.9532 21.7476 -5.35279
31.7827 22.449 -8.55203
28.6065 21.0865 -7.79374
26.1002 21.6505 -8.42344
23.8563 17.2853 -8.50034
24.3103 18.6192 -9.90876
21.3336 20.4114 -11.4778
17.0794 22.1884 -12.0659
17.7727 21.6363 -10.8881
14.485 22.4349 -8.17351
15.1062 20.6693 -8.29195
8.4267 20.3727 -8.15069
10.5556 19.6333 -9.62201
12.0051 18.5903 -8.78211
13.6445 16.4381 -12.6135
12.0504 16.1725 -11.7225
10.5673 13.0006 -13.4399
8.50204 7.74922 -8.43996
7.8002 10.0868 -10.1578
7.42414 11.2477 -12.3922
5.9433 8.66406 -15.5214
3.93812 10.4269 -15.7579
4.41538 12.0751 -14.7266
1.64747 14.1634 -13.1509
0.91823 18.6769 -11.4623
2.35405 17.4605 -11.3689
7.17332 16.1698 -11.0854
5.67277 16.5303 -9.84797
3.76707 17.4288 -1.92018
5.62203 16.5049 -4.02041
6.85953 16.5035 -6.22776
10.6114 18.3603 -4.15107
10.3784 16.5564 -4.87007
11.7195 13.8281 -2.62555
10.3166 7.74805 -5.16639
10.1084 9.24547 -3.31205
10.153 10.4727 -1.72417
5.759 13.3162 2.50753
7.80715 12.3388 2.30282
9.38657 11.2401 1.90951
15.6089 7.64517 3.22032
13.3368 8.91669 4.68325
10.9341 9.35794 4.789
7.50301 7.98453 7.79108
8.4921 9.14445 7.70606
8.84081 12.1367 11.1139
9.60917 11.0488 10.7137
13.2117 11.911 13.9514
11.9421 10.9695 13.7398
6.30786 7.38388 20.2295
8.98148 7.57068 17.943
10.6777 9.25638 16.992
9.34221 12.0554 23.3038
10.5239 11.3158 21.4835
11.8499 10.4049 20.3174
14.6464 7.37799 26.4646
15.6042 8.3409 23.8543
15.2922 9.46845 21.5717
17.6648 8.69673 17.5457
15.9817 7.92685 18.117
15.6166 3.01139 18.8453
15.1541 4.24164 17.3921
12.1197 7.73472 9.79757
11.1901 7.41583 12.4593
12.9656 6.09408 14.0238
12.8084 4.63203 14.3663
12.4779 2.28379 9.60131
11.4278 3.03744 11.1326
7.7795 3.53965 9.75622
7.79083 2.17871 10.9577
6.1034 -0.932145 14.4938
6.36506 -2.13547 13.0264
6.61228 -1.47331 11.6856
4.5692 -3.32786 8.8678
3.95459 -1.58587 8.95233
1.53775 2.85412 9.03682
1.41379 1.04665 8.12728
-2.44936 0.619984 4.93678
-0.522066 0.0953567 4.93316
1.62532 -0.799211 1.9107
-3.1316 -2.30273 2.54454
-2.72551 -0.0948835 0.148817
-1.26837 -0.171536 -0.510672
-0.551664 0.458922 -8.25336
-1.28944 -0.457435 -5.1749
-0.950769 0.641048 -4.24415
2.14542 7.30459 -3.76935
1.15565 5.43747 -5.87245
-0.696125 3.77809 -6.39552
-3.2652 6.08444 -8.24393
-2.26842 5.37638 -9.55935
2.34705 4.38503 -13.3543
0.862555 5.97518 -12.7622
-0.494286 7.35242 -12.2413
-3.01503 11.7889 -11.449
-1.60008 11.9823 -12.6751
-1.30807 10.8855 -13.5784
-2.90953 11.8415 -19.0943
-0.9208 11.8082 -17.9719
-0.00825805 12.7992 -16.4849
-5.42765 16.5076 -15.2997
-2.59226 17.2476 -15.1875
-0.298306 16.5412 -16.0958
-0.2264 22.6205 -18.1839
1.1527 20.8935 -17.4197
1.8378 19.7131 -16.151
7.2635 21.5077 -14.5244
5.98522 19.6431 -14.1604
4.365 20.4161 -13.387
2.55121 21.258 -8.7295
4.03748 22.4471 -8.99644
4.32625 22.993 -10.4728
5.34979 27.7082 -9.88242
6.53006 26.0912 -9.84982
10.7225 24.0689 -8.44115
9.91568 25.3876 -8.15914
15.2934 27.6869 -6.31786
13.3293 28.8267 -5.71748
12.1086 28.2765 -7.17624
13.1691 28.6551 -12.2388
13.5951 30.2474 -11.26
14.0381 30.2649 -9.8337
21.1877 32.0989 -6.34282
17.7164 32.1266 -7.14209
16.1806 33.258 -8.76483
20.4194 35.6545 -8.89427
18.6523 36.0491 -9.58317
16.5607 39.9224 -10.9782
17.3212 38.894 -11.6918
20.9513 39.3977 -14.863
19.3491 40.4861 -14.4034
15.5384 37.3599 -17.9075
15.3053 38.8438 -16.5776
16.1915 40.0767 -16.4471
14.7649 43.4864 -16.0032
23.0917 44.0793 -13.6913
20.5694 45.0932 -14.7942
18.072 44.7039 -14.2715
15.7295 48.3598 -12.6071
13.4411 45.1946 -12.1035
14.8527 45.8837 -10.8795
16.0797 46.501 -11.6328
timestep
-28.0443 -22.0665 34.6922
-25.7186 -22.4622 33.965
-27.1412 -22.5715 33.6259
-26.8921 -27.8093 28.4391
-26.4929 -26.6573 30.8268
-27.589 -25.6846 31.3485
-34.4575 -26.1299 32.2593
-31.9946 -26.1871 31.4445
-30.9954 -27.3416 31.6063
-33.5454 -27.8362 27.8935
-31.2028 -29.0133 27.2542
-30.4955 -29.5955 28.4077
-29.5134 -34.3965 30.3107
-28.5493 -33.7618 27.9744
-28.0026 -32.3503 27.8729
-23.2961 -29.8279 29.1389
-23.9781 -30.1817 26.6058
-24.6368 -31.5715 26.2516
-21.3107 -36.2773 30.5313
-23.1608 -34.6821 29.5744
-22.7765 -34.1725 28.0905
-23.8841 -38.2859 27.1806
-23.3227 -37.0663 25.664
-27.2964 -39.0011 21.1661
-26.668 -37.537 22.2492
-25.1974 -37.5252 22.4146
-22.0018 -38.7555 18.6433
-22.3332 -36.9077 18.789
-23.7113 -36.4426 19.1993
-25.6138 -32.8185 16.7738
-24.7185 -33.9126 15.3633
-24.6635 -35.3114 15.7448
-25.8453 -36.9218 10.6183
-24.9287 -38.2642 11.6666
-23.9725 -37.7559 12.8728
-15.8607 -36.9298 15.9619
-18.2109 -36.6656 14.2152
-20.2691 -37.0509 12.716
-23.5871 -40.8129 8.5617
-21.866 -38.8701 8.65126
-20.1671 -37.9984 8.97736
-15.7706 -37.9875 6.92082
-17.157 -37.3171 6.7255
-20.7684 -35.3022 -0.849365
-19.0941 -35.5382 2.32066
-17.018 -36.8391 2.98483
-14.7329 -39.8659 0.465605
-14.3144 -37.9935 0.629479
-10.216 -31.8775 -0.374604
-11.1799 -34.3979 0.483539
-12.0782 -35.1204 -0.515554
-12.1819 -35.1953 -5.17634
-10.8734 -34.3624 -4.03165
-11.5996 -27.8741 -4.81612
-11.6244 -29.7109 -4.0106
-10.4104 -30.5406 -4.30766
-4.13781 -29.5908 -3.28536
-5.68207 -29.8336 -5.03016
-7.1241 -28.8355 -4.18477
-12.5546 -22.2573 -4.19886
-10.2437 -23.7875 -5.13288
-8.55211 -25.6615 -5.55167
-5.58547 -25.5815 -9.39745
-6.26387 -24.6181 -8.42765
-4.31342 -19.3557 -7.65472
-5.32796 -19.8751 -9.68938
-6.38093 -21.4417 -10.4748
-9.7947 -21.9822 -13.8835
-7.97945 -21.3731 -13.9705
-6.61482 -21.5739 -18.393
-6.60958 -20.5188 -17.3178
-6.5437 -14.1294 -17.7958
-5.84004 -15.8507 -17.9968
-6.53542 -16.9539 -18.8043
-7.97085 -14.5396 -23.2891
-6.59656 -15.0466 -22.0078
-2.97075 -11.9934 -22.9023
-4.17093 -12.0765 -21.9802
-6.70264 -6.65445 -24.4452
-6.02717 -7.75545 -22.515
-5.35692 -8.64801 -20.9118
-8.57776 -4.32766 -18.2614
-7.87284 -6.0327 -16.9808
-6.24552 -6.61893 -17.8943
-1.15891 -4.8024 -12.6025
-2.51318 -5.56402 -15.0444
-4.02284 -5.74955 -14.9661
-7.03915 -5.11409 -11.4918
-5.8164 -3.81895 -12.2002
-5.43875 2.4402 -10.3406
-6.11548 0.744932 -11.2149
-5.61095 -0.44861 -10.406
-6.69696 0.0633839 -5.80922
-5.20988 0.621372 -6.75892
-1.2111 3.13525 -8.51667
-0.90333 2.48542 -6.71604
-1.55671 1.26394 -6.12417
1.58991 -1.145 -3.51355
0.636499 0.088794 -3.31339
-0.0596357 3.52756 3.474
1.34766 3.55767 0.301223
2.64608 2.97203 -1.7806
2.83048 6.53966 -8.44042
4.71763 4.88782 -5.98284
5.60393 4.56117 -3.6199
8.82651 5.47983 -1.70797
10.6613 8.92416 -5.32867
8.46364 9.94785 -3.04244
8.64426 9.19388 -1.73635
8.98353 12.2516 1.93736
7.89453 11.9023 0.88069
4.65777 15.511 1.095
6.1041 15.2444 0.77627
9.07352 18.6941 2.14181
7.18026 18.7833 1.6966
5.22781 22.9276 2.61925
5.92607 22.3271 1.37717
6.9648 28.7165 1.93194
7.47642 26.737 0.948853
7.80344 25.2462 -0.280368
11.2002 22.9795 -2.26861
11.3784 24.2063 -0.888432
15.4349 24.5312 1.50149
14.8832 25.1117 0.235241
17.6609 26.3233 -1.96212
16.1729 31.8692 -7.67737
16.7622 28.6024 -6.65132
18.5613 27.1956 -5.5773
20.757 31.5491 -6.53807
21.3048 29.6077 -6.42722
24.9464 29.8185 -5.43167
26.1106 25.4803 -3.60876
25.0643 26.1765 -4.51627
21.6847 23.4946 -6.7462
22.4097 23.3694 -4.93895
20.5463 16.5275 -6.50152
21.2144 18.4799 -4.77237
21.334 19.8929 -3.57592
20.9868 20.0671 0.927245
21.0707 18.4398 -0.113221
20.0886 14.9942 1.12862
21.6845 7.66376 -0.592026
20.4858 10.3529 -0.881054
18.553 12.1365 -0.715237
12.4851 8.8461 3.36311
14.3698 9.56495 1.64575
15.3795 10.2903 0.204702
12.8753 10.8705 -2.60698
13.6328 12.4382 -7.05717
12.5833 13.0178 -5.65792
9.97768 15.4158 -2.12353
9.80458 15.0791 -4.03744
1.98456 15.1629 -7.03242
4.59878 16.5061 -6.41198
6.68764 16.9563 -5.03204
6.80815 21.2834 -3.02615
5.8804 19.6668 -2.50102
3.03149 18.7723 -0.113154
1.43658 14.3709 4.0459
0.817515 16.4699 3.37534
0.742863 16.2115 1.42133
-1.3128 11.1716 1.26705
-2.13401 12.2353 -0.663544
-1.70193 14.1305 -0.420215
-4.80639 20.8234 3.60831
-4.82391 18.9406 1.31895
-4.40033 16.6704 0.388017
-9.0076 15.9402 -0.813086
-7.72625 16.5464 -1.57275
-8.08088 18.3352 -6.00378
-8.68868 18.6329 -4.66776
-12.0907 21.7619 -5.91861
-11.9942 20.332 -5.5866
-14.3271 13.0895 -5.68954
-15.4069 16.3761 -5.58019
-15.1393 18.6119 -6.7387
-19.2502 19.546 -12.4976
-18.4565 19.8663 -10.2246
-18.1468 20.2786 -8.30348
-24.1455 16.7629 -2.63036
-22.2267 18.1721 -4.44316
-20.2473 19.5771 -5.19213
-19.4931 21.9182 -1.47338
-18.1135 21.0375 -2.56096
-16.1272 19 1.4425
-15.5892 18.9202 -0.422336
-8.89485 14.0506 -4.38786
-11.3365 15.3224 -4.95688
-12.1044 17.1469 -3.16911
-13.1024 16.6248 -2.13045
-13.9999 11.8816 -0.648456
-12.4779 12.8973 -1.45881
-8.90588 11.5164 -0.391483
-9.39656 10.7354 -2.01611
-9.24469 7.94648 -6.19752
-10.023 6.82763 -4.77145
-9.7102 7.22434 -3.38133
-8.96598 4.14606 -0.873063
-7.43167 4.60209 -1.77392
-2.61095 4.58667 -2.58668
-4.08418 3.55216 -3.11882
-3.01353 1.10625 1.29857
-2.95483 0.815298 -0.591337
-2.55475 -2.88466 -1.24223
-3.77139 -5.1568 -8.93508
-3.81372 -3.75507 -5.85481
-2.5315 -3.97091 -4.97919
2.99942 -4.01964 -10.6159
0.461007 -3.62924 -8.62347
0.607853 -3.92061 -7.07626
5.19093 -8.05884 -8.67038
5.10482 -5.33563 -7.35583
4.21408 -3.53392 -5.88753
6.49291 -1.16202 -3.57596
5.90806 -0.208182 -5.04473
4.64807 1.96572 -11.8527
5.81636 2.19078 -9.81609
6.41756 2.15026 -7.95415
9.99788 4.80357 -5.68181
10.0432 5.15141 -7.60114
8.66669 5.24588 -8.23848
6.00494 11.2619 -10.3757
6.51101 9.01057 -10.67
8.01745 7.75095 -10.9868
10.0005 15.5091 -9.07477
11.1087 12.941 -9.86479
10.7184 10.4217 -10.2255
17.5033 8.54876 -11.8647
15.8263 9.02063 -10.2832
14.2139 9.38476 -9.13618
17.3142 8.72668 -2.62334
16.3079 7.85265 -4.55109
16.1452 9.35721 -5.85214
16.6056 14.2722 -6.2327
18.0829 13.5999 -5.1213
18.5944 12.2255 -5.5415
22.7182 10.0827 -6.52105
21.9818 10.6657 -4.85977
23.3763 13.5897 -1.44862
23.2903 13.6817 -2.96679
26.2381 18.4891 -7.60327
25.9973 17.5581 -5.5489
25.7297 16.4721 -3.90159
26.2434 20.6922 1.13557
26.5537 19.3295 -0.259984
26.5454 19.5545 -1.74965
30.8754 21.2621 -8.6197
28.7794 22.1915 -5.9162
28.8172 22.1188 -3.46355
29.6357 23.4545 1.23331
30.7332 22.6561 -0.196971
35.1583 23.1367 1.39401
34.0867 22.0948 1.54771
34.7375 18.848 5.28191
35.191 20.7587 5.00418
37.3842 25.1132 7.76688
37.8675 23.2791 8.16037
38.0489 22.0677 7.17909
40.5394 19.5391 8.69868
40.6424 18.5561 17.4669
40.8955 19.3723 14.6879
39.8017 19.1575 12.3875
34.5392 18.5237 12.9408
35.2184 21.5909 10.0553
35.3847 21.2379 12.0274
36.039 19.8315 12.3092
timestep
-16.7032 -19.5043 15.6263
-17.4518 -19.9234 17.9226
-16.465 -20.2741 16.866
-13.6594 -26.6692 18.436
-15.3711 -24.5736 18.4625
-15.5316 -23.8074 17.1156
-15.6702 -27.7599 11.0275
-14.6025 -26.2617 12.942
-15.4146 -26.3746 14.2055
-17.7372 -31.8607 18.322
-17.3683 -29.5553 17.0571
-16.1523 -29.5987 16.1098
-14.5713 -36.1415 13.4441
-14.6552 -33.6468 14.3075
-15.6565 -33.2821 15.362
-17.9535 -38.4717 15.2187
-17.9282 -36.9008 17.3768
-16.5713 -36.2836 17.6496
-12.5931 -39.6625 22.6293
-14.3936 -38.3722 21.1414
-14.7153 -38.8663 19.7881
-17.7998 -42.5793 20.9377
-17.4865 -41.5502 19.277
-23.2998 -41.6034 16.3517
-21.6291 -41.1393 17.3026
-20.3223 -41.3057 16.5927
-22.6937 -41.9131 12.0034
-20.9192 -41.0764 11.9227
-20.7202 -39.9793 13.011
-24.2693 -37.2825 12.338
-22.9846 -35.9207 12.6298
-21.4811 -36.2546 12.4914
-17.9345 -33.77 9.88018
-17.69 -33.4285 11.7252
-19.0082 -33.3603 12.5766
-22.0786 -31.851 18.4961
-21.478 -30.2051 16.0368
-20.3504 -30.0334 13.708
-18.1924 -26.8676 6.92833
-19.1595 -26.8471 9.39791
-19.6685 -27.2159 11.3705
-18.0624 -23.1576 13.52
-19.1654 -23.4688 12.4271
-23.1734 -19.2317 15.3663
-21.436 -19.0412 12.4846
-19.2911 -19.823 11.4582
-15.0372 -19.2318 8.94052
-16.593 -18.1861 9.16727
-17.8443 -11.3257 6.63528
-17.8031 -13.5814 8.46381
-17.5118 -14.8858 7.72812
-16.1729 -14.9205 3.00193
-15.9947 -13.5494 4.36995
-14.5599 -8.67805 5.71008
-14.0651 -9.05256 3.80923
-15.1623 -10.0081 3.10633
-19.191 -9.43413 -0.799544
-17.0247 -8.98078 -1.39494
-15.3498 -9.10193 -0.4367
-8.57469 -11.8377 -3.25248
-10.4164 -9.60222 -2.59686
-12.4349 -8.02246 -2.69177
-11.884 -4.22685 -5.64381
-11.9947 -5.78568 -5.63106
-11.7378 -9.76485 -8.44633
-11.3089 -8.06266 -10.0174
-10.3103 -6.99229 -8.81489
-5.40566 -5.90672 -8.81615
-6.97952 -5.73661 -10.0018
-6.66948 -3.25214 -14.1165
-6.07278 -4.57364 -13.4074
-0.798037 -8.36245 -15.3904
-2.50566 -7.37567 -15.2149
-2.63544 -6.01631 -14.3851
0.48827 -2.50486 -16.8718
0.338778 -4.18349 -15.935
3.79402 -7.22795 -15.001
3.51619 -5.75659 -14.4898
9.0692 -5.77851 -17.8041
7.62132 -4.76682 -16.2357
6.52887 -3.63059 -15.1193
3.92167 3.14903 -18.2964
4.50277 1.15356 -17.2339
4.94018 -0.212426 -15.7806
1.92627 0.504322 -9.00538
3.30618 1.01641 -11.4808
2.82208 0.164435 -12.6611
-1.49564 -2.65113 -11.8845
-0.952175 -0.822505 -12.2948
-5.20016 4.0737 -12.4124
-4.2828 2.51054 -12.9557
-3.61437 1.78038 -11.7785
-5.27977 1.36518 -7.15117
-5.99737 2.00647 -8.80832
-11.514 3.58447 -11.6594
-9.87126 3.61596 -10.5778
-8.45055 3.86512 -11.0277
-8.42458 8.41918 -9.4772
-7.47474 7.48791 -10.2391
1.29243 9.82397 -13.2318
-1.87157 9.61623 -11.7886
-3.82521 8.71792 -10.6001
-7.28948 6.49912 -4.41872
-4.3999 5.87367 -6.22778
-2.7952 7.69145 -7.0406
0.681825 8.85985 -5.579
6.32344 7.3203 -5.84845
4.08501 6.91434 -3.38006
2.74175 6.21098 -3.76032
1.56056 2.20139 -1.6218
2.56162 3.29491 -1.40745
6.00561 3.58557 1.75167
5.95252 3.13731 0.25739
10.9251 1.77785 -0.634044
9.12952 1.10638 0.0943998
10.4893 -3.1534 1.03866
9.88491 -2.06368 1.93134
15.4571 -2.59159 5.06779
14.6151 -0.735971 3.92094
12.7183 -1.05669 4.14662
10.2316 -0.532648 8.33357
11.0186 0.729206 7.07324
9.54765 5.27205 7.20509
10.7963 4.50681 7.83412
11.5963 6.84954 10.6741
13.0007 5.51187 19.7227
11.9476 6.8564 16.7315
12.7083 6.5035 14.2702
11.6091 2.5076 12.1211
13.2224 3.01842 13.1188
16.4975 1.09742 12.387
18.7347 0.530715 8.30808
17.6484 1.46672 8.797
14.9188 4.54833 6.55658
15.8208 3.03641 5.79317
19.2217 2.92443 -0.913251
18.9922 4.05802 1.46483
18.2349 2.85901 2.92435
19.4037 -1.29404 2.90657
20.6659 0.00987355 2.46782
23.4878 0.682166 0.0843799
29.1705 4.7574 -2.5752
26.465 4.8966 -1.44296
24.0441 4.29546 -0.766631
24.9906 8.78763 -5.94641
23.2807 7.07667 -4.67655
22.0582 6.27888 -3.29983
18.2968 6.36842 -3.37359
15.577 5.72065 0.510056
15.0256 6.13896 -1.22468
10.0778 5.15923 -2.16877
11.2844 6.25571 -1.1058
10.6931 11.9455 5.07886
9.9988 9.45455 3.63258
9.34792 7.69417 1.8252
6.52909 10.349 -0.220125
5.89973 8.87168 0.874084
2.28083 7.83041 1.05027
-2.58659 13.0578 1.9495
-1.39537 11.2221 1.07169
-0.472951 10.017 -0.163779
-5.16682 9.52805 -3.81062
-3.12981 10.6338 -3.6641
-1.32158 11.2567 -3.54596
4.58624 16.3897 -8.0175
2.16244 15.6417 -6.35343
0.43835 14.2915 -5.09814
-0.407888 18.1017 -2.41346
-1.34501 17.0916 -3.19748
-5.57488 18.0242 -4.36415
-4.51491 18.9848 -3.77575
-5.98032 23.522 -2.97399
-6.43034 22.0719 -2.52846
-13.2462 18.0137 -0.573828
-10.7646 20.3928 -0.103713
-10.1579 22.1983 -1.73747
-11.8843 26.9069 -6.6581
-12.4517 25.7148 -4.75773
-12.3793 25.0989 -2.8873
-19.7779 23.4539 -3.55243
-17.2155 23.0163 -1.98048
-15.1058 23.5808 -0.737647
-16.7914 23.2007 4.00466
-15.198 22.6199 3.0133
-16.2007 19.1411 5.72154
-14.5658 19.2984 4.8077
-6.46682 15.5877 3.01811
-9.16631 15.0307 2.59842
-10.7288 16.9045 3.81531
-12.2087 16.4983 4.18781
-14.4868 12.4882 5.19103
-12.5838 12.7857 4.90151
-9.90002 10.1264 5.93113
-10.4475 9.64892 4.21577
-8.07598 7.12966 0.294102
-10.0292 6.83813 0.348524
-10.7126 6.74988 1.77694
-13.5051 3.9563 1.955
-11.8576 3.24721 2.58255
-8.72778 -0.997537 1.91282
-10.2531 0.0941668 1.25275
-13.8265 -1.56148 -2.32967
-12.4799 -2.02747 -0.988801
-10.0135 -4.59007 -2.33384
-6.45998 -7.14376 0.485205
-5.84914 -6.61203 -2.63026
-6.39121 -5.25831 -3.18477
-5.90017 -1.67573 -9.94004
-6.54532 -2.79642 -6.82773
-5.31827 -3.16187 -5.9925
1.97526 -4.61207 -7.66499
-0.149127 -2.47052 -7.66973
-2.26795 -1.11748 -7.20913
-1.19025 2.4822 -6.05433
-1.39413 2.45986 -7.86072
0.802992 6.08047 -13.7977
-0.880177 5.53889 -12.3131
-0.159129 4.41939 -10.8794
4.08324 5.00506 -8.61216
3.645 6.7726 -9.25457
2.18967 7.13852 -9.44921
-1.55881 12.5302 -8.99874
0.54068 11.6985 -8.52198
2.10026 11.0291 -9.43751
3.5621 11.9168 -1.49646
4.19132 10.9662 -4.16598
4.57904 10.9545 -6.68007
10.6067 14.9673 -7.90273
9.3728 13.0938 -7.5343
8.2583 11.6159 -6.85454
10.407 7.13525 -7.16607
11.8411 7.93209 -5.51391
11.1827 9.73329 -5.29826
12.3287 12.876 -1.3756
14.0216 12.0812 -2.03138
14.1059 11.6602 -3.5449
17.8894 13.0361 -5.89591
17.8798 12.1657 -4.18469
21.7521 10.519 -1.71784
21.2539 11.7751 -2.38051
24.6382 18.0661 -4.76499
24.4602 15.8665 -3.87579
24.1963 14.0393 -3.16453
27.405 9.9767 -2.01571
28.183 11.5205 -2.80446
27.8026 12.919 -2.44458
28.9353 13.3587 -10.357
28.9213 15.143 -7.29418
29.5241 15.2526 -4.80085
33.7325 17.1044 -3.28
32.1881 17.8818 -4.09217
31.2589 22.2933 -4.53898
31.7962 21.337 -5.6193
32.6943 23.3102 -9.9102
33.0904 23.9736 -8.04498
36.8997 27.4994 -7.19844
35.0921 28.137 -7.56802
33.8562 27.5031 -6.80279
32.1341 30.4242 -5.14932
25.4309 28.5052 0.441407
27.2058 29.6502 -1.57257
28.8184 29.6496 -3.61008
27.0256 32.6 -7.64549
24.6634 30.2751 -8.41494
25.8728 29.6916 -7.05666
26.7287 30.8426 -6.50017
timestep
-6.46806 -39.9902 -3.9226
-8.63053 -39.7355 -5.14455
-7.13474 -39.3043 -5.10586
-9.70005 -35.6484 -5.60897
-7.8523 -34.7454 -4.01278
-6.64367 -35.7211 -4.07266
-1.08132 -33.6891 -0.315106
-2.61006 -34.6221 -2.25929
-4.01215 -33.9506 -2.19037
-6.23998 -27.182 -1.15285
-5.43018 -29.6638 -1.88507
-4.22188 -30.2996 -1.15089
-3.36926 -27.813 5.69999
-4.51243 -28.6579 3.49312
-3.58316 -29.3563 2.48957
1.78646 -30.3174 2.21968
0.393457 -31.8871 3.78613
-1.0946 -32.1492 3.3685
-4.23993 -38.6053 4.55938
-2.71066 -36.5971 3.77273
-2.77179 -35.2945 4.45617
-2.62796 -33.3962 8.69266
-2.7254 -35.3248 8.27878
-6.23199 -40.0799 11.0092
-5.43613 -38.3909 10.7479
-5.50445 -37.8201 9.32317
-8.62694 -33.4029 8.76695
-9.51189 -35.1669 9.04692
-8.83965 -36.4093 8.4831
-10.7248 -36.4697 4.34029
-8.88943 -37.0836 4.03781
-7.92815 -36.1349 4.8168
-5.94475 -36.3654 0.524844
-5.22063 -34.6985 1.26484
-6.2974 -33.9481 2.11537
-8.85807 -28.2349 4.65343
-8.87728 -29.732 1.99678
-8.25801 -31.3824 0.168948
-11.2448 -31.1359 -6.89712
-10.7593 -32.0875 -4.53253
-9.64041 -30.8689 -3.42232
-7.77683 -26.724 -4.71444
-9.14978 -27.2769 -4.3229
-16.321 -27.7687 -3.34302
-14.0641 -26.1578 -5.46936
-11.8984 -24.9846 -5.65537
-12.9264 -20.731 -7.72417
-12.1872 -21.1792 -6.06597
-16.3265 -19.7738 -0.0502451
-14.8609 -21.1493 -2.22498
-13.7366 -20.2947 -2.8541
-10.6812 -21.888 0.210882
-10.6381 -20.123 -0.578729
-7.91066 -22.4378 -3.81071
-7.55366 -20.4951 -4.00595
-7.62181 -19.7035 -2.75278
-5.61879 -14.0447 -1.08736
-5.15992 -16.2325 -0.929565
-5.31049 -16.7142 -2.73953
-1.04937 -15.1448 -10.3715
-3.0752 -15.083 -8.11958
-3.12174 -15.3118 -5.65865
0.959102 -13.2483 -5.31707
-0.406464 -12.8272 -5.7689
-2.63125 -7.37235 -7.43019
-0.549816 -7.93949 -8.11625
0.532926 -9.53182 -7.70226
5.11784 -11.2614 -8.47256
4.37975 -9.52446 -8.10295
6.88881 -5.95899 -6.72206
6.18842 -6.19213 -8.06901
12.012 -6.12274 -10.5003
10.3148 -7.02084 -10.6512
8.92555 -6.43363 -10.756
6.22922 -6.43915 -14.8019
8.08313 -6.91915 -14.4854
11.1611 -8.71856 -17.6227
10.8583 -7.32625 -17.0336
7.60413 -6.66567 -22.9243
8.43832 -5.83689 -20.9264
9.08391 -4.73035 -19.2697
3.01321 -0.857869 -17.6445
5.31094 -1.40548 -17.6529
7.33852 -1.76628 -17.8963
10.8317 -1.40754 -11.2118
9.62766 -0.654845 -13.7933
8.51204 -1.53419 -14.2843
5.9263 -1.18886 -10.0944
6.09971 -2.53199 -11.4964
2.80488 -8.10785 -11.4423
3.94604 -6.66439 -11.0967
3.59916 -5.33238 -11.6815
-0.170704 -5.3459 -13.9244
0.0640005 -4.13812 -12.5783
-4.72019 -4.60724 -13.5028
-4.297 -4.31074 -11.6243
-3.36791 -3.15062 -11.1605
-4.26852 -1.68771 -6.82209
-4.15829 -1.05452 -8.17485
-3.08636 4.30294 -13.6188
-4.17613 3.75522 -10.2578
-3.20789 2.67567 -8.23657
4.44388 3.21619 -6.14866
1.20519 3.43792 -4.95308
-1.18569 4.36225 -5.47136
-0.369996 8.05786 -5.10153
0.719722 13.1002 -3.91555
0.726513 10.9172 -1.44546
1.1413 9.42505 -1.8339
4.17578 6.85957 0.729329
2.82132 7.53371 1.10371
2.25774 6.73434 5.79755
3.17074 7.52695 4.89794
6.39479 10.1453 3.13915
6.58668 9.14951 4.75015
10.4711 8.72006 7.47243
9.37998 9.81078 7.29871
9.95662 14.3185 12.6665
10.6512 13.7475 10.5116
10.9413 12.8046 8.89407
13.8677 14.2803 5.09781
14.087 13.1903 6.6067
17.9004 10.5051 7.02021
17.2614 11.6131 7.69976
19.4924 13.699 9.84654
22.0132 19.5461 3.56788
21.3352 16.8341 5.5733
22.0513 15.7009 7.78416
22.2181 18.9948 10.859
23.3975 17.3588 10.9033
25.2652 16.7798 14.1755
29.7468 16.2401 15.6262
28.6849 15.4587 14.7705
27.2493 13.1121 18.6457
27.3429 12.5862 16.7992
19.471 11.1169 17.4292
21.8427 12.1048 16.8429
23.6291 12.2422 15.9973
22.6979 12.5681 11.4578
21.983 13.5116 12.8335
18.9513 15.8013 12.8789
13.7042 9.41265 11.2071
14.2826 12.2192 12.1361
15.3812 14.5206 12.2977
14.5677 21.488 12.0225
14.1857 18.9785 11.1626
13.1061 17.4206 11.8623
9.32675 18.0949 11.3392
8.55718 16.4683 6.78391
7.42991 16.6546 8.36708
3.44249 17.7584 10.8148
4.10167 16.0982 10.1673
-0.550723 18.8784 10.307
-0.536048 16.1041 9.19007
1.13127 14.1157 8.89734
0.201312 9.67407 8.11816
1.26149 10.8075 7.04189
0.0633881 10.6159 3.29374
-5.0916 9.31235 7.2428
-3.79398 8.46148 5.49914
-2.32533 7.97197 4.22238
-4.06161 3.97403 6.39144
-2.91801 3.63947 4.3568
-3.62455 4.69919 2.96025
-12.1088 7.47551 2.81748
-9.32034 6.54372 2.46429
-7.05603 5.66236 1.70446
-7.45099 4.34434 -2.7577
-7.55422 5.59305 -2.04005
-9.66576 9.01434 -4.49305
-10.1937 7.99774 -3.41348
-14.8358 7.47456 -2.92706
-13.8407 6.97548 -3.89104
-12.2907 0.60443 -6.04689
-13.1409 3.67599 -7.34108
-14.6863 5.69665 -7.47013
-17.0941 7.97219 -14.3398
-17.0531 7.43759 -12.0783
-16.8823 7.1639 -10.1625
-21.2055 4.12061 -14.361
-20.4275 3.47361 -11.5303
-19.5443 4.55522 -9.41401
-20.2674 6.06863 -4.81631
-18.6996 5.08878 -5.73286
-18.2493 0.62025 -4.43857
-17.0639 2.10534 -4.1583
-9.88843 2.78573 0.938382
-11.2877 4.77456 -0.488921
-13.6897 3.78204 -1.41776
-13.7055 2.70914 -2.4925
-13.902 -1.19192 0.120319
-12.3386 -0.311448 -0.719643
-8.70023 -1.02195 0.269963
-8.87664 -1.62257 -1.40711
-9.60862 -2.73572 -6.35948
-8.22342 -3.75259 -5.59851
-8.10604 -4.00146 -4.08201
-7.04058 -7.83828 -4.61805
-5.70956 -7.04267 -3.58048
-2.51925 -6.00118 -0.600315
-2.20114 -5.95786 -2.57373
1.73851 -8.6676 -2.73712
1.31565 -6.95671 -3.59801
2.76656 -5.80794 -6.86891
3.27734 -1.44596 -2.78627
3.7606 -1.14501 -6.00047
2.75021 -1.98018 -6.94259
-1.2851 1.66406 -12.6469
-0.0591495 -0.301344 -10.2736
1.34921 0.211759 -9.74403
4.31199 5.29042 -15.0451
2.48264 3.67449 -13.5592
1.57792 3.67942 -11.1508
2.1983 6.1418 -8.28897
0.458467 6.21617 -8.69124
-6.78781 7.16331 -7.875
-4.47326 7.5541 -8.26723
-2.74022 8.34772 -8.48721
-1.22952 12.4626 -8.19085
-2.68341 12.6802 -6.96546
-3.09634 11.4252 -6.27623
-3.59959 10.8649 -0.477483
-4.76685 10.0342 -2.20154
-5.1598 11.7659 -3.09634
0.284928 14.3399 1.76961
-1.41039 14.5049 -0.697049
-3.28309 15.0163 -2.28187
-7.40943 17.1242 -1.45447
-6.75101 17.7092 -3.59897
-4.85145 18.2137 -3.335
-2.04326 24.1938 -4.12216
-1.38263 22.1148 -4.67652
-2.29869 21.1307 -3.2201
-0.562175 20.9501 1.64574
-1.21089 22.7949 1.13933
-2.28193 22.9818 0.0161928
-6.10499 25.2746 -0.560556
-4.4014 26.054 0.0160179
-5.8907 27.7018 4.17579
-4.79837 28.2092 3.1956
-0.668366 25.9263 8.37363
-1.12693 26.8141 6.27665
-1.35747 27.7243 4.57042
3.69779 27.9501 0.545012
2.43462 28.2464 1.97465
2.09411 27.2427 3.06622
7.58464 30.9722 2.34806
5.52534 30.2576 5.01075
4.4327 28.1155 5.88016
6.45349 25.7399 9.24044
5.13735 27.0827 9.51763
3.35023 30.0715 12.6211
4.57767 29.1851 12.6177
7.95157 27.7478 15.8601
6.26123 28.5203 16.1326
4.90848 30.1794 22.2584
5.28965 29.4409 20.5394
6.07373 30.1829 19.5064
8.93761 32.2985 20.8617
8.37615 24.5637 21.6924
9.22756 27.3235 22.5829
10.4969 29.4798 22.8122
15.3028 27.0779 22.5433
12.5505 29.0504 18.9607
14.0944 28.5793 20.114
13.7463 27.9866 21.4956
timestep
-10.49 -29.1335 -20.8747
-12.6134 -28.8784 -22.3667
-12.0493 -29.0365 -20.9201
-17.108 -25.3595 -20.4422
-14.5686 -25.0838 -19.7787
-13.9243 -26.2782 -19.1337
-19.0179 -29.8997 -15.7645
-17.6097 -28.6997 -17.617
-16.1191 -29.0375 -17.5837
-13.5417 -35.3679 -16.7641
-14.5944 -33.0991 -15.9112
-15.9458 -32.6223 -16.5437
-21.1089 -37.5967 -15.7821
-18.6888 -36.3822 -15.9546
-18.6133 -35.0301 -15.251
-15.1576 -35.9904 -8.9707
-15.8219 -35.9582 -11.5421
-16.9303 -34.9545 -11.8384
-19.9326 -29.4015 -8.67515
-18.873 -31.7444 -8.89318
-17.7566 -31.7536 -9.82133
-15.5102 -28.6394 -12.3851
-14.8418 -29.6521 -10.847
-8.8898 -29.6702 -7.75375
-10.4077 -30.0817 -8.9386
-11.5721 -29.0946 -8.92783
-9.62297 -24.3628 -6.84966
-11.2922 -24.3763 -7.78896
-11.2883 -25.3657 -9.0419
-11.3717 -21.1947 -12.3742
-10.7641 -22.9646 -12.9877
-9.79428 -23.6871 -12.0674
-6.57586 -20.479 -10.1515
-6.43666 -20.5811 -12.1047
-6.66848 -21.9385 -12.7757
-6.90383 -26.3059 -6.95948
-4.91964 -24.6305 -8.25193
-4.49514 -24.3508 -10.9475
1.80082 -28.2121 -14.2283
-0.402528 -26.8542 -13.4964
-2.21436 -26.6676 -12.8523
-2.8683 -31.1576 -14.1429
-2.7866 -30.4533 -12.8487
2.46283 -35.9268 -11.894
1.74034 -32.7587 -10.7058
0.0335608 -30.8638 -10.4594
-0.47884 -28.0622 -6.38548
0.104207 -27.8061 -8.19371
-1.38016 -22.3623 -8.28055
0.905383 -23.403 -9.79097
1.72172 -24.5008 -9.15524
5.99948 -22.8159 -7.45451
4.17989 -22.7671 -6.71733
0.93713 -22.9928 -3.09055
1.83079 -21.2901 -2.76887
2.38495 -20.7849 -4.04578
0.374128 -14.8294 -2.88171
1.76472 -15.6378 -4.51011
2.65807 -17.0741 -3.51886
6.9925 -19.8319 3.77732
5.45792 -18.7081 1.51417
3.77375 -17.3387 0.0726963
1.15698 -13.4785 0.943904
2.61882 -13.8942 1.18461
7.02169 -10.6562 3.40668
5.50763 -9.76016 2.08692
4.31088 -11.0174 3.05395
1.77437 -9.03279 7.30056
3.07238 -9.05359 5.9834
7.22161 -7.03843 5.50503
5.83189 -6.48902 5.93601
4.46828 -0.0362026 6.23227
5.34634 -1.75241 6.77914
6.19194 -2.65325 5.8643
9.77977 -1.36508 2.61204
9.48632 -1.15871 4.52888
12.0837 1.1216 7.8965
11.4282 1.52416 6.55925
17.8212 -0.336675 5.40007
15.8161 0.393991 4.51299
14.1442 1.14829 3.83885
14.3965 -2.45119 -2.99967
14.413 -0.780813 -1.38505
13.8721 0.511191 0.0204679
8.52688 5.34929 -0.652074
10.6757 3.50768 -1.12639
10.6151 2.21898 -0.430674
8.53035 -0.190763 -4.06777
8.61788 -0.398297 -2.20937
5.87945 -5.20447 1.40861
6.2821 -3.41285 0.75046
7.03656 -3.3702 -0.489181
7.17925 -7.87929 -1.99556
6.25901 -6.37116 -2.6129
3.12176 -11.3194 -3.06747
2.93082 -9.75284 -1.9612
2.92159 -8.28451 -2.58041
-0.998596 -6.81369 -0.228296
-0.0833741 -6.25446 -1.32959
0.876597 -3.16656 -6.60599
0.240632 -1.7447 -3.45059
-1.13245 -2.60407 -1.3254
1.04372 1.43207 4.96007
-1.63523 0.147104 3.08407
-3.16481 -0.571632 1.29601
-6.19372 1.62304 0.565329
-8.96503 5.05968 1.72118
-6.12365 6.1024 0.431865
-5.35122 5.18781 -0.493885
-2.94411 6.89423 -4.02852
-2.6115 6.85874 -2.48136
0.777765 9.10589 0.0667612
-0.0560754 9.39148 -1.18118
2.03005 13.892 -3.07573
2.12247 11.9654 -2.84774
5.98649 9.26943 -1.95441
5.6095 10.6796 -2.12649
11.0469 15.3782 -0.753217
9.78517 13.9335 -2.08126
8.5983 12.7599 -3.01234
8.93971 12.1027 -7.35712
10.4817 12.1096 -6.21173
12.0452 15.6489 -8.65512
12.7537 14.3977 -8.24342
16.4156 14.6087 -9.01708
13.7276 11.1639 -16.9815
15.1876 11.8336 -13.8731
16.9897 12.8802 -12.3491
21.3244 14.1982 -13.9554
19.8723 15.0945 -13.0687
19.9397 18.8716 -13.3843
15.5831 19.1161 -11.3198
17.0532 19.4096 -10.9131
17.9694 20.929 -6.20006
17.1781 19.4197 -7.07173
10.6197 17.2528 -4.64506
13.1546 16.7839 -4.27803
14.4384 18.2515 -4.69741
13.5086 21.4742 -1.03669
13.7894 19.5651 -1.10917
13.5705 17.5391 2.04361
16.036 10.8715 5.8309
14.5595 12.3703 3.65526
14.1094 13.8125 1.52035
17.1055 13.2843 -5.36044
15.5178 13.2899 -3.11456
14.0958 12.6131 -2.02945
11.5915 9.88753 -2.8413
9.112 9.47086 1.52795
10.5544 8.53973 0.624753
12.5957 6.00938 4.0834
11.2862 5.41125 2.81074
7.10338 3.93745 9.2757
7.85539 4.4222 6.52342
7.79756 5.20279 4.06116
3.2804 5.75236 2.13661
4.66023 6.91735 2.61107
3.43407 10.5145 2.58476
-0.0586009 11.9216 8.21375
0.0880015 10.8563 6.23357
0.512709 9.61379 4.81644
0.45596 3.82146 1.84629
-0.850545 5.65368 2.80083
-1.95923 7.01791 3.68606
-7.13171 11.1731 4.59035
-6.6808 8.31537 4.22146
-5.57436 6.13749 4.57036
-6.69441 1.88733 6.6576
-7.12229 2.63109 5.33631
-9.63193 -0.588214 3.03842
-9.91063 0.383578 4.15507
-13.8619 0.278628 5.76308
-12.8556 -0.812756 6.23288
-9.46714 -4.45916 10.2134
-12.818 -3.93984 9.92994
-14.4727 -3.68499 8.042
-16.5227 -5.56755 2.20654
-16.6964 -5.48379 4.55537
-17.2902 -5.54631 6.45536
-18.9706 -12.2438 3.69251
-18.479 -11.0589 6.39096
-17.7782 -9.0644 7.73812
-14.0685 -10.5128 10.8745
-15.3346 -8.99125 10.6904
-15.8202 -6.62388 14.9201
-14.5465 -6.37514 13.4229
-6.94187 -4.21685 17.899
-8.13782 -3.94149 15.3573
-10.6624 -4.86744 15.328
-10.9834 -6.23763 14.6828
-8.15932 -10.0831 14.4656
-7.91541 -8.48342 15.5844
-4.41598 -6.57278 16.2799
-5.15097 -5.9811 14.699
-5.9563 -2.77547 10.8182
-4.5069 -3.85801 10.2801
-4.52644 -5.28033 11.0047
-3.67095 -7.70914 8.0482
-2.07722 -7.42684 8.98061
1.78413 -3.98846 7.8742
0.102187 -4.68531 7.28033
-2.16797 -4.27181 3.09171
-0.347406 -4.07611 3.65406
1.93169 -1.61047 1.79519
5.86204 2.79565 1.72291
4.09472 1.74606 -0.824785
2.58434 1.3161 -0.477236
-3.68743 2.48114 -4.77173
-1.18598 2.88367 -2.65989
0.225687 2.7182 -3.04539
-2.84968 2.84337 -10.3593
-1.20627 3.42615 -7.9113
0.536815 4.42348 -6.42607
2.08601 7.8179 -7.49145
0.446885 8.13628 -6.74228
-7.18892 8.61026 -7.61999
-4.98274 9.43249 -7.24779
-2.99165 9.67384 -7.21151
-0.181888 13.6819 -7.23509
-1.80015 14.0653 -6.16603
-2.28795 12.9082 -5.31825
-0.101907 12.6924 0.856599
-1.81938 14.0356 -0.109478
-2.64885 14.2847 -1.87002
-9.94208 19.3632 -3.39454
-7.60132 18.0427 -2.23325
-5.10117 17.2576 -2.11568
-1.68054 22.8947 -2.85947
-2.98116 21.4609 -1.5895
-3.82437 20.3266 -0.179715
-5.24505 20.5873 6.12491
-3.60756 20.1961 4.64134
-4.17389 21.6049 3.34969
-1.50677 25.9336 2.23518
-2.07553 25.7983 4.07217
-3.49161 25.3623 4.19149
-7.22419 28.0912 5.00521
-5.44637 28.5231 4.31281
-2.11399 31.9508 4.82438
-2.45765 30.6988 5.56192
3.0886 28.6467 8.65215
0.979496 29.7041 8.66536
-0.716912 30.6935 8.92967
-5.03685 33.0844 11.4913
-3.51746 32.2598 12.4388
-2.03916 32.5528 11.9991
-4.9329 30.5895 17.4359
-2.45856 32.7788 16.4109
-0.335853 33.5668 15.2806
3.49582 36.4076 14.7243
3.27441 34.4861 15.0431
5.01298 29.9942 15.2882
5.325 31.406 15.9635
9.1022 33.4169 18.8174
8.76968 31.9994 17.543
11.7573 28.2623 14.7428
11.7923 28.3198 16.6581
10.5464 28.7077 17.4967
10.8136 26.4424 20.4817
4.3911 29.1837 23.6766
7.14178 28.3381 23.4157
9.62508 28.4142 23.5808
12.7952 27.0959 27.6365
13.0705 24.2299 24.1215
13.2989 25.9116 25.0334
12.0631 26.4322 25.7022
timestep
-11.9007 -48.9104 -12.0058
-13.8452 -49.1847 -10.5766
-13.0635 -48.1601 -11.4647
-17.9079 -48.8233 -11.2727
-16.9049 -48.1725 -13.6466
-16.0162 -47.0507 -13.5232
-19.6395 -42.2265 -9.49942
-18.7847 -44.2816 -11.0779
-17.2809 -44.4918 -11.0256
-13.8995 -42.0579 -5.02501
-14.6956 -42.5411 -7.49414
-16.0656 -43.0192 -7.77798
-20.4058 -42.0104 -2.57209
-18.3552 -42.031 -4.3433
-18.5215 -41.2378 -5.6652
-22.1396 -35.1828 -7.15698
-21.6447 -37.7561 -6.74042
-20.4232 -37.8803 -5.86789
-18.9314 -34.432 0.259342
-19.0495 -34.9211 -2.2927
-20.2539 -35.9461 -2.62215
-24.8403 -34.2149 -0.730513
-22.9199 -34.0125 -0.596437
-19.6574 -29.0943 2.44194
-20.3156 -30.3942 1.07906
-21.37 -31.4109 1.57448
-21.6212 -32.0616 5.85045
-23.4381 -31.3818 5.53926
-23.4174 -30.1702 4.63903
-25.1433 -27.6937 8.5581
-25.649 -26.7018 6.95873
-24.603 -26.7451 5.90481
-22.3444 -22.7388 5.8835
-20.934 -23.9735 5.83985
-21.2186 -25.1633 6.65952
-17.8962 -29.6039 11.1856
-18.6083 -26.6677 11.6671
-19.2602 -24.943 9.99863
-17.3288 -17.2591 10.5775
-17.1664 -19.9057 10.9292
-17.109 -21.8877 10.8421
-12.6119 -23.1331 12.1383
-13.726 -22.2162 12.6751
-14.4668 -18.7748 20.0572
-12.4497 -19.2221 17.1372
-12.2697 -19.3032 14.5336
-11.5381 -16.5809 10.4809
-10.5484 -17.8348 11.5516
-4.79864 -19.2378 12.573
-6.27514 -18.4847 10.1602
-7.10595 -17.2713 9.99776
-4.74516 -13.2776 8.02945
-5.42206 -14.9737 7.55818
-4.77517 -19.146 4.38877
-3.39244 -17.8073 4.2917
-2.96453 -17.1907 5.59023
-2.4676 -11.1779 4.4067
-1.31258 -12.8105 3.28607
-1.06099 -13.9894 4.84659
4.72948 -14.5077 11.7611
2.50404 -13.9226 9.69075
1.16299 -12.8924 7.75518
0.175617 -8.35477 8.78674
1.33996 -9.14333 8.2479
5.74352 -4.75508 6.46961
6.01324 -6.81084 7.40315
4.28479 -6.77954 8.42443
3.57163 -3.65264 11.5341
4.07838 -3.18032 9.75493
8.62682 -2.519 8.80171
7.40472 -1.87295 8.24815
5.57385 1.10289 5.07938
7.50834 1.24498 5.15197
8.48292 -0.0230126 5.20206
11.6814 -1.19744 1.69069
11.7025 0.216154 3.07209
14.5867 3.99553 3.01729
13.3679 3.32271 2.26669
18.7481 1.57207 0.902645
16.77 1.98004 -0.294458
14.8906 1.97728 -0.918579
18.0687 -3.98907 -1.7513
16.3411 -2.50633 -2.28194
14.7685 -1.35002 -2.59385
10.9854 -1.00042 -7.61105
10.7031 -0.345273 -4.8232
11.1099 -1.43558 -3.85857
11.0089 -6.21667 -3.56168
10.6598 -5.06676 -5.0253
8.78777 -4.26546 -11.2801
9.94405 -4.40081 -9.73968
9.08078 -4.45302 -8.45517
5.18406 -7.41585 -8.57307
5.55471 -5.64242 -9.25521
1.6366 -4.19622 -4.1899
3.11547 -4.48276 -5.36445
3.20245 -3.97573 -6.81392
1.658 0.525678 -7.80677
2.34918 -0.280519 -6.7218
1.43262 5.40956 -0.110098
2.47318 2.37358 -1.39516
2.1497 0.370527 -2.9929
-6.08171 -3.08287 -2.10753
-3.29045 -1.10378 -1.72301
-1.52522 0.494655 -2.85992
-3.97358 3.25872 -4.14205
-3.86858 7.95753 -6.31028
-1.4418 6.91845 -4.43388
-0.996422 5.42498 -4.79024
3.43541 4.528 -6.04029
2.78157 5.50893 -5.14296
6.50937 7.39554 -2.92546
5.65746 7.73861 -4.19318
7.96936 11.9246 -6.12462
7.96271 10.01 -6.04035
10.202 7.259 -9.09685
10.733 8.19363 -7.97771
16.0301 11.8614 -7.1673
14.9006 9.97687 -6.80903
14.2404 9.67058 -8.69652
15.7372 10.6069 -13.6904
16.2429 9.99936 -11.9685
19.8171 6.85163 -12.0807
19.6718 8.39064 -12.1632
23.0867 9.41855 -13.5687
19.3577 17.3142 -15.0741
20.8567 14.1275 -15.0527
21.2179 11.7412 -15.8885
24.0079 12.7783 -19.3528
22.0796 12.4619 -19.4629
20.8959 10.1221 -22.1536
17.9817 6.68709 -23.4024
18.7049 7.13076 -22.0595
18.2346 5.15979 -17.6106
18.8889 4.53403 -19.2833
20.8161 -1.23175 -18.6672
19.0242 0.10647 -20.0715
17.5673 1.00682 -19.0736
13.0388 0.650006 -18.4325
14.3723 0.193472 -17.1398
15.1206 -1.69879 -13.9057
14.068 -6.46073 -8.75129
14.3033 -3.51363 -9.29471
15.1238 -1.17665 -10.149
12.4033 3.22471 -9.98942
14.9615 3.50719 -9.39304
15.8733 2.08058 -8.42647
17.1657 2.35328 -4.86712
12.2898 3.21967 -3.74421
13.9117 4.32341 -4.06086
12.3184 9.26618 -3.01295
13.1759 7.64187 -2.42977
18.201 7.09276 4.84105
16.5633 7.59705 2.432
14.4296 7.65291 1.11821
10.1871 5.87982 1.77795
10.9324 7.49936 2.5397
9.06786 8.91339 5.48095
6.64073 7.41928 12.2763
6.85421 7.02679 10.0787
6.80473 7.25208 8.04428
4.59662 6.32744 1.85864
4.52777 4.99618 3.81847
4.52607 6.42657 5.20302
2.01146 14.0268 8.26515
1.50628 11.2363 7.3373
1.96475 8.81377 6.73904
-0.655238 5.58252 8.99057
-0.735974 6.29292 7.6653
-4.75395 4.80932 5.5524
-4.25967 6.1107 6.15538
-7.57694 9.57832 7.01054
-7.26985 8.16908 7.46729
-5.67584 1.12608 11.6865
-6.84982 3.74073 9.63125
-8.84132 5.09592 8.97288
-15.0793 4.29819 9.39566
-12.9489 3.27854 9.47787
-12.1585 4.66145 10.6715
-17.9256 8.92814 11.8724
-15.7499 7.69797 13.4523
-14.3489 5.68805 13.7213
-15.3626 2.35049 16.9973
-13.7116 2.66703 15.8143
-14.7784 -1.59607 13.6276
-13.1777 -0.491461 13.7671
-4.82513 -2.13532 11.2358
-7.36916 -3.20387 10.7243
-9.32353 -2.12267 12.2045
-10.1254 -0.998536 11.4979
-9.57848 0.8828 6.9337
-8.91965 -0.673906 7.92713
-6.37543 -3.4981 6.62402
-5.42253 -1.96692 7.24288
-0.632238 -0.0135343 8.41807
-1.96071 1.25893 7.92056
-2.92685 0.776369 6.75258
-2.29335 0.197066 3.04579
-1.47892 -1.20029 3.92041
1.20165 -3.99885 6.74442
1.43907 -3.64909 4.83319
2.81902 -7.79771 3.37922
2.74839 -6.20579 2.28045
2.73628 -6.76787 -1.58464
7.52889 -7.55942 -5.17022
7.13674 -6.2325 -2.1362
6.03929 -5.20517 -2.1868
7.04833 2.49121 -3.27432
6.89126 -0.683726 -2.43014
6.37169 -1.60891 -3.51722
4.56875 -1.8156 -11.2125
6.64662 -0.814853 -9.22882
6.72872 0.088764 -6.89115
8.90283 3.32185 -7.92098
7.10918 3.77947 -7.70658
2.35013 6.10105 -13.5528
3.64741 5.9425 -11.6532
5.01476 5.88481 -10.2523
7.53852 9.92133 -10.996
5.71516 10.4164 -10.6014
5.11502 9.5592 -9.56083
1.71305 9.50647 -6.31344
2.74517 11.3979 -5.54204
3.31518 12.0208 -7.33695
-0.121007 15.4121 -12.2471
1.12248 15.9277 -9.60139
2.66004 15.7198 -7.70386
5.67248 19.4918 -2.33748
5.67365 19.2926 -4.69021
4.08634 18.3957 -5.37098
-2.43628 21.7948 -5.17687
-0.676103 20.5742 -6.04732
1.26009 20.6896 -6.354
3.91249 25.2834 -5.88712
3.94378 24.0914 -4.39094
2.54489 23.4656 -4.16036
-0.455655 24.679 -0.351737
0.264243 25.5068 -1.94943
-0.208499 30.1358 -3.02948
0.295255 29.324 -1.89096
2.77347 32.8669 3.78842
1.02037 32.2325 2.39821
-0.277285 31.359 1.06656
-2.34915 33.5866 -3.31083
-3.60792 33.2787 -1.75957
-3.21457 33.4098 -0.288861
-7.29191 35.9328 7.07349
-5.86448 35.0914 4.02886
-5.52506 35.7269 1.57403
-6.91275 40.3155 1.21094
-5.19262 39.5028 1.17017
-0.987686 41.2765 2.78732
-2.19502 40.4263 3.39771
-3.66603 39.541 8.21716
-2.57765 40.8487 7.20283
0.0112574 46.1319 9.76126
-1.37034 44.8271 9.34977
-1.08695 43.3032 9.52913
-2.75925 42.3377 12.9064
4.01334 37.9455 13.3068
1.683 39.5888 13.75
0.081112 40.9318 15.1427
2.15272 41.8963 20.2697
-1.7856 43.1947 19.665
-0.409739 41.8313 19.7573
0.786723 41.8554 18.6842
timestep
-13.0598 -38.3248 -6.79472
-10.977 -37.4503 -6.02074
-12.034 -38.4487 -5.76497
-9.31989 -40.0338 -0.311884
-11.5042 -38.6761 -0.864955
-12.4295 -38.9073 -2.02093
-19.7142 -38.8253 -0.933405
-17.2311 -39.4364 -1.67234
-16.142 -38.6046 -1.0598
-18.2431 -37.2607 5.86202
-17.6666 -37.192 3.23218
-17.0744 -38.4161 2.66361
-21.4172 -39.8384 5.5896
-21.3201 -40.4407 2.98709
-19.9085 -40.8716 2.53376
-20.1241 -46.7711 -1.40873
-20.1981 -45.0697 0.581596
-20.6567 -43.6663 0.124632
-27.2445 -45.68 1.98479
-24.7174 -45.3644 1.31374
-24.3615 -44.0605 0.438552
-26.3241 -41.2161 3.64013
-26.0942 -40.8912 1.69134
-27.0421 -35.0163 -0.856562
-27.3307 -36.4301 0.485275
-26.0668 -37.236 0.68225
-23.0865 -34.3538 -2.05309
-22.1754 -35.1885 -0.573642
-23.0417 -35.0489 0.675279
-20.0525 -33.3169 4.36966
-21.7343 -32.4308 4.15798
-22.1078 -32.0482 2.75702
-17.1872 -31.2717 0.0347081
-18.5264 -29.8048 0.370689
-20.0802 -30.1157 0.11811
-25.9309 -32.6097 -2.54351
-23.5602 -31.072 -3.15121
-21.2035 -30.1692 -3.51464
-17.0458 -31.8648 -4.17622
-17.7009 -30.5038 -6.39517
-18.6191 -28.9046 -6.01925
-18.9097 -24.6557 -7.73284
-19.4373 -25.9473 -8.20288
-24.4899 -29.9059 -12.2831
-22.704 -26.9791 -12.4262
-20.3289 -26.4075 -11.9158
-19.6937 -24.2708 -16.3082
-18.6494 -24.9426 -14.9472
-15.0815 -28.6387 -12.7047
-14.1743 -26.1358 -13.5556
-15.1316 -24.8729 -13.3511
-14.3725 -20.3703 -12.2653
-13.1787 -21.8258 -12.6764
-6.65603 -21.1114 -13.6559
-8.56401 -20.8284 -13.8018
-9.39089 -21.3057 -12.4843
-4.80742 -21.1472 -7.43191
-7.00985 -20.87 -7.92488
-7.95524 -19.8137 -9.22416
-8.86343 -11.8581 -12.2348
-8.75808 -13.8764 -10.1266
-7.76143 -15.9954 -9.3947
-3.3604 -14.8219 -7.52848
-4.89681 -14.5329 -7.21522
-7.72255 -12.7218 -6.4851
-7.26421 -10.9954 -5.06165
-5.36145 -11.4589 -5.09625
-1.02461 -10.2139 -3.67786
-2.77906 -9.77359 -3.03909
-3.90585 -7.2882 0.97088
-3.56627 -6.96122 -0.449872
2.20057 -7.12717 -2.30116
0.511753 -6.17824 -2.65182
-0.284256 -5.44167 -1.58048
1.15194 -1.56027 0.609847
0.637514 -1.75645 -1.17893
4.2806 -3.07624 -3.6345
3.2718 -1.82706 -3.98203
5.30268 -4.6865 -9.46865
3.70647 -3.14937 -8.58418
2.50446 -1.82138 -7.66415
0.201843 -4.45978 -12.9842
-0.237292 -3.09516 -11.1262
-0.705596 -1.87897 -9.59808
-3.37647 -5.10288 -5.95259
-4.7084 -3.2312 -7.60633
-4.03563 -1.87275 -7.83699
-0.646414 0.436891 -4.50862
-2.08386 -0.702293 -4.84736
-6.08134 -4.0393 -0.536166
-4.86744 -3.68674 -2.02424
-4.41909 -2.28809 -2.09249
-2.8405 0.815774 1.03763
-4.02305 -0.537573 1.22458
-6.75451 -3.84913 6.30273
-5.51771 -2.92708 5.25981
-5.83757 -1.62427 4.43495
-6.10648 2.61675 6.72148
-5.05702 1.42385 6.54389
3.37173 1.57206 11.1126
0.158815 1.95674 9.58389
-2.32397 2.22354 9.03641
-3.03642 7.06891 14.8784
-3.92835 6.94113 11.5369
-3.21266 5.88359 9.24843
0.51697 6.6881 9.10964
4.19839 4.70203 5.15107
3.93509 7.86852 5.81986
2.55906 8.29666 6.34628
0.730124 11.7021 3.62884
1.09244 10.1834 3.37057
0.907852 8.09718 -1.00983
1.34073 9.3805 -0.357416
3.57404 13.0532 -3.30024
1.8998 12.1352 -3.01656
-1.52549 13.2784 -6.22213
-0.224718 12.5101 -6.21274
1.24829 8.31482 -10.6377
1.04927 10.6836 -10.1494
1.16414 12.5942 -9.73693
2.11693 14.9699 -13.908
0.594263 14.7334 -12.7934
-3.04716 12.5626 -14.7688
-1.62311 12.1461 -14.5359
0.493218 12.5632 -17.6752
6.16169 15.1997 -13.103
5.16545 12.222 -14.6563
4.09651 12.2647 -17.0714
8.54905 13.1785 -19.0336
7.14078 11.8622 -19.2547
8.32774 8.25362 -19.7918
6.56556 4.0312 -18.0499
6.09552 5.31626 -18.8322
1.90857 7.38749 -19.203
2.55096 6.02596 -17.9132
-1.23067 4.68202 -10.8343
-0.535601 5.32002 -13.2862
-0.0541051 5.2382 -15.2223
-3.95323 3.48922 -17.5805
-3.47371 5.33273 -17.0254
-6.21856 7.41323 -15.2311
-11.3825 10.1381 -14.0371
-9.33378 9.54751 -12.0186
-6.65908 9.36718 -12.0174
-4.36411 14.3567 -9.96893
-3.17114 11.9745 -9.9598
-3.33465 10.0062 -10.1824
-2.68528 7.65852 -7.34608
2.28643 9.1714 -5.32621
0.987813 7.9292 -6.18421
2.37952 3.23834 -7.74408
1.25809 4.1443 -6.47255
8.31752 4.40718 -4.91929
5.55976 4.24851 -3.76337
2.98892 4.20442 -3.25379
0.0404362 2.52939 -0.273868
1.1655 4.02714 -0.0216637
2.61668 6.49446 2.42589
8.53029 10.3642 -0.644584
7.20697 9.14628 0.762803
5.9508 8.26345 2.02899
7.85583 7.2827 8.94018
8.04282 8.25648 6.81582
8.15552 8.9691 5.00466
10.5712 12.788 0.923243
11.6979 11.9262 3.51198
11.7249 10.2283 5.44629
14.8387 8.66886 8.7556
14.4003 9.91511 7.98994
16.9523 13.5789 9.56005
17.1539 12.5025 8.53846
21.8729 12.4416 9.3294
20.6174 11.6018 9.75274
24.0495 5.99901 14.4467
21.2531 7.04763 12.5916
20.8743 9.54996 12.9194
19.5127 13.8913 16.9779
20.8222 11.9315 16.8571
21.6565 10.1523 16.5619
15.0187 10.5445 20.8073
17.056 8.94959 19.3976
19.2644 8.07804 18.6016
22.0092 4.63316 20.9014
20.7246 4.64398 19.3826
19.3254 0.377696 20.2929
18.8515 1.48734 18.8333
19.6618 4.60495 15.3275
16.931 4.23435 15.8683
16.0668 1.8591 15.1382
16.0059 0.843581 16.3324
13.2082 -3.4819 16.9998
13.7555 -2.12784 15.784
13.2907 -2.5695 11.844
11.7859 -1.59635 12.506
7.92082 1.02142 10.7174
7.74277 0.901602 12.5675
8.21296 -0.496929 13.0081
5.1373 -1.96353 14.9748
5.17795 -2.70854 13.1936
2.6619 -3.5308 8.7985
2.3037 -3.02173 10.6494
-1.30708 -0.980792 13.0569
-1.31368 -2.57313 11.8948
-2.59769 -2.5858 8.37026
-2.23252 -3.93024 3.17053
-0.244165 -1.5486 4.51808
-0.739051 -0.757532 5.64753
-0.557106 7.09219 4.45881
0.0650865 3.901 4.68983
-1.09149 2.86473 4.5901
-8.95902 3.82071 0.678763
-6.16454 4.52147 1.67148
-3.69092 4.49943 2.30914
-3.08274 5.8884 -1.39459
-2.83081 7.28833 -0.223935
-3.41136 11.8273 4.83793
-3.33196 10.9602 2.8091
-3.22747 10.9205 0.911322
-4.78035 11.9811 -3.87252
-4.24029 13.5738 -2.97556
-3.09034 13.4092 -2.03793
-0.060004 14.522 0.167211
0.794858 16.2589 -1.10816
-0.823489 16.353 -2.1605
-4.28292 23.4919 -4.17624
-2.31915 21.2431 -3.98796
-0.563872 19.5212 -4.42571
2.85955 25.1842 -5.2453
3.04097 22.8034 -5.14371
2.85762 20.8581 -5.27208
9.30848 19.5799 -6.45955
7.4707 19.0993 -5.17217
6.32554 20.1364 -3.9508
8.47801 19.4423 0.358191
7.93114 21.3457 0.357544
7.84335 21.9119 -1.04179
11.0682 24.685 -3.76831
10.6975 24.3701 -1.87742
13.4643 26.0204 1.6437
12.5751 26.5477 0.568735
9.59156 31.0103 -1.43856
11.0653 31.0255 0.39688
12.7637 30.3242 -0.0416072
16.3609 35.1695 2.6814
15.2057 33.6075 2.4766
15.4665 32.5196 1.40993
20.0726 32.6796 -3.59573
20.3792 31.8117 -0.283853
19.0594 31.4721 1.84154
18.5899 28.7714 5.66659
18.8456 30.5923 5.4858
20.0175 34.78 7.69834
20.0513 33.2004 7.91804
21.3576 31.5389 12.8522
20.8543 32.8727 11.5554
18.6779 37.766 12.2001
19.9517 36.9716 13.5476
21.2086 36.2941 13.1385
23.7679 38.2062 15.2565
24.6079 37.1816 22.6498
23.7279 38.6407 20.0644
22.3659 39.8336 18.3368
21.8297 44.1956 20.0449
24.2125 43.9879 16.5607
22.4413 44.4601 16.8955
21.9072 43.5687 18.0209
timestep
-8.42586 -25.2538 25.49
-8.39644 -24.8078 27.9047
-8.24891 -25.8467 26.7913
-9.20568 -32.4357 29.8246
-8.94066 -29.7523 29.3111
-9.13181 -29.3159 27.9056
-10.7677 -30.2954 23.0051
-11.1448 -32.3337 24.6603
-11.4568 -31.89 26.0054
-15.8104 -34.7793 30.9099
-14.6148 -33.2251 29.1037
-14.1497 -33.8661 27.7965
-16.7556 -31.197 23.9029
-15.6469 -33.5288 23.3301
-15.5866 -34.654 24.3463
-9.3191 -38.2761 22.8859
-11.0788 -36.7053 24.0146
-12.6507 -36.9719 23.6582
-13.9245 -44.1041 24.409
-13.5034 -41.4659 24.9006
-13.1329 -40.7173 23.6131
-17.0617 -41.3255 20.6085
-15.1852 -40.7872 20.4805
-12.4906 -38.7606 14.6976
-13.0458 -39.8707 16.2211
-14.0655 -39.1783 17.2314
-15.5913 -34.8994 16.2101
-15.5909 -35.6418 14.4601
-15.8792 -37.0285 14.6079
-20.3391 -37.9548 11.6079
-18.8427 -39.2108 11.3822
-17.4549 -38.4405 11.3952
-16.3831 -36.9969 6.95087
-15.8631 -35.5103 8.16176
-16.7055 -35.2618 9.3913
-21.6927 -30.2208 13.6914
-21.0347 -31.7544 11.2501
-19.5125 -32.7575 9.53186
-20.7576 -30.6642 2.70116
-20.7912 -31.2798 5.2983
-19.1544 -30.628 6.22301
-20.3312 -26.5178 5.23321
-18.8943 -26.8302 5.7397
-15.2849 -30.5035 7.38853
-15.4745 -27.2927 8.51053
-15.9347 -25.0719 7.16945
-13.9746 -20.5787 7.28594
-13.9683 -21.9651 6.09681
-13.1554 -23.0398 -1.02234
-12.9074 -21.878 1.58691
-12.6359 -22.9377 2.63164
-9.64434 -26.676 2.47113
-9.30414 -24.7913 2.09771
-7.90893 -24.838 -4.42746
-8.76136 -25.3122 -2.71137
-8.66025 -24.2343 -1.64156
-7.82227 -17.5905 -1.99822
-9.08963 -19.4638 -2.15243
-9.34924 -20.9168 -3.34202
-13.4762 -21.5988 -10.6379
-11.5351 -20.0721 -8.93633
-10.1211 -19.5086 -6.80576
-6.8019 -15.9449 -6.50221
-8.29084 -16.155 -6.52257
-13.3823 -12.8522 -10.3163
-12.0295 -12.9102 -8.51587
-10.0882 -13.312 -8.29807
-7.5119 -10.2974 -11.1734
-8.41105 -10.1752 -9.54199
-6.76923 -5.63192 -9.18283
-8.09796 -6.4261 -9.06729
-13.8771 -3.07344 -9.27309
-12.0459 -3.5361 -8.9791
-11.332 -4.55964 -9.88799
-10.1509 -3.11892 -14.8453
-10.0011 -2.67931 -12.9102
-7.75199 1.24876 -11.2315
-8.92197 0.957231 -12.1982
-4.94708 2.57615 -17.1235
-6.80271 3.3102 -15.9445
-8.27165 3.85093 -14.7377
-9.31753 2.29603 -19.3444
-10.951 1.54765 -17.9336
-11.3182 3.09311 -16.7688
-17.3853 -0.188065 -14.5769
-14.722 0.604052 -15.2842
-14.2418 1.97038 -14.7263
-13.1671 0.647288 -10.1734
-13.4404 2.37255 -11.0288
-12.5303 8.65833 -8.96528
-13.5698 7.05503 -9.28884
-12.7454 5.98717 -9.99904
-7.54363 5.62245 -10.8887
-9.09122 5.37145 -9.78734
-9.3782 3.38024 -4.73617
-7.71381 3.48957 -5.6765
-7.25935 4.65638 -6.49611
-2.99914 7.00803 -5.78047
-3.4692 5.59435 -5.9171
-1.69537 -1.68382 -5.91186
-0.728527 1.5523 -5.04749
-0.716058 3.85667 -4.12494
-1.03937 3.65327 4.02328
0.345617 4.77353 1.03995
1.70461 4.79685 -1.18088
5.21163 5.94637 -1.34874
0.859684 6.78482 -5.97145
3.69924 5.29859 -6.08393
4.88118 5.8998 -5.2454
8.53258 7.41277 -7.67538
7.06971 7.87493 -7.45925
5.40992 11.5251 -10.1401
6.53985 10.4157 -10.3117
10.4371 8.9673 -13.2178
9.67861 10.6497 -12.3169
13.3558 13.797 -12.4146
12.1277 13.3378 -13.2216
11.9481 15.6593 -20.7841
12.3979 15.3273 -18.4301
13.107 14.7901 -16.6365
17.5758 15.7214 -15.3728
16.1483 16.7639 -15.5333
14.5124 21.0876 -15.0226
15.9081 20.5367 -15.347
17.8668 21.2175 -12.1079
11.9249 16.8372 -10.1558
13.1761 20.1089 -10.0972
14.7256 22.008 -10.0221
16.9398 26.6472 -10.2167
15.5553 25.725 -9.27469
13.0015 27.9663 -7.55339
8.65032 26.3975 -8.70924
9.98951 25.7562 -8.14988
9.22246 21.3244 -7.1651
9.34307 22.1226 -8.845
11.6787 18.6478 -14.8918
9.64142 19.8769 -13.7931
8.74459 20.5131 -12.2089
4.67814 21.6361 -10.4733
5.01804 20.081 -11.3426
2.03845 18.2897 -12.9561
4.69718 15.9643 -19.4146
4.23097 15.0763 -16.6403
3.70033 15.033 -14.1313
8.27266 17.1224 -9.67996
7.98593 14.6645 -10.7527
7.02548 15.1504 -12.3846
8.63891 16.1391 -15.6794
10.354 12.0341 -17.6941
8.74023 12.6465 -17.0621
4.70375 10.1318 -17.2926
5.95397 10.4502 -15.7403
2.78494 4.12305 -17.3964
3.66674 6.06094 -15.3473
5.64649 7.13493 -14.1179
6.99219 4.77137 -10.126
7.91383 5.24537 -11.591
9.47611 2.35138 -13.2825
12.6335 -2.94867 -10.6023
11.465 -0.945226 -10.3668
10.7786 0.896124 -9.95484
7.50015 2.26005 -7.45364
9.16219 3.40342 -6.20035
10.8881 2.57772 -6.56972
17.7834 0.0699871 -6.22492
14.9903 -0.267651 -5.03621
12.4338 -0.440517 -4.9491
10.5593 -0.386835 -0.604249
11.6307 -1.09721 -1.31957
14.1306 -4.72448 0.577838
12.7424 -4.48018 -0.0562822
8.64239 -6.85364 0.422341
10.0356 -6.76169 1.21997
16.4784 -9.92367 1.75272
13.6351 -10.0506 3.67045
11.1804 -10.0529 2.81448
7.99699 -11.4193 -2.05868
8.76781 -12.6046 -0.133415
8.03133 -11.4402 1.27305
4.67984 -17.2298 0.438389
4.60418 -14.6621 2.00715
5.06295 -12.5585 3.47695
2.87392 -8.93746 6.54999
3.00098 -10.8541 6.14664
1.37923 -13.7791 9.68199
0.504334 -13.1001 8.09648
-5.56442 -7.4773 6.9387
-3.19547 -8.86309 7.45599
-3.52233 -10.8285 9.26088
-3.05273 -12.1959 8.76393
-5.30702 -14.1338 4.72588
-4.47314 -12.3503 5.17791
-2.71221 -9.96125 2.53099
-4.37438 -9.21295 3.04286
-7.31512 -4.82445 3.23849
-8.23351 -6.45869 2.49907
-7.47622 -7.53222 1.70505
-9.17087 -8.07187 -1.73291
-7.92461 -6.67549 -1.93051
-5.81995 -2.01255 -2.53497
-7.19646 -3.12545 -3.34558
-8.88857 -0.260914 -7.34234
-7.51977 -1.50093 -6.83192
-4.84754 -1.74698 -9.62184
-4.83191 1.46095 -5.25469
-4.59303 2.80794 -8.31613
-4.14403 2.00618 -9.49505
2.77225 5.01565 -11.5731
0.0474044 3.29802 -11.298
-1.07271 4.07269 -10.5682
-6.21088 9.01541 -9.91358
-3.32122 8.41068 -10.3604
-1.08479 7.71935 -11.1675
2.37549 9.59129 -11.0131
2.15221 8.7978 -9.43323
4.30521 9.74238 -2.03221
3.66352 10.127 -4.14941
3.31141 10.4847 -6.04937
2.16576 13.5687 -9.37161
3.18546 14.7568 -8.05782
4.22515 13.8265 -7.32265
7.82172 11.2245 -4.94863
8.97788 12.9619 -5.72012
7.5357 14.2291 -5.70584
3.59415 18.5363 -1.43185
6.40684 18.0115 -2.35689
8.43736 17.38 -3.61415
14.666 20.5722 -5.75345
12.4352 20.0246 -5.44057
11.7843 19.2159 -3.75081
14.618 21.0106 1.88329
12.7175 20.1809 0.887823
11.3152 20.7425 -0.38641
6.99689 23.6523 0.79035
8.33951 24.7504 -0.139754
9.81278 24.2353 0.153126
12.4369 27.0318 2.92198
11.1909 25.5238 3.4721
7.81035 24.8483 6.66045
8.1626 25.9794 5.61661
5.09156 32.8608 6.81227
5.75501 30.8974 5.78441
7.0461 29.4508 6.26356
6.7746 27.3309 11.3775
8.34164 28.2251 10.7044
8.24452 29.4842 9.90011
11.3729 36.6847 12.7561
10.0338 34.0552 10.7207
10.574 31.7855 11.6217
14.3287 30.675 14.5817
12.8391 31.9334 14.7638
11.8004 34.4782 18.3472
12.7383 34.8792 17.1021
14.6311 39.5756 17.1243
15.1947 37.8194 17.786
19.3177 34.8462 19.5612
19.3302 36.8054 19.8611
18.0641 37.5196 20.2706
19.3221 41.0651 20.8659
21.8462 46.5527 22.1943
22.1754 43.9802 23.833
22.4852 41.5663 23.0278
25.2733 38.775 25.8887
25.3495 37.5618 21.056
25.9091 38.0274 22.882
24.8254 38.67 23.8015
timestep
1.11025 -35.6757 20.9653
3.39533 -35.642 19.9669
2.17183 -34.8052 20.4534
5.44895 -34.5361 23.7898
5.25392 -32.1884 22.7243
3.83266 -31.9282 22.3396
-0.324593 -26.2107 21.8077
1.36711 -27.9872 22.9691
2.28099 -28.4683 21.9165
6.26946 -27.0337 24.2754
6.76066 -27.3323 21.6596
5.55617 -26.958 20.6847
4.81569 -29.3285 13.8847
4.72635 -28.8498 16.455
4.76722 -27.3487 16.9623
2.4047 -22.3644 12.5558
3.58354 -24.4799 13.5153
2.80163 -25.1002 14.6723
-1.38365 -31.0213 13.8213
0.145686 -29.0433 14.9219
0.349346 -27.9575 13.8846
-4.00869 -26.4963 13.9869
-2.57851 -25.7539 13.0348
-2.09763 -20.0704 9.84604
-2.59199 -21.8384 10.4333
-2.55873 -22.0389 11.9475
-1.2945 -17.5592 14.0179
-3.04793 -18.0566 14.5421
-3.80515 -18.7114 13.4381
-8.60872 -16.2723 9.72216
-7.64206 -17.0674 11.1912
-6.17153 -16.798 11.188
-4.08096 -14.6899 6.92421
-4.08692 -13.5044 8.35536
-5.22898 -13.661 9.31919
-12.1349 -12.3418 11.6956
-9.70133 -10.7897 11.1039
-7.9021 -10.974 9.2716
-9.96513 -10.2067 5.6205
-7.71118 -8.8473 5.24279
-6.13899 -9.02046 6.42759
-3.69876 -4.87288 6.64727
-3.39493 -6.36718 7.06627
-4.80649 -10.7197 12.4858
-1.84536 -9.57041 10.819
-0.853309 -7.587 9.56195
2.60577 -5.6155 12.2043
2.34384 -5.71239 10.2979
3.15512 -9.17499 14.0453
3.51663 -10.231 11.4288
3.9364 -9.24366 10.3333
6.83815 -12.08 7.73154
5.21873 -11.2062 7.27706
1.88521 -14.271 2.68811
2.7892 -14.1695 4.42603
2.83546 -12.6897 4.72629
-2.08577 -8.35747 2.9783
-0.795698 -9.34219 4.60425
-0.618507 -11.1933 5.01703
-3.38853 -17.8748 5.3715
-3.20295 -15.4357 3.53625
-2.28902 -13.2961 2.34286
-1.73708 -13.4023 -2.37001
-2.35667 -12.4548 -1.3
-6.26798 -7.87659 -0.486378
-6.23751 -9.32637 -2.28909
-5.23855 -10.8939 -3.0281
-5.86204 -13.9082 -6.4697
-5.73867 -12.0567 -6.55843
-6.39023 -9.19228 -10.2117
-7.35967 -9.82446 -9.17402
-13.7451 -8.99946 -10.6315
-11.814 -9.00362 -10.192
-10.6143 -9.69543 -10.908
-11.1656 -12.3562 -15.292
-11.532 -10.5259 -14.6027
-16.1146 -10.6249 -15.0426
-15.073 -9.51472 -14.7682
-17.668 -3.42601 -16.461
-17.2784 -5.07929 -14.8644
-17.2337 -6.56258 -13.6111
-23.1928 -8.04672 -14.9674
-21.7851 -7.27597 -13.3106
-20.4943 -6.7979 -11.8378
-24.183 -9.62957 -9.48701
-21.4588 -9.69705 -8.23487
-20.6628 -8.33977 -8.40295
-16.3994 -10.7108 -8.32698
-16.9475 -8.89373 -7.96643
-15.0951 -2.7021 -7.1577
-15.8399 -4.45853 -6.94612
-15.3932 -5.39503 -8.06768
-11.6638 -5.16198 -11.0954
-11.8542 -4.59222 -9.3106
-11.7812 -3.38191 -4.25824
-10.2738 -2.99211 -5.35027
-10.3752 -2.2805 -6.73624
-9.31765 2.09648 -6.54962
-8.32895 0.895599 -6.3296
-1.85875 -3.02722 -5.9791
-4.48414 -1.22704 -4.39233
-4.98821 1.31499 -4.73007
-6.44578 5.90277 -0.115608
-3.65619 5.40866 -2.06437
-2.68926 4.19743 -4.2023
0.679733 4.92271 -5.72689
-3.07901 8.77078 -4.73799
-0.296955 9.58146 -6.28795
0.279697 8.37839 -7.07551
4.20959 8.22441 -9.53293
3.82571 8.98919 -8.25308
6.56088 12.3888 -6.27082
5.12668 12.3364 -6.95671
4.40197 17.3037 -8.66364
4.80109 15.4318 -9.10463
6.17565 13.903 -13.1826
6.33504 15.2979 -12.5473
10.4925 19.4913 -13.8349
8.46096 18.6022 -14.725
6.68428 18 -15.2434
3.00616 20.0472 -17.758
4.43351 18.9523 -18.1932
6.70607 16.1484 -21.2414
6.81625 17.6481 -20.9215
7.72422 19.1758 -24.2104
3.1188 25.6213 -26.6375
5.53284 24.6411 -24.219
7.31959 22.8792 -24.3882
11.9338 24.6829 -25.7716
10.3397 25.172 -24.6905
9.58636 28.759 -23.5809
7.31833 28.533 -19.2623
8.61955 28.0409 -19.949
11.8295 26.6114 -16.3521
10.1999 25.8925 -17.274
4.17855 24.6401 -20.4669
6.43418 23.7219 -19.2256
6.99887 23.8841 -17.3569
4.25598 23.9473 -13.2506
5.33819 22.699 -14.1861
4.22629 19.7725 -12.1346
1.56393 14.7687 -17.8915
2.10425 15.8356 -15.139
1.76323 16.8871 -12.8549
-0.566574 15.4943 -6.73458
0.214881 14.4891 -9.08156
0.542263 13.8714 -10.9941
-0.681509 10.3047 -11.0158
0.856576 5.64513 -10.4547
0.18045 6.69881 -11.992
0.753708 6.64922 -16.5615
-0.382717 5.39443 -15.5655
0.897306 3.10816 -21.7069
1.63182 2.51438 -18.8565
0.452572 1.8552 -16.6358
-2.25055 -1.8433 -15.0723
-0.271233 -1.68075 -15.4441
0.511982 -5.40571 -15.9886
-1.16339 -11.3074 -13.8798
0.890585 -10.1194 -13.7921
0.886533 -8.24665 -13.539
2.08311 -4.27981 -8.04742
1.72437 -6.34533 -9.21163
1.7394 -8.21534 -9.85464
3.01308 -15.584 -7.97541
3.11731 -12.957 -6.61873
2.27175 -10.6259 -6.98975
1.81572 -9.30798 -2.42492
2.96338 -9.56488 -3.33238
7.49016 -9.62793 -1.93083
6.18458 -10.2473 -1.37391
6.6167 -12.9019 2.62244
7.00948 -11.4428 2.14149
12.8983 -4.94085 5.71211
10.5114 -7.06702 4.30636
9.42421 -9.52683 4.21517
14.8219 -11.5169 8.093
12.7091 -11.0971 7.59239
10.7338 -11.1708 7.44637
13.6322 -10.5926 14.4104
11.8559 -9.30312 12.3071
9.74962 -9.83698 10.8597
7.24088 -9.72181 14.4868
6.78245 -8.75805 12.8195
8.79151 -5.11382 11.2473
7.07514 -5.14124 11.9305
11.281 -6.75575 8.99021
8.70379 -7.54165 7.75959
7.05337 -5.52586 7.44554
5.86211 -5.46984 8.27589
1.56191 -5.12242 6.29953
3.11759 -6.2624 5.72833
3.24746 -9.07062 2.78798
3.42495 -7.2857 2.12546
3.60511 -3.02033 -0.857954
2.35122 -4.31452 -1.5631
1.60385 -5.16239 -0.492839
-2.45249 -5.30591 -0.509172
-1.63494 -6.5773 -1.68662
-1.18256 -9.48758 -5.81674
-2.2905 -7.82909 -5.27793
-5.13689 -4.62905 -7.25736
-4.94838 -6.55934 -7.52743
-2.70077 -7.69099 -10.4814
-7.30974 -5.29394 -10.8702
-4.81849 -4.44587 -12.8095
-3.44368 -4.39859 -12.0234
-1.7905 2.44742 -8.48125
-1.58529 -0.482699 -10.1036
-2.96445 -1.02832 -10.4169
-9.42122 0.025325 -13.1402
-7.35915 0.959805 -11.2231
-5.28632 2.00591 -10.2828
-4.86873 6.00892 -9.70493
-4.78311 5.11229 -8.10931
-10.0745 4.89243 -2.18281
-8.51014 5.38843 -3.83402
-7.41954 5.85954 -5.43038
-7.28717 10.2494 -7.68025
-7.48089 10.6192 -5.79105
-6.87569 9.57887 -4.92069
-3.53509 12.6428 -0.584165
-4.06496 10.4226 -0.375379
-5.67241 10.6661 -1.41197
-12.0988 14.021 -1.89744
-10.1649 13.1575 0.204336
-7.61505 13.1541 0.561244
-4.33614 19.0922 1.40013
-5.68491 17.3431 2.29025
-6.49633 15.7091 3.12488
-4.96274 14.2913 7.21399
-7.15746 14.9251 7.50289
-6.893 16.66 6.76541
-0.923245 19.7075 7.15413
-2.4211 18.621 6.4473
-3.85733 18.9547 6.99609
-5.15109 23.1335 9.1458
-3.56061 22.6194 8.02147
-0.182791 25.797 7.39209
-0.21705 24.4658 8.21215
-2.51914 28.2478 11.4474
-2.6282 26.0246 12.0316
-0.620621 25.3331 11.9362
1.65932 21.2303 14.06
2.83386 22.8192 14.1228
2.09635 24.1908 14.3244
-0.211443 26.1179 19.5053
2.96145 26.7213 18.3208
4.59062 25.7219 16.6772
9.38544 25.9656 14.152
8.22077 25.4979 15.6481
10.8883 22.2112 17.6498
10.9531 23.7262 17.6598
13.1134 26.5649 20.3234
13.9785 25.189 19.292
14.4774 21.0929 23.12
15.1126 20.966 21.2788
15.9616 22.1293 20.6005
19.1905 20.6934 19.3417
24.4707 25.2569 19.9541
21.8826 24.96 18.4607
20.6785 23.3351 17.0024
22.4132 20.9938 12.8513
24.8635 24.4401 14.6827
24.2158 22.8486 13.7313
22.5489 22.8192 13.6649
timestep
3.91485 -43.829 -2.8949
3.66211 -46.1641 -2.27121
2.96372 -44.8665 -2.6299
0.921225 -46.8772 0.59006
1.09015 -44.3812 1.46405
1.16604 -43.2898 0.344749
-2.56689 -40.2964 2.63528
-0.0872119 -39.6699 3.36106
1.01637 -39.9626 2.26382
7.18324 -36.696 3.00748
4.80282 -37.6226 2.20889
3.84422 -37.6544 3.37625
2.58121 -30.6316 3.48317
2.75933 -33.2248 2.90398
2.09858 -34.269 3.90034
-3.8064 -31.1751 6.76425
-1.28241 -31.7526 6.14251
-1.11571 -33.0451 5.37864
-4.20514 -36.3561 3.44816
-4.37684 -33.9136 2.31735
-3.08195 -33.0288 2.11599
-5.8646 -29.2366 1.71223
-3.86098 -29.3198 2.06513
0.468304 -24.763 3.42879
-0.979543 -25.535 2.55367
-1.81632 -26.4058 3.38749
-3.69122 -24.304 7.72507
-5.11071 -25.0842 6.73652
-4.82299 -25.1132 5.20335
-9.44688 -22.8615 0.970254
-8.40524 -23.4278 2.59017
-7.12476 -22.7726 3.08876
-6.07194 -16.5374 3.5507
-6.15843 -18.2879 2.78348
-7.49181 -18.935 2.89286
-14.3703 -16.6584 5.3556
-12.2619 -16.1177 3.33141
-9.94378 -16.1267 2.17151
-5.85752 -12.4591 -2.78952
-6.65926 -13.3495 -0.443619
-7.09875 -13.7578 1.39961
-6.37971 -9.53922 3.61661
-5.64463 -10.79 3.40525
-8.40021 -16.1061 7.32274
-5.49383 -14.2299 7.41219
-4.92051 -11.7859 6.99839
-5.19938 -9.44572 10.9427
-3.78072 -9.70406 9.82945
-2.69817 -12.4015 14.1054
-0.849404 -12.3378 12.0019
-0.564667 -11.0287 11.2958
2.45192 -13.0743 8.44394
1.96968 -11.2861 8.52646
4.38488 -6.4942 4.69967
4.40162 -8.23385 5.72497
3.1857 -9.07912 5.63212
-2.26838 -9.0984 1.75339
-0.479658 -10.3847 2.22514
1.08601 -9.10482 2.44454
1.19034 -7.26979 -5.50627
1.18472 -6.38975 -2.63854
0.495953 -6.27487 -0.0672486
-3.31075 -3.46205 0.515924
-3.04509 -4.92439 0.265393
-5.74213 -8.9614 -2.34023
-6.94025 -7.99405 -0.609797
-6.42188 -6.10187 -0.731225
-9.34122 -3.28348 -3.12937
-9.38839 -3.78378 -1.2078
-11.9767 -2.08657 2.66898
-12.2138 -2.83795 1.30967
-16.8 -4.42324 -0.886204
-16.6319 -2.57166 -0.223767
-15.42 -1.69551 -0.281446
-16.9441 2.30349 -2.80525
-16.2756 1.9404 -0.935714
-15.8422 5.37054 2.14106
-17.016 4.42648 1.74461
-21.3563 2.92597 6.42448
-20.8469 4.34339 4.72682
-20.4726 5.39361 3.06635
-23.2718 5.6287 -0.485058
-22.5586 7.77226 -0.329275
-22.5679 8.23312 1.52428
-27.2131 5.87058 1.20056
-26.4155 7.01063 3.6588
-25.6959 8.35363 3.7052
-24.1029 7.27059 8.10008
-23.7678 8.71322 7.03308
-19.8773 14.0818 6.49928
-21.2756 12.735 6.67863
-21.2025 11.3502 5.96154
-17.8071 10.8327 2.85049
-17.8206 10.5751 4.72974
-15.7297 7.37743 9.00515
-14.6905 8.22287 7.60693
-15.0321 9.64267 7.12891
-12.5838 13.6573 6.89172
-12.3862 12.2999 6.33756
-8.52815 10.5024 -0.365058
-8.10252 11.1648 2.97085
-8.778 11.5228 5.38787
-6.7096 15.7315 11.9991
-5.96903 13.3212 9.48327
-5.70247 13.0613 6.95201
-3.60498 13.5133 3.91159
-7.82692 13.4884 -2.88892
-6.24373 14.1723 -0.0795607
-5.2255 13.1213 0.409492
-3.61849 9.72216 -2.64846
-3.38339 11.1805 -2.38465
-0.328021 12.1124 -5.87022
-1.84893 12.0496 -5.82815
-3.80879 12.2589 -10.852
-2.50087 11.4318 -9.54176
-0.269571 7.45902 -10.7786
0.130367 8.86226 -10.4541
5.52969 11.4936 -12.7826
4.36477 10.5833 -10.858
3.7778 8.88093 -11.4389
4.74833 5.26174 -14.2301
5.87108 6.00633 -12.7653
9.79417 6.16597 -10.6102
9.61644 5.3419 -11.8943
11.3158 1.98499 -11.24
17.6871 -4.01503 -13.5878
14.8127 -2.61761 -12.3345
12.9385 -0.992836 -13.0714
11.103 -0.016604 -16.9233
10.4712 -1.47123 -15.7988
8.29307 -4.18499 -17.5349
4.37246 -2.50937 -19.4898
5.60859 -1.90546 -18.8565
6.04054 2.75902 -17.6722
4.68339 1.46044 -17.1862
3.897 -1.19219 -14.3396
2.00173 0.704413 -14.1075
1.5835 2.20056 -15.3239
1.35805 7.02168 -14.0587
0.129364 5.53165 -14.0998
-3.62552 6.01291 -13.8641
-5.30817 0.870913 -12.3619
-4.946 2.81517 -10.1061
-4.50048 5.37068 -10.2326
-6.71361 10.501 -5.51595
-4.88808 9.00092 -6.80201
-3.60553 7.71898 -7.40778
-0.582551 7.68922 -4.99662
3.02278 8.99523 -7.1772
2.34518 7.20133 -7.21227
2.22013 3.70407 -10.1817
3.68751 4.02061 -8.94086
7.92056 3.70534 -4.4706
7.68896 2.22182 -7.01176
6.93892 2.16483 -9.40597
7.77942 1.13089 -14.0594
7.5322 0.0224702 -12.576
8.20049 -3.70706 -13.1214
13.834 -5.83117 -16.1251
12.086 -5.90405 -14.626
10.7184 -6.48003 -13.3551
16.385 -6.42642 -8.14813
14.1829 -6.71716 -9.04135
12.4055 -7.13838 -9.8961
4.86135 -11.146 -6.68823
7.66199 -10.3878 -7.57579
9.43106 -8.57245 -8.03069
7.88557 -4.57193 -6.44777
8.76767 -5.67188 -5.74039
9.94617 -4.53109 -1.31069
8.71243 -5.05431 -1.90211
4.81134 -6.73588 0.288958
5.47273 -5.43987 0.0995615
1.01599 1.54503 2.8874
3.14485 -1.18253 2.54899
4.92935 -2.90591 3.01363
11.0027 -2.03535 5.61067
9.08448 -3.27348 5.66586
7.52543 -4.59787 5.32673
11.1515 -3.65485 10.8974
8.79484 -5.22311 10.3928
7.78268 -6.65807 8.55185
8.20692 -11.845 9.26244
6.93281 -10.3533 8.86712
5.24823 -9.67018 13.2219
4.26322 -9.93979 11.5666
3.34487 -3.17782 6.80334
4.23541 -4.87599 8.9554
2.27105 -6.01474 10.3321
1.92637 -7.37881 9.81297
-1.35251 -7.85126 6.42315
-0.123765 -6.35667 6.78707
0.255092 -3.91401 3.69175
-0.87053 -3.2134 4.9798
-2.85657 1.37478 4.26398
-4.28156 0.225525 4.79569
-4.07322 -1.32211 4.48995
-7.94791 -2.45501 3.78669
-7.18674 -1.93794 2.21915
-5.72036 -0.0638085 -2.14027
-7.1608 0.381765 -0.866777
-12.0768 -0.0812277 -1.94071
-10.8827 0.719213 -0.748592
-12.672 1.95236 2.28023
-14.7334 5.80297 -1.95074
-11.8844 5.77314 -0.288296
-11.8389 5.57995 1.20453
-11.9549 6.07483 5.87267
-11.9412 8.90097 4.29585
-12.3648 9.013 2.85071
-16.3605 15.8761 4.26255
-14.6943 13.7013 3.26813
-12.6464 12.8022 2.05612
-10.9251 15.8807 0.15493
-9.85836 15.442 1.65863
-9.94805 15.6647 9.10931
-9.04107 15.984 6.99108
-8.56167 16.4688 5.12724
-4.87777 19.582 3.29572
-4.84484 19.3978 5.22576
-5.19755 17.972 5.79428
0.275346 16.6033 8.09108
-1.5078 15.7274 9.08151
-2.58206 17.3206 8.48549
-4.44371 22.7741 12.3047
-2.11686 21.5517 10.8204
-1.34648 20.8326 8.41698
0.96882 22.4037 1.3435
0.909198 22.3919 3.67309
0.877438 22.0467 5.62687
6.36236 22.4065 7.3274
4.46102 23.6655 7.90309
4.00802 24.1545 6.13112
5.8876 27.7087 1.19645
5.48117 27.0795 2.99913
6.03622 25.6682 3.3553
10.5496 24.0614 3.55504
9.8809 25.9104 3.47686
12.9017 29.4443 3.3307
12.557 28.3236 2.25377
15.3922 29.7343 -4.67252
15.1904 28.6587 -2.57061
14.6674 27.9697 -0.7724
18.8757 23.0409 0.976212
17.4051 24.1985 0.509726
17.4605 25.4831 -0.415035
21.6823 27.1398 -8.4779
20.8409 27.05 -5.10453
19.932 25.5032 -3.37879
18.6219 21.1232 -3.2843
20.4075 21.7692 -3.3887
24.521 20.4876 -2.46732
23.7979 20.0127 -3.6886
25.7899 17.6118 -6.89569
25.4165 16.9261 -5.14382
28.9294 13.4343 -5.98054
28.9765 14.2962 -4.22155
27.6737 14.3861 -3.42882
29.2202 14.7487 0.0813676
24.4233 8.11497 0.581696
25.8815 10.6932 1.30764
26.3598 13.0955 2.05959
22.0046 12.9114 5.24098
24.2001 10.1146 4.98926
24.2553 11.8038 6.02024
24.0703 13.0989 5.20741
timestep
-10.1266 -16.0406 -20.9729
-8.32134 -17.5558 -21.5833
-9.48085 -17.1979 -20.5839
-13.6543 -22.6865 -19.0485
-11.8051 -21.1211 -20.2141
-11.0525 -20.3541 -19.1544
-14.0466 -21.53 -14.5889
-12.1909 -23.3002 -15.2719
-10.9841 -22.7661 -16.1011
-7.57637 -27.8956 -19.8882
-8.9998 -25.8491 -19.1527
-8.66534 -25.2304 -17.8852
-2.32782 -21.9993 -19.1116
-4.86488 -22.8776 -19.4659
-5.80771 -22.7339 -18.3949
-8.37891 -16.876 -16.3283
-7.1052 -19.077 -15.823
-5.94513 -19.4022 -16.7193
-2.12812 -16.5364 -19.3423
-2.83936 -15.9145 -16.8884
-2.97242 -17.0929 -15.9792
-3.91066 -13.8827 -12.3683
-3.94417 -15.8042 -12.4899
-5.2784 -19.0238 -6.84474
-4.50188 -17.8795 -8.2733
-5.42054 -17.3764 -9.26787
-9.67814 -18.7519 -6.42613
-9.95855 -17.2073 -7.50984
-8.769 -16.3811 -7.79075
-8.36887 -10.2414 -5.16494
-8.88552 -11.6454 -6.48711
-8.61212 -13.0561 -6.04536
-6.73369 -14.9112 -0.102783
-6.90451 -13.7513 -1.6386
-8.08983 -14.13 -2.46636
-16.0658 -16.3747 -0.870539
-13.1691 -16.2991 -0.232263
-10.9456 -14.9606 -0.203722
-10.8069 -10.8587 -0.690673
-10.0419 -10.8873 1.80607
-9.75246 -12.7009 2.58588
-10.7131 -13.6776 7.23668
-9.67108 -14.0301 6.1519
-8.49074 -18.4891 0.980673
-8.15505 -18.2457 4.40832
-9.01661 -17.728 6.77579
-11.2385 -20.4502 10.3697
-10.3049 -18.7679 10.1877
-9.27544 -23.4565 11.319
-8.12257 -21.5601 13.0874
-7.70744 -20.2631 12.4061
-3.42587 -21.4558 11.3737
-4.0122 -19.5767 11.7278
-4.31473 -15.3057 6.80809
-4.2436 -16.7748 8.07249
-4.57807 -16.4787 9.48543
-8.28806 -10.8072 12.4261
-7.89468 -12.639 11.0838
-6.76637 -13.3526 9.57508
-3.83437 -11.3755 2.77518
-6.19865 -11.0939 4.6566
-7.19256 -10.6551 6.93367
-10.5367 -7.43725 8.30826
-10.5085 -8.8352 7.65281
-13.1411 -11.901 4.85718
-14.8503 -10.5816 5.46799
-13.508 -9.10425 5.29656
-16.7364 -5.64719 5.68384
-15.0225 -5.49535 4.78731
-12.5955 -1.57076 4.80845
-13.7781 -2.09963 5.65195
-16.9027 2.54819 9.3942
-15.7151 1.15655 8.72531
-15.0401 1.06404 7.24133
-15.1344 5.07203 4.74066
-14.1862 4.59317 6.41983
-11.661 8.3416 8.06188
-13.0068 7.63472 8.37696
-17.3053 9.42362 13.3833
-16.3229 9.56564 11.2319
-15.5983 10.1518 9.48167
-17.1603 11.7321 3.32825
-16.6939 12.5299 5.41566
-16.7637 13.1107 7.19069
-22.1191 15.4007 7.96055
-20.3422 14.4453 10.083
-18.8477 14.8401 9.82211
-17.2001 13.28 14.3046
-16.6343 13.842 12.6498
-11.0072 16.3071 10.276
-12.6358 16.0208 11.3336
-13.2527 14.6577 10.9488
-9.76814 11.9011 8.69567
-10.34 12.1823 10.4357
-7.17459 11.3178 15.0531
-7.27144 10.0163 13.3995
-7.18854 10.5629 11.9838
-3.42129 9.72459 9.08609
-4.8705 9.11985 9.38706
-10.0626 4.32092 9.31449
-6.55069 4.20914 9.01726
-4.62863 5.60388 8.01426
0.428273 4.42816 9.18354
-0.209132 3.93896 5.77188
-2.49966 4.54225 5.03607
-3.95884 3.83539 1.53974
2.14514 7.3093 -1.71064
0.171271 5.70073 0.306626
-1.1795 5.40919 -0.496342
-1.2428 5.3936 -5.15741
-0.128523 5.69102 -4.17232
3.97691 6.64876 -6.36554
2.74339 7.43835 -5.9528
3.92278 12.0858 -6.34099
3.52707 10.6886 -7.74623
2.92983 10.9131 -12.3416
4.1561 10.761 -11.4064
7.85587 12.0868 -10.373
8.82971 11.946 -12.4758
7.21144 11.6299 -13.5897
7.68659 12.8253 -18.3609
8.56366 11.5837 -17.1508
12.075 8.21419 -17.0709
11.9293 9.70581 -17.4401
14.3095 10.3141 -20.3089
9.88554 6.84338 -25.1672
12.2163 9.3096 -24.5385
12.5581 11.5922 -23.5209
8.31147 13.5981 -23.1476
10.0708 14.1802 -22.3863
10.9397 16.4385 -19.5009
9.67832 17.5953 -14.9237
9.30899 16.5375 -15.9912
4.61842 13.7718 -15.0485
5.74438 15.2578 -15.1755
3.14383 20.5026 -13.7579
2.05567 18.2588 -14.603
2.84072 16.8905 -13.3772
3.31558 16.4598 -8.72365
2.07905 15.5879 -9.85397
-1.30788 15.7069 -8.33099
-6.4707 12.7134 -3.43319
-4.08662 13.3536 -5.04622
-1.58123 13.7515 -5.07248
4.35179 14.9002 0.045117
2.49265 13.8796 -1.75499
0.980456 12.8184 -2.53744
-0.893333 9.76038 -1.13922
-5.51536 10.1316 0.519201
-4.4809 8.77557 -0.343913
-8.59988 8.22038 -3.72206
-6.99786 7.50326 -2.96092
-3.28228 -0.146661 -6.0961
-4.77165 2.27353 -5.11159
-5.49332 4.70253 -5.14792
-3.23265 5.30197 -9.28136
-5.08656 5.17864 -8.88045
-7.07801 3.11858 -11.1643
-2.61918 3.24635 -14.7685
-4.90702 2.76416 -14.9466
-6.83042 2.30622 -14.822
-11.7287 4.26348 -18.9034
-10.8563 2.49839 -17.7146
-10.1084 1.17242 -16.5432
-10.7849 -2.44302 -22.485
-8.76042 -2.04992 -20.4075
-8.09863 -1.65487 -18.0071
-5.73911 -4.53538 -15.4007
-5.30323 -3.76226 -16.5768
-0.892751 -4.41633 -18.4627
-2.17788 -5.26435 -18.3556
-2.61255 -9.7555 -19.6687
-2.40302 -9.05928 -18.409
0.166348 -11.4605 -11.107
-1.61011 -10.6329 -14.0555
-0.552048 -11.6035 -16.1427
3.03871 -15.6939 -20.3953
2.33321 -15.0402 -18.2231
1.55058 -14.6447 -16.431
-1.7084 -20.243 -12.6298
0.282854 -17.9793 -12.7326
1.35411 -15.5994 -12.7719
5.3892 -13.421 -10.813
3.45497 -13.6626 -10.3218
0.713168 -10.451 -6.88319
2.1287 -10.9718 -7.97913
4.64642 -3.39461 -5.6565
4.64099 -5.30726 -7.61478
5.62089 -7.60134 -6.68812
4.70408 -8.6845 -6.12793
1.88463 -7.86633 -1.98161
2.08104 -7.13089 -3.84836
-0.900787 -5.61524 -5.99141
-0.121062 -4.21605 -4.98448
-0.394175 1.06612 -4.67624
0.479124 0.0993275 -3.26473
-0.241657 -1.17237 -2.73073
-0.995982 0.0650058 0.962472
-2.62044 -0.150916 0.0460008
-7.04988 -0.226146 -1.61014
-6.17489 1.36147 -0.768134
-8.7554 2.04609 3.1219
-8.71702 3.15191 1.45974
-8.34162 6.6286 2.85273
-8.00293 7.85748 8.11765
-7.05446 10.106 5.87235
-6.54398 9.58001 4.62385
1.1738 8.16178 3.35994
-2.06999 8.68051 2.87625
-2.70681 9.48933 4.07147
-0.582711 13.2372 11.2629
-0.698016 12.5127 8.37633
-0.987247 12.3143 5.91226
0.840266 14.1386 2.94224
1.79529 12.5573 3.3318
5.46327 7.45546 2.06225
5.33715 9.58562 3.08901
5.35048 11.374 4.03178
9.89281 14.4702 7.50533
8.31877 13.5483 6.87348
8.4594 12.9696 5.55329
14.9887 13.0966 4.66082
13.1996 12.2369 3.47371
12.0476 11.8329 4.96244
13.3538 8.49749 10.1762
14.6832 10.8473 8.75962
13.9489 13.1597 7.93984
17.9119 18.5108 6.53463
17.3364 16.2986 6.26027
16.7673 15.7309 8.04396
17.8159 11.3517 12.3674
16.6012 13.3352 12.4373
16.9267 15.1831 11.7833
19.0556 19.2193 16.558
18.1646 17.7538 15.6268
18.8615 17.2261 14.3466
21.5021 14.9266 17.8347
21.0482 14.578 15.9295
22.1136 10.268 14.6964
20.7591 10.9542 14.7499
15.5672 8.3714 13.4102
17.5562 7.18568 13.5333
18.5781 7.91582 15.0564
20.287 1.70319 16.705
20.163 3.67244 16.1254
19.7712 4.87025 17.0814
19.4951 10.9644 20.3601
21.3612 8.02212 20.6919
21.2398 5.51826 20.433
24.5781 3.37324 23.5218
22.7595 3.42226 23.2486
20.8367 0.282573 26.1307
21.1656 1.79344 26.2281
22.325 3.49497 30.5121
23.5521 2.47704 29.2239
24.475 -3.12038 32.6352
24.2828 -1.60408 31.3496
24.921 -0.17597 31.5275
28.6644 0.153935 32.0141
32.7355 1.24799 25.5212
30.9827 0.488253 27.7041
29.5956 -1.48686 28.7345
29.9654 -6.59982 29.63
33.4347 -3.51327 29.8207
32.2768 -5.08755 29.8814
30.9778 -4.89207 29.037
timestep
-16.0162 -17.5733 -1.90397
-13.7637 -16.462 -1.37773
-14.9283 -16.6665 -2.40626
-11.6932 -15.9639 -8.6583
-12.1822 -16.2761 -6.14364
-13.6336 -16.647 -5.88305
-17.31 -17.26 -11.9309
-15.4561 -16.7145 -10.2121
-15.0869 -17.9294 -9.20247
-9.60703 -21.7181 -11.945
-11.0676 -20.3286 -10.1895
-12.4788 -20.481 -10.4128
-10.5391 -24.6795 -9.40384
-12.4426 -23.936 -7.63729
-13.7332 -23.4176 -8.27993
-18.0142 -21.031 -2.87275
-16.0522 -21.8229 -4.41993
-16.2404 -21.7876 -5.91105
-20.6509 -21.2195 -7.37587
-19.8613 -18.8304 -6.38698
-18.3783 -18.6198 -6.22155
-17.0218 -14.0833 -6.10571
-17.6143 -15.2338 -4.71417
-18.1841 -12.2353 1.29908
-17.4257 -13.4139 -0.0233141
-17.963 -13.2917 -1.47969
-21.1517 -9.27111 -0.476523
-20.4104 -9.24644 -2.3029
-18.9141 -9.65644 -2.41469
-17.008 -6.28853 -5.40133
-16.7012 -5.56612 -3.64604
-16.7231 -6.66629 -2.53372
-13.7749 -6.68816 2.95746
-14.0043 -6.48013 1.10465
-15.0555 -5.48546 0.646538
-17.7388 1.22849 2.39734
-15.4756 -0.301021 3.39174
-14.3607 -2.53277 2.82086
-8.32937 -0.482584 7.59768
-9.98348 -0.457663 5.38258
-11.3057 -1.83364 5.00263
-10.854 -4.7917 8.75821
-11.2604 -3.42739 8.46688
-16.5563 1.42579 11.2985
-13.3235 0.205977 11.6829
-10.9877 -0.855123 11.1912
-8.1495 2.52153 13.1392
-7.78814 0.765639 12.5562
-8.53407 1.68434 17.4667
-7.31914 -0.79854 16.672
-6.29619 -0.533918 15.5929
-5.52449 -4.71997 17.2506
-4.35782 -3.76982 15.871
-6.48906 -7.73677 12.8349
-4.57752 -7.15562 12.6846
-4.35484 -5.63564 12.6539
-4.95338 -1.14407 11.2465
-3.84289 -1.98901 9.53028
-4.84741 -3.70207 9.43714
-11.0096 -7.47262 4.50598
-8.42152 -6.29416 5.38932
-6.38655 -4.96247 6.21967
-4.01782 -2.73333 2.77409
-5.21859 -2.38679 3.60217
-6.47406 3.57369 1.40636
-7.56152 2.10318 2.7838
-7.07091 0.449349 1.96734
-9.22014 1.21 -2.37042
-7.47371 0.942227 -1.87864
-3.74601 1.85841 -4.8111
-4.74816 2.61745 -4.00573
-4.38009 8.69464 -6.14044
-3.82162 6.75567 -6.14809
-4.86291 5.64121 -6.36366
-7.38703 2.61787 -9.87885
-5.7653 3.56556 -9.50689
-3.06339 5.18874 -13.0027
-4.41607 5.42255 -12.36
-11.7608 6.907 -14.3596
-9.4481 6.32889 -14.3735
-7.53487 5.72901 -14.5302
-7.11226 0.701979 -18.6069
-7.13142 2.98019 -18.2814
-7.07992 4.93412 -18.1966
-8.71924 10.7623 -22.5791
-8.82829 8.4396 -20.8848
-7.63009 8.28501 -19.882
-10.1291 10.0901 -16.0868
-8.33026 10.0375 -16.6524
-4.84789 10.2894 -11.2163
-5.93105 10.6973 -12.8359
-7.25851 10.004 -13.0485
-11.2555 8.09636 -10.9721
-9.75166 9.06447 -10.3815
-8.0666 10.3521 -4.20236
-9.06262 10.034 -5.78229
-8.8596 8.75841 -6.64313
-8.80799 4.64574 -4.28629
-8.49842 6.06005 -3.99818
-4.18254 8.86603 4.09181
-5.31997 7.42845 1.20662
-5.82813 6.82727 -1.22394
2.35692 10.4773 -2.50512
0.0146792 8.13474 -1.7736
-2.16796 6.69995 -2.1069
-0.971654 3.18668 -1.38238
6.34573 0.798882 -1.69748
3.2646 1.69479 -1.29801
2.6919 2.71781 -2.23273
5.64413 4.29841 -5.57419
5.08374 2.97135 -5.12947
7.3686 0.038708 -8.13861
7.70459 0.908947 -6.9699
12.6835 1.2207 -5.55551
11.5014 1.30697 -7.06183
12.1361 3.30584 -11.2067
11.8885 1.89516 -10.805
9.84594 -0.693835 -15.3636
11.8016 -1.53501 -14.2101
13.1393 -0.171283 -13.8031
17.5234 0.864067 -14.7429
16.2157 0.547199 -16.0777
15.3907 1.21808 -20.7684
15.8567 0.122141 -19.8074
18.7105 -1.93584 -21.1822
20.2868 -7.54089 -14.0415
19.34 -6.22783 -17.163
19.0694 -5.33017 -19.5216
18.4047 -8.91463 -22.6597
17.2087 -8.12066 -21.297
13.8363 -9.8123 -20.6222
14.1584 -9.75603 -15.6993
13.7615 -8.93928 -16.8643
13.6517 -3.50126 -17.1438
14.1158 -5.21327 -16.3288
20.3609 -3.04743 -13.7988
17.6965 -3.35084 -13.7906
15.7671 -3.60051 -13.3832
14.826 -1.47863 -9.11141
15.4931 -0.81037 -10.7658
16.883 2.62877 -10.2054
18.2803 6.87672 -17.0098
16.9593 5.10325 -14.7891
15.1644 3.92306 -13.3936
8.61633 4.36879 -13.8151
10.8442 5.12614 -15.0213
12.081 3.70842 -15.5213
12.0507 1.28354 -18.5617
8.54053 -2.91355 -19.3213
10.229 -2.01965 -19.3119
14.0377 -5.02605 -21.1364
12.0798 -4.81463 -21.0181
5.73463 -10.3151 -23.471
8.25749 -8.71003 -23.0149
9.65939 -7.49816 -21.323
10.3175 -11.8427 -19.0882
9.35781 -10.1914 -18.6894
8.89453 -9.91878 -14.8855
9.07712 -15.544 -11.7773
7.75522 -13.7444 -11.1716
7.54929 -12.7732 -12.9274
6.20039 -18.2273 -16.5611
5.40608 -16.3251 -15.3988
4.73082 -14.9192 -14.3393
1.39337 -20.3257 -11.2752
2.45639 -17.6499 -11.2906
2.96687 -15.1712 -10.8853
0.83013 -12.2452 -7.9854
2.08241 -13.1411 -7.83822
4.4508 -12.4832 -3.72385
3.03051 -13.0364 -4.15251
1.33989 -14.274 -0.0379787
0.948306 -13.2157 -1.0189
-3.28205 -5.63222 0.135024
-2.94683 -8.91037 0.99121
-1.12864 -10.7052 1.23769
3.56598 -9.83918 6.91367
1.4802 -9.97889 5.86801
-0.124627 -10.866 4.88851
-0.167677 -17.7092 6.62519
-1.89803 -15.4573 5.64903
-2.87712 -13.0088 5.99674
-3.22647 -12.7036 10.6131
-3.53224 -11.351 9.26674
-1.20239 -7.70322 11.154
-1.91149 -7.9533 9.32575
-5.9151 -9.36062 6.95663
-3.74373 -9.14483 5.17396
-2.70692 -6.72977 4.95416
-1.54462 -6.48368 5.90114
2.24473 -4.16855 4.98522
0.463064 -3.73732 4.16772
-0.0153256 -0.455897 1.97988
0.273277 -1.95174 0.869856
0.716462 -5.77007 -1.80934
1.44516 -4.41062 -2.97407
2.07857 -3.2139 -2.22464
5.66731 -2.5645 -3.7135
4.40585 -1.43105 -4.57513
0.733724 0.0286422 -7.56962
2.75121 -0.0315781 -7.72451
2.88068 4.35265 -9.74041
4.2614 3.04162 -9.46857
7.69066 4.65517 -9.34155
9.71281 10.9468 -4.8245
9.10013 8.95505 -7.3952
8.08271 7.87194 -7.28502
1.94772 12.1892 -6.34606
4.23798 9.83198 -6.09333
5.65672 10.2748 -5.83238
2.07771 16.3286 -5.63892
4.31096 14.667 -4.5039
5.65689 12.9391 -3.10143
6.44897 14.5887 0.507488
4.97076 13.4414 0.628115
-1.76738 10.804 1.62
-0.218965 12.5288 1.82967
1.57144 13.1721 2.24716
2.75243 14.1948 8.43148
2.34973 14.5608 6.65331
1.46443 13.3708 6.09161
-2.19701 8.89107 10.3834
-1.66231 10.0775 8.60167
-1.35854 11.9758 8.24929
-5.51295 16.8739 7.49266
-4.10279 16.1601 9.91889
-2.33041 14.5251 10.7948
-1.7948 10.6613 13.849
-1.66418 12.4857 15.2986
-0.838859 13.9354 14.3147
1.69759 18.9623 14.9027
2.55003 17.0884 15.941
2.18479 15.119 16.2212
5.14172 11.6776 20.8799
4.57902 12.3706 19.2044
3.79306 13.6569 19.2924
3.44029 17.6298 21.6583
4.43888 15.9802 22.2428
5.70129 13.9116 26.2065
5.20335 15.3396 25.9351
3.84229 18.01 31.6583
5.31209 18.893 30.1207
5.93087 17.1517 29.1661
10.6054 14.3804 33.2049
9.54096 14.9227 31.7002
8.49021 16.0382 31.8611
6.76134 22.375 38.2717
7.78898 20.8986 35.2488
8.92596 19.2323 33.7443
13.624 21.0668 35.0724
12.6014 20.1733 33.7553
14.8544 16.109 33.9598
14.964 17.3635 33.0208
17.9433 15.8563 29.7761
16.0928 16.3493 29.5158
15.2343 11.3269 30.6815
13.6742 12.511 30.5177
13.7664 13.3641 29.322
10.4171 13.8603 27.5684
4.71691 9.48103 24.9383
7.03461 10.1347 26.6569
7.73094 11.3838 28.7122
6.73983 8.11311 32.4939
10.353 7.93479 31.4905
9.46753 9.29845 32.5979
8.03634 9.75347 32.0834
timestep
-0.954486 -16.7609 1.35687
0.667572 -16.9834 -0.564542
-0.359483 -16.1114 0.244312
-3.4082 -11.4734 -4.5071
-2.1287 -13.5802 -3.45849
-2.42403 -13.8447 -2.00376
-8.62668 -11.4395 0.446679
-6.22772 -11.6916 -0.537215
-6.10355 -13.1722 -0.97035
-11.0989 -14.5457 -5.81839
-9.02569 -13.7573 -4.38027
-9.19212 -14.0771 -2.94956
-7.4412 -17.5919 -6.18764
-7.07193 -18.1764 -3.70272
-8.16099 -17.802 -2.81673
-5.10901 -18.6174 3.84902
-5.57103 -17.9987 1.27848
-6.96906 -17.8161 0.83715
-11.4705 -18.3132 2.4396
-10.0843 -16.6046 3.99888
-8.95595 -15.8365 3.35117
-10.0287 -11.9282 5.97519
-8.29377 -12.5655 5.40846
-2.86454 -9.67925 8.07943
-4.43859 -9.89312 7.06126
-5.30209 -11.1635 7.37757
-4.81967 -14.9615 10.3829
-4.33507 -13.4073 11.4096
-5.00761 -12.1167 10.9886
-5.29641 -8.49115 14.2148
-3.57513 -8.21891 13.3471
-3.46024 -8.71752 11.8699
0.605991 -4.84675 8.47338
-1.03566 -5.61441 9.04662
-0.90839 -6.48417 10.2258
3.68934 -10.2919 14.3189
3.26446 -7.47749 13.554
1.62285 -5.53112 12.8513
-2.24746 -1.79185 17.8458
-0.100528 -2.47433 16.2845
1.33866 -2.37151 14.9053
5.06559 0.457608 14.7141
3.80135 0.40263 15.6112
-0.332872 2.36715 22.0084
2.01123 2.68062 19.375
3.28628 3.7433 17.4491
5.47353 7.63291 17.8258
4.012 7.44111 16.6041
0.326677 6.28559 10.7223
0.923961 6.98775 13.4517
1.99686 8.06693 13.4965
3.65219 11.6529 11.0246
1.84144 11.0564 11.1749
1.94564 11.1543 6.53113
0.67807 9.57325 6.72945
-0.0949495 9.80743 8.00563
-4.95313 9.11511 9.25518
-4.86306 8.9059 6.89499
-3.13251 7.97246 6.89482
-3.42887 0.229322 8.42204
-3.60092 2.5409 6.41111
-3.92101 4.74405 5.24165
-4.0881 7.05376 0.889319
-4.90702 6.00369 1.76276
-9.78149 3.6795 -1.66933
-8.7333 5.47432 -1.26771
-7.08651 4.47807 -0.886872
-4.11632 0.65596 -1.81622
-5.23747 1.92012 -2.84426
-4.85182 1.90719 -7.61889
-5.92706 1.47963 -6.60403
-8.23943 -2.63637 -10.997
-7.08599 -1.85215 -9.82633
-7.4855 -1.47083 -8.45339
-8.83237 -5.13562 -5.20921
-8.69325 -4.65319 -7.07439
-9.38752 -7.54594 -10.9957
-10.029 -7.15343 -9.70197
-14.9862 -11.6769 -6.96541
-13.2646 -10.9238 -8.21137
-11.9439 -10.161 -9.33544
-8.77241 -16.154 -10.1895
-10.3462 -14.5804 -10.8798
-11.8344 -13.4506 -11.5402
-17.3901 -15.363 -9.29088
-15.8642 -15.2986 -11.8954
-15.4182 -13.9419 -12.4509
-19.143 -9.95239 -11.019
-17.514 -10.7578 -11.6844
-12.8634 -6.08909 -12.1515
-14.5259 -7.16262 -12.5988
-15.1169 -7.91878 -11.4262
-15.5676 -6.93622 -6.82526
-15.0388 -5.71623 -8.15488
-12.8369 -1.43032 -10.5267
-13.4957 -1.66736 -8.76597
-12.9482 -2.59898 -7.74075
-9.68649 -0.824848 -4.53316
-10.8725 -0.404121 -5.35996
-16.0347 6.14069 -6.20163
-13.1549 4.09842 -5.97337
-10.7133 3.25642 -6.1926
-10.1834 8.36353 -11.5593
-8.51776 6.96014 -8.9394
-7.74037 5.42525 -7.11249
-4.26933 5.56237 -5.34863
-0.420782 2.76587 -11.3878
-2.34928 4.52549 -9.42725
-1.85512 4.61738 -7.95521
2.38828 5.9631 -6.38471
1.80999 5.47646 -7.74125
5.53725 4.36145 -10.6627
4.46643 3.71498 -9.80896
5.19921 -1.3389 -9.64479
5.71496 0.27545 -8.75327
7.79616 -0.251675 -4.49795
8.3974 -0.100717 -5.95282
12.7686 -0.486054 -10.4158
12.0684 -1.09819 -8.21238
11.5632 -1.9568 -6.55547
12.0543 -5.66007 -2.91594
13.0578 -4.38026 -3.92963
17.7125 -3.62352 -2.80644
16.7985 -4.82876 -3.24615
19.0047 -7.61665 -1.90762
24.314 -12.6564 4.13111
22.8528 -10.3692 1.94321
21.1541 -8.79929 0.888893
18.4085 -6.78232 4.45003
19.8335 -6.11918 3.21034
21.5152 -2.78521 4.23758
20.6277 1.41058 6.59728
19.8423 0.143861 6.08543
15.2866 -0.237962 7.06479
16.1596 0.341843 5.50317
14.3752 6.01833 3.4553
15.0044 4.21148 1.53522
14.8369 2.50397 2.66792
10.6592 0.274652 1.54115
12.3182 0.584331 0.716508
13.2441 0.0574998 -2.94198
20.89 1.72147 -5.67995
18.3787 0.0818079 -5.57866
15.9573 -0.755334 -5.32904
16.4011 -3.4035 -12.1711
15.7306 -4.0254 -9.66867
15.8328 -3.6261 -7.75692
18.4759 -6.30841 -7.08728
16.5616 -9.89624 -9.95645
17.6185 -9.74997 -8.49842
20.6278 -10.9259 -4.50377
19.9279 -11.5622 -6.18048
22.7403 -16.2536 -11.7571
21.5255 -16.3294 -9.13341
21.0366 -15.129 -7.02693
25.2467 -16.4971 -5.43557
23.4761 -16.8205 -4.71199
24.2277 -13.8185 -2.42888
20.6862 -13.5493 3.32089
20.7917 -13.6851 0.907764
20.7089 -13.9534 -1.06688
15.0885 -14.4441 -3.53943
16.3988 -13.0988 -2.38246
17.6229 -11.8344 -1.51545
16.6151 -11.7737 6.14582
17.1714 -11.3369 3.23147
16.206 -9.8376 1.40965
12.3414 -7.27961 2.35464
13.8755 -6.94853 2.25698
16.4593 -3.08434 3.77219
15.149 -3.92474 3.98596
12.0547 -2.07251 7.34402
12.4174 -1.90743 5.78394
7.40165 6.01093 3.34345
8.38469 2.7828 4.48137
10.4005 1.42727 5.26257
13.6482 6.95894 8.28575
12.533 4.82911 8.17874
11.3212 3.34247 8.25699
13.99 1.47254 14.7964
11.5463 2.32893 13.1258
9.6582 2.42381 11.4916
8.18944 7.6243 12.4124
7.97636 5.68522 12.6655
3.77815 4.01495 13.4023
4.65692 4.25755 11.6923
8.59637 6.49421 6.70422
7.65681 4.18128 8.15224
5.37419 3.27147 7.18697
4.24177 3.90106 7.887
0.73022 5.57528 4.86705
1.71935 3.88199 5.08555
0.697255 0.256826 3.76603
1.64542 1.16343 2.40537
4.82497 3.08116 0.0239139
4.01312 2.09785 -1.46592
2.39947 1.95828 -1.30864
0.30438 3.23052 -4.39781
0.682997 1.46171 -4.66969
2.92349 -2.51125 -5.4755
1.49787 -1.62863 -6.56819
-3.1646 -1.60841 -5.48851
-2.30315 -1.76921 -7.24392
-3.26649 -0.518436 -10.7386
-6.88106 6.1129 -13.0829
-4.97842 3.65293 -11.8656
-5.6914 2.25767 -11.7675
-12.1141 0.167409 -15.4386
-10.0183 1.83849 -13.5577
-8.59159 1.81189 -14.1457
-12.6725 2.79087 -21.3167
-10.1447 1.86513 -19.7572
-8.72098 2.45973 -17.8548
-9.06518 6.42369 -18.0793
-10.0469 5.81425 -16.6524
-16.2598 3.68405 -13.2922
-14.7176 5.15886 -14.0737
-13.2179 6.23296 -14.8334
-17.2694 9.47649 -14.9709
-15.6065 10.3481 -14.517
-14.6667 9.64158 -13.5577
-14.7977 12.2235 -6.95258
-14.0208 10.7026 -8.41087
-15.0748 9.76056 -9.76381
-20.062 6.17521 -12.6727
-18.9498 6.56252 -9.93804
-18.3914 8.39357 -8.27168
-19.0414 8.30818 -0.81297
-19.3089 9.27907 -2.93207
-19.2023 9.81664 -4.80757
-21.8817 15.4711 -4.95383
-19.694 15.0448 -4.50164
-18.5379 13.4352 -4.23363
-12.6552 13.997 -1.25234
-13.9222 13.3123 -2.54873
-15.1015 14.2639 -2.83292
-13.5219 19.2545 -3.0704
-12.9806 17.4471 -3.05819
-8.33443 16.0346 -3.10272
-9.23263 16.83 -2.18532
-9.40046 18.8172 4.2717
-8.57355 18.9866 2.18874
-7.78374 19.1461 0.418745
-3.91809 21.9829 0.47057
-3.55277 20.4105 1.58357
-4.13841 18.9936 1.29349
-2.02372 11.3773 4.41241
-1.81004 14.7637 3.45666
-3.1592 16.776 4.22944
-3.59277 20.3262 7.1716
-3.29727 18.5216 7.58958
-2.47289 15.2989 11.0871
-3.14734 16.6765 10.8268
-4.53007 19.1457 15.3845
-3.14712 18.6307 14.1741
1.43301 15.8651 13.9776
0.541116 16.3575 15.6106
-0.988417 16.1522 15.9778
-1.27759 14.6781 19.5471
4.78417 12.7543 24.1407
3.25269 13.3631 21.6532
2.40234 14.1355 19.3962
7.01157 12.3233 18.2899
4.22502 12.1107 14.8894
5.31892 13.4758 15.6138
5.5203 13.4759 17.1254
timestep
17.838 3.54385 13.312
18.826 5.41688 11.9371
18.3412 4.9406 13.2506
24.3426 3.9148 16.4408
22.7652 5.00191 14.7265
21.4479 4.88519 15.4081
21.1194 2.81692 20.1386
22.6052 5.04213 20.0321
22.0595 6.00372 18.9986
27.7347 9.65547 16.3743
25.8082 7.969 16.9752
24.7222 8.58342 17.837
24.1275 9.1838 13.4392
22.4472 10.9124 14.5254
23.0239 11.3331 15.878
17.5237 14.5085 19.3511
19.3343 13.429 17.7314
20.6058 12.932 18.398
23.6259 12.4501 22.6735
20.9975 13.1493 22.6627
20.0921 12.1452 22.0519
15.0712 12.7345 22.6245
16.447 11.4028 23.0287
15.5321 4.97916 23.4287
15.6199 6.94052 23.9765
15.3367 7.90789 22.7367
15.4971 5.18864 18.3842
13.9032 6.18396 18.5154
13.2926 6.49932 19.869
7.8155 6.51883 20.3217
8.84102 5.18422 21.3332
10.1051 4.56069 20.6174
7.93927 -0.296799 20.2439
9.45788 0.281158 19.1663
9.37321 1.63507 18.4638
11.4703 4.3893 13.3253
8.81491 3.10015 13.9148
7.80719 1.04851 15.0603
4.32062 -4.91433 13.7366
3.59997 -2.41982 14.3803
5.1876 -1.52041 13.8394
2.30446 -0.789589 10.05
3.25184 -0.0463446 10.9833
4.7406 4.8612 6.27082
3.33866 4.82455 9.55286
1.73842 3.37973 10.8412
-1.80222 6.09541 13.0802
-1.56609 5.06968 11.47
-7.57041 5.4743 6.70069
-5.51786 5.01246 8.74128
-4.47492 6.06168 9.17078
-4.4195 10.6896 9.67599
-5.56643 9.67957 8.51723
-2.12395 11.8234 5.3959
-2.67501 9.98924 4.71481
-4.18045 9.5696 5.00926
-5.38732 9.70131 0.698841
-6.30237 7.58955 0.529004
-5.59139 7.20573 2.38223
-9.09862 1.51275 6.00899
-6.79011 2.18054 4.13988
-6.35188 3.45498 1.96245
-6.1984 0.355897 -1.56652
-7.23495 0.716303 -0.618816
-11.3571 0.0580352 -0.801782
-11.5793 -1.70314 0.56778
-9.67425 -1.90716 0.630828
-6.33343 -4.46208 -1.35517
-8.05198 -5.0167 -0.949802
-9.61776 -9.2658 -2.30401
-9.57144 -8.38307 -0.999275
-8.32852 -13.063 3.62949
-8.11362 -11.7484 2.21722
-8.98174 -10.4818 2.18121
-10.824 -6.88082 5.27166
-9.65611 -8.56867 5.37609
-11.1626 -12.6351 6.76082
-11.1485 -11.3578 7.56894
-13.2027 -10.3021 14.5415
-12.2018 -11.422 12.7501
-10.9689 -12.1666 11.328
-12.9814 -18.0945 12.379
-11.3053 -16.7231 11.5057
-9.80775 -15.6879 10.8362
-5.06692 -15.9878 11.0551
-6.18425 -17.4785 8.76222
-7.41473 -16.9003 8.2519
-6.71509 -18.2265 3.90258
-8.13785 -17.0992 4.48133
-13.9147 -18.2791 1.9942
-12.4841 -17.8958 3.25084
-11.4347 -16.9347 2.68833
-15.1267 -14.6987 1.58211
-13.7277 -14.5771 0.530554
-12.1794 -13.9937 -4.35954
-13.2281 -12.3987 -3.66043
-13.2233 -11.9298 -2.25447
-13.156 -7.23924 -1.19205
-13.7871 -8.19555 -2.19964
-18.2105 -6.25328 -9.30945
-15.3287 -7.34341 -7.86395
-13.6204 -7.69147 -5.95637
-11.4508 -0.016208 -4.97226
-10.8307 -3.08091 -6.31561
-11.2244 -5.26201 -7.71071
-7.81897 -6.40187 -9.02278
-3.47748 -6.97355 -2.36001
-5.17394 -7.35392 -5.27554
-5.29635 -6.03675 -6.15099
-1.90869 -3.00948 -5.44399
-2.20533 -4.01893 -6.60093
1.22075 -5.54937 -9.59565
1.18261 -4.70422 -8.26809
5.50018 -3.11834 -6.55858
4.20658 -2.44462 -7.95884
6.04686 1.58448 -9.98477
6.06523 0.105866 -10.234
10.9117 -3.05237 -14.0829
9.07294 -1.54831 -13.7561
9.34459 -0.464274 -12.1582
13.4501 0.462611 -14.5391
12.4156 1.50836 -13.4
12.7532 5.49261 -10.8096
12.7867 5.14916 -12.3173
14.5052 8.05848 -14.0229
11.4761 12.2971 -19.2699
10.5839 10.6275 -16.292
11.9582 10.8921 -14.1611
11.3068 15.1897 -11.8976
11.1769 13.3342 -11.3516
9.25081 12.8964 -8.06383
6.74633 10.3053 -5.18259
7.58627 9.96571 -6.43451
4.02402 6.83018 -7.37667
5.87579 6.75 -7.39742
8.81 1.58774 -5.998
9.2753 3.58436 -7.69176
8.885 5.00216 -8.9534
6.77585 3.96922 -13.2942
8.53112 4.32068 -12.6264
9.48107 6.52336 -15.6507
12.3382 0.529894 -18.7923
11.7831 3.48013 -18.7372
12.6699 5.57615 -17.4643
17.6644 5.00783 -13.8542
16.9592 5.83102 -16.3413
16.2115 6.84055 -17.9
17.8136 8.2148 -21.0271
20.406 11.5421 -20.0568
18.8495 11.7759 -21.179
15.5879 14.3982 -23.1746
17.4488 14.856 -22.8501
18.4424 22.8244 -19.1634
17.7531 20.0012 -19.8319
18.5833 17.8182 -20.8339
23.276 17.4553 -21.7311
22.2859 16.9759 -20.1388
21.8905 16.0001 -16.4474
18.9299 19.911 -14.0734
17.7751 18.3506 -15.3371
18.4945 16.61 -14.8616
11.5465 15.52 -17.1117
13.456 15.0439 -15.6956
15.0751 15.0025 -14.5701
16.7771 17.5089 -9.70743
15.2582 14.8961 -9.77769
15.3649 12.9092 -11.3532
15.2068 8.36437 -9.79677
14.3448 9.40556 -10.3761
9.5177 8.98359 -10.0027
10.7265 9.41815 -9.16094
11.5026 9.81087 -4.55527
11.0622 8.76758 -5.50171
12.8745 2.96562 -2.60558
9.68189 4.4215 -2.51931
8.63588 6.30851 -3.83117
1.79638 7.51481 -4.53093
3.77632 7.2065 -3.33975
5.34784 7.15202 -2.16114
7.95662 8.97881 5.90901
6.05273 8.4197 3.69969
5.54435 7.01441 1.61403
1.46004 3.7732 2.4646
2.05445 5.62345 2.6607
0.611018 8.72273 6.13893
0.948863 6.83861 6.11243
-3.20044 0.41545 2.77446
-2.35986 3.13385 3.01515
-2.76008 4.16105 5.41767
-1.67639 4.11628 6.48084
-3.60105 0.0227418 8.31451
-2.04243 0.281459 7.30438
0.84357 -2.35524 6.83416
-0.443184 -2.56531 5.50375
-0.377832 -4.23786 0.469627
-2.11088 -3.87927 1.32732
-2.22713 -4.45476 2.7725
-4.75153 -7.26178 1.75761
-3.16184 -8.06659 2.36481
0.478307 -10.6101 0.940038
-1.33167 -10.8216 0.381528
-3.3777 -14.5461 1.93358
-4.14566 -13.4179 0.57702
-7.60317 -13.4228 -1.04829
-2.69724 -14.8645 -2.57832
-5.1086 -14.1681 -4.76727
-5.94182 -12.9416 -4.41276
-9.09591 -9.93771 -10.7178
-8.49179 -10.5427 -7.53193
-7.13539 -11.3743 -7.54832
-6.1228 -12.2294 -15.848
-5.374 -11.5212 -13.0878
-5.20548 -10.5321 -10.8202
-2.09343 -8.26784 -11.4713
-3.57191 -7.3069 -11.9212
-4.86068 -8.30455 -17.418
-5.72619 -6.32402 -16.8631
-5.98972 -6.5091 -14.8776
-11.3158 -5.51771 -11.3228
-9.86977 -5.21795 -12.582
-9.43221 -6.42146 -13.295
-13.5422 -12.2829 -13.2923
-12.6807 -10.4019 -14.2192
-12.5967 -8.41407 -13.9789
-16.5425 -2.54904 -15.5407
-16.4856 -4.81364 -13.648
-16.1078 -7.16898 -13.0182
-21.6924 -10.5887 -14.9592
-19.8637 -9.15174 -15.1364
-19.5844 -8.51893 -13.3201
-17.6125 -13.1651 -12.3618
-17.0658 -12.0766 -10.5287
-18.5621 -10.732 -10.4086
-22.1313 -10.1078 -4.83731
-21.1682 -10.9675 -6.26877
-19.9429 -10.2562 -6.92769
-17.8629 -7.15499 -3.92933
-18.1273 -9.13356 -3.78741
-17.7817 -11.8072 0.0500284
-18.2035 -10.3897 -0.24525
-19.3211 -5.11228 5.20407
-18.6082 -6.78596 4.00353
-17.7854 -8.17764 2.84441
-13.2149 -10.4041 2.76476
-13.7398 -9.98235 4.68075
-15.2365 -10.1435 4.80156
-20.4665 -15.1565 8.58186
-17.6161 -13.2541 9.39657
-16.415 -11.2582 8.24427
-12.5805 -8.55447 9.38484
-14.4262 -8.48403 9.86316
-15.651 -5.21785 12.9278
-15.8512 -5.40889 11.483
-16.7592 -1.32535 8.61598
-16.9012 -1.92064 10.4704
-17.6302 0.0739328 15.1558
-18.192 1.19078 13.677
-18.8398 0.608535 12.3444
-21.5072 2.77558 10.855
-26.2375 5.32097 4.82551
-23.5441 4.07007 5.44243
-22.002 2.84481 6.9931
-21.4038 -1.39561 4.62277
-19.5063 2.76491 2.83388
-19.6246 0.926713 3.24433
-20.5991 0.505394 4.35636
timestep
19.9586 11.649 22.6233
20.2157 12.3894 20.1656
20.5238 11.3183 21.3041
21.6376 5.13351 17.7127
21.1499 7.65819 18.5432
21.3636 7.9622 20.0043
25.1538 3.14127 19.0665
24.1336 4.39898 21.2298
24.2854 5.91765 21.3506
26.2783 6.46254 16.2923
26.5131 8.52858 17.8236
26.7253 8.10829 19.277
26.8877 13.7615 23.8306
26.4309 12.0327 21.8754
26.7303 10.609 22.1542
20.9648 8.76317 25.722
22.6143 9.4009 23.7271
23.9742 8.78182 23.9848
21.3387 5.47204 28.1918
23.6561 5.18166 26.9865
23.6285 5.2277 25.3971
18.6977 4.03059 24.7649
20.4602 3.73863 23.9028
21.1491 1.0117 18.0898
21.1198 1.18259 20.0188
20.034 2.08323 20.5628
16.3856 4.14594 18.2882
16.8263 2.50589 17.2463
17.2778 1.29122 18.0892
13.5648 -1.26965 16.5475
15.085 -2.44943 16.7162
16.4764 -1.87607 16.209
17.5033 -6.37593 13.6476
18.2484 -4.73475 12.9151
17.4039 -3.56735 12.9426
12.1655 -6.179 16.5168
12.4184 -4.69163 13.9608
13.806 -4.36154 11.9498
12.7155 -1.70855 7.05637
10.9975 -1.56679 9.08768
11.7189 -1.42371 10.9052
11.7878 2.22383 13.4177
10.5055 1.48637 13.0879
4.6433 6.55698 15.0947
6.30061 3.55155 15.8387
7.54224 3.82378 13.5957
8.06838 8.11291 11.5503
6.50577 6.94662 11.6371
4.78295 3.08643 5.81779
4.77476 4.54011 8.35545
4.9825 5.97956 8.26106
4.25793 9.02793 4.83099
3.00459 7.69864 5.47907
4.42292 4.67175 1.58358
2.97709 3.92458 2.54463
1.98006 4.98684 3.07471
-1.63903 5.23139 6.0848
-2.99385 4.07705 4.58966
-1.59127 3.59842 3.35061
0.331125 2.92841 -2.90863
-1.15878 1.18197 -1.12429
-3.04741 1.52654 0.53747
-7.22181 0.0700228 1.29555
-6.18895 -0.531173 0.294748
-9.37501 -3.70688 -4.38295
-7.40614 -4.20237 -3.24792
-8.05501 -3.13804 -1.69724
-11.536 -2.9915 1.67983
-10.9013 -4.43453 0.747706
-11.9289 -9.01257 1.1265
-12.6187 -7.7236 0.88169
-18.9788 -9.10451 -0.199088
-16.9759 -9.25075 0.00749923
-16.2524 -8.8823 1.27877
-14.9284 -11.3748 5.3049
-15.2264 -11.9424 3.37291
-13.7311 -16.0343 1.79101
-14.7141 -15.5503 2.99023
-11.719 -15.976 8.59331
-13.0373 -17.2578 7.07753
-13.9893 -18.2703 5.71224
-17.9608 -21.641 9.3399
-17.5317 -20.8812 7.14871
-17.0127 -20.3349 5.26938
-19.6474 -17.4442 -0.952738
-18.3174 -17.621 1.58138
-17.3484 -18.8265 1.65659
-15.527 -20.977 -2.071
-15.0662 -19.2804 -1.365
-10.4257 -15.3629 -3.35842
-11.1401 -17.1562 -3.10493
-12.6103 -17.2865 -3.49079
-15.0693 -17.5102 -7.899
-13.3575 -16.9999 -7.23155
-8.64313 -16.6967 -8.31948
-9.71203 -15.687 -9.4683
-10.7343 -14.8259 -8.87085
-10.1434 -10.0507 -9.24082
-10.8342 -11.1587 -10.0073
-12.9554 -5.17701 -16.2966
-11.533 -8.17112 -15.0494
-10.5314 -9.96839 -13.6246
-6.64608 -11.0681 -8.46671
-6.62493 -8.88265 -11.3251
-6.91289 -8.82964 -13.8601
-5.23052 -8.22896 -17.2788
-5.9149 -1.2707 -14.0929
-5.05919 -4.18363 -15.0637
-5.39743 -4.49583 -16.5531
-6.60907 -0.580806 -18.7066
-5.31793 -1.22426 -18.4877
-1.17632 -0.0194221 -19.2682
-2.17183 0.901007 -18.7005
-2.50912 5.70917 -18.1397
-1.02955 4.52821 -18.7873
2.22135 6.7313 -21.1607
2.19584 6.22877 -19.7039
5.8814 11.5569 -18.7026
4.01203 10.5266 -19.55
3.18869 9.51807 -18.068
1.58145 9.67057 -13.4493
2.42788 10.7713 -14.5816
4.48972 14.8542 -13.876
4.68078 13.5104 -13.2602
6.13765 13.7008 -9.79102
2.25696 17.5182 -2.19889
4.10127 15.5356 -4.41484
5.07625 15.5836 -6.74057
8.15355 18.9605 -7.67748
8.22422 17.605 -6.31546
8.01448 17.756 -2.49714
6.6562 14.6547 0.950859
7.66147 14.7762 -0.133345
7.52055 10.0686 -0.453516
7.87348 11.4119 -1.74728
10.7421 13.0905 -7.45206
9.62031 10.7613 -6.78836
8.33993 10.9596 -5.50706
3.74968 10.0659 -4.3603
4.58833 9.94932 -6.00233
3.18527 10.8736 -9.27804
-1.67225 15.6435 -14.7473
-0.346179 14.9048 -12.2451
0.589141 13.5424 -10.196
0.295292 18.1169 -5.15808
-1.17343 16.3763 -6.54929
-1.90097 15.0451 -7.84105
-5.44655 16.364 -8.83226
-6.18515 21.3041 -8.95256
-5.65317 19.8967 -10.069
-4.4709 19.956 -14.4767
-3.86002 18.6373 -13.1684
2.46277 21.5737 -16.5876
0.908938 20.9182 -14.1733
-0.240974 19.2316 -12.5259
4.04443 16.9072 -10.6682
2.35973 17.6057 -10.2132
3.21467 20.5778 -8.04958
4.38357 23.072 -12.5695
4.62811 24.294 -10.668
5.6115 23.0213 -9.45946
5.50175 26.144 -2.50228
6.38593 25.1277 -4.39584
6.95224 24.3061 -6.13179
14.583 22.1184 -8.20636
12.5905 22.9577 -6.21275
10.2585 22.8676 -5.06592
8.09374 21.4843 -1.11151
9.57761 21.8188 -1.6405
12.1113 20.2992 2.20328
11.7518 19.88 0.771229
11.1795 15.5864 -0.966897
11.3282 16.0855 0.36517
10.3005 9.71089 6.54625
11.0935 12.1358 4.03115
12.7769 13.2167 2.5668
18.6526 11.7354 1.5932
16.4971 11.0231 1.62504
14.787 10.2324 1.48354
17.233 4.08847 6.64099
15.4338 5.41673 4.65429
13.8232 7.11404 3.50299
8.76514 6.24112 2.73044
10.2675 6.26796 4.04564
8.85074 6.31593 8.55506
9.26736 4.87849 7.4058
8.54793 -4.21048 6.8645
7.59828 -2.05236 5.70402
8.84187 0.254965 6.43741
8.21668 1.18859 7.39901
5.9953 0.233343 11.4437
6.74495 -1.02661 10.1286
4.8241 -4.42192 9.406
4.24552 -3.13556 8.24609
1.02221 -3.60751 4.2926
1.03167 -1.88409 5.10063
1.06229 -1.7923 6.59644
-2.40739 0.157088 7.00352
-2.57108 -1.43974 7.75488
-4.00731 -5.15767 10.2198
-4.74943 -4.50143 8.45935
-8.0607 -1.52853 8.49164
-8.26582 -3.38422 8.31644
-9.87222 -3.67767 4.88036
-5.04699 -1.16757 3.97868
-5.62606 -4.0492 2.55654
-7.01926 -4.56527 2.32429
-8.09311 -11.1186 -1.3753
-8.34123 -8.11882 -0.169937
-6.98629 -7.54947 0.0309671
1.17667 -8.92137 -3.02032
-1.61078 -9.17454 -1.97966
-4.04799 -8.55038 -2.33931
-3.45474 -7.348 -6.11275
-4.23109 -9.12476 -6.09557
-1.67765 -16.002 -7.98829
-2.30918 -13.7191 -7.5494
-2.72867 -11.8845 -7.92568
-2.29507 -10.0916 -14.0526
-1.75374 -10.3044 -12.1779
-2.43283 -11.5662 -11.6333
-4.72764 -17.6171 -12.1245
-5.20553 -15.4362 -11.9337
-3.73493 -14.7516 -13.1545
-1.34644 -15.0994 -19.815
-3.65023 -14.3191 -18.1926
-4.53335 -12.8274 -16.3977
-8.98563 -8.42123 -20.2266
-8.62927 -10.2585 -18.8818
-7.89874 -11.6969 -17.7702
-12.2925 -17.0718 -18.2392
-11.4603 -15.2714 -16.9317
-10.9778 -13.8806 -18.1832
-14.4221 -9.12452 -21.3148
-13.8378 -10.9059 -20.7252
-12.9364 -10.8665 -19.5661
-15.7386 -12.7011 -16.1912
-15.3311 -10.8476 -16.6108
-18.3726 -8.7275 -13.5613
-16.8835 -8.96579 -13.6592
-13.6027 -6.6856 -7.49975
-14.4968 -8.20751 -9.04269
-15.4196 -9.54113 -10.2199
-17.7574 -14.3916 -8.69036
-16.561 -13.3784 -7.60345
-16.4478 -11.8896 -7.44601
-11.9955 -7.00092 -3.89618
-14.8681 -8.93769 -3.69202
-15.9241 -11.2459 -3.63174
-16.2506 -14.6939 -0.66652
-17.5557 -13.4332 -1.01099
-21.9361 -13.1484 1.37261
-20.5 -12.4203 1.39222
-19.4186 -9.76544 5.48787
-19.3836 -11.6394 4.90634
-18.2218 -16.8327 8.93741
-17.9426 -15.1476 7.94574
-19.1459 -14.2801 7.55186
-21.2684 -14.4303 10.7342
-23.2428 -20.7208 12.4236
-24.4137 -18.5 10.8084
-23.8319 -16.7116 9.1655
-27.0132 -14.0611 6.00815
-23.7449 -16.039 3.80012
-25.4005 -16.5771 4.66305
-25.7727 -15.7976 5.96829
timestep
29.088 0.943128 3.80248
30.4707 0.549691 5.83208
29.4981 1.52359 5.16234
24.6288 3.63539 9.97193
26.6843 2.42398 8.74099
27.1587 3.3103 7.61777
22.7511 6.957 9.03928
25.0668 7.57501 7.77075
26.3839 6.88628 8.35732
31.2042 7.53627 10.2619
29.3809 9.37252 10.8139
28.0635 8.77325 11.1422
22.2965 12.701 9.84778
24.1906 10.8933 9.9464
24.9686 10.9384 11.3336
21.5188 6.17336 15.3342
23.0911 7.27567 13.4033
23.0975 8.82651 13.6677
20.8709 13.013 16.6592
22.1372 11.013 17.8323
22.0855 9.54996 17.2461
17.1412 9.62991 15.6032
18.6579 8.37418 16.0719
18.2487 2.02954 14.5983
18.5786 3.58061 15.5552
17.6464 4.77367 15.2354
13.5425 4.37496 12.8304
13.0825 4.6229 14.65
14.0177 3.7334 15.4918
13.4339 -0.938932 17.1148
14.911 -0.949703 15.9594
14.826 0.120166 14.8002
16.0442 -0.236012 10.1625
15.1198 -1.88497 10.5727
14.0433 -1.797 11.6429
16.5104 -6.08432 16.9055
14.1172 -5.66197 15.245
12.686 -5.06436 13.2503
12.3613 -9.25306 15.9768
10.3234 -7.69316 16.2294
9.58264 -6.17002 15.1046
8.33474 -2.42719 17.5041
7.57143 -3.5183 16.8581
1.27414 -7.13424 17.9656
3.06952 -4.1818 17.9065
4.02876 -2.73881 16.0009
1.18561 1.19241 15.2668
2.1759 -0.0648544 14.1305
2.73289 -1.43691 7.05013
2.12788 -1.00846 9.7776
3.26965 -0.269691 10.5604
7.58703 1.52805 9.72619
5.89193 1.96203 8.87049
9.04896 1.76544 5.4556
7.75233 0.356094 5.11907
6.24568 0.849531 5.43299
4.6523 -3.14677 0.272841
4.20372 -2.68673 2.56203
3.97802 -0.850298 2.82558
-1.74163 5.28926 3.35863
-1.16343 2.36804 3.21546
0.618575 0.700992 3.83579
-1.85154 -0.966716 7.73558
-1.65754 -1.29231 6.22223
-5.31347 -6.61112 5.53491
-4.2817 -4.93078 4.41471
-4.6522 -3.44845 5.69678
-8.40629 -1.64829 8.11528
-8.06026 -3.35388 7.29774
-10.6772 -7.08615 8.03633
-11.0005 -5.78943 7.30357
-15.3551 -5.17197 3.95786
-15.5812 -6.1721 5.68907
-14.8512 -5.80331 6.94892
-18.0024 -4.8707 11.0486
-17.7282 -6.00162 9.50828
-21.5953 -6.06607 7.20828
-20.3259 -6.88134 6.94812
-20.4788 -11.5263 1.05737
-20.5399 -9.46989 2.18713
-20.8028 -7.89705 3.4341
-24.3265 -1.66607 0.512093
-23.3342 -3.75854 0.909274
-22.8985 -5.63177 1.2217
-24.9636 -10.9509 -3.74406
-24.3885 -8.83191 -1.73198
-23.2099 -8.10568 -1.75621
-20.3612 -6.58288 -5.33841
-21.7249 -7.78833 -5.36512
-22.9996 -11.0236 -10.6423
-22.9318 -9.31253 -9.5782
-21.5278 -9.02579 -9.00736
-19.9396 -6.29993 -12.7178
-19.2443 -7.80073 -11.7001
-15.0634 -12.0849 -9.30848
-16.2956 -11.2356 -10.563
-16.187 -9.75131 -10.8552
-12.8107 -6.52184 -11.3585
-13.0923 -7.88402 -12.0993
-6.92549 -8.26433 -18.9996
-8.31994 -9.10792 -15.8863
-9.70855 -8.86775 -13.8252
-4.12989 -13.7675 -12.5315
-6.04902 -11.1691 -11.2164
-6.81685 -8.79348 -11.4257
-4.68373 -5.70011 -10.9122
-7.4724 -5.26143 -15.5759
-4.66877 -3.59099 -15.1237
-3.70594 -4.27363 -14.278
0.984531 -4.26536 -15.7565
-0.117222 -3.36882 -15.0824
-0.245753 1.3108 -13.6377
0.255439 0.538636 -14.9176
3.09525 2.67415 -18.4633
3.14361 2.13305 -16.6484
6.95876 3.31981 -13.9513
5.72708 4.0079 -14.548
4.25563 9.94001 -11.8106
4.73601 8.55739 -13.7303
6.26748 7.72203 -14.6612
11.0745 10.1474 -15.5012
9.62369 9.46049 -14.4548
9.93495 8.62823 -9.83023
9.28792 9.65733 -10.7255
9.09002 12.6763 -8.37137
17.1665 15.707 -4.67165
13.9796 15.7897 -6.23649
12.0754 14.1082 -6.36787
10.9525 10.6127 -3.66895
11.0204 12.523 -3.16155
11.2135 13.1721 0.579052
14.2086 16.1006 2.61456
12.9255 16.166 1.83535
13.0167 20.3223 -0.917497
11.98 18.7366 -0.846606
5.56249 15.4537 -2.4327
7.61962 16.9536 -2.75031
9.14957 17.982 -3.39115
9.6649 18.0211 -8.10019
8.96397 19.3657 -6.9208
6.40858 22.1931 -7.57127
-0.0279641 19.1064 -11.9494
2.20243 20.6048 -10.8279
4.24319 22.2042 -10.7023
3.66731 25.9511 -17.2974
5.31252 25.0238 -15.302
4.30088 23.999 -13.9511
2.79551 21.8032 -16.5066
2.29769 17.5086 -15.3928
3.42118 18.6864 -14.4715
6.07949 17.629 -10.1089
6.21429 17.6498 -12.0742
12.7442 17.3321 -17.8923
11.1088 16.7411 -15.4632
9.57277 16.7266 -13.412
12.4141 13.9543 -10.6034
12.183 15.8547 -10.6706
15.8195 16.5858 -10.2169
19.0967 14.8472 -15.5754
18.7227 14.3647 -13.4148
18.1317 13.8769 -11.6355
21.1769 15.1609 -4.55066
20.4043 14.3469 -6.66206
19.6541 13.3923 -8.23061
14.1572 8.81361 -10.5314
15.7616 10.001 -8.38517
16.7592 11.4796 -6.56625
15.2582 12.9614 -2.3121
15.3949 11.5512 -3.01819
14.5409 7.35642 -0.970371
13.7158 8.45805 -1.50697
9.27635 7.26432 -0.784914
10.4545 7.4727 0.0305545
11.5308 7.84273 7.64689
9.4781 6.81954 5.03381
10.4338 5.38057 3.12702
15.2247 0.469354 3.30011
14.1698 2.58833 3.36307
12.1891 2.12001 3.62835
14.7761 2.69146 10.3355
12.5452 1.32732 8.71884
12.1047 -0.137308 6.74333
8.89724 -3.60939 6.89628
9.61737 -2.55592 8.30577
8.63424 -2.05427 12.8925
8.5118 -3.56914 11.7957
0.715209 -3.76667 14.4426
1.88335 -5.79933 13.0113
4.32067 -5.02726 12.0401
5.2666 -5.00858 13.1567
4.86607 -8.17847 17.1278
4.5618 -8.18671 15.2027
2.00404 -11.0145 14.1295
1.12555 -9.37367 14.0111
-3.70501 -7.13025 12.9824
-2.82932 -6.85032 14.679
-2.03502 -7.95479 15.369
-3.31027 -9.0389 18.9449
-4.20616 -9.99392 17.6363
-7.84787 -13.0222 15.4765
-7.55608 -11.2404 16.3113
-10.8713 -7.9971 17.8526
-10.9134 -9.84126 17.5151
-12.4205 -10.7653 14.0841
-14.7139 -6.1854 14.3462
-14.094 -7.52867 11.3137
-14.4113 -9.0648 11.3019
-17.4914 -10.0255 6.65303
-14.9702 -11.8532 7.77797
-13.7895 -11.1422 8.19493
-8.61771 -14.6906 7.64083
-9.78871 -13.3687 5.22468
-11.1022 -11.1827 5.49317
-9.13031 -8.04579 3.96705
-10.1148 -8.82814 2.58064
-14.7832 -11.0317 -2.59454
-12.711 -10.2733 -1.82142
-11.0567 -9.92357 -0.872775
-6.70728 -11.0581 -5.81119
-7.67728 -11.3706 -4.08347
-8.94591 -10.6087 -4.09344
-9.55328 -7.74687 -7.38302
-10.1903 -9.17211 -8.95372
-9.90596 -10.8416 -7.8306
-7.68509 -17.3299 -5.7191
-9.5648 -16.1067 -7.65309
-9.93487 -14.335 -9.43515
-6.6758 -13.517 -15.7421
-8.55766 -13.4127 -14.4334
-10.0421 -13.5576 -13.181
-13.8588 -13.7055 -13.3467
-14.0147 -11.7425 -14.5463
-12.7922 -12.6031 -15.8091
-9.32231 -10.3386 -20.9279
-10.5599 -11.5666 -20.0783
-11.0223 -10.9744 -18.8093
-14.3935 -7.84438 -17.884
-12.4734 -7.38948 -18.1011
-11.7498 -2.78972 -17.6621
-11.5152 -4.06263 -16.717
-8.57698 -1.85822 -10.3015
-10.0751 -2.76614 -11.6807
-11.3901 -3.24979 -13.0375
-15.8513 -4.95065 -14.8009
-15.8495 -4.37711 -12.9108
-15.1758 -3.08212 -12.4699
-14.9478 3.65666 -9.01963
-17.2348 1.32638 -10.0765
-17.4841 -1.20922 -10.0981
-17.7484 -5.12803 -8.05263
-19.2336 -4.20845 -8.7881
-23.7486 -5.29416 -10.0965
-23.0277 -4.50385 -9.00488
-24.2725 -2.42218 -4.56022
-24.8025 -3.85699 -5.66798
-27.9805 -7.9198 -7.51027
-27.7295 -7.48517 -5.55223
-27.7783 -6.17641 -4.90894
-27.0217 -6.27786 -1.23547
-24.2974 -12.8805 1.80404
-25.4401 -10.0877 1.98882
-27.0201 -8.12823 2.07844
-27.8769 -7.03388 7.19429
-30.4277 -7.43837 7.69586
-29.8512 -8.1358 6.01869
-28.6484 -7.35694 5.35682
timestep
2.30949 23.5757 2.98291
2.83662 23.0126 0.652284
3.02576 22.5701 2.07572
5.84378 15.9326 2.80403
4.7195 18.1796 2.00336
5.10388 19.3609 2.81804
8.5624 16.5992 6.18288
9.29438 18.8299 4.87477
8.81712 18.9304 3.37532
8.25539 17.3727 -1.70841
10.7624 17.8188 -0.945707
11.0072 17.4074 0.588111
16.9145 20.4337 2.47658
14.327 19.808 2.52184
14.219 18.4871 2.06446
13.1895 13.9359 7.95173
12.9386 15.6795 5.89962
14.136 15.9231 4.99559
18.4157 13.9861 7.82798
18.0571 13.3681 5.2782
16.5996 13.0476 4.91702
16.5823 9.30534 8.06127
16.1159 9.54849 6.18311
15.4997 4.03847 2.70833
16.018 5.21513 4.12009
14.968 6.21958 4.5723
10.4783 5.83626 3.20657
10.5153 5.35628 5.05905
11.7151 4.53442 5.3908
14.5805 1.59283 6.61822
13.1594 0.580503 7.32345
11.91 0.900975 6.51652
9.96154 -3.29235 4.63241
8.5095 -2.37213 5.60178
8.84428 -1.51138 6.79151
9.83024 -8.4778 7.93562
10.3706 -5.76809 9.08211
9.93485 -3.3793 9.92015
14.4936 -1.46327 15.3167
13.1473 -1.46281 12.9819
11.1798 -1.55732 12.9992
9.23513 2.77017 13.8991
9.06443 1.22415 14.3256
5.86355 -2.55909 20.2933
5.13033 -1.07285 17.2333
5.58625 1.09947 15.9916
3.08311 3.02412 19.4956
3.18605 3.32349 17.6124
-1.55665 8.4104 14.7181
-0.300372 6.16965 16.132
1.12834 6.32909 16.3973
3.70679 10.9523 17.2521
2.42277 9.64122 17.8632
-2.87618 13.0799 20.2007
-1.30523 12.3851 19.0961
-0.676672 11.0737 19.5744
-6.86628 9.70867 18.2905
-4.88813 8.53132 18.0215
-3.07464 8.29426 18.8577
1.23095 1.91284 22.6646
-1.13516 3.10943 21.1746
-1.98159 4.68611 19.3452
-4.51726 5.27389 15.2851
-3.7366 4.16956 16.0569
-4.99117 -1.91769 14.6834
-3.67522 -0.383647 13.6491
-2.60538 1.22931 13.9556
2.24905 1.58852 12.8286
0.663636 1.34767 11.8401
0.109089 -3.27532 13.2985
0.488715 -2.47809 12.0181
1.96342 -3.09145 6.58396
0.39047 -3.98566 7.41628
-0.518856 -3.45981 8.54214
-5.30855 -4.44478 8.11765
-3.78464 -5.52108 8.434
-4.26706 -9.01012 5.25201
-3.96083 -8.91217 6.80114
-4.03264 -13.9155 12.0568
-3.34966 -13.0231 9.99984
-2.68684 -12.1135 8.37781
-1.60467 -10.8175 3.99403
-1.56237 -13.1549 3.93673
-3.25851 -13.6551 4.91776
-8.40101 -18.6337 4.39571
-6.22564 -16.7543 3.92228
-4.86945 -16.9591 4.34485
-2.61804 -21.0783 4.84748
-3.57256 -20.4444 3.39092
-9.07649 -24.0223 2.6497
-7.87275 -22.6802 3.35323
-6.7316 -22.3738 2.40976
-9.14065 -18.6504 0.428805
-7.73203 -19.7846 0.00552981
-4.95131 -21.7162 -3.99364
-5.68703 -20.0269 -4.27559
-5.8856 -18.95 -3.25995
-5.54285 -14.3749 -4.63955
-5.2916 -15.8321 -5.30783
-0.198956 -19.8476 -12.1897
-2.30486 -18.069 -10.0861
-3.04905 -16.3715 -8.30645
1.63196 -11.9979 -5.6309
0.260347 -12.564 -8.82603
-2.01049 -13.0298 -9.9009
-3.85679 -11.2236 -12.6009
-9.45549 -11.6806 -11.6958
-7.47182 -9.24454 -10.6823
-6.50906 -8.6346 -11.6953
-6.29792 -4.3056 -10.2265
-6.84366 -4.88004 -11.4357
-9.05872 -1.2428 -13.5101
-7.56565 -1.70776 -13.3483
-3.0381 -0.540178 -14.8429
-4.41002 0.342339 -13.7936
-5.59326 4.68826 -12.5784
-4.7975 4.12048 -13.6103
-1.05367 9.45625 -17.4846
-2.04272 8.53105 -15.481
-2.87029 7.45452 -14.1754
-2.69392 9.26668 -9.92549
-2.26061 9.98109 -11.5293
-1.22122 14.4951 -11.8642
-0.566274 13.3831 -11.0623
1.32402 14.7236 -8.06722
4.77951 20.8239 -7.72072
1.96182 19.3775 -6.23771
0.00720596 17.6404 -6.20546
-3.43147 20.939 -8.32611
-2.7064 20.1609 -6.73417
-4.89835 19.2979 -3.76277
-7.96346 16.3579 -1.65286
-7.13598 16.3431 -2.95971
-10.751 17.0853 -7.1641
-9.15068 16.7799 -6.24902
-3.93419 17.9059 -12.0642
-5.19863 16.5587 -10.0766
-6.4492 17.531 -8.8081
-7.66014 22.7454 -8.6005
-7.40598 21.059 -9.52928
-7.41 22.3858 -13.1269
-14.2497 22.1049 -14.4772
-11.9784 24.0184 -15.0743
-9.50611 24.5837 -15.4796
-7.86833 31.1983 -11.6728
-7.96812 29.6938 -13.8796
-8.0907 28.1241 -15.0962
-5.76298 29.6294 -17.7758
-2.54992 26.692 -20.205
-3.45108 26.7754 -18.4894
-3.10873 22.1476 -17.3947
-2.01308 23.6645 -16.7547
4.42106 26.967 -11.3685
2.21161 26.0765 -13.0866
1.11852 24.089 -14.4025
5.32297 21.7118 -14.2316
3.56577 21.2902 -13.5419
2.88847 18.7672 -10.7952
8.92762 16.0271 -10.1877
6.62633 15.6301 -10.4737
4.79509 15.5044 -11.1174
3.1487 12.4901 -5.82517
3.74995 12.2171 -7.98597
3.94426 11.9691 -9.96448
6.11563 4.46439 -11.3206
4.33324 6.7393 -12.0617
2.73999 8.7119 -11.6093
0.0235112 6.70571 -8.30968
1.28321 7.60565 -8.37435
4.8579 8.37992 -5.31571
3.77773 7.26715 -5.62158
2.76762 4.29509 -1.64569
2.91877 5.85222 -2.11258
1.14259 11.3339 1.97399
4.14323 9.99535 0.822456
5.0051 7.67334 0.430049
5.984 7.2429 8.05619
5.9228 6.75294 5.82764
5.99272 6.39461 3.88255
10.0072 0.0597085 1.2232
7.90694 1.92829 2.23077
6.75702 2.83822 4.21525
4.62012 1.04041 8.69252
6.18241 1.64773 7.77298
10.2174 1.50433 10.248
8.4868 0.659979 10.4674
5.85723 -6.98105 11.2485
5.35428 -4.43772 10.0957
4.93593 -2.50774 11.866
6.26375 -1.92555 12.4283
8.95766 -3.48411 16.3421
7.35075 -4.11233 15.2706
6.58831 -7.82223 16.179
5.75213 -6.7637 17.3456
2.54165 -4.3426 20.8229
2.98322 -6.16364 21.2295
4.43508 -6.76486 20.9193
5.52601 -8.51982 24.2866
4.84985 -9.83122 23.1595
0.212259 -11.1778 23.9163
1.2735 -10.9266 22.2176
-1.30104 -6.81611 20.0477
-0.486313 -8.58449 19.7273
-0.169692 -9.89458 16.2001
2.53946 -4.67849 16.094
2.5372 -6.72814 13.5719
1.20081 -7.50479 13.5355
3.09034 -7.72981 7.67003
0.038389 -8.02441 8.94227
-0.0229999 -8.79757 10.3179
5.34238 -15.522 11.7285
3.20197 -13.4798 11.3191
2.02475 -12.0553 9.66526
3.49375 -13.0727 6.10362
1.72439 -13.6364 6.27345
-3.5835 -18.52 8.46039
-2.09758 -17.2329 7.2902
-0.357537 -16.7721 6.5015
3.32717 -20.7606 2.76274
1.58016 -20.2141 3.47632
1.18965 -18.7457 3.41643
-2.47267 -16.2747 0.961648
-1.02245 -16.5076 -0.726362
-0.318259 -18.1888 -0.0611627
1.21231 -25.4088 -0.187948
-0.388151 -23.3074 -1.57566
-0.385797 -20.8743 -2.58572
2.26204 -18.9219 -9.17255
0.8357 -20.0485 -7.60597
-0.496874 -20.6733 -6.28549
-5.55442 -20.1179 -8.18185
-4.75912 -21.8835 -9.50037
-2.8877 -22.1428 -8.9812
2.02858 -25.8209 -11.3918
0.842513 -24.8607 -10.0979
-0.243676 -24.1128 -10.7066
-3.13125 -27.1488 -13.1442
-2.15309 -25.5353 -13.8612
-5.88525 -23.0029 -13.4022
-4.53091 -22.5781 -14.0693
-2.16502 -16.2897 -17.2166
-3.41978 -17.5533 -15.8235
-4.47658 -18.817 -14.7757
-7.79368 -15.4783 -10.6127
-6.75929 -16.3727 -11.9309
-7.14077 -16.5264 -13.3737
-8.9653 -17.0812 -20.9292
-9.85658 -15.8661 -17.8326
-9.0607 -14.3839 -15.8642
-6.8595 -10.9079 -15.2245
-8.69485 -10.7858 -14.8823
-11.8756 -7.29012 -15.8088
-11.1587 -7.94579 -14.6253
-12.6396 -6.48888 -10.1859
-13.5258 -7.3367 -11.752
-13.8119 -2.28541 -13.6413
-15.0461 -3.55568 -14.549
-15.6035 -4.73705 -13.7584
-19.1711 -5.15765 -14.9238
-17.5456 -8.73812 -20.4571
-19.8036 -7.22199 -19.4113
-20.4719 -4.92109 -18.4975
-24.7163 -1.92112 -19.5227
-20.4594 -0.252526 -19.619
-21.9571 -0.924486 -20.5169
-22.7162 -2.1451 -19.9585
timestep
-0.0324954 17.2339 1.23436
-1.23805 15.177 0.558257
-0.150768 16.1941 0.208381
5.57578 11.7674 0.102986
3.27276 12.8528 0.478487
2.81834 13.9705 -0.465125
6.96482 15.2701 -3.91078
4.74996 14.2921 -4.9178
4.14563 13.2649 -3.99283
4.7259 8.14718 -6.21164
4.60171 8.51899 -3.57771
5.12497 9.76703 -3.08827
12.3941 10.6318 -2.91914
9.85041 11.0306 -3.35505
8.81449 10.3897 -2.3523
10.9789 9.10526 4.41137
9.50109 9.15505 2.24755
10.1983 10.0113 1.1373
14.0703 12.4513 4.03653
14.446 11.5649 1.56653
13.9283 10.077 1.38378
14.5695 8.59589 6.40503
14.8194 8.02872 4.54156
17.0594 1.79771 3.4007
16.9608 3.71135 3.61761
15.5758 4.28384 3.9723
11.6765 0.989361 4.06116
11.3606 2.37022 5.37269
12.7045 2.8417 5.9646
10.5818 2.80971 11.1644
12.4618 2.31888 10.8582
12.7892 1.59621 9.51928
15.7047 -2.90171 9.92555
13.8629 -2.99257 9.33139
12.8023 -2.12994 10.1738
17.41 1.54806 12.9705
14.9268 0.258023 14.1107
13.1357 -1.47356 13.9921
12.1367 -7.75287 12.2412
11.5652 -5.78891 13.9219
10.5862 -4.16086 14.5396
5.84131 -4.27127 15.4648
7.12965 -4.02892 16.171
12.2274 -1.35545 22.1178
9.57924 -3.26457 21.0014
7.8988 -4.88627 19.8106
7.47065 -8.61223 22.6396
6.29623 -7.14825 22.3301
0.515686 -3.77921 25.2874
2.03752 -5.53808 23.6602
3.32427 -6.05075 24.3914
3.8765 -7.24542 28.8725
2.18319 -6.65007 28.0227
0.86352 -1.41572 31.5945
1.51038 -2.64237 30.1906
0.509956 -3.77398 29.8206
-1.62983 0.022583 24.8008
-1.3203 0.0687021 27.0639
-1.77286 -1.831 27.3756
-8.11686 -7.14374 24.4063
-6.50777 -4.8627 25.4261
-4.30659 -3.59048 25.064
-0.742482 -2.92479 21.7591
-2.3096 -2.80957 21.8752
-6.73529 -2.77161 18.1711
-4.74302 -3.06164 17.2016
-3.73717 -4.08028 18.5843
-3.62838 -8.50084 18.4158
-2.38198 -7.41531 17.4094
-2.17049 -9.03261 12.8708
-2.45019 -7.73428 13.6735
-3.69791 -1.7939 10.9569
-2.98091 -3.55363 11.3633
-3.88667 -4.78111 11.6351
-8.00659 -5.85743 9.84976
-6.77063 -4.58033 9.05379
-7.52702 -2.18951 4.83265
-8.11519 -2.24577 6.27259
-11.5305 2.75713 9.86837
-11.5071 1.07633 8.27637
-11.3007 -0.215965 6.65904
-15.704 -1.35118 5.99672
-14.6329 -1.85784 4.00804
-13.4385 -0.227881 3.5063
-14.4192 5.79944 -0.590113
-13.2192 3.56568 0.765698
-14.1142 2.38699 0.935241
-16.0518 3.06198 -3.40768
-15.9463 1.50071 -2.30009
-13.3843 -4.23343 -2.92197
-14.6001 -2.86019 -3.61255
-13.9654 -1.36416 -3.43863
-9.73865 0.0326609 -5.47152
-11.2769 -0.916175 -5.96061
-14.3968 -1.76178 -10.1916
-12.4834 -2.18383 -10.4226
-11.5067 -2.62345 -9.33571
-7.76379 -5.38751 -10.6542
-9.08325 -4.78686 -11.2757
-14.0733 -7.72138 -18.4722
-11.4217 -6.8761 -16.4016
-9.79104 -6.54739 -14.5665
-5.32929 -9.97548 -11.3049
-6.38999 -10.4587 -14.5824
-6.78606 -8.40168 -16.1018
-5.9521 -6.48233 -19.1922
-10.9316 -6.35102 -20.7673
-9.33353 -3.41955 -20.5106
-7.90434 -3.47189 -20.6565
-6.5181 -0.933746 -17.1018
-5.85212 -1.19336 -18.5666
-2.05611 1.71581 -18.4268
-2.42361 0.2898 -18.0388
0.827778 -2.94795 -15.7083
0.22147 -1.11908 -15.7173
1.19565 2.28448 -12.317
1.88419 1.30853 -13.3058
9.01272 1.75581 -14.5968
6.99125 1.48003 -13.3706
5.54623 1.05768 -12.1058
6.25848 -1.14423 -7.11794
6.2568 0.266316 -8.41101
5.91652 3.04277 -4.40406
6.97613 2.60242 -5.47678
9.96479 3.30539 -3.12267
15.5222 7.94663 -2.0762
12.8006 7.05416 -3.92578
10.159 6.92961 -3.93847
10.2089 7.89639 -8.53324
9.39004 8.77844 -7.04466
6.62873 11.3599 -7.47776
3.27829 11.7963 -10.827
4.2911 10.7098 -10.2838
3.50464 6.94565 -13.0581
4.55199 8.41309 -13.4242
0.794996 12.5518 -17.6846
2.98897 11.0227 -17.4699
4.12777 11.3202 -15.915
3.14875 15.9091 -14.8244
4.62681 14.9497 -15.3854
7.25779 17.6685 -14.8468
1.67779 19.5149 -13.4106
4.03342 19.0022 -11.5762
6.63523 19.0187 -11.331
6.99293 14.38 -11.5446
7.68569 14.7721 -9.01228
8.05015 16.7129 -8.61643
10.1207 18.8889 -6.31225
14.4915 17.3921 -5.68826
13.6451 17.8828 -7.28248
11.5059 13.7664 -6.49835
12.4778 14.3503 -8.19478
16.515 14.6166 -12.2752
14.2781 12.5815 -12.0391
11.8219 12.5933 -11.4
8.03528 12.4456 -14.4431
8.65457 11.3583 -12.9998
8.32794 7.58531 -13.7879
5.36098 5.07056 -8.85704
7.16533 4.71416 -10.3856
8.84386 4.75787 -11.4985
15.6272 3.91384 -10.9593
13.5938 2.9273 -11.14
11.6686 2.36083 -10.9015
17.9986 2.04701 -7.59551
15.2698 0.743178 -7.84976
12.7033 0.268268 -7.99122
11.9527 -3.75311 -5.78479
11.914 -2.33583 -5.33649
10.7956 -0.679142 -1.13138
11.871 -1.70045 -1.63111
13.6386 -2.79855 2.73511
12.8607 -3.47538 1.59193
10.7326 -11.3506 1.31414
11.2727 -8.41346 3.06744
10.7616 -6.02037 3.63978
4.25552 -6.49213 3.49466
6.12822 -6.11779 4.68983
7.68897 -5.51883 5.76814
8.55135 -0.186709 11.0769
8.38753 -3.01943 10.2721
6.83751 -4.7777 9.40999
4.749 -9.636 9.28444
4.36362 -7.68413 9.42478
-0.160055 -7.01053 10.0856
1.06277 -7.42687 11.4073
4.07996 -14.3428 13.7914
2.30021 -12.7956 12.5367
0.754012 -11.3262 14.2452
1.33315 -9.89502 14.289
5.0726 -8.27098 17.4311
4.04094 -9.86581 16.8979
3.59953 -13.3924 18.8083
2.59688 -12.1608 19.6682
-1.02045 -8.79181 20.8988
-0.368478 -9.43702 22.5484
1.06234 -9.90146 22.4239
2.07625 -11.3094 26.0253
1.55711 -12.7212 24.8819
-2.68226 -14.4496 25.2763
-1.63061 -14.1844 23.6109
-2.00243 -16.566 19.2249
-2.79363 -14.9946 20.0557
-5.9824 -13.873 18.2359
-1.3671 -11.6111 18.0147
-3.20355 -12.1033 15.2831
-4.71628 -11.7716 15.4897
-6.04305 -6.39463 14.7492
-7.58454 -8.91088 13.2544
-6.76361 -10.1402 12.8632
-5.44572 -15.2209 6.42064
-6.02676 -13.0118 8.4247
-6.57681 -10.5381 8.96503
-4.931 -7.9748 6.37467
-6.62998 -8.42978 5.76163
-12.8916 -7.98548 2.41222
-10.5496 -8.16147 2.38195
-8.57777 -8.5229 2.49245
-5.95276 -9.30186 -3.49439
-6.78296 -9.69863 -1.81604
-7.45413 -8.49414 -1.04155
-9.06984 -4.62583 -6.82998
-8.46788 -4.83889 -4.65424
-9.2431 -5.917 -3.25642
-16.9246 -9.1143 -1.50421
-14.8145 -8.32878 -3.29064
-12.4346 -7.83554 -4.14688
-8.01469 -9.6287 -8.21835
-10.1315 -8.68714 -8.01686
-11.9067 -7.9701 -7.94116
-14.3557 -5.5251 -13.2536
-15.4321 -6.20707 -11.3963
-14.2112 -7.66185 -10.9902
-11.1118 -11.2052 -15.4961
-12.4767 -10.957 -14.1096
-13.0936 -9.58591 -14.1018
-18.0124 -10.2937 -15.2989
-16.6483 -9.01398 -15.5363
-18.0789 -4.39452 -15.322
-17.0322 -5.27162 -16.059
-14.9992 -3.62057 -21.6238
-14.5034 -3.64625 -19.369
-14.0689 -3.47359 -17.4455
-9.19948 -0.765212 -13.9082
-10.6157 -1.78584 -14.9079
-11.5263 -1.11087 -15.9157
-12.1969 0.172465 -22.3381
-11.7349 2.25016 -19.5746
-9.99455 1.87821 -17.7283
-6.0196 3.65902 -19.3748
-6.61091 3.68079 -17.5215
-4.43274 4.85165 -13.319
-5.5726 5.23322 -14.2036
-8.4733 8.37017 -12.2552
-7.40566 8.60438 -13.8276
-6.68916 14.6657 -16.5836
-6.99528 12.8085 -15.9314
-6.8906 12.2953 -14.4391
-10.216 13.1263 -12.6542
-15.712 9.95575 -9.79244
-14.2484 10.2733 -12.3756
-12.5174 10.5561 -14.3263
-12.3523 8.61968 -19.58
-9.72327 7.2928 -19.0989
-10.4021 8.07868 -17.4168
-11.4415 9.15608 -17.7091
timestep
11.2596 -6.34003 27.3145
12.196 -5.80919 25.1365
11.012 -5.64319 26.0707
13.2014 -0.362617 30.4292
13.2183 -2.06078 28.3692
11.8309 -2.37261 27.74
10.5713 3.54122 28.6606
9.31399 1.49181 27.5644
10.0019 0.707088 26.4091
15.2501 0.631208 25.2772
13.6 2.21394 24.0115
12.2345 1.69326 23.5472
13.0775 -5.09601 20.675
13.1228 -2.90817 22.2661
11.9137 -1.9167 22.3215
5.70071 -4.63096 20.0572
8.20797 -3.91715 20.42
8.75001 -3.9957 21.794
4.80171 -4.88276 24.3226
6.7208 -6.77205 24.6613
7.436 -7.0895 23.378
3.52245 -9.31503 21.526
5.28934 -9.03769 20.8077
8.12482 -11.0943 16.7114
7.42535 -9.29402 16.4356
6.14793 -8.81977 17.1062
4.74952 -6.97768 11.8893
3.72146 -6.95458 13.5661
3.67484 -8.28076 14.3379
3.86041 -12.6196 12.8146
2.14071 -12.046 12.1079
2.04436 -10.569 11.8113
0.487191 -11.8183 6.92162
-0.261264 -10.0796 7.51172
-0.454479 -9.96891 9.03103
-1.70098 -8.29482 14.0313
-3.99994 -8.32283 11.9599
-3.9788 -10.2769 10.2507
-4.36697 -15.231 7.69073
-5.61812 -14.761 10.0001
-6.59686 -13.067 10.0541
-11.0592 -11.6449 8.98979
-10.2475 -12.0352 10.2714
-8.89348 -16.0788 16.0113
-11.4993 -13.9501 14.8428
-12.7814 -13.4492 12.7605
-16.5395 -14.8554 9.71863
-16.3405 -13.9496 11.3902
-21.0188 -9.9636 15.3341
-19.0939 -11.209 13.6204
-19.3913 -12.6526 13.2926
-23.6796 -14.8991 13.9574
-23.0421 -13.5988 12.7227
-27.0591 -8.72678 10.9597
-26.0738 -10.2596 11.8809
-25.5358 -11.3473 10.9534
-20.2377 -8.62608 11.2081
-22.2245 -8.01979 10.2329
-22.5688 -9.76269 9.3995
-20.7933 -15.7247 6.97505
-19.4871 -13.0852 6.96296
-19.2207 -11.0485 8.44909
-14.5074 -11.1818 8.95134
-15.5264 -10.1178 8.57575
-15.7326 -5.48901 7.25369
-13.5475 -5.93482 6.2344
-13.8306 -7.85902 6.00617
-13.3545 -10.5774 2.36246
-12.4872 -8.86569 2.57677
-8.8655 -7.91316 -0.518613
-10.3202 -7.50796 -0.392322
-12.8691 -3.30432 -4.93693
-11.822 -4.31736 -3.6445
-12.0692 -5.79179 -3.24181
-14.8579 -8.92948 -6.298
-13.402 -7.4835 -6.36615
-11.9004 -5.19894 -10.3053
-13.2385 -5.39016 -9.47439
-18.2994 -0.668468 -11.8113
-17.1049 -2.60567 -11.6581
-15.7096 -3.96793 -11.8154
-13.831 -10.0254 -15.8582
-14.1499 -8.09143 -14.8252
-13.8266 -6.32183 -14.1478
-15.7845 -2.01169 -19.9678
-15.0993 -2.75068 -17.2075
-14.0877 -3.92757 -17.1469
-9.26961 -4.65511 -16.7805
-10.3455 -3.09941 -16.924
-9.86138 1.36417 -15.1447
-8.19706 0.875295 -15.7653
-8.23622 0.0145323 -17.1134
-6.03858 0.438676 -21.0011
-5.29153 0.81244 -19.3463
-0.0363323 -0.420688 -18.5077
-0.572118 1.46758 -18.7574
-1.89343 2.14329 -18.1686
-0.640432 5.41786 -15.0931
-1.06188 5.39552 -16.4487
-3.48875 12.0498 -17.2094
-1.32151 10.16 -19.1702
0.300455 8.22985 -18.5076
7.21055 5.29902 -21.9728
5.24118 7.94685 -20.8008
4.1081 8.5304 -18.6367
6.42111 11.4049 -17.6945
4.38088 16.0269 -11.5108
4.54224 13.5487 -13.7767
5.79535 13.4673 -14.5681
9.6459 15.2041 -13.5912
8.77384 14.4696 -12.4887
7.28862 18.0127 -9.66074
7.79271 16.5273 -9.50656
7.94076 13.2952 -5.33258
7.05836 14.758 -6.20144
3.32308 15.3127 -3.77784
4.77544 15.2268 -3.29196
7.33118 17.2728 2.36039
5.93842 15.8413 1.21923
4.93003 14.4362 0.350247
3.78396 10.8615 3.32821
2.95382 12.5289 3.06894
0.638676 13.4633 7.31692
2.03058 13.4472 6.70474
4.40431 12.609 9.52643
11.0692 7.02061 7.72411
8.02956 7.73021 9.29312
7.02554 9.96604 9.63745
10.1343 13.6315 11.0576
10.1172 12.1949 9.7679
13.3388 10.7887 8.37889
14.0225 8.10259 4.46584
14.463 8.00583 5.97326
17.2334 4.49023 7.5432
17.4867 5.58326 6.09647
20.8307 8.12001 0.0729127
20.4322 7.50689 2.59602
19.9646 5.71754 3.25789
21.2406 2.05545 0.687853
22.3443 3.13272 1.80359
25.9474 3.59036 2.4993
25.5001 11.5627 1.32043
25.5876 8.58797 1.83549
25.162 7.00136 3.75629
22.8461 5.67476 9.26497
23.5181 8.16601 8.67606
23.2134 8.3435 6.7752
20.4244 10.8562 6.33355
22.7589 13.122 10.269
21.5858 13.4984 8.90175
25.4873 14.3103 6.41142
24.3106 15.565 7.46026
21.0234 15.9893 0.979344
21.2176 16.3019 3.85888
21.8559 17.8929 5.72184
20.8161 22.2704 7.35883
19.6744 20.8915 6.86408
16.0851 19.9715 6.23698
12.1967 17.9804 10.9952
13.8495 17.2725 9.37429
15.0245 16.6477 7.91419
14.9571 15.9785 1.70337
13.5897 15.7705 3.56788
12.6321 15.408 5.18866
5.06645 17.1883 7.3124
7.12827 15.4907 6.05944
9.04481 13.9107 5.49873
10.3167 9.48865 5.01995
9.04991 10.2339 4.62229
6.32673 6.86908 3.12241
6.46266 7.44095 4.48725
3.08681 4.90303 7.03735
4.51991 4.76862 6.43316
8.02359 -0.72578 1.73782
6.77308 -0.324997 4.98036
4.75908 1.03045 5.50027
-0.639976 0.215086 1.27467
0.348862 -0.0315406 3.35207
1.13911 0.166001 5.10837
0.535778 -1.00534 12.1865
-1.3472 -0.401594 9.84068
-1.57818 -1.26925 7.38162
-4.68761 -4.83314 6.31763
-4.72585 -2.95417 5.86802
-8.26689 -1.48988 3.34777
-8.26129 -1.9946 5.20732
-6.73077 -10.1155 1.73147
-6.51599 -7.45259 2.28834
-8.95917 -6.27704 2.90929
-8.99754 -5.69986 4.3336
-8.89655 -8.48409 8.56536
-8.28891 -8.69735 6.60822
-5.19108 -10.9034 5.52678
-6.6689 -11.9771 5.69733
-11.1753 -16.4437 5.69657
-9.672 -15.2821 5.40413
-8.68746 -15.1578 6.5526
-9.12316 -17.7768 9.52202
-7.66413 -18.2675 8.51899
-8.19014 -22.3731 5.14968
-7.77074 -20.4808 5.43017
-5.26427 -19.8252 1.62884
-7.02176 -19.3857 2.04945
-9.07047 -17.4464 -0.644603
-5.655 -15.5568 2.65088
-5.74852 -14.2091 -0.366249
-7.12966 -14.1959 -0.967256
-11.8777 -10.7596 -2.77694
-8.92574 -11.1529 -4.13033
-7.68746 -11.138 -3.23355
-0.788821 -7.75305 -1.95655
-3.70497 -7.97158 -2.78836
-6.1092 -7.60439 -3.4079
-7.32599 -3.90144 -3.91533
-6.37872 -4.41399 -5.46434
-0.0453566 -4.44665 -9.25665
-2.10198 -3.92512 -8.33914
-3.56309 -3.00011 -7.33242
-4.17214 3.21475 -9.68914
-3.92544 1.57688 -8.59612
-3.60059 0.222207 -9.37141
-4.46684 2.11864 -14.6464
-2.48068 2.24305 -13.569
-1.54959 0.819647 -12.5173
4.3316 -3.76707 -9.94789
3.10178 -2.22679 -12.1879
2.11461 -0.190884 -13.4541
3.06333 6.29694 -15.5944
3.63391 3.97962 -15.7219
4.05708 2.01868 -15.9041
3.90471 -1.50492 -18.3716
5.63903 -1.02951 -19.683
6.32459 0.313975 -18.477
12.344 2.78909 -17.7521
10.961 1.48942 -17.8885
9.86844 1.75861 -18.8999
12.6323 1.737 -22.6849
10.7944 2.41255 -22.5391
7.99686 -1.12936 -24.1692
8.14438 0.354185 -24.3468
6.28831 2.78945 -28.7766
4.70993 1.64541 -27.6141
5.00286 1.97022 -25.7282
2.9966 3.70384 -19.7824
3.49448 3.80242 -21.6415
2.94586 2.91297 -22.6337
0.138565 1.5995 -26.4909
-1.5981 1.2422 -23.3738
-0.803401 3.26323 -22.1467
-2.93734 7.07479 -21.5252
-3.32536 5.49867 -20.4202
-5.57841 5.51762 -16.3595
-5.87588 4.88144 -17.7368
-10.5121 3.45289 -18.4679
-9.70425 5.09268 -17.6394
-10.2415 10.3143 -15.7912
-11.7431 9.00397 -16.0018
-11.6336 7.54745 -15.5827
-14.5188 5.78802 -13.8818
-20.5797 9.16961 -10.2172
-18.2188 8.3591 -11.7279
-17.8602 7.55778 -14.1499
-20.3224 10.4219 -18.1415
-21.7276 7.88421 -19.2351
-21.1144 7.75403 -17.3272
-20.115 8.73764 -16.9934
timestep
13.0873 -18.074 29.9574
12.9166 -15.6791 29.4619
12.3301 -16.8978 30.3148
5.622 -14.4678 31.7922
7.95122 -15.136 30.4819
8.49409 -16.4897 30.6684
3.20668 -17.9161 32.7533
5.05466 -19.3827 31.6917
5.56973 -18.7477 30.4088
0.252805 -17.5073 29.2306
1.47028 -19.6708 28.0476
2.94763 -19.1763 27.616
2.24949 -12.5827 24.9951
2.01354 -14.5701 26.6866
3.3 -15.4151 26.6867
9.46798 -11.7539 26.4834
7.27751 -12.9245 25.6347
6.2322 -13.0719 26.7346
8.53226 -9.89133 30.525
5.82437 -10.168 30.4222
5.23424 -10.2299 29.0513
8.68412 -7.87098 26.5104
6.7379 -7.67562 26.6329
3.05906 -3.65292 23.0209
4.42987 -4.0873 24.3017
5.08178 -5.54047 24.065
3.35804 -6.93572 19.8064
5.22476 -7.07694 19.5534
5.8721 -5.96826 20.4086
10.0537 -3.86464 17.8213
8.43455 -2.75883 17.9565
7.07426 -3.4928 17.7039
9.20125 -3.09419 13.1221
8.16732 -4.70993 13.1654
6.98553 -4.67827 14.1451
1.53388 -9.23212 17.1457
3.57023 -8.37261 15.1227
4.36368 -7.18847 13.0306
5.96659 -4.25877 9.17266
5.59374 -6.86869 8.48556
3.87661 -7.35524 9.39204
0.494233 -7.7057 5.96486
1.43663 -8.58151 6.74483
-2.14962 -14.5038 6.65249
1.09717 -13.6667 5.72044
2.10805 -11.565 4.65485
0.35628 -10.2776 0.127307
0.20992 -11.7533 1.30286
-4.00184 -13.6856 3.39396
-2.40143 -15.4713 1.64537
-0.909421 -15.3569 1.68503
2.3052 -18.4425 1.47351
0.42039 -18.872 1.31616
1.26696 -21.652 5.62365
-0.626979 -21.0834 5.34169
-1.17598 -21.1522 3.92885
-5.60321 -19.6458 7.47232
-5.91931 -19.3892 5.24125
-4.77654 -19.7124 3.6776
-6.31692 -22.6384 -3.35462
-6.81197 -20.2674 -1.53313
-6.30659 -18.608 0.277628
-5.40486 -14.005 0.0843757
-6.70325 -14.9208 0.000578984
-11.669 -15.6601 -1.26931
-11.4871 -13.3663 -1.21666
-9.57646 -13.1271 -1.64458
-8.69535 -11.1548 -6.09205
-9.22864 -10.5102 -4.43896
-9.9659 -5.90167 -3.94731
-10.7831 -7.16985 -3.92988
-15.4058 -3.25616 -6.73817
-13.8543 -4.27257 -6.07643
-13.9571 -5.67062 -5.46796
-18.1972 -8.4706 -5.96555
-16.7687 -7.70217 -7.09301
-17.8468 -8.47623 -11.4532
-18.0475 -7.2575 -10.6229
-22.3782 -11.3282 -9.14931
-21.8517 -9.1683 -8.9473
-21.5755 -7.22023 -9.3469
-23.6597 -7.09154 -3.52977
-23.2567 -5.6222 -5.36051
-23.0424 -4.57847 -7.09431
-18.2268 0.897713 -7.36045
-20.0386 -1.19488 -6.75373
-20.7632 -1.69745 -7.95459
-18.8348 1.31739 -11.2653
-18.7796 -0.576858 -11.077
-14.1702 -5.02349 -11.5793
-15.6783 -3.88827 -12.1471
-15.5968 -2.50693 -11.5347
-14.3679 -0.484053 -15.4945
-13.9022 -0.0286075 -13.7219
-10.9182 2.19862 -9.67529
-11.0853 3.05982 -11.3954
-12.3143 3.09838 -12.2987
-13.4117 7.66221 -12.3066
-12.3331 6.81128 -12.9263
-12.3146 12.0405 -17.9401
-9.72381 10.9931 -15.8684
-9.66168 9.34958 -13.8601
-4.54807 10.0284 -7.14149
-6.44692 10.0185 -9.98711
-7.98573 11.6082 -11.3063
-5.61878 14.5944 -11.575
-8.66193 12.8629 -7.08552
-5.52988 13.6755 -7.031
-5.19019 14.9774 -7.80321
-3.7893 19.0146 -6.26326
-2.94609 17.7935 -6.62527
1.73317 18.093 -5.73575
0.495854 17.4297 -5.18308
0.659464 14.1599 -1.39841
0.51814 16.096 -1.53901
-0.303842 18.2958 2.66099
0.982713 17.7662 1.80421
3.70912 21.05 7.14974
3.50129 19.1918 5.78587
3.61289 17.5641 4.59833
5.01326 13.1219 6.00195
3.72072 14.3967 6.55748
2.82248 12.9313 10.9954
3.78292 13.7325 10.2413
6.94912 13.8609 12.3396
7.82745 7.61833 10.8675
9.54985 9.10041 13.4048
9.58438 11.6725 14.1038
13.7727 12.1894 16.5113
12.2342 13.5125 15.98
12.8006 17.2396 15.75
17.5049 16.9448 15.7331
16.3344 16.7214 14.7268
16.4058 15.4877 10.1945
17.3452 14.7929 11.5971
22.003 12.4019 14.9335
20.5334 11.56 12.9148
20.3418 12.4586 11.2321
17.8246 11.07 7.69089
19.7357 11.3144 7.67342
20.4822 12.5795 4.15815
18.8435 17.2939 -0.992413
17.912 14.4486 -0.413374
17.7776 12.6685 1.48665
13.5152 8.17232 1.88904
12.9476 10.3248 0.314485
14.5 11.5103 0.0971676
13.1119 13.6459 -2.78157
9.88815 15.4593 0.308133
9.72339 14.1201 -1.10774
6.40479 10.8613 -2.31198
6.27323 12.753 -2.2393
0.806001 11.5471 2.81108
3.04131 13.1306 1.88482
4.56433 14.755 0.515104
4.86593 18.6168 -1.89385
5.90855 18.1066 -0.374318
8.12875 20.5981 1.552
13.8203 21.0675 6.05732
12.2997 19.7367 4.90447
11.0988 19.2317 3.50044
11.4926 14.1462 3.92827
9.31122 14.728 4.19554
9.36331 16.4274 5.23135
9.36737 19.1571 13.4756
8.56557 17.5576 11.0638
8.97199 16.1948 8.93042
9.52195 11.6324 8.62965
8.26892 12.3914 8.3564
5.7436 9.02289 6.38944
5.64181 9.83068 7.69833
1.99738 8.00466 9.83128
3.51033 7.81888 10.0063
8.61669 0.331123 10.6902
6.16257 2.5874 9.80393
4.61662 4.42264 8.71914
-0.1703 1.89376 3.52037
0.704736 2.0766 5.6557
1.57963 2.68118 7.35038
1.71515 4.72456 13.2766
2.01457 2.03242 12.0976
2.42867 0.386284 10.2326
-0.452594 -3.93307 8.99888
1.04487 -2.74342 8.68072
4.51731 -2.65043 5.33937
2.60951 -3.02921 5.26038
1.99158 -4.94606 -3.3337
1.81175 -3.10843 -1.21336
0.762252 -4.19928 0.986118
1.77735 -4.77016 1.97738
5.0544 -8.41708 1.38368
4.23978 -7.06229 0.201646
6.68716 -6.79343 -2.86746
5.27328 -7.93175 -3.27149
1.92488 -12.0222 -6.85354
3.31142 -10.8039 -6.51045
3.79628 -10.8159 -5.05525
2.95577 -13.9843 -2.90252
4.66995 -14.1667 -3.36331
5.79975 -15.8055 -7.61642
6.94567 -15.1822 -6.16879
11.5734 -15.3722 -7.10474
10.3762 -13.8361 -6.86692
11.1191 -10.5838 -9.04132
6.41748 -11.5179 -8.5389
7.48908 -8.60924 -7.35962
8.6039 -8.0163 -8.19644
11.7576 -3.01683 -8.97145
11.9728 -5.32926 -6.67761
10.6604 -5.74265 -6.09572
10.8741 1.18156 -7.80417
8.65131 -0.652538 -7.00989
8.07355 -2.81407 -5.63574
4.86276 -1.41706 -3.9483
4.35461 -2.59144 -5.20953
-0.0779381 -7.21151 -8.75291
0.650107 -5.15781 -8.13794
1.65476 -3.49771 -7.71957
1.64676 2.25874 -11.1603
2.04153 0.41953 -10.5738
0.944796 -0.186452 -9.6235
-2.57272 0.197574 -8.72697
-3.46303 1.71236 -10.0979
-1.84624 1.81734 -11.2109
3.37351 4.14322 -15.9415
0.434092 4.054 -15.2722
-1.50585 4.56459 -13.7415
-3.73033 11.9084 -13.4759
-3.28222 9.71204 -14.0936
-3.17499 7.83086 -14.6733
-4.32496 5.62929 -18.3634
-5.57202 7.39573 -19.2134
-4.71677 8.61044 -17.9689
-2.53272 12.809 -19.281
-4.38455 12.8382 -20.175
-5.55717 12.1466 -19.3339
-9.12635 15.1873 -18.9576
-8.94766 13.7057 -20.1496
-6.99738 14.5519 -24.4451
-8.28312 14.0185 -23.8433
-4.926 8.79711 -26.4312
-6.77599 9.63049 -25.2622
-8.28899 10.3218 -24.5236
-12.4185 11.6625 -21.7657
-11.9868 9.71035 -21.6525
-10.6077 9.24293 -21.6875
-7.4182 5.64531 -15.332
-9.57976 6.51919 -17.9692
-11.0534 5.85976 -19.9688
-14.6545 4.00705 -17.3905
-13.5918 3.28444 -18.7085
-12.8947 -1.05981 -20.771
-14.033 0.00369057 -20.5949
-18.7865 -0.160238 -21.4664
-17.5175 -1.45301 -20.6169
-15.5217 -6.49528 -24.4336
-15.6651 -4.76297 -23.4529
-16.0741 -4.66499 -22.0084
-13.7022 -7.04426 -20.2606
-6.13379 -10.3803 -21.1831
-9.13568 -10.1931 -21.195
-10.9148 -8.72964 -22.2399
-12.1219 -9.32464 -26.5814
-7.74264 -11.33 -25.2109
-9.55076 -10.9609 -26.0969
-10.1983 -9.55448 -25.8018
timestep
20.9045 -2.22649 10.9963
23.1237 -3.04348 11.9487
21.5833 -3.16919 11.9663
19.2805 -6.69032 17.8036
21.0021 -5.52077 16.1035
20.2622 -4.54128 15.1868
16.6193 -3.64937 19.7108
16.4275 -2.28169 17.4186
17.827 -1.96442 16.7384
20.6287 -3.81433 21.4005
19.9122 -1.28947 20.9528
20.1822 -0.904073 19.4983
26.2307 -3.29544 16.0667
23.8224 -2.64172 17.1032
23.6715 -1.32468 17.757
22.9018 1.75241 11.7464
21.9867 0.262048 13.7088
22.2207 0.844178 15.0501
21.6522 5.65159 12.373
20.814 5.34709 14.8791
20.1 4.02876 15.1699
17.4509 4.39452 11.2065
17.6677 2.85533 12.4108
14.6997 -2.91027 11.906
14.9133 -1.07971 12.3982
16.1415 -0.53704 11.6954
17.9828 -4.46348 8.43252
18.1185 -2.65283 7.80826
16.8816 -1.68766 8.07078
14.4808 0.474792 4.36465
13.3402 -0.907631 5.02107
14.1621 -2.08741 5.47482
16.4 -6.66297 2.51599
17.134 -4.91351 2.65893
16.1399 -3.76832 2.66716
16.381 -0.1749 -3.91983
15.2582 -1.89855 -1.75433
13.9243 -3.5137 -0.423301
15.1997 -8.85378 -4.21149
13.6699 -8.16262 -2.05268
12.4285 -7.04471 -1.10091
8.26621 -8.31766 0.933756
9.55785 -8.97006 0.385393
11.8361 -17.1659 -0.871667
10.9137 -14.0798 0.202909
8.8633 -12.7108 -0.254779
5.19597 -14.3857 -2.66082
5.41088 -13.9749 -0.782682
0.554051 -13.2909 -1.29645
1.64496 -14.1563 1.38758
2.63664 -15.2979 1.35622
0.804158 -18.7556 4.04852
0.343506 -18.3029 2.18231
-4.05117 -19.8826 2.68748
-4.30632 -17.9558 2.41929
-3.30687 -17.3998 1.37066
-2.5047 -15.4399 -3.87533
-4.55208 -15.6289 -2.74701
-5.01271 -14.9332 -0.968215
-8.56493 -12.8002 4.86691
-8.2448 -11.8893 2.04463
-7.98563 -12.6802 -0.371065
-11.6598 -11.9222 -3.25844
-10.6383 -10.9517 -2.63014
-9.45888 -7.3208 -1.63069
-11.0096 -6.15219 -2.87169
-12.2833 -7.6135 -2.40394
-15.8961 -6.61314 0.465495
-15.7717 -6.46462 -1.39517
-16.2675 -5.45822 -6.0029
-17.1582 -5.34256 -4.74386
-23.3634 -3.56176 -5.54741
-21.4881 -3.83101 -5.52782
-20.7691 -5.23736 -5.57081
-23.9578 -8.48518 -7.33892
-22.4419 -7.5697 -8.0421
-21.1972 -7.63691 -12.2679
-22.5849 -7.05055 -11.7956
-24.3404 -11.7487 -16.4502
-24.34 -9.57373 -15.6482
-24.3702 -7.70579 -15.1894
-30.6565 -9.57801 -14.3451
-28.9868 -7.82588 -14.2313
-27.5717 -6.35617 -13.9879
-28.2584 -5.06739 -9.09609
-25.4971 -4.72204 -9.8943
-25.4327 -4.50558 -11.3579
-22.176 -0.974642 -12.3462
-22.0356 -2.73372 -11.5304
-17.8076 -7.04092 -9.07042
-18.7132 -5.86931 -10.3464
-19.0704 -4.51412 -9.9987
-17.5749 -0.273413 -8.20983
-16.6462 -1.75113 -8.96325
-10.9599 -4.95462 -9.4236
-12.4778 -3.64458 -9.64672
-13.0238 -2.88715 -8.51045
-11.5133 1.60005 -8.61952
-11.6098 0.533804 -7.56124
-14.1654 -2.25813 -0.611872
-12.0712 -0.527317 -2.85692
-11.6218 1.78613 -3.98105
-12.8372 8.58346 1.71079
-12.04 7.22854 -1.38292
-10.9282 5.07363 -2.21869
-7.31337 5.57946 -1.17823
-5.95627 3.16522 3.33813
-4.35902 2.29081 0.539953
-4.28893 3.52485 -0.327611
-1.23212 5.37409 -3.45529
-1.42532 3.98859 -2.6966
2.54557 2.80594 -0.601244
1.61747 4.07208 -0.389877
2.00231 7.73283 2.27273
3.3922 7.0398 1.18072
7.75427 8.79704 0.803206
7.11181 7.94772 1.88859
5.8898 14.3532 5.77711
6.46856 12.1272 5.2431
7.03427 10.3233 4.83132
9.63853 7.82526 7.86432
7.71703 7.77701 7.43297
4.36173 4.72501 7.87407
4.90107 5.72891 8.89823
3.18526 5.13683 12.1788
2.54866 -0.328645 8.72683
2.91487 -0.0791754 12.1542
2.88126 1.74847 13.9208
7.08249 -0.138287 14.0356
6.49096 1.60102 14.7309
9.3722 4.18757 15.3529
12.6699 4.18584 12.037
12.5239 4.54602 13.4373
15.7151 5.58882 16.4482
15.4614 6.48851 14.8898
17.9144 9.01018 9.37243
17.9064 10.2068 11.6727
17.7806 9.129 13.3178
22.1122 9.74928 14.6212
20.5739 10.3763 15.3938
18.8371 13.4636 16.8255
23.8568 15.8983 12.7243
21.8166 16.8556 14.4506
20.1997 16.8652 16.4845
15.9759 19.6097 14.5663
15.865 17.8668 16.4442
17.0024 18.6496 17.7027
16.1402 20.9243 20.6485
12.8229 19.7718 23.8764
13.2071 19.1552 22.1764
11.4902 16.3017 18.1904
10.9767 16.9578 19.957
3.26833 15.9817 23.4223
6.12842 15.2379 22.874
8.06118 14.9717 21.2374
8.2468 10.4639 19.427
7.35606 12.0711 18.8788
4.09014 13.788 17.9466
7.50667 19.4011 16.8305
6.29159 17.6829 15.9969
5.5598 16.0684 15.2848
9.73799 13.8131 14.1793
8.52733 13.3948 12.2763
6.62866 13.3494 12.8832
-0.00204909 7.68968 14.6321
1.82941 9.96198 13.909
4.18236 10.5187 13.1243
7.12055 7.1563 14.4262
6.66742 7.64259 13.0307
9.89445 5.19158 10.6317
8.33934 5.13009 10.8126
5.76437 1.31713 9.82344
7.17907 1.51035 10.0416
14.2285 2.47899 8.61964
11.5755 0.196088 8.72516
9.36632 -0.94919 8.36227
4.39007 -3.05231 4.93525
6.47216 -3.54936 5.78495
8.31143 -4.02381 6.3361
14.0364 -8.81219 3.2775
12.1215 -6.49286 3.09771
9.95402 -5.11134 3.08155
6.26143 -2.59752 -0.00768398
7.471 -4.16155 0.293888
8.00167 -7.62512 -2.74628
8.90117 -5.92598 -2.61993
11.1922 -10.4339 -5.04757
12.3161 -8.57805 -6.72498
12.4489 -6.00403 -5.74733
11.215 -5.11498 -5.53346
8.01989 -4.64084 -9.73447
9.768 -5.04276 -9.02591
12.8512 -5.01434 -11.7161
12.5985 -3.31259 -10.9718
10.528 1.13918 -9.71412
12.3143 1.41198 -10.3878
12.7806 0.450931 -11.3474
13.869 1.84168 -14.9281
15.3057 1.2036 -14.1325
18.5066 4.19064 -12.4186
18.0293 2.40598 -11.7909
16.4067 3.76565 -6.94328
16.4592 2.25574 -8.25414
13.7041 -0.222478 -7.01879
8.56319 4.69782 -3.85906
10.3827 3.10345 -6.1001
10.7852 1.70539 -5.66919
10.5335 -2.32391 -2.34917
7.80035 -0.553159 -2.8471
7.69355 0.135135 -4.10174
5.80172 0.96796 -8.74921
4.3316 2.40636 -6.57096
3.99815 0.670718 -4.69471
0.212882 -0.277648 -3.78057
0.791682 -1.49648 -5.05562
-0.143408 -7.53515 -8.51404
-0.344411 -5.30845 -7.97938
-0.824343 -3.36597 -7.99131
-4.79084 -0.535453 -12.5992
-3.40795 -1.57681 -11.6307
-3.4653 -1.6751 -10.1903
-5.5472 -1.03613 -6.84269
-6.98773 0.171755 -8.1161
-7.2278 -1.27285 -9.46437
-9.45726 -3.97915 -16.6829
-8.85412 -2.37453 -14.2873
-9.55611 -0.843306 -12.4315
-9.90196 5.50933 -11.9748
-11.0527 3.53411 -12.2381
-12.2088 1.99291 -12.7453
-18.9878 1.75427 -11.122
-17.1634 1.19729 -12.2727
-15.9462 2.02949 -13.4829
-16.1649 3.48833 -18.3423
-17.1686 4.69211 -17.3057
-16.5851 4.88196 -15.8958
-15.8741 7.51803 -12.1934
-17.6379 7.31008 -13.0984
-20.3702 10.2938 -15.6481
-20.5769 8.89983 -14.9817
-21.3659 3.82169 -20.6687
-21.326 4.79817 -18.6623
-21.3491 5.84183 -16.9803
-22.2189 5.08884 -11.6461
-22.4111 3.51765 -12.7599
-21.54 3.29593 -14.0291
-14.9695 0.0952308 -16.8551
-18.4466 0.203337 -17.3236
-20.8166 0.619751 -16.6268
-21.7609 -4.02005 -15.5517
-22.3081 -2.85359 -16.9305
-25.5709 -4.10328 -20.1788
-25.5182 -3.62043 -18.7215
-29.7711 -3.27981 -16.1936
-29.0681 -4.56586 -17.4636
-30.4234 -10.1051 -19.2702
-31.3953 -8.93096 -17.9978
-31.6584 -7.43535 -18.3119
-34.5867 -6.84204 -16.0122
-39.8801 -2.03561 -17.6258
-37.6361 -2.6605 -15.8659
-35.2581 -3.19773 -15.2474
-34.9533 0.27748 -12.1641
-31.5288 2.01867 -13.2738
-32.9166 0.830095 -14.0165
-33.2915 -0.487061 -13.2937
timestep
0.389979 -28.7864 14.088
-0.449882 -26.6636 13.0447
0.540254 -27.906 12.9454
-0.305264 -29.503 5.82608
-0.806467 -28.6899 8.30383
0.492544 -28.7791 9.19495
3.42708 -31.2235 4.83079
4.3364 -29.6957 6.90154
3.64334 -28.4027 7.17481
-0.672736 -25.2957 4.87888
1.31206 -26.4735 3.52391
2.69149 -26.3706 4.08563
2.08834 -20.9689 8.69375
2.0741 -23.3766 7.589
2.62344 -23.2166 6.21568
6.70489 -24.0468 8.85629
7.24657 -22.565 6.77299
6.0269 -21.6582 6.40255
4.63198 -22.1072 0.584079
6.77893 -21.0187 1.80035
6.40183 -20.1842 3.03689
1.51926 -19.8098 2.62912
2.89151 -18.7247 3.60971
3.65191 -13.7973 7.63832
3.24077 -15.0258 6.22991
2.51837 -16.2537 6.47246
1.67944 -15.5945 11.8488
0.471942 -16.8266 10.915
0.104854 -16.4868 9.44774
-0.179208 -11.3516 9.28098
-1.86611 -12.373 9.45891
-2.02018 -13.5647 8.46424
-3.33309 -14.5909 3.98143
-1.96055 -13.201 3.92788
-0.863876 -13.26 4.88009
4.373 -15.2935 -0.11673
3.36162 -13.4304 2.05327
2.1801 -11.5861 3.26984
-1.98615 -9.68554 -1.54419
-1.51056 -9.05581 1.04138
0.394399 -8.81251 1.48148
-1.16851 -4.94035 3.71809
0.146399 -5.35093 2.93227
5.87252 -2.89825 -0.583153
4.2589 -1.91954 2.3209
2.52451 -2.62363 4.12839
1.16762 1.3131 2.34992
0.0797034 0.21331 3.41552
-4.78775 3.81183 5.19491
-4.29057 0.951833 5.46137
-3.64805 0.0598153 4.23722
-6.67079 -2.37849 1.06214
-6.81376 -0.867909 2.26865
-12.072 3.19366 3.09685
-10.4788 2.37809 2.30469
-10.0729 0.934805 2.73867
-15.3954 -1.77689 6.09143
-14.3893 -0.642126 4.40487
-13.3651 -0.972431 2.85789
-19.9285 2.269 2.64775
-17.2267 2.65757 1.436
-15.1204 1.52369 0.42013
-12.7897 1.44064 -3.65539
-12.9813 2.56086 -2.52836
-8.49996 5.97438 -3.26036
-10.4973 6.58949 -4.26243
-12.3835 5.85121 -4.31248
-16.5812 8.20417 -6.16864
-14.7986 7.8345 -6.61721
-13.2224 9.00967 -10.7256
-13.1008 9.84756 -9.36602
-16.2141 13.1505 -12.0473
-16.5996 12.7265 -10.2204
-15.485 12.6697 -9.16565
-15.6943 12.6534 -4.24325
-16.6669 13.665 -5.60471
-19.0937 17.5739 -4.18213
-17.7528 17.201 -4.75171
-17.9237 17.959 1.62309
-16.4097 17.5503 -0.108785
-15.3145 17.4423 -1.76027
-12.5101 12.4622 1.41833
-12.0897 14.2076 0.0488468
-11.9062 15.8055 -1.1668
-10.3207 13.6981 -8.3098
-11.2475 13.7048 -5.46689
-11.5833 15.0836 -4.95924
-12.2807 19.0247 -7.48446
-13.1557 17.384 -7.44353
-10.0956 16.7829 -13.096
-10.7977 17.2541 -11.3296
-12.1125 16.6548 -10.9995
-13.0045 12.4378 -14.222
-12.0286 13.1735 -12.7181
-7.1052 10.132 -9.3311
-8.75874 10.6438 -10.2547
-8.83427 11.5725 -11.4624
-6.0342 12.4904 -15.1404
-6.02113 11.5291 -13.9654
-1.28408 5.18884 -15.5704
-2.0043 8.39378 -14.638
-2.23151 10.8298 -13.8556
0.695519 16.6583 -9.5182
1.53253 15.0214 -12.4679
0.919303 12.6348 -12.9336
4.07112 10.7582 -11.4665
7.20787 4.75796 -15.6213
6.1931 7.66753 -14.3931
5.87717 7.8338 -12.9402
9.42391 9.78168 -10.847
8.68189 8.47553 -10.5113
10.5905 6.16406 -6.87545
9.91639 7.4854 -7.10736
9.84867 10.8415 -3.60542
10.9817 9.28941 -3.97475
13.941 9.28788 -0.42759
13.0131 8.20736 -0.986648
15.1413 2.45248 1.61933
13.6934 4.33167 1.87132
12.4072 5.74422 1.94759
8.40327 6.49092 4.16334
10.1253 6.68676 4.89385
9.82528 8.42145 8.94783
10.2606 7.10476 8.62536
8.1495 4.58125 10.5077
-0.190355 7.57472 13.9682
2.72468 6.38169 12.4397
4.88856 5.00599 12.3087
2.43415 1.37838 13.2488
4.23813 1.73442 14.0943
6.30551 -1.1952 15.0686
8.44427 0.170513 19.2116
8.83311 -0.199133 17.8019
13.2444 -0.655593 16.5053
12.5317 -0.518652 18.2239
16.2586 -0.781325 24.6644
16.012 -2.05123 22.3053
15.1668 -0.790209 21.047
16.9041 3.9177 21.9813
17.4002 2.4119 20.9282
20.2402 2.97299 18.6699
19.503 -2.22315 13.0183
21.2455 0.142202 13.8957
22.2729 1.36218 15.939
21.6303 6.44325 11.4788
23.0322 5.58257 13.5818
24.0116 4.4756 14.9057
26.8268 6.17495 16.7243
27.25 10.7259 18.612
25.904 9.30949 18.6337
21.7458 8.53909 20.7631
22.2134 8.83294 18.9381
16.4583 9.64088 12.1798
18.7773 9.50285 13.9938
19.4763 9.80027 16.4737
16.4135 12.9943 18.1598
17.1933 11.5107 18.9436
15.6409 8.78059 21.0474
14.0727 5.39775 15.4896
13.3094 6.72479 17.2807
12.761 8.15373 18.5575
9.65382 11.2186 15.4888
9.00062 11.4219 17.7694
9.34622 9.76821 18.7919
3.71399 11.0387 17.0395
5.20646 8.71782 15.9535
7.09117 7.49275 16.9461
6.58842 2.7936 17.1046
7.56208 3.81882 16.446
11.0102 1.6081 13.9762
9.55312 2.15574 13.8056
8.12114 1.30159 9.41354
7.73 0.534204 10.763
5.0275 -5.76209 15.1926
5.2159 -4.07243 12.1566
6.27323 -2.86941 10.0697
8.15726 -6.13081 4.07075
7.75987 -4.10156 5.02859
6.53734 -4.32015 6.58244
0.299509 -9.40082 6.67691
1.95036 -6.86005 6.15819
4.25177 -6.76161 4.90494
6.65805 -9.12134 1.05989
5.07959 -7.97799 1.36516
2.70666 -5.95957 -2.27334
2.68093 -7.72418 -1.61153
1.92172 -16.5473 -2.095
3.17468 -14.4362 -3.40078
2.69175 -12.053 -2.22098
1.81065 -11.0551 -2.97546
-2.20288 -11.968 -5.58011
-0.884412 -13.0459 -4.71433
-2.12277 -16.6658 -3.64516
-0.724918 -16.818 -4.91114
1.44036 -16.9584 -9.63168
2.05676 -18.4059 -8.52597
0.918648 -19.0137 -7.55892
1.94129 -22.8308 -7.08634
2.30731 -21.9308 -5.50999
6.63353 -23.0329 -4.22493
5.52343 -21.6248 -3.4149
8.86758 -19.3056 -5.64134
7.97342 -18.7843 -4.0283
7.1949 -15.3018 -2.69563
6.63358 -7.62698 -3.48163
7.47702 -10.6307 -2.63415
6.68259 -11.6625 -3.39391
3.95984 -13.8886 -7.39188
4.04498 -10.6409 -7.0513
5.24174 -9.98851 -6.53929
9.17925 -6.63219 -11.9869
7.25521 -6.39502 -9.75411
5.93197 -6.47473 -7.56782
5.77026 -3.51898 -5.02571
4.26909 -3.42982 -6.12516
-1.4423 -1.14132 -10.3185
0.551605 -1.01129 -9.15531
2.37926 -1.10475 -8.37394
5.35491 4.45818 -9.7227
4.87043 2.48775 -9.71895
3.36328 2.2802 -9.72665
-1.577 5.51027 -12.0611
0.51872 6.13985 -11.4329
1.53443 4.57576 -12.1229
3.2394 0.379384 -17.6775
3.72606 3.26006 -17.026
3.07278 5.22994 -15.6149
5.16361 11.3062 -15.1555
3.46764 9.92559 -15.7097
2.02434 8.83658 -16.4157
0.880557 5.59027 -20.207
-0.799271 7.03458 -19.8789
-1.09453 8.56079 -18.7205
-5.22373 11.7804 -20.6615
-5.0591 11.4349 -18.7606
-4.60717 9.96246 -18.4186
-7.39266 6.18537 -17.2134
-7.69286 7.83622 -18.2962
-11.7164 9.43231 -19.5503
-11.3299 9.22132 -18.0836
-14.4466 4.47286 -18.934
-14.9448 5.3686 -16.8506
-13.5923 6.67665 -16.5082
-9.62716 5.48339 -12.7753
-11.4733 5.54794 -12.2725
-12.6127 4.9988 -13.1111
-14.0109 -3.31006 -11.8232
-13.8035 0.154487 -11.2944
-14.4015 2.55157 -10.7582
-14.6917 3.88549 -6.11573
-16.0048 3.46607 -7.51989
-20.4564 3.72609 -6.25756
-19.6177 4.54091 -7.21449
-21.6416 8.96141 -9.01153
-20.5926 8.10542 -7.63965
-18.9587 9.9638 -3.10902
-19.4851 11.3448 -4.24683
-20.5805 11.1817 -5.25624
-20.8453 13.2946 -8.3331
-18.431 21.8787 -7.98271
-19.6983 19.2385 -8.6107
-21.2827 17.0994 -8.48354
-26.0789 17.2748 -9.68465
-25.6072 15.3389 -6.36782
-25.6689 17.2358 -6.76437
-24.9225 17.6637 -8.02144
timestep
23.6757 -22.4717 -11.0056
24.7733 -20.2057 -10.7227
23.876 -21.2984 -10.0539
26.0805 -21.5228 -3.10493
25.5435 -20.4811 -5.61161
24.1666 -20.9993 -6.27515
22.3578 -15.7074 -8.09432
22.1983 -16.8175 -5.6962
21.6289 -18.3528 -5.50092
16.8764 -21.4673 -9.87743
19.0784 -20.6962 -8.6741
18.8271 -20.2553 -7.2694
19.0635 -26.8745 -4.95609
19.4997 -24.5805 -5.92718
19.0188 -23.3974 -5.07647
23.3256 -25.7289 -3.718
23.061 -23.4165 -2.51948
21.562 -23.1893 -2.12161
20.9643 -16.4597 0.389879
21.5678 -18.5801 -1.14458
20.542 -19.7529 -0.990034
16.9594 -18.4642 -3.89357
17.1165 -19.9277 -2.73277
11.989 -24.23 -2.29244
13.1522 -22.6767 -2.08832
14.3954 -22.4632 -2.94267
14.5201 -26.6939 -6.32579
15.1343 -25.0747 -7.10082
14.5441 -23.7297 -6.55462
10.657 -27.1577 -5.82691
10.1953 -25.9654 -7.14996
10.949 -24.5553 -7.01742
8.33531 -19.9995 -8.26885
9.38821 -19.905 -6.60266
9.40625 -21.2171 -5.85532
6.50505 -26.3685 -0.70872
7.2192 -23.407 -1.02098
7.36776 -21.5385 -2.73117
7.27367 -16.9692 -5.55293
5.30869 -16.7227 -3.77147
6.16667 -17.9522 -2.49729
6.97642 -16.117 1.88962
5.7932 -16.504 0.998556
-0.124937 -19.1469 2.084
1.00121 -15.9866 1.29267
2.84785 -14.2183 1.40455
1.4336 -9.486 0.732809
1.84239 -10.6464 2.1657
1.49714 -8.36982 9.23519
2.0193 -8.51899 6.41227
1.014 -8.98723 5.46907
-2.92604 -7.67584 7.76144
-2.0501 -6.78572 6.29834
-0.986336 -3.8433 2.57512
-2.71377 -3.15499 3.42341
-2.85489 -3.48783 4.87547
-2.07492 0.102981 8.01387
-4.27828 0.491732 7.28392
-5.23625 -0.827392 6.21963
-13.8509 -2.12234 4.1872
-11.1868 -0.951312 4.89034
-8.71879 -0.120018 4.7788
-8.34162 2.81042 1.06131
-9.06381 2.78151 2.42738
-12.5465 8.10484 1.95955
-12.2462 6.80638 3.76324
-12.0149 5.17459 2.76691
-14.2198 3.3765 -1.11121
-14.1863 5.15064 -0.343094
-17.7957 7.3995 -2.3857
-16.6382 7.73233 -1.44371
-21.0241 7.93173 3.35411
-19.7682 7.22412 2.14662
-18.3716 7.8782 1.98389
-15.6853 9.08859 5.78758
-17.3708 8.05217 5.65999
-20.8332 6.27423 8.17623
-20.2705 7.60768 8.04649
-22.1882 9.48144 14.6116
-20.5888 8.33614 13.3227
-20.9749 9.01515 11.5058
-16.9322 12.9604 13.9301
-17.6055 12.0551 11.8576
-18.5801 11.6693 10.2028
-17.1304 11.8146 2.99666
-18.5196 12.4783 5.39542
-17.6246 12.5555 6.67951
-13.1274 14.093 7.52893
-14.626 14.9352 6.5131
-10.55 13.4083 1.86145
-11.6084 13.2346 3.61673
-13.0704 13.7103 3.41037
-15.9325 12.5311 -0.197548
-14.3107 11.7221 0.500017
-9.42822 8.39951 -0.81377
-11.1851 8.52383 -1.62958
-12.0547 9.81337 -1.96807
-13.7386 11.3409 -6.14066
-13.5954 9.95135 -5.40646
-17.7265 4.03262 -10.3827
-15.1902 5.9855 -8.89203
-13.215 7.4222 -8.2426
-6.65654 7.06828 -5.22943
-8.43937 6.76913 -8.25551
-10.0136 7.57191 -10.0672
-8.8738 8.53524 -13.6023
-1.53365 7.03354 -15.9656
-4.70883 7.98405 -15.6374
-5.14265 8.98746 -14.4911
-3.37303 12.8781 -12.7788
-2.967 12.0447 -14.0822
1.45914 12.2863 -15.6743
0.647113 11.3695 -14.712
2.8801 7.27486 -13.6397
2.83761 9.01915 -12.6892
3.90846 9.71709 -8.08245
4.5457 9.16676 -9.349
10.9348 5.58431 -6.83282
8.86571 6.29397 -7.71463
7.01785 6.5932 -8.12755
3.42251 4.75021 -6.62757
4.58474 5.53059 -5.28802
5.154 7.35082 -0.893787
4.9669 5.9446 -1.53481
3.71927 4.29932 1.67884
-3.21435 -0.678041 0.935708
-0.32021 1.00059 -0.108886
1.78308 1.02028 1.28416
3.9718 -3.49415 0.0716311
2.67686 -2.74347 1.27126
2.62938 -4.52363 4.62513
0.461045 -3.05261 8.74744
1.19497 -2.41949 7.54972
1.30974 2.26991 7.82938
2.07715 0.941505 8.86696
5.56516 -1.96248 15.0991
5.81715 -1.11803 12.5437
4.19933 -0.153976 11.8416
2.05549 3.08535 14.7334
3.87662 2.63816 14.5077
5.49826 3.14516 17.9485
5.17399 7.80841 24.4117
5.52909 6.40375 21.9142
7.37584 5.62387 20.2603
9.00734 4.9549 14.5346
9.77992 6.33136 16.7328
10.4888 5.27611 18.221
13.6789 4.02508 19.6664
18.0252 4.7004 18.3709
17.1668 5.65577 19.7272
17.6717 10.1574 18.077
16.5002 9.28303 19.443
11.8756 12.2784 26.216
12.8234 11.9241 23.4502
13.6541 11.0007 21.1952
9.98128 9.73935 18.2578
10.7692 11.4047 18.7949
9.03274 14.8345 18.3275
5.3651 16.3552 13.258
6.17307 14.6531 14.5668
6.9925 13.1455 15.5326
5.30193 7.49401 17.6272
6.65117 8.51949 15.9345
7.32588 9.42086 14.2923
11.5573 8.14867 6.45986
9.98255 9.02103 8.92372
8.49861 8.22686 10.9226
4.71907 5.40244 11.0647
6.29063 5.1984 10.9982
7.88491 1.24711 10.4907
6.85826 1.85025 9.48284
5.11246 -1.46474 6.2258
5.26617 -1.20823 7.67077
3.43337 -4.73598 14.7109
4.12049 -4.99748 11.1864
5.17763 -4.84582 8.86369
6.76623 -5.00497 2.85482
7.7369 -5.88506 4.74039
6.42256 -6.94983 5.8701
3.31181 -15.1466 7.1923
4.67563 -12.47 6.79033
6.41464 -10.74 6.14529
11.0554 -11.9423 4.90586
9.47773 -11.5223 3.93785
7.84828 -10.9811 -0.350266
8.96253 -12.4407 0.205
12.9093 -18.8571 -4.232
11.3776 -18.9144 -1.92135
10.1201 -16.6157 -1.59621
10.8186 -15.4253 -0.948435
12.265 -14.1499 -5.22043
12.9694 -13.6073 -3.45694
16.0939 -11.2139 -3.34861
14.6426 -10.2235 -3.34136
10.5396 -7.41367 -3.22
11.8239 -6.38891 -4.17868
12.9827 -7.05646 -4.78013
13.2579 -5.71119 -8.40683
14.5849 -4.94488 -7.43023
11.3583 -1.08513 -6.37913
13.2767 -1.4585 -6.60178
16.0051 2.35202 -4.76283
14.7946 1.03209 -4.13448
12.3243 0.836613 -1.22027
8.51058 7.20488 -3.60971
10.8506 4.99435 -3.08556
10.2181 3.68994 -2.58812
6.08739 1.22965 -0.569223
5.9028 2.20514 -3.68353
7.19473 2.24635 -4.48711
6.57195 -3.61964 -8.09288
6.22497 -0.73163 -8.64994
6.96441 1.65265 -8.23189
6.74232 3.48968 -11.728
5.03687 3.26869 -11.0782
0.471215 2.40586 -7.18015
0.992216 2.30983 -9.45696
1.35185 2.61185 -11.4103
-2.09943 3.26908 -16.9893
-0.557297 2.9823 -15.8239
-1.04331 3.08212 -14.3978
-5.95386 6.30953 -11.3036
-4.90139 4.39221 -12.0143
-4.74157 3.31917 -13.6094
-6.50584 -0.0533898 -19.8154
-7.53542 1.41177 -17.4472
-8.00835 3.04385 -15.4845
-9.29217 3.09774 -9.38186
-11.072 2.74135 -10.7925
-10.486 3.43215 -12.5567
-13.8481 6.81701 -17.7626
-12.1431 6.87367 -16.2381
-12.1819 6.39601 -14.2548
-12.7815 10.8113 -12.9495
-13.8568 9.69408 -11.8353
-14.684 8.60034 -12.4938
-18.0562 11.0988 -14.5758
-17.8285 10.7765 -12.5933
-20.132 11.409 -8.4377
-20.2131 10.5939 -9.72996
-23.8242 5.22084 -11.9178
-23.8884 7.30928 -10.6894
-23.8808 9.15728 -9.9136
-28.0234 8.83799 -5.91057
-26.163 9.30291 -5.64296
-25.1797 10.1749 -6.49834
-21.0804 17.0303 -6.02694
-23.3487 14.6614 -5.23279
-23.3428 12.409 -4.08557
-20.4793 9.70055 -1.5894
-22.1312 10.3968 -1.09475
-25.8155 9.92836 1.92268
-24.6639 10.887 1.77604
-23.476 11.4703 6.44711
-23.6244 12.76 4.915
-24.5594 17.4757 3.77606
-22.6328 17.376 4.18496
-22.2324 16.0211 3.55846
-19.1049 15.3001 1.60741
-16.3104 21.9922 6.51384
-17.0674 19.4535 5.28576
-17.0915 18.0714 3.25422
-12.6236 16.9684 2.36126
-11.9394 19.3649 -0.732018
-13.4612 19.4511 0.622197
-13.9451 18.0751 1.15749
timestep
-6.14688 -22.3472 -12.515
-6.11729 -20.4046 -10.9997
-5.2607 -21.3148 -12.0173
1.04899 -23.3188 -9.34369
-1.25769 -22.3946 -10.0198
-1.94467 -23.087 -11.2306
-4.70668 -27.519 -10.5176
-2.0054 -27.787 -10.4754
-1.50978 -26.848 -11.4922
-6.99988 -26.2132 -16.0959
-5.06966 -25.6736 -14.4373
-3.91931 -26.6352 -14.5802
1.45151 -24.029 -18.5925
-0.693848 -24.1237 -17.2168
-0.902187 -25.399 -16.4164
2.37911 -22.2954 -14.0411
2.19616 -24.6988 -12.8106
1.77568 -25.8897 -13.7332
2.66104 -32.8611 -14.4482
3.26374 -30.3217 -14.3623
2.36692 -29.5657 -13.3696
-0.431243 -31.9169 -10.3379
1.35177 -31.1967 -10.1718
5.84937 -30.9304 -5.50978
4.12789 -30.662 -6.36251
3.58731 -31.8242 -7.21079
6.34565 -34.95 -4.36341
4.9737 -35.8488 -5.28723
3.6018 -35.1235 -5.41928
2.17486 -30.7912 -2.13228
1.5611 -32.6213 -1.82199
1.08437 -33.4311 -3.0794
-3.59406 -32.2945 -3.0583
-3.0856 -32.5238 -4.93376
-1.63613 -32.1675 -5.2584
3.88355 -26.0204 -7.89899
1.20242 -27.3913 -7.48371
-0.689151 -28.6549 -6.40899
-7.26198 -27.5481 -4.86087
-4.81467 -26.6267 -4.49782
-3.68739 -26.3018 -6.06812
-6.3269 -22.7669 -7.70362
-4.91601 -22.9245 -7.13498
0.447935 -23.8957 -4.08561
-0.953759 -20.8738 -5.09852
-3.49121 -20.0755 -5.14915
-5.34263 -17.9794 -1.25383
-4.57837 -17.3058 -2.87964
-1.79673 -10.6656 -1.83439
-3.36886 -13.0827 -2.04931
-3.12054 -14.2339 -1.15529
-1.16422 -14.6274 3.17127
-1.99644 -13.1352 2.25152
-5.06581 -9.68462 3.49963
-3.27606 -9.03131 4.01498
-2.0913 -9.39454 3.10094
2.72964 -8.14124 1.39063
1.36044 -6.27375 1.18727
0.493065 -6.54814 2.97911
3.16521 -5.82425 9.90405
2.4817 -4.08629 7.62826
1.13238 -3.77903 5.50033
-0.341514 -0.760267 2.29698
0.277093 -0.554423 3.70299
-3.37568 -1.16089 7.92037
-3.76554 0.529712 6.50514
-1.89884 0.884648 6.51267
0.283151 4.56802 9.00576
-0.997584 3.13153 9.34728
-3.16561 2.32786 13.3481
-3.19701 3.49997 12.4297
-6.78648 7.52473 13.5137
-5.79283 6.69407 14.8574
-4.30762 6.30848 14.6693
-0.588287 9.2961 16.2661
-2.07481 8.37117 16.9936
-3.6693 8.89667 21.2511
-2.83644 9.84477 20.3885
4.41932 9.46361 22.7907
2.22043 10.0977 22.3567
0.596783 10.8859 21.6867
3.82538 11.0699 16.3044
3.19513 12.9395 17.4705
1.66606 12.8738 18.6717
-4.6647 16.8789 18.3416
-1.95893 16.0195 18.5022
-1.6583 14.6528 18.0625
-3.16442 12.6066 14.1878
-4.18586 13.5234 15.4342
-10.3227 15.8127 15.1696
-8.47528 15.3778 14.6032
-7.94038 14.0837 15.2266
-11.787 11.3049 16.5161
-10.5826 11.3859 15.0307
-10.9011 5.69524 12.0351
-10.7909 7.27583 13.1246
-11.7467 8.4017 12.993
-16.3765 8.2304 11.5994
-15.2948 7.30436 12.0478
-12.2179 -1.45411 10.869
-13.41 1.70308 11.818
-14.6664 3.69985 11.0597
-22.4719 2.81688 7.8498
-19.0484 2.82963 7.18252
-16.9382 2.3887 8.49999
-14.521 -0.373859 7.37132
-10.7308 -1.21622 0.839733
-13.1306 -1.82402 3.04046
-13.1779 -0.483653 3.86954
-12.5604 4.04066 2.06452
-13.1312 2.69589 1.72669
-14.8447 1.44663 -2.60466
-13.5376 1.33277 -1.85695
-10.861 -0.988461 -4.86598
-10.761 0.807675 -4.4318
-7.97516 4.45616 -5.181
-9.22511 3.81847 -5.93944
-12.5663 6.86808 -9.32968
-10.9446 5.92799 -10.641
-9.5958 5.05011 -9.57681
-5.46023 4.04537 -11.7156
-5.95709 4.96795 -10.1028
-5.63511 7.95957 -13.6377
-5.4251 8.05864 -12.1283
-6.60117 11.2821 -10.5154
-8.30882 13.4457 -5.80613
-5.25056 11.809 -5.49326
-4.12383 12.2876 -7.71366
0.497564 15.056 -7.80788
-0.399646 13.2506 -7.61936
2.1008 10.7816 -6.27417
5.77382 13.6073 -7.5305
5.07769 12.3594 -8.05063
6.99812 10.2552 -12.1902
7.67052 10.8407 -10.4823
11.1439 11.5036 -4.63962
11.0861 10.9582 -7.19958
11.1338 11.2033 -9.20773
15.5974 12.271 -10.1497
14.6207 10.6446 -10.5696
17.5873 8.50543 -9.52696
20.3635 1.63148 -8.03347
18.407 3.6188 -6.873
16.8037 5.65364 -7.04346
10.2852 8.28025 -2.97032
12.5849 7.45263 -4.14643
14.4515 7.0731 -4.46528
14.9684 6.56948 -0.872759
16.6558 10.6337 -2.40963
16.9932 9.76529 -0.752831
18.8501 7.87275 3.05049
17.8145 9.5825 2.87203
23.5604 11.9001 1.45378
21.724 13.1574 3.46694
19.1289 13.178 3.3133
17.4651 17.2815 4.5213
17.5637 16.5441 2.74387
18.2975 19.0552 -0.0598615
16.7337 17.0188 -6.25513
18.2502 17.7584 -4.65866
19.7239 18.2056 -3.46943
25.3308 16.9249 -2.14052
24.1697 18.5036 -3.4285
23.0715 19.7788 -4.33059
28.3124 22.4549 -7.80194
25.7178 20.9682 -8.17263
23.2586 20.3396 -8.11717
19.26 21.2077 -10.5266
20.4526 20.2011 -10.7601
21.1219 18.7719 -15.3908
20.0739 19.3678 -14.4048
15.7814 18.7013 -16.2489
16.7518 17.8536 -15.5411
16.0342 8.47127 -14.9864
16.5916 11.9708 -14.925
15.9009 14.0983 -15.9774
11.0544 13.0475 -22.1005
11.9782 13.172 -19.9313
12.9696 12.857 -18.2067
13.3335 7.77752 -22.265
13.4502 8.15965 -19.2668
12.5959 9.20363 -17.0894
9.98934 6.70816 -13.641
11.8273 7.12044 -13.9724
15.6577 6.08165 -11.367
14.0417 5.04904 -11.5613
11.2107 -2.73284 -7.88286
10.6615 -0.668414 -9.67347
12.8861 0.792614 -10.3464
12.9176 2.08251 -9.58206
12.8184 3.125 -4.59883
13.3142 1.53824 -5.73711
14.5058 -1.38705 -3.34073
12.7301 -1.65346 -4.07855
10.0946 0.880721 -1.49496
8.51282 -0.0189669 -2.17844
9.02664 -0.897799 -3.27924
7.30782 -0.124584 -6.73754
8.49943 1.20251 -6.33647
10.6868 5.82295 -7.38894
9.45965 4.84656 -6.06074
7.13138 9.345 -5.14147
6.78466 7.79553 -6.2689
4.5702 8.26461 -9.27658
1.06956 1.50296 -11.5921
3.12611 3.84648 -10.5611
2.48413 5.16363 -10.3942
-0.614377 8.88113 -8.46771
-2.12296 6.12246 -9.49969
-1.21961 4.84756 -9.58414
0.032622 -3.09824 -8.83611
-1.5087 -0.515636 -8.97689
-3.0495 1.49009 -9.53779
-7.05227 1.16357 -9.58069
-6.32824 1.07517 -7.80079
-6.73393 1.91523 -0.472906
-6.62917 0.785383 -2.51235
-6.24022 -0.103737 -4.15216
-6.04505 -6.43728 -3.29899
-5.53756 -4.63679 -3.62638
-6.67475 -3.76844 -3.16809
-2.93785 -5.90805 0.148545
-5.1437 -5.52584 1.09223
-6.93948 -5.04347 0.382503
-13.8288 -7.34105 -1.51047
-12.0073 -5.72535 0.17854
-10.3237 -5.12239 1.98418
-9.37277 -1.05909 7.57265
-10.7344 -2.70488 6.58345
-11.2422 -4.2113 5.5213
-14.3187 -9.06257 8.35339
-14.9032 -7.46069 6.88706
-14.5526 -5.47793 6.93033
-18.6993 -4.33922 6.66723
-18.331 -2.92085 7.96198
-17.0622 -3.21278 8.74353
-16.5147 -2.4641 13.9313
-17.6027 -2.33596 12.3627
-21.2674 0.402579 12.7574
-19.9022 0.86909 12.2098
-20.7388 8.24624 9.81197
-20.118 6.29955 10.8197
-19.4351 4.64 11.6014
-19.259 3.2859 16.6464
-17.924 4.74176 16.0924
-18.0868 5.68908 14.9914
-18.4392 11.0794 12.3442
-17.85 10.5755 15.7357
-16.0961 8.73573 16.1725
-12.4754 5.7256 16.2068
-12.9061 7.27638 17.4251
-11.0417 9.23586 21.4568
-10.7784 9.29799 19.869
-6.82732 10.9788 17.8403
-7.26845 10.7206 19.7221
-4.89646 11.2306 24.7795
-4.3089 12.0852 23.192
-5.20363 12.7877 22.1504
-3.78668 16.3668 22.191
2.22844 21.3499 19.7095
1.12204 19.2778 21.4599
-0.208445 17.2988 22.5557
1.55319 15.0713 27.2581
-0.916921 12.6751 24.377
0.478588 13.5401 25.4602
0.320799 14.9221 25.6113
timestep
-1.66875 -25.8043 -21.2737
-0.521436 -27.896 -21.5514
-1.3715 -27.0407 -20.6037
-0.713896 -30.0875 -14.0251
-0.873326 -29.4414 -16.5211
-0.931119 -27.942 -16.9052
4.36264 -27.7665 -19.3902
3.66036 -27.6205 -16.7981
2.60264 -26.5669 -16.4454
1.63198 -21.2078 -21.5368
1.59124 -23.6159 -20.2781
1.91231 -23.6308 -18.6507
-4.39492 -21.997 -15.8517
-2.37224 -23.4233 -16.7667
-1.00556 -22.9337 -16.3628
0.559737 -19.3534 -10.1462
-0.704457 -20.5396 -12.1908
-0.191714 -21.9362 -12.6626
2.68958 -26.2585 -7.55102
2.16355 -24.1692 -9.23305
0.663496 -23.9173 -9.59289
-2.5238 -26.1504 -6.55291
-1.1662 -24.6989 -6.30277
-1.19061 -21.1705 -3.23133
-1.66707 -22.6705 -2.10064
-0.978066 -24.0044 -2.60002
1.49686 -26.9775 0.17423
-0.259891 -27.6901 0.0845472
-1.27183 -26.5773 0.100949
1.03826 -23.9699 4.31561
-0.816096 -24.3502 4.51397
-1.65983 -24.2612 3.20619
-3.64025 -21.0837 6.25691
-3.98283 -20.3907 4.47124
-2.9575 -20.6911 3.4035
2.38334 -20.9724 -0.174782
0.715083 -18.6254 0.695998
-0.634793 -17.6632 2.65184
-4.86051 -14.234 5.95087
-2.21958 -14.4539 6.19752
-1.17274 -14.3557 4.51216
0.356547 -11.136 1.25749
0.722534 -11.6086 2.70287
1.33514 -9.94662 9.39196
2.12274 -8.50203 6.37082
1.3472 -8.0534 3.91288
5.17952 -6.15327 1.71923
3.34259 -5.66539 1.74623
-1.97292 -3.37717 2.32673
-0.346783 -3.3095 0.0334994
1.06602 -2.93114 0.390813
2.40756 1.92375 1.34721
0.879986 0.8968 0.835165
-3.58286 0.803198 2.02128
-3.25429 2.77797 1.86641
-2.15588 3.1693 0.893225
0.473257 6.04745 -1.67047
-0.975431 7.73409 -1.26639
-2.09894 6.9314 0.0564666
-9.01025 9.63434 4.54911
-7.05493 9.57521 2.10492
-4.65912 9.56005 1.24628
-3.6143 13.8064 0.361253
-3.80763 13.1788 1.81951
-3.85121 14.0392 7.11386
-3.41692 16.1279 6.2268
-4.32802 15.7379 4.56037
-8.50396 17.1697 3.21458
-7.17607 18.1879 4.19094
-7.9994 20.3233 8.37395
-8.83865 19.3729 7.43717
-15.3981 18.2511 7.91507
-13.4195 18.0906 8.28182
-12.584 19.3709 8.11985
-13.3032 19.6802 13.4075
-12.1688 20.3748 11.8001
-8.25978 22.7098 13.0042
-8.5863 21.2407 12.5029
-6.48585 19.2898 18.167
-7.40959 18.7186 16.1432
-8.12622 17.9889 14.3659
-10.9668 14.1913 19.2064
-10.9914 14.9289 17.0222
-10.8275 15.3261 15.1149
-14.2652 13.883 8.51828
-12.49 14.1547 10.8123
-12.7956 15.2863 11.9151
-16.8659 17.9966 11.6777
-16.4977 16.1679 11.4809
-21.1224 11.519 10.5326
-20.1388 12.9901 11.3117
-19.0368 13.5408 10.3522
-18.5511 14.214 5.61053
-20.0148 13.5736 6.68569
-26.1524 12.6441 4.26251
-24.4459 13.4008 4.81609
-23.2558 12.4665 5.06734
-21.576 13.2378 0.716
-21.4007 12.0985 1.80077
-19.3558 5.38474 4.45594
-18.8172 8.4561 3.13012
-18.0243 10.5022 1.92647
-15.1837 17.3984 -0.725929
-14.2679 14.292 0.677099
-14.6331 11.7752 0.426231
-11.342 10.2681 1.57156
-10.8324 4.44408 -3.76758
-11.4621 7.06777 -1.83949
-10.2932 7.70056 -1.11305
-5.78691 7.83308 -2.64099
-7.12454 7.64371 -3.29299
-8.12503 7.50434 -8.00211
-7.73765 6.47406 -6.88489
-7.26688 1.56747 -8.49488
-6.36534 3.19473 -7.86997
-2.09417 1.95182 -7.28647
-2.66939 3.02529 -8.21873
-2.09867 6.80477 -10.0676
-0.671136 5.77504 -11.5983
0.0663747 4.26513 -10.5203
4.26544 2.29587 -11.4466
3.84874 3.761 -10.3003
6.63614 5.78841 -7.16748
6.64711 5.68092 -8.76249
10.1743 4.53358 -9.55912
13.4555 3.50909 -1.7179
12.2045 3.6309 -5.0254
12.8307 2.80805 -7.37671
14.4513 2.12288 -11.8092
14.5991 1.04942 -10.2236
17.0125 -1.66105 -9.02855
17.7324 -4.29043 -5.40948
17.0989 -2.89152 -5.41734
15.2259 -0.929025 -1.55301
16.942 -1.72007 -1.90558
23.4762 -3.92 0.000408598
21.45 -2.3538 -0.613473
19.7739 -2.5631 0.37451
18.0337 -4.17971 4.36242
19.1339 -2.62316 4.17434
20.9911 -0.318638 6.56264
27.0616 -3.5488 9.90597
25.4037 -1.07993 9.96591
23.0961 0.148518 9.69505
19.3155 -0.735331 15.1782
21.2735 0.734237 13.981
22.5082 1.97064 13.0542
24.16 4.81647 14.8082
23.6793 8.55955 17.5258
22.5694 7.8897 16.1431
24.2424 12.1091 14.5633
22.5613 11.096 14.065
27.1792 11.1711 7.64663
25.1137 10.2752 9.57748
23.0268 9.43712 10.8684
19.4385 6.48394 9.42195
21.2962 6.27238 9.47875
22.8014 4.3584 6.61284
15.8929 3.63036 7.2398
17.9099 3.18481 5.98571
19.6436 2.9195 5.04513
24.1873 -0.0490969 1.36624
22.2361 1.19091 1.39434
20.6437 2.23145 1.31615
16.172 8.10286 -0.543695
17.5775 5.51117 -1.16951
18.1236 3.00563 -1.43343
16.0089 0.943808 -5.27164
17.202 1.7591 -4.95643
18.0383 2.93935 -9.37847
17.5592 3.70795 -8.14088
16.8142 8.08623 -9.49113
16.2604 6.78632 -9.78453
12.3604 11.5208 -14.5125
12.5813 8.58223 -12.8223
14.2264 6.54231 -12.9472
17.0819 9.32671 -17.5737
17.0431 7.39994 -16.3367
16.9632 5.64484 -15.3889
22.0911 6.93186 -10.7654
21.4514 5.07217 -13.0215
19.8057 3.53827 -14.0451
18.3335 -0.927533 -14.3565
19.5674 -0.183793 -13.0248
22.3671 -2.32551 -9.59177
21.6215 -2.76649 -11.2322
19.8377 -10.723 -15.1514
20.0252 -7.92964 -15.6942
21.7621 -6.64418 -14.0947
21.2479 -6.21891 -12.6326
21.1512 -8.3693 -8.42075
21.8062 -8.92781 -10.1473
22.9786 -12.7039 -10.6706
21.3518 -12.488 -11.4239
15.6836 -14.3214 -9.21121
17.427 -13.5425 -9.30212
17.6966 -12.8076 -10.5956
16.231 -9.74668 -12.5776
16.2928 -9.1746 -10.859
16.4347 -8.26179 -5.69691
15.4444 -7.98057 -7.35469
12.4997 -5.35475 -10.3239
13.7973 -4.86859 -9.01993
12.7259 -1.76974 -7.09246
5.99952 -1.58661 -3.45741
9.28204 -1.38056 -3.88663
9.36165 -1.34215 -5.36079
10.0528 -0.052657 -10.3528
7.02659 -0.399242 -8.97499
6.79191 0.297924 -7.6215
-0.309072 -0.747077 -10.4238
1.66947 -0.679867 -8.18668
3.14086 0.88095 -6.80433
1.3962 4.29209 -5.58615
0.944326 2.90921 -4.41215
-2.72182 -2.79786 -3.56942
-2.49967 -0.519272 -3.52961
-2.46934 1.4845 -3.35194
-7.84459 4.59418 -1.27927
-6.54417 3.959 -2.62889
-5.54176 3.01617 -1.95522
-9.38922 3.17651 4.18198
-8.05859 2.25173 2.67282
-7.95747 1.75744 0.71603
-9.09038 -5.00665 -1.90753
-10.5075 -2.58933 -1.02528
-11.0673 -0.152187 -0.280719
-15.9351 4.05985 -3.68753
-15.1088 2.77612 -1.92714
-14.2256 1.8002 -0.397879
-18.1522 2.24852 5.80904
-16.7902 1.51374 4.18799
-16.843 1.24019 2.25001
-19.521 1.66448 -1.66006
-19.5343 3.40808 -0.884893
-19.491 3.2879 0.562173
-24.1287 3.10862 3.11474
-22.8562 4.29505 2.21545
-25.1849 8.49186 2.13091
-23.9077 7.86767 2.70049
-27.6191 8.94381 8.425
-25.5595 8.17535 7.48267
-24.0259 7.5374 6.41313
-20.0943 4.4394 10.7634
-21.332 5.70526 10.0314
-22.4219 5.24751 9.03903
-28.561 4.51119 6.65762
-26.4931 2.98722 8.9731
-24.5463 2.66909 10.5364
-23.5367 -2.03831 10.9101
-23.9485 -0.758966 12.171
-23.808 -1.3819 17.0086
-23.4614 -0.392786 15.9838
-19.8058 2.54096 15.759
-20.8364 1.96918 17.3279
-22.4563 1.30158 22.0189
-20.8254 2.31367 22.2071
-20.7118 3.25105 20.9016
-19.2257 6.50972 19.7915
-12.1904 10.845 19.3587
-13.558 8.30391 19.9136
-15.7124 7.51476 18.7852
-15.0729 5.10398 14.1468
-18.9084 7.0056 14.7487
-17.0758 7.13474 14.2072
-16.1514 6.43312 15.2649
timestep
16.2469 -7.37476 -20.2383
18.114 -7.04605 -18.7097
17.7121 -7.48745 -20.0673
23.1497 -3.88638 -23.3193
21.5259 -5.08 -21.6082
20.6518 -6.1933 -22.065
24.6312 -6.67603 -26.2544
22.409 -8.04983 -25.9599
22.1094 -8.64776 -24.5115
28.555 -8.46426 -21.7938
26.1172 -8.06524 -22.6184
25.1712 -9.2951 -22.296
27.4836 -8.13385 -17.478
25.1535 -9.41701 -17.5772
24.713 -10.4231 -18.7007
24.1096 -14.9143 -14.7035
22.653 -14.4554 -16.8138
22.2448 -12.9862 -17.2111
17.2793 -8.51493 -15.062
18.3278 -10.7874 -15.9131
19.6545 -11.0666 -15.2507
20.2472 -10.9148 -10.2016
18.8791 -10.9827 -11.5581
13.9279 -12.0422 -10.7971
14.4041 -10.5215 -9.81746
15.4804 -9.54784 -10.517
11.8633 -5.57909 -10.5854
13.6422 -5.06188 -10.1087
14.3791 -6.14762 -9.19584
15.3128 -2.23205 -6.76723
15.2026 -3.61638 -5.46891
13.9472 -4.50994 -5.75923
10.0507 -1.34878 -5.06579
10.8734 -1.72004 -3.39015
11.3755 -3.23374 -3.25215
8.7727 -5.20628 -9.85012
8.7624 -5.67532 -6.92482
8.82763 -5.6931 -4.35573
12.5228 -10.337 0.476887
10.9315 -8.48997 -0.632329
9.1714 -7.79922 -1.19964
6.68152 -9.14361 2.36204
7.0007 -7.72018 1.90569
12.0328 -7.15603 6.95275
8.61673 -6.38885 7.33054
7.77472 -5.81481 4.97358
9.54828 -2.91999 2.05786
7.87388 -2.56575 3.06006
3.87355 -5.3323 0.0331404
4.07031 -2.39028 -0.0813646
4.44107 -1.89818 1.3919
1.58286 -1.22375 5.19439
1.16653 -2.04577 3.47461
-0.733747 -5.87927 1.00694
-2.22448 -5.01971 1.84827
-2.0059 -3.53763 1.97263
-4.55285 1.90743 1.29071
-5.6847 0.17407 2.14675
-5.45238 -1.72568 2.59557
-11.3139 -7.38875 6.47915
-9.49954 -5.31839 5.29255
-8.47664 -3.67562 3.60191
-11.9155 -1.87368 0.867494
-11.4096 -1.72611 2.22558
-13.8987 0.2449 7.4703
-14.1255 1.38765 5.50838
-13.9776 -0.311297 4.5885
-16.364 -4.43218 3.62534
-16.9498 -2.74037 4.33941
-21.3226 -1.92495 4.64117
-20.3676 -2.1932 5.81478
-22.138 -5.18137 10.3637
-22.6657 -3.2884 9.99811
-22.9783 -2.74173 8.55546
-27.1693 -0.241882 7.99594
-25.6943 -0.208312 9.33971
-26.5494 1.96421 13.7808
-26.5505 0.60695 13.0554
-31.4663 2.65617 15.315
-30.6859 0.706589 14.3351
-29.9196 -0.976664 13.7198
-35.2282 -4.83267 9.98431
-33.1914 -4.01868 10.771
-31.4325 -3.51509 11.4566
-26.3493 -7.487 7.35026
-27.9354 -6.12736 9.42998
-29.3307 -5.70665 9.08287
-32.4611 -7.13441 5.64424
-30.8652 -7.89965 6.33375
-28.8009 -12.574 6.82631
-28.2982 -11.9377 5.08941
-28.2155 -10.3988 5.08451
-24.1442 -8.6953 3.66715
-25.3641 -9.65506 2.6874
-25.7903 -9.54746 -2.82937
-24.0805 -9.59865 -2.02347
-23.8555 -10.4681 -0.725721
-20.0713 -13.49 -1.02181
-20.4027 -12.1334 -0.456844
-20.5928 -6.37881 3.69213
-18.0115 -7.93516 2.08999
-17.7384 -9.51402 0.0789642
-14.6154 -11.4643 -7.40888
-13.7523 -9.80278 -4.29189
-14.5166 -9.31721 -1.92014
-12.5874 -6.48017 -0.257244
-9.0762 -3.64927 -6.6297
-11.2276 -4.46589 -4.27214
-10.6752 -4.57412 -2.82883
-6.92673 -1.95861 -1.34512
-8.11708 -1.76327 -2.34686
-8.06844 1.71016 -5.58899
-7.55319 0.253659 -5.52656
-4.84538 -1.10854 -9.9067
-4.82297 -0.0829485 -8.16965
-2.41364 2.81343 -5.55393
-2.71386 2.84197 -7.04023
-1.60661 6.8293 -12.4133
-1.39526 6.45081 -10.2026
-0.841005 5.8607 -8.32988
3.46631 6.05977 -6.21016
1.91533 7.22375 -6.1533
1.78942 10.8673 -3.20139
2.31813 10.5866 -4.64143
6.07887 10.5743 -4.71934
5.24159 18.4652 -3.59852
6.70032 15.357 -4.30696
8.46408 13.4983 -4.31302
13.1344 12.1844 -4.70082
12.1971 13.75 -3.92954
14.1861 17.041 -3.86663
13.3896 20.1502 -0.369759
14.5316 19.2754 -0.797262
18.6303 19.8979 1.0283
17.3512 18.8002 1.7527
17.6878 13.6349 3.09584
17.5699 14.9188 5.48329
17.012 16.7067 4.92286
16.4763 21.5469 6.6463
16.1004 19.6771 7.0118
13.2994 18.5857 9.3983
12.804 16.7122 16.0813
11.6014 15.8348 13.5072
11.9831 15.3981 11.1139
4.75067 12.6812 9.24659
7.30254 12.8461 9.91935
8.99839 13.1441 10.9117
10.962 9.96488 10.0849
14.6349 12.0456 8.10095
14.5139 10.5159 9.15009
17.7726 7.62901 9.49952
17.7844 9.29988 10.5709
24.5782 8.23624 7.74057
23.2065 10.2797 9.36821
20.8793 11.5071 9.84876
22.1093 16.2642 9.89919
21.4911 15.0375 8.63453
21.9774 16.6096 5.16433
20.4822 11.0621 -0.140641
21.2283 12.845 1.26977
22.2459 14.1513 2.40921
28.3095 17.6136 -1.1569
26.1951 16.8266 -0.517343
24.2849 16.3929 0.0519071
18.3068 20.5207 -3.49448
20.6828 18.9045 -3.99931
22.0651 17.0801 -2.91508
23.0819 12.7001 -4.74828
23.712 14.0262 -4.52996
27.6915 12.4894 -7.01856
26.2912 13.2512 -7.22891
24.8909 10.7649 -11.0987
24.6126 12.1757 -10.5374
22.5686 13.8931 -17.7894
21.5086 14.4561 -14.4872
21.4432 13.5982 -12.0616
18.6334 7.71573 -11.2194
20.3497 9.37841 -10.941
19.4376 10.9918 -10.3517
17.8588 5.53425 -5.69534
18.8955 8.38384 -5.7754
18.5509 10.7157 -6.66723
16.9717 15.0933 -6.16683
17.9757 14.028 -4.92868
18.8792 15.4082 -0.285015
17.4347 14.6771 -1.11026
13.5377 13.6825 4.40215
14.0089 11.9239 2.27215
13.1828 12.9602 -0.084816
13.7822 14.358 -0.475151
9.63002 17.2944 0.817518
11.4788 16.72 1.26284
13.0521 19.214 3.89128
12.5325 17.6907 4.7694
6.70485 16.1714 7.05575
8.0728 16.6978 5.91489
9.47174 16.1028 6.28945
10.0187 12.0481 5.83242
9.81953 12.7262 4.21618
7.57354 12.1361 0.0563458
7.31899 11.1846 1.72866
11.4435 7.93258 1.18447
9.44877 8.08183 1.1578
7.0116 6.07558 3.33729
1.54646 1.21163 0.461542
3.84338 2.84285 2.30284
4.50909 3.97898 1.51442
5.3294 8.38633 -0.777619
3.52813 6.32119 -2.52017
2.62249 5.54607 -1.43936
1.82058 0.812575 -8.42417
1.7331 1.89073 -5.56405
1.15077 2.66309 -3.22107
-2.45182 0.956271 -2.28043
-1.05479 -0.14489 -1.78504
0.0921442 -7.04079 -3.59032
0.839035 -5.27849 -2.3069
-0.563599 -3.84793 -2.57901
-5.08426 -3.002 -4.75565
-4.79644 -4.90148 -4.25468
-4.06403 -5.15135 -2.96524
-9.03534 -8.61297 -1.21411
-7.37926 -7.51767 -0.177752
-5.97593 -8.11449 -1.56805
-2.6008 -15.5626 -0.359681
-4.45276 -13.3627 -0.737772
-5.9131 -11.9084 -2.22068
-11.1993 -13.0766 -6.39414
-10.5137 -12.8721 -4.2364
-9.67797 -12.6076 -2.51471
-12.7053 -10.0934 1.16401
-11.1122 -11.2366 2.24255
-11.2045 -12.6694 1.01392
-12.0141 -17.4672 1.193
-13.0462 -16.7133 2.66074
-13.499 -15.3236 2.29322
-17.4413 -12.8164 3.38226
-16.767 -14.5326 3.99629
-18.8766 -17.7958 6.58177
-19.0274 -17.3281 5.1306
-25.1638 -21.1709 3.5548
-23.6674 -19.4316 3.64796
-22.7014 -17.8788 4.43033
-23.7673 -13.0939 5.9761
-25.2654 -14.2294 5.94243
-25.1837 -15.7314 6.32749
-27.9368 -21.3354 6.20933
-27.1779 -19.3071 9.00146
-28.271 -17.1715 8.14289
-30.2176 -15.4756 12.0811
-29.6982 -14.5155 10.5526
-30.3101 -10.1107 9.57517
-29.602 -10.7952 10.8467
-31.3653 -7.30365 13.4356
-29.5663 -7.85975 13.3407
-24.7076 -5.69661 14.2554
-26.2383 -5.25338 15.4607
-27.1288 -6.40174 15.821
-29.2805 -6.99129 18.787
-27.9799 0.0810232 20.0675
-30.0529 -1.9879 19.8308
-31.4544 -4.02021 19.8362
-35.9759 -3.03214 19.9248
-37.6666 -6.22244 19.6781
-35.8295 -6.32727 20.0847
-35.159 -4.93873 19.7845
timestep
6.38331 -13.0454 2.36558
8.84452 -13.1005 2.28629
7.52926 -13.1369 1.50202
7.19996 -11.4156 -5.45909
7.35634 -11.2576 -2.83925
7.77659 -12.6317 -2.21175
9.90063 -15.1794 -7.07082
9.5313 -16.2782 -4.71256
9.96383 -15.3849 -3.58915
14.6112 -11.0659 -6.15894
12.6341 -12.1526 -4.91799
13.0796 -13.2842 -3.91877
17.9123 -15.355 -3.39219
17.5648 -12.734 -3.20387
16.4055 -12.4248 -2.37878
12.4426 -9.08294 -2.72742
14.8236 -8.06555 -3.31971
15.9965 -8.52661 -2.39175
14.7727 -7.14992 4.5372
14.7376 -8.29381 2.13417
16.0365 -8.17506 1.40679
20.5946 -7.91421 3.79162
18.7246 -8.39588 4.10127
18.002 -5.6639 9.94512
18.2621 -6.2786 8.13116
17.4383 -7.36861 7.66104
14.2319 -9.34005 10.8985
13.9905 -9.83185 9.09049
13.9323 -8.64752 8.06412
9.76803 -9.05231 10.1523
9.71512 -7.0901 9.74339
10.5335 -6.78353 8.45334
6.79714 -4.11325 6.20998
8.53146 -3.20636 6.21296
9.1684 -3.49516 7.50032
12.417 -1.59889 14.7692
10.7336 -0.47548 12.5809
9.23512 -1.19055 10.636
3.85496 2.58304 11.7202
5.66416 2.68382 9.74214
7.48399 2.05519 9.93401
9.97602 6.02255 9.96537
8.77691 5.43697 10.7953
7.49913 12.4088 10.8222
5.58549 9.6967 9.82862
5.53538 7.29902 10.5368
0.92504 7.51689 11.7919
1.75847 6.6083 10.2809
-0.451334 2.03133 8.87077
0.88195 3.62137 6.80426
0.336374 5.08118 6.94152
-2.88969 8.04457 4.9946
-2.99887 6.28999 5.56861
-6.52681 4.26099 7.81358
-7.14621 3.89503 5.99892
-6.015 3.94256 4.93215
-4.96413 1.41539 0.679178
-6.76571 0.224875 1.50418
-7.54194 1.74246 2.41461
-8.35574 7.46444 3.34361
-10.6473 5.46854 2.97794
-11.0616 2.9987 2.92022
-13.7207 -0.134403 5.37752
-13.8913 0.821527 4.07094
-19.3877 1.12559 0.435868
-17.5601 2.26436 1.42204
-17.2628 1.83944 3.28527
-22.0992 1.89322 6.24461
-20.475 1.25502 5.22439
-22.0342 -3.26745 5.4041
-22.2594 -2.15871 4.46071
-28.0696 0.00856328 6.64566
-26.2038 -0.270409 6.11806
-25.7288 -0.601076 4.61351
-27.0394 1.39303 0.610114
-28.0933 1.02719 2.18057
-32.7381 2.13391 2.5419
-31.8922 0.832397 2.20433
-34.9928 -5.47699 1.84319
-34.2203 -3.56341 1.02516
-33.747 -1.83538 0.115508
-38.1249 1.03105 0.398027
-36.8011 1.83099 -1.33593
-36.0099 0.15632 -2.12043
-29.2835 3.24905 -2.61281
-31.759 1.67845 -2.33462
-32.9242 2.05448 -3.23733
-30.7511 5.35151 -6.12478
-31.7409 3.74132 -6.40487
-33.1569 2.14502 -11.0854
-31.454 1.41735 -10.5408
-31.5956 1.00228 -9.10666
-26.924 0.925261 -9.05526
-28.1528 0.0769677 -7.80899
-26.7859 -4.53369 -5.05165
-25.5475 -3.05967 -5.22653
-25.9249 -1.62577 -5.18539
-23.6586 1.25078 -1.88945
-23.353 0.377557 -3.10651
-14.5995 1.42178 -4.04934
-17.9167 0.371477 -3.80381
-19.8183 -1.23975 -2.99376
-19.4908 -9.04598 -2.55002
-17.7716 -6.09997 -1.49847
-17.9195 -3.73122 -0.751422
-15.8856 -1.26998 1.33866
-8.45473 -2.91436 -0.12962
-11.6158 -2.82683 0.478293
-12.2226 -1.44314 0.57188
-11.8112 2.91367 -0.983697
-11.0542 1.65253 -1.47256
-7.70014 1.86609 -4.37047
-7.7866 2.53412 -2.96951
-5.12782 6.88708 -1.77654
-5.18979 5.34903 -2.94897
-1.3512 6.88943 -5.38407
-1.63807 5.78453 -4.3209
1.37658 4.55074 -5.81931
2.80918 4.47482 -3.92488
1.72732 5.43504 -2.56892
1.62521 8.40044 1.07517
2.43201 8.72246 -0.653805
4.23394 12.4 -2.96064
4.70153 11.3444 -1.95968
7.5151 12.6457 0.0450237
14.6149 13.6038 -0.0362278
12.6278 11.0924 -1.04689
10.3161 11.0147 -2.10349
11.065 9.96664 -7.27788
10.9868 9.15648 -5.4796
12.0919 5.62678 -4.96718
16.5805 6.71795 -6.30185
15.8874 6.25406 -5.02359
18.9963 5.78184 -1.1995
18.5965 7.15486 -2.50233
20.1502 13.9266 -0.713235
20.4197 11.5186 -1.61123
21.0628 9.89822 -2.6197
23.6639 7.54322 -6.18585
23.8413 7.9277 -4.32148
26.9462 7.84899 -2.02932
35.2552 9.88126 -3.90626
32.5397 10.064 -2.75113
29.9968 9.85981 -3.24648
27.1492 5.61575 -8.91283
28.9503 7.44069 -8.12474
29.5096 8.93383 -6.886
27.2236 11.8889 -7.75748
22.7108 10.6213 -8.08825
23.6761 11.5092 -6.7526
24.7388 14.7171 -3.23252
24.3585 12.801 -3.24432
22.125 7.04125 2.68134
23.5798 8.87439 0.858928
24.1818 11.2754 0.240306
24.9821 13.176 4.58495
26.1571 12.4788 3.31919
29.2144 10.6411 4.27274
28.4748 6.10819 4.01296
28.9909 6.84966 1.89069
30.6141 7.87464 2.04943
34.7601 9.46503 1.99605
34.976 7.11392 1.6024
33.7939 6.87217 0.182101
36.1613 0.605553 -2.85115
34.0428 2.36431 -1.88601
32.4671 4.26421 -2.1489
29.9198 4.25713 -6.26236
29.7781 3.72184 -4.83475
26.388 1.0316 -2.96494
27.1994 0.799005 -4.35246
25.76 -2.97108 -6.8365
25.1785 -1.66135 -6.36874
19.237 -1.66535 -12.1549
21.5078 -1.90163 -9.61507
21.6458 -2.55737 -7.08789
22.4716 -8.55494 -9.07654
21.1899 -7.45085 -7.48981
20.0485 -6.0434 -6.69047
20.8281 -10.4517 -0.54726
20.409 -7.56429 -1.13928
19.8174 -5.91895 -2.98393
18.6842 -1.55852 -2.38246
19.6522 -2.54136 -0.99076
21.3485 -1.02729 3.30042
19.6682 -1.60458 2.69234
13.2168 -2.30681 7.95565
15.7975 -2.87191 6.88704
15.7562 -3.17199 4.22333
15.9654 -1.99482 3.43607
14.6983 2.79733 3.48414
14.7388 1.31518 4.75238
14.755 1.55424 8.69159
13.1674 2.3605 8.04422
14.8801 7.95586 5.01188
14.6531 6.13938 5.6714
13.3619 5.79407 6.4394
9.9448 7.43385 5.14688
10.7484 6.48963 3.80365
11.988 4.65928 -0.579369
11.5366 6.40332 0.0112826
7.224 5.77596 -2.06106
8.10728 7.35458 -1.3193
6.29978 8.47941 1.96072
4.74854 11.3246 6.59466
4.17962 8.12717 6.10524
5.47313 7.39409 5.47856
8.83024 3.68992 6.79928
5.8999 2.76731 5.36948
5.16946 3.70552 4.34762
4.39668 -0.110279 -2.35463
3.69956 0.863849 0.273636
2.74766 1.8374 2.28027
-1.21879 2.19806 2.15554
-0.837325 1.02135 3.53217
1.25797 -4.4302 7.93396
-0.0707779 -3.3011 6.57902
-1.10195 -2.43315 5.05976
-3.96982 -3.16577 0.586347
-4.50155 -4.28505 2.10292
-4.3767 -3.55195 3.44804
-9.94205 -2.0394 5.18524
-8.14555 -2.22241 6.41031
-7.47173 -4.00896 5.6333
-10.278 -10.7918 7.30787
-9.53887 -8.78533 5.26376
-10.0591 -6.46421 4.37645
-13.4991 -7.98441 -1.34564
-13.2743 -7.01356 0.709916
-13.3347 -6.13234 2.53982
-17.8938 -1.34469 5.25974
-16.7282 -3.2254 5.35604
-16.4642 -4.90626 4.45797
-19.2092 -8.90093 5.21501
-20.4949 -7.65114 4.41093
-19.7614 -6.47402 3.62025
-22.5056 -4.24076 0.241951
-22.7468 -5.37825 1.74329
-27.4097 -6.06841 2.83556
-26.3787 -6.59275 1.87513
-29.4612 -11.7074 -3.13033
-29.1001 -9.91933 -1.76667
-28.4564 -8.2522 -0.930033
-29.9586 -3.07556 -1.06077
-30.0967 -4.18148 -2.69958
-30.3974 -5.6892 -2.5979
-37.1049 -8.66503 -6.46072
-33.933 -7.65889 -6.1242
-31.7621 -6.32141 -6.15231
-32.1951 -1.61249 -6.6204
-31.074 -2.82844 -7.4809
-28.8005 -4.41135 -11.1235
-28.1385 -3.65479 -9.94803
-23.8482 -2.20525 -9.45322
-24.6927 -2.70183 -11.1877
-24.5477 -3.73133 -16.7174
-23.142 -2.9036 -15.6788
-22.6751 -3.33338 -14.2892
-18.9188 -3.75475 -13.9716
-23.1973 -8.21071 -15.3284
-21.1089 -8.18701 -13.2652
-19.4262 -6.89393 -11.9066
-17.1936 -10.4359 -9.62836
-19.3542 -7.3356 -6.46307
-18.8738 -8.96052 -7.54055
-17.977 -8.70319 -8.79693
timestep
26.1435 2.36087 6.96762
25.7926 4.74634 7.33038
25.1907 3.41221 6.92453
18.3381 3.54851 4.69777
20.7303 4.19985 5.56062
21.8153 3.22907 5.24707
19.3807 -0.413215 2.05052
21.8714 0.435396 1.29138
22.1919 1.87893 1.72286
15.7913 4.02635 -0.242749
17.7057 2.75381 0.854156
18.9928 3.50289 0.944343
20.6242 7.75132 -0.895923
18.8168 8.18472 0.97668
18.5098 7.18488 2.06935
13.2909 7.12207 2.5856
14.4805 9.13626 3.92368
16.0194 8.86816 4.3368
14.75 3.78245 9.32813
15.466 5.10655 7.06581
16.2217 6.38709 7.26711
17.7365 6.66305 11.5844
18.4394 5.58228 10.0281
17.4942 -0.928162 10.1087
17.2809 0.946002 10.3361
18.5307 1.73359 9.92041
22.023 -2.18506 8.74109
21.9553 -0.653634 7.46793
20.5821 -0.0754448 7.13341
18.6684 -4.06468 5.51407
17.1072 -3.11827 5.88958
17.3503 -1.65203 5.77864
13.9694 0.731143 2.54111
14.6109 1.72425 4.00877
14.7294 0.981329 5.33807
10.8157 2.64102 12.3127
10.6702 2.60086 9.39661
11.4956 1.54733 7.24935
5.95592 0.604402 2.29463
7.30159 -0.64361 4.28328
8.42714 0.744229 5.00916
7.53343 5.19677 5.24633
6.91436 4.12023 5.94597
-0.852026 7.52257 5.58765
1.81133 5.33899 5.28246
3.19037 3.32513 5.88748
3.52733 0.000169234 9.33868
2.82772 0.0224233 7.59119
1.5001 -1.82491 3.44189
1.03117 -3.46896 5.83112
0.350421 -2.67767 6.77749
-4.01249 -4.08123 9.0564
-2.57117 -4.89954 8.0055
-4.24651 -10.4723 7.93303
-3.00876 -9.63256 6.68373
-3.46962 -8.2303 6.19782
-5.85433 -3.93772 2.0877
-5.70413 -6.19108 2.13783
-5.80513 -7.6769 3.33756
-12.2126 -12.4937 5.73282
-9.99991 -11.0858 4.20464
-8.52699 -10.1983 2.29514
-11.1038 -10.6586 -1.80078
-10.8569 -9.65698 -0.707802
-15.212 -4.7188 -2.6719
-14.8177 -5.99481 -0.910744
-14.1219 -7.82356 -0.430423
-15.7219 -11.0529 2.61922
-16.5334 -10.4094 1.03323
-20.079 -12.9206 -0.437567
-20.0163 -11.5976 0.231334
-24.7645 -14.0632 3.79762
-23.0975 -13.569 2.91337
-22.7464 -12.1528 2.92252
-22.7634 -9.03951 7.36544
-23.7255 -10.3215 6.22986
-27.8968 -11.3295 8.07692
-27.4213 -10.8407 6.65674
-32.7663 -7.77266 9.56177
-31.1505 -7.96136 7.99086
-29.8547 -7.86947 6.57444
-27.5131 -5.88881 8.76336
-28.0333 -3.62868 8.19215
-29.2332 -4.03811 6.64683
-26.9243 0.626385 6.16364
-25.8171 -1.62923 4.81477
-26.8879 -2.50879 4.19541
-25.9781 -2.53089 -0.415226
-25.1245 -3.42709 1.0561
-22.3318 -6.83146 3.57996
-21.8397 -7.02642 1.69197
-22.0381 -5.74066 0.871085
-18.8076 -4.25533 -2.45569
-19.7333 -5.7894 -2.13854
-19.4393 -12.102 -4.39436
-19.8909 -10.1436 -4.33843
-18.949 -9.02036 -3.9005
-14.3913 -8.69639 -5.1648
-15.6121 -9.25924 -5.78409
-13.8149 -11.8636 -13.9964
-13.9779 -11.0695 -10.5459
-14.5303 -11.9405 -8.23259
-19.7242 -17.5305 -6.13983
-16.3861 -16.5826 -6.65465
-14.3748 -15.1308 -6.10844
-11.2492 -16.3269 -4.3889
-5.58313 -12.6265 -0.686729
-7.53444 -14.6608 -2.42195
-8.77724 -13.8744 -2.81708
-7.90557 -9.83485 -4.97594
-7.07571 -10.5841 -3.91152
-3.45565 -8.38411 -1.81639
-4.98506 -8.06332 -2.04839
-6.91785 -3.8063 -1.66631
-5.1347 -4.29337 -2.27969
-1.53326 -1.78134 -3.73774
-2.20038 -1.69873 -2.32254
-2.59006 -0.581439 4.45578
-2.468 0.22049 2.23382
-1.81311 0.759049 0.442511
1.85693 4.10519 1.04768
-0.114698 3.99802 1.08724
-2.45907 8.30843 1.47945
-1.42165 7.61335 0.548656
0.164409 10.6091 -1.25828
5.34797 5.18935 -5.8256
4.58988 8.53697 -4.89374
3.53228 9.97774 -3.09352
5.94587 12.8417 0.478053
5.4792 12.8071 -1.42902
7.68461 13.9763 -4.44161
6.28837 13.5138 -8.87458
7.6657 13.5423 -8.15151
11.8898 13.2407 -10.342
10.7662 14.6605 -9.96141
9.93196 19.0866 -14.798
10.3248 18.7708 -12.1673
11.9788 17.9327 -11.6059
16.7453 17.5646 -12.4346
15.6134 18.9275 -11.6443
17.0135 22.4429 -10.8118
23.5657 25.33 -11.373
20.6371 25.6699 -12.1572
18.0917 25.8102 -12.2111
18.0069 27.0758 -20.0645
17.6525 27.255 -17.4365
17.5702 27.6522 -15.5501
14.9471 30.4277 -15.1925
10.4441 30.3823 -12.3271
12.2274 29.8274 -12.4902
14.7023 26.8909 -8.99072
13.8702 26.7682 -10.8995
12.3194 20.8389 -17.1467
13.3276 22.3901 -14.7429
13.2195 23.413 -12.3344
10.4899 21.9735 -7.8237
11.9574 22.0055 -9.02
13.6455 19.2 -7.04192
19.6615 20.1866 -4.99361
18.228 18.3247 -5.52238
17.4697 18.534 -7.32068
20.8974 19.8533 -12.977
20.8053 18.5082 -11.1556
20.2154 17.2515 -9.71708
21.9679 18.4782 -2.15489
22.623 16.7632 -4.51059
21.5953 15.7 -6.59702
21.8766 10.9731 -5.26531
21.0484 12.2071 -5.01131
18.007 11.4611 -1.38498
19.4263 12.0562 -1.57909
21.5755 13.6748 2.48592
21.6089 12.5232 1.55445
24.0185 5.59237 -0.147087
23.8481 7.23017 2.99799
22.5188 9.34885 3.45161
27.4091 9.3108 7.83258
25.132 9.2955 7.29912
23.1801 9.53222 7.11021
23.7994 12.7272 14.0441
21.5704 12.1012 12.1553
21.0097 10.6698 10.0679
18.552 11.7107 6.23668
18.0013 11.3175 8.11588
13.2441 12.1853 9.83088
14.3304 10.816 9.01388
7.54658 5.45429 9.49418
9.65525 6.98556 10.6685
11.9894 6.64806 9.40396
12.4057 7.61926 8.3001
9.25285 10.0632 5.36554
9.10944 9.14157 7.05008
6.14545 9.9621 9.6737
5.53922 8.65582 8.46218
3.48182 13.295 4.43889
4.63616 12.2141 5.56675
4.35769 10.7399 5.67806
2.55295 8.9643 2.50637
4.3232 8.54703 2.53562
9.12637 7.16682 1.91259
7.67091 7.89308 0.734908
9.01016 8.0119 -4.22471
7.88455 7.1502 -2.92154
7.23963 3.4264 -2.58684
2.22537 6.11724 -2.94134
2.48496 2.99498 -3.3673
3.64643 2.21971 -2.60496
7.70463 -0.727866 -2.36809
5.02064 -1.87026 -0.839458
3.69306 -1.43733 -1.42454
-0.821205 -6.05441 -5.08621
0.442133 -5.07823 -2.54242
0.849537 -3.76094 -0.448731
-1.54796 -4.86456 2.70266
0.00814606 -5.88308 2.78306
3.92301 -10.426 2.15228
2.6837 -9.86291 4.00787
0.930237 -9.54904 3.22955
-3.2318 -10.071 2.03229
-2.6754 -11.9129 1.71775
-1.67996 -12.3959 2.77772
-2.96286 -17.6819 6.47718
-1.69527 -16.9642 4.77951
-2.1252 -16.11 3.05424
-5.29228 -22.2603 0.35193
-4.98042 -19.3183 0.302538
-5.27652 -16.9094 1.29734
-8.59305 -20.9507 1.17072
-10.0253 -19.3552 1.88385
-9.09818 -17.6625 1.49542
-14.3455 -13.9819 -1.40619
-12.7623 -14.3442 0.285295
-12.2724 -15.6422 1.68036
-14.6343 -15.3014 5.90515
-15.0565 -16.9554 5.08811
-15.2633 -16.8731 3.54976
-18.4996 -16.6868 -0.0337455
-18.5261 -16.4245 1.89757
-22.0905 -16.73 5.19056
-21.7084 -17.2747 3.7932
-27.4029 -19.6338 0.634294
-26.5399 -19.2918 2.78046
-24.9219 -18.5676 2.21094
-22.7304 -16.2321 -3.62098
-23.7263 -16.9669 -2.12504
-24.0808 -16.3039 -0.775302
-27.8799 -8.2193 1.73486
-25.9827 -10.8233 0.501484
-25.8228 -12.9058 -0.993116
-28.637 -13.5028 -5.32255
-26.9076 -13.2794 -4.64866
-22.6883 -12.8124 -6.66546
-23.8968 -11.8789 -6.30015
-24.0352 -7.15382 -7.0302
-23.4619 -8.58034 -8.26376
-17.9549 -6.7594 -9.20332
-18.5497 -8.56227 -8.66156
-19.8781 -9.22256 -9.28143
-19.0427 -13.0329 -9.60635
-17.7178 -20.0395 -11.7161
-19.7845 -18.127 -10.9063
-20.9723 -15.9155 -10.9587
-25.528 -15.5494 -10.0332
-26.5535 -19.4041 -10.8771
-24.7432 -18.6407 -10.6583
-24.5178 -17.1745 -11.1046
timestep
13.0557 -4.68909 13.7214
10.5102 -4.53084 13.3247
11.8582 -5.18386 12.9729
10.5171 -6.7804 5.94003
10.0426 -6.31982 8.50294
11.2406 -5.75797 9.24704
14.4595 -4.45841 4.58768
14.2487 -2.89607 6.75997
12.829 -2.86201 7.28959
6.81348 -2.66672 3.91789
8.93492 -1.88059 5.29292
10.2211 -2.44709 4.6872
11.1121 -3.35732 -2.48149
10.2276 -3.47971 0.0151664
10.9977 -2.64534 1.00623
7.18843 2.18886 0.636719
9.74093 1.53023 0.157109
10.6274 1.08207 1.28005
7.55686 2.95235 7.60871
7.9077 1.97553 5.21015
9.427 1.87245 4.90056
12.2297 2.03009 8.77838
11.1359 0.613772 8.11965
5.57908 -1.19242 11.3523
6.88645 -0.00456834 10.564
7.91201 -0.796678 9.70145
4.76239 -5.19125 9.59205
5.94537 -4.81651 8.13391
6.00541 -3.39945 7.64298
1.41698 -2.62012 9.50326
1.4988 -1.54142 7.94321
2.62533 -1.79624 7.03391
2.99132 -0.346791 2.16981
4.39527 0.541349 3.2531
3.96486 0.800592 4.66621
-1.18037 5.58765 6.83578
1.78197 5.09697 6.74974
3.40583 4.60325 4.78087
3.34995 6.32749 -1.94103
3.59684 7.01714 0.653256
4.15471 7.58976 2.47848
6.43654 11.7589 1.86031
5.15774 11.3406 2.52203
3.9496 16.4807 -2.3643
2.1329 13.61 -1.21884
1.92914 12.174 0.810082
-1.7115 8.49962 2.68602
-0.650285 9.39872 1.3235
-1.74061 6.94749 -5.45713
-0.897917 7.77988 -2.83561
-1.98652 8.63392 -2.08573
-5.40251 8.9827 -5.29399
-5.35367 7.80867 -3.70464
-4.08517 1.79759 -5.9648
-3.81 3.58687 -5.26874
-4.99468 4.11705 -4.44644
-8.20858 -0.937415 -4.07953
-8.78292 0.727101 -2.74885
-6.90128 1.2253 -2.8999
-0.0749696 -0.115723 0.193363
-2.76537 -1.15673 -0.476348
-4.49562 -1.63698 -2.24221
-3.78672 -6.16182 -3.59973
-5.12009 -5.29838 -3.26114
-8.7375 -6.56826 0.312314
-9.31742 -7.89048 -1.53182
-7.43125 -8.05081 -2.08614
-5.25435 -12.2709 -1.30954
-6.69203 -11.795 -2.55125
-8.15577 -14.8514 -5.86894
-8.4731 -14.4981 -4.44929
-7.1044 -19.2986 -3.49755
-8.45167 -18.5207 -2.26851
-9.6201 -17.7216 -2.67876
-14.2339 -18.1776 -1.88068
-12.7162 -18.0986 -0.552235
-12.4498 -18.6912 3.93882
-13.4551 -19.4112 2.99452
-18.346 -24.7131 4.73291
-16.8596 -23.0318 5.15955
-15.9517 -21.2504 5.10037
-11.8435 -25.2935 8.09308
-12.7551 -23.1098 8.11326
-13.6585 -21.3627 8.12509
-9.24914 -19.5535 10.044
-10.3001 -18.048 7.82493
-11.8572 -18.1092 7.64406
-11.728 -13.4439 6.78121
-12.3926 -14.811 5.60063
-15.4655 -14.1244 -0.189199
-15.1694 -14.4841 1.70774
-13.5742 -14.5072 2.00595
-9.06737 -13.3343 1.18774
-10.5969 -12.918 0.294705
-14.9146 -11.5557 -4.39091
-13.7287 -11.2772 -2.88691
-12.3126 -11.7672 -2.91922
-8.99246 -11.203 -6.00771
-10.2202 -10.2834 -5.79946
-15.9536 -5.18391 -8.60172
-13.1815 -7.0286 -7.63655
-11.1411 -8.11871 -8.72606
-7.3834 -13.7382 -14.012
-7.79295 -10.4486 -12.9598
-8.99056 -8.41335 -11.905
-8.7071 -5.446 -14.1957
-7.11795 -1.16111 -7.6744
-7.49801 -3.54733 -9.93956
-7.67369 -3.0897 -11.4039
-6.20119 0.621541 -13.5792
-5.60865 -0.136936 -12.356
-1.69298 2.35712 -10.5452
-3.27838 2.33212 -10.4892
-5.89963 6.42768 -8.73983
-4.22421 5.90812 -9.46361
-0.999069 9.03476 -10.3644
-1.55505 8.57637 -8.97593
-1.99393 12.4942 -2.40464
-1.79935 11.804 -4.65321
-1.41232 11.469 -6.47304
1.43752 14.7652 -4.79224
1.14179 14.2488 -6.59273
2.9378 16.8991 -10.0085
3.54872 15.6193 -9.1732
7.23922 15.5458 -10.2597
4.25564 10.576 -12.0312
6.70427 10.8394 -9.61815
7.95706 12.4923 -8.17791
10.3795 13.5651 -4.33295
10.261 11.9592 -5.29928
11.3108 8.82683 -3.30791
14.3533 5.85389 -5.42673
14.4133 6.90049 -4.32472
16.1776 10.8795 -6.75969
16.2333 10.1847 -4.98657
13.5991 16.6273 -2.58421
15.3437 14.6473 -2.21146
16.466 13.1983 -2.76287
20.6141 13.181 -0.883699
18.9586 13.4958 0.0317391
18.7424 14.8662 3.65444
23.016 11.0875 8.3158
22.7474 13.7641 7.02005
21.67 15.8745 5.82531
27.733 17.2341 1.59318
25.9205 15.5274 2.62237
24.3749 16.4938 3.28332
24.1776 18.8372 0.420194
20.0229 16.927 -1.96508
20.5002 17.9863 -0.409739
17.9641 20.8537 1.99914
18.0018 18.9951 2.34146
12.1047 21.4236 -0.333661
13.2664 19.0402 0.990673
14.636 17.2731 2.21838
13.1875 13.5337 4.11452
13.7924 13.5606 2.2942
12.334 11.4353 -0.668231
17.9594 9.32631 1.85797
16.0879 8.72859 0.705487
14.3984 8.28427 -0.0297543
12.3958 2.86274 -3.86294
12.0205 4.5133 -2.28929
11.5997 5.88752 -0.878584
14.6479 0.910763 4.74418
13.6168 3.30083 3.36532
11.6918 4.92155 2.81737
7.48771 5.6106 4.89556
8.95327 6.07088 5.06124
9.94219 8.07701 9.24555
9.65015 6.73173 8.72721
8.90049 3.25632 11.9593
8.47729 4.62539 11.7228
6.23028 10.7183 9.36185
6.32313 8.82507 12.3376
7.868 7.58567 13.9228
12.7437 10.1329 18.1603
11.13 8.50567 17.7998
9.42383 7.40283 17.4444
6.63886 10.7819 22.1772
5.53017 8.94321 20.1478
6.01084 6.62692 19.0543
2.47123 3.68113 19.5104
3.55682 4.02076 17.9163
0.0941114 5.63493 15.3174
1.81802 5.15473 14.7697
4.94693 8.17382 6.67818
5.76323 6.74203 9.04233
3.71845 5.5938 10.4069
2.91202 6.48676 11.272
0.433509 10.3126 10.4643
1.48105 9.31393 9.13376
0.869811 10.6668 5.45566
2.66755 10.9829 5.98853
6.44039 16.2289 7.27772
5.65292 14.5014 7.222
4.64706 14.3104 6.1349
3.3784 16.1779 2.89634
5.12835 15.4655 2.49931
9.57171 15.0474 0.206805
8.23333 16.5261 0.459598
9.14371 20.5232 -2.67362
8.01941 19.0191 -2.35004
7.7645 16.4969 -5.09314
2.33091 10.6715 -4.20794
4.36883 13.0077 -5.5513
5.53341 13.4196 -4.74885
7.89297 7.22862 -0.448142
6.9909 10.0389 -1.90419
6.76479 10.0862 -3.30657
10.2463 6.22064 -8.38141
7.79705 5.94251 -6.56208
5.88991 7.27239 -5.56302
2.47339 7.94711 -7.41628
2.17162 6.71188 -6.07451
-0.274379 2.74246 -1.5495
0.125476 3.0952 -3.82247
0.862908 3.11575 -5.67274
1.96268 1.93412 -9.81654
1.50788 0.117098 -9.15148
0.537264 0.177646 -7.98161
-3.7665 -3.34091 -8.64441
-2.72642 -2.78325 -6.75398
-0.936172 -3.24915 -7.53847
1.93093 -9.92849 -12.4814
0.635961 -8.43479 -10.2152
-0.701138 -6.29024 -9.86712
-4.95239 -6.57265 -16.1478
-4.19448 -7.29687 -14.0748
-3.47877 -7.46618 -12.1685
-2.53601 -8.70207 -6.53897
-4.11982 -9.6057 -7.89669
-4.46558 -10.1767 -9.77279
-4.4203 -14.6081 -9.34365
-6.32221 -14.3533 -9.11894
-6.87646 -13.2105 -9.94633
-11.7338 -12.8945 -11.6958
-10.6949 -13.2286 -10.1333
-11.6891 -14.2716 -5.80656
-12.3129 -14.918 -7.05579
-17.1831 -19.4225 -7.8301
-15.5307 -18.7241 -6.36358
-15.548 -16.6649 -6.07114
-19.6792 -12.7075 -3.04226
-19.1515 -14.058 -4.29942
-18.2076 -15.1453 -3.84634
-17.7731 -21.6188 1.60439
-19.1488 -18.4343 1.32661
-19.3032 -16.5476 -0.484929
-19.171 -12.9709 2.21471
-20.7273 -13.6172 1.50831
-23.8677 -11.8836 -1.52718
-23.9612 -12.3546 -0.0627051
-29.0205 -11.0365 0.487921
-27.8392 -12.5116 0.039739
-28.0184 -12.4052 -5.38986
-28.1928 -14.0863 -4.3462
-28.99 -14.1678 -3.11237
-30.9751 -17.5266 -3.62974
-29.7105 -22.7609 3.56157
-29.6365 -21.2515 0.92192
-29.3633 -19.4618 -0.877198
-24.7621 -21.7416 -0.320951
-23.0769 -18.2929 -0.961799
-24.9543 -18.365 -0.244144
-25.6262 -19.7479 -0.423258
timestep
24.5288 9.67428 2.11671
24.9274 10.1519 4.54142
24.186 9.32045 3.42865
18.0438 6.40786 6.63472
20.5016 7.61306 6.2375
20.7608 8.35111 4.84712
15.644 7.1811 3.45045
16.8099 9.51626 2.60185
17.7379 10.2037 3.63446
13.8449 10.7433 4.57831
14.7465 9.93186 6.95317
16.1721 10.1193 7.09676
19.2597 8.63945 13.4169
18.1408 10.0402 11.4594
16.8855 9.40293 10.8422
12.7706 12.0846 9.35938
13.2504 12.1387 12.0118
13.7904 10.8129 12.5517
9.30757 5.44804 10.6863
10.7401 7.62413 10.6992
11.6997 7.68579 12.0124
10.5891 3.55865 14.8374
11.7697 4.18576 13.501
9.85757 0.491858 10.811
10.9343 1.5765 9.55995
12.0972 2.21639 10.3232
15.9665 0.737497 7.48058
16.4704 2.48964 8.11992
15.1663 3.35406 8.26548
13.2914 1.75431 3.57607
13.3119 3.66909 3.73709
12.9917 4.28626 5.09131
9.43362 7.37257 2.64158
9.27728 7.25881 4.55855
9.66178 5.92278 5.22593
6.15519 -0.534716 7.87648
5.74224 2.38096 8.04288
6.66707 4.07396 6.32564
4.36231 9.73936 4.17087
3.37892 7.43056 5.01812
3.72159 6.45873 6.69277
1.13167 7.234 10.6843
1.20279 6.1283 9.59458
-5.59932 8.96385 11.2257
-4.08211 5.84041 10.6135
-2.4129 4.89881 9.04633
-0.916725 2.27809 4.64974
-2.11678 3.34931 5.54262
-5.70823 5.26326 -0.964211
-3.69551 4.64241 1.07495
-4.02486 3.58197 2.24207
-7.08198 0.0299536 2.18454
-5.67174 0.45753 0.90774
-4.30964 -2.2709 -4.86464
-3.95085 -1.57838 -3.1304
-5.13424 -1.58855 -2.16886
-8.30359 -6.18379 -4.99433
-8.7128 -4.35574 -3.72129
-7.44703 -4.60873 -2.2786
-7.42779 -12.4814 2.10028
-7.23203 -9.67488 0.981837
-7.12227 -8.24516 -1.07364
-4.9863 -10.9382 -4.21784
-6.3766 -10.5641 -3.97468
-11.6144 -10.6509 -6.19438
-10.0095 -11.8061 -7.21479
-9.20375 -12.7054 -5.62001
-11.505 -16.5897 -3.74312
-10.4649 -16.3223 -5.29172
-9.00902 -19.8215 -7.87843
-10.2187 -18.8727 -8.17251
-11.3787 -24.0032 -9.68852
-12.8157 -22.7699 -9.37107
-12.7321 -21.3143 -9.77846
-15.8795 -18.6494 -12.5259
-15.9735 -20.234 -11.338
-19.6931 -23.0942 -10.5417
-18.4255 -23.1506 -11.2794
-18.7571 -29.5509 -14.3197
-18.334 -27.7976 -13.0184
-18.8521 -26.0631 -13.7467
-25.1373 -27.549 -17.1801
-23.2371 -26.3514 -16.4996
-21.8257 -25.2161 -15.8519
-23.7264 -19.2413 -11.6189
-22.872 -21.7696 -12.7379
-22.286 -21.7683 -14.1672
-20.5823 -18.6608 -16.6825
-20.4329 -18.5471 -14.7862
-20.5104 -16.3921 -10.1637
-18.9073 -15.8651 -11.0608
-18.9358 -15.7888 -12.6429
-16.2001 -11.4214 -14.3784
-16.4771 -13.2988 -14.2173
-13.3085 -17.0075 -16.9779
-12.687 -15.2589 -16.3751
-12.9306 -14.6007 -15.0313
-9.93678 -11.6553 -12.7825
-10.0362 -12.4971 -13.9897
-7.45021 -18.5484 -16.8442
-6.39592 -15.1355 -16.5398
-6.40084 -13.2436 -14.7816
-0.117246 -8.98909 -14.9575
-2.22815 -10.299 -12.505
-4.52728 -11.2039 -12.1656
-6.99989 -10.1857 -9.40394
-10.7746 -3.66162 -8.14291
-9.42284 -6.5502 -8.8405
-7.94571 -6.60667 -9.05108
-4.73908 -3.48869 -9.02324
-6.12555 -3.3863 -8.22538
-6.4014 0.507756 -5.68501
-6.44476 0.162714 -7.12273
-5.51721 2.94433 -10.6475
-5.06743 3.29529 -8.7658
-6.06497 7.98874 -8.26838
-5.114 6.88358 -7.68527
-1.0446 10.9387 -3.81169
-2.76768 9.3223 -4.11912
-4.34365 8.05245 -4.26361
-8.4531 10.3099 -1.725
-6.58253 10.1639 -2.20621
-4.32298 14.2602 -1.91251
-4.39916 13.0464 -0.993737
-2.70471 13.8806 2.33195
2.34321 17.1095 0.111256
1.9761 13.7228 0.953676
0.835629 12.5481 2.99983
2.0783 11.1393 7.42975
2.69885 12.6006 6.30364
6.14278 14.0989 6.01157
9.68139 10.9293 6.6479
9.08682 12.1762 7.32159
12.9237 15.1736 4.93235
11.162 14.7862 5.60186
6.41895 18.963 4.08488
8.89246 19.5437 4.70609
10.3103 18.2434 4.27419
13.0287 17.7782 0.824059
13.4446 18.899 2.38893
15.4475 22.1019 2.95053
11.7578 19.5028 -1.97943
12.1334 21.9203 -0.241967
12.7318 24.0253 1.08128
14.0089 32.1927 1.04232
12.8126 29.7714 1.15094
12.575 27.8938 1.79134
10.3819 28.9808 4.69611
7.91115 25.3255 6.87067
9.74551 25.7891 6.92419
12.3748 24.2901 10.4602
12.1612 23.3744 8.71681
17.9247 22.051 7.1637
15.6802 20.3998 7.87044
13.3268 19.8257 8.27918
10.8595 16.1039 10.1826
12.576 16.7743 10.446
15.3149 15.4462 12.7175
21.2926 18.4986 13.0629
19.9519 16.5456 13.1744
19.0278 14.8511 12.7358
24.6136 14.4108 15.2773
22.813 12.9774 15.0302
21.0883 12.2281 14.466
20.5317 13.7502 21.8321
19.7779 12.3111 19.3271
18.6273 11.5373 17.2063
14.6122 9.02385 16.8349
15.0493 10.3722 16.8534
11.2788 13.1543 16.4679
11.8066 12.3062 17.5693
10.1157 11.4286 22.1387
9.75342 11.1191 20.6197
1.88927 9.3872 17.6047
4.98209 10.0315 19.0267
6.06634 10.5206 21.2142
0.61178 10.468 26.4256
2.69391 9.9876 25.4366
4.56697 9.9775 24.7643
0.340395 6.79098 27.0918
2.5429 5.58638 25.426
4.97906 6.14754 25.0265
9.46133 4.87954 25.7382
8.72939 6.33575 24.6174
11.4478 4.49151 20.9546
10.2376 5.95529 21.0497
7.48194 12.8055 17.2657
8.27201 10.6113 15.7085
9.78384 8.88311 17.0146
8.9433 7.92855 17.9769
4.64417 6.56697 17.055
6.00509 7.21481 15.704
4.97877 7.15009 11.6714
4.71123 8.78888 12.3954
1.04085 14.1168 11.6061
2.41472 12.8805 11.6411
2.00251 11.4415 12.0583
-1.60542 9.87364 12.5933
-1.47794 10.4095 10.8579
-1.9479 12.6212 6.21361
-3.00852 11.9611 7.73065
-7.95549 11.5203 7.8229
-6.48605 10.6457 6.92759
-6.15611 9.69428 3.30941
-0.0404868 7.51264 -1.05808
-2.51581 9.22426 0.0454574
-3.0107 8.65283 1.36686
-2.91704 8.0676 6.66365
-0.643668 6.55681 4.86364
-0.351261 7.048 3.49072
5.65469 5.3523 1.71239
3.00964 4.13669 1.94035
0.666679 4.24125 1.08634
-0.683248 2.02881 -1.93535
-1.23811 1.30068 -0.309965
-4.76655 -4.30898 3.73699
-3.06358 -3.0874 2.74167
-1.66217 -2.04753 1.76434
2.32795 -6.90512 -0.466702
1.32676 -5.83106 0.810685
0.089281 -5.11883 0.300727
-3.05606 -6.21243 -5.78874
-3.1267 -6.32383 -3.42249
-1.90276 -7.20063 -2.23163
2.18107 -15.2102 -3.29658
0.931925 -12.4547 -3.41829
0.187029 -10.0659 -3.8464
1.68309 -8.72885 -11.2189
1.11167 -9.80832 -9.23097
0.250875 -10.5042 -7.64758
-2.55905 -14.3566 -4.41302
-3.09299 -14.3965 -6.70295
-1.32588 -13.9829 -7.49269
1.92518 -17.5714 -7.88466
0.733467 -17.8373 -9.43375
-0.119317 -16.7637 -9.87428
-2.50982 -16.9513 -14.3472
-2.76004 -17.745 -12.5452
-5.22654 -21.4049 -10.8507
-4.7626 -20.9464 -12.2138
-6.64329 -26.3126 -17.0315
-6.68037 -24.2261 -16.0087
-6.89767 -22.6654 -14.8525
-9.45681 -18.1448 -12.595
-10.4048 -19.3165 -13.8262
-10.1869 -20.8957 -13.797
-13.094 -28.2506 -12.4214
-13.6343 -25.0507 -13.5322
-13.6691 -22.6151 -14.4902
-18.3324 -22.1343 -15.7769
-16.7012 -21.265 -16.1756
-15.679 -18.9393 -19.9863
-16.3257 -18.4742 -18.7561
-18.5116 -14.4093 -18.027
-17.9123 -15.1594 -19.7191
-17.6354 -9.9106 -23.4132
-16.9292 -11.5805 -22.7645
-17.7805 -12.8955 -22.8134
-17.7732 -14.3802 -26.3419
-20.912 -11.6371 -32.2722
-20.1908 -14.253 -31.0992
-19.6982 -15.9381 -29.2695
-19.1038 -20.5818 -29.1273
-22.4354 -19.4656 -27.2604
-22.0691 -19.8978 -29.2044
-20.729 -19.4926 -29.8255
timestep
13.7305 2.51325 14.1568
12.3735 4.03568 15.6359
12.415 2.66377 14.8814
12.0759 -2.04433 20.2361
11.6282 -0.0518701 18.4432
11.5922 -0.409637 16.8998
12.4293 -5.8029 17.9594
10.9641 -4.92527 15.879
10.1126 -3.80529 16.2726
5.72045 -2.00937 15.3352
5.67788 -3.17916 17.6755
7.06984 -3.16379 18.3068
8.00392 -1.80187 25.4088
7.23982 -1.63886 22.9006
7.30712 -2.97332 22.134
2.78647 -5.70837 23.9175
5.2781 -6.2884 24.5635
6.26707 -6.33781 23.4127
1.28629 -8.4499 18.6949
3.04011 -7.09462 20.228
4.57578 -7.41084 20.1055
5.09396 -9.89491 16.1388
5.59848 -8.08103 16.5502
2.35942 -5.54339 13.2717
4.12915 -4.71494 13.3406
5.36265 -5.67876 13.6759
8.91398 -6.12161 10.6592
9.5265 -4.71818 11.8476
8.48981 -3.81032 12.3701
7.62836 -1.8716 7.37417
7.92348 -0.623497 8.76473
7.21312 -1.09568 10.1239
3.58642 1.56855 11.8537
2.90341 -0.220551 11.8913
3.45197 -1.33585 10.8004
3.53729 -6.77504 7.28204
1.93848 -4.08038 7.36931
0.681905 -2.16819 8.58011
-5.17808 1.66844 7.603
-2.58697 1.00002 8.01178
-2.82526 -0.688159 8.93444
-6.84855 -1.03872 11.3051
-6.18359 -2.04333 10.3996
-10.5578 3.04174 7.57538
-10.1317 -0.429913 7.01425
-8.29415 -2.37786 7.33155
-5.19622 -4.22392 3.95395
-6.24214 -2.61348 4.10093
-7.11806 3.31726 -0.737998
-6.59163 1.21654 1.30494
-7.1478 -0.157259 1.32918
-9.66667 -2.36616 -1.88919
-7.9731 -1.54706 -2.12852
-4.16786 -0.790676 -7.15959
-5.18695 -1.81315 -5.83716
-6.39917 -0.846064 -5.52038
-4.67906 3.87311 -10.5782
-6.28866 2.8192 -9.3455
-6.75003 1.00265 -8.93013
-7.20569 -5.99069 -8.24926
-6.25973 -3.86824 -10.2029
-5.42563 -1.7669 -11.3349
-1.87178 -0.204219 -14.216
-3.33993 -0.608721 -14.279
-7.67512 -0.786901 -18.6595
-5.44609 -1.14037 -19.0442
-4.14628 -1.98481 -17.7418
-2.9918 -6.39205 -17.9134
-2.04752 -4.95023 -18.7345
1.63579 -7.14238 -20.5783
0.48059 -6.47267 -21.0486
-1.49333 -11.5981 -24.9988
-1.53533 -10.1498 -23.7173
-1.03631 -8.65633 -23.8291
-1.61725 -6.38239 -27.7768
-2.97516 -7.38561 -26.7906
-7.73797 -7.85724 -27.4414
-6.42598 -8.33571 -28.1355
-4.8893 -11.9113 -33.9926
-6.21801 -10.6364 -32.4637
-7.48913 -9.40859 -31.6722
-9.80374 -14.9011 -33.1544
-10.3428 -12.6523 -33.2198
-10.7753 -10.7657 -33.0021
-15.541 -8.11314 -27.6487
-13.3221 -9.35225 -29.0943
-13.0537 -8.8134 -30.5667
-15.4887 -4.49606 -30.9118
-13.6685 -5.09549 -30.8178
-7.4846 -4.122 -28.8908
-9.1872 -3.59824 -29.6673
-10.3152 -4.42697 -29.0473
-10.564 -5.28168 -24.1826
-9.53432 -4.30833 -25.369
-7.22935 0.0758633 -27.5378
-6.49758 -0.679042 -25.9858
-6.35081 -2.18336 -25.6904
-2.21368 -4.06733 -24.1188
-2.97269 -2.71357 -24.0402
-1.81088 5.01228 -22.5287
-0.880967 1.72868 -21.6945
-0.157124 -0.648346 -22.3944
8.06142 -5.028 -23.3371
5.25276 -3.01647 -22.3021
3.09673 -2.28519 -21.3138
3.84394 -2.39511 -17.4552
-1.60155 -4.3642 -12.032
0.813903 -4.23131 -14.2314
1.44083 -2.8623 -14.5467
2.26186 1.02832 -12.198
1.84449 -0.357356 -11.7708
-0.252673 -1.9487 -7.74643
-0.266881 -0.619424 -8.66679
-2.23999 3.56773 -6.66674
-0.763273 2.35529 -6.41018
2.52392 4.49867 -3.32611
1.33763 3.47355 -3.39503
-2.83964 1.36661 1.53198
-0.641611 1.6175 0.420737
-0.6425 3.45651 -0.21115
-3.66913 7.15696 0.484305
-1.96297 6.68676 1.24157
0.395279 9.79671 3.9818
-0.141326 8.40703 4.11072
-3.39144 8.92056 6.09242
2.60761 13.1679 7.08991
-0.245201 11.9447 8.55988
-2.1002 10.4254 9.41071
-3.08537 8.13301 13.5051
-3.0322 10.0395 13.0261
-0.1968 11.933 14.8344
4.21226 10.9946 13.5814
3.5426 10.9794 14.8828
4.62957 9.61556 19.1938
5.54033 10.876 18.0797
11.3251 8.5114 16.5711
10.2978 10.9862 17.1717
9.19129 11.631 18.61
8.607 11.6854 23.483
8.82323 12.9871 22.2121
11.5692 15.5009 21.6603
19.6004 13.4 21.2597
17.4156 15.3107 20.7314
15.1114 16.3923 20.1902
14.5066 20.9405 14.8067
14.428 18.5577 15.9122
14.0173 16.7393 16.6416
13.9809 14.7849 13.4047
10.5724 11.205 13.072
10.5033 13.1165 13.5191
5.84514 15.2718 13.8636
7.4738 14.8733 14.8437
10.2852 19.7723 16.5967
10.0092 17.3132 18.3542
7.97719 15.8431 18.4477
4.74099 17.7901 21.0424
5.17412 16.0005 20.9937
3.18391 13.0216 22.2083
0.451797 7.66994 17.9467
0.171689 9.70957 19.0677
0.436687 11.4274 20.1127
-3.23336 16.7437 18.6693
-3.01365 14.801 19.9836
-2.74955 13.2298 21.1535
-8.86677 10.6255 19.7379
-6.0191 9.62104 19.9142
-4.38665 9.93251 21.7561
-3.87039 8.16406 26.2192
-3.55204 7.66336 24.7434
-1.40502 4.01276 25.3004
-2.83608 3.93106 25.004
-3.81461 0.189136 27.898
-4.4795 0.932326 26.7145
-11.3021 2.69349 22.8775
-9.21475 1.2417 25.264
-8.07481 0.553576 27.4481
-12.3829 -4.61158 26.0938
-11.016 -3.47368 27.6021
-9.69946 -2.53774 28.7292
-9.69814 -10.2375 32.8497
-9.19065 -7.93012 30.9779
-8.52962 -5.51778 30.7791
-4.60602 -5.39604 32.7486
-4.84127 -4.7158 31.0014
-0.936991 -7.05295 27.9955
-2.07426 -5.635 28.6452
-3.96105 0.214774 23.1943
-1.36924 0.0687311 24.2556
-1.07379 -1.74748 26.3824
-1.52595 -3.10755 25.8882
-1.2763 -6.34781 21.6264
-0.749965 -4.70237 22.4478
0.776583 -2.31491 19.6979
-0.84272 -1.55169 20.3207
-5.41356 1.81271 17.1878
-3.92104 1.42204 18.2725
-3.67811 -0.139726 18.3488
-5.10101 -2.07298 15.0834
-3.48649 -1.2464 14.6343
-0.832073 2.60046 12.1251
-2.39294 2.12609 13.2287
-6.20081 5.34768 14.8602
-5.3499 4.4888 13.3679
-6.22365 5.99743 10.023
-0.633433 4.0748 4.6365
-3.31391 5.19835 6.2395
-3.26433 5.33842 7.7811
2.89073 7.85477 11.8127
0.708385 5.99497 10.2255
0.308722 6.48317 8.73825
5.89218 2.89372 9.47577
5.02096 5.3243 7.88288
3.11524 5.49905 6.36731
4.73709 5.77468 2.68764
3.43232 4.47494 2.75624
4.53645 -2.44078 2.52258
3.27576 -0.422363 2.84235
3.94752 0.895325 1.49276
6.19557 4.25294 -3.28888
6.32367 2.87237 -1.9121
5.11859 1.95419 -1.92505
1.98734 -2.03796 -4.28358
3.74478 -1.23529 -5.40462
5.28586 -0.140348 -5.05469
12.9665 -2.65162 -8.84949
10.1369 -1.58081 -8.57174
7.86714 -0.525102 -7.85921
5.69085 1.56837 -13.1907
6.54701 -0.477885 -13.0556
6.40498 -1.05769 -11.2477
2.80493 -3.87637 -9.51855
3.61194 -5.52756 -10.8626
5.21435 -4.59055 -11.4544
9.21199 -8.05142 -11.8627
8.17749 -8.24964 -13.4575
7.30644 -6.97612 -13.8041
7.06681 -5.80143 -18.4109
6.08888 -7.32043 -17.4356
3.07612 -10.2341 -19.7853
4.52056 -9.5804 -20.1013
6.7852 -12.2869 -23.6986
6.4103 -10.3235 -24.8526
5.38168 -9.04464 -23.8074
2.10737 -5.02137 -25.8145
2.8938 -6.44434 -26.8616
3.01488 -7.95518 -26.4171
2.53713 -16.2116 -31.3263
2.3363 -13.1738 -29.6689
1.86583 -10.6583 -28.9411
-2.06316 -11.1961 -32.0874
-0.725448 -9.86036 -31.6119
-3.19269 -7.03536 -34.5409
-2.55994 -6.93158 -33.1382
-2.83403 -3.09346 -30.4756
-4.34409 -4.33623 -30.9721
-8.06782 -0.928695 -35.2056
-6.90939 -2.3392 -34.5049
-7.25201 -3.08188 -33.201
-9.24955 -6.21069 -33.3399
-16.2794 -6.20387 -36.4665
-13.3697 -6.52247 -36.1636
-10.8318 -6.62816 -36.7484
-7.91613 -5.73621 -41.0845
-12.3733 -3.97423 -40.2494
-10.3856 -4.06284 -40.4601
-9.5907 -5.18914 -39.9741
timestep
1.93647 -19.1214 14.8438
3.78275 -18.0753 15.9479
2.61001 -17.9533 15.0054
2.0487 -13.351 18.0908
0.503912 -13.8449 16.0482
1.1964 -14.4622 14.7657
4.22877 -11.8291 8.9471
2.165 -12.486 10.5263
2.07618 -12.0041 12.0224
4.49071 -6.61543 13.8002
1.96248 -7.46869 13.583
1.71319 -8.21651 12.3204
6.87199 -5.70495 8.12087
5.7414 -7.112 10.1515
4.5214 -7.85889 9.70002
6.47366 -6.84658 3.7286
4.65802 -8.26984 5.05317
5.11961 -9.20752 6.13089
11.2325 -12.1125 8.00023
9.55647 -10.4356 7.10693
8.1303 -11.0036 7.21782
8.42725 -14.8835 9.77308
8.05061 -13.0978 10.4592
10.6254 -14.2333 13.5058
11.3838 -12.4137 13.2947
10.4174 -11.3246 12.779
10.2662 -7.93462 15.5471
11.9573 -7.47596 14.7502
11.9249 -7.79467 13.2904
17.1959 -8.83213 11.5403
16.5654 -7.05338 11.7764
15.0734 -6.87524 11.4375
11.7147 -5.16702 7.646
11.7011 -7.03971 8.08346
13.029 -7.70349 8.37953
15.6631 -13.2348 8.10678
14.7822 -11.6937 5.72602
14.219 -9.24808 5.12823
7.98664 -11.6094 2.97568
9.65386 -9.5396 3.33498
11.1053 -8.2375 3.28598
10.8954 -3.85167 1.4837
10.365 -4.62504 2.6084
4.94331 -0.527968 8.07433
6.94033 -2.21226 5.8844
7.12948 -2.80469 3.30163
4.99263 2.19147 3.04352
5.40967 0.536232 2.43924
3.51895 -3.04114 -1.0647
4.61575 -0.499573 -2.12728
5.74829 0.124036 -1.3136
9.42315 0.65626 -4.11866
8.12299 1.96591 -3.51272
8.3386 8.24955 -4.19273
9.24132 6.49856 -4.16362
8.21758 5.48692 -4.83493
6.31085 1.08046 -7.67591
6.04155 3.23718 -8.48134
7.10799 4.85628 -8.45066
12.8499 6.42933 -9.87298
10.4207 7.64443 -11.2373
7.86893 7.42434 -11.1566
3.76208 9.36585 -11.9699
4.39297 8.03385 -12.3595
2.31777 4.76468 -13.5003
1.5917 5.4208 -15.6234
2.5331 7.06239 -15.5521
3.40228 9.81856 -19.2797
1.78049 9.18279 -18.5832
-2.9288 9.5239 -19.5057
-1.74035 8.6483 -19.8712
-0.869455 3.96354 -21.6683
-1.64625 5.16089 -22.974
-1.24533 6.65599 -23.1486
0.401307 8.14817 -27.8853
-1.20985 7.55184 -26.8033
-1.67439 2.92021 -28.2562
-2.55607 4.05235 -27.89
-5.28934 0.688663 -30.5019
-6.46708 2.38464 -29.5062
-6.04251 2.53036 -27.5687
-10.2697 0.427134 -25.5698
-8.29717 -0.627968 -24.9325
-7.42401 1.07858 -24.3805
-4.82456 5.86215 -19.723
-5.70307 4.52789 -22.1528
-5.69781 3.02961 -21.8704
-2.80202 2.61764 -17.5783
-4.49576 3.03738 -18.2066
-7.19243 3.98557 -12.1179
-6.69873 3.0829 -13.8565
-5.81942 4.00466 -14.8008
-2.93952 7.70834 -15.3391
-3.0593 6.33032 -13.8937
-2.66315 5.7326 -8.41671
-1.7192 7.16342 -9.34813
-2.29545 8.04651 -10.4553
0.657529 11.2939 -12.114
-0.813665 10.9037 -12.2551
-5.68398 9.58245 -17.5344
-3.57096 11.9654 -16.354
-1.27074 12.6788 -15.5975
-0.450954 19.8842 -19.7332
-1.17042 16.6209 -18.6993
0.695904 15.3074 -17.5871
4.2339 16.1901 -16.2709
8.52082 11.0862 -12.4699
7.51874 13.3962 -14.5298
5.97057 13.6143 -14.2787
3.79021 12.8927 -10.1223
5.12353 12.5208 -10.7408
6.90363 9.82676 -7.13453
5.98712 9.61673 -8.42752
2.90743 5.75343 -8.90473
3.55051 6.84334 -7.38157
1.1039 6.81456 -3.31074
2.55533 6.45687 -3.71147
7.45047 5.03661 0.571754
5.36422 4.48701 -0.353638
3.63555 3.9573 -1.22047
-0.746141 2.10702 -1.15326
0.720192 1.35363 -0.31351
1.48799 -1.01844 3.58684
1.67637 -1.39461 2.12994
2.07746 -5.22877 2.37152
-1.53554 -7.67288 -5.10093
-0.329478 -6.11744 -2.14097
-1.09083 -5.56957 0.201999
-4.25958 -8.72783 -1.40099
-3.99538 -7.80571 0.433301
-5.78764 -9.886 3.01834
-4.15244 -11.0403 7.20225
-4.90684 -9.79714 6.73148
-6.05443 -7.00714 10.4558
-4.39426 -7.17103 9.53716
2.72297 -3.94351 9.60833
0.192759 -4.52826 10.0796
-1.44924 -5.37034 10.8693
-1.20883 -4.35332 16.0312
-2.29307 -4.12064 14.4106
-4.58946 -1.24199 15.3307
-10.0927 0.391776 18.855
-9.73041 0.626326 15.8678
-7.63116 1.19408 14.6314
-3.67794 4.90903 17.0024
-4.75862 4.70276 14.5616
-6.019 4.1097 13.1448
-5.35949 4.72758 9.40282
-4.1014 4.1431 5.15403
-5.17896 3.02669 6.11662
-1.15085 0.425864 7.04168
-2.95358 -0.169913 6.92804
-1.63803 1.73105 13.7225
-3.93169 0.72291 12.0409
-4.79358 -0.772016 10.133
-8.72759 -3.5813 10.1909
-7.79074 -2.57294 11.5593
-7.98471 -3.13542 15.3029
-8.2874 -2.89045 22.7269
-7.12034 -3.14762 20.7388
-6.49416 -3.39772 18.8155
-0.0155135 -3.32776 21.1227
-1.90513 -4.31561 20.2084
-3.27998 -5.3724 19.38
-1.8575 -9.38951 25.5062
-3.87344 -9.01624 23.2916
-4.92962 -8.48428 20.9539
-7.21881 -11.067 17.5563
-7.56369 -10.0237 18.624
-11.6153 -8.6335 20.6866
-10.9903 -9.91344 20.2293
-12.6061 -14.3165 20.5355
-13.2736 -12.9258 20.0995
-20.396 -13.3237 15.5749
-18.7013 -12.9402 18.5651
-17.0215 -12.6436 20.4145
-21.3827 -12.8549 21.5129
-20.9087 -14.8286 22.575
-18.8883 -14.5198 23.0657
-20.6005 -20.6023 24.5469
-17.825 -19.4445 24.2988
-16.7042 -17.2417 24.7001
-12.8932 -20.2627 24.9142
-13.1092 -18.2879 25.1855
-9.4556 -15.3157 27.0208
-10.0762 -15.8807 25.2291
-6.32218 -19.0063 19.3761
-6.60711 -16.226 19.0875
-7.92604 -15.045 21.0559
-7.53334 -15.452 22.3691
-2.75967 -16.6817 22.085
-3.8101 -15.0565 21.9552
-2.32912 -12.0621 19.8159
-3.52452 -13.0126 18.7656
-7.32683 -14.9393 14.245
-6.19495 -14.1218 15.4781
-4.71836 -14.538 15.59
-2.79383 -16.7655 13.0321
-2.53395 -14.9524 12.6003
-1.87646 -10.4008 10.2303
-1.85883 -12.3156 10.0433
0.00211936 -14.426 6.25925
-0.0199537 -12.5018 6.69025
-1.50847 -10.0836 4.26462
1.69418 -8.95484 7.5368
0.0142438 -6.52183 6.16834
-1.47809 -6.73965 6.09534
-7.54286 -1.61849 7.16545
-4.71981 -3.41114 7.25231
-4.37357 -4.08438 5.96447
-9.91397 2.23334 4.12127
-7.48282 0.584895 3.38167
-5.30674 -0.836753 4.06718
-2.83913 -0.482162 0.944799
-2.00842 0.128409 2.51126
1.67107 5.13641 5.93073
0.893666 3.11471 4.86705
-0.504631 3.44662 3.45223
-3.33463 4.99084 -0.342612
-2.34361 6.63879 0.346153
-1.01719 6.27164 0.982652
3.1705 6.72205 2.03374
3.27649 8.51218 0.728409
1.50417 9.16505 0.911194
0.14953 16.6882 2.85239
0.698216 15.1397 0.385686
0.73454 12.6891 -0.325484
-1.32578 15.673 -5.65546
-1.16903 13.4487 -4.84561
0.573586 13.3636 -4.02642
5.89414 10.6988 -2.4043
5.43624 12.0967 -4.25713
4.25385 13.7404 -4.44912
7.76106 17.1389 -3.66381
7.58686 16.9469 -5.64947
6.20449 16.5084 -6.19134
4.12264 18.068 -10.6185
5.78686 17.3705 -9.9152
10.1805 16.6135 -11.8058
8.94757 17.4296 -12.0927
7.30142 21.3868 -17.0824
7.82335 19.3101 -16.3917
8.83765 17.6423 -15.8819
10.9391 13.3199 -18.8332
9.56499 14.5861 -19.1747
9.70946 16.0704 -19.1842
9.83384 22.8046 -24.0902
9.83586 19.3014 -23.6373
8.30077 18.5502 -21.8296
5.78707 17.3183 -25.7439
5.33177 17.3596 -23.8813
1.17147 17.1017 -21.9994
1.94755 16.1274 -22.7402
1.6317 12.1661 -25.2945
0.211073 13.4321 -24.8245
-4.51181 15.1751 -25.4388
-4.30156 13.1652 -25.6427
-3.38157 12.3383 -24.7775
-5.08093 9.09389 -23.7106
-11.2963 5.80749 -26.8904
-8.60262 6.51382 -26.1213
-6.26666 7.22402 -26.7732
-6.89789 9.30279 -30.9348
-3.20696 10.4542 -28.5142
-3.62664 9.51126 -30.071
-5.0619 8.97653 -29.8734
timestep
17.5278 -24.3081 7.28568
17.1557 -23.8815 4.85408
17.9174 -23.4932 6.07704
19.431 -16.652 4.82622
18.2407 -18.8709 4.38862
18.009 -19.6956 5.72709
13.7518 -16.33 10.6078
15.7478 -16.993 8.94076
15.3928 -17.9377 7.8348
10.7555 -13.7736 8.24589
10.8196 -16.3145 7.38457
12.1245 -16.637 6.49032
14.5021 -10.2757 4.95256
13.9436 -12.4221 6.20154
13.712 -13.5292 5.19628
14.5692 -10.128 1.04423
15.317 -12.67 0.847433
16.108 -13.1332 2.11298
20.6096 -8.58828 5.38314
18.3558 -9.77213 4.44581
18.2757 -11.3012 4.51741
21.7763 -12.7152 7.62166
19.8256 -12.3061 7.77823
18.8434 -6.19517 10.1969
19.8573 -7.77899 9.83538
19.017 -8.77393 8.92623
14.6816 -6.13903 8.28653
15.3702 -6.89764 6.67139
16.851 -6.86398 6.54553
20.0892 -4.67578 3.22847
19.1089 -3.35448 4.08878
17.5963 -3.67704 4.38097
14.4015 -0.0939679 2.91155
13.8162 -1.83766 2.42139
14.8238 -2.82527 1.98067
15.6753 -8.80198 -2.28861
15.2182 -5.93777 -1.6297
15.481 -3.34363 -1.77319
15.314 -6.57964 -5.70206
13.9572 -4.36646 -6.40521
14.0788 -2.72721 -5.32581
13.9555 1.7735 -7.38124
13.3604 1.01143 -6.19486
11.3516 1.6151 1.18212
10.7261 3.08272 -2.00776
10.4661 2.82616 -4.60356
7.70013 3.77495 -8.62773
7.69347 4.3278 -6.84238
7.38241 7.66657 -4.0039
4.88281 7.80653 -5.59849
4.56551 6.39368 -6.06403
0.863406 5.18176 -8.84444
1.07817 6.66959 -7.60926
-3.70159 11.02 -5.5823
-2.10623 10.3453 -6.392
-1.96711 8.78496 -6.57334
-4.90314 4.65949 -8.07775
-6.55531 6.14565 -7.90089
-5.33122 7.61721 -8.09445
-2.7084 9.98461 -14.131
-4.37417 11.2897 -11.8863
-6.41414 10.4224 -10.4908
-10.3313 13.1823 -10.2045
-9.87833 11.8231 -10.6932
-13.4514 6.4995 -11.8895
-13.5177 8.49224 -13.1372
-12.4677 10.1814 -13.05
-14.1686 14.2628 -14.1318
-12.9093 13.3454 -14.9919
-10.066 13.4003 -18.752
-10.1214 14.2968 -17.4511
-5.52069 16.6262 -16.2201
-6.25873 16.7272 -17.9902
-7.77299 17.0315 -18.3312
-6.39819 21.2411 -20.258
-7.01509 19.5984 -21.1331
-3.33844 17.0649 -22.3454
-4.77778 17.1166 -22.9566
-4.25523 14.9284 -28.9087
-4.23338 14.2114 -26.7189
-4.83499 13.8549 -24.824
0.0491708 10.388 -21.8419
-1.30314 12.2136 -21.7818
-2.99122 11.4819 -22.3053
-6.48893 11.7019 -15.5879
-5.54626 12.3427 -18.2086
-4.61894 11.3185 -18.8868
-4.14592 6.24739 -18.2433
-5.43035 7.53819 -18.7619
-11.4787 6.22718 -21.2118
-9.52875 6.28764 -20.8679
-9.04547 7.10943 -19.7086
-11.676 9.52625 -16.9693
-12.0039 7.70432 -17.3546
-12.9633 3.12793 -15.2757
-14.5523 4.3335 -15.3653
-14.8256 5.31823 -16.5822
-19.3752 3.68316 -17.5376
-18.6226 4.94267 -17.1008
-17.406 -0.0558112 -11.6439
-18.9222 2.97312 -12.0419
-19.118 5.16249 -13.3382
-17.1665 2.03127 -8.35101
-17.5377 5.43948 -8.43672
-17.7019 7.06087 -10.3763
-17.1189 10.6971 -11.2228
-11.9176 13.5658 -6.48764
-14.6733 12.2249 -7.89855
-14.399 10.8211 -8.60329
-10.8762 7.79773 -7.46392
-12.071 8.53839 -6.72864
-12.5621 10.2368 -2.07133
-11.6118 10.2208 -3.334
-7.52484 12.3277 -3.28952
-7.83109 10.444 -3.56691
-5.90137 6.08728 -3.7482
-5.53433 7.40094 -3.12705
0.87437 9.77899 -2.23376
-0.340642 7.77101 -2.36799
-1.8729 6.53287 -2.68727
-0.630418 1.96865 -3.75637
0.271276 3.29991 -2.8734
4.6629 3.34889 -0.855124
4.05953 3.7469 -2.17881
5.38604 1.00716 -4.39045
5.93576 -7.91739 -5.96807
4.92385 -5.07553 -4.21828
4.56463 -2.56292 -3.47195
0.816846 -4.51388 -0.793275
2.72055 -3.79404 -0.373061
4.11573 -5.50289 2.59192
6.23999 -9.67124 3.67199
5.32285 -8.6424 4.31064
4.37275 -7.81 8.17182
6.10505 -8.5285 7.99418
13.101 -9.72215 11.7637
10.6466 -9.31452 10.8023
8.76559 -9.70232 10.4165
8.50732 -10.8493 14.5955
7.01923 -9.898 13.7833
6.73433 -8.09459 17.1051
12.5547 -6.13702 19.0709
10.4483 -4.35455 17.942
8.03852 -4.83281 18.6648
4.02571 -1.0255 17.4932
5.30335 -0.627764 19.7797
5.98442 -2.33261 20.7034
3.1755 -3.35989 22.8817
-1.09128 -4.05352 23.515
-0.289273 -4.54626 21.918
-0.207514 -1.83311 17.7105
-0.08529 -3.77725 18.1366
6.78841 -5.03319 13.6136
4.43093 -4.47773 15.4225
3.22148 -5.26762 17.5217
4.75217 -8.84709 20.3806
4.61132 -6.95656 20.6742
7.07567 -6.00105 23.6172
12.5651 -8.31877 26.7451
10.5931 -8.80264 25.5416
9.0677 -9.19689 24.3927
10.9235 -14.2821 20.2753
9.42954 -13.2696 21.6674
8.24494 -12.6648 23.1039
11.1354 -16.8432 30.0809
9.47161 -15.8728 27.957
8.03433 -14.4975 26.3485
3.09956 -14.1664 26.0039
4.26532 -13.7961 26.9749
2.17171 -12.8669 31.1812
2.7253 -14.17 30.5118
-1.12173 -14.839 27.9747
-0.205752 -15.7701 28.8327
-4.43422 -23.3494 28.948
-2.77297 -20.2873 28.5585
-1.07591 -19.0123 27.1817
-5.78341 -21.9486 25.2864
-3.96967 -20.8815 24.2568
-2.3555 -19.9258 23.7547
-6.19425 -13.2724 20.6369
-4.57383 -15.6348 21.299
-3.34248 -17.727 20.7391
-2.51287 -20.5793 16.8778
-2.14709 -18.6745 17.3195
0.231938 -15.2439 14.6652
-0.844382 -16.8098 14.2296
-0.246532 -21.8641 7.87408
1.02181 -19.3034 7.92227
0.118776 -17.7237 9.92934
0.926355 -17.8752 11.1559
5.62656 -20.0635 10.1307
4.61383 -18.3374 10.0923
6.72512 -15.0038 9.30781
5.89677 -15.6084 7.7738
4.18653 -16.438 3.48861
5.858 -15.7245 2.98947
6.92121 -15.836 4.07155
10.3759 -16.4573 2.33792
10.1315 -14.6594 2.52825
9.91229 -9.50475 2.4716
9.66975 -11.0641 1.37884
7.08514 -8.92472 -1.89155
9.05002 -8.93874 -1.74258
10.6802 -6.32459 -4.01806
10.7473 -2.07455 -7.82813
8.719 -2.0673 -5.23102
9.24517 -2.81106 -3.96969
7.72348 2.32156 1.492
8.09741 0.671811 -1.32063
7.66332 -0.739755 -1.28434
3.73708 -1.38344 5.904
5.31082 -0.961356 3.42307
4.64238 -0.213743 1.13257
0.528212 -0.0163825 0.634167
1.23167 1.71689 0.741975
4.24738 6.80157 2.34357
2.60968 6.79129 0.595874
1.37509 5.36695 1.1658
-3.05433 5.32444 3.94812
-2.34692 7.08844 3.69884
-1.70997 7.38295 2.3817
-4.70289 12.7987 -0.551373
-2.68092 11.6869 -0.472856
-1.65575 10.8579 0.989457
0.932976 10.8471 8.28422
-0.497771 12.1291 5.94991
-2.42652 12.476 4.30026
-5.42222 18.2618 4.19109
-5.68017 15.9993 3.76339
-5.79569 14.1088 3.44438
-7.18072 8.07674 0.815621
-8.30968 9.81238 1.60488
-8.27505 11.698 1.7811
-9.20487 15.2418 -0.890349
-10.8995 14.3302 -1.03069
-11.2835 13.5316 0.183685
-16.3221 14.2548 1.22358
-15.0759 13.3707 -0.0376682
-16.4361 11.8216 -4.15204
-16.649 13.0566 -3.42359
-22.8929 17.1506 -5.36064
-21.2414 15.7002 -4.81528
-20.2512 14.0632 -4.2618
-19.3972 9.51764 -6.92268
-20.781 10.6544 -7.56426
-20.5946 12.1542 -7.56061
-21.1335 19.248 -11.5082
-22.4027 16.1307 -10.4905
-21.8266 13.6787 -10.7732
-23.2455 10.4826 -13.9981
-21.5336 10.9933 -13.4477
-17.3998 8.90087 -14.7172
-18.3551 9.92272 -15.167
-17.6289 12.817 -18.5618
-16.9767 10.9522 -18.5896
-16.0958 6.64585 -21.4982
-15.4188 8.31844 -22.1358
-14.7672 9.33012 -21.2205
-11.7127 10.9307 -22.734
-9.2244 14.171 -29.3347
-10.3777 14.2976 -26.5508
-10.7746 14.447 -24.0428
-11.8035 19.2329 -25.2224
-11.1278 17.711 -20.6879
-11.0178 18.7729 -22.3827
-11.7138 18.03 -23.5625
timestep
8.98484 -3.57923 20.0222
10.0571 -5.73557 19.306
9.94034 -4.20875 19.0191
13.879 -1.40516 13.8481
12.7811 -3.20665 15.4807
11.3559 -2.89431 15.8801
9.41292 1.58245 13.8488
9.35928 -0.514928 12.124
9.22751 -1.76078 12.8678
13.4795 -5.56926 10.997
11.1257 -4.91482 9.85589
9.95951 -4.91189 10.7755
8.83698 -9.67914 16.1006
9.09384 -8.41305 13.7134
10.2309 -7.39411 13.6206
13.7223 -11.2944 16.9648
13.6702 -8.57289 16.7474
13.5736 -8.05693 15.3625
16.8953 -14.0991 13.1858
14.9916 -12.2293 13.5252
15.4737 -10.8175 13.482
19.6444 -9.48516 11.6423
17.8119 -9.76573 10.9028
18.352 -15.3227 7.82883
17.2936 -14.1748 8.93742
17.152 -12.656 8.57857
16.6041 -10.8678 3.84422
15.0126 -10.6045 4.98941
14.6901 -11.749 5.91075
10.2365 -13.1457 6.9654
10.368 -13.0892 5.10674
11.7187 -13.5754 4.59356
12.673 -17.8875 2.31173
12.799 -16.5349 0.994362
11.7882 -15.3746 1.28651
9.8817 -18.3497 7.38213
8.96881 -17.0919 4.75077
8.39052 -16.8888 2.31309
5.5451 -21.8776 -2.21154
5.54031 -20.5848 0.0528749
5.63827 -18.5507 0.207288
1.35997 -18.8226 -0.796531
2.13855 -17.5166 -0.764322
3.07426 -10.348 -3.24141
0.761329 -12.6252 -2.02748
-0.364251 -14.6136 -0.984185
-4.95878 -15.242 -1.92405
-3.7754 -13.9189 -2.48966
-0.292439 -10.3665 -5.10881
-3.25404 -10.0597 -5.25042
-4.02653 -10.4013 -3.94937
-7.31222 -6.88476 -2.50092
-6.86184 -7.86361 -4.04529
-9.90055 -7.33043 -9.85083
-9.057 -7.84653 -8.20306
-8.87602 -6.76737 -7.13299
-9.66942 -1.13977 -8.65002
-10.1431 -2.12227 -6.59212
-10.9663 -3.61147 -7.52143
-15.4967 -2.87575 -14.0897
-13.0006 -3.61469 -12.6116
-10.8896 -3.51113 -11.4163
-7.3717 -3.74732 -14.7335
-8.28575 -2.60543 -14.1795
-9.71848 -2.86692 -19.2331
-9.60488 -0.660017 -18.5515
-8.3161 -0.504245 -17.2016
-3.60171 1.52978 -16.5485
-5.395 2.0827 -16.8174
-5.71758 6.75557 -16.3442
-5.87731 5.76183 -17.4399
-5.90457 7.77595 -23.809
-6.49476 7.49808 -21.923
-5.62226 7.70743 -20.7399
-2.11189 10.141 -18.8989
-3.7797 10.8262 -19.7922
-2.58387 14.9355 -21.482
-3.93012 14.4072 -21.0693
-8.87716 18.9863 -19.7692
-7.58496 17.5921 -21.1933
-6.73204 16.4621 -22.6513
-4.0036 18.6315 -28.8528
-5.26827 17.3275 -27.4138
-6.32843 15.988 -26.4618
-4.79935 11.6685 -23.4837
-4.83373 11.6085 -26.4448
-6.05078 12.2938 -27.1066
-9.24734 11.3419 -30.2556
-8.78316 10.3377 -28.6998
-4.86903 5.07105 -28.14
-5.47798 6.90038 -27.9532
-6.94531 7.0704 -27.8877
-10.8518 4.73201 -25.9852
-9.04707 5.04995 -25.3502
-5.14507 2.37261 -20.8763
-6.14743 3.432 -22.1313
-7.56636 3.07659 -22.5553
-9.41166 5.15324 -18.795
-10.053 4.74454 -20.138
-15.6822 1.51505 -20.6941
-15.2586 4.79012 -19.2403
-13.478 6.38886 -19.6359
-17.4836 4.49053 -14.2435
-14.1455 5.55655 -14.5189
-12.8409 7.12754 -15.9382
-9.54015 7.64461 -14.0106
-3.58558 2.99848 -11.5724
-5.57091 5.57802 -12.1075
-6.93079 5.17119 -12.5085
-10.221 1.63301 -11.6617
-8.80161 2.30251 -11.1523
-5.42055 0.449884 -8.56648
-6.26998 -0.00373417 -9.69177
-5.58306 -4.59887 -10.6392
-6.68318 -3.60317 -9.35807
-4.24514 -4.6533 -5.32492
-5.62072 -4.06893 -5.70936
-7.47248 1.63464 -1.8225
-7.87791 -0.765478 -1.95736
-6.48436 -1.79313 -2.76499
-2.5521 -1.44591 0.0835534
-3.16176 -2.71011 -1.19861
-2.09826 -6.52596 -3.67335
-2.86405 -6.35724 -2.28043
-1.57736 -9.294 -0.236253
0.450123 -16.5185 3.14701
-1.50264 -13.5661 2.83737
-2.11695 -11.1452 3.08137
-2.68965 -7.38997 5.47057
-1.00823 -8.35445 5.51639
1.80992 -7.52597 7.93188
1.54154 -5.41119 11.9975
2.45196 -5.11397 10.7454
5.49197 -1.56937 10.6975
5.33128 -2.90159 12.0649
5.85193 -6.41126 17.6739
6.75476 -5.44213 15.4093
6.57719 -3.43972 15.4882
6.35004 0.286987 18.148
7.82777 -0.19771 17.11
11.3638 1.14615 17.2816
17.0581 5.35557 18.4346
14.1402 5.28617 19.1898
12.0762 4.00673 19.6304
12.7918 8.74104 20.4236
10.2273 9.08194 19.907
9.98343 7.14234 20.021
6.34047 6.87786 19.7177
6.74965 11.4944 17.5427
5.4566 10.3928 18.4737
5.74198 9.77312 13.7976
4.35196 9.43975 15.0768
8.56704 4.84277 14.1729
5.79012 4.00357 14.1808
4.38486 5.68415 15.4943
0.637379 3.86675 17.7706
2.26216 4.62096 18.3808
3.38148 4.17055 21.9148
6.45024 1.05018 28.2683
5.31309 1.57362 26.355
4.15946 1.72719 24.732
2.40346 -4.04441 22.7809
1.86039 -2.38807 24.4472
1.60722 -0.728246 25.5587
4.19869 -4.95443 30.8368
2.61684 -2.60304 30.1813
2.02685 -0.266001 29.332
3.41469 4.23373 30.5305
2.12134 3.43908 30.1962
-1.51762 6.24955 29.0449
-0.328693 5.66364 28.2612
-1.70828 6.43822 24.065
-0.811829 7.31778 24.8045
1.8108 13.5227 19.0592
0.904271 12.5003 22.357
-0.700111 10.7776 23.1643
-5.62057 15.3327 23.7042
-4.61878 13.7017 22.421
-3.85505 12.182 21.3751
-3.31477 17.7852 19.0262
-4.60579 15.3913 17.9417
-4.23967 12.9575 17.69
-0.481005 12.2743 15.145
-1.54323 10.9165 15.9487
-2.40113 6.72567 17.5648
-1.24099 7.1574 16.1649
4.18905 0.195749 14.1362
2.4951 2.17859 15.3081
1.55047 3.86044 13.5375
0.13594 4.3651 13.7784
-3.36817 1.83855 15.5486
-1.54361 1.39631 15.1576
0.434216 -1.68918 16.6717
-0.301074 -2.24374 15.0371
-3.34675 -2.44276 10.7507
-2.70495 -4.21607 11.0287
-2.28895 -4.48603 12.5648
-3.47163 -8.15693 13.5887
-1.64217 -8.12376 13.4514
2.76564 -9.50762 11.5612
0.894072 -9.95513 11.1741
-1.77161 -12.7175 8.06035
0.160219 -12.8292 8.50166
2.37391 -14.9248 6.27943
4.45244 -12.9604 -0.918412
3.02363 -14.2313 1.73393
3.10927 -13.3483 2.86988
2.7509 -5.9574 4.27231
3.88658 -8.80088 3.07675
2.86212 -9.55148 2.25321
-1.64922 -3.73134 3.32204
-0.444552 -5.04303 0.946456
1.36904 -6.62204 0.314142
2.10232 -6.30632 -3.58866
3.03868 -4.98002 -2.67476
5.34375 1.86362 0.0618169
4.92836 0.0587486 -1.51
4.32673 -1.41278 -2.68963
2.05635 -1.52818 -6.99918
3.63956 -0.526201 -7.25199
4.80217 -0.862297 -6.36633
8.56331 -2.0784 -11.6764
8.25393 -1.2897 -9.54185
7.52174 0.376031 -8.69982
7.11377 7.75234 -9.73519
6.47479 4.79864 -10.1968
5.60786 2.62445 -11.0209
2.20091 2.01793 -18.2086
2.97054 1.88695 -15.977
3.29796 2.02688 -14.0602
2.09376 -2.3445 -10.1413
3.49523 -2.63872 -11.9129
2.48102 -1.43748 -12.9931
-2.29936 -0.869201 -14.1981
-2.23634 -0.776566 -12.2655
-0.935183 -0.310382 -11.7372
0.00682376 2.70409 -8.15703
-0.877398 0.982525 -8.19359
-1.64969 -1.3711 -4.46355
-2.37789 -0.241535 -4.9859
-0.521786 6.38921 -1.24214
-1.48144 4.70291 -2.49238
-2.40764 3.39176 -3.67181
-6.57805 4.15049 -7.87636
-6.12537 4.97947 -6.11617
-4.77616 5.48987 -5.71643
-4.32009 11.3501 -1.46999
-5.05275 10.146 -4.58601
-5.78231 9.02725 -6.79896
-9.495 8.55559 -10.0357
-7.58824 9.00851 -10.0844
-4.4752 9.17289 -13.7433
-5.63013 10.0785 -13.1253
-6.54462 14.3733 -14.8338
-7.28882 12.6342 -15.4417
-11.6174 10.9897 -17.5103
-10.4448 12.2128 -18.5872
-8.95949 12.0965 -18.6904
-8.55452 12.7201 -22.4085
-10.0223 18.6625 -26.0235
-10.804 15.9136 -26.07
-11.3717 13.874 -24.7036
-16.8095 12.8297 -25.0729
-14.2984 9.83889 -23.6409
-15.1386 11.6115 -23.0437
-14.9612 12.6208 -24.1564
timestep
-3.94221 -12.1613 12.5282
-4.25163 -12.6974 10.1488
-3.68923 -11.6417 11.1689
-0.308572 -5.50441 9.29546
-0.847094 -8.08701 9.52464
-2.32225 -8.35628 9.777
-6.76906 -3.0061 7.79466
-4.79533 -4.38973 8.81894
-4.2776 -5.60593 8.00825
-3.11446 -0.784884 6.75976
-2.48717 -2.70284 5.04105
-1.8756 -4.00241 5.64673
4.01945 -7.77032 4.89303
2.21338 -5.83983 4.68591
1.61419 -5.37157 5.97246
4.6899 -7.6062 10.2828
4.05916 -5.08061 9.91117
4.26449 -4.53037 8.47022
10.2211 -6.17959 4.57126
7.77317 -6.17657 5.46615
7.61731 -5.23064 6.70537
9.87297 -1.52137 7.4712
10.1584 -2.50272 5.86415
16.1653 -4.2278 6.5084
14.3404 -4.56212 6.20209
13.7241 -3.65259 5.18966
16.267 -1.21996 2.17321
16.2581 -2.88731 1.38888
16.168 -4.00715 2.4373
18.1839 -8.26491 3.34204
19.6022 -7.16744 2.69725
19.5912 -5.62687 2.9625
23.5998 -5.60092 -0.817147
22.7543 -3.99893 -0.205993
21.1899 -4.00519 -0.0211712
22.5983 -6.70787 -6.38701
20.7136 -6.96034 -4.06307
19.0629 -6.23961 -2.11565
12.4906 -4.31893 -4.4128
14.8783 -4.4715 -3.21129
15.2183 -6.21896 -2.29414
13.4391 -10.1556 -0.239526
13.306 -9.39218 -1.51067
13.1681 -7.00296 1.97441
10.4243 -5.63844 0.238965
10.032 -7.33589 -1.54947
5.49814 -8.65452 -2.97425
6.62349 -7.166 -3.17003
7.72674 -4.55645 -7.71703
6.73121 -3.04355 -5.49131
5.6093 -3.82996 -4.60527
1.73619 -1.29943 -3.93156
2.4781 -1.97663 -5.57468
0.72396 -0.64396 -11.9477
0.571811 -1.2655 -9.93783
1.59326 -0.616413 -9.13471
4.78104 5.2256 -11.0998
3.01336 4.24185 -10.0451
1.56212 2.99897 -10.2188
-4.90656 1.59866 -12.3845
-2.41136 2.93891 -13.1426
-0.0780222 3.70213 -13.6282
2.74645 5.13058 -17.2863
1.98452 5.70235 -16.1125
-3.13121 8.53322 -14.1986
-1.35596 9.39653 -15.3182
0.106089 8.98195 -16.567
2.99289 10.563 -20.0719
1.59504 11.4253 -19.1655
-0.57049 15.5818 -18.2935
-0.862548 14.2299 -19.0672
-5.34958 12.1072 -21.1934
-4.9135 13.9772 -21.4165
-3.52092 14.5157 -21.6545
-2.47726 18.011 -25.4634
-3.59493 17.521 -23.9287
-7.57915 19.5189 -22.2474
-6.50862 19.772 -23.2741
-8.51374 25.0094 -27.1533
-7.10013 24.1047 -25.4709
-5.83183 23.3875 -24.2154
-7.23058 24.9485 -17.9393
-5.48249 24.5841 -19.4439
-4.25912 24.3348 -20.9283
-0.908509 20.9417 -16.8766
-1.85137 20.3047 -19.5643
-3.25072 20.7256 -19.9773
-6.899 16.7983 -19.0788
-5.88211 18.3 -18.6817
-5.16027 22.1856 -15.7297
-5.69637 20.5568 -14.6252
-4.95583 19.3703 -15.0519
-8.79235 17.4545 -13.9566
-7.17334 16.4367 -14.0387
-4.57381 12.6477 -16.9747
-4.86512 12.3947 -15.0739
-6.13179 12.7019 -14.2111
-6.79965 8.49772 -11.8529
-6.3365 9.93816 -11.5753
-6.95176 14.3646 -8.46291
-5.55182 11.5797 -7.03657
-4.15575 10.2835 -8.71548
-2.24491 6.2881 -0.517832
-2.02273 7.09338 -3.91187
-2.07833 8.08891 -6.28126
0.98289 7.84929 -8.63599
1.82359 12.4369 -15.134
1.30084 10.661 -12.4122
1.81007 9.32481 -12.2125
4.47721 8.50227 -15.7539
4.7917 8.63937 -14.2724
8.43434 11.6167 -13.777
8.11891 10.2509 -13.5462
10.1489 11.2411 -9.15048
10.1613 9.77405 -10.4311
11.6717 5.09921 -10.6359
10.4289 5.88638 -10.2153
6.08867 1.39785 -6.62657
6.97911 2.68837 -8.45215
8.69214 3.50924 -7.84641
11.0525 1.70251 -3.91566
9.58793 1.12241 -4.9897
6.88872 2.93525 -1.56948
7.61728 1.61135 -1.82254
4.96895 -1.06954 -0.661339
6.62888 -9.23462 1.35327
5.46903 -6.00939 0.959051
4.08139 -4.81981 -0.63336
1.57363 -6.37173 -4.56765
1.17078 -6.39048 -2.63974
-2.01998 -8.34482 -2.23879
-4.87675 -11.3666 0.0550235
-4.82596 -9.91569 -0.0602792
-8.728 -8.90154 2.56248
-6.88863 -8.79821 2.79242
-0.980299 -9.36265 4.04029
-2.86849 -9.30575 5.84781
-4.61658 -10.0527 5.52113
-6.86605 -14.1877 5.63747
-7.05744 -12.6966 6.68794
-8.99726 -13.0757 9.83315
-7.48806 -6.92041 14.8468
-8.67653 -9.41128 13.7004
-9.36246 -11.8491 13.3818
-14.0412 -11.5669 16.6266
-13.1412 -13.9212 16.0871
-11.1878 -14.1205 16.0391
-9.67304 -16.9111 18.1234
-6.0774 -19.3795 19.6047
-6.33725 -18.6618 17.9015
-8.16028 -21.5719 14.4431
-6.62933 -20.4407 14.5715
-11.8118 -15.7052 11.1642
-9.6609 -16.9727 12.8035
-7.20449 -16.894 13.2124
-2.80985 -15.8355 12.189
-3.64245 -16.1118 13.894
-2.43098 -15.8188 17.4977
-5.44069 -10.447 20.5231
-4.01703 -12.2811 20.3662
-2.53423 -13.5396 20.5057
0.776909 -10.0169 25.1541
-0.16549 -11.9894 24.7038
-1.30991 -13.5159 24.1371
-5.87985 -7.18584 26.2115
-4.36371 -9.72928 25.8554
-4.10042 -12.1866 26.2884
-6.45739 -14.5826 23.114
-6.60732 -14.4678 24.638
-9.87175 -17.7577 26.2377
-8.39088 -17.7151 25.7271
-6.46964 -21.7466 26.2036
-7.25226 -21.2062 25.0518
-7.37568 -24.6756 16.78
-8.31031 -23.6027 20.0263
-8.77625 -23.5244 22.47
-12.9732 -26.4314 26.3714
-11.3164 -26.9585 24.8869
-10.1318 -26.9272 23.302
-15.6722 -28.4315 20.1281
-12.9989 -29.7912 20.1214
-10.5668 -29.7197 21.0399
-9.80528 -29.3657 16.2444
-8.60811 -29.2445 17.6908
-3.60516 -29.5564 17.9377
-4.95264 -28.1902 17.4266
-5.94169 -25.6353 8.74121
-5.14912 -27.7257 10.4562
-6.02296 -27.5002 13.0093
-5.15935 -26.71 13.8813
-2.55271 -22.6511 13.4025
-4.11809 -23.276 12.3777
-5.86339 -20.3154 10.335
-4.61648 -21.1093 9.23824
-3.89403 -20.8501 4.23492
-2.20528 -20.8983 5.19803
-2.10962 -20.1504 6.60255
1.34746 -18.0533 6.21549
-0.0679882 -17.0202 5.72412
-2.40811 -13.1607 4.48243
-2.05885 -14.7789 3.43746
-0.96003 -12.9511 -0.813667
-0.0569879 -12.8895 0.890911
1.86842 -9.76053 1.70253
-1.25786 -3.24499 -0.902543
-0.720411 -6.01586 0.795161
0.674983 -6.26142 1.236
3.94097 0.490383 3.88926
3.29986 -2.60296 2.89111
1.8655 -2.71453 2.36914
-2.95281 3.40219 4.10665
-0.975949 1.72829 2.71421
0.340615 0.482752 0.822758
0.240274 2.74282 -2.44407
1.62517 3.37943 -1.33509
5.62217 6.75001 3.73867
3.9493 6.74978 2.09639
2.67326 6.37955 0.680746
2.15058 9.0494 -3.68117
1.73947 10.2515 -2.19571
2.34855 9.92305 -0.792001
5.06748 12.3967 3.17034
3.04035 11.4896 3.55505
2.34241 12.4547 1.96301
-2.03121 18.826 1.5828
-0.00633176 16.8843 2.2293
2.39277 16.1878 1.94106
2.72226 19.9857 6.89517
3.56672 19.4554 4.77511
4.33358 19.3604 2.97678
9.30739 16.3861 3.97511
9.52664 18.6789 3.32744
8.08619 18.894 2.17358
8.87733 19.6109 -2.49202
7.32113 18.6112 -2.31414
7.38722 17.5305 -1.30644
6.34649 12.5792 -2.10114
7.85635 13.9566 -2.1893
11.2974 12.2892 -4.37489
10.1451 13.0633 -5.0986
6.52484 7.21952 -4.55632
7.2022 9.196 -5.38807
7.29619 10.8825 -6.35413
4.51846 13.0358 -11.632
5.02731 11.8531 -10.1383
4.64378 12.1375 -8.67132
-0.5315 14.3413 -3.05657
0.947221 13.5138 -6.0984
1.07773 13.1449 -8.64494
-2.3478 13.5298 -12.7153
-1.38892 14.2439 -11.3186
-2.90465 18.619 -11.7541
-3.10263 17.6012 -10.6878
-6.56132 18.2633 -6.74797
-6.15013 18.6761 -8.62853
-10.6639 21.7009 -12.6812
-9.5262 20.5092 -11.779
-8.9721 20.6772 -10.2738
-12.2037 21.6126 -8.59435
-12.669 26.1956 -14.6937
-13.4255 25.679 -11.9543
-13.5787 25.1576 -9.41614
-15.3095 29.1928 -7.27361
-12.9761 25.7933 -4.63282
-13.9994 27.3204 -5.33841
-14.9262 27.2133 -6.56846
timestep
-2.79001 -1.91685 -4.3815
-0.62633 -2.43901 -3.19282
-2.03587 -1.77756 -3.16146
-4.78274 -3.21023 3.3686
-3.17784 -2.92843 1.27126
-3.69082 -1.99833 0.21523
-9.00743 2.29997 2.15717
-7.45381 0.225112 1.89793
-6.03545 0.423797 2.00897
-8.27314 -2.33544 6.61364
-6.53 -0.403926 6.87804
-5.55372 -0.231718 5.77433
1.49828 -1.45662 7.37699
-0.968121 -0.304149 7.11757
-1.84938 -1.17746 6.2181
1.14514 -4.63597 3.72449
-1.1069 -5.47198 5.03292
-1.30242 -4.83051 6.43426
4.73135 -5.63927 10.5555
3.04175 -5.22508 8.58631
1.54149 -5.02659 9.05249
-0.452964 -3.80393 13.0016
1.53694 -3.55497 12.4371
3.80947 -0.917756 17.8257
3.48085 -2.29245 16.5099
3.51994 -1.8537 15.0935
5.42987 2.58322 13.2817
6.52454 1.03551 13.0383
6.65314 0.179991 14.3096
9.54435 -1.23031 17.7787
10.5302 0.240339 16.8856
9.68597 1.26178 16.157
12.7319 3.716 19.3022
12.304 4.90211 17.9168
12.1671 4.16025 16.6328
19.9905 1.45153 18.2869
17.2843 1.30712 17.0562
15.0475 1.96519 15.9966
12.3945 0.1435 9.33227
13.835 0.478956 11.5542
13.1965 -0.086643 13.3101
10.2289 -3.66266 14.7741
11.4514 -3.42723 13.8605
4.61517 -1.49127 11.2615
7.85401 -2.55046 10.334
10.3508 -3.29245 10.26
13.1198 -5.34053 7.11611
12.8323 -3.51054 7.3039
16.7139 -1.35641 3.0516
15.2705 -0.169029 5.28957
13.7802 -0.448212 5.30499
10.816 1.78554 2.28032
12.6145 1.52029 2.24231
15.7761 4.62142 -2.60694
15.3612 3.3199 -1.19461
13.9138 3.32109 -0.773705
11.9162 7.26584 -5.00714
10.9443 6.24828 -3.17386
11.8594 4.54397 -3.70204
12.9206 -1.78078 -7.07589
11.9931 0.99587 -7.351
11.8415 3.58692 -7.39989
12.3891 6.7229 -10.9624
11.4659 5.67196 -10.4981
7.57137 3.9654 -10.3563
7.5093 4.91625 -12.5021
9.16131 4.0644 -13.1789
10.6005 0.258561 -15.9184
9.96247 1.99603 -16.3404
9.13138 4.71101 -20.3944
8.507 3.57048 -19.55
4.80502 0.213989 -18.4655
5.04339 1.0199 -20.3238
6.34575 1.0275 -21.1667
7.63206 -1.08996 -25.5795
6.12957 -0.781168 -24.483
1.93158 -3.14627 -25.5874
3.44526 -3.31717 -25.7222
2.42721 -8.59471 -28.7305
3.27631 -6.44125 -29.0869
4.35562 -4.79413 -29.0053
0.166083 -1.77897 -32.2934
2.41946 -1.42933 -31.5756
4.31817 -1.47791 -30.9439
5.46738 4.12904 -32.6771
7.21347 1.78305 -32.2314
7.00158 1.17431 -30.8904
3.47446 3.16068 -28.5648
5.36288 3.19447 -28.0951
9.08815 3.21378 -25.001
7.83275 4.5721 -24.3914
6.44771 4.09488 -24.614
2.78464 4.05017 -21.6681
4.41598 5.03764 -21.4705
7.0635 8.90603 -18.693
5.47094 8.13739 -18.1141
5.24879 6.61006 -18.1378
3.69993 3.1406 -15.269
3.81238 4.62978 -15.1841
-2.55778 8.51941 -12.2944
0.470454 6.91984 -11.7874
2.92556 6.21 -11.7489
8.25151 4.70225 -6.09609
4.95948 4.44131 -7.16253
3.09234 3.84735 -8.77275
-0.213509 2.08803 -9.57592
-5.27836 -0.0567293 -8.57743
-3.92264 1.86382 -6.40137
-3.03993 2.88941 -7.18808
-1.43946 6.22072 -4.30534
-1.14276 5.76718 -5.74489
1.91016 8.54562 -8.27915
1.90393 7.59536 -7.12017
5.84705 10.1156 -4.64632
4.7116 8.51904 -4.64394
4.53803 5.2136 -1.11266
4.72331 6.74404 -1.32268
5.72842 11.2219 4.64197
6.2064 9.30913 3.21229
6.49959 8.05699 1.77187
10.5979 5.87012 1.44316
9.02246 5.42571 2.4465
7.92259 3.1127 6.38992
8.8988 2.84994 5.25851
9.33835 -0.91904 5.65282
5.22311 -4.77061 -0.499185
8.40316 -4.57445 1.01565
9.7428 -3.12636 2.67971
14.3379 -3.02119 0.264586
12.6113 -2.14071 0.445503
11.4352 -0.831551 -2.94978
7.90146 1.8182 -3.73674
8.40606 1.23562 -2.49675
6.02084 2.13662 1.68634
5.72029 0.926678 0.192308
0.622557 -5.11965 -0.0236786
1.65335 -2.66038 0.275075
2.40607 -0.899498 -0.231013
1.03145 3.66171 -2.33394
0.421524 2.1739 -1.30586
-3.01399 2.06269 -2.80291
-10.184 4.25404 -1.23169
-8.41399 2.11027 -2.23545
-6.44767 0.445969 -2.29013
-4.78329 -7.06714 -0.913748
-6.27717 -4.9181 -1.42004
-7.12432 -3.26626 -2.1245
-10.5195 -4.96346 -2.5146
-14.1235 -8.15007 -2.95086
-12.6174 -7.94091 -1.91389
-10.4173 -11.6714 -4.06915
-10.911 -11.4404 -2.21665
-5.65929 -13.6063 -3.74132
-5.96414 -12.2616 -1.08194
-7.86092 -10.8999 -0.0643114
-7.78151 -10.0535 4.19623
-8.25831 -8.66023 2.97933
-8.79042 -5.00646 2.0866
-13.5303 -1.42777 5.66304
-12.5993 -3.26114 4.56893
-11.9316 -5.06205 4.05909
-11.4587 -11.2947 7.19116
-12.2892 -9.83396 5.5847
-12.8221 -8.80848 4.00338
-15.2377 -13.0237 -2.0431
-15.5404 -11.9681 0.756068
-15.8189 -10.67 2.96859
-19.314 -13.226 5.09089
-17.7823 -13.1791 5.1102
-16.6497 -16.9907 7.70006
-16.4113 -16.562 6.23855
-15.2159 -19.2477 2.53369
-15.8969 -19.3969 3.94132
-18.8774 -27.293 3.07202
-16.8282 -24.6327 4.0544
-15.2735 -22.9704 5.10734
-12.387 -25.7817 10.116
-12.0191 -24.3413 8.39911
-11.8886 -23.0657 6.95028
-9.13939 -29.016 2.6596
-8.76532 -26.3354 3.84195
-8.60598 -24.3585 5.38356
-6.65187 -19.7889 5.44602
-6.69795 -21.2582 4.23826
-3.79876 -20.8368 0.579606
-3.53405 -21.7577 2.18161
3.85826 -19.7696 6.52018
1.29174 -20.1964 7.42757
-0.25368 -21.6899 5.74988
-0.987156 -20.7484 4.7371
-0.0137369 -17.1121 1.61325
0.847613 -17.6763 3.26032
3.87058 -15.4262 4.38893
2.44442 -15.1119 5.46049
2.15018 -11.7312 9.32846
0.466009 -11.8174 8.44029
0.422895 -12.3317 6.99832
-1.23267 -9.51335 4.79932
0.559427 -9.50791 4.45476
4.61629 -8.0251 1.94487
4.09164 -7.86599 3.86459
6.73701 -4.92433 6.74091
5.46621 -4.68221 5.26384
5.58146 -1.32128 3.51107
-1.5593 2.02189 3.04372
1.1705 0.251828 3.58922
2.56803 0.852005 3.6382
3.09055 8.34283 6.27266
3.07588 5.48523 4.47028
2.51869 4.22298 5.25133
4.28988 5.4945 11.3991
1.62349 5.98209 10.1341
0.262482 5.28454 8.15528
-3.3035 6.5593 6.9407
-2.10416 7.95075 6.85465
-0.583603 13.8953 4.23609
-0.984879 12.4884 6.0605
-1.8072 11.6929 7.64471
-5.17384 11.8566 11.4089
-3.78615 13.1207 11.7604
-3.07187 13.7756 10.561
-3.60133 20.8925 12.3498
-3.09034 18.9972 11.1962
-1.96097 17.3641 11.285
3.10904 17.8438 18.1518
1.24487 16.5325 16.3708
-0.708636 16.3636 14.7131
-3.03808 19.3864 20.3136
-3.65685 18.3698 18.3118
-3.87319 17.6738 16.5002
-7.24625 21.4682 12.5124
-6.73685 21.6908 14.7315
-6.71096 19.8007 15.2611
-11.2135 17.7958 15.4166
-9.91002 16.2959 15.0752
-8.70798 16.7117 14.227
-7.22886 17.6418 9.70287
-8.13238 16.1339 10.5921
-8.99655 13.1864 6.94002
-8.47579 13.1685 8.42933
-6.79615 6.49207 11.1168
-6.50295 8.2239 9.65451
-6.60187 9.85281 8.44214
-5.84057 11.2241 4.0423
-6.53886 9.38909 4.03321
-7.66896 8.94669 4.96768
-14.3938 4.79642 5.5491
-11.8741 5.67096 3.3066
-9.33856 6.04721 3.24228
-5.14712 4.28597 1.92294
-6.45566 5.20149 0.95887
-5.09472 6.45235 -3.31528
-6.29804 5.72369 -2.746
-9.55156 3.81697 -5.90417
-7.75097 4.44844 -6.04232
-5.30006 4.62199 -12.0506
-5.5986 3.98926 -10.2743
-6.6756 4.88444 -9.65508
-8.25357 5.82318 -13.0216
-8.79146 13.6191 -11.7253
-10.1987 11.0304 -12.4249
-10.9719 8.53533 -12.5063
-14.2718 9.58172 -15.0496
-15.7352 7.21983 -10.9819
-15.8333 8.39323 -12.5341
-14.6399 8.19942 -13.4991
timestep
-11.2927 -1.2127 15.3695
-9.82572 -2.76445 14.0307
-10.3742 -1.29473 14.1615
-3.90607 1.59041 15.7201
-5.77413 -0.00871274 14.7911
-7.07659 0.624298 14.2453
-6.51832 6.84697 10.6988
-6.15982 4.88045 12.4208
-6.15109 3.51835 11.8268
0.896147 3.1508 9.88557
-1.4159 3.87089 11.0304
-2.53023 2.81019 10.9302
-1.72166 -4.33225 10.7409
-1.78561 -1.70078 10.4268
-1.38838 -0.83992 11.6125
0.253884 -6.00585 14.4298
0.8012 -3.48892 14.9275
1.23836 -2.66255 13.6902
6.16911 -7.2254 11.0441
3.93153 -6.09728 12.1454
4.13931 -4.61987 12.2155
1.80089 -3.05337 8.15939
3.7502 -3.10963 8.7211
5.39451 3.22441 8.39446
4.68859 1.43201 8.94381
5.28512 0.274616 8.19371
8.30493 1.84376 4.09044
9.22101 1.08516 5.62997
8.68723 1.47541 7.08087
11.373 6.26484 10.5075
11.0711 4.72766 9.34044
9.91515 4.82904 8.43077
6.0642 7.76208 6.81698
7.63981 8.06716 5.73159
8.90206 8.09496 6.57546
8.26208 13.6051 11.9542
9.11948 12.824 9.21521
10.2084 11.6752 7.20094
14.6837 12.7469 1.38281
13.8038 13.5683 3.77918
13.099 12.0606 4.7874
14.6723 7.59426 3.94648
14.881 8.67003 5.07254
15.3945 8.10121 10.8745
17.8975 7.536 8.60606
18.3784 8.01297 6.12122
22.1233 9.1725 2.75029
21.0903 7.7594 3.57224
20.641 2.87792 0.384498
22.2912 3.20908 2.82111
23.094 4.55764 2.92955
27.9512 2.8982 1.77969
26.2676 3.50113 1.04596
24.3467 4.80875 -5.04404
25.4982 4.5232 -3.45178
24.9715 3.43952 -2.40795
22.405 -1.52649 -0.693273
21.961 -0.26682 -2.53211
22.8463 0.772916 -3.98965
26.2859 -1.06075 -10.5369
23.8305 0.0283545 -9.19064
21.8542 0.317952 -7.5575
17.3552 1.06951 -6.84617
18.1242 -0.199489 -7.28184
15.7784 -6.71072 -9.52284
15.8577 -4.69898 -8.33833
15.4125 -2.77641 -8.35447
11.8701 0.238867 -8.91989
11.7358 -1.69025 -8.70366
8.41352 -4.99439 -7.99735
8.98714 -4.15069 -9.13418
5.19436 -1.91485 -13.8432
6.48562 -3.0239 -12.9169
6.09063 -3.08617 -11.3909
1.02437 -3.37186 -9.84991
2.6819 -4.22232 -10.3174
3.74055 -8.12045 -12.9212
2.87835 -7.76558 -11.7329
-1.49164 -12.752 -9.14852
0.565879 -11.6612 -9.3576
2.33783 -10.8881 -9.59843
7.65958 -16.1873 -8.27306
6.5466 -14.1969 -8.7183
5.75547 -12.4356 -9.11212
8.49651 -6.29972 -12.4231
7.21249 -8.04612 -10.5473
7.43591 -9.5108 -10.9066
10.8927 -11.3057 -13.4779
11.0548 -9.96082 -12.114
13.6738 -4.12013 -11.6475
12.7649 -5.86389 -11.3467
12.0628 -6.36046 -12.6271
13.3521 -3.49587 -17.1788
12.5411 -3.98186 -15.4918
9.85942 0.232259 -13.0993
9.68299 -0.197733 -15.0343
9.61446 -1.53521 -15.8273
6.35942 -1.87594 -19.3915
7.39655 -0.97134 -18.8581
10.4993 6.0054 -20.3708
7.9655 3.71299 -21.0589
6.04218 2.43394 -19.9692
0.143127 -0.155971 -15.8234
1.34648 2.31902 -17.9288
2.3695 3.61915 -19.8218
0.392938 6.41951 -21.3597
-4.69318 8.48403 -22.37
-3.41264 8.71549 -19.2783
-1.9579 8.56255 -19.2068
-0.712541 7.62092 -14.5705
0.000998497 7.87527 -16.0387
4.83169 8.34829 -15.2627
3.67419 7.24999 -15.6435
5.82759 2.77425 -15.244
4.54147 3.76932 -14.1173
3.28817 1.36183 -10.1268
4.29616 2.44523 -10.5291
8.87762 5.52558 -10.8394
8.30918 3.4641 -9.66041
7.57422 1.96654 -8.67543
8.34489 2.50517 -3.7524
8.35513 1.14362 -5.01166
10.486 -2.91347 -4.22565
8.93456 -2.60627 -4.34271
7.2021 -4.64826 -1.64388
4.77695 -0.100897 2.98723
3.76819 -2.00027 0.307262
3.52831 -4.14248 -1.18251
1.11923 -8.28896 -3.4059
0.899442 -6.43984 -2.94553
-2.71912 -5.6958 -3.31439
-3.89369 -1.33069 -1.65498
-4.00996 -2.74883 -1.19771
-6.36359 -4.40828 2.51619
-6.47555 -2.59718 1.7999
-4.81995 2.65068 2.25595
-7.44099 1.98151 2.16715
-8.38935 0.448283 3.10054
-11.8441 -0.491071 6.02587
-11.0828 1.11372 5.53316
-12.0626 4.4178 7.04893
-9.84326 3.96613 15.5509
-10.1741 3.90831 12.7589
-10.0075 3.76157 10.1294
-9.45681 -3.18173 7.13955
-8.99932 -1.75401 9.36864
-9.96909 -0.0829786 9.93819
-12.9462 -1.81099 11.6173
-15.2396 -5.8254 13.2354
-13.3678 -5.57539 12.5958
-13.9647 -5.6488 8.02405
-14.2994 -7.17852 9.21213
-11.1254 -11.7268 5.7223
-11.5876 -11.766 8.67957
-13.2542 -10.6291 10.1307
-16.0383 -11.4035 13.6916
-14.1941 -11.8474 13.6209
-12.235 -14.7557 15.4057
-12.6539 -12.1162 21.5999
-12.8184 -13.8584 20.1463
-12.5783 -15.5594 19.0665
-15.587 -16.7954 24.2605
-15.4515 -17.3423 21.9584
-15.2572 -17.9158 20.0662
-16.4335 -18.6703 13.6535
-16.3966 -20.8658 15.6336
-17.5632 -20.1438 17.8164
-18.8563 -24.0471 20.1027
-19.525 -23.2241 18.9658
-24.0921 -23.5416 17.4335
-23.2609 -24.1636 18.4832
-26.1191 -27.1305 20.4643
-25.1781 -27.3426 19.2688
-30.8906 -26.2999 15.1692
-28.0329 -28.224 15.5305
-25.5131 -28.3952 15.64
-25.5702 -23.1365 10.8314
-24.4686 -24.6243 12.2245
-23.5427 -26.2023 13.1913
-16.7848 -30.6595 13.4984
-18.6206 -28.2964 12.9937
-19.848 -26.0882 12.6048
-18.4938 -21.6868 11.1793
-17.6144 -23.318 11.2884
-12.7619 -24.5911 10.1485
-13.6989 -23.3355 11.1522
-9.86672 -17.1063 16.6412
-12.1978 -18.7273 16.4964
-11.9554 -20.6777 14.5822
-12.6352 -20.3393 13.2928
-12.9237 -16.5009 10.7783
-11.3699 -17.1075 11.8565
-8.17039 -15.0092 10.8471
-8.60174 -14.6477 12.5698
-6.03648 -11.656 15.5871
-7.77605 -11.9643 16.3157
-8.7897 -11.9571 15.1812
-11.4454 -9.04885 15.548
-10.3019 -8.61045 14.1629
-9.29149 -6.31701 10.3924
-8.34214 -6.20159 12.0898
-4.36089 -3.88469 13.4662
-5.65365 -3.50575 12.0392
-5.31557 -3.33506 8.21713
-6.69734 3.81067 5.76621
-6.07297 1.03238 7.44649
-4.95805 0.191727 6.90216
0.589572 3.13578 2.47751
-1.48869 1.42182 4.38189
-1.93095 2.08364 5.63511
4.77483 4.76292 5.39794
1.93218 5.42273 6.07866
-0.54986 5.69863 5.92488
-3.45336 8.31904 4.6608
-2.48338 7.59081 3.19983
-2.6016 4.05681 -2.0293
-1.61777 5.95403 -1.05412
-0.720387 7.48796 -0.109061
-1.44348 9.16875 -3.44572
-1.6722 10.8394 -2.40675
-0.557486 10.9885 -1.30596
2.53227 12.6615 1.74794
2.69577 14.3758 0.347538
0.6665 14.3323 -0.110795
-3.82188 19.0774 4.18109
-2.88668 18.142 1.52794
-0.865777 17.8101 0.117969
0.508608 25.3596 -0.764286
0.469898 23.0686 -1.05002
0.298977 21.1326 -1.3802
5.29584 18.0802 0.543903
4.54696 19.4645 -1.15551
3.34275 19.3006 -2.67206
5.76744 15.6352 -3.64617
3.90604 14.7642 -3.67081
2.88718 15.8182 -4.21051
-1.55289 15.0909 -6.02051
0.0144126 13.9951 -5.94171
-0.886588 9.7172 -8.25021
-0.143356 11.1058 -8.42129
2.48637 11.2331 -15.3492
0.813488 11.9515 -13.9196
-0.286986 11.6417 -12.2453
-5.68834 11.0107 -12.2384
-4.72758 11.4972 -13.8858
-3.44441 10.8244 -14.2396
-5.91974 11.7543 -21.641
-3.82788 13.139 -19.155
-2.26001 12.7543 -17.1503
1.40399 13.7384 -19.9651
0.951136 14.5623 -18.1821
1.02516 18.2255 -21.1627
0.64131 18.0546 -19.6273
-1.33961 20.9386 -16.6088
-1.86957 20.722 -18.5628
-1.37386 25.838 -19.07
-0.883263 24.8548 -20.6359
-1.66835 23.5517 -21.1378
-1.9853 23.4573 -24.9347
4.57543 24.8238 -24.7519
2.61114 24.7125 -26.8997
0.245411 24.9014 -27.7071
-0.902234 26.7799 -32.3682
2.34052 23.9572 -31.5087
0.524786 24.0476 -32.2233
-0.30373 24.9544 -31.4781
timestep
-2.00847 -3.52908 14.1454
-4.36095 -2.76466 14.3991
-3.36718 -3.94938 14.2591
-6.55278 -7.11435 11.245
-4.5331 -5.97977 9.99307
-3.31986 -5.77218 10.9342
1.56729 -5.88726 12.3388
1.01952 -7.15918 10.0772
-0.00773818 -6.56289 9.22947
-3.46003 -11.339 5.67453
-2.84516 -9.09582 6.79643
-1.5322 -8.49039 6.29229
-0.705053 -3.06755 1.66658
-0.57257 -4.47843 3.94668
-0.48107 -6.0117 3.74385
0.803331 -4.59774 -1.57799
1.60663 -6.91255 -0.666498
1.89663 -6.88451 0.866516
4.95898 -0.470827 1.78278
3.29473 -2.48341 1.48628
3.87754 -3.80178 1.86677
7.82698 -3.05519 4.17981
5.97643 -3.22704 4.82035
4.86761 -2.45816 11.3047
5.42623 -3.46033 9.69315
5.53746 -2.51349 8.46392
5.04265 1.93751 11.0587
6.56491 1.96088 9.84702
7.33795 0.630594 9.82691
12.7266 -0.475618 13.2234
11.8377 0.217017 11.7069
10.5213 0.87848 11.8753
12.9072 4.76618 14.6446
10.9505 4.75916 14.6967
10.1785 4.2927 13.4283
13.9059 9.91715 7.8987
13.0281 7.76765 9.73874
11.3108 5.94229 10.3192
5.51028 4.28822 6.55982
8.18578 4.76657 6.84759
10.1692 4.52316 6.91276
12.9487 1.77493 4.07004
12.5959 3.23434 4.27254
12.7951 8.33245 -2.34368
12.6686 5.11914 -1.08688
11.4588 4.2486 0.944346
7.39615 2.68808 -1.29401
9.10008 1.85045 -0.831965
6.56534 -3.40015 -0.862723
9.4582 -2.88784 -1.76552
9.72483 -1.45102 -2.39203
10.3056 -0.814197 -7.58347
10.0537 -2.06061 -6.18199
10.1064 -8.56921 -6.86735
9.39075 -6.77922 -7.17325
10.4967 -5.72853 -6.81643
17.7071 -6.22328 -7.00241
15.7335 -5.5494 -7.91564
13.9607 -6.28333 -8.4902
14.6099 -10.5858 -14.4015
14.3089 -10.6034 -11.5564
13.8358 -10.0165 -9.11824
17.2997 -12.7336 -7.55815
15.7599 -12.7897 -7.37667
15.8904 -12.0072 -1.16618
16.682 -10.7311 -2.90637
15.0858 -11.5289 -3.85691
11.969 -7.94337 -2.78322
11.6819 -9.85601 -3.04133
7.8823 -12.1259 -1.38623
8.34447 -11.4883 -2.67327
1.98698 -10.5306 -3.38358
3.87583 -9.93656 -3.45084
4.94213 -10.4623 -4.33395
5.49373 -10.6468 -8.80637
4.87952 -9.08955 -7.7479
4.56312 -4.7397 -9.80072
3.55893 -5.84948 -9.30795
-2.57011 -5.00603 -8.3229
-1.07162 -5.59466 -10.0497
0.339785 -6.13296 -11.2174
-3.53841 -2.69499 -14.4351
-1.77123 -4.12774 -14.5797
-0.180767 -5.24203 -14.841
6.86825 -2.3796 -15.617
4.03573 -3.11783 -15.0193
3.43019 -4.28852 -15.6946
6.63766 -6.57888 -18.4124
5.72571 -7.11538 -16.7989
3.47232 -8.22343 -13.205
5.1859 -9.03231 -12.819
6.46321 -8.14938 -13.1536
9.88179 -10.3022 -11.1364
9.45215 -8.46074 -10.9728
12.6629 -2.68434 -12.1001
11.5509 -4.3196 -12.4289
10.3237 -4.76611 -11.5764
7.29693 -1.48401 -9.89724
7.9736 -1.79444 -11.2204
10.0458 5.02095 -8.89285
10.1398 3.10207 -11.8862
8.32894 1.63677 -13.0106
0.164162 0.00235117 -12.9215
3.15353 0.73484 -14.5565
5.49547 1.3163 -15.4099
5.51074 1.28891 -19.1419
3.65684 -0.664168 -24.1517
2.96979 2.38993 -22.9869
4.14987 3.05887 -22.2236
1.76589 6.14673 -19.6215
3.14554 6.10795 -20.2194
5.64415 10.0281 -19.1139
5.305 8.63686 -18.3478
1.71662 10.9964 -17.1258
2.91971 10.0208 -15.8207
-0.354245 7.09137 -14.5429
0.756793 7.65314 -13.6936
0.229376 5.16154 -6.22785
0.885319 5.5254 -8.54644
1.57908 5.75828 -10.2891
5.41575 3.33472 -10.3306
3.61381 2.61111 -10.0398
1.89055 -1.85711 -9.66164
2.19897 -0.675386 -8.69905
2.70467 -1.76914 -5.17465
8.089 -6.51047 -3.31943
4.73509 -5.8039 -3.77399
2.61235 -5.44679 -5.15124
-0.554227 -8.8382 -7.26534
-0.699309 -7.44546 -5.80301
-2.63362 -8.26132 -2.65634
-6.22112 -10.9745 -1.98121
-6.24954 -9.4233 -1.94806
-10.6711 -10.1713 0.356137
-9.65075 -8.8271 -0.341341
-13.4908 -2.15382 0.0326956
-11.4803 -3.75393 -0.698951
-10.1526 -5.02937 -0.0904796
-8.16519 -3.01329 4.13527
-9.82823 -2.91336 3.14306
-11.0821 0.0105754 4.96934
-10.8324 2.64958 11.7786
-9.21224 2.1178 9.34975
-8.20272 1.25221 7.21264
-7.26305 -1.72613 12.0027
-5.26876 -1.13221 10.3606
-5.63966 -1.18203 8.46611
-4.29715 -4.09759 6.27014
-6.7721 -8.03114 6.67266
-7.24884 -6.26443 7.08496
-10.2775 -3.15336 8.42277
-10.175 -4.88711 9.10535
-16.6228 -7.71482 4.92245
-15.058 -6.51139 7.22482
-13.405 -6.82627 9.13735
-13.7438 -8.11131 13.5011
-13.1413 -9.23509 12.0312
-13.8389 -12.9697 11.3383
-11.1235 -18.8125 12.8758
-11.1259 -17.0207 11.3413
-11.0354 -15.2638 10.2453
-6.19602 -16.5103 5.30485
-8.42724 -16.7338 5.88881
-10.1598 -16.6984 6.96096
-9.58687 -23.3472 2.00891
-10.4085 -22.3171 4.69171
-11.3622 -20.2213 5.64809
-16.0444 -20.1597 6.67415
-14.7874 -20.9196 7.10961
-15.3135 -24.6825 9.9429
-14.958 -24.533 8.41974
-15.415 -28.6658 6.32788
-16.3809 -27.6105 6.76668
-16.2568 -33.714 11.1617
-17.3209 -30.4055 10.6357
-18.4467 -28.2609 9.86686
-20.0003 -27.5294 17.173
-19.8216 -27.0384 14.9186
-19.5888 -26.6715 13.0559
-22.2029 -23.6757 7.21236
-20.2802 -23.1316 9.37215
-18.9511 -23.3041 11.4789
-15.2351 -20.5297 12.5745
-17.1118 -20.5917 13.0187
-18.8939 -17.5842 16.385
-18.7107 -17.349 14.4687
-21.8612 -9.87965 10.6658
-20.1465 -11.9585 9.69867
-20.196 -14.1874 11.372
-19.0074 -14.2198 12.3758
-15.9715 -11.427 15.0819
-17.2884 -11.1178 13.7706
-17.4343 -8.2778 10.9715
-16.7179 -9.83358 10.2408
-15.8909 -11.8087 6.30043
-14.1712 -12.1396 7.04697
-13.8618 -11.206 8.2098
-10.122 -10.2557 9.03913
-10.6391 -9.21018 7.49341
-11.6147 -6.70161 3.63965
-9.85712 -7.60687 4.20598
-5.40466 -8.47346 2.34549
-6.59895 -6.85345 2.53434
-5.4165 -3.58437 1.07643
-8.37835 0.54851 1.33851
-5.91943 0.370871 3.59625
-4.78496 -0.548408 3.21745
1.74368 -0.840155 7.09179
-0.628864 0.133843 5.0818
-2.04866 0.269384 5.70182
-1.65462 8.30652 5.08453
-0.877551 5.58166 6.20304
-2.79487 3.91342 6.35803
-5.9738 6.00621 7.29138
-5.81346 5.99902 5.43027
-7.77123 6.63969 -0.38856
-6.81034 7.85313 1.3539
-5.6892 8.68881 2.73255
-7.92898 14.5059 4.09379
-7.52711 12.6311 4.26451
-6.02175 12.2123 4.03986
-2.82032 17.7813 4.90567
-2.53403 15.5098 5.08063
-3.58579 14.28 6.1855
-7.60602 12.8596 11.4632
-7.02572 15.0128 9.53231
-6.4554 16.4257 7.53702
-7.36517 22.1028 10.9742
-6.82368 21.1852 8.86815
-6.40462 20.2456 7.11872
-7.1907 24.1507 2.81004
-6.81893 21.9517 2.41456
-5.39284 21.782 3.73818
-0.570584 21.0803 4.94554
-0.655407 22.6378 3.77581
-1.97785 23.3801 3.7587
-3.54362 27.5097 2.62715
-2.43636 26.3875 1.48835
1.0977 29.4667 0.546213
-0.186045 28.9655 -0.0453317
-2.18981 31.5543 -6.92644
-0.947288 30.6992 -5.14509
0.153786 29.8347 -3.6495
4.3914 29.9499 -2.23965
4.63635 29.9011 -4.1837
3.63694 30.6132 -5.05462
2.21209 34.431 -11.7149
4.65613 33.9634 -9.37006
5.31412 31.7359 -8.34147
6.97844 27.9475 -10.5051
8.02895 29.2599 -9.508
12.657 29.8921 -8.6384
11.6456 30.1294 -9.85334
13.6513 29.901 -14.3045
14.3606 29.8177 -12.4646
17.5683 29.885 -8.25142
18.3488 30.1702 -9.96387
17.7552 30.978 -11.1854
20.2768 33.0213 -13.2443
24.4356 33.1333 -6.4828
23.1269 31.6418 -8.77212
23.1733 31.4648 -11.3507
25.6173 28.5103 -14.0645
25.6725 27.4471 -9.26016
25.2057 27.0596 -11.1775
25.1886 28.3696 -12.0846
timestep
2.24683 -0.232522 19.4226
4.63383 -0.615251 19.4985
3.4944 -0.00703999 18.7423
5.35915 4.96475 13.6573
5.65238 3.17226 15.6485
4.30133 2.38416 15.91
-0.707491 0.228455 11.5053
0.871878 1.94333 12.7634
2.28271 1.40561 12.9007
3.55964 -2.71133 7.13359
2.19698 -1.56899 9.13541
2.88227 -0.367981 9.59506
7.00003 2.13325 6.37028
4.39807 2.67702 6.06159
3.67165 1.36025 6.26208
1.52059 -1.78836 1.4934
3.99854 -1.97942 2.62469
4.68112 -0.672876 3.03373
2.76923 5.2262 -0.662467
2.69365 3.22678 1.0764
3.92013 2.35582 0.922059
8.53371 4.55509 0.269306
6.79504 4.86082 0.985062
5.43409 11.271 2.57783
6.36297 9.56637 2.35084
5.88716 8.59822 1.32351
3.29557 11.3386 -2.82218
3.68146 9.4488 -2.7629
5.08651 9.11593 -2.38264
7.80132 7.24548 -5.78565
8.05101 9.09011 -5.99891
6.81026 9.95353 -5.67516
6.87694 13.0658 -9.74852
5.22656 12.9467 -8.67319
4.78456 11.5308 -8.39735
3.70594 8.34471 -16.9833
4.10119 9.43117 -14.1242
4.10405 9.53421 -11.6193
1.32024 4.14738 -7.68739
1.1384 6.0782 -9.5441
2.57516 6.17752 -10.9113
4.6119 2.88156 -13.1694
3.1474 2.79245 -12.669
6.99293 -4.49395 -10.5299
4.42517 -1.95552 -10.2978
2.4014 -0.39904 -10.8672
-2.16245 -0.461379 -9.76874
-0.594479 0.0220477 -8.79018
-3.31902 2.37615 -4.24918
-0.503473 2.18491 -4.63853
-0.05132 0.861862 -5.15655
1.81705 -3.0304 -2.97643
0.0311734 -2.27755 -2.88962
-4.69698 -4.60711 0.751212
-3.37128 -4.75919 -0.65097
-2.06255 -4.06085 -0.3166
-2.09642 -6.6863 5.73022
-1.22905 -4.74072 4.88103
-0.777175 -5.41997 3.08247
2.97151 -12.4047 -0.646441
1.98693 -10.3332 1.29708
0.64396 -8.93454 2.90167
2.09085 -10.4396 7.03618
0.985608 -10.9811 6.27269
0.0933616 -8.35689 9.88554
-2.11854 -8.94533 9.98129
-1.97191 -10.1643 8.49018
-4.5195 -8.39698 4.1463
-4.08347 -9.74409 5.3708
-5.81821 -13.9569 3.74209
-5.3857 -12.5891 3.14919
-5.60359 -13.0994 -3.48711
-5.56983 -13.4506 -1.5251
-6.39495 -12.7334 -0.54606
-11.1423 -11.2018 -1.70913
-9.63315 -12.0581 -2.54784
-8.23966 -13.822 -6.77967
-9.24167 -12.7907 -6.32947
-10.7737 -7.82541 -10.0973
-11.3816 -9.9856 -9.61361
-11.7438 -11.8921 -8.98394
-7.74477 -16.5706 -12.7855
-9.62385 -15.3828 -11.9141
-11.4135 -14.7285 -11.4362
-10.6683 -19.9582 -6.28682
-10.8183 -17.3126 -7.691
-12.0551 -17.3045 -8.74021
-14.1961 -20.5469 -6.00242
-14.9828 -19.0935 -7.00452
-20.0699 -18.1445 -6.96047
-19.5627 -18.9918 -5.29492
-18.1301 -18.6717 -4.76793
-16.9859 -21.2379 -0.793328
-16.7314 -19.3635 -1.36385
-13.0868 -22.8989 -2.07986
-12.698 -21.1789 -2.8977
-13.0965 -19.9076 -2.14229
-10.2636 -16.2008 -0.550814
-10.395 -17.2625 -1.67306
-7.1108 -16.715 -8.52088
-6.95992 -17.4957 -5.08983
-6.76944 -17.6134 -2.56144
-0.795002 -21.9563 -1.53922
-3.40749 -19.9986 -0.216006
-3.8851 -17.5026 -0.252951
-2.25903 -14.1139 0.348598
-3.92745 -8.88715 -0.37748
-1.40919 -10.1467 -2.13737
-1.52571 -11.6582 -2.43773
-0.284218 -14.4005 -6.26486
0.223577 -13.0387 -5.51533
3.73594 -9.94526 -6.48771
2.38701 -10.2993 -7.13376
0.119033 -9.08199 -10.9544
2.08857 -9.43626 -10.8035
5.22913 -7.66627 -13.9342
4.32923 -7.02142 -12.7329
3.83283 -3.44876 -16.0271
1.53909 -3.5967 -15.1817
1.87331 -4.31425 -13.3799
-2.17686 -4.79695 -10.9072
-0.390589 -4.57324 -10.4224
2.16775 -4.28041 -7.17866
1.10217 -5.26355 -7.099
-1.99785 -6.3505 -4.96807
-5.69671 0.67666 -7.24861
-5.93112 -2.85082 -6.78399
-5.53805 -4.70103 -5.01225
-10.4877 -6.43618 -4.38498
-8.81266 -5.88632 -3.56204
-8.51361 -7.41811 -0.0208321
-9.12829 -3.97648 3.28782
-8.44316 -5.29441 3.08958
-6.11916 -6.68055 7.56017
-7.59404 -6.08467 6.76358
-13.4031 -7.01754 9.6081
-11.2505 -5.45012 9.63419
-9.82196 -4.16665 9.25784
-9.56611 0.588107 9.7811
-8.95992 -0.832346 10.8971
-9.43673 0.0835631 14.4676
-12.9557 5.97858 10.8606
-11.1126 4.79941 12.8049
-8.80246 3.72023 13.2892
-2.14109 7.11424 15.7824
-4.62705 6.07728 15.8736
-5.42802 4.83818 14.6853
-2.63156 2.29378 14.4409
0.786788 5.03163 15.0218
0.515981 3.51692 16.2585
-1.74771 5.10215 20.3561
-0.834068 3.53413 19.8603
-6.65233 1.622 23.659
-4.27779 0.363996 22.3809
-1.7142 0.636782 22.243
2.19815 -2.00107 22.5056
0.642407 -2.13709 23.6028
2.48497 -1.4248 26.7615
1.83131 -3.12767 32.4331
2.84468 -3.9463 30.449
3.42788 -4.60233 28.7348
7.85438 -6.81887 25.7792
6.52418 -7.355 27.5531
4.76701 -7.55184 26.7708
3.64525 -15.9624 26.8645
2.98904 -13.1721 26.2007
2.68349 -10.6368 26.0661
-1.97034 -11.3382 24.6602
-1.16385 -10.4369 25.5464
-4.19215 -8.20372 27.7274
-3.53292 -9.44216 28.3625
-5.16142 -13.1861 26.2994
-5.17192 -12.6914 27.7925
-3.43475 -20.2886 28.219
-2.27969 -17.1045 28.8514
-2.74306 -14.8397 30.0254
-2.4459 -15.3736 37.4576
-1.87339 -14.5408 35.3658
-1.48528 -14.0284 33.5233
5.10217 -16.3508 33.2256
3.62676 -13.6968 32.9442
1.72389 -12.0685 33.6069
2.69745 -8.88637 30.0282
1.16775 -9.23874 31.2215
-2.36109 -6.08972 32.3735
-1.82682 -6.86033 30.7524
0.662133 -7.40491 22.3047
1.56251 -6.07281 24.4882
0.361158 -6.71879 26.8332
-0.983588 -6.06062 27.1724
-4.58883 -4.38996 24.6718
-3.00613 -5.19966 23.9922
-3.2867 -6.90459 20.5078
-2.33826 -5.36001 20.2931
-0.195378 -2.26776 16.889
-1.49666 -1.29069 17.8884
-2.71093 -2.08763 18.3253
-5.73162 0.42379 17.1538
-5.49162 -0.823112 15.8201
-4.79486 -2.76256 10.9701
-4.75058 -1.08674 12.1145
-5.09652 3.13146 9.63375
-5.72612 1.33205 9.32755
-3.68149 -0.761365 6.90206
-8.71803 -0.807669 6.77738
-7.17438 0.629642 4.20639
-5.86463 -0.0817051 3.83744
-3.69981 -1.57021 -3.22275
-5.22696 -0.404033 -0.599887
-4.32781 0.280673 0.371187
0.684104 7.79874 1.01566
-1.41739 5.71178 0.798817
-2.98691 3.90837 0.0380929
-6.28099 5.81628 -0.997654
-5.30344 5.38495 -2.56873
-3.62954 3.18158 -9.17413
-3.68285 4.98376 -7.65842
-3.78538 6.12613 -5.99038
-2.93038 11.1473 -5.01687
-2.01372 10.6908 -6.61832
-2.60718 9.54556 -7.49899
-4.15489 6.81926 -11.5515
-2.93455 8.56976 -12.2066
-1.67104 9.78452 -11.279
3.18077 16.6384 -13.5828
1.42702 14.2699 -13.9685
-0.280631 12.4972 -13.5479
-4.36617 9.80458 -18.5405
-2.27801 10.3492 -17.7168
-0.465509 10.6553 -16.9383
-0.523229 11.3726 -21.5314
0.537326 13.1472 -20.7847
1.68005 12.0041 -19.6241
6.33673 10.2109 -22.0254
6.38503 11.0251 -20.2999
5.44557 12.2 -20.0566
5.97944 16.7314 -20.8872
5.9966 15.2109 -22.2064
7.56748 16.6569 -26.2426
8.22166 16.8502 -24.8924
13.6468 20.4438 -23.8763
12.7985 18.8531 -25.2854
10.9187 19.4849 -25.4096
8.35597 24.9126 -28.5273
8.71838 23.3973 -27.2786
10.1622 22.87 -26.9934
17.4827 22.6455 -23.6584
15.1694 24.331 -25.7989
13.0252 25.2603 -26.9982
13.2794 29.7643 -28.8636
13.3486 28.0285 -29.6732
13.962 29.2779 -34.2532
14.7403 28.7002 -33.1701
19.964 28.2613 -34.0124
18.3617 29.3351 -34.2837
18.7957 34.9753 -37.747
18.9133 33.5086 -36.3815
19.279 32.0366 -36.7404
23.1185 31.8022 -36.8801
22.4629 39.1478 -36.735
23.1448 36.7113 -38.3324
23.4623 34.4709 -39.5897
27.3686 35.1702 -42.2911
23.1539 34.7739 -44.6892
24.92 35.3387 -44.1168
25.4598 34.6845 -42.8814
timestep
14.7995 -0.522429 13.8967
17.1659 0.067315 13.4607
15.6987 0.42915 13.2808
15.9598 3.32808 6.8063
16.6082 2.63839 9.23968
15.7087 1.43022 9.60072
13.4871 -3.38731 9.78409
14.8115 -2.70394 7.5394
14.873 -1.19633 7.04869
12.4928 0.551808 0.447811
14.018 -0.139799 2.47547
13.224 -0.665951 3.72063
8.4596 -0.20599 0.899282
9.08515 -2.29701 2.30716
10.5651 -2.73064 2.0741
7.68326 -6.34058 -1.55646
10.2457 -6.5176 -0.997619
10.9822 -5.16115 -0.90272
7.0844 -2.06833 -2.53213
8.83623 -2.82322 -4.39808
10.218 -3.05131 -3.88922
14.6854 -1.6108 -4.20596
13.0302 -0.509437 -3.97649
10.9432 3.29304 -8.84628
11.0983 1.54216 -8.02615
11.2398 1.7569 -6.5182
9.7711 6.32464 -4.28376
8.27288 5.06036 -4.7575
8.43325 4.22547 -6.02367
6.22169 7.91166 -11.0616
6.58216 6.26491 -10.0252
6.7656 6.56785 -8.59333
5.86266 11.6265 -7.15895
5.71721 10.3537 -5.66442
5.22859 9.01714 -6.05328
0.0365558 10.921 -12.6561
0.8469 10.5885 -9.82942
1.89397 9.31896 -7.93738
-3.47913 4.49608 -9.28967
-1.99192 6.06087 -7.77859
-0.081692 6.13339 -8.52132
-0.479238 4.73133 -13.2173
-0.646219 4.18594 -11.756
2.12629 -2.54242 -15.7922
1.56054 -0.517335 -12.8762
0.336049 0.624358 -10.9641
-1.99903 -3.00124 -7.67912
-0.599538 -1.78706 -8.12037
2.90991 0.356116 -3.77199
1.85972 -2.38988 -4.02149
1.74014 -3.03402 -5.39531
5.08038 -6.72591 -6.12522
3.10182 -6.64912 -5.61418
0.176948 -11.061 -1.87665
0.719763 -10.1319 -3.48234
1.77222 -9.02741 -3.10012
1.88342 -10.6634 3.07064
2.6725 -8.92056 1.90876
3.42587 -9.50439 0.266938
10.9463 -12.7336 0.229235
8.02693 -11.9187 0.250782
5.63089 -12.566 0.477745
7.41586 -15.1628 3.85095
6.06477 -15.3293 3.09856
4.15086 -14.9464 6.81311
2.23509 -14.2188 5.96007
2.54647 -14.937 4.15601
-0.805665 -13.1444 1.68611
0.0800958 -14.7653 1.29362
1.58725 -19.0995 -0.0870636
1.18303 -17.7343 -0.731601
-0.152535 -17.012 -6.35888
0.358628 -18.5472 -5.37675
-0.172572 -18.9282 -4.03316
-1.88903 -23.5452 -2.40762
-1.31082 -22.4905 -3.91406
-2.62139 -24.2144 -8.23818
-3.21264 -23.3273 -7.08545
-10.1864 -25.8208 -9.43095
-8.40306 -24.9759 -8.14659
-6.91265 -24.5052 -6.86931
-5.71263 -30.5208 -7.76518
-6.44535 -29.0325 -6.06568
-7.29915 -27.7116 -4.94286
-4.63674 -25.962 2.04103
-4.72227 -26.8768 -0.741033
-6.07269 -26.6599 -1.39591
-9.38059 -23.8299 0.259795
-7.5373 -23.4914 -0.224796
-4.25512 -20.6058 -2.90137
-3.9742 -20.2315 -0.998674
-4.29632 -21.3443 0.00405421
-2.56017 -21.6819 4.11828
-2.0777 -20.1981 2.95565
1.80859 -22.6897 5.62091
1.73568 -22.8218 3.62871
1.34494 -21.7679 2.70323
4.38942 -21.1538 -0.932838
3.35172 -22.1965 -0.543626
-0.545236 -27.4762 -4.30107
2.75409 -26.8196 -3.1296
4.74986 -25.2992 -2.40445
9.91176 -25.3819 -9.78755
8.83912 -24.4077 -6.63134
7.46675 -23.8363 -4.51438
6.00482 -20.4367 -5.42022
3.65403 -19.9465 -12.89
3.59869 -19.8391 -9.57253
4.98591 -19.5412 -8.92274
6.21202 -16.0882 -11.9296
6.09801 -16.269 -10.4404
1.74085 -14.1814 -10.2281
3.13809 -14.1777 -9.4818
4.29741 -11.6259 -5.12452
3.00758 -12.6643 -6.09536
-1.62459 -13.7707 -5.59081
-0.865254 -12.5351 -6.01389
-6.41932 -11.1248 -5.46107
-4.79551 -10.5548 -3.75782
-3.23029 -9.7784 -4.69017
-1.18234 -6.19405 -6.70506
-1.78973 -6.27495 -4.92617
-0.970226 -3.2017 -1.5537
-1.99777 -3.16149 -2.61342
-3.27612 0.22398 -3.63645
-4.79706 0.254588 -12.4579
-4.50891 -0.110819 -8.98516
-4.28994 1.45406 -7.00525
-8.20433 4.34094 -7.63528
-6.62563 4.40306 -6.47397
-6.84083 7.21241 -4.01416
-5.13163 7.24503 0.290493
-5.45876 5.98524 -0.694098
-5.88933 1.15117 -0.380402
-5.99673 2.5724 0.922457
-4.05871 -2.094 0.864954
-2.37395 0.0201173 1.12673
-2.76507 1.36701 2.55366
-1.85342 1.96226 6.93411
-0.830623 2.71637 5.47116
2.59079 4.65668 5.82748
9.33888 3.72421 10.8502
7.86405 2.98126 8.35692
5.62174 2.8465 7.36152
8.1981 -0.301051 5.7908
6.14945 -1.78867 6.67428
5.0968 -0.816029 8.03797
5.03993 -1.55351 11.7609
7.61948 -3.48251 15.0479
5.70821 -3.73986 14.821
1.63731 -6.52447 15.9853
2.7745 -5.16439 16.7373
1.4476 0.449593 22.0444
0.838521 -2.4478 21.4362
1.5375 -4.59283 20.3412
4.44241 -7.92685 21.8868
2.63942 -7.99918 21.4631
0.0574181 -10.5039 22.6722
-1.11323 -17.259 22.4937
-1.15304 -15.2284 21.3799
-0.839823 -13.5692 20.3857
-3.40804 -17.0243 18.159
-4.96605 -15.251 18.6106
-3.99878 -13.5132 18.2172
-8.1181 -13.0891 12.8173
-7.31808 -11.1345 14.9869
-6.86856 -10.9644 17.4909
-5.78798 -10.0873 22.0974
-6.88471 -9.73969 21.1158
-9.90968 -7.00341 23.2227
-8.45344 -6.89529 22.8453
-6.95093 -2.54873 24.5161
-6.85647 -4.0832 24.953
-11.9622 -4.76629 29.4188
-8.68011 -3.72908 30.1071
-6.58333 -4.43015 28.7805
-8.91496 -9.87017 32.2257
-7.26255 -8.69143 31.0621
-5.74534 -7.81953 30.265
-4.98044 -14.416 25.6684
-4.98854 -11.5702 26.5202
-4.30757 -9.07955 27.0328
-0.950707 -5.81502 25.1332
-2.64612 -6.5855 24.6442
-5.34224 -4.92279 21.0541
-3.90905 -6.22416 21.1765
-1.14956 -12.5859 15.6392
0.000866113 -10.4084 16.8833
-1.64328 -9.23573 18.688
-2.52489 -8.14367 18.1432
-4.46644 -7.46725 13.4108
-3.42884 -8.89883 14.4492
-2.77049 -11.1185 11.2137
-1.24442 -10.2809 11.7329
3.50978 -10.5395 9.22832
3.40151 -9.15644 10.6116
2.0595 -8.40827 10.8363
3.14354 -4.56891 10.632
2.60115 -5.08859 8.92345
0.62703 -4.88771 4.72402
2.61531 -4.87072 5.14023
6.72121 -5.22005 1.84761
5.11183 -4.1739 2.41348
3.55712 -1.99457 -0.261288
1.78669 -0.119712 5.03051
2.04368 1.66508 2.36445
1.66011 1.0409 1.09941
-3.63321 3.88043 -3.77952
-1.86311 3.58865 -0.992586
-0.317112 3.09338 -1.19276
4.80432 2.68124 -6.64679
3.16507 4.84558 -5.3597
1.67203 5.4697 -3.376
1.96031 9.08424 -1.85523
0.317489 8.94376 -2.6763
-3.38527 13.573 -1.86151
-3.10327 11.9812 -3.55744
-2.3924 10.5667 -4.87243
-0.841647 15.0171 -6.6641
-0.965127 13.7118 -8.15491
-2.08423 12.751 -7.91398
-4.28179 9.30135 -10.2713
-5.6028 11.1142 -10.9299
-3.99275 12.1836 -11.2385
0.0574892 19.1201 -13.4665
-2.41513 17.4688 -13.3209
-3.94144 15.9399 -11.971
-8.6411 16.3699 -7.4858
-7.76774 17.4341 -9.45738
-7.20496 17.7586 -11.2664
-6.3757 23.714 -12.8383
-6.58322 22.663 -10.781
-7.83499 21.4539 -11.46
-12.9867 22.6691 -11.3956
-12.2862 22.4506 -13.1868
-10.8949 22.9091 -13.3622
-10.1151 27.3841 -12.6867
-10.7774 26.6272 -14.2793
-11.6279 28.3936 -18.3665
-10.4091 28.3762 -17.5233
-4.05608 31.1266 -19.9532
-6.02405 31.123 -18.7413
-7.87378 31.1438 -17.9875
-9.86853 34.9605 -14.7881
-8.54538 35.4368 -16.1126
-8.45775 34.8663 -17.553
-11.9199 39.2766 -21.9908
-8.80701 38.0573 -21.8787
-7.45275 37.8217 -19.8526
-9.3128 40.7438 -16.5493
-7.51838 40.3025 -16.9449
-4.33813 39.5531 -13.7574
-4.40474 40.6203 -14.7587
-0.161327 41.5454 -17.3901
-0.748949 41.7232 -15.4961
-1.15767 46.4388 -17.9348
-2.067 46.2172 -16.2868
-1.59318 45.4663 -15.0221
-2.37416 47.6536 -12.0217
0.0307514 52.724 -15.6634
-2.31233 52.4103 -13.8542
-3.21268 51.3561 -11.7213
-7.25844 52.9199 -11.6349
-6.51306 51.5873 -8.36551
-6.16843 53.4114 -8.71905
-5.93235 53.6138 -10.26
timestep
7.89722 1.17503 8.11207
7.18894 0.621764 10.424
7.61431 0.047395 9.07693
14.3066 -1.9976 10.7839
12.0148 -0.693718 10.8461
11.1274 -1.18162 9.72393
9.85333 -7.90791 11.9046
9.98983 -5.21109 11.9392
9.96499 -4.62616 10.5392
3.45303 -1.82814 10.1727
5.85398 -2.86095 10.5962
6.50167 -3.56248 9.46464
4.67522 -6.63202 6.22581
5.30143 -4.25158 5.21134
5.02616 -2.93456 6.02557
-0.410656 -2.41949 7.8195
0.272433 -3.07014 5.37806
1.35633 -2.38461 4.74629
0.681351 1.85168 8.61336
-0.0784923 1.88762 5.99574
1.03049 1.27901 5.12557
5.28444 1.06917 2.47757
4.47135 2.2267 3.81395
8.73776 6.98691 4.48626
7.10844 6.13983 3.99871
6.035 5.61253 5.06764
8.29214 9.36689 8.26167
6.4884 8.84729 8.61586
5.58143 8.55345 7.38578
6.3837 13.3931 7.49874
4.81656 13.1535 6.36228
3.94981 11.9298 6.65851
-0.218807 12.1798 8.54365
-0.563082 13.1058 6.77591
0.339538 12.5552 5.71382
3.41819 19.3421 2.70691
2.15715 16.7625 1.87654
1.55245 14.3452 2.62104
2.84333 7.86961 3.63129
1.43217 9.33662 1.81328
2.50587 10.9851 1.30418
5.88179 11.8869 -1.85343
4.47595 11.2562 -1.89263
9.61498 6.18913 -5.43253
6.82967 7.10021 -3.45652
4.43514 7.91818 -3.52677
-0.0322329 6.80234 -4.22716
1.43264 5.64597 -4.0032
4.87703 3.26739 -5.48143
2.86074 1.38192 -4.58223
1.48139 1.93707 -4.79979
-2.27361 -1.03276 -5.52212
-0.575874 -1.33229 -4.79903
2.69332 -4.83693 -1.79795
2.97119 -4.37432 -3.64381
1.77427 -4.36488 -4.50107
-0.361923 -8.2615 -9.21515
-0.107396 -8.39342 -6.86896
1.57458 -8.02336 -5.88998
6.61876 -13.8908 -3.38559
4.69489 -11.6074 -3.72945
3.98257 -10.9065 -6.1286
0.832014 -13.5547 -8.46341
2.14069 -12.724 -8.83026
0.586823 -13.0088 -14.9625
2.59026 -12.6497 -13.8191
1.83627 -11.5614 -12.4248
-0.966772 -7.00833 -13.5445
-0.661971 -8.96447 -13.6071
-4.85018 -8.45477 -15.8179
-3.37038 -8.64163 -16.1693
-0.206976 -7.11111 -21.2589
-1.84346 -7.71544 -20.4575
-2.62849 -6.84558 -19.5296
-6.40659 -8.02298 -22.3863
-6.35295 -7.10915 -20.6175
-9.97527 -4.83908 -18.5847
-9.51429 -6.21592 -18.8172
-8.94659 -12.8418 -18.7846
-10.4489 -11.0689 -18.7595
-11.5016 -9.47945 -18.7191
-12.4267 -14.2444 -14.3894
-12.5797 -11.9177 -14.7145
-13.0346 -10.0733 -15.3251
-13.7678 -4.89472 -15.6784
-13.47 -5.92383 -12.9152
-12.4878 -7.02296 -12.9284
-14.5047 -9.74971 -9.57495
-12.7427 -9.4528 -10.0686
-11.0459 -15.487 -10.3764
-11.0446 -13.4958 -10.4419
-11.2154 -12.7885 -9.11795
-9.8744 -15.3554 -5.22373
-8.89661 -14.3168 -6.46718
-7.9799 -19.6084 -10.6107
-8.5623 -17.9487 -9.8001
-7.7312 -17.0545 -8.84778
-3.49971 -18.1311 -10.2881
-4.70445 -17.541 -10.9655
-8.51974 -15.1955 -15.9075
-6.41586 -17.9273 -15.5647
-4.42046 -19.1298 -14.4238
-0.848848 -27.1061 -12.2727
-1.11507 -23.9561 -13.7741
-1.51752 -21.5253 -14.4119
1.1694 -19.3124 -16.0575
5.42764 -15.1118 -10.8533
3.25098 -16.9076 -12.5877
3.59588 -17.1087 -14.0534
7.61628 -16.8259 -16.2092
7.34556 -16.796 -14.6577
9.04275 -12.6326 -13.5698
8.61331 -13.848 -12.7384
8.28989 -13.6114 -7.48171
7.78806 -12.7357 -9.26576
4.9937 -9.10802 -10.5726
5.99054 -9.41759 -9.45931
5.12719 -7.01038 -3.56549
6.40844 -5.91142 -5.24277
5.44383 -6.62772 -6.86947
2.09855 -5.71642 -10.2653
2.96035 -4.7569 -8.88324
3.29597 -0.167607 -7.80175
2.18678 -1.1552 -8.27033
-0.357432 1.26482 -9.64648
-3.42804 8.31057 -4.45221
-3.04099 5.7068 -6.70146
-2.26283 3.2706 -7.04017
-6.08582 3.26604 -3.96887
-4.36973 2.36239 -4.01572
-5.26963 -0.842326 -2.17485
-6.71623 0.521664 2.14786
-5.56106 -0.400791 1.56183
-2.77015 -1.81537 4.78774
-4.231 -2.86446 4.12669
-6.98492 -9.86254 3.22863
-5.80133 -8.02269 4.87275
-5.32941 -6.24003 5.5124
-6.66761 -5.70024 10.041
-4.92221 -6.12851 9.33161
-3.44586 -9.6202 9.57025
1.58183 -9.07244 14.8741
-0.76145 -10.8894 14.1639
-2.02712 -11.9114 12.2213
1.42612 -16.0651 9.02862
-0.954777 -15.9085 10.2342
-2.69437 -15.4638 10.9076
-4.35436 -18.1258 13.0952
-3.77489 -22.1215 10.7244
-2.43902 -20.8993 11.3424
2.01585 -20.82 12.1776
1.24491 -21.5672 10.6338
2.05192 -25.776 3.96099
3.72849 -24.6606 6.13437
3.53481 -23.6431 8.5002
7.57672 -24.7901 10.6081
7.29004 -23.3929 9.38842
9.6656 -21.8158 6.87444
4.41595 -21.0526 1.27862
5.53522 -20.9984 3.21897
6.55946 -20.5831 4.90042
7.39423 -15.825 8.66943
5.66798 -17.2217 8.0083
4.67721 -18.8055 7.60023
1.30595 -13.4127 3.42579
1.4388 -16.3756 3.89027
1.39894 -18.3205 5.53456
-0.413291 -22.6111 6.61882
-0.890375 -21.5123 5.59645
-4.90968 -23.4023 3.97648
-4.45555 -22.6878 5.18692
-7.85759 -22.6618 8.62807
-6.83535 -23.654 8.04306
-10.7249 -30.5031 4.89402
-8.62932 -29.3169 7.36185
-8.2534 -27.098 8.58541
-7.37092 -31.8582 13.0116
-8.31194 -29.8135 12.5054
-9.44789 -28.1946 12.0409
-7.47818 -25.7533 19.246
-8.38268 -25.0952 16.5014
-9.69731 -24.9807 14.3055
-6.4479 -21.1993 14.496
-8.24135 -21.5631 13.9534
-11.4636 -18.3017 11.4056
-9.7204 -19.0194 11.4584
-2.2963 -17.2206 6.28035
-3.23114 -18.7646 8.34936
-5.9961 -18.8478 8.4924
-6.86237 -17.7521 9.31765
-5.98237 -12.6883 9.07412
-5.52583 -14.3696 8.22563
-4.33037 -12.8301 4.82876
-2.89957 -12.7897 6.04415
2.32024 -11.5873 5.66983
1.37145 -10.852 7.20421
0.0110407 -10.4867 6.94987
-0.0902906 -6.66616 7.81142
0.0104744 -6.84424 6.00363
0.537826 -5.85673 1.06637
1.56813 -5.57945 2.71748
5.77952 -4.68868 0.765779
4.31981 -3.45781 1.28772
3.16431 -0.822744 -1.21653
-1.14194 -2.50569 -0.780009
-0.508292 -0.102214 1.36881
0.434025 0.840674 0.814265
4.28679 5.31212 -0.0130668
1.23286 5.58958 1.26761
0.62825 4.41284 2.10611
1.4072 8.86855 7.53267
-0.447979 6.69076 6.75641
-1.74345 5.85643 4.64551
-5.00607 8.03073 4.17908
-3.70865 8.85028 3.23297
-1.62207 11.321 -2.9425
-1.80597 11.8671 -0.77157
-2.22001 11.6549 1.19191
-2.37867 15.7338 -1.11686
-2.86494 16.3278 0.688442
-2.28294 15.4225 1.80465
1.13465 16.9513 6.68401
-0.914915 17.8282 6.09242
-2.27248 17.7991 4.67817
-8.70553 18.5571 1.84167
-7.12916 19.8298 3.98833
-4.78589 20.693 4.45332
-1.79719 25.0916 1.41222
-2.99575 24.7218 3.32705
-3.69991 24.2911 5.12424
-4.68291 25.0316 11.4315
-4.07252 26.5392 9.85501
-4.22369 26.7903 7.9081
-5.09352 29.658 5.59409
-3.43895 30.6034 5.75316
-2.36543 29.6783 6.3518
2.21774 30.9886 7.29142
0.69856 31.9793 6.65465
1.8701 36.5856 5.9306
1.26678 35.4547 5.08588
-1.08342 33.8765 -1.93911
0.156621 34.5074 -0.136525
1.39092 35.1297 1.26256
5.95149 36.7896 3.34769
5.4025 37.4763 1.57902
4.00157 37.8538 1.12843
0.575353 35.0809 -5.51764
1.69717 38.0968 -4.40235
3.53258 38.4156 -2.64413
7.99832 39.4706 -4.0597
6.57322 40.5337 -3.36046
7.89697 44.8582 -1.80351
7.31304 44.199 -3.07262
6.58103 45.6071 -7.49666
7.35016 46.5986 -6.02898
2.91141 48.7832 -6.8267
4.00766 49.5213 -5.41671
5.50598 49.8758 -5.53044
6.99193 53.0959 -3.8557
7.91334 55.3712 3.17203
9.29832 55.1773 0.510841
9.84104 53.591 -1.42018
12.8884 49.7638 -1.5244
8.91316 48.4483 -1.18298
9.88142 49.1996 -2.67037
11.0103 50.0821 -2.35167
timestep
2.21318 -13.4051 18.4927
1.08731 -14.7919 16.9261
1.71713 -13.5092 17.0703
1.24805 -9.99571 10.9009
0.87053 -11.6807 12.9422
1.06626 -10.9896 14.348
-0.0582135 -4.05465 14.8666
0.744726 -6.63687 14.4889
-0.39551 -7.60583 14.2517
-7.31378 -5.83133 13.0902
-4.75285 -5.73011 13.971
-3.69843 -6.36509 12.8753
-7.91007 -3.79616 9.48199
-6.01193 -5.40283 8.7213
-4.60935 -5.0221 9.41767
-6.31958 -0.0859247 8.54899
-4.33341 -0.883007 6.99657
-3.35362 -1.91211 7.53736
-4.17523 -0.804072 12.8585
-2.07539 0.309846 11.6705
-1.39801 -0.590881 10.4952
2.99641 -3.0117 10.0641
1.75057 -2.45685 11.4945
5.77754 0.140816 13.6746
4.2587 1.25076 13.9532
2.86075 0.440076 13.8846
0.651948 3.19245 17.656
-0.595614 2.10271 16.6602
-0.34326 2.10841 15.1672
3.07835 4.50389 12.0498
2.19579 5.85187 13.1832
0.670235 5.4572 13.4389
-1.10443 10.3789 12.2041
-1.9558 8.89635 11.3807
-0.988418 7.75399 10.9336
6.5635 9.29427 12.9194
4.14203 9.60684 11.1808
2.24571 9.12163 9.77952
-1.11157 7.32592 5.50716
1.23967 8.23857 5.0211
2.07129 7.17728 6.42427
3.97422 2.89706 6.0553
4.02511 4.1527 5.20295
5.01207 1.23991 -2.21472
3.09748 2.32677 0.442138
2.44313 4.31178 1.83694
-2.05879 6.39651 1.64716
-1.39378 4.52173 1.68033
-5.65085 5.72774 -1.28797
-3.80232 3.56973 -2.21538
-3.22839 2.74056 -1.05527
-3.60706 -1.84724 -1.88008
-2.47047 -0.612446 -2.84966
1.2444 -1.14762 -5.92205
-0.142861 -2.28666 -6.69123
-1.49864 -1.8163 -6.30246
-7.27169 -0.778708 -8.8351
-5.84282 -2.52186 -9.2261
-4.02923 -3.08257 -8.87475
2.77866 -5.79653 -8.70242
-0.0166416 -6.31902 -9.59433
-2.32391 -5.86444 -10.6133
-5.07267 -6.20116 -14.2705
-4.49334 -7.26017 -13.3992
-7.33691 -13.006 -14.1288
-5.37845 -12.2349 -14.8954
-4.53676 -10.6007 -15.3992
-1.52545 -9.75794 -18.9641
-3.3177 -10.025 -18.9737
-7.3693 -9.32689 -20.9097
-6.70674 -10.7259 -20.5668
-9.95039 -16.3085 -22.5217
-9.05176 -14.8885 -21.5207
-8.84285 -13.4869 -22.0133
-11.7297 -10.2407 -24.2598
-11.9912 -11.871 -23.1856
-16.6252 -12.5452 -23.6641
-15.3888 -13.439 -23.9955
-16.3498 -13.2977 -31.7114
-16.1466 -14.189 -29.51
-15.8813 -14.749 -27.6042
-16.284 -20.2492 -24.2246
-15.7882 -19.0906 -26.1222
-15.3048 -18.4676 -27.9523
-10.2868 -20.0705 -32.1152
-13.1815 -19.4368 -32.1649
-14.0929 -20.0426 -31.0504
-14.0485 -24.8066 -30.9717
-13.3623 -23.5428 -29.6687
-6.65181 -22.8135 -29.5631
-8.53443 -23.0838 -30.3387
-9.61566 -22.7455 -29.4364
-11.6966 -19.874 -26.4292
-10.2237 -19.6224 -27.5628
-8.87233 -15.1684 -29.8624
-8.57467 -15.1979 -27.9677
-8.03689 -16.4661 -27.2458
-4.92838 -15.6952 -23.3592
-5.85628 -15.0435 -24.4171
-6.92469 -6.81518 -29.0245
-7.29622 -9.53181 -26.924
-6.05375 -11.5855 -25.8711
-0.828078 -13.2317 -28.0341
-1.42128 -10.0432 -26.848
-3.05384 -9.19434 -25.1792
-3.90367 -6.6352 -22.4731
1.97697 -4.28867 -17.819
-0.0922415 -4.7098 -20.2969
-1.00139 -5.88764 -20.0707
-1.41472 -7.73805 -15.7282
-1.5664 -6.42171 -16.4061
-2.99276 -3.22948 -13.4243
-1.69215 -3.29822 -14.2672
1.62357 0.122688 -13.7981
0.575736 -0.794505 -12.4912
-3.46222 0.806985 -11.6413
-2.22216 1.05851 -10.7518
-0.566334 2.93706 -4.58704
-1.36776 3.49043 -6.72222
-2.86726 2.32706 -7.30973
-6.36187 1.0419 -4.16647
-6.23335 2.53348 -5.417
-9.29601 6.10735 -6.36254
-8.01445 5.9823 -5.53574
-7.83123 8.48718 -2.56372
-14.4627 13.4828 -0.36094
-12.3192 10.7543 -1.03026
-10.9248 8.74318 -0.463256
-13.7619 5.25868 -1.89047
-11.8955 5.19969 -1.35915
-9.88299 2.06495 -2.01248
-10.5144 -2.41116 -0.99604
-10.1596 -1.24872 -0.00507905
-9.37456 -0.965685 4.69899
-8.96187 -2.27047 3.4414
-2.85983 -5.72197 4.15167
-5.39229 -6.14157 4.71858
-7.24607 -5.44173 4.25445
-10.6655 -8.77073 4.23432
-9.86704 -7.7254 5.73218
-7.91653 -8.75048 8.79142
-4.44626 -12.6433 14.2031
-4.11123 -11.143 11.6304
-4.26983 -9.35236 9.66694
0.819168 -3.90774 6.32092
-0.417761 -6.02192 7.45576
-1.16229 -7.76986 8.08814
2.13319 -9.55071 7.17899
1.22701 -13.7758 9.44418
2.88884 -12.8959 8.87155
2.18196 -15.5982 4.65218
3.6389 -15.0239 5.7758
11.0204 -14.4796 8.66506
8.70074 -15.2064 7.01597
7.30333 -15.7948 4.97032
9.4607 -19.6005 2.48859
8.72575 -17.8243 2.17635
7.9828 -18.5459 -1.51974
9.66832 -24.3873 1.10935
8.04674 -23.0448 0.078794
6.48187 -21.91 -0.615147
1.26176 -24.6401 -3.89629
2.265 -23.8591 -1.93824
2.82088 -22.9212 -0.347303
7.69037 -26.9249 4.31894
5.49409 -25.0701 3.46613
3.02617 -24.3522 3.06593
-0.778865 -24.8139 5.92175
0.187244 -23.6823 5.60266
-0.717506 -19.8321 8.45823
0.35982 -20.8859 8.20317
3.50708 -22.6912 11.2818
2.20357 -21.857 11.373
-3.27717 -18.2114 14.9287
-0.00524625 -19.3566 15.6775
2.13615 -19.5093 14.369
5.17916 -17.2242 19.7563
5.12904 -17.291 17.5018
4.98124 -17.242 15.489
12.1555 -20.8898 13.7738
9.40086 -20.0773 12.9071
7.43519 -18.6533 12.9968
5.28279 -16.6829 9.11737
5.78294 -18.5862 9.48338
4.72001 -22.677 7.4658
5.1259 -20.9591 6.7222
3.26724 -18.3535 -1.66628
4.72209 -17.4146 0.475969
5.17726 -19.3703 2.28221
4.25276 -19.4252 3.44252
-0.682753 -19.069 3.46413
0.760869 -19.0819 2.02863
-0.180317 -16.7453 -0.939088
1.13021 -15.9471 -0.030729
4.84979 -13.614 1.43112
3.67883 -12.0692 1.47339
2.18814 -12.5038 1.47832
-0.678713 -10.3704 3.42577
-0.666346 -10.007 1.64432
-1.3254 -5.90148 -1.21851
-0.407563 -6.61123 0.304995
2.73119 -2.70836 2.21336
1.0012 -3.42696 1.898
-1.14106 -0.318214 2.51409
-6.40804 0.0530942 0.127262
-5.76595 0.612732 3.37721
-4.40312 1.27184 3.52013
-0.450328 1.00924 6.17329
-2.29777 3.51264 6.9084
-3.75813 3.23705 6.83023
-4.19786 4.5092 15.1766
-4.71246 4.61128 12.1402
-5.19035 5.22004 9.59684
-7.10885 8.59817 8.69886
-5.38149 8.77405 8.11449
-0.180906 12.6875 4.98717
-1.1283 11.695 6.78908
-2.43103 11.0373 8.14454
-3.75664 13.4899 12.7253
-2.10017 14.1932 12.077
-1.92819 14.1506 10.468
-1.70465 18.6278 7.43465
-1.03938 16.5267 6.79831
0.104995 16.4978 8.39913
4.74257 18.4891 14.7711
3.80696 17.642 12.1049
2.69776 18.8049 10.0771
2.42867 25.7615 7.61104
3.17532 23.6002 7.64408
3.51366 21.7061 7.96367
9.27592 22.9444 6.80847
8.30546 21.1322 7.6568
7.14572 22.0487 8.95061
6.98131 23.4331 13.4386
8.74777 23.8597 12.9163
9.00802 24.2806 11.4117
13.1482 26.415 9.95075
11.8799 26.6446 11.552
10.7261 31.1575 13.0043
10.5626 30.2588 11.7026
6.1235 33.6586 6.76813
7.88197 33.0846 8.12336
9.46966 32.8017 9.2378
13.5847 36.2925 10.1179
12.7559 36.1916 8.46732
11.2794 36.0972 8.39688
7.64045 43.2182 7.63033
8.47993 40.5776 5.50411
10.1761 38.7098 5.74582
13.8013 38.3103 2.92545
13.4983 39.7148 4.11897
16.7185 42.8037 5.53729
15.3678 42.9713 4.75905
13.2626 46.9038 3.10243
15.0661 46.1282 2.62792
15.8366 51.2225 5.00895
17.3111 50.0594 4.48285
17.2755 49.1042 3.24188
20.6617 49.9587 1.88037
17.3531 57.134 4.42441
19.0448 54.6524 4.53692
20.8883 52.9473 4.40064
21.8645 52.4334 9.55256
25.2421 53.1623 6.72528
23.9537 53.9259 7.94424
22.5831 53.3706 7.7354
timestep
9.52016 -12.2934 -5.9013
10.6864 -13.8269 -4.39484
10.391 -12.3775 -4.82726
8.67954 -8.29163 0.934269
9.26566 -10.3891 -0.677607
9.79604 -9.98078 -1.981
14.4609 -4.84969 -3.74543
12.4118 -6.45447 -3.23926
12.043 -6.86619 -1.84426
11.3555 -0.249101 0.552935
11.029 -2.45548 -1.06697
10.8929 -3.73868 -0.123633
9.05473 -0.519091 4.26956
8.27128 -2.96944 3.48349
7.86728 -3.13297 2.03887
7.28772 2.77928 2.37046
5.89954 0.969018 1.13894
6.61311 0.0599694 0.205159
10.2631 4.1745 -2.24715
7.67422 3.76048 -2.49615
7.42996 2.26609 -2.65795
8.91198 0.250488 -6.78605
9.61147 0.00416011 -4.82739
13.7238 2.76157 -6.79926
13.7078 2.55966 -4.95174
13.2029 1.2123 -4.42826
17.8842 -0.238387 -2.9344
16.4135 -1.1282 -2.04241
15.2713 -0.223184 -1.67114
18.0123 4.19323 -0.675445
16.1285 4.47309 -0.335311
15.4532 3.15779 0.0536033
13.1168 5.86818 3.70766
12.411 4.14791 3.41822
12.3144 3.6988 1.99645
15.4834 9.76372 -1.4989
12.9956 8.23407 -0.940059
11.1772 6.96109 0.325371
5.32056 7.40965 4.01918
6.84784 7.47793 1.83279
7.47645 7.38205 -0.00280495
5.2452 7.02916 -4.22408
5.78765 8.10853 -3.20829
7.64613 14.4384 -1.92878
4.70805 13.278 -3.18311
3.51149 11.1975 -3.90542
0.695581 7.21607 -4.57065
0.674502 8.95779 -5.07543
-1.27408 11.6106 -7.92751
-3.23662 9.55394 -7.35603
-3.07213 8.94802 -5.93828
-6.54385 6.82362 -3.3898
-5.74093 6.43772 -5.10102
-5.21326 5.37174 -9.84844
-6.36139 3.96774 -9.17133
-7.17228 4.31032 -8.02579
-12.8177 2.01114 -9.38604
-11.8457 2.02207 -7.43747
-10.0276 1.93754 -8.03763
-6.43155 -3.00033 -13.9958
-7.98046 -2.30581 -11.5945
-9.80428 -0.757045 -10.7156
-13.5744 -0.563883 -13.4483
-12.9124 -1.68816 -12.8069
-11.6593 -6.71854 -12.5305
-13.9023 -6.31987 -13.1627
-13.6341 -4.92288 -14.5348
-12.6093 -3.63532 -18.8245
-14.0617 -4.73901 -18.2635
-18.0173 -5.67828 -20.7732
-16.9697 -6.54592 -20.068
-15.5555 -11.3133 -20.6345
-17.3118 -11.0746 -21.443
-17.8949 -9.76144 -22.0158
-21.7661 -7.66468 -24.1752
-21.1302 -9.54581 -23.7925
-23.9255 -13.1457 -25.5969
-22.711 -12.2643 -26.0987
-19.4331 -12.6373 -32.2606
-21.2766 -12.4561 -30.8973
-22.9881 -12.1244 -29.8459
-27.3335 -10.2321 -34.791
-26.9322 -11.464 -32.8545
-26.5202 -12.4857 -31.199
-23.5058 -15.8867 -33.0057
-26.067 -16.9187 -32.1295
-26.5474 -16.2083 -30.8573
-23.9407 -18.5128 -27.3855
-24.4038 -16.7661 -27.7201
-18.184 -16.6637 -29.8798
-20.1516 -16.6836 -29.6011
-20.6672 -16.195 -28.3095
-18.2666 -13.698 -24.8968
-19.0319 -13.1985 -26.5211
-19.8647 -7.31059 -29.5076
-19.6072 -9.0089 -28.3932
-18.3638 -9.68758 -27.9961
-13.8297 -8.88186 -27.1811
-15.0815 -8.03221 -27.0376
-18.6395 -4.76002 -24.8926
-15.4248 -3.40338 -24.8962
-13.6315 -4.60604 -26.1596
-5.40785 -4.52709 -29.1427
-8.45508 -2.84322 -28.8293
-10.3014 -3.01373 -26.9999
-10.2419 -0.20122 -24.342
-10.8948 -1.05765 -16.6673
-9.7548 -0.593573 -19.7095
-10.9047 -0.44263 -20.6536
-14.7556 -0.420642 -17.4377
-13.6789 0.426702 -18.1796
-14.1176 4.76149 -16.7498
-13.1826 3.61444 -16.2773
-9.29458 3.63715 -12.8633
-11.2019 3.87791 -12.9945
-14.105 5.83367 -9.72361
-12.669 5.82385 -9.9906
-7.97281 8.80591 -7.36453
-10.1098 8.80507 -6.24362
-10.8319 7.10252 -6.84139
-11.9375 6.37209 -2.12335
-11.389 5.35649 -3.59818
-9.37353 1.56487 -2.86859
-10.8885 1.60877 -2.65379
-11.7918 -1.60709 -0.751747
-8.14127 -4.85696 5.19497
-8.46296 -1.81219 3.49223
-10.1132 -0.228935 2.36786
-10.8295 4.9735 1.44319
-9.98546 3.29541 0.768423
-6.70209 4.391 -0.838049
-5.09791 8.76 0.522449
-4.48702 7.57142 -0.133652
-1.0967 5.81163 3.97518
-2.31061 5.79517 2.49151
-5.87046 -0.0362559 -0.144825
-3.98366 1.35256 1.11595
-2.28426 2.03113 1.84235
1.83244 0.617904 4.25114
1.07639 0.275452 2.57595
2.58182 -2.43321 0.578766
5.03111 -6.12682 5.91505
4.92999 -6.8605 3.05816
4.61634 -5.6614 0.81309
9.11637 -3.94586 -4.2088
7.76261 -5.72834 -2.80054
6.31837 -6.81642 -2.36493
5.72589 -10.1415 -3.86357
1.19335 -10.6943 -2.65542
2.46631 -11.7418 -3.62234
1.17847 -13.1549 -8.05648
0.12209 -12.3409 -6.6358
-6.06301 -16.9606 -7.23161
-3.953 -16.2817 -5.29788
-2.3629 -14.414 -4.66577
-4.93362 -12.4652 -1.01471
-3.72751 -13.944 -1.22433
-5.66314 -16.3782 0.890875
-12.2492 -19.2536 2.9552
-10.3271 -17.9408 2.89667
-8.73261 -16.8099 3.12029
-10.0845 -11.8111 5.5437
-8.07278 -13.02 5.19642
-8.12067 -14.6547 6.19319
-11.4249 -18.8217 13.494
-9.69305 -18.1305 11.136
-9.02864 -16.0491 9.62939
-9.64881 -11.9176 12.0709
-8.54157 -12.8936 11.6329
-5.10678 -11.9687 14.8494
-6.00894 -13.1396 14.4882
-7.11239 -16.7128 17.2547
-6.53416 -15.302 17.4821
-8.75629 -12.0826 23.2135
-6.08239 -14.2357 22.6246
-4.64277 -15.0164 20.7063
0.0602794 -19.1143 23.9147
-0.822524 -17.7467 22.3428
-1.13027 -16.3387 20.9769
2.09068 -23.2528 16.9793
-0.0677119 -21.3416 17.8952
-0.576547 -18.8673 18.173
0.523758 -15.3551 15.28
-1.17738 -16.3899 15.5123
-5.66721 -17.5747 13.7377
-4.1588 -16.5884 13.1056
-3.19501 -12.4455 4.96343
-1.7257 -13.5681 6.94557
-3.26546 -14.9444 8.76648
-3.41806 -14.4676 10.1613
-3.32392 -9.63242 10.9902
-4.15641 -10.7188 9.50036
-6.68126 -9.13003 6.8396
-5.00382 -8.7179 6.43326
0.0729573 -7.86845 6.78901
-0.651305 -7.0418 5.21882
-2.09998 -6.48825 5.30745
-2.31052 -2.71597 4.39359
-3.39921 -3.60354 3.14947
-3.00725 -6.2956 -0.426008
-1.82855 -4.77635 -0.00028756
-3.44315 -1.65244 -3.26001
-1.5761 -1.85541 -2.56345
0.956609 1.04813 -2.53332
-4.00448 2.87745 -3.19449
-2.04233 4.4525 -0.970782
-0.518057 4.30036 -1.29212
4.46387 4.30464 -0.881314
2.93649 7.26818 -0.319952
1.52824 7.04047 0.301018
0.286558 7.4907 7.00678
0.915165 9.34129 4.68451
0.312977 9.96899 2.34953
-1.81714 13.3187 1.87398
-0.136218 13.5677 1.06412
1.61574 17.7661 -3.17941
2.14031 16.5222 -1.29098
2.91338 15.5901 0.237138
4.06935 19.8007 1.80027
3.5814 18.9726 3.49565
3.94156 17.5485 3.31722
7.40311 15.0897 8.06937
5.52698 14.5848 6.92762
4.83711 16.404 6.80207
2.18098 22.2435 9.78281
3.29172 19.7554 10.9473
5.11782 18.2016 10.26
11.9192 18.2266 10.6052
9.891 17.8266 11.7242
8.10975 17.5699 12.619
3.1233 18.5658 15.178
5.17303 18.5036 16.3252
7.05585 19.0189 15.8975
8.57709 15.6072 19.3434
9.07469 17.3695 19.9316
9.34647 18.3549 18.8344
14.1876 19.8677 17.6701
13.2005 18.6016 18.7255
15.8948 14.7943 19.8561
15.4308 16.086 20.5119
15.2876 19.2507 26.3184
16.7799 18.7491 24.5493
17.7017 17.8475 23.0312
22.8315 17.7614 21.0499
22.3861 18.6297 22.7585
21.4635 17.8787 23.794
21.9651 15.1824 32.9781
22.1359 16.3522 29.7001
22.645 17.5867 27.4832
26.8509 17.349 25.1913
26.2025 16.7643 26.9301
29.464 13.9901 29.0077
29.2502 15.527 28.9498
30.6399 18.3234 25.5045
31.7722 17.4368 26.8763
32.2566 21.9405 29.6547
32.5784 20.1498 30.5211
33.3515 19.0492 29.915
36.0745 17.1992 31.9666
28.1779 17.984 35.3524
31.0541 16.9383 35.2301
33.4699 16.4346 34.6414
34.8729 12.004 36.3448
30.6629 13.136 34.1137
32.1423 12.0869 34.4714
33.2052 12.7808 35.1983
timestep
22.1245 -12.8835 -11.035
21.4109 -15.1601 -10.2732
21.327 -13.6426 -10.0892
15.6962 -11.2314 -6.14231
17.2624 -12.5721 -7.7922
18.8071 -12.5913 -7.41911
20.261 -10.3032 -0.755486
19.9935 -10.973 -3.33149
19.4047 -12.3391 -3.75664
16.755 -8.79389 -2.02818
15.2655 -11.0469 -2.11475
16.0938 -12.3676 -1.89933
17.8558 -15.9071 -5.11964
15.2412 -15.6936 -5.21348
14.4566 -15.2923 -3.95159
17.2829 -16.6668 0.759974
15.7795 -18.388 -0.579357
14.4638 -17.7908 -1.08997
15.5549 -13.5958 2.63129
13.6225 -15.431 2.78821
12.9125 -15.5039 1.45921
9.81224 -11.4196 0.697981
11.6427 -12.1109 0.367308
12.751 -7.08371 2.30941
13.7788 -8.05993 1.01462
12.9439 -8.54549 -0.213632
11.0763 -5.30817 -3.6532
12.5011 -6.3229 -4.38273
13.7177 -6.74021 -3.4107
13.5246 -2.08251 -4.15194
14.4682 -2.06221 -2.47978
14.982 -3.44467 -2.1291
19.6365 -3.247 -0.0504614
18.7003 -4.86992 0.600288
17.2272 -4.74006 0.823082
20.1243 1.56209 5.87125
18.2435 0.236168 4.05964
16.7658 -1.55571 2.89262
13.8776 -2.77658 6.76302
12.7919 -1.00263 5.09121
12.9513 -1.25014 3.07744
10.2246 0.00767592 -0.773472
10.4651 0.47567 0.656823
9.07477 6.76948 5.96693
8.55115 4.44161 3.4944
7.64927 2.58397 2.07854
3.37109 3.37222 -0.789841
3.95791 2.77944 0.997148
-1.42747 -0.728548 4.71402
0.377313 1.37942 3.75184
0.787288 1.12919 2.31502
-1.29697 -1.64284 -1.26918
-1.79878 -0.0219288 -0.121909
-4.64237 2.70577 2.15951
-5.35777 3.09347 0.383884
-5.07831 1.74066 -0.463815
-10.9057 1.60175 -1.97154
-9.25878 0.240383 -2.72866
-7.91327 1.65022 -3.09592
-6.57737 8.62504 -8.12574
-7.6445 6.90593 -5.96393
-8.79812 5.04703 -4.6477
-13.6862 5.19289 -4.23268
-12.5397 4.24847 -4.59749
-16.6461 -0.135725 -6.70411
-14.4347 0.108967 -6.73908
-14.5757 2.05001 -6.86409
-18.064 5.68171 -8.06675
-17.89 3.84651 -7.50082
-20.9761 0.255721 -6.41034
-20.7986 1.4486 -7.40841
-25.9526 4.75589 -9.80936
-24.542 3.53276 -9.53389
-24.3324 2.67566 -8.31926
-27.8754 -0.667297 -5.90648
-27.3806 0.569539 -7.42243
-30.2793 1.62811 -10.9732
-30.0681 2.08018 -9.56668
-34.7063 7.2251 -6.59435
-34.1669 5.38124 -7.91846
-33.3852 3.80764 -8.74964
-39.5257 2.10298 -8.401
-37.7434 2.61865 -9.75441
-36.2414 2.6269 -11.0113
-35.1135 5.48239 -16.2627
-37.5191 5.4669 -14.6881
-37.8216 4.09578 -14.1011
-39.7746 0.506098 -16.6606
-37.9857 0.826921 -16.0874
-35.6715 0.927535 -20.5651
-34.6224 2.10404 -19.4015
-34.7446 1.62031 -17.8775
-31.4034 1.72244 -14.7867
-31.4908 2.66262 -16.5163
-28.9811 6.96935 -19.5257
-28.2892 6.16317 -17.8841
-28.4098 4.73222 -17.614
-24.9513 2.16489 -15.6698
-25.6122 3.48802 -15.353
-22.0204 10.4859 -14.1323
-25.0288 8.67871 -14.0275
-23.7669 6.46434 -13.7912
-16.6765 4.12733 -14.1006
-18.9253 5.85329 -11.9724
-21.2542 6.40425 -11.1071
-22.3021 6.97129 -7.53212
-21.2732 2.83696 -3.15831
-19.4644 5.41178 -4.02036
-20.0807 6.77879 -4.45795
-18.7304 10.1237 -1.4043
-18.0857 9.37547 -2.54231
-13.1874 9.00074 -2.57291
-14.408 8.11486 -2.1846
-14.3641 3.53904 -0.526599
-13.1967 5.08241 -0.202143
-8.622 5.33065 1.1731
-9.65262 4.17453 1.2122
-8.10635 -1.82038 0.789946
-8.02954 0.00392187 2.12035
-7.84201 1.51563 3.20991
-6.71792 1.60325 7.89229
-5.72841 1.90334 6.35348
-1.40031 3.39675 8.11675
-2.06961 2.24427 7.47484
-0.980187 -1.05397 9.01849
4.80069 -0.587674 14.2354
2.55691 -1.26965 11.8357
2.14379 -2.78492 9.88459
2.31745 -7.54004 11.1042
2.387 -6.57243 9.41426
1.80557 -9.23753 6.82669
2.83263 -13.4727 5.89426
3.38892 -12.2507 5.30721
7.12611 -12.8988 2.36648
5.22021 -13.1423 2.21477
7.56176 -12.4791 -2.91856
5.26582 -13.7715 -2.63378
5.29962 -15.0854 -1.09413
7.97643 -18.9825 -2.35382
8.16547 -17.1183 -2.3153
10.383 -16.5153 -5.22992
5.51898 -16.953 -9.38065
7.00815 -14.6551 -8.41061
9.3791 -13.8066 -7.80854
15.8988 -10.1622 -10.7751
13.5668 -10.9175 -9.94497
11.8414 -11.1807 -9.0064
9.97884 -7.98664 -10.0918
5.63987 -5.90516 -11.2192
6.33291 -7.28577 -10.0846
3.41946 -10.4339 -7.07035
3.487 -9.30482 -8.70631
-2.99839 -6.86755 -14.088
-1.40749 -8.137 -11.9346
-0.0346314 -8.7159 -9.85864
-3.65888 -7.90856 -6.66083
-3.49965 -9.22819 -8.08473
-6.32153 -11.3937 -9.20446
-10.8938 -12.9916 -4.21211
-10.6117 -11.4794 -5.98556
-9.43781 -12.5293 -7.24905
-7.47449 -17.102 -12.1144
-8.97136 -15.8367 -10.8126
-10.4849 -15.145 -9.80416
-7.17722 -21.3406 -8.19307
-9.03372 -19.4597 -7.23526
-11.0586 -18.0701 -7.4044
-15.0005 -19.5578 -5.41819
-14.0566 -18.4519 -5.18867
-14.9586 -16.1068 -1.15488
-14.882 -17.5559 -1.61311
-15.9573 -20.3948 2.28402
-16.8425 -19.6085 1.0673
-24.4412 -22.0819 0.595129
-21.7284 -20.0866 1.27848
-20.158 -18.8938 2.95945
-22.2753 -23.3568 7.01644
-20.9576 -21.4669 7.0166
-20.0831 -19.6562 6.79937
-17.7559 -25.188 10.6377
-16.8518 -23.0879 8.69525
-16.6307 -20.8063 7.64826
-14.6641 -16.7465 5.93626
-14.4543 -18.6741 5.31975
-11.6118 -19.7161 1.50381
-11.3441 -19.3758 3.33052
-5.77551 -23.1064 8.20551
-7.74494 -22.2141 6.41319
-6.85398 -20.1253 4.87396
-7.7312 -18.9901 4.40498
-8.04212 -14.8704 2.13888
-6.5261 -16.184 2.10617
-3.72617 -15.701 -0.673825
-3.06618 -15.2319 1.04201
-1.13404 -14.6122 5.06927
-0.263304 -13.1628 4.21773
-1.13437 -12.7191 3.03927
-0.969461 -8.80706 3.31166
0.183999 -9.30923 1.96545
3.03508 -8.01678 -1.2795
3.57772 -8.898 0.396116
6.26418 -4.99309 1.4548
5.73147 -6.56 2.53629
5.90516 -6.24771 6.30896
1.38682 -5.08438 5.00445
3.02458 -2.76006 6.52292
4.55906 -2.77769 6.1619
9.00597 -1.90982 7.57899
7.3566 0.776248 6.37819
5.85112 0.74691 6.69378
2.74789 7.13591 10.0931
2.65189 5.25263 7.75096
4.37361 4.19334 6.27706
2.75355 6.61739 3.49954
4.57856 7.03242 3.57862
10.193 10.2249 4.462
7.88176 10.647 4.42287
5.93407 10.5309 4.20248
2.1563 13.8187 3.26026
3.4606 14.6314 4.51461
4.93251 14.1908 4.13165
8.04099 20.2758 2.55417
8.12709 18.2603 3.55788
7.02404 17.2524 4.91296
11.5757 18.756 11.4595
8.83322 19.0168 10.2874
7.46289 19.2218 8.0333
10.3939 23.7916 3.68586
10.5151 23.2047 5.92142
10.0969 21.2974 6.47251
14.2601 17.8205 3.49899
14.2611 18.3547 5.67638
13.7088 19.8843 6.7184
15.1754 24.7453 5.67144
16.6772 23.7319 6.37336
16.2602 22.5477 7.3098
16.187 23.0579 12.3349
17.016 23.9212 10.8012
20.5688 27.0514 11.8197
20.4335 25.6263 11.4186
23.9997 19.3785 13.9836
23.3619 21.6233 13.8741
22.6457 23.4052 13.7273
21.6986 27.3727 17.0481
23.4922 26.9378 16.8011
23.9705 26.5377 15.4054
30.7652 30.6965 10.4807
28.2994 29.8975 12.8098
27.0079 28.588 14.4935
28.1212 27.4083 19.0577
28.3234 28.9506 18.0654
31.0436 31.9901 20.3344
30.5697 31.8253 18.8785
34.9926 30.1894 18.6883
33.6171 30.162 17.2575
34.8981 25.1326 17.2732
33.7267 25.9243 15.795
34.0134 27.2089 15.0004
31.4155 26.8918 12.2002
28.4679 20.0175 12.8867
28.3781 22.9595 12.1554
28.0736 25.2029 10.9579
24.2144 26.9308 7.60968
24.3108 28.9424 11.6282
24.0826 27.1677 10.7026
24.9968 26.9703 9.54062
timestep
20.1251 -22.7845 -3.36237
17.8281 -22.886 -2.70535
18.8245 -22.0911 -3.45906
18.9291 -14.8617 -2.86928
18.3081 -17.4004 -3.53919
18.5296 -18.4411 -2.40582
19.3584 -18.6425 4.56997
19.2064 -18.1896 1.99633
17.8469 -17.755 1.27322
19.426 -14.2908 4.83707
16.9517 -14.014 3.93078
16.2336 -15.3226 3.64717
13.9511 -16.5867 -1.24564
13.1826 -14.393 0.0674844
13.1006 -14.6847 1.55712
13.8919 -19.8944 3.91277
12.5529 -19.2702 1.63773
11.5811 -18.0728 1.82653
13.001 -18.0021 7.43375
10.7855 -19.0401 6.54684
10.1599 -18.1849 5.44381
11.1387 -14.0475 7.94514
10.3233 -14.5021 6.21383
12.2486 -9.86372 4.592
10.3638 -10.2224 4.26883
9.96832 -11.5885 3.59508
7.13149 -11.4383 -1.04348
8.43081 -12.8474 -0.873537
9.78029 -12.4144 -0.120846
10.387 -6.54703 -2.37545
10.0915 -8.14488 -1.38683
11.2422 -9.12471 -1.31711
15.1191 -7.25309 -3.96859
15.6657 -8.06915 -2.31945
14.8101 -7.60625 -1.16881
11.3793 -2.58722 -4.44156
13.5178 -2.64046 -2.26711
13.8488 -4.09414 -0.115584
14.1976 1.6723 5.3212
13.0474 -0.193248 3.70102
12.5912 -1.91981 2.78538
8.35022 -3.6135 4.54747
9.06089 -2.2672 4.15983
9.67458 2.43471 7.58111
6.96789 2.24575 5.34908
6.30111 -0.246279 5.65201
2.53213 -2.22274 8.46243
2.73043 -1.11987 6.90857
-1.9162 3.61857 3.78363
-0.508078 1.06433 4.18729
-0.423663 0.492092 5.64091
-4.92092 1.83092 7.64945
-4.16266 0.412266 6.45854
-6.92507 -3.26114 8.40663
-7.80203 -2.79742 6.79531
-6.93763 -2.10458 5.79606
-11.3241 2.50573 4.94981
-10.5545 0.61273 4.09758
-8.98009 -0.107951 3.28674
-2.44132 0.266448 -0.594135
-5.31818 0.925941 -0.462487
-7.62298 1.86407 0.174991
-9.67586 6.05457 -0.798138
-9.78413 4.62701 -1.31725
-14.5995 2.66305 -4.034
-12.8762 3.77828 -5.07035
-11.1802 4.62925 -4.80762
-8.00835 6.73578 -7.85109
-9.85565 7.12207 -7.45976
-12.8477 10.2552 -8.35592
-12.2363 9.36299 -9.42014
-13.4217 10.367 -16.0198
-13.7694 10.3728 -14.1136
-12.6821 10.655 -13.0716
-9.82958 15.0834 -14.1484
-11.5856 14.153 -14.0894
-15.218 16.9869 -14.1574
-14.6288 16.1355 -15.2485
-14.752 15.691 -21.9217
-15.1441 16.8103 -19.9467
-15.4954 18.0595 -18.3708
-14.5516 24.6716 -16.4318
-15.9642 23.0448 -17.3343
-17.0666 21.5365 -17.8272
-19.8604 19.6011 -22.8278
-20.7928 21.5304 -20.6923
-20.522 21.122 -19.329
-21.587 17.3981 -16.0302
-20.6438 17.7158 -17.6657
-18.54 13.3559 -22.4047
-18.8754 14.8923 -21.1355
-19.3168 14.5187 -19.6338
-14.7788 13.4993 -17.8238
-16.5947 13.1311 -17.4145
-19.8153 11.8002 -11.7685
-18.6879 11.5199 -13.3799
-17.6209 12.524 -13.7688
-14.5052 14.8613 -10.9435
-15.2882 13.5169 -10.9294
-21.1574 15.1338 -5.37854
-18.6023 13.1023 -6.80021
-16.1474 12.7165 -7.33518
-11.0989 14.9712 -0.601213
-12.2444 12.7527 -3.15441
-13.6783 11.392 -4.80078
-12.942 7.98844 -3.23553
-14.5053 2.11546 1.95087
-14.3115 4.31469 -0.465487
-13.6272 5.71049 -0.26339
-12.2658 6.59544 3.83642
-11.4447 6.76992 2.63416
-6.70471 6.41759 1.70898
-7.77031 5.83707 2.7589
-8.07234 5.264 7.41004
-6.92676 6.36849 6.41713
-3.38413 8.63614 8.60193
-3.53286 7.34817 7.7427
2.65495 3.62725 6.96339
0.606232 4.32158 7.95773
-0.969183 4.79261 8.97901
-3.59904 3.14855 12.8977
-1.69627 3.40834 12.5204
1.56927 2.84755 16.1453
1.1895 2.22045 14.7378
2.17474 -1.4638 14.9918
5.4775 -1.15973 22.5092
4.47742 -2.54334 19.4043
4.16269 -3.77917 17.2026
2.5091 -7.39531 19.8168
3.55164 -7.44451 18.1091
3.16026 -10.5285 15.8725
5.26184 -11.2397 11.8377
4.13158 -10.2475 12.1873
3.58658 -7.18014 8.54323
3.18077 -9.0197 8.77779
8.53932 -6.38735 7.16167
7.0969 -8.35124 6.44371
5.92313 -10.0415 6.36591
3.87241 -13.9363 4.41621
5.61415 -13.6461 5.19414
7.39608 -15.8417 2.74609
6.60507 -23.3175 1.96324
6.61355 -20.7555 0.496994
7.58124 -18.4574 -0.14444
12.1811 -17.5462 -4.60146
10.6037 -15.8318 -3.21844
8.72203 -16.1162 -3.0023
7.45423 -16.0018 -6.61533
2.93599 -15.544 -7.14696
4.08049 -16.899 -7.83397
2.76423 -21.3124 -10.4091
2.35396 -19.4962 -10.109
-1.83611 -12.4366 -12.3687
-1.29702 -15.4218 -12.5046
-0.670387 -17.7236 -11.5856
-3.27791 -19.3146 -14.895
-3.48907 -19.7849 -13.1124
-5.11056 -22.9887 -12.0291
-3.67948 -28.901 -11.4639
-4.77145 -27.2762 -10.1821
-5.69905 -25.6826 -9.38682
-8.34268 -21.6965 -5.9296
-8.30081 -23.8752 -5.14598
-7.0889 -25.231 -5.91504
-3.24953 -29.8903 -3.85901
-6.07653 -29.4334 -4.0102
-8.28897 -28.1731 -3.5768
-12.1011 -29.5176 -0.993127
-10.9024 -28.6274 -0.735724
-10.4667 -27.8394 4.06583
-10.0508 -28.8619 2.9691
-6.98626 -31.2681 5.43749
-8.60632 -31.2652 5.42599
-12.4832 -37.5477 9.42121
-10.1242 -34.9793 8.89851
-9.9792 -32.4113 8.79515
-13.3972 -30.4713 12.1601
-11.3797 -29.1495 12.3627
-9.84792 -30.3948 11.8804
-4.09357 -33.1321 11.2593
-5.35167 -31.2556 13.086
-7.35708 -30.9554 14.652
-9.27306 -28.9745 18.8042
-8.54975 -28.2677 17.052
-8.1216 -23.4436 15.1375
-8.28809 -24.609 16.6371
-6.68638 -25.8193 20.8207
-8.53997 -23.9318 21.643
-8.1127 -21.632 20.4039
-8.61702 -21.5537 18.8938
-8.0475 -17.2514 17.2703
-6.84346 -18.7644 17.0492
-3.4676 -19.277 14.8005
-3.08994 -18.1813 16.3211
1.65044 -15.7133 17.479
0.113068 -15.1182 18.5032
-1.20509 -15.1472 17.7049
-2.40861 -11.6199 18.8465
-1.81618 -11.5615 16.9737
-1.64235 -9.17819 12.7843
-0.302396 -9.39907 14.2833
3.51019 -6.85318 13.2748
2.05707 -6.49482 14.5131
-0.62625 -4.14012 13.2813
-2.23122 -2.68015 8.3196
-0.648393 -0.5001 10.2369
0.451683 -1.22559 11.0413
5.21333 -2.60346 12.5171
4.96899 0.485209 11.043
3.56191 1.05615 11.3092
2.0986 9.54003 13.3495
2.87373 6.63509 12.9566
3.78056 4.81899 11.4268
5.00146 7.09448 8.34632
6.31612 7.03349 9.60609
11.1309 7.13879 14.1813
9.70698 8.18598 12.7122
8.8412 9.26389 11.3997
12.5611 10.3528 8.12735
10.8188 10.8677 7.37961
9.95981 11.4432 8.47898
9.29886 17.3016 7.88249
8.00265 15.4687 8.17024
8.642 14.464 6.58204
7.22272 13.605 -1.93791
8.33787 14.7409 0.529757
8.50449 15.5921 2.92531
10.5995 22.5174 1.18829
8.99795 21.0474 2.01563
8.13651 19.3898 2.59397
1.73507 22.0584 3.03798
2.9935 20.3747 2.37191
4.61873 20.1364 1.32403
5.72486 24.6122 1.91218
6.75718 24.1218 0.292658
6.09221 23.1083 -0.575397
6.02652 22.1622 -5.57125
6.92476 23.317 -4.30527
8.41255 27.5224 -5.49048
7.05297 26.9222 -5.08641
1.35637 31.3925 -4.80042
3.17348 30.3072 -5.81547
4.6381 29.3868 -6.73663
4.02036 31.3332 -13.052
3.83319 30.6591 -11.1754
4.3192 31.4657 -9.99774
2.71466 35.1821 -5.40862
4.03169 36.5135 -8.32168
3.58413 35.1563 -10.4076
3.39614 35.22 -15.5346
4.35001 35.9568 -14.137
8.08431 38.3928 -12.9331
6.99687 38.5984 -14.0167
11.3809 39.1962 -15.8103
9.5743 39.4277 -16.5661
7.6235 34.5039 -18.011
7.04279 36.2107 -18.8541
8.21602 37.1317 -19.3284
6.52647 38.6439 -22.3294
10.4427 31.7876 -21.9724
8.87061 33.2834 -24.0754
7.81527 35.5805 -24.3888
7.89838 34.1112 -28.8417
5.44305 36.8304 -30.1968
6.37984 36.8632 -28.4493
6.82829 35.5414 -27.9209
timestep
9.18738 -16.1897 -12.9102
7.19035 -15.9863 -14.2804
8.64168 -15.6551 -14.1874
11.5337 -18.786 -16.4698
11.049 -16.7306 -18.1208
10.8743 -15.4351 -17.3312
6.10018 -11.1004 -20.4528
7.76897 -12.1256 -18.6658
9.14002 -12.4141 -19.062
7.60139 -7.57868 -18.9269
10.1726 -7.72668 -18.7424
10.8022 -9.04925 -19.3677
17.641 -9.88266 -21.373
15.3274 -8.81937 -20.6573
14.5443 -9.72767 -19.7077
20.851 -10.697 -18.8089
18.5944 -12.2148 -18.527
17.3163 -11.6861 -17.8987
16.0843 -5.84698 -16.5428
18.2206 -7.38353 -15.895
17.8651 -8.80918 -15.4576
12.6833 -8.45858 -14.4484
14.5551 -8.83992 -13.6907
15.2156 -8.07127 -9.10446
13.605 -9.15649 -9.01724
13.4602 -10.01 -10.2987
13.8407 -14.7465 -8.41104
12.6052 -14.5994 -9.88019
11.7202 -13.2701 -9.9965
7.86164 -11.2655 -5.15095
9.53507 -11.2433 -6.18579
9.37459 -11.5858 -7.63945
3.80177 -10.0344 -7.67594
5.00837 -10.0185 -9.20754
6.46034 -9.43717 -8.90657
2.47925 -2.39649 -9.71909
4.26505 -3.89393 -7.86071
6.07692 -5.76255 -7.92203
7.28016 -1.87027 -9.75971
9.28835 -2.05444 -7.90218
8.95344 -3.5618 -6.73821
6.52039 -0.189717 -4.32709
7.74255 -1.2506 -4.14651
13.5731 -5.66198 -1.62829
11.2917 -3.04278 -1.2266
8.8076 -2.89657 -0.894562
5.54843 -5.53128 1.08619
6.17322 -3.80765 1.60366
4.57633 -1.53007 8.62117
5.30933 -1.67665 5.82398
5.23009 -3.01702 5.17436
2.98498 -5.84501 7.76403
2.10592 -4.20616 7.06083
0.391094 -0.941738 12.3143
0.976841 -2.1842 10.9847
0.337592 -2.02206 9.66521
-0.196344 4.2511 10.8782
1.27412 3.13674 9.52753
0.0628753 1.58908 8.90228
-5.39446 -0.886923 3.62864
-4.01557 0.421947 5.90176
-2.28117 2.28614 6.02817
-3.44689 5.64488 3.08861
-4.11759 5.23714 4.34647
-8.60015 7.274 7.90618
-8.30699 7.83 5.71973
-7.5565 6.7526 4.35003
-9.54088 4.3979 0.715838
-9.46259 6.24789 1.08303
-10.7959 10.1176 -1.253
-11.2076 9.43262 -0.0180981
-16.507 12.0551 2.94365
-14.8437 11.7485 1.95809
-14.753 10.9698 0.620444
-18.7286 10.3222 -2.51631
-17.6749 11.7992 -1.61984
-19.6631 16.221 -1.58147
-19.9239 14.8166 -1.05383
-23.3259 9.77651 2.15557
-23.5022 11.7364 0.984466
-23.2947 13.4517 -0.00613918
-28.7263 14.9922 -4.54406
-27.7188 15.0644 -2.45796
-26.5651 15.2738 -0.845756
-29.2863 12.1095 2.84548
-29.1783 14.9464 3.11227
-27.9041 15.5977 2.7291
-25.7417 12.7764 5.56161
-25.1645 14.4391 4.93909
-24.7916 18.5302 3.07417
-22.8755 18.184 3.46188
-22.5195 16.7243 3.39401
-18.8323 14.9404 4.83996
-18.8665 16.1266 3.30291
-17.1193 19.971 0.14704
-15.804 18.8017 0.777702
-16.0626 17.2908 0.963727
-12.3326 15.4383 -1.50259
-12.8745 15.5077 -0.084908
-11.84 9.30745 4.95404
-11.0177 12.4183 3.60593
-10.0902 14.1111 1.90366
-3.74235 18.5832 0.430615
-4.48752 15.2166 0.0409851
-6.28435 13.9637 1.18981
-6.07731 10.7283 3.17682
-7.48819 11.7969 7.21188
-4.55284 10.2647 7.52403
-3.78221 10.5635 6.24313
-2.2855 6.50583 7.27562
-1.63579 7.41115 6.21201
1.44854 6.14306 3.24406
0.935488 5.38799 4.34675
2.34021 0.861525 5.07085
3.06664 2.59596 5.63912
6.56823 2.37916 8.86558
6.41141 2.12085 7.37845
10.0325 -1.58543 2.73214
10.5144 -0.313623 4.68712
9.30407 -0.135359 6.28645
9.23524 -3.0969 10.3413
10.6008 -2.35615 9.1373
15.3828 -2.53711 9.53189
14.183 -3.45321 9.25887
15.189 -7.00996 9.94749
7.69477 -10.6608 9.19772
10.4363 -10.4175 11.326
12.7782 -9.36013 11.578
13.4795 -11.4497 15.999
13.5476 -11.9967 14.1198
10.611 -14.1543 12.7679
10.5365 -18.7876 12.663
10.4521 -17.7653 11.5975
10.6437 -18.8833 6.75416
9.24801 -18.9649 8.07016
3.20006 -21.3797 9.77764
3.91386 -19.973 7.67984
5.83107 -20.3919 7.21236
5.3218 -24.9439 6.84149
5.61801 -23.6781 5.35668
3.22211 -25.3518 2.96511
5.59716 -20.9114 -2.80277
4.0668 -20.9642 -0.239598
2.26798 -21.9172 1.341
-2.87774 -16.5488 2.93736
-0.469353 -17.6459 2.70242
-0.356799 -19.2143 1.53269
-1.68308 -17.6926 -1.69398
-0.937178 -13.7563 -3.98214
-2.58746 -14.4449 -3.3883
-6.41178 -11.2471 -3.25276
-5.88356 -12.8028 -4.28705
-8.53253 -17.3627 -10.7497
-9.0118 -14.9489 -8.8965
-8.03525 -13.0828 -7.44744
-9.301 -8.32342 -8.72559
-9.58804 -9.6683 -7.34331
-12.2667 -10.3867 -4.71536
-16.3671 -7.83466 0.520475
-14.3665 -8.62439 -0.153432
-12.7138 -8.96628 -1.17107
-5.93766 -6.73025 1.59558
-7.79606 -7.97485 0.954889
-9.19004 -9.28574 0.380542
-9.61971 -17.6496 2.0664
-8.22899 -15.211 1.40102
-8.43519 -12.7049 1.97515
-9.40707 -11.2859 6.63739
-8.26804 -11.8626 5.76878
-3.92477 -13.3762 6.82016
-5.21368 -13.2743 7.53528
-4.98305 -14.1582 12.2193
-4.74168 -13.0153 11.2212
-3.13343 -6.10725 9.26514
-1.98739 -8.80918 11.1539
-2.20241 -10.6619 12.9119
-6.03954 -6.58653 15.154
-3.97863 -7.71544 15.6589
-2.27322 -8.66931 16.0629
2.77994 -4.4493 17.7529
1.77161 -7.10616 18.6023
-0.0518845 -8.73937 19.214
-2.65915 -8.87103 22.8912
-1.17289 -10.1174 22.4644
-3.7089 -14.1583 21.2869
-2.18515 -13.8153 22.4207
1.25129 -11.1852 16.767
-1.02389 -12.5115 17.5053
-0.680042 -15.0549 18.3263
0.000231794 -15.2077 19.6971
4.8222 -17.2691 19.4124
3.79781 -15.5966 19.1499
5.90315 -12.6179 17.5593
4.57978 -13.0978 16.3704
2.72933 -11.7537 11.559
2.30344 -13.4948 12.0455
3.27898 -14.2243 12.9596
5.0595 -17.8042 12.1341
6.19386 -16.4337 11.6993
7.09997 -14.2244 7.35082
8.20233 -14.5564 8.94909
12.7586 -15.2418 9.16041
11.9166 -13.5508 9.06306
13.7039 -10.469 7.60951
8.14141 -5.21622 6.80331
10.8758 -6.826 7.97947
11.9385 -7.15698 6.93612
15.4419 -3.55328 1.17847
13.1479 -4.6105 3.23128
13.6667 -4.57555 4.70122
20.2109 -2.92063 4.29682
17.5819 -1.3892 4.43716
15.3791 -1.35551 5.91091
15.0026 1.77207 8.44469
13.6716 1.89789 7.18753
11.0925 3.39881 1.7576
10.7233 4.61392 3.69528
12.2673 4.28308 4.76075
15.8465 7.63179 6.728
15.5206 7.98988 4.82513
14.0523 7.65851 4.41176
16.3922 10.4986 -0.694709
14.2001 9.95061 -0.237328
13.3643 9.87537 1.48859
8.75284 15.7425 6.36517
9.87814 13.7351 4.41577
10.3365 12.1355 2.39984
4.44523 9.50875 0.184417
5.99809 11.1627 0.407876
7.10669 12.7943 0.576306
9.18475 16.8286 -3.45079
7.1251 16.9146 -2.49147
5.95074 15.8994 -1.19822
2.70768 19.4197 1.10132
1.877 17.8585 0.479798
2.45897 17.0979 -0.774556
-0.26116 16.1649 -4.74833
1.12936 17.5702 -4.33825
0.880865 21.2313 -7.4102
0.336414 20.8366 -5.95044
-5.00543 25.8654 -3.7285
-3.71239 24.294 -4.82171
-2.50579 23.3433 -6.0604
-2.75615 21.1049 -10.4239
-3.73481 22.8298 -10.3716
-3.36873 24.093 -9.70702
-3.48795 31.9229 -13.5677
-3.89746 28.6389 -12.6875
-4.77166 26.4023 -12.3663
-8.6531 23.8449 -12.786
-7.44187 24.4593 -14.1918
-7.91543 22.8411 -18.7482
-8.2013 24.1578 -17.9614
-10.2955 27.7636 -19.3252
-11.1985 25.9877 -19.2127
-11.299 25.1469 -24.9802
-12.4258 24.3461 -23.647
-13.0409 24.9777 -22.316
-16.6548 24.8314 -21.2729
-22.1821 20.2435 -19.9429
-20.6552 21.0955 -22.333
-18.4721 22.0423 -23.2058
-17.2386 21.2312 -28.1743
-14.0045 22.999 -27.4502
-15.1604 22.2143 -26.0845
-16.6397 22.2963 -26.4819
timestep
-2.59212 -21.033 -21.9921
-2.49252 -18.5409 -21.983
-1.81682 -19.8545 -21.6468
4.08592 -20.2445 -18.4598
2.10395 -18.869 -19.4315
0.87598 -19.4609 -18.9266
0.783034 -19.5247 -11.8444
1.01771 -20.2485 -14.4003
1.49572 -19.063 -15.2406
6.66627 -18.4236 -15.0536
5.38902 -17.6958 -12.782
3.95447 -17.1437 -12.9917
0.119541 -14.2988 -13.383
2.21646 -12.9646 -12.4161
3.68457 -13.398 -12.942
7.16851 -9.71948 -15.8652
7.1142 -10.2212 -13.31
5.78513 -10.0954 -12.6427
2.34742 -10.5636 -16.3993
3.37327 -8.18055 -16.1554
3.59129 -7.76315 -14.706
-1.26099 -9.13841 -14.0225
0.38708 -8.67782 -12.8947
0.810758 -9.83594 -6.54993
1.1573 -9.07491 -8.21963
0.0996351 -9.38747 -9.26804
-3.49973 -12.0309 -6.47162
-4.28911 -10.8829 -7.78708
-3.53474 -9.62082 -8.07931
-5.86416 -3.85688 -5.98304
-5.55338 -5.65607 -6.77932
-4.38832 -6.46555 -6.18068
-2.17661 -8.3278 -2.40926
-2.69112 -6.58598 -1.95553
-4.149 -6.21693 -2.40497
-5.11103 -5.80385 5.38069
-5.06712 -5.60742 2.47294
-5.69295 -4.19804 0.336417
-9.45143 1.33414 -1.65361
-9.75933 -0.48087 0.209847
-7.88732 -1.10734 0.404668
-5.7984 1.47255 3.90577
-5.41978 0.780572 2.65421
2.41778 -2.81685 -1.00046
0.0783948 -1.74135 1.445
-2.1071 -1.33929 2.83208
-2.77109 -3.5066 6.99403
-1.51143 -2.17064 6.53121
4.41753 1.2357 9.07498
1.71707 0.830464 8.17906
1.37664 -0.619257 8.39401
4.09456 -2.52294 11.606
2.22838 -1.96139 11.9712
2.14127 2.86914 16.2336
2.54827 1.64616 14.8127
1.34853 0.887452 14.1641
2.01376 5.5144 12.6626
1.32984 4.68066 10.6034
0.294869 3.19809 11.2774
-8.25271 0.786753 9.77247
-5.33994 1.28708 10.5462
-2.9727 1.99511 9.88102
-2.52859 2.38509 5.2779
-3.17476 3.26488 6.3161
-4.79283 8.96444 5.62393
-6.04425 7.15127 5.37837
-5.73258 5.4059 4.5915
-9.18579 3.32749 2.48511
-7.89966 4.3434 1.56383
-7.45239 4.08455 -3.26285
-8.17961 5.01714 -2.19475
-12.2746 9.40858 -4.35871
-10.9824 7.95727 -4.28865
-11.343 6.54409 -3.78882
-16.367 4.93666 -4.14266
-14.8054 5.57618 -5.10423
-14.8043 6.66527 -9.61648
-15.1438 7.46125 -8.3637
-16.3564 13.0389 -5.17933
-16.7071 11.6466 -7.01976
-17.2177 10.6638 -8.60987
-23.0168 9.7795 -11.9827
-20.7031 10.162 -11.782
-18.8133 10.8499 -11.9837
-18.9064 18.4799 -12.6018
-19.3179 15.622 -12.0652
-18.1771 14.6334 -12.0864
-16.3353 15.9109 -7.3133
-15.9712 15.124 -9.08654
-13.7043 13.5735 -13.2553
-12.6384 12.9466 -11.8452
-13.3016 12.7716 -10.5203
-11.0019 8.53112 -9.47112
-11.1966 10.2011 -8.76322
-9.14676 14.4921 -3.94133
-10.0676 12.9767 -4.85834
-9.52746 12.5566 -6.19243
-5.7532 9.59088 -6.28191
-6.7717 10.1074 -5.28742
-10.6288 7.93815 1.13369
-8.02802 9.81238 -0.296236
-5.82889 10.1532 -1.55843
0.00232693 13.9548 3.0513
-1.86625 11.7274 1.33458
-2.09375 10.1217 -0.584913
-0.526786 6.67517 -1.08525
-4.54989 2.95755 -0.0246828
-1.48428 2.61684 1.1604
-0.842965 3.97082 1.62223
0.816446 3.67711 6.05852
1.18365 3.35705 4.68572
5.40529 0.949202 4.83704
3.95697 0.641071 4.92367
2.78254 -4.35896 5.1654
3.61791 -2.92269 6.12086
7.2779 -2.9439 9.04516
7.0446 -3.35664 7.61177
9.28224 -6.22611 2.87458
10.3497 -5.61622 4.90379
9.24417 -6.26573 6.4043
7.91355 -10.2579 8.32891
9.48964 -9.17648 8.7967
12.2347 -9.54223 12.6173
12.4281 -9.90144 11.1839
15.1266 -12.4899 10.7113
15.0602 -19.0342 16.8232
14.0777 -17.515 13.795
13.971 -15.8895 11.8348
10.1287 -14.4305 8.74351
10.4318 -15.2031 10.5862
7.44181 -16.8016 12.2167
3.76245 -19.4735 11.1674
5.05589 -19.0658 10.3253
5.33589 -21.6112 6.61837
4.10418 -20.056 6.77717
2.34345 -14.2581 4.32743
1.02119 -16.4729 4.02321
1.22493 -17.8399 5.44189
-2.40238 -18.977 8.29598
-2.22811 -19.0146 6.39454
-4.55176 -19.1167 3.28013
-3.51342 -18.2247 -5.67874
-3.41628 -18.3579 -2.71641
-2.94902 -18.6291 -0.14137
1.34289 -15.4086 -3.18709
0.0656076 -15.2416 -0.806236
0.38069 -17.0983 -0.0164965
3.9075 -17.1253 1.5268
7.57161 -14.757 -0.246678
6.74163 -14.6514 1.42649
4.44326 -11.7209 -1.31123
4.45259 -11.6732 0.672332
-0.506495 -11.1172 -3.01281
-0.365082 -10.8772 -0.0469566
1.07695 -10.5832 2.086
1.94149 -8.21846 6.30247
0.638767 -9.33282 5.71451
-2.26958 -8.70939 8.12644
-5.0065 -10.4775 13.3728
-4.30079 -8.76304 12.0696
-3.97767 -7.15234 11.0142
-6.95536 -3.20435 8.11137
-5.40066 -3.24534 9.87957
-4.19224 -3.40079 11.4825
0.6092 -4.88395 16.3914
-0.970677 -2.51752 15.252
-2.76757 -1.11712 14.1442
-4.43769 2.81511 16.201
-3.27037 2.4922 15.3011
-0.594884 6.52417 15.4147
-0.62615 5.15029 15.9766
2.20996 4.5248 19.8841
1.05411 5.37248 19.3637
-3.36683 11.2946 20.9574
-0.118401 10.2964 20.7715
1.38403 8.37605 21.5285
-2.21359 6.26288 27.2757
-0.751208 7.53988 25.9987
0.657865 8.75839 25.3445
2.81918 5.26389 31.6498
3.08971 5.48863 28.7282
3.49931 6.52113 26.3446
7.39418 5.49063 23.0665
5.71569 4.81483 23.7531
3.611 0.894772 21.6974
5.18156 1.11355 22.7858
9.66993 -6.62497 23.4795
9.1104 -4.47901 25.2002
7.02677 -2.96618 24.4765
7.41648 -1.85342 23.3994
9.42373 -3.7805 19.2272
7.6325 -3.20744 19.8964
4.69494 -3.48061 17.2691
4.73872 -4.94935 18.3378
1.86213 -8.61619 15.9927
3.09449 -9.23826 17.2817
4.42855 -8.51941 17.1513
7.29072 -11.2303 16.2319
6.50017 -10.6407 14.682
4.22075 -9.64786 10.8355
4.87972 -11.4576 11.3913
3.71293 -15.6339 9.06346
4.83812 -14.0844 8.61881
6.36882 -13.5388 5.21488
11.7849 -11.2505 6.31205
9.59018 -10.1012 4.10531
8.02801 -10.2606 4.39308
2.13325 -6.9495 0.497322
4.09474 -7.97379 2.97274
5.67112 -7.90427 2.59882
6.43516 -6.7473 -4.56477
5.41557 -5.58236 -2.10149
5.60768 -4.94913 0.354445
7.86808 -1.85558 1.4721
6.08632 -1.51536 1.91832
1.32853 2.45478 -1.60739
3.20286 2.26961 -0.0757421
4.75474 1.98689 1.00973
8.48553 5.40757 1.51285
6.71286 6.25867 1.28175
5.41172 5.67798 1.94702
3.18137 6.91294 5.70263
2.10687 8.68552 4.74353
3.10966 8.43003 3.02014
2.52058 9.00998 -4.26783
2.67826 10.6412 -1.76215
3.18554 11.4671 0.64118
6.96016 14.6686 4.78575
5.57161 14.9967 2.87704
4.22568 15.0952 1.55338
0.592528 14.4743 -0.822708
0.429077 16.8473 -0.5433
2.22964 17.035 -1.16782
4.18824 16.658 -5.52883
4.71575 18.4184 -4.91189
3.68176 19.0602 -3.98341
3.63178 23.774 -4.86101
2.57008 22.377 -5.60634
-0.897467 22.8196 -8.60523
0.60863 22.7464 -8.82298
4.73142 26.0185 -14.3364
2.87215 25.0515 -13.3568
1.53198 24.0659 -12.214
-2.55192 21.2728 -16.1381
-1.2581 22.4315 -15.3336
0.185661 21.9463 -14.9546
7.96077 20.4285 -14.8294
4.95526 20.0188 -16.5981
2.71202 21.0037 -17.583
2.33033 22.7022 -22.4707
1.93008 21.2441 -21.3123
-0.271196 17.12 -22.8157
0.869823 18.1123 -23.2004
3.40897 17.8992 -27.3695
1.79354 16.906 -26.7056
-1.65846 13.3353 -28.2882
-0.0670018 13.4517 -29.3834
1.26643 13.8473 -28.836
3.18294 11.2876 -30.7501
-0.211149 15.9843 -35.71
1.01441 13.4239 -34.8247
2.05035 11.1605 -34.3609
1.04703 8.8798 -38.4039
3.9127 6.56853 -35.3057
2.48421 7.18001 -36.3869
2.6245 8.55492 -36.9747
timestep
13.1791 -19.8949 -4.58198
14.3033 -21.8781 -5.50569
13.3048 -20.8251 -5.67974
8.61912 -22.7708 -10.8722
10.5077 -22.7324 -9.14454
10.459 -21.5658 -8.09697
7.21069 -24.9092 -2.35541
8.91902 -23.5925 -3.96407
8.29763 -22.754 -5.13345
10.5429 -17.3425 -6.38261
8.97231 -17.9303 -4.29037
7.80263 -18.9074 -4.51003
9.049 -18.2055 -10.2076
6.86875 -19.4306 -9.17484
6.24323 -18.7769 -7.92999
2.46284 -21.3599 -3.49541
3.29427 -22.1153 -5.95393
3.27324 -20.9304 -6.97061
3.73654 -15.7186 -5.43093
1.4611 -16.9919 -5.22172
1.04583 -17.8503 -6.40782
2.70532 -14.4032 -9.13814
1.95951 -16.1967 -9.68012
2.3182 -18.9589 -15.3951
1.75586 -18.0062 -13.8722
3.02819 -17.5573 -13.0291
4.09668 -15.6997 -18.0294
4.81482 -14.7379 -16.4964
5.38532 -15.6531 -15.343
6.48574 -11.6253 -13.8828
6.42496 -12.4174 -12.1668
6.58653 -13.9593 -12.2009
9.54926 -13.4074 -7.97515
8.27519 -14.9014 -8.01617
6.84354 -14.6745 -8.49732
6.38504 -7.88543 -11.0223
4.91299 -9.59489 -9.02758
5.02763 -11.461 -7.2751
2.17528 -14.9746 -1.85577
2.13948 -12.6525 -3.26768
1.9662 -11.6389 -4.96674
-2.06381 -9.26414 -5.18622
-0.786072 -9.18673 -4.36224
4.31669 -4.19974 0.502504
1.92924 -6.30349 -1.05581
-0.485471 -7.34974 -1.07129
-4.1093 -8.42379 0.88258
-3.22994 -6.92591 1.4592
-1.05233 -1.44351 5.67552
-2.83014 -2.80598 3.71481
-3.32346 -4.15483 4.12502
-4.71866 -5.71521 8.21848
-4.89656 -3.87314 7.59966
-0.192537 -0.528966 10.9443
-1.12597 -1.44412 9.54999
-2.75419 -1.44104 9.55872
-3.06199 4.62541 6.53108
-2.36997 2.473 6.1356
-3.6251 1.55446 7.39133
-10.9932 3.75942 6.47868
-8.76967 1.77521 6.94627
-7.04792 -0.0115903 6.6699
-7.71483 -2.4946 2.398
-7.39691 -1.00481 2.95252
-6.35372 4.52337 -1.41808
-7.14633 2.46413 -0.796745
-8.32136 1.41447 0.284471
-13.0482 2.6541 -0.255281
-11.9858 1.2307 -0.868549
-14.8944 0.100917 -4.36509
-13.773 1.13789 -4.14711
-11.5698 5.09117 -5.68159
-13.2013 4.67587 -6.71321
-14.4619 4.29047 -5.99711
-19.3536 6.40467 -5.64613
-17.9207 5.91353 -6.88044
-18.7815 6.85935 -11.3668
-18.3131 7.72075 -10.1618
-16.9706 10.21 -7.13974
-16.9084 11.8793 -8.68633
-18.4412 11.487 -9.93118
-22.4503 13.2752 -8.81489
-22.0167 13.9977 -11.0209
-20.1592 14.449 -11.4755
-19.2954 21.2476 -13.2666
-18.9452 18.8306 -11.8095
-18.4954 17.6069 -12.6376
-14.4162 18.6924 -11.5288
-14.856 16.868 -11.9738
-14.4096 10.7524 -13.6754
-14.0561 12.6874 -13.3446
-13.9981 13.1892 -11.8509
-13.2059 10.2882 -7.98177
-12.1145 11.1326 -9.31197
-6.92092 11.3969 -9.93131
-7.56135 10.0276 -8.66168
-8.8793 9.18034 -8.90554
-8.46782 4.34322 -8.48384
-7.92341 5.65169 -7.87453
-0.589645 8.9248 -5.39248
-3.43547 6.65691 -5.30992
-4.46957 4.76813 -6.65592
0.657624 2.74636 -12.041
-1.03773 1.84475 -9.02416
-2.67155 1.43096 -7.11228
-2.66408 -1.46947 -4.59378
-4.46735 -5.15611 -1.92988
-1.94143 -3.4887 -0.498051
-1.76413 -2.13897 -0.940193
-0.879225 0.715684 2.88883
-0.155713 -0.371808 2.03308
4.16724 -1.11876 3.91754
2.65979 -1.55397 4.2298
2.3493 -4.83155 8.24194
2.83122 -3.05441 7.75603
3.55235 0.0670722 11.001
4.23656 -1.16224 10.7134
10.4677 -2.00594 13.6703
8.08244 -1.76945 13.6097
6.1485 -1.91939 13.8781
3.291 -3.67569 16.8251
4.66792 -2.41157 17.2423
5.53074 0.0490496 21.1798
6.28392 -0.97279 20.3589
9.12259 -2.64116 22.3176
12.6411 -10.0879 25.2891
12.3135 -7.37863 23.0798
11.6083 -5.39127 21.6488
11.9336 -5.76933 16.5338
11.5676 -6.9414 18.1431
11.8559 -10.5954 17.1569
14.8016 -13.6214 14.7515
14.6895 -12.1442 15.0994
17.2231 -8.72965 13.8157
15.878 -9.46707 12.6782
13.9859 -11.1295 5.60505
14.5418 -9.54112 7.67113
15.5988 -8.60477 9.06325
18.0927 -5.69519 6.26246
16.776 -5.35388 7.60913
15.0672 -1.96626 8.08747
11.8805 3.18034 2.6526
13.7475 1.12697 3.70884
13.068 -1.067 4.92231
14.0269 -6.60822 -0.442494
13.0498 -5.12791 1.49852
12.4787 -4.58175 3.30503
10.6018 -7.51998 4.94092
6.386 -9.80954 5.83724
7.49803 -9.56614 4.22683
5.87768 -12.4986 0.855453
5.70156 -10.6181 1.06231
-1.23232 -13.1868 0.274766
0.177113 -11.5343 2.22613
2.20653 -9.87526 2.13069
0.567765 -4.97248 2.78545
0.68791 -6.65527 3.70794
-1.44455 -7.80446 6.51635
-7.36535 -12.3077 5.48372
-6.01613 -10.2921 5.17919
-4.86451 -8.7168 5.13507
-9.33511 -8.1552 0.648568
-8.47741 -7.27465 2.61788
-7.58635 -6.33553 4.13651
-10.5406 -9.2258 10.9221
-9.1405 -7.95558 8.54072
-9.07748 -5.55308 7.70437
-10.4404 -1.24432 9.08373
-9.46767 -2.20659 9.55639
-6.48774 -0.448429 13.1072
-8.0037 -1.01245 12.8641
-11.6884 -0.131637 15.6512
-10.3311 0.624661 15.355
-10.0168 9.13167 18.7976
-10.2298 5.78205 18.1418
-9.85752 3.25655 18.0896
-6.14482 -0.353572 23.1009
-7.43586 1.30217 22.1338
-8.79734 2.65427 21.5855
-14.3025 2.08625 27.1732
-11.7515 3.57107 26.3995
-9.96521 4.35854 24.7565
-7.26326 7.67076 25.8318
-6.64626 5.96556 25.1499
-2.99746 3.97487 28.0223
-3.53084 3.98814 26.2477
-0.358817 -3.89948 23.7459
-1.99364 -2.72273 25.5341
-2.83212 -0.187322 24.7508
-1.79333 0.923624 25.0472
3.40416 0.200323 25.0499
1.75822 -0.136654 24.0967
1.35693 -0.607283 20.159
1.51726 -2.23452 20.9139
1.17554 -7.32882 19.9166
2.80798 -6.96304 21.0306
3.4029 -5.52488 20.7788
7.2283 -6.44206 20.5846
6.56134 -6.33773 18.8655
5.45761 -6.56024 13.7883
6.63427 -7.32351 15.1504
10.0172 -10.2958 13.4009
9.63521 -8.34559 13.1182
10.9314 -6.9975 9.84834
11.9606 -1.03775 10.1796
10.4473 -2.58911 7.73645
9.67899 -3.79922 8.07383
4.62391 -6.6492 2.9677
5.76045 -5.161 5.62053
7.21779 -4.86816 5.36373
8.35909 -8.15859 -2.06673
8.01452 -6.24481 0.267752
8.24176 -4.26467 1.77956
9.98615 -1.52612 -0.434617
8.24945 -1.07683 -0.209471
2.04285 -1.02295 -1.509
3.56334 0.658613 -0.97197
5.30888 0.402255 -2.09248
7.94024 1.19241 -6.35771
6.12269 1.68767 -6.75735
5.29195 2.03452 -5.48378
0.825445 4.28084 -2.62648
0.929048 4.45496 -4.9331
2.15115 3.84963 -6.31358
2.99604 9.01382 -12.8061
2.35772 6.57779 -11.1611
0.837415 5.97387 -9.27148
-2.92113 10.7083 -8.69425
-2.91525 8.4782 -9.39093
-2.77532 6.70813 -10.217
-7.88057 6.7507 -11.8819
-6.42505 5.17563 -12.8091
-5.18373 6.54057 -13.2803
-2.90987 8.51179 -16.7247
-4.59556 9.55062 -16.8305
-5.26671 9.63818 -15.4717
-9.77412 11.0152 -13.9877
-8.39656 11.6259 -15.2952
-5.04209 14.212 -13.2697
-6.07936 14.4863 -14.3212
-5.54299 20.8409 -17.8257
-4.85793 18.7065 -17.0626
-4.26837 16.9349 -16.5183
-0.103091 13.9343 -18.8256
0.0711384 15.8338 -18.44
-0.548994 16.5881 -17.1452
3.6705 16.0467 -10.6648
1.5821 17.8533 -12.7665
0.860991 19.202 -14.7645
3.82668 20.9332 -17.8881
2.52549 21.8489 -16.8769
-0.185193 25.6946 -17.4995
0.863671 25.0551 -18.2173
1.60776 27.1344 -22.4882
1.73884 27.8666 -20.6536
2.33345 31.9646 -16.5946
3.22145 31.6853 -18.2976
2.46954 31.3977 -19.6151
2.66753 34.432 -21.9576
1.3794 42.9149 -19.2902
1.22399 39.9921 -19.974
2.34924 37.6793 -20.0898
4.80517 37.095 -15.5882
6.56324 35.4171 -19.6697
6.51685 36.4819 -18.0712
5.04233 36.6379 -17.5919
timestep
12.7344 -11.0635 -12.366
12.6711 -9.55983 -10.4459
12.7105 -11.0581 -10.9262
12.0214 -15.2174 -5.01757
12.176 -13.3278 -6.85797
11.8046 -13.6543 -8.33869
8.72627 -12.2796 -5.41923
7.63815 -12.4524 -7.86187
8.04482 -13.6157 -8.74871
8.96145 -11.2877 -14.0043
6.5559 -11.9032 -13.0796
6.4727 -13.1417 -12.1832
11.294 -14.7052 -14.7567
9.93759 -16.3607 -13.2231
8.41607 -16.2896 -13.3009
7.75808 -19.8544 -7.18786
8.16739 -18.0754 -9.17828
7.07855 -18.0882 -10.2958
6.36536 -15.8665 -5.81204
3.97712 -16.4856 -6.99816
4.09251 -16.4797 -8.57078
1.69111 -12.9105 -11.5947
2.52803 -13.381 -9.91756
3.39235 -8.56425 -5.43828
3.55956 -9.61241 -7.10196
2.40102 -10.5449 -7.23746
-0.55372 -9.68847 -3.15244
-1.60382 -9.62041 -4.79636
-0.850488 -9.10278 -5.98661
-2.83196 -4.85815 -4.00567
-2.21678 -4.41423 -5.72123
-1.98476 -5.54268 -6.70638
-0.321136 -2.57065 -10.6841
0.912369 -4.05096 -10.3869
0.974002 -4.56842 -8.90788
1.85732 4.30443 -7.66244
1.7059 1.35616 -7.66946
1.66072 -1.21407 -7.23954
3.12005 -4.83864 -3.78673
3.28851 -2.32422 -2.94285
1.65241 -1.45387 -3.45413
-2.22335 -0.579158 -0.728258
-0.711759 -0.214226 -0.724631
0.938579 5.45584 5.15928
0.323439 2.75515 3.14669
0.0743569 0.335026 2.90328
1.21352 -3.87961 4.72204
0.130421 -2.55937 5.48708
0.821866 2.50045 7.89515
1.65858 0.0375513 9.12927
0.801369 -1.15992 8.95251
-1.81059 -3.44515 11.7806
-2.22892 -1.64626 11.2154
-1.75554 2.35283 16.0492
-1.66451 1.40411 14.4389
-2.99322 0.803719 13.9596
-4.70364 6.38682 10.3841
-4.67863 5.60402 12.5938
-5.07701 3.69631 12.7229
-11.4693 -0.543832 9.38258
-9.12907 1.04271 10.5283
-7.9559 3.35555 10.1652
-8.32197 6.44226 6.32984
-9.16143 5.74323 7.40041
-15.1567 7.0311 9.02581
-14.2133 6.25719 7.09187
-12.7673 5.21707 6.24941
-13.1986 1.37548 3.41152
-14.0406 3.12792 3.38292
-15.6716 4.53539 -0.838517
-16.3454 4.05588 0.462742
-22.3568 1.79393 0.452466
-20.9357 2.89089 -0.163604
-19.4786 2.24892 -0.365227
-18.437 -1.67221 -3.83199
-19.4718 -0.00533064 -3.45337
-23.9332 0.0617424 -4.9141
-22.838 -1.00428 -4.90781
-24.8074 -7.20585 -6.47194
-23.8109 -5.34272 -7.07173
-22.9523 -3.67443 -7.74776
-28.1494 0.365751 -11.9661
-26.3046 -0.871203 -11.0764
-24.4618 -1.67054 -10.6031
-21.3221 -1.10876 -14.1829
-21.2024 0.947499 -12.138
-21.4131 0.609874 -10.6789
-23.3725 4.77257 -9.88312
-21.8403 3.96027 -9.03746
-17.5629 4.57033 -4.36636
-18.5601 4.93644 -6.02614
-20.0663 4.84069 -5.78987
-23.4231 4.84445 -2.39841
-21.9722 5.93387 -2.7405
-18.9495 10.1275 -3.61874
-19.2085 9.57933 -1.7652
-19.2958 8.14231 -1.27565
-18.1012 6.29212 2.95558
-17.7095 7.43218 2.10266
-12.0866 13.4422 3.48866
-13.3986 10.2945 3.51711
-13.9813 8.07963 2.41847
-13.4231 7.81276 -0.911864
-10.053 6.95878 -0.547469
-10.8626 6.00974 1.72371
-8.32139 3.71794 3.28829
-3.70575 2.99426 0.611144
-3.60652 3.8073 3.8407
-4.79375 3.2059 4.66814
-3.0878 1.41436 8.59717
-3.19357 2.86775 8.01891
-0.809028 6.87623 9.16424
-0.745112 5.32519 9.42669
2.32208 2.81916 13.0366
1.04037 4.23703 12.6989
-0.615709 6.43798 16.5189
0.646401 6.64455 15.6571
4.65229 9.99011 14.1548
3.75169 10.065 16.365
3.66877 8.24154 17.3022
7.34974 6.00461 19.3457
6.05256 7.07817 20.0826
5.01073 7.9623 24.6643
6.12018 8.15436 23.6445
9.12263 7.96636 26.1263
13.8959 7.37927 29.6801
13.7557 8.56284 26.4109
12.4052 8.52511 24.3076
11.8486 6.39552 19.5552
11.658 8.07081 20.7019
9.47054 11.0118 19.4464
8.39438 11.6885 15.1545
8.48557 10.4469 15.9364
8.34707 5.74176 15.657
8.96565 7.01568 14.3643
9.03411 8.35875 7.78228
10.4613 8.02747 10.0082
9.96459 6.24989 10.7806
9.1986 1.80717 8.93396
10.7761 2.87572 9.09022
13.5931 2.41255 6.63624
11.8087 -0.482495 -1.51006
12.3288 0.4782 1.31402
12.2832 2.2784 3.15776
9.98504 8.94769 0.193235
10.2825 6.50916 1.05862
9.9961 4.52379 1.18019
7.58901 2.80192 -1.32248
2.81299 2.9328 -0.283497
4.30553 1.86099 0.321356
4.62755 -1.37922 3.92605
3.85734 -1.50327 2.1305
1.82036 -9.44044 -1.02166
2.08256 -6.69619 0.0699225
1.86663 -4.32115 1.10346
-2.05272 -6.24785 2.9988
-1.67965 -4.50952 2.21881
-3.87622 -1.67896 3.37128
-9.03362 -0.976709 6.71711
-6.84499 -1.01745 7.74997
-5.17492 -1.53039 6.92183
-1.02825 -6.84533 7.38211
-3.11862 -6.03858 7.52304
-4.80781 -5.21308 7.80619
-12.7029 -7.81415 6.07499
-10.5506 -6.50789 7.55155
-8.24695 -6.48446 8.69708
-6.02151 -8.38861 12.541
-7.15034 -8.80287 11.6253
-8.31868 -13.2614 12.8467
-8.85472 -11.8888 13.2102
-12.258 -13.5475 15.7322
-11.1203 -12.659 16.1466
-5.77942 -18.3816 15.9951
-7.78611 -16.358 18.0437
-8.25967 -13.8369 18.289
-4.17695 -9.66111 22.9377
-4.51683 -11.2636 21.2465
-4.9475 -12.8657 20.0403
2.23228 -15.3359 17.4342
[truncated: 2,325,905 more chars]
