# Supplementary material for: Investigating Intrinsically Disordered Proteins With Brownian Dynamics
Source: Front Mol Biosci. 2022 Jun 8;9:898838. doi: 10.3389/fmolb.2022.898838 (PMC9213797; doi:10.3389/fmolb.2022.898838)
Supplement: Supplementary file 1 [file Presentation1.zip › Browndye_IDP_paper/trajectories/alpha-synuclein.vtf]

a 0 t NN res MET r 3.430000
a 1 t CG res MET r 3.430000
a 2 t CB res MET r 3.430000
a 3 t CA res MET r 3.430000
a 4 t OG res ASP r 3.430000
a 5 t CB res ASP r 3.430000
a 6 t CA res ASP r 3.430000
a 7 t CB res VAL r 3.430000
a 8 t CA res VAL r 3.430000
a 9 t CG res PHE r 3.430000
a 10 t CB res PHE r 3.430000
a 11 t CA res PHE r 3.430000
a 12 t CG res MET r 3.430000
a 13 t CB res MET r 3.430000
a 14 t CA res MET r 3.430000
a 15 t NG res LYS r 3.430000
a 16 t CB res LYS r 3.430000
a 17 t CA res LYS r 3.430000
a 18 t CA res GLY r 3.430000
a 19 t CG res LEU r 3.430000
a 20 t CB res LEU r 3.430000
a 21 t CA res LEU r 3.430000
a 22 t CB res SER r 3.430000
a 23 t CA res SER r 3.430000
a 24 t NG res LYS r 3.430000
a 25 t CB res LYS r 3.430000
a 26 t CA res LYS r 3.430000
a 27 t CB res ALA r 3.430000
a 28 t CA res ALA r 3.430000
a 29 t NG res LYS r 3.430000
a 30 t CB res LYS r 3.430000
a 31 t CA res LYS r 3.430000
a 32 t OG res GLU r 3.430000
a 33 t CB res GLU r 3.430000
a 34 t CA res GLU r 3.430000
a 35 t CA res GLY r 3.430000
a 36 t CB res VAL r 3.430000
a 37 t CA res VAL r 3.430000
a 38 t CB res VAL r 3.430000
a 39 t CA res VAL r 3.430000
a 40 t CB res ALA r 3.430000
a 41 t CA res ALA r 3.430000
a 42 t CB res ALA r 3.430000
a 43 t CA res ALA r 3.430000
a 44 t CB res ALA r 3.430000
a 45 t CA res ALA r 3.430000
a 46 t OG res GLU r 3.430000
a 47 t CB res GLU r 3.430000
a 48 t CA res GLU r 3.430000
a 49 t NG res LYS r 3.430000
a 50 t CB res LYS r 3.430000
a 51 t CA res LYS r 3.430000
a 52 t CB res THR r 3.430000
a 53 t CA res THR r 3.430000
a 54 t NG res LYS r 3.430000
a 55 t CB res LYS r 3.430000
a 56 t CA res LYS r 3.430000
a 57 t CG res GLN r 3.430000
a 58 t CB res GLN r 3.430000
a 59 t CA res GLN r 3.430000
a 60 t CA res GLY r 3.430000
a 61 t CB res VAL r 3.430000
a 62 t CA res VAL r 3.430000
a 63 t CB res ALA r 3.430000
a 64 t CA res ALA r 3.430000
a 65 t OG res GLU r 3.430000
a 66 t CB res GLU r 3.430000
a 67 t CA res GLU r 3.430000
a 68 t CB res ALA r 3.430000
a 69 t CA res ALA r 3.430000
a 70 t CB res ALA r 3.430000
a 71 t CA res ALA r 3.430000
a 72 t CA res GLY r 3.430000
a 73 t NG res LYS r 3.430000
a 74 t CB res LYS r 3.430000
a 75 t CA res LYS r 3.430000
a 76 t CB res THR r 3.430000
a 77 t CA res THR r 3.430000
a 78 t NG res LYS r 3.430000
a 79 t CB res LYS r 3.430000
a 80 t CA res LYS r 3.430000
a 81 t OG res GLU r 3.430000
a 82 t CB res GLU r 3.430000
a 83 t CA res GLU r 3.430000
a 84 t CA res GLY r 3.430000
a 85 t CB res VAL r 3.430000
a 86 t CA res VAL r 3.430000
a 87 t CG res LEU r 3.430000
a 88 t CB res LEU r 3.430000
a 89 t CA res LEU r 3.430000
a 90 t CG res TYR r 3.430000
a 91 t CB res TYR r 3.430000
a 92 t CA res TYR r 3.430000
a 93 t CB res VAL r 3.430000
a 94 t CA res VAL r 3.430000
a 95 t CA res GLY r 3.430000
a 96 t CB res SER r 3.430000
a 97 t CA res SER r 3.430000
a 98 t NG res LYS r 3.430000
a 99 t CB res LYS r 3.430000
a 100 t CA res LYS r 3.430000
a 101 t CB res THR r 3.430000
a 102 t CA res THR r 3.430000
a 103 t NG res LYS r 3.430000
a 104 t CB res LYS r 3.430000
a 105 t CA res LYS r 3.430000
a 106 t OG res GLU r 3.430000
a 107 t CB res GLU r 3.430000
a 108 t CA res GLU r 3.430000
a 109 t CA res GLY r 3.430000
a 110 t CB res VAL r 3.430000
a 111 t CA res VAL r 3.430000
a 112 t CB res VAL r 3.430000
a 113 t CA res VAL r 3.430000
a 114 t NG res HIS r 3.430000
a 115 t CB res HIS r 3.430000
a 116 t CA res HIS r 3.430000
a 117 t CA res GLY r 3.430000
a 118 t CB res VAL r 3.430000
a 119 t CA res VAL r 3.430000
a 120 t CB res ALA r 3.430000
a 121 t CA res ALA r 3.430000
a 122 t CB res THR r 3.430000
a 123 t CA res THR r 3.430000
a 124 t CB res VAL r 3.430000
a 125 t CA res VAL r 3.430000
a 126 t CB res ALA r 3.430000
a 127 t CA res ALA r 3.430000
a 128 t OG res GLU r 3.430000
a 129 t CB res GLU r 3.430000
a 130 t CA res GLU r 3.430000
a 131 t NG res LYS r 3.430000
a 132 t CB res LYS r 3.430000
a 133 t CA res LYS r 3.430000
a 134 t CB res THR r 3.430000
a 135 t CA res THR r 3.430000
a 136 t NG res LYS r 3.430000
a 137 t CB res LYS r 3.430000
a 138 t CA res LYS r 3.430000
a 139 t OG res GLU r 3.430000
a 140 t CB res GLU r 3.430000
a 141 t CA res GLU r 3.430000
a 142 t CG res GLN r 3.430000
a 143 t CB res GLN r 3.430000
a 144 t CA res GLN r 3.430000
a 145 t CB res VAL r 3.430000
a 146 t CA res VAL r 3.430000
a 147 t CB res THR r 3.430000
a 148 t CA res THR r 3.430000
a 149 t CG res ASN r 3.430000
a 150 t CB res ASN r 3.430000
a 151 t CA res ASN r 3.430000
a 152 t CB res VAL r 3.430000
a 153 t CA res VAL r 3.430000
a 154 t CA res GLY r 3.430000
a 155 t CA res GLY r 3.430000
a 156 t CB res ALA r 3.430000
a 157 t CA res ALA r 3.430000
a 158 t CB res VAL r 3.430000
a 159 t CA res VAL r 3.430000
a 160 t CB res VAL r 3.430000
a 161 t CA res VAL r 3.430000
a 162 t CB res THR r 3.430000
a 163 t CA res THR r 3.430000
a 164 t CA res GLY r 3.430000
a 165 t CB res VAL r 3.430000
a 166 t CA res VAL r 3.430000
a 167 t CB res THR r 3.430000
a 168 t CA res THR r 3.430000
a 169 t CB res ALA r 3.430000
a 170 t CA res ALA r 3.430000
a 171 t CB res VAL r 3.430000
a 172 t CA res VAL r 3.430000
a 173 t CB res ALA r 3.430000
a 174 t CA res ALA r 3.430000
a 175 t CG res GLN r 3.430000
a 176 t CB res GLN r 3.430000
a 177 t CA res GLN r 3.430000
a 178 t NG res LYS r 3.430000
a 179 t CB res LYS r 3.430000
a 180 t CA res LYS r 3.430000
a 181 t CB res THR r 3.430000
a 182 t CA res THR r 3.430000
a 183 t CB res VAL r 3.430000
a 184 t CA res VAL r 3.430000
a 185 t OG res GLU r 3.430000
a 186 t CB res GLU r 3.430000
a 187 t CA res GLU r 3.430000
a 188 t CA res GLY r 3.430000
a 189 t CB res ALA r 3.430000
a 190 t CA res ALA r 3.430000
a 191 t CA res GLY r 3.430000
a 192 t CB res SER r 3.430000
a 193 t CA res SER r 3.430000
a 194 t CG res ILE r 3.430000
a 195 t CB res ILE r 3.430000
a 196 t CA res ILE r 3.430000
a 197 t CB res ALA r 3.430000
a 198 t CA res ALA r 3.430000
a 199 t CB res ALA r 3.430000
a 200 t CA res ALA r 3.430000
a 201 t CB res ALA r 3.430000
a 202 t CA res ALA r 3.430000
a 203 t CB res THR r 3.430000
a 204 t CA res THR r 3.430000
a 205 t CA res GLY r 3.430000
a 206 t CG res PHE r 3.430000
a 207 t CB res PHE r 3.430000
a 208 t CA res PHE r 3.430000
a 209 t CB res VAL r 3.430000
a 210 t CA res VAL r 3.430000
a 211 t NG res LYS r 3.430000
a 212 t CB res LYS r 3.430000
a 213 t CA res LYS r 3.430000
a 214 t NG res LYS r 3.430000
a 215 t CB res LYS r 3.430000
a 216 t CA res LYS r 3.430000
a 217 t OG res ASP r 3.430000
a 218 t CB res ASP r 3.430000
a 219 t CA res ASP r 3.430000
a 220 t CG res GLN r 3.430000
a 221 t CB res GLN r 3.430000
a 222 t CA res GLN r 3.430000
a 223 t CG res LEU r 3.430000
a 224 t CB res LEU r 3.430000
a 225 t CA res LEU r 3.430000
a 226 t CA res GLY r 3.430000
a 227 t NG res LYS r 3.430000
a 228 t CB res LYS r 3.430000
a 229 t CA res LYS r 3.430000
a 230 t CG res ASN r 3.430000
a 231 t CB res ASN r 3.430000
a 232 t CA res ASN r 3.430000
a 233 t OG res GLU r 3.430000
a 234 t CB res GLU r 3.430000
a 235 t CA res GLU r 3.430000
a 236 t OG res GLU r 3.430000
a 237 t CB res GLU r 3.430000
a 238 t CA res GLU r 3.430000
a 239 t CA res GLY r 3.430000
a 240 t CB res ALA r 3.430000
a 241 t CA res ALA r 3.430000
a 242 t CB res PRO r 3.430000
a 243 t CA res PRO r 3.430000
a 244 t CG res GLN r 3.430000
a 245 t CB res GLN r 3.430000
a 246 t CA res GLN r 3.430000
a 247 t OG res GLU r 3.430000
a 248 t CB res GLU r 3.430000
a 249 t CA res GLU r 3.430000
a 250 t CA res GLY r 3.430000
a 251 t CG res ILE r 3.430000
a 252 t CB res ILE r 3.430000
a 253 t CA res ILE r 3.430000
a 254 t CG res LEU r 3.430000
a 255 t CB res LEU r 3.430000
a 256 t CA res LEU r 3.430000
a 257 t OG res GLU r 3.430000
a 258 t CB res GLU r 3.430000
a 259 t CA res GLU r 3.430000
a 260 t OG res ASP r 3.430000
a 261 t CB res ASP r 3.430000
a 262 t CA res ASP r 3.430000
a 263 t CG res MET r 3.430000
a 264 t CB res MET r 3.430000
a 265 t CA res MET r 3.430000
a 266 t CB res PRO r 3.430000
a 267 t CA res PRO r 3.430000
a 268 t CB res VAL r 3.430000
a 269 t CA res VAL r 3.430000
a 270 t OG res ASP r 3.430000
a 271 t CB res ASP r 3.430000
a 272 t CA res ASP r 3.430000
a 273 t CB res PRO r 3.430000
a 274 t CA res PRO r 3.430000
a 275 t OG res ASP r 3.430000
a 276 t CB res ASP r 3.430000
a 277 t CA res ASP r 3.430000
a 278 t CG res ASN r 3.430000
a 279 t CB res ASN r 3.430000
a 280 t CA res ASN r 3.430000
a 281 t OG res GLU r 3.430000
a 282 t CB res GLU r 3.430000
a 283 t CA res GLU r 3.430000
a 284 t CB res ALA r 3.430000
a 285 t CA res ALA r 3.430000
a 286 t CG res TYR r 3.430000
a 287 t CB res TYR r 3.430000
a 288 t CA res TYR r 3.430000
a 289 t OG res GLU r 3.430000
a 290 t CB res GLU r 3.430000
a 291 t CA res GLU r 3.430000
a 292 t CG res MET r 3.430000
a 293 t CB res MET r 3.430000
a 294 t CA res MET r 3.430000
a 295 t CB res PRO r 3.430000
a 296 t CA res PRO r 3.430000
a 297 t CB res SER r 3.430000
a 298 t CA res SER r 3.430000
a 299 t OG res GLU r 3.430000
a 300 t CB res GLU r 3.430000
a 301 t CA res GLU r 3.430000
a 302 t OG res GLU r 3.430000
a 303 t CB res GLU r 3.430000
a 304 t CA res GLU r 3.430000
a 305 t CA res GLY r 3.430000
a 306 t CG res TYR r 3.430000
a 307 t CB res TYR r 3.430000
a 308 t CA res TYR r 3.430000
a 309 t CG res GLN r 3.430000
a 310 t CB res GLN r 3.430000
a 311 t CA res GLN r 3.430000
a 312 t OG res ASP r 3.430000
a 313 t CB res ASP r 3.430000
a 314 t CA res ASP r 3.430000
a 315 t CG res TYR r 3.430000
a 316 t CB res TYR r 3.430000
a 317 t CA res TYR r 3.430000
a 318 t OG res GLU r 3.430000
a 319 t CB res GLU r 3.430000
a 320 t CA res GLU r 3.430000
a 321 t CB res PRO r 3.430000
a 322 t CA res PRO r 3.430000
a 323 t OG res GLU r 3.430000
a 324 t CB res GLU r 3.430000
a 325 t CA res GLU r 3.430000
a 326 t OC res ALA r 3.430000
a 327 t CB res ALA r 3.430000
a 328 t CA res ALA r 3.430000
b 3:6
b 2:1
b 3:0
b 3:2
b 6:8
b 5:4
b 6:5
b 8:11
b 8:7
b 11:14
b 11:9
b 11:10
b 14:17
b 13:12
b 14:13
b 17:18
b 16:15
b 17:16
b 18:21
b 21:23
b 20:19
b 21:20
b 23:26
b 23:22
b 26:28
b 25:24
b 26:25
b 28:31
b 28:27
b 31:34
b 30:29
b 31:30
b 34:35
b 33:32
b 34:33
b 35:37
b 37:39
b 37:36
b 39:41
b 39:38
b 41:43
b 41:40
b 43:45
b 43:42
b 45:48
b 45:44
b 48:51
b 47:46
b 48:47
b 51:53
b 50:49
b 51:50
b 53:56
b 53:52
b 56:59
b 55:54
b 56:55
b 59:60
b 58:57
b 59:58
b 60:62
b 62:64
b 62:61
b 64:67
b 64:63
b 67:69
b 66:65
b 67:66
b 69:71
b 69:68
b 71:72
b 71:70
b 72:75
b 75:77
b 74:73
b 75:74
b 77:80
b 77:76
b 80:83
b 79:78
b 80:79
b 83:84
b 82:81
b 83:82
b 84:86
b 86:89
b 86:85
b 89:92
b 88:87
b 89:88
b 92:94
b 91:90
b 92:91
b 94:95
b 94:93
b 95:97
b 97:100
b 97:96
b 100:102
b 99:98
b 100:99
b 102:105
b 102:101
b 105:108
b 104:103
b 105:104
b 108:109
b 107:106
b 108:107
b 109:111
b 111:113
b 111:110
b 113:116
b 113:112
b 116:117
b 115:114
b 116:115
b 117:119
b 119:121
b 119:118
b 121:123
b 121:120
b 123:125
b 123:122
b 125:127
b 125:124
b 127:130
b 127:126
b 130:133
b 129:128
b 130:129
b 133:135
b 132:131
b 133:132
b 135:138
b 135:134
b 138:141
b 137:136
b 138:137
b 141:144
b 140:139
b 141:140
b 144:146
b 143:142
b 144:143
b 146:148
b 146:145
b 148:151
b 148:147
b 151:153
b 150:149
b 151:150
b 153:154
b 153:152
b 154:155
b 155:157
b 157:159
b 157:156
b 159:161
b 159:158
b 161:163
b 161:160
b 163:164
b 163:162
b 164:166
b 166:168
b 166:165
b 168:170
b 168:167
b 170:172
b 170:169
b 172:174
b 172:171
b 174:177
b 174:173
b 177:180
b 176:175
b 177:176
b 180:182
b 179:178
b 180:179
b 182:184
b 182:181
b 184:187
b 184:183
b 187:188
b 186:185
b 187:186
b 188:190
b 190:191
b 190:189
b 191:193
b 193:196
b 193:192
b 196:198
b 195:194
b 196:195
b 198:200
b 198:197
b 200:202
b 200:199
b 202:204
b 202:201
b 204:205
b 204:203
b 205:208
b 208:210
b 208:206
b 208:207
b 210:213
b 210:209
b 213:216
b 212:211
b 213:212
b 216:219
b 215:214
b 216:215
b 219:222
b 218:217
b 219:218
b 222:225
b 221:220
b 222:221
b 225:226
b 224:223
b 225:224
b 226:229
b 229:232
b 228:227
b 229:228
b 232:235
b 231:230
b 232:231
b 235:238
b 234:233
b 235:234
b 238:239
b 237:236
b 238:237
b 239:241
b 241:243
b 241:240
b 243:246
b 243:242
b 246:249
b 245:244
b 246:245
b 249:250
b 248:247
b 249:248
b 250:253
b 253:256
b 252:251
b 253:252
b 256:259
b 255:254
b 256:255
b 259:262
b 258:257
b 259:258
b 262:265
b 261:260
b 262:261
b 265:267
b 264:263
b 265:264
b 267:269
b 267:266
b 269:272
b 269:268
b 272:274
b 271:270
b 272:271
b 274:277
b 274:273
b 277:280
b 276:275
b 277:276
b 280:283
b 279:278
b 280:279
b 283:285
b 282:281
b 283:282
b 285:288
b 285:284
b 288:291
b 287:286
b 288:287
b 291:294
b 290:289
b 291:290
b 294:296
b 293:292
b 294:293
b 296:298
b 296:295
b 298:301
b 298:297
b 301:304
b 300:299
b 301:300
b 304:305
b 303:302
b 304:303
b 305:308
b 308:311
b 307:306
b 308:307
b 311:314
b 310:309
b 311:310
b 314:317
b 313:312
b 314:313
b 317:320
b 316:315
b 317:316
b 320:322
b 319:318
b 320:319
b 322:325
b 322:321
b 325:328
b 324:323
b 325:324
b 328:326
b 328:327
timestep
-73.2745 1.08092 38.7042
-70.3515 2.07592 43.0412
-71.137 1.26792 40.4972
-71.7955 1.18092 38.6632
-72.6542 -3.33275 37.3129
-72.1995 -2.62808 35.6192
-71.2395 -1.46308 35.8882
-72.9448 1.94825 32.1225
-71.4105 0.984918 32.9092
-70.0565 6.19892 35.5759
-68.4355 3.76892 35.6392
-68.4335 2.97492 34.3262
-65.2005 -0.503082 38.8482
-66.7985 -1.16608 36.6767
-66.4385 -0.244082 34.9792
-70.6425 -4.86108 28.4852
-69.1018 -2.63641 30.0569
-67.2135 -1.44608 31.4022
-66.1415 1.97192 29.9882
-61.2198 2.49725 34.5299
-62.8615 1.99492 33.5732
-62.8955 1.93092 32.0362
-62.9045 -3.05508 31.8812
-62.0785 -1.66808 30.9112
-67.484 -1.72808 24.5662
-64.9288 -0.795412 26.0915
-62.5975 -0.684083 27.2192
-60.7335 3.55392 28.7232
-60.3965 2.40492 27.7652
-57.9515 -0.261082 35.0347
-57.9118 -0.371752 31.9079
-57.6795 0.171918 29.3722
-61.0868 -5.17908 26.6902
-59.254 -3.72658 26.5517
-57.8635 -2.34408 26.4662
-57.6415 0.609918 24.0092
-54.2095 3.06859 27.3915
-54.4845 1.93692 25.7902
-53.1765 -3.16741 27.0305
-52.9215 -1.59108 25.8662
-55.1135 -2.19708 21.5742
-53.6885 -2.09308 22.1302
-52.9305 2.71392 21.8012
-52.3085 1.40692 21.2992
-49.1655 0.446918 24.8802
-49.1455 0.684918 23.3652
-49.7715 -6.75408 22.4832
-49.3255 -4.59008 21.7347
-48.6945 -2.74308 21.6652
-52.558 0.381918 13.8952
-50.9742 -0.290082 16.5129
-49.2055 -1.24408 18.1572
-46.6932 3.00059 20.2369
-46.5865 1.40092 19.1352
-44.59 -3.30008 25.5327
-44.3958 -2.55141 22.5015
-44.1165 -1.38308 20.1852
-47.9755 -5.78341 16.5049
-46.106 -4.33458 16.6762
-44.6135 -3.07608 16.7822
-44.2485 0.259918 14.8992
-40.6158 1.94458 18.5302
-40.9855 1.12692 16.7652
-40.2385 -3.68508 16.7232
-39.6135 -2.41008 16.1462
-43.7482 -2.20208 9.5825
-41.978 -2.31658 11.1117
-40.5085 -2.21708 12.3962
-39.5465 2.53792 12.8192
-39.0135 1.31592 12.0622
-35.7745 -0.446082 15.2352
-35.8175 0.0559175 13.7872
-35.7995 -2.96208 11.3742
-41.575 -0.727582 6.76067
-38.5572 -0.274752 7.46417
-36.1165 -0.769082 8.21517
-33.4238 2.98759 10.8852
-33.3865 1.58192 9.54317
-31.225 -3.83208 15.2602
-31.2212 -2.80541 12.3062
-30.9995 -1.39808 10.1242
-34.7465 -4.70475 4.32917
-33.0715 -3.58658 5.49667
-31.7135 -2.72608 6.60617
-31.1875 0.770918 5.08417
-27.3672 1.77625 8.77617
-27.8335 1.21892 6.93417
-26.9225 -4.49908 7.9435
-27.3625 -3.60708 6.25717
-26.7045 -2.28708 5.82717
-29.3461 -0.700372 -1.52626
-29.1775 -1.28008 1.73717
-27.7445 -1.58708 2.18817
-26.5052 3.64725 2.61684
-25.9625 1.82692 2.08217
-22.9345 0.291918 3.88317
-23.971 -4.05908 1.89117
-22.7985 -2.65408 1.41017
-25.699 -2.68458 -4.78633
-25.1175 -0.365082 -2.8455
-23.1975 -0.360082 -1.66083
-20.6238 3.42159 1.10084
-20.5565 2.05292 -0.272829
-16.579 -5.87608 2.54467
-17.7808 -3.14808 1.5795
-18.1805 -0.914082 0.310171
-22.3548 -4.48641 -3.95616
-20.337 -3.29158 -3.62983
-18.7645 -2.15008 -3.28883
-18.3015 1.42192 -4.66183
-14.7748 2.68225 -0.765828
-15.0955 2.06792 -2.61783
-13.8982 -3.21008 -2.82616
-13.6075 -1.37208 -3.49183
-15.9071 -0.707882 -10.4082
-15.8905 -0.782082 -7.73483
-14.4635 -0.810082 -7.18083
-13.2005 2.82492 -7.04083
-9.3675 1.61125 -3.46183
-9.8695 1.86792 -5.35783
-10.3245 -2.31908 -7.82683
-9.3805 -1.11508 -7.73683
-11.8055 1.84358 -11.4885
-10.1185 1.17192 -10.7608
-7.85183 5.35559 -8.1815
-7.7025 3.88992 -9.49983
-5.1945 0.0589175 -7.87183
-5.0365 1.19892 -8.88283
-7.56083 -3.37441 -14.2391
-6.7655 -1.65808 -12.9028
-5.4825 -0.245082 -12.4388
-10.353 5.52792 -15.5118
-7.62983 4.54859 -14.3555
-5.4105 3.24892 -14.0498
-2.1112 4.68059 -10.0941
-2.3115 4.11492 -11.9468
-0.214997 -4.83658 -13.2278
-0.715197 -1.77475 -12.8465
-0.575497 0.820918 -12.9598
-4.8705 0.327251 -18.5768
-2.951 0.925918 -17.4123
-1.2385 1.53792 -16.6748
-3.0318 8.26792 -15.4425
-1.479 6.53942 -15.9508
-0.119497 5.21092 -16.3858
3.3928 3.90125 -12.4938
3.0605 4.28892 -14.4048
3.1428 -0.253082 -17.2398
3.8495 1.54092 -16.9828
0.770203 3.20725 -21.1291
2.0055 4.50692 -20.3798
3.3655 3.92292 -19.9618
4.8055 8.25992 -17.1171
5.3455 6.79092 -18.3218
8.0255 4.36192 -17.0068
8.4265 2.82492 -20.4998
7.4975 7.34392 -22.0448
8.6485 6.33292 -22.0718
11.2445 8.04125 -17.6521
11.3405 7.40192 -19.5178
13.2698 2.34559 -19.3941
13.4255 4.20292 -20.0478
11.4765 4.13092 -24.6415
13.2185 4.55092 -23.8688
14.0755 8.28692 -23.5618
17.3478 7.31792 -19.3845
17.1485 7.59392 -21.3328
17.7225 2.89159 -23.8661
18.3255 4.73392 -23.6298
16.6395 7.52892 -27.2388
17.9785 6.98492 -26.7278
19.3882 11.1999 -23.6235
19.9005 9.83292 -24.9558
22.4115 6.16492 -22.9728
22.6495 7.36592 -23.8948
20.2298 2.78692 -28.5225
21.7615 4.51142 -27.9483
22.9605 5.96992 -27.4708
18.7985 11.7649 -31.7813
20.9715 10.7276 -29.8138
23.0845 9.51592 -28.9658
25.5492 10.9682 -24.4468
25.7095 10.5139 -26.3288
28.0118 5.65559 -26.7018
27.9875 7.54892 -27.2588
23.8132 6.71892 -32.7231
25.822 7.50842 -31.8188
27.4285 8.28292 -30.9918
28.1205 12.0209 -30.3658
31.3055 10.5499 -27.0048
31.3075 11.2889 -28.3478
32.4475 8.85092 -31.1038
30.3085 12.3814 -34.7398
31.6685 11.4629 -33.8098
31.4815 15.8229 -29.2428
33.3448 15.3292 -30.4318
33.7525 14.1149 -31.9298
36.5785 10.2799 -30.8328
36.6635 11.6009 -31.6058
35.2375 10.1689 -36.0258
36.4175 10.9109 -35.3868
34.7415 15.4099 -36.0848
36.0275 14.6229 -36.3578
38.3378 16.1752 -32.2708
38.8765 15.9759 -34.1278
41.3655 13.5409 -35.7668
45.3327 14.4246 -29.7336
42.8755 13.6839 -31.1508
43.1385 12.8329 -32.4028
42.0165 7.72392 -33.7821
43.2745 9.05492 -33.0508
51.406 11.5989 -29.7728
48.7958 10.2559 -30.8618
47.0225 9.04592 -32.3378
44.016 1.34942 -36.0143
45.6352 3.78425 -34.9155
47.1855 5.43492 -33.5768
51.3985 5.30725 -36.5045
51.6225 5.99592 -34.7268
50.9765 5.10792 -33.6428
56.4182 6.26292 -30.1648
54.66 4.75742 -30.7053
53.2355 3.41692 -31.0138
51.2838 -1.33508 -32.8215
52.6145 -0.0240825 -32.1818
52.8255 0.265918 -30.6778
55.6515 0.435918 -28.1758
54.027 -7.06408 -31.6813
55.1688 -5.01308 -29.6358
55.6745 -3.33608 -27.6708
59.2412 -0.652752 -24.7971
58.0845 -1.81608 -23.7408
57.6855 -3.11508 -24.4538
55.1425 -9.26638 -26.1505
56.116 -7.85358 -24.5068
57.0045 -6.58908 -23.2858
62.1808 -9.82378 -22.6441
60.7005 -8.46258 -21.4468
59.5205 -7.29108 -20.4098
59.3195 -5.14808 -17.2738
58.8805 -5.74408 -13.0318
58.2575 -6.77408 -13.9838
56.0872 -10.0168 -12.9951
55.1125 -8.47708 -12.6538
56.0278 -2.34941 -8.68583
55.2665 -4.56508 -9.16583
54.6725 -6.36708 -9.56883
54.1452 -13.1228 -8.20516
53.325 -10.9326 -8.05033
52.6905 -9.07508 -7.81083
50.9895 -6.41008 -5.71183
51.1225 -10.6581 -1.34683
49.9635 -10.4314 -3.32016
48.7925 -9.01708 -4.02983
46.6898 -3.49608 -2.87716
45.8555 -5.12508 -3.58983
46.1625 -6.50108 -2.98883
45.6468 -10.1228 2.2835
44.76 -9.72658 0.139671
44.0175 -9.28308 -1.62283
39.1172 -9.82378 -5.97216
40.7125 -10.1131 -4.94283
40.7825 -9.37308 -3.58983
38.327 -8.21308 3.91867
38.337 -8.74708 1.34867
38.8635 -9.65508 -0.310829
36.5235 -12.8844 -0.795829
35.7025 -11.4051 -1.56183
32.6295 -7.06575 -1.11516
32.9905 -8.93708 -0.615829
31.1668 -14.6754 1.0955
31.0355 -12.8171 1.57817
30.7885 -11.8811 0.371171
27.6515 -11.5331 -2.10483
27.3235 -10.4961 -0.590829
25.7228 -15.2384 0.104841
26.1655 -14.4821 1.83117
25.8905 -12.9761 1.98117
28.6598 -9.64138 7.0185
28.4335 -10.1671 5.15717
27.0455 -10.7911 4.93217
20.1678 -11.0018 3.0265
22.032 -10.4596 4.35117
23.4035 -9.82808 5.63817
26.0595 -10.1111 9.74417
24.7765 -9.47008 9.20117
23.5122 -2.63037 7.27431
22.1505 -5.34808 8.61817
23.1515 -6.11508 9.49817
26.5878 -7.14541 15.5935
24.647 -6.94908 14.2847
22.9895 -6.69008 13.2452
15.8665 -7.53108 12.9712
17.9685 -6.36208 13.1227
19.4965 -5.35608 13.8212
19.4278 -1.76208 15.5552
20.0005 -3.01508 16.8072
19.825 -5.00358 21.0547
18.5055 -5.05908 19.6522
12.2372 -3.73908 16.5305
13.8235 -3.92458 18.2412
14.8905 -3.78308 19.9242
18.1392 -6.92341 25.3032
16.637 -5.38508 24.3662
15.3425 -4.03408 23.7512
13.5525 -0.660082 23.9302
9.0836 -0.692792 20.0311
8.9845 -2.18308 23.0002
9.7925 -1.36808 24.0112
11.6895 2.63392 29.4302
10.4055 0.898917 28.4192
9.2685 -0.497082 27.6202
5.4518 -4.60308 27.6372
5.4845 -3.17508 28.9162
5.7745 -1.80308 28.2842
5.2018 5.61249 30.0213
4.2785 2.78692 28.5392
4.3545 1.52692 29.4292
1.8582 -3.72608 34.0069
2.0475 -1.75208 32.7472
1.8115 -0.0530825 31.7832
-1.5305 2.01892 30.9739
-0.558497 2.90692 32.2892
2.4808 3.74559 38.8155
0.777503 3.40692 37.2227
-0.819497 3.16992 36.0682
-5.2775 3.18242 38.2442
-5.5045 3.26592 35.2162
-4.5885 3.75092 36.3482
timestep
-52.7412 3.09191 12.1266
-52.5914 6.20191 16.0593
-53.3989 5.19914 13.7272
-53.9604 3.90238 12.3485
-56.8422 0.0320257 13.9502
-57.9078 1.75061 13.9132
-57.4803 2.73316 12.7841
-61.7753 3.6219 10.0683
-60.3704 4.64449 11.092
-65.2802 4.77916 14.0358
-62.7085 5.81304 15.0874
-61.7379 6.60121 14.0861
-61.5983 9.48341 19.5608
-60.0668 9.03096 17.5054
-59.3197 9.04766 15.7104
-58.162 14.9892 11.3361
-57.0843 12.7121 12.7405
-56.2129 10.9755 14.3632
-53.1326 11.6325 16.2794
-49.0357 9.50155 13.2148
-48.7016 10.4227 14.8725
-49.5274 10.3629 16.0833
-47.2386 8.12243 19.9412
-47.7092 9.92282 19.5412
-39.7963 11.7131 22.597
-42.5022 11.5343 21.4067
-44.6335 12.1731 20.2471
-44.2985 11.3123 15.5071
-43.841 10.6432 16.8005
-43.6193 3.98905 14.4809
-42.1038 5.96214 16.2018
-40.9355 8.31314 16.332
-35.0415 8.80432 19.3988
-36.3897 8.89926 17.5257
-37.2807 9.14398 15.8557
-34.8071 7.92094 13.3118
-38.5778 5.66755 13.1517
-37.318 5.53578 11.62
-39.5133 7.25731 7.40797
-37.8975 6.18876 7.98203
-35.7081 4.46819 4.31452
-35.4521 5.64154 5.19568
-31.5411 8.39368 4.57227
-32.892 8.15831 3.89937
-34.674 9.75093 -0.371643
-33.3613 9.50273 0.393608
-26.5738 11.3865 -0.630397
-28.5792 10.347 -0.87792
-30.1649 11.3997 -0.469961
-34.2995 18.184 1.0838
-31.5484 17.1192 0.390732
-30.5335 15.1529 -0.80315
-30.044 17.8549 -5.25606
-29.0218 16.9793 -3.87251
-20.5274 17.7012 -2.58213
-23.3678 18.5548 -3.3194
-25.8299 18.8896 -3.334
-25.9024 24.6766 -0.00766503
-26.5648 23.2968 -1.89681
-27.4352 22.3974 -3.44344
-26.8319 24.901 -6.36815
-22.2961 24.5408 -5.89406
-23.3273 23.9929 -7.47352
-20.5762 22.2851 -10.9756
-21.5034 21.7564 -9.84328
-23.0617 15.2643 -6.82157
-21.9949 16.9338 -7.94402
-20.8267 18.1774 -8.81748
-17.384 16.6468 -11.8492
-18.9085 16.5861 -11.7622
-19.5683 12.7452 -14.4703
-19.856 13.1053 -13.0751
-20.4149 10.081 -10.9897
-15.7114 2.8457 -11.0484
-17.2077 5.13034 -9.96342
-18.9062 7.00819 -9.59802
-21.0313 4.87423 -5.90745
-19.454 6.05447 -6.0121
-14.3932 10.6303 -3.67027
-16.2053 8.57362 -2.81872
-17.8169 6.74241 -2.6758
-22.1402 3.73805 0.529465
-19.7799 3.55774 0.277457
-18.7886 5.20254 0.708523
-18.2457 5.73246 4.43446
-16.5433 3.78284 8.15474
-16.2519 3.22732 6.35464
-17.2637 -1.54013 7.05131
-18.2999 -0.845251 5.5507
-17.6173 0.19043 4.62884
-14.5524 -0.735075 -0.0772335
-17.8111 -0.197316 -0.0778796
-18.5499 -0.754555 1.09205
-16.4106 -5.20257 0.0571317
-17.7307 -4.45564 1.3714
-18.1433 -6.95152 4.16814
-20.3436 -6.78481 8.39761
-18.965 -5.82713 7.81356
-15.8587 -12.2971 11.8035
-16.8348 -10.0816 9.91296
-15.965 -7.989 8.75625
-12.6031 -8.3746 5.49691
-12.5276 -7.74701 7.32756
-9.01449 -8.45742 13.6233
-8.78776 -7.81809 10.7325
-9.04253 -6.81368 8.40977
-5.02271 -9.08035 3.82737
-5.60787 -7.26401 5.11961
-6.03358 -5.74811 6.31566
-8.28899 -3.77652 3.9194
-13.0168 -3.54306 5.63304
-11.9897 -3.1614 3.93146
-13.0058 1.95146 3.82257
-12.0295 0.569574 2.75094
-7.07691 2.78108 -2.08838
-8.91795 1.43956 -0.923778
-9.59694 2.12775 0.195397
-9.86881 5.81595 -0.157181
-8.59056 5.88087 4.51835
-7.82917 6.79033 2.89499
-3.97014 4.20146 1.50141
-4.70767 5.37303 0.972075
-3.77126 7.06259 -3.17219
-3.07712 5.35522 -2.45321
-0.135796 1.68465 -4.94502
-0.648822 3.58757 -4.75001
2.51515 5.46727 -7.52199
1.35416 4.57256 -7.734
-0.583712 4.72305 -14.1793
0.777707 3.85086 -12.5258
2.29992 3.35913 -11.3229
9.98183 -0.198455 -11.4117
7.42864 0.646796 -12.7455
5.61829 2.3685 -12.8882
7.34492 6.18384 -15.7332
6.14371 4.61263 -16.0628
0.0162619 4.78339 -20.5242
2.69048 3.50263 -20.1667
5.19367 3.67255 -19.6755
10.0723 0.464564 -23.2107
8.25612 1.87462 -23.2091
6.58069 2.97602 -23.1256
1.73625 -1.05287 -23.4079
3.10872 0.198144 -24.8981
4.38072 1.29703 -25.8117
3.09104 0.970292 -30.16
3.61693 2.61558 -29.2604
-0.0807429 3.90987 -31.4544
1.10336 5.19816 -30.5552
-2.06939 4.52755 -27.4582
-0.740363 5.58926 -26.4485
-0.14235 6.65487 -27.3151
4.74663 6.47205 -25.4754
3.0459 7.62066 -25.4981
3.14459 11.1344 -24.0535
5.7674 12.4689 -26.4252
4.25175 11.4044 -30.7854
5.17203 10.764 -29.7811
7.94887 6.26716 -30.4623
7.46119 7.95772 -31.1769
6.42592 10.8958 -34.9892
6.57609 8.93127 -34.7198
5.76391 6.21732 -38.8228
7.3881 6.94337 -37.921
10.2604 7.06439 -40.4435
9.03095 7.95969 -45.1248
10.7158 8.01553 -44.0187
9.69877 13.0202 -43.9017
11.0143 11.6614 -43.4202
15.3173 13.4801 -41.9019
13.9363 13.0597 -41.3228
13.4373 13.7591 -36.9555
14.1113 15.2217 -38.1842
15.1005 19.5563 -36.7303
15.7102 18.2014 -36.6078
22.1703 15.4971 -34.5549
20.2767 17.0287 -34.4756
18.5748 18.0474 -34.2248
14.9261 20.5066 -28.543
17.6239 19.9927 -29.7073
19.2809 20.6403 -31.5469
22.0189 24.7448 -32.1827
22.346 22.9884 -31.51
26.7824 21.5088 -29.2916
25.3462 22.8082 -29.138
22.0377 25.5905 -24.1435
23.9998 25.4025 -25.4267
25.8263 25.209 -26.1728
29.3626 25.7349 -24.9033
29.2554 28.9816 -21.4309
30.2516 28.0319 -22.0251
30.771 25.1496 -19.577
26.1954 22.9439 -18.5108
27.5536 24.2153 -18.0406
23.2398 27.4593 -13.8702
25.296 26.5713 -14.3069
26.4024 24.9788 -14.452
26.9357 22.4268 -10.5261
25.9562 22.4153 -11.7655
21.8311 20.0647 -11.5834
22.8666 20.6818 -10.7102
21.7898 18.9626 -6.56066
23.0781 18.7569 -7.47776
25.2909 15.3861 -10.2263
24.518 15.386 -8.35855
26.5647 13.2938 -6.00155
23.9388 9.51215 -9.10959
26.812 9.21764 -8.51736
27.153 9.65043 -7.12354
30.0382 6.95618 -4.03554
29.6817 7.10938 -5.98518
32.885 6.28665 -12.8136
31.9567 4.60212 -10.4616
30.5357 4.28034 -8.40645
33.2263 -2.1523 -5.14874
31.1091 -0.787605 -6.81635
29.5926 0.700381 -8.41732
28.214 -3.50369 -11.6403
26.9393 -2.15541 -11.3084
26.97 -1.58819 -9.86396
23.5507 -1.03185 -9.63148
23.2904 -2.34071 -7.61852
24.7315 -3.7516 -7.83844
23.3753 -8.7734 -9.91234
25.2297 -8.11633 -10.0238
25.9682 -7.29604 -8.90311
29.4471 -9.03288 -9.07013
27.1736 -13.6979 -14.6548
28.5845 -12.0762 -12.6049
30.4926 -12.1678 -10.9728
33.301 -14.9629 -8.41951
33.2136 -15.7363 -10.2721
33.2242 -14.7536 -11.4096
38.4142 -15.6306 -17.0074
36.4701 -15.9427 -15.733
34.7945 -15.971 -14.6347
29.8298 -14.8354 -18.6449
30.8685 -16.3215 -17.1643
31.7961 -17.7934 -16.0484
32.8223 -21.2462 -17.0478
28.8676 -23.6722 -17.7433
29.2863 -22.2454 -17.9131
26.8196 -19.3171 -17.3681
27.7255 -19.5582 -15.7347
27.3051 -22.3399 -9.62744
28.5231 -20.4598 -10.2929
27.5653 -20.0631 -11.9644
20.8028 -17.4373 -13.2976
22.8426 -17.6052 -12.1631
24.708 -17.6462 -11.4699
24.235 -14.6823 -8.96992
23.6001 -12.0771 -5.26171
21.6029 -12.2286 -6.3613
21.6633 -14.3154 -6.33682
21.1161 -18.7599 -3.49887
19.8164 -17.354 -3.44499
19.0985 -16.5025 -4.56553
12.1908 -16.4535 -4.97048
14.3259 -15.8785 -5.65892
15.3576 -15.9549 -3.97064
13.5991 -14.9422 2.15296
13.8535 -14.9479 0.229382
14.6616 -16.1666 -0.267975
14.0008 -21.9021 -2.05594
14.691 -20.4484 0.0427784
13.2573 -19.4364 1.0075
9.81579 -21.203 1.95483
10.5993 -20.5562 3.49699
11.3696 -19.124 8.29207
11.4042 -20.8539 7.22049
11.052 -27.0937 8.86846
11.7843 -25.3542 8.79949
10.8731 -24.135 8.98626
7.83836 -24.8093 11.3097
8.89816 -23.5999 12.1643
8.46762 -20.4742 16.4888
10.0847 -20.3396 15.426
10.6411 -21.6629 14.9086
11.5238 -26.9147 16.4055
10.0631 -25.8009 17.0442
10.367 -24.4234 17.5352
11.1346 -26.7648 24.098
11.4921 -25.3517 22.3515
12.2677 -24.2412 20.923
16.7378 -23.0409 22.2446
15.8982 -24.3346 22.1645
13.597 -29.4821 20.5026
15.7067 -29.1642 22.9696
15.5671 -27.8452 23.6874
22.1021 -26.838 27.6881
19.9993 -27.0164 26.9817
17.9945 -27.1369 26.5336
12.11 -27.6001 30.3598
14.6375 -26.9601 30.0347
16.3524 -25.9574 29.6372
17.2313 -22.2912 31.1339
18.0569 -23.5907 32.1181
20.0942 -25.8218 35.4674
18.9513 -24.4154 35.8139
19.8576 -17.0756 36.818
18.7708 -19.0823 37.1376
18.2151 -21.0253 37.1146
13.852 -23.4792 41.4235
14.3181 -21.7546 39.9776
14.8475 -20.2241 38.9236
14.9963 -16.3975 39.0286
10.0444 -16.7268 36.5823
10.4554 -15.2928 39.482
11.7853 -14.5983 39.6151
11.6797 -17.5972 45.452
12.1148 -15.7401 44.1032
12.7778 -14.0715 43.3227
12.2543 -9.54815 45.7609
14.0662 -9.89009 45.1182
14.4677 -11.3624 45.3002
20.2283 -10.8912 47.9856
17.3593 -12.2271 48.7552
16.1517 -11.347 48.6392
17.0883 -4.44364 52.409
16.9434 -6.32838 50.9378
16.9457 -7.74658 49.4973
17.3531 -6.87338 45.6591
18.8899 -7.75652 46.2392
25.8664 -9.94857 47.6845
24.0709 -8.86251 46.7567
22.6337 -7.78162 46.0081
24.2414 -7.09265 41.7959
24.1899 -4.48996 42.8366
23.2799 -5.62248 42.8928
timestep
-39.4937 -11.7083 13.5049
-36.8936 -10.3681 16.2554
-38.9094 -9.4206 14.8555
-39.8188 -10.2719 13.3278
-40.5839 -5.69003 8.69514
-39.9961 -6.64264 10.2391
-40.2911 -8.10571 10.1839
-40.5493 -10.8708 5.67918
-40.2506 -9.12175 6.44549
-37.6589 -5.98293 2.36007
-40.4426 -7.11012 2.09619
-41.3646 -7.25978 3.35029
-44.7653 -10.9965 -1.72582
-44.199 -11.1636 0.844689
-43.8515 -10.1157 2.40708
-47.8871 -8.45478 8.63231
-47.1615 -10.3403 6.43454
-46.0329 -12.0164 4.83456
-48.0228 -14.8173 3.25788
-43.4557 -15.8827 1.11106
-44.9031 -17.1213 0.651326
-46.3484 -16.6879 0.493349
-48.3895 -17.2637 -3.91758
-47.6951 -18.444 -2.60239
-49.6048 -25.4324 -0.560362
-48.9227 -23.5542 -2.72991
-46.8526 -22.1526 -3.20271
-42.3031 -22.8059 -4.81641
-43.7242 -22.7833 -5.29059
-44.9995 -25.9294 -13.1101
-43.5257 -25.7164 -10.5556
-43.3595 -25.3725 -8.05225
-39.8727 -30.5786 -10.0003
-40.7574 -29.4698 -8.1987
-41.6868 -28.5005 -6.79734
-41.0598 -29.9613 -3.31803
-41.4968 -28.158 0.91516
-41.3435 -27.1597 -0.77509
-38.2114 -23.65 -3.05428
-39.4868 -23.882 -1.66723
-41.8349 -20.2389 0.495985
-41.7201 -20.7516 -0.89144
-43.8061 -18.2698 -4.35972
-42.4509 -18.2193 -3.59495
-39.7468 -14.5295 -4.79636
-40.4267 -14.9325 -3.48333
-38.0939 -12.7987 2.0149
-39.5919 -12.2923 0.409522
-40.4234 -11.7842 -1.23962
-46.3897 -6.73158 -0.64621
-43.4808 -6.65922 -1.09595
-41.8628 -8.3995 -1.90063
-37.4337 -6.56288 -2.99701
-38.3615 -6.86543 -1.30174
-32.7339 -1.82111 -0.869137
-35.6546 -2.37777 -0.840553
-37.9546 -3.25237 -0.361998
-42.3232 -2.01394 4.73349
-41.2506 -1.15406 2.70684
-40.567 -0.618715 0.836684
-40.8573 2.45732 -1.21229
-36.3631 3.84856 -2.45639
-37.7291 2.65746 -3.26471
-37.6716 0.463775 -7.62502
-36.7878 0.63179 -6.31736
-30.2362 -1.95186 -6.3419
-31.883 -0.332213 -6.13857
-33.095 1.18601 -5.94192
-31.6815 5.27093 -7.59475
-30.8746 4.06328 -7.15948
-26.2206 4.62249 -6.91789
-27.3677 4.62653 -5.90741
-26.6123 6.97713 -2.96033
-24.0898 14.1523 -5.11996
-23.3656 11.8769 -3.37403
-23.6382 9.34593 -3.26449
-19.285 8.35949 -5.33479
-20.0259 7.94063 -3.60209
-17.9055 1.11447 0.668983
-17.5715 3.92838 -0.317243
-17.2054 5.77023 -2.01384
-13.3462 11.0491 -2.74304
-13.7542 8.73631 -3.16685
-14.0174 6.84215 -3.58346
-12.1778 3.51394 -3.83528
-9.15116 6.72885 -1.25673
-9.02896 4.86752 -2.05178
-7.26745 0.189131 -2.84948
-5.92149 1.4922 -2.18256
-6.22837 2.49571 -1.01387
-3.19169 5.32902 5.4222
-4.96846 4.12716 2.8853
-4.07374 3.52698 1.84332
-2.49531 -0.334631 4.58593
-2.37935 0.122404 2.64158
-1.27032 -2.59153 0.23438
-4.45279 -5.9933 -0.171408
-2.82969 -6.12422 0.839038
-7.75641 -10.3809 -1.48665
-4.75476 -10.5073 -1.47675
-2.66445 -9.74494 -0.191134
2.11657 -12.3495 -0.896913
0.550444 -11.7751 0.223386
-0.0321459 -8.08876 8.169
0.910151 -9.93005 5.83427
1.91295 -10.6341 3.56178
7.06797 -9.05076 0.737091
6.44002 -10.2887 2.54539
5.61691 -10.9759 4.15265
7.39394 -11.2045 7.5033
11.9699 -10.5428 8.84775
11.0081 -10.02 7.27934
13.2994 -6.83474 4.64936
13.5186 -8.79367 4.72771
19.0831 -11.7163 1.50298
16.7175 -10.7463 2.005
16.7275 -10.0412 3.29592
19.9901 -8.18106 4.01206
22.3667 -3.96527 3.08312
21.4734 -5.39331 1.89612
20.962 -3.57737 -2.3674
21.9091 -4.58758 -1.70102
25.9203 -6.09175 -4.48489
24.9118 -4.46489 -3.93489
24.8417 -0.376691 -6.66394
23.643 -1.8953 -6.3459
19.9606 -0.587417 -9.05832
21.0621 -1.63526 -9.16363
20.9754 -5.35068 -15.8928
21.1999 -3.58715 -14.4126
21.09 -2.23617 -12.9223
23.3082 4.26028 -13.0575
21.4339 2.61177 -14.5436
20.3111 0.448593 -15.5222
16.1316 0.463237 -18.0313
17.9899 0.442604 -18.5681
23.5037 1.84439 -22.9079
20.6328 1.0462 -22.9094
18.0794 0.782845 -22.3018
12.3237 3.2607 -25.3694
14.1076 1.79937 -25.4148
15.5075 0.554475 -25.0965
18.8934 -3.21439 -30.2396
17.0358 -2.10293 -29.2148
15.4162 -1.52619 -28.2797
10.8375 -4.33923 -28.0634
12.5157 -3.65473 -27.05
14.688 -7.73452 -24.1391
14.187 -5.82301 -24.1857
13.3149 -1.4015 -22.6015
14.3348 -2.31046 -21.1244
15.375 -3.41355 -21.5869
19.954 -3.75795 -19.7603
18.133 -4.27156 -19.2122
17.1746 -3.25956 -15.7017
17.0613 -0.401893 -13.2502
17.3979 4.28812 -13.5084
16.3868 3.31764 -14.0183
12.6938 4.72323 -16.4062
14.6242 4.67389 -17.1681
15.1606 4.65598 -21.8476
15.1195 6.09775 -20.534
16.7444 10.5087 -22.2172
15.0633 9.49519 -22.2854
13.3957 10.0033 -25.6587
9.45845 13.0754 -25.4767
11.3432 13.1359 -26.0887
12.8328 17.6034 -28.0829
12.7045 16.7321 -26.3421
14.9645 19.1665 -22.9744
13.6233 19.1504 -23.6158
9.82546 21.8483 -24.0198
11.5929 22.4197 -23.3829
11.4512 21.4288 -18.6302
11.843 22.6206 -19.5963
13.37 29.1532 -15.4635
13.4405 27.0998 -16.5863
13.6062 25.2324 -17.2807
20.5393 24.0117 -18.043
18.8453 24.9849 -15.6919
16.4843 24.5989 -14.9672
14.7998 23.5204 -10.0285
15.4803 24.6484 -11.2922
15.3246 29.2467 -9.50953
16.6526 27.7406 -9.29574
21.61 27.3575 -3.95712
21.1608 27.2461 -6.19271
19.337 27.8601 -6.64088
19.4301 31.5858 -5.75182
16.3228 32.167 -2.4529
17.3336 31.078 -2.64263
15.222 28.1643 -3.83646
13.4164 24.1524 -4.78794
15.3252 24.437 -4.32945
18.6729 22.5468 -0.71675
18.5452 21.4361 -2.72034
17.6095 21.5128 -4.42022
17.9148 18.4476 -8.07361
18.3198 18.4516 -6.57024
22.9558 19.0273 -6.02645
21.9849 18.0631 -5.57705
23.3053 19.6521 -1.17064
22.7622 18.4615 -1.84725
21.0987 14.1937 -0.14071
21.4876 15.8902 0.65474
23.6566 16.3796 3.78219
24.8286 21.444 3.52681
26.948 19.4972 3.66612
26.7663 18.2413 4.56398
28.4273 17.3767 9.41749
28.5035 18.7302 7.99701
30.3319 26.1826 5.93952
30.686 24.0324 8.04367
30.9218 21.5819 8.64039
34.8101 15.8959 9.80804
35.1837 18.8911 9.57688
34.6644 21.3326 9.71733
38.5226 23.4597 11.0816
39.2603 22.3433 9.72348
38.3152 21.9159 8.60142
40.0634 18.3587 2.7154
40.5605 19.8608 4.49992
40.93 20.8786 6.08176
46.0264 22.0385 8.31839
45.873 21.1132 6.58896
44.6601 21.388 5.59973
45.0074 18.5789 3.13351
42.6304 23.0388 -3.55056
42.8955 20.3994 -2.11127
43.0456 18.7576 -0.168149
43.3046 13.7126 -0.582025
41.7795 14.5133 -1.6136
41.8407 15.8753 -2.30143
37.9642 18.2965 -6.25505
40.045 17.3071 -6.48894
39.8298 15.6111 -5.50262
39.7599 10.9367 -11.3501
39.3811 11.6031 -9.07462
39.0484 12.3523 -7.30584
37.0237 10.6289 -4.66512
38.8581 7.28281 -2.24204
38.3149 7.24465 -3.64466
38.2423 3.95185 -5.90058
36.5729 4.14822 -5.16633
34.1964 0.771956 0.787568
34.2994 1.05512 -1.47986
34.3814 1.60667 -3.33084
33.1509 -2.50039 -8.30957
32.5833 -1.17559 -6.46409
31.6356 -0.439433 -4.97665
28.4396 -2.25745 -3.89968
24.6987 1.88145 -0.734092
25.5626 -0.0753611 0.0846113
26.8393 -1.42317 -0.543181
30.6156 -5.24257 0.879481
29.4222 -4.16325 2.06116
27.9533 -4.07459 1.94059
28.3634 -3.00802 8.29967
26.9966 -2.90076 6.48661
25.854 -3.23121 4.98522
21.741 1.89759 5.42147
23.2805 0.803887 4.97913
23.2709 -0.632477 5.54247
22.0043 -6.0835 8.47591
21.2748 -3.57767 8.73005
20.6209 -2.82944 6.96016
17.8446 -4.11367 4.40304
17.0027 -3.23989 5.75823
13.2633 -0.577484 7.42217
13.6692 -2.55162 7.48992
12.6622 -4.11066 11.9373
11.0505 -4.13292 11.0232
11.0871 -4.36747 9.51002
8.19336 -6.93973 9.018
7.54833 -5.2732 8.49897
3.64058 -4.25698 5.66174
3.80174 -2.75113 6.96861
4.47631 -3.07076 8.33088
3.74092 -3.98945 12.891
2.34527 -2.70986 12.3332
1.7376 -2.96225 11.0332
-0.484598 -4.96067 9.37131
-2.13615 -3.45741 8.92932
-1.9852 -2.29664 10.507
-5.39789 0.161545 12.4493
-4.96215 -1.2466 12.4838
-9.08595 -6.22251 16.6167
-7.34283 -3.76045 15.1948
-7.78603 -3.48299 13.6975
-14.2316 -7.41337 12.888
-12.6593 -5.7524 13.2553
-11.5506 -4.19513 13.6952
-15.9257 -2.36359 17.6601
-13.4376 -1.44925 17.9805
-12.3552 -2.82803 17.1272
-11.71 -5.27508 20.095
-12.7654 -6.10808 18.8385
-15.5251 -9.2042 16.4918
-15.9212 -7.96088 17.9345
-20.9575 -3.5395 19.1967
-19.9899 -5.61859 19.4775
-19.3321 -7.4763 19.5476
-24.3511 -11.6552 17.2715
-23.0384 -10.6633 18.9511
-21.9588 -10.0946 20.5095
-22.8735 -12.5328 23.2755
-18.2996 -11.7403 19.4464
-18.296 -13.4977 22.3218
-19.6353 -14.2538 22.6122
-19.7502 -20.124 19.8427
-19.4464 -18.9472 21.8443
-18.9927 -17.8909 23.4217
-19.3057 -16.4489 28.7744
-18.1798 -17.9927 28.3054
-17.4702 -18.0593 26.9571
-11.8352 -15.9254 26.668
-12.9797 -19.0168 26.1115
-13.9661 -19.5503 27.136
-9.88272 -24.4382 30.8948
-10.8257 -22.3818 30.4582
-11.7808 -20.7539 30.0774
-10.2866 -17.3775 31.5664
-9.85467 -17.6062 29.7658
-4.98021 -15.3395 24.2964
-6.02546 -16.0796 26.2529
-6.66563 -17.0312 27.7085
-2.25966 -16.0073 30.4578
-3.45217 -18.7938 30.2238
-3.76301 -17.294 30.0324
timestep
-43.7843 -13.1214 36.8639
-43.2785 -7.51981 36.989
-43.1394 -10.1301 37.3794
-42.9053 -12.0278 36.9341
-36.569 -10.7623 36.3911
-38.3541 -10.5726 36.9968
-39.1133 -11.8662 37.0719
-36.5394 -16.3151 37.3863
-37.0731 -14.7464 38.5153
-38.2548 -14.6776 43.1814
-35.457 -15.0617 42.8345
-34.8556 -14.3855 41.5946
-30.5989 -19.5346 41.7235
-31.5914 -18.302 39.5436
-32.2554 -16.5076 39.672
-26.8776 -12.132 35.1443
-29.0498 -14.1243 34.9181
-30.8065 -15.3207 36.3906
-32.3895 -16.572 33.1773
-37.6048 -16.813 32.01
-36.5763 -18.435 31.6305
-35.4635 -18.8379 32.6411
-35.8729 -23.9908 33.635
-35.8857 -22.524 32.3683
-33.651 -24.5308 25.097
-34.8609 -24.2395 27.7344
-36.895 -24.1371 29.206
-41.1806 -25.2269 26.8868
-40.4548 -25.281 28.3089
-37.3676 -28.7659 33.4141
-39.9672 -29.2167 32.1285
-40.9424 -28.7488 29.9289
-42.7247 -32.8513 24.4001
-42.7463 -32.1856 26.6112
-42.9949 -31.5996 28.464
-44.812 -33.6359 31.1329
-49.2957 -35.1668 29.1569
-47.7096 -34.1137 28.6365
-48.9623 -29.6248 28.4183
-47.8764 -30.5877 27.1503
-46.3616 -28.9697 23.0264
-46.2929 -28.4145 24.3696
-44.2472 -24.0501 24.0095
-45.1949 -24.9014 23.221
-47.2713 -22.8884 19.3616
-45.9501 -23.197 19.9116
-46.1395 -21.4646 14.009
-44.759 -21.5433 15.8913
-43.4562 -21.7246 17.4444
-46.6248 -14.8657 17.5065
-44.391 -16.6904 18.02
-42.3521 -18.1565 17.8306
-37.8675 -18.753 16.678
-38.5476 -17.8108 18.2578
-35.26 -10.1564 20.169
-37.6753 -11.9529 19.6466
-38.1491 -14.0147 18.2318
-41.8073 -11.8048 13.0461
-39.6892 -12.7891 13.6053
-38.1615 -13.7674 14.4218
-35.2725 -13.0392 11.9451
-30.5933 -12.0851 12.865
-32.2545 -12.3072 14.0047
-30.2978 -12.542 18.2251
-30.5804 -11.4667 17.2834
-30.0342 -4.62255 18.0472
-29.49 -6.84352 18.365
-28.5875 -8.54494 18.6178
-24.0915 -9.65507 18.6784
-25.163 -9.97309 19.7663
-23.4255 -12.6705 23.1717
-23.1677 -11.2485 22.6681
-19.5235 -10.164 23.0461
-18.9139 -6.29823 15.9367
-19.6449 -7.8509 18.4382
-19.5326 -7.06129 20.8596
-17.7923 -4.46983 24.7232
-19.0381 -4.15974 23.252
-22.7952 2.94656 24.3548
-21.3412 0.519028 23.3376
-20.036 -0.815946 21.7596
-20.0214 3.33699 16.9555
-18.8706 2.19697 18.6499
-17.6088 1.49778 20.0596
-14.5448 3.07354 21.6414
-14.8223 7.73224 21.599
-14.2946 6.5467 20.2288
-13.2344 7.46784 13.759
-13.8427 7.76659 15.5828
-12.9778 7.76599 16.9133
-6.15901 10.8694 19.014
-8.46346 8.92794 17.9477
-9.62066 9.59506 17.169
-6.49503 8.95514 13.7447
-8.36121 9.18464 13.6707
-10.017 8.2137 10.2932
-11.6546 8.58002 6.08756
-9.79805 8.25024 6.49011
-1.69135 6.72568 4.58942
-4.40459 7.87156 4.007
-6.9044 8.31323 3.98818
-7.53123 10.4431 -0.419864
-7.52045 8.6641 0.332503
-5.93355 0.561867 -3.50429
-6.39682 3.36542 -2.58646
-6.1513 5.89723 -1.76832
-4.3381 11.5707 -3.76516
-5.02831 9.42741 -4.26764
-5.74513 7.67878 -5.01437
-6.19328 5.84027 -8.26005
-2.14421 7.2088 -10.3728
-2.99389 5.44934 -10.1196
-1.63665 0.528105 -11.5121
-0.984932 2.43137 -11.3983
4.56146 4.46528 -14.9409
3.46776 3.18866 -12.8782
2.24347 2.2765 -13.2742
3.46235 -0.34386 -15.5941
0.257595 -0.500543 -18.8362
2.17088 -0.986578 -19.1479
4.39351 2.60472 -21.3635
4.18574 1.06265 -21.5793
5.44183 -1.83371 -24.8597
6.47895 -1.48275 -23.2994
10.0352 -4.65857 -21.2896
9.75611 -3.29403 -22.6872
13.0555 -1.68884 -25.9462
12.809 -2.8393 -24.9721
18.9358 -5.92326 -25.1368
16.7762 -5.80427 -24.1973
16.3506 -3.86319 -23.8881
18.9226 -1.56331 -17.8898
18.9214 -0.826205 -20.8171
18.1598 -0.575076 -23.3109
21.4835 -1.11298 -27.06
20.8053 0.474269 -26.0397
23.0425 8.02315 -25.2381
21.7807 5.60284 -26.3124
20.3725 3.88443 -27.5838
14.7173 3.15418 -32.5942
16.6694 3.90581 -31.6111
18.382 4.40577 -30.7317
19.0635 7.08788 -36.9829
20.6639 6.48119 -35.3272
19.6618 6.52071 -33.5694
19.0542 9.81471 -30.7402
18.1281 9.86761 -32.4308
20.04 14.264 -33.6355
18.4049 13.2626 -34.0054
21.701 10.5695 -36.2134
20.2282 10.496 -37.3245
19.3711 11.7353 -37.4126
17.9274 13.5619 -41.6009
17.6755 11.8107 -40.8191
16.5191 9.04685 -43.3072
13.2154 9.98467 -44.8656
13.2052 13.9945 -42.6175
13.0539 12.6108 -42.1215
11.8432 11.7607 -37.2477
12.0161 13.2802 -38.3986
15.3425 17.1818 -37.0179
13.8675 16.4894 -38.1737
11.0848 18.8871 -41.471
13.0492 18.5556 -41.3032
14.7721 21.3472 -39.3593
10.078 22.5259 -38.3547
11.672 23.5072 -38.8185
12.7774 22.9651 -33.9044
12.8224 24.4222 -35.2921
13.0859 28.8295 -33.8286
14.0576 27.7349 -34.0068
18.7706 27.3227 -31.7466
16.867 27.7635 -31.442
15.2401 27.3921 -26.9752
16.4584 27.9397 -27.6646
21.7314 29.5927 -23.7335
19.4124 30.1221 -24.4131
18.7162 28.2596 -24.6019
19.8675 20.1611 -21.6818
20.07 23.1355 -21.741
19.4293 25.5973 -22.0225
18.0857 25.9836 -17.6408
19.6012 26.9222 -18.4128
23.5259 29.6348 -19.0868
23.0916 28.3686 -17.6131
27.2999 25.2173 -14.8632
26.0093 27.0692 -14.6322
25.2046 28.9515 -14.5102
25.5854 32.1158 -12.4671
22.4328 33.737 -9.33727
22.8587 32.3458 -9.80304
20.6708 30.2547 -12.0235
21.5094 25.2817 -14.1685
20.6863 26.5347 -12.973
16.8802 24.6317 -9.2678
17.345 23.0752 -10.8185
19.1878 23.5776 -10.9335
22.7765 21.2834 -9.36476
21.8834 20.9828 -10.5703
23.8878 16.7554 -11.6035
22.4292 17.2947 -11.4495
19.5749 13.9016 -9.94984
20.6414 14.6676 -9.19643
23.8323 13.6134 -5.27037
22.3618 12.9485 -6.23796
20.4555 10.1827 -4.61568
19.8752 12.448 2.58293
19.6307 11.3991 -0.217911
20.6814 10.5642 -0.766101
20.8661 8.21741 3.18381
22.2913 8.18117 1.82299
24.908 0.102792 2.5944
23.648 2.29864 1.10543
23.5493 4.81755 0.635433
22.346 1.15429 -5.73829
24.1923 3.21725 -4.39381
25.4961 4.68987 -2.792
30.5196 5.69276 -3.13062
29.4395 6.74666 -4.32833
28.0294 7.12392 -3.88537
29.7182 11.2878 -7.74498
27.9489 9.83229 -7.67901
27.1728 10.1948 -5.96764
23.0563 8.80824 -9.08883
22.9016 8.22647 -7.17975
23.6317 8.85011 -5.97465
22.876 7.76158 -2.38613
14.9538 5.74683 -1.4583
17.6085 6.13179 -2.69612
19.9689 5.68035 -3.71377
21.3034 3.5411 -8.05284
19.5276 4.17137 -8.22422
19.3639 5.45931 -7.48607
14.6323 10.8023 -9.37814
16.0199 9.02562 -9.98417
17.2674 7.48796 -9.88
17.6976 5.41625 -16.2226
16.6848 6.80374 -14.5609
18.2039 7.60778 -13.6479
19.3921 10.2019 -16.1766
16.6115 12.9094 -19.2175
16.5324 12.1533 -17.9471
12.7532 12.3357 -16.6943
13.0765 10.6062 -17.3352
13.0436 3.03093 -17.6004
12.8667 5.38431 -18.0754
12.4437 7.13729 -18.7857
10.1262 7.51726 -25.2362
9.92939 6.60709 -23.0468
10.0919 5.6241 -21.3587
8.85968 2.03427 -21.3117
8.59002 -3.23073 -17.7262
8.47431 -1.03448 -17.1116
9.77506 -0.266977 -18.4082
14.7696 -0.343427 -20.5348
14.3765 -1.27698 -18.891
13.2038 -2.09471 -18.6205
14.498 -6.95023 -15.1345
14.5273 -4.5795 -14.7859
12.8069 -4.09472 -15.5413
9.24295 -4.60767 -10.0233
9.75819 -3.70834 -11.7351
10.0118 -4.61286 -12.9385
3.7443 -9.86854 -13.3826
5.55466 -8.06966 -12.6734
6.64999 -6.33777 -12.9755
2.97967 -4.96024 -13.8085
3.63245 -3.97968 -12.407
3.79738 -1.6609 -8.28141
2.8029 -3.24197 -8.78104
1.65495 -6.14741 -4.37434
0.200578 -6.01055 -5.63536
0.0842079 -4.6746 -6.43313
-3.67269 -3.32453 -6.48734
-2.81082 -2.84795 -4.83098
-2.1267 0.378218 -1.16788
-2.8387 -1.1141 -0.236721
-2.77735 -2.50787 -0.989043
-2.0602 -8.45225 0.372153
-2.05583 -6.58487 1.09379
-3.35232 -5.85666 0.675036
-9.94484 -8.19577 1.41689
-7.85099 -7.25742 2.01873
-6.26435 -6.40075 3.02118
-4.59213 -9.33379 6.26052
-4.22841 -7.93792 5.8199
2.63369 -4.36948 6.9641
-0.516344 -5.10044 6.28232
-0.850097 -6.46851 6.72065
0.493668 -10.8937 12.3637
0.788782 -9.14612 10.9373
1.05052 -7.55383 9.76647
6.80068 -3.66948 10.384
4.12966 -3.87785 10.7618
4.13339 -5.8249 11.2418
6.76961 -8.39057 12.4524
6.28416 -7.39699 13.9469
5.7803 -5.30298 18.1944
7.27975 -6.00826 17.2213
12.3056 -4.78688 15.594
12.6097 -5.95058 17.5583
10.8928 -6.27608 18.1718
7.71095 -10.7397 21.0058
9.06741 -8.93684 21.4689
10.0165 -7.32505 21.8305
13.2609 -6.05676 23.4745
15.4968 -2.45711 18.3909
15.9572 -5.46842 19.6297
16.1549 -5.72452 21.0967
21.3477 -2.33208 23.9648
20.966 -4.62634 23.3871
19.7576 -4.75444 21.892
22.4229 -1.41774 19.5318
21.6688 -2.50614 18.1755
21.4224 -3.94924 18.5579
20.5387 -9.19308 15.5692
23.1529 -8.19182 17.0812
23.5742 -6.7108 16.8548
26.8072 -4.02956 11.6135
27.1478 -5.84731 12.9016
25.5789 -6.69261 13.6007
23.8105 -7.90373 10.2901
24.6519 -9.34324 11.0084
28.0777 -15.3484 13.7192
27.6353 -13.7775 12.0825
26.9946 -12.3464 10.8203
28.2963 -15.1958 6.37103
29.4074 -12.7671 6.7654
28.6879 -13.6276 7.68716
timestep
-51.1889 23.7268 7.64303
-55.3079 22.6448 6.84864
-53.0321 21.4978 7.76706
-51.5205 22.3989 7.01495
-45.3368 19.9276 6.86493
-46.8807 20.8787 7.41736
-48.1624 20.573 6.55185
-48.8292 17.1748 2.6333
-49.0918 17.5524 4.51097
-50.8165 18.5986 9.25528
-51.4346 16.0789 8.07795
-50.3589 15.3811 7.35092
-54.5658 10.6432 4.79086
-52.3621 12.1204 4.56556
-50.9278 11.9037 5.90346
-49.2111 5.37458 10.2192
-49.4178 6.83669 7.73778
-49.25 8.45918 5.69284
-48.1753 5.88688 3.1201
-52.6885 2.59329 2.17693
-50.8962 2.25319 1.41912
-49.672 2.5366 2.27496
-46.0917 -0.476341 0.658763
-47.0142 1.01749 0.120566
-46.2095 4.03299 -7.83531
-45.559 1.95875 -5.79502
-46.1377 0.999274 -3.58258
-45.6506 -3.72274 -3.60742
-45.0467 -2.56972 -2.95305
-37.8505 -1.86899 1.37991
-40.2785 -2.77197 -0.152018
-41.1655 -3.00662 -2.4956
-37.9956 -1.28614 -8.40989
-38.2257 -2.70015 -6.57004
-38.5426 -3.98835 -5.09686
-36.8846 -7.391 -4.93762
-40.3149 -7.55591 -8.00291
-39.3709 -9.05181 -7.33284
-37.3729 -11.4914 -11.0447
-37.1332 -11.5466 -9.18401
-35.1049 -15.684 -7.68449
-34.7962 -14.2139 -7.76844
-30.4099 -13.3809 -6.33089
-31.0578 -13.7903 -7.70555
-27.5435 -14.1579 -10.9614
-28.1303 -15.0444 -9.87453
-25.4432 -22.1092 -8.60243
-25.8609 -19.8559 -8.66535
-26.0831 -18.0077 -8.50326
-20.4552 -13.6312 -3.7357
-21.434 -15.994 -5.22895
-22.6124 -17.5799 -6.86553
-21.3222 -22.4608 -7.47357
-21.3811 -20.7891 -8.39492
-21.4397 -17.9343 -16.1741
-20.672 -19.4634 -13.8451
-20.7678 -21.3528 -12.0819
-22.0372 -28.1696 -13.8691
-20.5987 -26.3047 -13.4401
-19.3978 -24.8505 -12.8979
-15.9489 -25.7397 -14.103
-13.2133 -21.8044 -13.6617
-12.7722 -23.6412 -14.1815
-8.07475 -25.0873 -14.3596
-9.18205 -24.7283 -13.239
-7.39117 -27.8578 -7.36348
-7.49642 -26.0523 -8.92236
-7.48077 -24.323 -9.8329
-5.63972 -19.9711 -9.53723
-5.19792 -21.3324 -9.45351
-0.94941 -22.2142 -7.34719
-2.31412 -21.6319 -6.94685
-1.92571 -19.3789 -3.9901
-3.35343 -24.6842 -1.94942
-5.51876 -22.6414 -1.92508
-5.47167 -20.1796 -2.67062
-10.3635 -18.4238 -2.52397
-8.67825 -18.3668 -1.70401
-4.03338 -14.8605 3.70524
-6.32906 -15.1103 1.94352
-8.58484 -16.2153 1.53383
-12.8722 -18.3407 5.71264
-12.3942 -16.6159 4.34983
-12.0884 -15.3495 2.89469
-14.1143 -12.1701 2.97568
-10.3755 -11.2297 0.505306
-11.8509 -9.92942 0.987805
-12.2187 -4.48759 2.35295
-11.4981 -5.06589 0.578887
-11.9226 -6.35755 -0.160288
-13.4531 -4.35294 -7.39091
-12.447 -4.47735 -4.26392
-11.6423 -5.77722 -3.92292
-7.21969 -3.70118 -5.1675
-7.85835 -5.30784 -4.08967
-6.21747 -7.12312 -1.057
-1.74263 -6.21571 -0.411063
-2.54042 -7.66092 -1.31001
0.663229 -9.21302 -7.80011
0.283125 -10.6929 -5.19611
-1.1744 -10.8134 -3.04721
-1.3525 -15.3719 -0.586341
-0.872774 -13.5408 -0.452215
-0.678524 -10.5015 6.90555
0.372575 -11.3903 4.23435
1.14836 -13.2804 2.7472
6.0998 -17.6867 3.8446
5.43145 -15.4402 3.43843
3.98812 -15.0127 4.6954
3.76688 -14.9988 8.42033
6.72379 -12.7113 10.9941
6.52715 -12.3946 9.08294
11.1843 -12.7949 8.15577
9.62356 -12.4796 6.93799
10.494 -13.1558 -0.133499
10.6767 -12.3819 2.34924
10.464 -13.5371 3.32818
12.154 -16.4587 1.60167
16.1971 -16.5488 -1.7197
14.628 -15.5829 -1.13
13.5737 -10.9352 -2.40167
13.6511 -12.3603 -3.04816
12.5079 -13.0078 -7.22991
14.3259 -12.7436 -6.72041
17.6932 -14.4208 -9.54345
17.33 -12.5497 -9.17566
20.3099 -9.1779 -10.6382
19.0593 -9.8932 -11.2264
16.5019 -12.1806 -16.5589
18.0835 -10.654 -15.7527
19.4005 -9.33154 -14.8578
26.3193 -7.78741 -14.5024
23.9024 -7.84292 -16.2914
21.4833 -6.84615 -16.6849
21.3645 -6.60376 -21.5342
20.8087 -5.30814 -20.1115
17.5791 1.82542 -18.0399
18.4136 -0.103161 -20.1517
18.714 -2.37015 -21.2903
13.9677 -4.22127 -26.1122
15.7654 -3.00028 -25.2831
17.1293 -1.68557 -24.6535
16.5827 3.5023 -28.7244
17.0811 2.62482 -26.4714
17.5358 2.0561 -24.6449
20.1401 4.60345 -21.9464
18.2268 4.26943 -21.6442
16.0296 8.24459 -23.3615
15.5942 7.02 -21.8532
12.2434 9.58784 -18.4416
12.3086 7.72276 -18.4996
12.2587 7.34293 -19.9991
9.31904 11.5672 -20.894
10.1886 10.0168 -21.691
11.1446 10.8623 -25.4046
12.7904 14.1309 -26.4653
13.7458 18.1638 -24.3163
12.8235 17.0288 -23.9339
10.663 16.6623 -19.4476
10.5058 17.7952 -21.0814
7.12331 21.0089 -22.7436
8.47996 21.0225 -21.4062
5.47166 23.9207 -19.7798
7.19716 23.6025 -19.0634
6.17757 24.3582 -15.458
9.75528 26.9213 -13.8428
8.33559 26.1442 -12.7256
6.16087 30.4514 -10.804
7.1149 28.7432 -10.262
7.9342 28.7564 -5.52038
6.99215 27.9541 -6.42271
4.89084 25.2054 -3.28402
4.35958 27.0604 -3.85047
0.600081 27.7503 -1.60425
1.91696 28.5451 -1.41557
3.14412 30.2098 4.66807
3.30825 28.5351 3.05825
4.35406 29.3196 1.53993
6.54086 25.8271 6.45329
7.98166 27.1537 4.10576
7.95437 29.1546 2.64322
9.93447 33.1075 0.370504
10.6743 31.3328 0.867845
14.9021 29.7668 1.42928
14.3975 31.4569 0.660733
16.7398 28.0225 -4.78477
15.8619 29.9187 -3.78082
14.8475 31.5216 -3.10465
12.8691 33.8559 -5.2004
9.69525 31.1345 -7.55286
10.0213 32.6116 -7.35082
7.33385 33.9995 -5.05581
6.48051 31.0819 -1.36724
7.95168 31.1755 -2.62857
11.3588 26.3621 0.753495
11.3108 27.5679 -1.13692
10.2741 28.2437 -2.5722
10.3929 26.5387 -7.12554
10.4035 25.8687 -5.69072
9.9973 21.2087 -5.12348
10.9793 22.264 -5.61937
14.7395 21.6278 -8.60578
13.6154 20.7966 -7.95237
14.4047 17.1528 -10.574
14.1615 17.0657 -8.67848
17.1415 15.9642 -6.58167
12.6994 12.8084 -1.42545
14.2574 13.7962 -3.82179
15.198 15.0305 -3.52277
16.6574 16.8346 0.666387
15.7998 15.0324 0.216083
14.3541 6.72784 2.08768
14.2939 9.73659 2.23071
14.8902 12.0792 2.48239
10.2419 13.4341 7.64094
13.0362 12.6352 7.17338
15.4092 12.2908 6.2671
14.905 7.94174 8.07637
16.3547 8.60388 9.07104
17.1915 9.67509 8.38882
18.4521 3.64127 5.74191
18.5677 5.95448 5.33573
18.5407 7.86193 5.16227
21.1261 12.2022 3.55562
21.0534 10.6528 2.41012
19.6885 9.90073 2.22758
17.8577 8.79156 -1.03373
24.119 11.1445 -4.43298
21.2347 10.5775 -4.05471
18.6267 10.624 -4.25242
15.2588 6.22472 -7.75311
16.3923 6.77472 -6.2917
16.4753 8.29959 -6.25153
13.1732 13.232 -9.09616
14.7282 12.407 -7.62034
13.7361 10.7565 -7.18299
11.4168 8.01055 -12.7862
11.3424 8.06761 -10.3699
11.5362 8.00893 -8.41539
12.3724 4.36051 -8.89514
9.06785 3.74292 -5.52156
10.5712 3.51799 -5.61336
11.9909 1.11426 -2.73744
12.1289 0.228119 -4.32511
12.4319 -4.45435 -9.57185
12.7458 -3.029 -7.68984
11.4229 -3.02355 -6.2381
4.94056 -6.91974 -5.06734
7.15047 -6.13108 -4.71107
9.00238 -5.81618 -5.1995
10.5832 -9.17946 -5.40738
16.6199 -9.99771 -5.46232
15.3929 -8.29686 -4.67795
14.276 -8.12933 -6.2617
14.2823 -8.55626 -11.9242
15.1217 -7.18025 -10.8836
15.9734 -7.44737 -9.57969
17.6173 -0.918837 -8.19098
18.3972 -3.0117 -8.62456
18.9172 -4.98423 -8.97429
21.8705 -3.52233 -5.73943
21.8652 -5.46706 -5.42013
21.533 -6.44773 -6.64585
24.4838 -7.07101 -2.90523
24.0973 -9.58771 -3.95939
22.68 -9.82566 -5.27844
20.5848 -13.0961 -4.26607
19.9398 -11.6866 -3.30726
16.8184 -8.84063 -0.518453
18.2405 -10.2799 -0.211883
20.2079 -11.2221 4.60741
19.0231 -12.589 4.01966
17.8028 -12.1265 3.13047
14.6756 -13.7812 4.75154
14.6376 -11.9625 4.998
13.7812 -6.99896 6.6589
13.7104 -8.26674 8.13869
14.5718 -9.50762 7.83387
17.8337 -12.516 10.281
16.701 -11.7982 11.5438
15.297 -11.4136 11.0415
8.6809 -10.9562 14.9532
10.9517 -11.3798 14.4183
12.9509 -11.4273 14.0974
14.847 -11.4042 18.6501
13.8558 -12.1619 17.78
8.8838 -18.0736 19.1604
11.4734 -16.0256 18.7231
11.068 -14.5645 18.808
13.2191 -15.1874 26.1227
12.1462 -14.6642 24.0972
11.2653 -13.9344 22.4489
5.05249 -11.6277 23.1709
7.58034 -10.8525 23.6082
9.53887 -10.9859 24.0071
11.3214 -7.96422 26.0965
11.2478 -9.49 27.1284
11.062 -12.7484 30.7397
10.1107 -11.1568 30.4276
5.27417 -12.6338 34.3176
6.66558 -11.0051 33.7279
7.83529 -9.609 32.9872
12.7301 -10.1461 36.5964
10.9538 -8.69869 36.4332
9.41715 -7.63146 35.8323
11.2773 -4.72241 34.3299
9.87494 -6.65801 30.6837
7.75372 -4.28319 31.5465
8.50053 -3.12761 32.2222
10.1624 2.6402 31.0195
8.30325 1.31435 31.423
6.80851 0.213186 32.1525
3.39548 -0.820843 35.196
2.94057 0.94932 34.6261
3.1899 1.24547 33.0227
5.66291 3.82054 29.1657
4.48445 5.39542 31.873
3.11287 4.89353 32.3417
0.70855 6.29408 26.6363
0.0550223 5.5942 28.7678
-0.310751 4.75762 30.4575
-4.13431 5.09135 31.0566
-3.66065 3.21685 31.2374
-4.56145 -3.02915 28.7599
-3.54379 -1.59412 30.2274
-5.00059 -0.27712 30.3514
-9.58216 -2.34496 29.9173
-9.51058 0.803065 29.7793
-8.83586 -0.430169 30.3835
timestep
-20.285 17.4288 25.0852
-15.8862 16.8974 22.7868
-17.6837 18.5842 24.0587
-19.6436 18.1229 24.1089
-20.3806 21.3593 18.5313
-19.8695 20.0888 19.8456
-20.9092 19.4423 20.8388
-26.2613 18.4851 20.1964
-24.3388 18.2825 19.7283
-22.5314 13.6419 14.3228
-24.1259 15.4614 16.0591
-23.8021 16.9482 16.1928
-18.8939 18.1913 12.3382
-21.4921 17.7604 12.4255
-23.5008 17.7154 12.445
-25.663 23.5779 8.94013
-26.1852 20.6893 9.35754
-25.6416 18.1685 9.31078
-24.9234 15.4322 6.71407
-19.9839 16.1525 7.16198
-20.3911 14.3751 6.34829
-21.5745 14.2721 5.37156
-21.0413 9.77084 5.77437
-22.3267 10.6969 4.72047
-28.6847 13.4861 -0.0561286
-26.3957 12.0354 1.20208
-25.659 10.1528 2.78668
-26.7896 5.82226 1.87527
-25.514 6.55439 1.9831
-17.8832 4.78657 1.62857
-20.6454 4.42646 0.590884
-23.0153 4.84435 -0.271667
-26.3454 5.35746 -6.35572
-25.1841 4.2143 -4.69786
-24.1936 3.02895 -3.46805
-24.3515 -0.0329649 -5.74215
-25.398 -4.10505 -3.22412
-26.4968 -2.57047 -3.93243
-31.4123 -2.7405 -2.80622
-29.6529 -2.52682 -1.95198
-28.6149 -1.89713 2.67085
-29.011 -3.12966 1.79592
-30.2709 -7.27891 3.0687
-30.4561 -6.08726 3.91657
-28.3069 -7.64982 7.76532
-29.8093 -7.68471 7.26011
-34.7159 -11.7131 8.06533
-33.6551 -9.92556 9.05155
-32.4337 -8.52357 9.74044
-32.7978 -5.65175 15.8672
-31.0393 -7.65749 14.6525
-31.0028 -9.6293 13.0704
-30.3955 -14.4625 12.4907
-31.7685 -13.3578 13.3566
-38.9683 -13.8166 12.3719
-36.9354 -14.2269 14.3304
-34.6975 -15.3147 14.8719
-37.1739 -17.239 11.8051
-36.9556 -19.2931 12.9988
-35.6016 -18.9495 14.4651
-33.6577 -21.743 16.1049
-28.8699 -20.4456 16.3006
-30.5695 -19.5338 16.7466
-30.8837 -14.883 17.571
-29.9978 -15.8016 16.6616
-27.3707 -10.2419 12.6332
-27.1294 -11.7679 14.3729
-27.3674 -13.1376 15.7276
-23.1216 -13.0645 17.8065
-24.2689 -12.0146 17.6717
-22.7049 -8.07625 19.8965
-22.9571 -8.64939 18.4813
-20.9396 -6.89446 15.747
-20.8424 -11.3154 8.46395
-21.0326 -9.10897 10.3427
-20.3268 -9.03642 12.8214
-18.724 -13.682 13.6124
-18.1879 -12.1507 12.6847
-11.1854 -9.91226 10.4826
-13.9101 -11.0302 9.87049
-16.081 -12.3802 9.64749
-18.8139 -13.4522 2.91926
-17.4221 -13.964 4.72377
-16.4647 -14.2358 6.42031
-14.2565 -17.1969 5.34342
-11.8589 -14.5723 1.50409
-13.3774 -15.7489 1.91564
-17.0374 -18.3916 -2.93704
-16.2165 -17.464 -1.48964
-14.6723 -17.1832 -1.49145
-18.4742 -14.5338 -3.16889
-15.5613 -13.1172 -3.04921
-14.2659 -13.8219 -3.38356
-12.2281 -9.39019 -3.76607
-11.5821 -11.2864 -4.0789
-7.81535 -11.2466 -3.48995
-6.24375 -7.70033 -0.597041
-5.74392 -8.21137 -2.4003
2.60615 -7.02906 0.848502
-0.0720531 -7.5818 -0.364104
-1.94924 -8.01446 -2.06812
-2.35034 -12.9479 -3.13672
-1.29678 -11.4291 -3.79214
3.09989 -7.07123 -6.1506
1.90403 -9.59936 -7.1327
-0.0688004 -11.1209 -7.35818
-3.61474 -11.9892 -9.95026
-2.15087 -12.1331 -11.8207
-0.32895 -12.1776 -11.0327
1.9817 -11.1745 -14.0025
4.24075 -12.4252 -9.89205
4.87616 -11.89 -11.6568
7.98173 -15.732 -12.8998
8.06263 -13.8213 -12.6145
13.363 -9.00542 -13.0724
11.8043 -10.9272 -11.9646
11.3214 -11.9713 -12.9342
14.8106 -12.8497 -14.3795
19.2008 -15.2622 -13.8192
17.9013 -14.2987 -12.7502
18.9554 -11.6671 -9.04598
18.4162 -11.3886 -10.5335
16.5635 -7.04067 -11.1755
18.4195 -7.6181 -10.9937
22.111 -4.12366 -12.2415
20.5884 -4.54551 -11.0472
20.0516 -1.83365 -6.99534
20.4277 -1.65065 -8.51978
22.6155 4.98793 -8.95688
22.0584 2.91552 -9.75988
21.3194 2.01623 -8.17294
23.7121 3.43215 -1.3456
22.6347 4.77944 -3.84466
20.8585 4.70665 -5.60909
16.1645 7.14072 -6.37561
18.0276 7.015 -6.82772
22.4924 9.38795 -12.5766
19.9558 9.79253 -11.1342
18.5152 10.1145 -9.05695
16.75 16.6115 -8.60975
18.3836 15.1495 -9.1893
17.2599 13.637 -9.90345
19.2712 18.422 -13.2334
17.5745 16.909 -13.3708
16.6773 15.1926 -13.3445
14.6148 12.5283 -16.2602
15.5302 14.1735 -16.8046
11.5531 16.8347 -15.5838
13.109 17.046 -16.6298
13.9494 22.272 -20.3665
12.8921 20.7504 -19.558
13.2701 20.5969 -18.0718
10.5856 24.3438 -17.9668
10.5931 22.932 -16.5638
7.94418 23.4302 -13.7591
4.3017 22.3621 -14.2986
0.598021 22.0768 -11.2857
1.84756 21.2495 -11.5236
2.91374 16.3934 -10.8077
1.33731 17.4542 -11.0114
-2.81461 14.9826 -10.3794
-1.18758 15.2296 -9.30388
-1.33918 13.5812 -4.5274
-0.840992 12.9602 -6.35072
-1.06377 9.28287 -6.93512
1.48907 6.66444 -3.88207
1.54113 8.49901 -4.26246
3.75352 11.0573 -0.969709
4.51003 9.81875 -2.28734
8.68981 7.73391 -3.28512
7.85474 8.13563 -2.0848
9.87953 8.44365 2.3247
10.4056 9.00633 0.521121
14.0063 10.7799 -2.12754
13.5812 9.44868 -1.51204
17.747 4.27293 -3.49215
17.005 5.9137 -1.98065
16.5174 7.20382 -0.550819
24.0471 9.31016 1.60157
21.5795 10.2741 0.173951
19.5003 9.10885 1.04252
19.7302 9.19578 6.03666
19.3266 10.4317 4.51292
16.4352 14.5034 4.95607
18.2517 13.9149 5.46644
23.204 18.4313 8.58904
21.342 17.0529 8.43682
19.7051 16.0059 8.34359
17.3217 17.9512 10.4601
12.8084 16.079 9.89089
14.0843 15.8651 10.666
14.0709 12.1294 11.2193
10.7027 10.3365 8.96257
12.4574 10.2823 8.37612
16.1587 7.35501 4.55934
14.418 8.77404 4.00106
13.563 10.3125 4.79558
12.8487 14.4505 2.55141
12.0725 13.3197 2.96328
7.45662 13.2726 1.52362
8.84499 12.8268 1.09816
10.3802 11.3455 -3.29746
9.52277 12.4649 -2.65563
6.4777 15.9486 -4.29397
6.54423 13.9853 -4.27982
4.27252 11.4189 -5.88524
1.03329 10.5067 -12.8582
2.41029 11.4266 -10.4482
2.78396 10.3909 -9.32173
2.8695 5.37366 -9.70122
2.93103 6.93189 -10.7914
4.60035 10.2087 -17.6421
3.40048 7.71889 -16.4926
2.27122 6.55662 -14.4751
-4.491 4.24083 -12.8493
-1.75698 3.52639 -13.7401
-0.0387459 3.82972 -15.582
-2.35315 5.07952 -20.0739
-3.1797 3.47153 -19.2774
-2.11276 2.49615 -18.5204
2.24444 4.01249 -23.6794
1.47979 4.63179 -21.4014
0.963278 2.85962 -20.6596
0.976131 -2.03362 -18.1867
2.39838 -1.31717 -19.1992
2.8599 0.0569385 -19.0161
6.65039 -0.238689 -18.1818
11.0858 3.21652 -12.4399
10.6549 2.35437 -15.2144
8.83365 2.73878 -17.0173
12.8719 4.77201 -18.1626
12.2294 4.15884 -19.9084
10.6369 3.995 -19.992
8.50069 4.01505 -27.446
9.16008 3.34802 -25.352
9.7358 2.68779 -23.5582
8.9482 -2.33116 -22.8099
10.8817 -2.52324 -24.2441
11.3325 -0.637041 -24.5259
13.3496 0.782552 -27.2887
15.5577 4.89524 -27.9537
15.845 3.3653 -28.1826
19.7581 2.5625 -27.9136
18.8762 1.97128 -26.4516
19.4729 -2.78036 -21.2385
19.0076 -0.636592 -22.1912
18.8399 1.2227 -22.7416
22.0388 5.90258 -17.3053
21.2794 4.26038 -18.7176
20.7619 2.63445 -19.8216
20.988 -0.690678 -18.0076
24.0811 2.03031 -15.8142
22.6281 2.17035 -14.0346
21.375 0.857381 -14.5652
15.8687 -1.34885 -11.5425
17.8002 -1.11199 -11.9994
18.3883 0.32572 -12.2065
13.8469 3.9151 -11.2256
15.6836 3.52984 -9.92079
17.4474 2.84693 -9.38605
14.4316 3.4472 -5.94569
15.2023 1.87337 -5.35388
16.6015 1.78999 -5.79109
22.1992 0.201296 -4.13799
20.202 0.804349 -2.48002
18.8497 -0.261067 -3.456
20.0061 -4.03712 -3.46682
19.0648 -3.66624 -1.99902
16.4902 -3.13643 1.94095
18.4048 -3.55759 1.83254
22.7061 -3.04489 4.22072
21.5997 -4.30631 5.33382
20.5672 -5.16125 4.5554
21.5193 -8.77348 6.18369
19.845 -8.16125 6.85035
15.2412 -7.3085 9.47422
16.8976 -6.55579 10.0489
18.0907 -7.40834 10.0563
21.6288 -8.99712 13.6977
19.7989 -9.17205 14.2342
18.7648 -9.47122 13.1527
12.9592 -11.4751 12.8578
14.5818 -12.5634 14.1713
15.628 -10.8824 14.7198
13.4149 -9.47161 18.6702
14.799 -10.0907 18.3221
19.5776 -10.2691 20.9632
16.7296 -11.0155 22.5205
15.7008 -11.6696 21.6983
10.2899 -11.1086 26.875
11.4572 -11.5724 24.8919
12.3396 -11.8997 23.1741
8.69999 -15.8102 17.4946
8.98891 -14.7864 19.9269
9.43947 -13.4311 21.2412
6.41705 -11.0527 22.1242
6.44836 -12.5272 23.2759
4.03222 -14.9963 26.596
4.23605 -15.2525 24.7449
-2.21048 -17.5019 25.9993
-0.301787 -16.1412 26.3027
0.374489 -15.4531 24.6263
-4.70857 -12.8101 24.0163
-3.77543 -13.2565 21.9272
-2.08074 -14.3677 22.1024
0.270159 -13.7337 19.1072
-1.8338 -15.7574 11.8369
-1.35302 -15.7955 15.0634
-1.28408 -14.4103 15.707
-4.70456 -12.4345 17.3143
-4.58792 -11.2178 15.2381
-4.0333 -12.4701 13.9397
-8.6026 -12.9313 11.7357
-7.14388 -13.3821 10.377
-5.81596 -12.5877 10.5195
-0.941485 -12.0312 8.49637
-2.88731 -9.43596 8.92531
-4.37207 -9.53936 8.68581
-7.13599 -3.46524 5.68913
-6.5586 -5.70837 5.75642
-5.86883 -7.45585 5.87342
-4.3694 -9.17754 2.5701
-3.52468 -7.54735 2.79424
1.28243 -2.97471 3.27691
-0.639526 -3.67536 2.15276
-2.27672 -4.36569 1.27215
-4.94059 -2.30174 -2.7414
-1.79099 -2.83222 -3.19339
-3.04108 -2.7905 -2.2031
timestep
-20.0219 25.2687 20.552
-22.1423 24.5287 25.497
-21.0004 24.8642 23.1482
-20.0529 24.228 21.5134
-13.6077 22.8849 21.9999
-15.1463 23.9215 21.7669
-16.4206 23.1673 21.934
-18.1373 20.6187 26.021
-16.883 20.3949 24.4544
-17.8455 17.4758 19.8101
-16.2654 16.3775 22.0667
-16.5778 16.8163 23.5432
-19.8997 15.4571 28.1854
-17.4701 14.7059 27.3843
-15.7215 14.5559 26.4165
-18.2942 8.10395 22.9955
-16.3518 9.29921 24.8818
-14.8318 11.0061 25.966
-12.6707 11.4271 22.8143
-14.1019 13.1399 16.5144
-13.4828 12.1242 18.0548
-14.2923 12.1452 19.3697
-18.6596 11.9655 19.8255
-17.8055 11.25 18.3213
-15.3744 8.04322 10.6659
-16.5675 8.92484 13.2148
-18.2594 9.79953 14.7985
-22.9944 11.0293 14.9094
-22.1824 9.72838 15.142
-24.8063 6.16068 19.6761
-25.4521 6.01238 16.743
-24.5424 6.85756 14.5131
-30.8229 5.54234 13.7388
-28.9462 6.28286 12.6236
-27.2535 6.92238 11.8577
-26.4247 9.38667 9.15985
-30.6936 11.113 8.09924
-29.1141 10.8972 7.03797
-27.5951 11.7934 2.77667
-28.6175 13.1068 3.97775
-32.9957 11.3587 3.59547
-32.313 12.6593 3.35234
-34.7396 16.536 2.73955
-34.4638 15.7387 3.98071
-38.1544 12.8704 3.32339
-37.9235 14.201 4.10728
-44.3677 16.6362 7.68645
-42.4645 15.5295 7.00506
-41.0181 14.295 6.28986
-36.3508 9.99268 9.14994
-39.0553 9.91068 7.92548
-41.0727 10.4852 6.41301
-42.2825 6.70878 3.58853
-43.2847 7.79054 4.9312
-50.9208 8.01926 9.81027
-48.6618 8.15635 7.82554
-46.3967 7.35524 7.19986
-45.9064 0.620139 9.15448
-46.6578 2.81903 8.49157
-45.1206 4.04087 8.38446
-41.5914 2.79086 9.31343
-42.4405 -2.11537 10.3283
-40.9635 -0.858226 10.2502
-36.933 -1.56115 8.33064
-38.2495 -1.22783 7.68402
-39.3116 0.245034 0.285202
-38.8619 -0.938995 2.26858
-38.1436 -1.95967 3.86406
-36.6871 -6.44392 3.66593
-36.0592 -5.08285 3.80565
-31.5436 -3.58736 3.23883
-32.6206 -4.15608 2.3681
-31.365 -5.88573 -0.811432
-28.5566 -7.26591 -7.15528
-28.218 -8.19591 -4.27324
-28.2593 -7.81535 -1.80401
-24.8128 -8.99244 1.43846
-25.0062 -7.43854 0.143111
-24.3473 -3.19879 -5.24636
-22.5609 -3.91321 -2.99472
-21.9495 -6.02105 -1.65197
-18.4923 -11.7047 -3.04016
-18.3889 -9.59162 -2.28221
-18.4066 -7.68219 -1.81833
-15.1376 -6.58976 -3.50395
-10.1751 -7.7061 -3.14449
-11.9457 -8.41457 -2.9693
-14.9446 -12.5465 -1.3127
-12.9555 -12.7708 -1.39311
-12.0321 -11.6706 -1.12475
-12.4367 -13.9015 3.09564
-9.21606 -13.8521 2.05124
-9.05081 -12.8082 1.00881
-8.43523 -16.336 -1.98161
-7.52401 -14.5677 -2.04105
-6.93933 -13.1784 -5.56945
-5.66484 -13.642 -10.1216
-4.90511 -14.3726 -8.56448
0.665028 -19.8378 -4.86692
-0.435961 -18.0629 -7.01608
-1.57566 -16.1394 -8.31923
-0.514815 -13.9792 -12.6417
-0.720911 -15.8318 -11.9073
0.489222 -22.9474 -15.1197
-0.353056 -20.7633 -13.3491
0.582435 -18.5663 -14.1204
2.90361 -15.1682 -17.4759
3.89928 -17.2291 -17.5147
2.3101 -18.4307 -17.4342
2.89954 -21.044 -20.2521
6.77888 -23.3895 -20.1084
5.46142 -23.2723 -18.6471
8.34784 -21.3977 -14.523
6.51884 -21.7313 -15.2912
2.34182 -19.5206 -9.68862
3.92792 -20.8426 -11.2677
4.40191 -20.1889 -12.5928
4.35893 -16.5628 -11.673
8.81058 -16.2676 -10.7741
7.38243 -14.991 -10.1441
8.91435 -11.6809 -7.22389
8.82594 -11.9184 -8.70106
9.95576 -7.73733 -10.9107
11.0894 -8.97566 -9.85889
16.1017 -8.60412 -9.33118
14.537 -7.38123 -9.02746
15.9148 -3.35745 -7.04244
15.6476 -3.78839 -8.46439
20.0591 0.842918 -8.6112
18.8768 -0.770553 -9.73682
18.0458 -1.9966 -10.9023
16.2191 -1.42431 -19.119
17.3137 -2.21979 -16.514
18.8437 -2.63091 -14.5385
23.5037 -2.91597 -17.0989
22.1361 -1.85538 -16.2348
24.7415 2.05609 -12.5688
23.5526 2.98136 -15.0957
22.4672 1.91337 -17.1739
18.2878 1.46862 -22.7431
19.9438 2.41489 -21.4508
21.4538 3.39215 -20.5359
27.5624 6.2817 -21.5978
25.222 6.27474 -21.0943
23.3624 6.76018 -20.59
20.7519 10.2827 -18.1348
21.7677 10.0491 -19.8045
20.8366 14.2621 -22.2543
22.0543 13.6913 -20.8249
23.8465 17.2624 -15.6543
24.0335 16.2024 -17.2764
22.9698 16.4493 -18.2907
20.6542 20.2608 -18.6482
22.3364 20.0892 -17.6983
23.5681 22.4121 -14.8577
21.9733 20.176 -12.2332
19.0627 17.786 -15.2172
20.1235 17.4515 -14.2215
21.9191 12.9403 -13.7548
20.7977 13.7358 -15.1135
15.9822 13.4551 -14.3008
17.1483 12.7761 -15.7934
16.2199 14.4061 -20.1691
17.1618 15.1955 -18.681
16.1718 18.6795 -17.8629
12.9794 20.4552 -14.4388
14.4074 19.0279 -14.448
15.6565 16.2083 -10.912
13.9344 16.5671 -11.6932
10.6681 13.4718 -10.4392
11.0186 14.9208 -9.99918
8.63745 16.6818 -6.08199
10.0485 15.3498 -6.30102
12.4386 12.6809 -3.23791
11.0531 13.2456 -3.36039
5.83351 16.0746 0.0757443
7.85662 14.9117 0.12209
9.61596 14.1449 0.13721
16.601 15.8317 2.8443
14.2151 14.1921 3.3356
11.8785 13.0417 2.93082
8.82374 11.0716 6.38886
9.27679 12.8412 5.6657
6.8938 17.1779 6.28421
8.04719 15.9858 7.38687
11.3685 13.8018 12.2305
10.1178 15.5862 11.3487
8.91945 17.0313 10.8173
8.34408 20.0879 13.1232
9.96041 23.5483 10.3171
8.75915 22.5362 10.2382
9.78701 20.1796 7.47746
12.4234 22.4582 4.33372
11.3438 21.0068 4.13116
10.0936 21.1204 -1.66021
10.1399 19.7703 0.172018
11.4046 18.8192 1.16923
14.2251 15.3743 -0.439362
13.6562 16.7062 -0.912253
14.6456 17.1565 -5.58492
14.1481 16.1305 -4.59599
14.8345 11.3913 -5.7969
14.9288 12.7834 -6.4598
16.8136 10.9413 -10.7579
15.0912 11.7001 -10.1632
12.2393 11.4541 -12.7265
11.8461 17.0654 -17.8585
12.1689 14.5325 -16.3798
11.6165 14.5174 -14.8879
8.3232 17.2493 -12.3087
8.40043 16.3846 -14.0438
0.81717 14.9955 -14.562
3.02483 17.0771 -15.1445
5.35694 17.8729 -16.0693
4.71065 25.8473 -16.62
6.00654 23.0939 -16.0305
5.73641 21.1806 -14.3862
0.752565 22.6306 -14.0672
1.81234 23.589 -12.8252
3.04074 22.8431 -12.2336
-1.9619 17.7564 -12.1356
0.177502 18.7451 -11.9213
1.90412 19.4116 -11.2565
3.66825 16.7986 -6.35917
2.82179 15.9456 -7.91035
3.19037 16.2609 -9.37899
3.71014 12.7781 -10.3147
11.1494 7.96449 -9.14595
8.73819 9.7156 -8.93719
6.72813 10.3864 -10.3396
6.39395 5.64054 -10.8664
4.9292 6.35284 -12.0666
5.33785 7.7435 -12.6802
5.8349 9.48759 -18.7957
4.48046 8.74064 -16.9442
3.13792 8.06056 -15.7184
-2.27884 10.9454 -14.0007
-1.49015 9.02133 -15.0045
-0.648239 7.53438 -16.0476
-0.13683 6.41964 -19.6543
1.51298 3.03294 -22.0662
1.02996 2.93423 -20.6798
1.98763 -0.149852 -18.5923
3.29541 1.12722 -18.2571
7.76631 5.55128 -15.3976
7.2271 3.66659 -16.629
6.91221 2.05153 -17.7217
12.7558 -0.490993 -21.766
11.3681 -0.196684 -20.0462
9.99518 0.0589452 -18.6375
12.1956 1.69142 -16.0582
16.113 2.11098 -12.6319
14.3609 1.6466 -11.1518
13.408 0.606152 -12.5792
12.2798 -4.42702 -13.836
12.993 -4.18245 -12.0404
12.514 -2.90205 -11.5525
10.6428 -0.618583 -5.61543
10.2454 -1.81956 -7.54559
11.7973 -3.08642 -7.80859
7.92278 -5.33571 -6.85803
9.1125 -6.83079 -6.72729
10.579 -6.4767 -6.58261
14.7195 -10.6562 -2.10272
13.2726 -10.1586 -4.39446
12.5428 -9.81847 -6.21333
14.3438 -12.499 -8.37426
12.7616 -13.1809 -7.70807
9.11643 -15.3252 -5.27107
10.9194 -15.9495 -5.80321
13.724 -19.3688 -4.98399
12.6039 -20.2021 -6.31141
11.0814 -19.7877 -6.01221
9.08567 -23.1291 -7.02424
8.73042 -22.6552 -5.2234
5.82295 -23.7339 -0.978333
7.66366 -23.2681 -0.641299
8.71037 -23.6888 -1.61463
12.958 -27.1269 -1.95669
12.0705 -26.9098 -0.232126
10.5122 -26.7132 -0.348118
5.32792 -26.8485 3.67939
6.97119 -28.0488 2.63201
8.60458 -28.9192 2.15711
11.566 -32.5378 3.33664
10.0601 -32.2629 3.17453
6.04356 -35.7662 3.3699
6.7565 -33.9107 5.97536
7.34883 -32.5085 5.70193
8.75568 -31.4026 12.0041
8.94865 -30.7792 9.82864
8.98919 -30.0514 7.99488
10.48 -24.6903 3.75712
9.59575 -25.7532 6.00406
10.7797 -26.6939 7.23023
14.3393 -25.0974 8.05247
13.4151 -25.122 9.5298
10.7508 -22.6419 12.619
12.526 -23.2608 12.7107
17.3518 -22.4977 17.333
15.0391 -22.6062 16.7924
13.1804 -22.9367 16.4194
7.85406 -19.478 18.6094
10.1387 -19.7387 18.6531
12.0708 -20.1431 18.8187
14.409 -18.6983 21.4882
10.6642 -20.1159 28.0634
12.2652 -20.0479 25.2042
13.6716 -19.3122 25.1123
18.4331 -17.8823 29.3677
17.3293 -19.5545 28.0552
15.41 -19.8081 28.4137
13.6881 -23.4023 32.0527
13.1849 -21.498 32.1973
14.2583 -20.3774 31.8482
15.2651 -15.2123 34.0094
17.0852 -17.8383 34.8247
16.3848 -19.19 34.8227
11.6073 -17.7621 40.8905
12.8059 -18.2453 38.9159
13.479 -19.1722 37.2809
11.5192 -22.431 37.9655
10.7305 -21.4986 36.463
6.85511 -22.1656 30.919
6.87866 -21.5827 33.175
7.18544 -20.8229 34.9294
3.44883 -22.0734 37.7836
6.07067 -23.7315 38.5798
5.56981 -22.346 38.0256
timestep
-10.9041 9.22164 25.1012
-9.23575 5.32609 27.9667
-10.542 7.28978 26.9707
-11.1342 9.16144 26.4629
-6.55024 11.9349 30.5692
-7.73179 10.5697 29.7415
-8.19035 10.8079 28.2342
-4.55818 14.0489 26.325
-5.02597 12.1427 26.3601
-4.43871 7.54238 28.6121
-2.29348 8.41128 26.7616
-2.0482 9.88297 26.7147
2.14729 14.7996 28.0579
1.72395 12.6523 26.5181
1.57655 10.8757 25.7165
8.84917 11.3397 31.0065
6.57985 10.8358 29.0414
4.53095 9.77002 27.9263
3.90535 6.23264 29.2368
-0.40333 8.14797 31.0487
-0.241779 6.16452 31.2144
1.13471 5.44162 31.6013
0.353299 3.13542 35.7957
0.182346 2.53898 33.9652
-1.87581 -1.9228 27.5429
-2.81249 -0.99034 30.2884
-2.60135 0.627018 32.161
-7.13821 0.254457 32.6984
-5.96354 -0.0425014 33.5804
-4.65993 -3.53075 40.3471
-6.52152 -2.75632 38.1839
-7.64478 -2.51896 36.029
-11.0166 -8.60601 35.1275
-11.0501 -6.28149 34.9798
-10.6661 -4.42705 34.8829
-13.8805 -3.18937 36.5287
-11.2478 0.396851 38.6658
-13.1682 0.0602951 38.2317
-13.0485 2.6935 34.2519
-14.5636 1.97007 35.3076
-18.6923 3.74066 35.1226
-17.8826 3.01821 33.9471
-20.6985 3.01876 30.1887
-19.7868 4.00829 30.8161
-19.7073 7.96347 28.2683
-20.5476 7.50396 29.5416
-24.2516 12.6969 32.5389
-24.054 10.9524 31.0364
-23.3628 10.0717 29.3579
-25.5384 15.8743 30.4289
-24.8608 14.9119 27.7141
-24.26 12.703 26.6655
-25.2785 12.1819 21.8447
-23.7705 12.667 23.0017
-16.3826 10.6895 22.1547
-18.7516 12.4427 21.8239
-20.6631 13.7069 20.9909
-19.061 19.3515 17.3706
-19.8315 17.1394 17.5537
-20.6832 15.456 17.7082
-22.0357 13.517 14.6569
-19.2633 9.81036 13.115
-20.0435 11.4202 12.2195
-18.9177 11.3793 7.70252
-20.3289 11.3568 8.42154
-25.72 11.8061 3.79023
-24.0379 10.5806 4.72157
-22.603 9.71272 5.78975
-21.0955 5.09818 6.02975
-20.9319 6.3437 5.1936
-18.0161 6.08639 1.1686
-19.5987 5.94813 1.57187
-20.9436 3.69844 -1.13566
-26.7802 0.516175 -3.79005
-24.0394 -0.412822 -2.87759
-22.3193 0.0961076 -1.08504
-23.3508 -2.75282 2.57639
-22.3483 -3.02482 0.957396
-15.7733 -7.86529 0.186562
-18.5502 -6.76961 0.419521
-21.1099 -6.57388 0.477714
-25.9581 -11.7538 0.601388
-23.757 -11.5113 -0.389026
-22.7337 -10.0602 0.526922
-20.4732 -11.6219 3.12116
-18.9504 -7.77896 5.69318
-18.1862 -8.91946 4.24879
-13.3457 -12.6233 7.12277
-14.7933 -11.4702 6.53658
-15.2991 -11.2103 5.07162
-12.9731 -10.52 0.59617
-15.1019 -12.9864 0.868276
-14.9845 -13.6965 2.23705
-10.5349 -14.6711 2.02049
-11.887 -15.9406 1.74192
-11.2134 -19.6787 2.22441
-10.8756 -22.0243 -2.75494
-10.7885 -20.6285 -1.54479
-3.97638 -18.184 -5.71433
-6.62534 -18.8618 -4.42384
-9.12106 -18.5499 -4.28459
-8.77481 -19.9357 -8.91743
-10.2019 -19.1754 -7.90701
-19.1526 -19.839 -9.47802
-16.2227 -19.3304 -8.93935
-13.76 -19.7837 -9.15885
-11.0619 -23.634 -13.1214
-12.9037 -22.1537 -13.0607
-13.8708 -20.5091 -12.9055
-16.3251 -18.1908 -14.5221
-18.536 -15.2017 -17.8012
-16.8292 -16.2168 -17.7065
-11.8685 -15.8476 -19.5448
-13.2837 -14.9685 -18.4428
-16.7192 -10.9549 -16.9216
-14.1944 -10.9735 -16.2433
-13.2399 -11.2922 -17.4423
-10.6161 -8.58867 -17.278
-10.3863 -7.20842 -12.8016
-11.1596 -6.29646 -14.2939
-13.2643 -2.16598 -14.0786
-11.9876 -2.60559 -14.6334
-7.8411 -0.110807 -16.7004
-8.90922 -0.457352 -15.1073
-8.01503 1.49613 -10.2549
-7.75571 1.66648 -12.2365
-5.30115 5.40881 -13.7963
-5.04788 3.94309 -13.5015
0.0720262 0.654245 -15.248
-0.572195 2.49332 -13.9291
-1.2922 3.99798 -12.9093
0.938131 7.80238 -6.4901
1.29236 6.0696 -8.93681
1.9399 5.33506 -11.3959
3.11049 6.20767 -16.1279
3.71307 4.90431 -14.7269
7.50134 -1.77538 -14.3669
6.88749 1.10442 -14.2245
7.101 3.4955 -15.1109
12.3925 6.64928 -13.5318
11.5271 4.96188 -14.8178
10.7044 3.65413 -16.0696
9.87428 -1.04256 -17.9086
10.1306 0.577909 -19.6048
11.7674 1.48734 -19.0097
16.7299 0.8973 -20.0369
15.1087 1.80279 -20.7316
15.4959 5.3541 -24.4721
15.8853 3.55362 -23.9352
16.3544 -0.307804 -27.3139
17.9297 0.245232 -26.2019
18.3471 1.70036 -26.0865
16.7065 2.24798 -30.8897
17.2818 3.40783 -29.4042
16.3671 7.07196 -29.9526
16.3641 9.80676 -27.2433
19.1691 8.69506 -23.6684
17.6816 8.62119 -23.8895
17.4469 5.99207 -19.7873
16.606 7.5885 -20.3483
19.3459 11.1899 -17.5366
17.874 10.8767 -18.8904
17.8572 15.078 -22.1119
17.7184 14.4644 -20.2687
16.9887 17.9342 -18.8044
12.0382 18.7485 -17.6839
13.7496 18.7286 -16.7537
14.3917 20.1791 -11.8566
13.6351 18.7387 -12.9728
11.301 15.0104 -11.439
11.8201 16.3018 -10.8947
12.0907 17.1774 -5.82424
12.1594 15.8479 -7.06654
12.2761 11.2492 -5.44328
11.8098 12.6893 -5.00458
8.83646 11.9895 0.829004
10.8532 12.6029 -0.220029
12.4403 13.094 -1.30037
17.1385 7.4816 2.07346
15.9463 10.0722 2.69648
15.007 12.1044 1.32169
16.4767 16.5647 1.44645
17.4437 14.9514 0.78282
20.7761 13.6803 -2.46885
20.8251 14.7282 -0.846281
27.1717 15.3979 2.19083
25.3343 16.1735 1.02956
23.7858 16.966 -0.016225
24.1811 18.7774 -3.28757
21.6488 16.003 -5.78093
23.0383 16.3607 -5.93712
23.2784 17.9284 -9.34929
19.3029 20.6238 -9.92125
19.6293 18.781 -10.1413
16.2588 13.8372 -10.6522
18.6055 13.7211 -10.3763
18.7961 15.3638 -11.3968
18.3888 15.1382 -16.1589
17.4058 14.8961 -14.9573
13.1718 13.5868 -16.1292
14.4505 12.8054 -15.8925
13.9637 8.36375 -16.8126
13.9122 9.65424 -17.6371
12.8243 10.0715 -22.2604
12.0616 8.9449 -20.8664
12.2515 5.303 -21.7278
8.49424 1.39888 -27.1833
9.32272 2.51094 -24.4916
10.611 3.40021 -24.6177
11.6008 3.5411 -28.9046
11.1421 5.14033 -27.8227
6.31151 1.33636 -31.2516
6.72874 4.20052 -30.3123
7.44027 5.94604 -28.5715
2.73137 11.8607 -28.5565
5.1016 10.5088 -27.4892
5.89143 8.55054 -26.2585
1.56979 8.54302 -28.1026
1.35036 7.18976 -26.7996
2.32307 7.24976 -25.6307
2.92805 0.607332 -24.1167
3.32731 1.99352 -25.8885
3.45825 3.82413 -24.9528
7.049 5.89555 -20.7902
6.13572 4.06022 -20.7737
5.95157 3.31414 -22.0355
5.76535 -0.271032 -20.698
-1.04747 -0.937109 -18.8559
1.60825 -2.22967 -19.2528
3.48279 -3.30284 -20.3666
7.13652 -6.90277 -21.1811
5.62777 -7.7216 -20.3663
4.32497 -7.11354 -20.8838
0.62785 -8.94761 -14.2557
1.13638 -8.21511 -16.4034
1.53933 -7.81176 -18.3277
-1.185 -5.31407 -23.7661
-1.46546 -7.48701 -22.8697
-1.01865 -7.12326 -21.0423
-3.86166 -9.24335 -19.5871
-7.78365 -10.0543 -22.051
-6.49528 -9.14546 -22.2608
-7.17416 -5.68406 -24.1128
-7.22047 -5.40252 -22.2363
-7.38264 -4.20077 -15.4094
-8.36708 -4.19826 -17.5003
-9.23929 -4.28927 -19.1876
-15.7262 -5.42939 -20.692
-14.0992 -4.01432 -19.6985
-12.7689 -2.71174 -19.0677
-14.0477 0.613293 -17.8154
-11.2622 6.27437 -19.308
-10.5991 4.14287 -19.1197
-11.4319 3.37551 -17.4681
-12.5933 2.82593 -12.7552
-10.9264 3.74782 -12.9185
-10.8035 4.85798 -14.0279
-11.6904 10.7569 -10.7638
-10.4073 9.11263 -11.649
-9.14641 7.81655 -12.3356
-8.62774 7.10781 -7.78783
-7.77561 5.56009 -8.55645
-7.01312 5.80902 -9.88736
-0.091528 1.32359 -9.25834
-2.30335 2.84189 -9.31761
-4.15079 3.47503 -8.84322
-5.40349 0.449813 -6.77254
-5.65747 1.97055 -5.71717
-6.38144 3.93956 -1.31712
-5.02096 2.74321 -2.06669
-0.237118 1.5336 0.147755
-1.1417 -0.0209612 -0.660386
-2.71081 0.0258138 -0.634831
-3.65663 -3.4234 1.29001
-4.1746 -2.02421 2.35344
-4.5737 -0.53957 7.60803
-3.00731 -0.279987 6.54078
-2.49863 -1.38541 5.70265
0.185943 -5.95304 6.56651
0.239176 -4.63568 7.98884
-1.10314 -3.90238 8.17286
-6.55393 -3.51932 12.0698
-4.22289 -3.79427 11.9307
-2.20319 -3.8701 11.8159
-0.618462 -7.42137 14.4028
0.0453955 -6.54152 13.3465
0.350863 -10.8433 14.9276
1.82867 -10.466 11.9864
2.41971 -9.0916 11.8566
7.5955 -7.62965 6.21906
5.98621 -8.4285 7.67402
5.01451 -9.45436 9.05199
8.68022 -14.9519 13.387
7.72954 -12.8622 12.1802
7.65191 -11.3994 10.8862
11.4604 -11.892 9.51037
10.3684 -13.1923 8.83325
9.75014 -17.1554 6.52473
9.88002 -16.8592 8.3368
8.49212 -20.5905 13.8875
9.71368 -18.7544 13.3116
10.2388 -19.0014 11.444
14.4861 -22.1434 7.68519
13.1539 -22.4528 9.55525
11.7986 -22.4739 10.9945
12.7182 -23.4556 14.4965
15.9436 -17.5661 19.2493
14.4586 -20.3729 18.0957
14.6681 -20.7177 16.5915
18.9674 -20.4639 11.4844
18.4048 -20.2837 13.8308
18.3422 -20.2978 15.7392
22.1095 -22.2741 18.4976
21.3242 -20.7715 19.4006
20.8254 -19.5877 18.4689
20.5932 -13.8948 20.3425
21.8218 -15.0609 17.5411
22.6919 -16.264 17.8973
24.9264 -13.7083 24.6225
24.9034 -14.2241 22.3071
25.0981 -15.2333 20.6791
28.5131 -14.7385 18.8357
28.5327 -16.3376 19.8129
33.1613 -21.1942 19.4354
31.8325 -19.9354 20.7808
30.9627 -18.5124 21.8876
34.4685 -16.6522 26.0533
34.2799 -16.1128 23.2419
33.5651 -16.9095 24.1667
timestep
-6.39157 -27.3356 38.2068
-7.09844 -25.5907 42.8284
-5.90413 -25.8517 40.4937
-7.10234 -26.8053 39.3116
-13.0492 -26.3574 41.9517
-11.4314 -26.0786 40.9842
-10.7084 -27.3379 40.4528
-12.7309 -31.5178 40.6745
-13.1012 -30.1528 39.3018
-18.7906 -29.4883 34.7251
-16.1386 -29.6749 35.7416
-16.2134 -30.0409 37.2287
-17.7718 -34.5817 40.786
-19.4616 -32.7034 39.7321
-19.4372 -32.025 37.8295
-25.4776 -33.6524 41.2573
-24.3776 -31.6738 39.1864
-22.8319 -30.5118 37.4449
-23.7018 -27.6066 35.1893
-27.7774 -23.712 35.9027
-27.3925 -24.6984 34.2852
-27.1609 -26.2338 34.2449
-31.3081 -27.8594 32.4905
-29.5681 -27.7036 31.7515
-34.7678 -24.1338 26.6083
-32.5851 -23.675 28.6656
-30.6236 -24.6132 29.725
-28.3199 -20.7426 28.9574
-28.8708 -21.3402 30.3453
-27.5569 -17.1835 38.0201
-27.9462 -17.6354 35.0736
-28.7226 -18.4071 32.8127
-34.2384 -14.8047 34.1706
-32.196 -15.0528 33.004
-30.5869 -15.2232 31.9695
-29.7947 -11.4933 31.5866
-31.1865 -9.37895 35.5929
-31.6198 -9.00323 33.7061
-30.144 -4.10009 32.3578
-30.6566 -5.93426 31.7534
-28.6817 -7.17374 27.6618
-28.5045 -7.50242 29.1119
-25.3512 -10.8185 28.7675
-25.2041 -9.27016 28.8551
-21.1149 -7.16732 27.4489
-21.5218 -8.64475 27.7305
-17.0203 -12.5929 29.6961
-17.2199 -12.0493 27.5256
-18.0599 -10.2129 27.5904
-12.549 -4.72383 24.5862
-14.7602 -6.25788 26.0883
-16.3394 -7.98087 25.0745
-17.4371 -9.98036 20.7329
-16.0604 -10.2922 22.129
-12.3588 -17.8254 23.3599
-13.1245 -15.5099 21.661
-13.7262 -13.0867 20.9855
-9.45443 -11.8877 15.1278
-11.2415 -12.9232 16.3357
-12.6924 -13.9025 17.2918
-14.329 -17.1782 16.8075
-12.3364 -19.7826 13.5244
-14.2923 -19.4159 13.6354
-16.9314 -21.1835 10.0871
-16.3337 -21.6842 11.3707
-13.6788 -25.8016 13.3161
-15.8991 -26.4509 12.9804
-16.4029 -25.4456 11.3969
-20.3191 -27.0209 9.03929
-19.2813 -25.8674 8.96997
-18.3663 -22.0422 6.40319
-19.6983 -22.7778 6.95957
-22.697 -21.0277 5.42492
-22.5207 -26.0478 0.354108
-23.3468 -23.241 0.774238
-23.1925 -20.8097 1.70108
-28.0076 -20.319 1.65667
-26.5634 -19.0193 1.3178
-29.8087 -12.8021 -3.05669
-28.3116 -14.8797 -1.34615
-27.2046 -15.2986 0.936344
-32.844 -12.5829 3.4634
-30.7069 -13.2915 3.79725
-28.8297 -13.6446 3.90394
-27.5379 -14.9556 7.26138
-22.707 -16.4161 7.24944
-23.9766 -15.6849 5.9963
-23.995 -12.9701 1.39236
-22.4747 -14.02 1.84523
-22.637 -15.3703 2.46691
-23.8124 -15.7434 -1.87426
-21.5606 -18.0729 -0.934135
-20.567 -17.6354 0.142563
-17.8329 -15.9238 -3.47434
-17.8642 -15.6886 -1.52653
-15.4807 -13.1171 -0.125225
-15.4288 -8.7334 -1.85312
-14.2284 -10.1814 -2.17339
-6.67942 -12.7495 -1.13219
-8.63344 -11.4498 -3.18609
-10.7353 -9.77678 -3.52867
-9.38655 -9.93463 -8.35397
-9.94758 -8.62261 -7.04035
-12.7488 -2.54214 -4.12758
-11.6087 -3.73929 -6.50098
-11.6813 -5.4981 -8.31375
-16.765 -8.54859 -11.9186
-14.9695 -7.09199 -11.83
-13.3253 -5.89616 -11.8028
-14.1537 -3.81338 -14.8633
-18.7242 -5.08237 -15.0048
-17.8984 -3.32267 -15.6214
-19.4317 0.692285 -12.9545
-18.0709 0.250881 -14.2593
-16.3532 3.94898 -17.8767
-15.1678 3.86233 -15.4416
-16.0786 3.48452 -14.3111
-18.2275 6.0944 -12.4758
-15.6521 3.683 -9.27198
-16.015 5.61521 -9.40252
-13.7677 8.46707 -6.4044
-13.6101 8.01316 -7.83002
-9.30445 6.79244 -9.99214
-9.83373 8.03827 -8.55187
-7.61298 10.4296 -5.38449
-6.97207 9.95905 -7.1107
-3.75975 10.1122 -10.4467
-3.6686 9.75918 -8.92474
2.34247 6.79699 -7.5055
0.960852 8.63622 -7.60469
-0.0334348 10.3786 -7.70241
1.51225 18.398 -4.9568
2.46331 15.6403 -5.90441
2.00469 13.6274 -7.46913
2.8839 13.3812 -12.2018
3.7643 12.7387 -10.7274
10.9255 8.79137 -8.67491
8.71866 10.1876 -10.0517
7.36555 11.8529 -11.4994
7.06481 14.778 -16.637
8.63199 14.8079 -14.9841
9.1654 12.8095 -14.7327
13.4706 7.49041 -17.1463
11.4159 8.27818 -16.3629
11.2532 10.1106 -16.5588
11.9584 12.9823 -20.5054
11.324 11.167 -20.1798
13.1635 8.01563 -23.4743
13.7735 9.70256 -22.7719
19.3207 12.4652 -25.4513
17.9949 11.7005 -24.2132
16.75 10.9893 -24.828
14.8651 8.98663 -28.9672
16.6134 9.78139 -28.5463
18.9211 10.009 -31.5343
18.429 12.4618 -34.44
22.9086 13.7278 -34.0795
21.617 14.3283 -33.7517
18.7455 17.8745 -32.9025
20.6449 18.0365 -33.3321
20.8798 20.6553 -29.2503
22.1949 20.0503 -30.5508
27.2268 21.6087 -30.9361
25.9408 20.6339 -29.9259
28.0473 19.5806 -27.0154
29.8006 22.7012 -23.7818
30.634 21.3568 -24.9248
36.0193 20.6016 -24.2157
34.1521 20.3415 -23.5269
33.6541 18.6275 -19.3991
34.6202 19.7596 -19.8491
37.5545 22.5054 -17.2171
37.4124 20.5254 -17.2376
40.5292 17.8314 -15.1472
39.3739 18.7375 -14.5382
36.0557 18.1492 -9.05291
38.2251 18.3495 -10.0615
40.0155 18.2872 -10.7527
44.0388 22.771 -7.97444
43.6029 19.8934 -7.47196
43.2943 17.7278 -8.79291
42.519 13.4279 -6.90334
44.0801 14.2268 -7.8586
44.0273 10.2566 -10.9729
44.4832 12.175 -11.0765
47.1015 14.7219 -16.3176
45.5192 13.1513 -15.6196
44.0569 13.8318 -14.5732
40.7529 14.3186 -16.4892
39.9409 13.8742 -20.962
39.9869 15.173 -20.1006
38.1858 17.9674 -21.8063
36.1566 13.3154 -23.4913
36.4958 15.1808 -23.846
37.1776 19.1268 -28.5456
35.1753 18.1299 -28.1107
34.5311 16.8814 -26.7298
30.139 16.0492 -25.1863
30.9741 15.7646 -26.4146
28.5104 13.6299 -29.7685
28.2642 14.6188 -28.7765
23.9296 16.2096 -30.4411
24.4916 15.1891 -29.3684
23.013 10.6028 -27.886
22.2942 12.0455 -29.0572
18.6555 13.3396 -29.1356
14.7013 16.3297 -23.5625
16.6595 15.77 -25.6741
16.1956 14.7267 -26.6866
11.3057 14.2046 -24.8536
12.4967 15.0087 -26.3867
11.3943 18.3393 -32.9919
10.655 18.5411 -30.1109
10.877 18.1039 -27.684
4.89541 21.5931 -25.5917
5.75839 19.0254 -26.8448
7.27962 16.9464 -27.3745
7.74926 18.581 -32.252
6.12245 17.6283 -32.0297
6.39899 16.4244 -31.0922
11.9632 11.9673 -32.4844
11.0538 13.7343 -31.2235
9.11201 13.8029 -31.5469
8.13593 11.051 -25.4376
8.22628 12.3288 -26.9185
7.7221 12.1264 -28.3441
4.13409 13.4923 -27.7687
6.37831 14.6607 -20.1196
4.58408 13.7572 -22.4228
3.2176 12.5712 -24.1566
1.12342 9.3641 -26.8385
0.643044 8.84857 -25.0428
0.311171 10.1394 -24.2099
-6.12732 10.0792 -20.3458
-4.05578 10.9142 -20.9258
-2.71891 9.90536 -21.9941
-5.48293 3.01451 -20.7699
-5.42923 5.18461 -21.7021
-5.22461 7.01002 -22.2999
-8.7964 8.32903 -22.414
-11.2957 12.3564 -22.8804
-10.4071 11.7342 -21.7742
-11.0537 10.1421 -18.365
-12.6954 10.6849 -19.014
-17.9449 14.1801 -20.5399
-17.3174 12.1471 -19.4835
-15.8891 12.5671 -18.1689
-20.1193 9.93174 -16.0027
-18.081 9.69135 -14.8602
-17.1002 11.4815 -14.6912
-14.7855 11.9409 -11.6602
-8.86504 12.7251 -14.2022
-10.5167 11.3372 -13.7179
-10.9951 11.6212 -11.8797
-10.5096 14.5786 -7.17951
-9.06283 13.5269 -7.92718
-8.73053 13.3454 -9.45451
-4.49898 15.6738 -13.4519
-4.8307 14.6313 -11.4151
-4.9548 13.8327 -9.62232
-2.33174 17.7731 -8.64128
-2.52588 16.6655 -7.11004
-2.1602 15.184 -7.35463
2.2355 12.602 -2.12986
0.24919 12.0281 -3.75717
-1.1013 13.2543 -4.29923
-2.42139 15.0039 -1.10201
-0.689699 15.7032 -1.47271
3.38356 17.3125 1.26522
2.69867 15.7544 0.355846
5.77368 13.3732 2.18145
4.63031 11.9175 1.56946
3.11357 12.2333 1.79804
0.515625 10.742 4.39184
1.95545 11.456 5.24852
4.96984 12.3297 9.37756
5.64296 10.8677 8.22485
4.58651 10.0663 7.55386
2.88921 6.11934 6.06414
3.81666 5.46425 7.55985
3.82944 6.56749 8.686
3.72716 7.22192 16.1978
4.05405 6.31459 14.1817
4.15592 5.53007 12.4217
2.43039 1.13481 11.1254
3.60876 1.80999 11.9358
4.07478 1.61861 7.28279
6.82373 2.38397 8.89634
6.97 1.64804 10.2522
12.8728 4.91955 11.5437
10.5233 4.68359 11.4414
10.0652 2.82822 12.198
11.7539 5.99309 17.2382
9.84935 4.40038 16.755
10.206 2.60294 15.9484
11.8989 -0.77686 17.1751
10.0323 -0.891501 17.1634
5.41099 -2.73678 17.1905
6.4908 -1.63308 18.3402
0.722362 0.53884 20.2389
2.84684 -0.228709 20.9847
4.56773 -1.13049 21.4482
2.16172 -6.96086 25.3123
3.60598 -5.8067 24.0232
4.88918 -4.42401 23.3052
8.15234 -6.4235 23.766
11.1351 -13.4383 22.9713
9.64777 -10.5955 22.3602
10.4295 -9.34408 22.8442
12.9524 -7.862 25.0414
14.8213 -8.00141 23.5299
14.1625 -9.52633 22.5684
16.1679 -10.2381 18.185
15.6305 -11.9877 18.9621
16.0134 -12.0958 20.422
23.3899 -10.4251 22.0927
20.1106 -10.7307 22.1046
19.7254 -11.7808 21.1653
19.6052 -16.4017 26.4223
19.5261 -15.6959 24.2452
19.6344 -15.4018 22.2159
18.6227 -17.6521 19.0548
17.1074 -16.6503 19.639
11.6263 -19.5551 24.7415
13.3534 -18.6754 23.6076
14.7001 -17.3942 22.6667
14.3862 -16.15 27.5516
14.7834 -13.8782 26.0443
15.1889 -15.3109 25.8784
timestep
-45.7108 -36.5022 49.2562
-40.2376 -37.7987 48.277
-42.5362 -36.8185 48.925
-44.3679 -35.9881 48.9555
-43.2464 -30.3106 45.7287
-42.7291 -31.9091 46.858
-43.6245 -33.118 46.5183
-45.3558 -36.5948 42.8981
-44.7759 -34.7544 43.2894
-46.4793 -29.2583 38.3625
-45.3747 -31.5114 39.9459
-46.1809 -31.9531 41.1436
-53.5563 -31.9077 40.5748
-51.1045 -31.4938 41.4453
-49.6776 -30.9492 40.212
-55.1889 -30.0129 37.4649
-52.6956 -28.4502 36.9711
-50.2106 -28.5622 37.2684
-47.1756 -27.4583 35.1572
-46.401 -21.4395 37.1779
-45.673 -23.1134 36.5198
-46.2022 -23.7802 35.24
-46.3072 -20.017 31.4629
-45.9409 -21.8563 32.0255
-43.8077 -22.3066 25.3024
-43.0993 -22.7315 28.1742
-42.6139 -21.6406 30.3413
-38.1022 -20.2377 31.785
-39.3009 -19.7372 31.0967
-43.3162 -14.8185 28.3944
-40.4486 -15.3168 29.0015
-38.2702 -16.6149 29.1943
-32.9353 -17.7313 25.4581
-33.8023 -16.4482 27.1592
-34.7135 -15.2627 28.4744
-33.0204 -12.0362 29.5496
-30.7922 -11.7778 25.2243
-30.2709 -12.5616 27.0136
-26.244 -14.6645 28.7065
-26.5783 -13.4923 27.2144
-23.8591 -10.7206 24.62
-24.0674 -12.2817 24.6583
-21.826 -14.538 21.1991
-21.4401 -13.8446 22.4595
-16.8909 -12.6034 22.182
-18.2841 -11.9942 21.8992
-20.3222 -6.29608 21.6938
-19.1093 -7.6041 20.261
-18.1878 -9.1016 19.3826
-14.8854 -3.30719 16.0402
-14.9584 -5.45539 18.0559
-14.7698 -7.91532 18.322
-11.2421 -8.23855 22.1609
-11.5202 -8.01256 20.3143
-4.77311 -13.6553 20.4086
-6.95671 -11.9771 19.2078
-8.46412 -10.007 18.824
-5.99078 -4.6953 15.3554
-7.05027 -6.85179 15.3124
-8.19551 -8.35773 15.4339
-10.1951 -10.4479 12.9184
-12.7742 -14.3691 14.0848
-11.0553 -13.8115 14.7939
-8.11027 -16.9021 13.1655
-7.83287 -15.5871 13.9239
-2.17799 -11.9772 15.8832
-3.36763 -13.3751 14.5361
-4.37877 -14.309 13.1208
-2.02457 -18.2988 11.5578
-2.4216 -16.8234 11.1117
-0.587434 -14.7006 7.06793
-1.3532 -15.9526 7.58262
-1.57609 -19.2709 5.77642
-0.27248 -24.9951 0.737397
-1.61584 -22.8747 2.21737
-3.12794 -21.005 2.76659
-7.34051 -24.2541 3.09574
-6.6915 -22.5207 2.49579
-6.09158 -17.1077 -2.43768
-7.53433 -18.7463 -0.372739
-9.1663 -19.8444 1.26519
-16.0731 -20.7614 -1.60195
-14.4094 -20.5091 -0.040407
-12.9079 -20.1057 1.24963
-13.21 -20.2871 5.02471
-8.75495 -19.7957 6.73897
-10.3896 -18.9004 7.27941
-11.9077 -13.225 9.92577
-11.2173 -15.0013 9.48662
-10.0664 -15.3745 8.60438
-5.37929 -15.848 6.92144
-6.15765 -12.9169 8.349
-7.38081 -12.7167 9.18912
-8.02384 -9.51679 5.35328
-9.20643 -10.3698 6.70676
-12.7806 -11.6517 6.83129
-14.0163 -15.2745 3.82715
-12.7879 -15.1135 5.34153
-13.8693 -15.1397 -0.290163
-11.1672 -16.0047 0.596824
-10.0097 -15.2096 2.73656
-5.07811 -14.6086 3.26977
-6.61959 -13.3862 2.769
-2.464 -6.04661 0.139898
-4.68246 -7.95069 0.706734
-5.42622 -10.4155 0.491563
-5.07413 -13.4545 -6.56457
-4.63175 -12.169 -4.68482
-4.2245 -10.8836 -3.18389
-1.72399 -8.59137 -4.71329
-5.38879 -5.43293 -6.2112
-4.47509 -7.00531 -6.86245
-6.53537 -8.64912 -10.8207
-5.92395 -6.87546 -10.2454
-3.04664 -3.01444 -11.6741
-5.23412 -3.39862 -13.2288
-6.56323 -3.8084 -12.3906
-9.88183 -2.6911 -13.8185
-9.04238 2.12488 -12.5187
-10.1001 1.12707 -13.9479
-12.9278 3.55439 -16.9329
-11.5519 2.92106 -16.9973
-10.4032 4.86281 -21.6861
-10.2773 5.14054 -19.8374
-9.55219 8.64465 -16.2925
-9.48506 8.52816 -18.2577
-8.79935 12.686 -20.572
-7.94977 11.7031 -19.6375
-0.734198 12.0065 -19.6141
-2.93623 12.6644 -19.3267
-4.79452 13.3977 -18.9005
-9.19517 17.5115 -13.5807
-7.15966 16.4126 -15.4265
-4.78459 16.4387 -16.6136
-1.42979 15.4959 -12.7865
-1.67642 16.0028 -14.6934
2.80236 17.6966 -21.4612
1.40662 16.0256 -19.4299
0.959168 14.8879 -17.2345
3.80809 7.92032 -16.0573
3.7053 10.2145 -15.9607
3.31199 12.1674 -15.8502
8.24465 15.6961 -11.5615
7.07961 14.825 -13.3755
6.49619 14.0129 -15.0625
9.42078 14.7791 -18.7208
9.78461 14.2326 -16.9246
13.2792 12.6345 -13.4796
12.9965 13.6922 -15.0608
17.898 14.4641 -19.5343
17.0454 14.6707 -17.8382
16.0984 13.4299 -17.3291
15.3636 8.71277 -16.6096
16.9507 9.81952 -16.9086
20.0662 7.94636 -18.0696
23.1245 8.48907 -15.9124
27.09 9.33709 -17.9849
26.8614 8.75211 -16.6575
30.0413 7.54097 -13.1915
30.2462 8.40247 -14.9615
34.0951 9.98968 -17.1037
33.7189 8.14862 -16.3529
37.1914 4.79785 -17.365
37.1635 6.64866 -16.8281
40.1407 8.67575 -17.8391
42.1215 11.0958 -14.3182
41.7211 11.662 -16.1669
42.5372 16.3094 -18.715
42.8356 15.2331 -17.1164
46.2871 17.3982 -14.7781
44.7688 17.1153 -14.515
43.0061 21.5677 -12.0002
43.5749 19.7055 -11.9429
44.0797 17.1082 -8.0382
42.9969 18.035 -8.59355
38.2815 20.4625 -3.94776
38.2665 19.3224 -5.99745
40.3211 19.121 -6.10187
41.7038 21.6512 2.19498
41.1016 20.6274 -0.506159
40.6918 19.0541 -2.36226
36.5697 18.7257 0.287469
37.9208 17.4139 -0.281482
34.9341 15.6915 -4.26067
36.5754 15.6127 -3.24895
40.3351 10.718 -3.34451
39.2404 12.3452 -4.6912
38.9263 13.9212 -5.71263
40.691 14.5769 -9.06227
39.0195 16.4002 -13.0937
39.253 16.8867 -11.7044
36.3023 17.2506 -9.29093
33.8232 13.7915 -7.86075
34.0186 14.27 -9.61185
34.702 17.6654 -13.436
34.2519 15.6865 -14.4577
32.9503 15.0734 -13.1231
28.5916 15.5942 -14.4575
29.722 14.6671 -15.0143
29.9992 11.3776 -18.7278
29.2991 12.7956 -18.4621
26.9016 13.4478 -22.5911
26.6067 13.3835 -21.0869
22.6105 13.0518 -18.6154
22.9221 12.8527 -20.5171
20.1729 13.2349 -23.0737
15.462 7.58614 -22.5555
17.586 9.46894 -22.6333
17.1105 10.9156 -22.5409
12.6363 13.2074 -21.1383
13.8565 11.5516 -20.913
10.4312 3.76556 -18.018
11.2642 6.35106 -19.1691
12.0029 8.26096 -20.6924
12.8435 5.53201 -27.1131
11.0413 7.56279 -25.8042
9.58653 8.02362 -23.6829
8.05525 4.24349 -25.8148
6.6508 5.3657 -26.055
6.33437 6.18085 -24.7121
0.753885 6.86715 -20.0749
2.06936 5.92618 -21.8523
2.83347 5.41961 -23.5045
2.03533 1.64212 -26.8341
0.387309 2.60126 -26.4098
0.487166 4.09089 -26.1809
-2.37285 5.91798 -27.8647
-0.789503 11.3535 -32.483
-2.03823 10.2036 -30.1096
-2.8813 9.71673 -27.7161
-4.04533 10.8388 -22.9806
-3.94696 12.3919 -24.1223
-4.48511 12.2844 -25.5707
-9.04791 16.9385 -29.4089
-7.63401 16.1883 -27.7346
-6.23777 15.6179 -26.4116
-1.69268 19.9325 -23.7087
-3.72659 19.1523 -24.4744
-5.64445 18.7858 -24.5019
-9.32515 19.5297 -23.8021
-10.7978 15.2182 -22.3212
-10.1854 15.8195 -23.528
-12.005 14.1747 -26.6397
-13.0293 15.5713 -26.0545
-20.6272 16.3837 -25.0573
-18.4693 15.4575 -25.0333
-16.6635 14.6473 -25.3592
-21.0523 8.72724 -27.9577
-19.3594 10.0823 -27.1107
-17.8017 11.0879 -26.3255
-14.3978 9.62586 -26.1966
-8.28649 11.9032 -24.0377
-9.8632 10.2905 -23.8458
-11.8287 10.3844 -23.5087
-15.358 10.7321 -19.5839
-13.501 11.3217 -19.302
-12.6909 12.0921 -20.2405
-13.7975 18.1782 -17.3077
-12.2372 16.3845 -17.7605
-11.2025 14.7803 -18.147
-13.0977 13.2426 -13.8758
-11.3831 12.2922 -14.0081
-10.3984 12.9685 -14.9199
-2.45633 11.6355 -14.4251
-4.98594 11.9408 -13.9676
-6.97023 11.573 -13.96
-7.28435 8.01487 -12.2703
-7.04872 9.33396 -10.9195
-7.86814 11.3703 -7.1496
-6.05029 11.2961 -7.88072
-2.42425 14.3505 -7.07158
-2.12628 13.151 -5.654
-2.85596 11.7453 -5.89638
0.457077 10.1457 -4.289
-1.02237 9.59568 -3.26673
-4.02506 6.65987 -0.403198
-3.83209 8.36808 0.596188
-2.4497 8.98402 0.254166
-0.0851729 11.3011 4.5516
-0.791122 9.44596 4.78581
-0.756915 8.43657 3.57432
-3.85388 5.70401 8.45708
-2.27798 5.37109 6.70711
-1.05577 5.10508 5.2019
-2.21427 1.38392 2.55974
-1.55044 1.59066 3.86096
4.68793 -3.34849 2.80932
2.36029 -0.996807 2.68903
1.44759 -0.643451 3.89918
3.0803 -2.74802 10.6352
3.5161 -1.63234 8.71401
3.59556 -0.66695 7.06803
5.70365 3.6773 6.46311
7.24033 1.65755 5.5481
7.28465 0.19443 6.78282
10.2083 -2.04348 8.31341
9.87523 -0.686487 9.52805
9.49205 1.23874 13.6716
10.7747 1.66282 12.3635
14.1336 7.16562 10.8067
13.7716 5.32559 12.1826
13.6862 3.74404 13.383
17.8938 1.0416 14.0365
16.7425 1.31025 16.0191
16.4185 3.27798 16.1061
19.3511 5.1751 17.4774
24.8631 4.56276 23.055
22.0202 4.78922 21.3722
21.8926 3.95531 20.0989
24.7626 -2.80758 18.6472
23.7439 -1.03049 19.8466
23.2087 0.487796 20.9097
21.6787 -1.62582 25.1145
23.0091 -0.203645 25.4841
24.1317 -0.0597019 24.5088
23.7123 -5.89775 21.4754
25.7755 -4.55549 23.7217
26.2338 -3.09376 23.576
32.7478 -2.24855 22.0258
30.5692 -2.07472 21.3213
28.7337 -1.8503 20.9438
28.3634 0.224865 17.6173
28.5835 -1.50814 17.1464
31.6994 -6.52095 14.1161
30.2893 -4.94858 13.191
30.4335 -3.32774 14.3666
33.3676 1.09444 14.1792
32.0596 0.461747 11.5643
31.8798 0.123106 13.1086
timestep
-17.5374 -37.902 16.6826
-18.3966 -41.6416 12.7199
-17.4422 -39.4341 13.8849
-17.1434 -38.0309 15.308
-12.4341 -35.9455 11.548
-13.4336 -37.0029 12.8583
-14.6967 -36.1873 13.136
-16.9957 -37.8931 8.92485
-17.4605 -36.5481 10.4127
-24.403 -34.5449 12.2397
-21.5724 -34.9678 12.053
-21.0669 -35.4377 10.6152
-24.6946 -35.2366 4.05298
-23.838 -33.8921 6.16467
-23.2788 -33.6609 8.08082
-30.9373 -31.1063 10.9716
-28.264 -30.7374 9.59438
-25.7897 -31.183 9.57043
-24.8861 -29.5144 12.8927
-19.7928 -31.1305 11.5805
-20.3788 -31.0582 13.3896
-21.8439 -31.614 13.7756
-23.5633 -35.0048 16.54
-21.9098 -34.0577 16.7772
-17.927 -31.7506 23.2177
-18.9813 -33.3135 20.9798
-19.5282 -35.2176 19.4212
-16.7776 -38.8559 20.9375
-18.1288 -38.3616 21.0954
-24.5835 -39.6672 24.5733
-21.6747 -40.4452 24.3479
-19.1967 -39.8139 24.4123
-13.0687 -38.8416 25.7156
-15.1736 -39.2832 26.6806
-16.8871 -39.787 27.4734
-17.6218 -40.0483 31.2688
-21.785 -42.0695 31.3681
-21.3807 -40.1727 30.9386
-21.8665 -35.7995 33.7101
-21.9111 -36.522 31.9394
-23.4596 -33.965 28.0948
-22.2072 -34.0939 28.8472
-20.093 -29.7088 28.3104
-20.915 -30.4843 29.2641
-21.9264 -28.3546 33.3682
-22.5505 -28.3563 31.9208
-20.2693 -22.0286 29.7158
-21.812 -23.7366 30.1195
-23.3507 -24.9578 30.418
-29.7699 -23.5583 33.8844
-28.1577 -22.7825 31.4769
-26.4642 -22.8793 29.6299
-24.7026 -22.7662 25.0166
-25.7607 -21.4786 25.9943
-30.6252 -14.9355 23.6704
-29.2558 -17.4464 24.4956
-27.9901 -19.4621 23.6564
-27.3413 -21.5903 16.884
-27.8369 -21.8101 19.1749
-26.7437 -20.6005 20.2182
-23.873 -20.0385 17.8044
-19.5572 -19.2815 16.6487
-20.467 -18.4686 18.1153
-19.658 -15.0096 21.3012
-19.4788 -15.2387 19.8968
-17.7045 -9.07203 20.8824
-17.2012 -11.024 19.5822
-17.1248 -12.5528 18.3818
-13.0406 -14.788 18.5814
-14.1855 -14.6233 19.4854
-13.1682 -16.1604 23.8981
-12.9298 -14.8401 23.1295
-9.31831 -14.3964 22.1726
-9.89917 -6.53851 19.8169
-8.59044 -9.18469 19.9111
-8.05626 -11.6447 20.0059
-7.82221 -15.119 16.7372
-6.35331 -13.9757 17.4531
1.23701 -17.0102 18.1076
-1.28783 -15.8203 16.9477
-3.1504 -14.7126 15.7316
-3.80159 -20.4563 13.0197
-4.30839 -18.2502 12.7092
-4.53679 -16.2932 12.5505
-6.68076 -14.614 9.92725
-8.57603 -11.3829 12.667
-7.70699 -11.0973 10.9413
-8.15378 -5.31071 8.09094
-8.23646 -6.60432 9.45259
-7.12343 -7.56192 9.72905
-8.56909 -3.69006 12.814
-6.03538 -5.47926 13.9022
-5.14597 -6.09642 12.7655
-2.59926 -8.95023 15.5493
-2.88009 -9.07391 13.5971
-2.79951 -12.1886 11.4458
-2.20721 -10.6545 6.11953
-3.03899 -11.5114 7.65113
-10.2357 -13.2877 8.05197
-7.85308 -13.3045 6.17915
-5.3844 -13.4111 5.46106
-3.97146 -17.215 2.87411
-4.57207 -15.4681 2.28123
-6.70395 -10.6642 -3.28958
-5.12719 -13.1314 -2.6172
-5.73177 -15.3168 -1.32109
-10.5583 -18.9721 -3.52999
-8.41855 -18.2873 -3.90647
-6.64395 -17.5993 -4.18042
-4.06846 -17.976 -6.89806
-4.90879 -20.1535 -11.1627
-3.74132 -18.7231 -10.5192
0.209171 -18.3802 -13.5447
-1.48547 -17.4007 -13.3432
-5.56394 -13.8812 -18.3406
-4.16599 -14.5974 -16.2235
-2.89787 -15.351 -16.3336
-0.71781 -13.8559 -19.025
1.02319 -9.31673 -18.1606
-0.739144 -10.1441 -18.4399
-3.88613 -6.74464 -18.749
-3.37749 -7.79586 -19.7657
-3.28543 -7.22225 -25.002
-3.18117 -6.33912 -23.2327
-1.96384 -2.15652 -24.5034
-3.57878 -2.52253 -23.4682
-6.96187 0.161961 -22.3681
-6.29795 -0.125527 -23.652
-9.22913 3.32254 -29.8107
-8.33081 2.90414 -27.7695
-7.50635 2.64587 -26.0385
-2.16999 6.06871 -22.197
-3.86694 5.79168 -24.5901
-6.38488 5.80692 -24.3904
-9.89555 6.8106 -21.5631
-8.82303 8.13319 -22.6648
-6.51711 7.43702 -16.4379
-6.10344 9.09179 -18.7492
-6.0575 10.1392 -20.9297
-7.30656 16.332 -21.4255
-5.92434 14.8096 -22.3044
-4.77459 13.2778 -22.7276
0.293034 10.9399 -24.4417
-1.33305 12.2407 -25.5246
-1.66033 13.9507 -24.6943
0.507391 18.1142 -22.9931
-0.114197 17.4534 -24.6937
-1.16605 20.1723 -29.004
0.239678 19.8768 -27.6494
4.76084 22.3102 -30.1455
4.4024 22.0401 -28.2752
2.9545 22.5061 -27.9696
1.50402 27.5851 -27.7711
2.83671 26.2732 -28.3064
6.5321 27.2371 -28.5563
8.1538 30.437 -27.4008
11.527 33.592 -26.6792
11.583 32.134 -27.0432
15.1658 29.0695 -26.2312
15.1834 31.0808 -25.9389
18.3811 34.3826 -24.516
18.242 33.3096 -26.1485
20.1859 33.5133 -30.4499
21.0967 33.7337 -28.6929
22.6966 37.1689 -28.06
26.5972 34.6395 -27.1478
26.2924 36.4391 -26.9447
29.5302 39.535 -25.1914
29.5965 38.4942 -26.7519
32.1485 39.3742 -30.4712
32.5549 38.4079 -29.2767
36.3193 40.4109 -27.9942
35.3311 39.1411 -26.8897
36.712 36.3472 -23.1094
36.5429 37.818 -23.4765
36.4457 41.6537 -21.7802
38.3868 41.3169 -20.495
38.8463 39.479 -20.9838
45.5495 37.6969 -17.9081
42.633 37.9663 -18.2043
40.1504 37.952 -17.6791
39.4669 39.735 -13.126
38.3909 38.5076 -14.3616
35.8972 42.3279 -15.7767
36.0467 40.439 -16.4618
34.4372 34.81 -18.2675
34.4368 37.0221 -18.9852
34.6571 38.8689 -19.5837
31.8153 40.2067 -21.7041
30.6656 36.1359 -20.4906
30.3148 36.7074 -21.8746
26.6237 37.5415 -22.0076
22.2408 36.5474 -20.2306
23.33 35.5835 -21.385
24.3904 29.6448 -22.4345
25.3811 31.6745 -22.4378
23.9249 32.5339 -23.4831
21.1589 30.2096 -26.418
20.9463 30.6509 -24.9605
16.9329 29.9961 -22.264
18.2565 29.2625 -22.7216
17.4798 24.8756 -21.3544
16.9022 25.6469 -22.5098
13.6769 28.5841 -20.7169
13.4098 26.8542 -21.514
10.8826 27.2825 -24.273
5.45508 28.3659 -24.8667
6.46936 25.6996 -25.1761
7.68807 25.3238 -24.4614
8.32276 21.2656 -22.2329
7.73969 21.5635 -24.0291
8.79453 17.4607 -30.0487
6.9176 18.1918 -27.8233
5.93334 18.4974 -25.4537
8.95679 12.9505 -20.5542
6.42496 13.839 -21.815
5.36467 15.8929 -22.7834
4.04855 17.4201 -18.2462
2.58639 16.4432 -18.9174
2.79111 15.4311 -20.0001
1.4564 9.40554 -17.7556
0.693982 11.3257 -18.7667
-0.100588 12.9108 -19.7127
-2.53149 10.5037 -15.7606
-2.79362 12.3968 -16.046
-3.14231 12.9378 -17.4601
-6.15744 15.3066 -17.2205
-7.21655 15.1288 -10.6217
-7.18686 13.4003 -12.9386
-8.13633 12.7952 -15.1956
-9.78584 10.1489 -18.8978
-10.7991 9.50549 -17.2901
-11.0277 10.4337 -16.0915
-16.9213 12.3233 -14.4784
-15.1938 10.8752 -14.0828
-13.8538 9.62782 -13.6661
-16.7907 4.12062 -15.864
-17.0864 6.40725 -15.8676
-16.3396 6.78817 -14.1099
-16.544 4.13821 -11.3594
-17.9838 -0.406974 -12.5815
-17.0716 0.268132 -11.5476
-14.7471 -2.95662 -11.6534
-13.9891 -1.61025 -12.6968
-10.2851 2.80558 -17.4413
-11.543 0.98701 -16.6502
-12.5537 -0.658659 -16.1134
-15.5012 -5.93126 -21.0564
-14.2399 -4.62524 -19.6257
-12.9245 -3.37718 -18.693
-9.15344 -3.4715 -18.8774
-4.03968 -0.242078 -17.7889
-4.08249 -2.53342 -17.9328
-5.88448 -2.60782 -17.0634
-8.04097 -2.28246 -12.1982
-6.28606 -1.50018 -12.4841
-5.98594 -0.793371 -13.767
-4.87328 4.55331 -16.1038
-4.04209 3.26184 -14.2638
-3.57878 1.96527 -12.8758
-1.63442 4.08264 -7.09822
-2.85057 3.20595 -8.50246
-2.25234 2.05146 -9.30823
1.61688 -2.6857 -8.0768
1.50045 -0.0763978 -7.45348
-0.338751 0.00830027 -6.79208
-1.39492 -3.13806 -4.78138
-2.07351 -1.62632 -3.96444
-0.228487 0.670953 0.0349514
-1.33665 -0.99083 -0.23729
-3.25897 -5.32774 4.30642
-2.45545 -4.12651 2.99415
-2.9454 -2.73633 2.83212
-5.06125 -1.85712 5.91825
-3.4671 -0.892391 5.99584
-1.92147 3.30778 8.84589
-0.471278 2.13125 8.24371
-0.695481 0.534422 8.19293
2.44991 -3.33848 12.1601
1.8753 -2.09439 10.7442
0.847121 -1.14846 11.1776
-0.837756 1.7848 17.7928
0.405095 0.877421 16.0803
1.38458 -0.0799579 14.7847
5.42539 -1.91058 16.6102
3.97899 -1.54002 17.1089
2.61194 -1.09953 24.6403
3.68925 -1.99858 21.6048
4.70809 -1.07594 20.9208
6.59543 1.90431 27.291
6.93383 0.670532 25.361
7.16901 -0.48409 23.7328
11.1024 -5.48676 22.6556
11.0643 -2.8866 22.2379
10.5685 -2.0997 24.0791
14.0666 -2.78638 25.8564
13.9476 -0.967099 25.3528
14.0432 3.66066 25.0732
14.6241 2.4273 23.879
16.848 2.13985 16.6578
16.8845 2.51506 19.0026
17.0451 2.7715 20.9538
19.3895 9.51459 18.6107
19.378 7.50359 19.7113
18.8382 5.98133 20.7715
18.4412 7.74909 24.1377
21.8604 3.69106 26.2747
18.5985 3.54667 25.7484
17.8553 4.65323 26.3406
23.6988 5.13509 31.468
21.5538 5.35508 30.3901
19.7939 5.72348 29.5165
16.1471 7.77554 31.6144
17.702 8.65368 32.4588
18.8509 8.85888 31.3782
21.074 5.7748 34.7691
22.5788 8.60063 34.2308
22.3597 9.21128 32.8432
29.4643 12.0949 32.9161
27.4917 10.8987 32.5154
25.9644 9.80563 31.8246
27.6782 7.70226 28.9472
27.3747 6.67215 30.382
28.181 0.28153 32.0461
28.3971 2.55421 32.7266
28.6685 4.47616 33.1748
31.9706 3.39064 34.9805
30.3358 4.37371 37.6935
30.881 4.62332 36.2526
timestep
2.94588 -44.0278 9.57299
3.38054 -44.3708 14.3928
2.30763 -43.3611 12.1619
1.78047 -43.5443 10.3051
-4.49598 -44.0498 7.87474
-2.78301 -44.4223 8.84615
-1.86172 -43.2597 9.16729
-1.48021 -38.2777 9.70808
-2.52252 -39.7359 10.5748
-6.73847 -38.687 16.5217
-4.83669 -39.5311 14.5599
-5.01116 -38.8092 13.1925
-3.75214 -32.6033 11.0481
-5.20607 -34.2695 12.4907
-6.3139 -35.2366 13.7822
-8.16255 -32.3427 20.7013
-9.50006 -33.3804 18.2538
-9.09332 -33.6416 15.8136
-11.6756 -31.0858 14.6629
-9.94221 -26.5213 11.7124
-11.5076 -26.5462 12.8438
-11.6742 -27.285 14.2099
-12.1449 -25.4924 18.3366
-13.5205 -25.5457 17.1355
-20.5067 -23.9822 12.551
-19.0448 -24.9031 15.0876
-16.8563 -24.162 16.1759
-15.9861 -20.1669 18.6907
-17.0106 -21.3212 18.5893
-23.1279 -22.0444 24.4795
-21.2768 -21.2878 22.2822
-20.0785 -20.1181 20.4195
-22.5912 -17.4414 14.9327
-21.6753 -16.8716 17.025
-20.8425 -16.8043 18.819
-20.8406 -13.7047 21.0775
-18.0336 -13.207 24.9491
-18.6702 -14.7778 24.0142
-20.7723 -15.7447 28.2025
-20.8773 -16.7754 26.5021
-24.4852 -16.2017 24.1201
-23.7347 -17.4943 24.1086
-26.279 -20.4771 21.7103
-25.3645 -19.3906 21.2174
-25.7163 -18.4656 16.5186
-26.0998 -17.7364 17.812
-27.4928 -11.9455 19.2549
-28.2055 -13.6828 18.0415
-28.7148 -15.1768 17.0337
-36.7002 -15.3236 12.9603
-33.8722 -15.0887 14.0301
-31.5078 -14.6167 14.5956
-32.3421 -10.1144 12.1151
-31.1279 -11.5783 12.3823
-25.3729 -15.3273 13.3631
-26.6118 -12.6879 13.0298
-27.5592 -10.4887 12.1172
-28.6605 -3.79566 11.1049
-27.7294 -5.74886 12.1261
-26.7935 -6.90843 10.9133
-23.8057 -5.96683 8.79568
-21.9569 -7.24592 13.2429
-21.4015 -6.17359 11.7535
-17.0728 -4.66536 11.0003
-17.6203 -5.64109 11.8371
-14.3848 -10.7489 14.9479
-14.6733 -8.46526 14.5446
-15.2491 -6.62071 14.6074
-13.4907 -4.96853 18.8374
-13.2489 -4.51658 17.2931
-8.75036 -6.25423 16.871
-9.64242 -4.95093 16.5594
-9.1531 -3.0849 13.2183
-9.61328 4.2941 14.4451
-9.28075 2.00806 12.5593
-10.4423 0.0156244 11.3978
-14.6933 -0.399427 8.54839
-12.7344 -0.07783 8.50659
-6.38219 2.46571 4.59459
-8.75035 0.652489 4.9725
-11.1973 1.0043 5.14572
-14.4869 -1.60019 2.73862
-15.1642 0.480366 2.0816
-13.5374 1.56146 2.23038
-15.0981 5.09295 1.78454
-18.0381 3.52018 5.77785
-17.9511 4.62311 4.1903
-22.9979 8.51152 3.14093
-21.952 7.11472 3.89798
-20.4625 7.36996 4.26586
-24.1429 8.17027 7.11911
-21.542 7.43675 8.82072
-20.4373 8.17681 8.04341
-16.3232 5.51328 9.63993
-16.8228 6.9925 8.42887
-14.9388 7.34253 5.14422
-14.8514 9.80925 1.20546
-16.3717 9.08413 2.11359
-16.5413 12.157 -5.14005
-16.882 10.3119 -2.76085
-17.9254 8.46103 -1.31627
-21.1346 5.13011 -2.81163
-19.1382 5.20857 -2.90069
-12.8128 4.08249 -1.71851
-14.9719 2.59113 -3.2603
-16.9786 2.96772 -4.76467
-18.1415 2.0421 -11.8285
-17.6897 1.36917 -9.62676
-17.2649 0.82861 -7.87736
-16.7964 -2.77961 -7.27122
-15.2789 -5.70439 -10.5142
-14.6131 -5.47731 -8.68605
-9.85367 -7.89547 -7.38258
-10.9987 -6.64238 -8.53101
-6.97019 -3.33605 -13.4709
-8.69868 -4.08846 -11.6632
-9.10922 -5.52667 -11.5551
-6.0713 -7.64504 -12.7632
-2.76842 -5.57743 -15.991
-3.0231 -5.68983 -13.9621
0.856324 -3.54706 -12.001
-0.680022 -3.40446 -12.1258
-3.57765 1.00873 -10.9797
-1.85655 0.235759 -11.5481
2.62978 1.37644 -13.0357
1.22105 2.4097 -12.2005
1.6895 6.78183 -10.7544
1.79135 6.19545 -12.1878
3.03859 6.72222 -18.4185
3.29919 7.70024 -16.2128
3.37603 8.7666 -14.5753
8.81822 14.1537 -11.9823
6.53586 12.9551 -13.3705
4.29678 12.4199 -14.4962
2.05262 16.4427 -17.1318
3.62323 15.3898 -16.9138
8.04646 15.3466 -23.6432
7.09847 15.7368 -20.8343
6.80746 16.7882 -18.4909
8.24097 19.4323 -13.4242
8.30399 20.882 -15.2058
8.43797 19.8186 -16.8184
14.3633 22.8909 -20.6475
12.8981 21.9871 -18.9544
11.892 21.1376 -17.5754
12.2113 19.3592 -13.3283
12.5281 21.1416 -13.8298
13.356 24.769 -11.1706
14.6928 23.691 -12.0307
18.5234 19.4485 -9.10555
17.1442 20.5451 -9.78429
17.3672 21.2194 -11.1273
20.9664 20.4097 -13.8151
19.8293 19.1194 -13.2024
21.4083 15.7442 -13.4263
24.0367 15.2501 -16.1356
24.7007 19.8363 -16.6052
24.5233 18.6289 -17.5423
24.8662 20.1961 -21.934
26.1788 20.2336 -20.5514
31.1506 21.229 -21.9006
29.3013 21.8501 -21.9738
27.8915 26.3347 -24.2312
28.5621 24.5973 -24.5626
29.8025 23.6776 -28.0262
33.9317 21.0637 -26.2118
32.517 21.1696 -27.5508
31.9085 19.1631 -31.9767
31.3118 18.6347 -30.1461
28.5195 14.7639 -29.8878
29.8583 15.1009 -29.527
33.8568 12.7399 -28.2384
32.3909 12.2333 -29.582
31.3949 8.5338 -31.7597
31.3533 8.69353 -30.3059
30.4175 7.12697 -24.9762
30.8483 5.94594 -26.955
31.3185 5.28522 -28.7721
35.3048 -0.956413 -31.5783
33.7264 1.42862 -30.6044
31.3892 1.62037 -29.6806
27.597 -1.83184 -30.1458
28.7704 -1.05834 -28.8295
29.1333 -2.17227 -24.1572
28.7508 -3.29644 -25.7414
28.7783 -10.6683 -25.8466
27.8294 -8.63583 -25.1033
27.3327 -6.7264 -24.8919
26.3856 -6.57513 -21.29
26.3428 -2.08321 -20.6761
25.4353 -2.95356 -21.536
24.4781 -1.139 -24.716
26.1192 2.35239 -27.6621
25.6725 2.31832 -25.803
27.6049 7.6106 -21.1323
26.2035 6.14823 -22.2494
25.6675 5.62079 -24.0767
24.8814 8.75591 -27.565
26.1274 8.3983 -26.6663
28.4713 11.2681 -29.1353
28.1818 11.3338 -27.6267
25.3294 15.2945 -27.1946
26.2486 14.3442 -26.3772
26.843 15.4093 -21.3487
25.5665 14.6073 -22.5993
22.1031 14.1541 -21.2676
21.9538 9.17173 -18.7144
20.5664 11.4824 -17.5552
19.995 12.4324 -18.6103
15.2141 13.4866 -17.957
16.8608 14.4712 -17.5177
16.8403 22.3189 -15.8275
16.0877 19.514 -15.7167
16.7221 17.239 -14.9428
20.0575 14.7571 -8.97977
17.312 15.5078 -10.2096
15.3869 16.5318 -11.4215
15.3982 17.8707 -7.26246
13.7679 18.7944 -7.71045
13.0863 17.986 -8.83431
6.66277 15.894 -8.7269
8.20151 17.7489 -9.12754
9.54539 19.159 -9.39239
9.83076 23.779 -12.1814
8.11945 23.1112 -11.523
7.88541 22.4175 -10.1801
4.6585 23.5615 -8.52533
1.78014 29.7366 -11.0011
1.40081 26.7554 -10.6621
2.6126 24.7019 -11.4378
4.5952 20.339 -13.6759
3.43556 21.2938 -14.8993
3.35254 22.8503 -14.7681
5.93113 24.6722 -21.4217
4.39771 24.1284 -19.8586
3.40051 23.2763 -18.4815
0.696119 17.7785 -21.6207
2.26244 19.2692 -20.6707
1.14371 20.3001 -19.4071
-0.757748 19.7947 -16.1298
-0.469645 19.193 -11.4719
0.292254 18.543 -12.6783
2.74322 16.3739 -10.2567
1.76972 15.1941 -11.3246
-0.646189 9.24534 -12.8496
-0.662221 11.629 -12.6116
0.0428988 11.8573 -10.8162
0.361941 10.3923 -3.91024
0.26989 11.2579 -6.1685
0.452098 9.89636 -7.48491
0.525063 6.05532 -6.88754
0.931908 1.2763 -5.41127
1.66932 1.10488 -7.58761
2.51051 2.88975 -7.6387
6.77787 5.89271 -7.72761
7.06111 4.30843 -8.7811
5.84284 3.55852 -9.36086
8.02828 -1.75578 -13.7702
7.61471 0.552772 -13.5311
7.53881 1.102 -11.6496
14.1744 1.90269 -10.7861
12.3482 2.42011 -11.0249
11.3289 1.19938 -10.8377
9.22948 3.76604 -3.98099
11.0882 2.80108 -5.715
10.6527 1.51918 -7.16049
9.87987 -1.53555 -4.88179
8.31987 -0.652316 -5.08345
5.27934 2.82177 -3.16317
5.51362 0.938458 -2.99177
1.12579 -3.05696 -0.15363
2.59194 -2.37997 -1.14447
2.6691 -0.87735 -1.19296
1.16543 1.04405 1.97978
2.93226 1.05325 2.15037
6.94718 3.22154 5.18336
6.71276 1.31211 5.19253
5.29662 0.792817 5.08292
0.808294 -0.663734 6.76755
2.10212 -0.92508 8.19787
3.24645 0.0902148 8.25543
2.8477 4.54282 12.4963
3.53706 2.31558 12.06
3.9596 0.413082 11.8256
1.71459 -0.419436 15.9719
2.82136 -1.07593 15.1842
3.87255 -8.28209 18.1711
3.9952 -5.0379 17.6771
2.89243 -4.54493 16.7498
-1.92326 -10.0627 16.134
-1.23281 -8.05827 17.0407
-0.334747 -6.40855 17.749
-3.9967 -1.17286 21.7957
-2.18648 -3.17601 21.602
-1.18018 -4.72544 21.0014
-0.593877 -8.08126 23.0789
-2.13431 -8.20597 22.2079
-5.52955 -10.7414 19.8454
-5.59638 -9.54272 21.2571
-2.91018 -14.7871 24.0866
-4.69569 -13.4213 23.733
-6.40794 -12.4748 23.46
-6.0099 -14.5124 29.7906
-5.61676 -12.4254 28.7752
-6.9216 -12.3329 27.2446
-9.47758 -10.4149 29.3112
-13.2848 -17.1549 29.7381
-11.1015 -14.8059 28.7876
-11.7688 -13.4756 29.0396
-13.9894 -15.6865 33.8974
-12.1711 -14.2493 33.7355
-12.8521 -12.7659 32.6104
-17.1672 -10.783 33.9786
-16.119 -9.38876 33.2696
-14.6401 -9.58681 33.5916
-14.3555 -12.011 41.2149
-13.5892 -11.3162 38.108
-14.6603 -10.4013 37.3723
-18.8612 -8.25403 43.0603
-17.9121 -8.0675 40.9629
-16.6884 -8.06946 39.5187
-15.52 -4.19568 39.3894
-14.294 -5.24084 40.3396
-7.405 -5.31271 43.1258
-9.68223 -5.15666 42.9686
-11.6654 -4.89776 43.0098
-11.0146 -2.07324 46.378
-13.2648 -0.81932 44.9693
-12.8075 -2.13366 45.3356
timestep
6.69669 -37.3612 13.2366
9.09091 -37.6642 16.7427
7.45799 -35.8303 15.7806
6.29393 -36.5883 14.4869
2.1306 -37.5924 19.6528
3.72636 -37.0663 18.561
3.56921 -36.87 17.049
-0.68996 -36.0016 14.8053
0.188754 -35.1243 16.3023
1.26318 -29.7141 16.3777
-1.43295 -30.813 16.6578
-1.61646 -32.0672 17.4958
-4.53436 -32.8037 24.6387
-4.51111 -32.4692 22.0648
-4.33033 -32.7859 20.1518
-11.3546 -36.545 16.6073
-8.9083 -35.6828 17.9126
-7.8494 -33.7257 19.263
-10.9911 -31.6989 19.9976
-16.6788 -32.9548 22.1962
-15.3967 -32.0122 21.0719
-14.6298 -32.6944 19.8726
-16.6629 -35.7748 17.1927
-16.7427 -33.9381 17.0096
-16.9459 -26.6886 14.2106
-17.8519 -29.4886 13.653
-18.6865 -31.5111 14.9097
-23.5932 -31.2371 14.9657
-22.3604 -31.7947 14.1191
-24.0471 -35.9837 6.94005
-23.3986 -34.5731 9.53006
-23.2258 -32.2037 10.4982
-21.8058 -27.0899 7.55271
-23.6964 -28.4151 7.86962
-25.076 -29.8591 8.09207
-27.1328 -30.8269 5.04743
-26.9402 -29.1944 0.0915541
-26.2311 -30.6421 1.36502
-22.7995 -34.1153 0.347363
-23.1314 -32.2466 -0.0200792
-21.0102 -29.2955 -2.89399
-21.1123 -30.8002 -2.98004
-18.434 -31.9715 -7.01303
-18.0973 -31.5259 -5.54051
-13.6156 -30.7574 -4.77968
-14.7295 -30.0105 -5.43684
-15.1696 -24.0091 -9.35506
-14.1449 -26.0173 -8.61529
-13.2736 -27.7381 -8.17772
-10.2462 -32.3385 -11.8728
-9.62911 -29.6798 -10.7077
-9.59698 -27.5892 -9.28644
-7.84446 -23.5124 -12.1291
-8.28611 -24.1415 -10.3624
-12.7085 -21.6711 -3.73626
-10.3193 -21.3627 -5.33732
-9.86992 -21.7735 -7.84979
-13.8014 -15.5317 -10.7939
-12.3711 -17.2014 -9.89744
-10.8729 -18.2247 -9.1096
-8.83771 -14.9522 -8.81028
-8.37884 -11.6984 -11.8737
-6.85488 -12.2887 -10.693
-5.79912 -9.51174 -7.66058
-4.68455 -10.4361 -8.207
-3.76232 -12.2598 -2.46692
-3.39909 -13.3781 -4.43137
-2.34118 -12.1261 -5.65497
0.0113141 -14.0772 -9.19249
0.347467 -13.3668 -7.97742
4.84003 -11.6603 -8.56423
3.38014 -11.1415 -8.50755
3.62833 -7.78646 -10.1658
-1.00309 -5.83999 -6.42507
-0.917303 -5.59567 -9.33464
0.583211 -5.84432 -11.3359
1.67939 -4.38845 -16.2777
0.410645 -4.32036 -14.7994
-5.26266 0.0570849 -12.1468
-4.35259 -1.71778 -14.3149
-3.09925 -3.33464 -15.7987
-7.28914 -7.0909 -20.7522
-5.62312 -5.60737 -19.9834
-4.46517 -4.20543 -19.1922
-3.42191 -1.023 -20.842
-7.73256 -0.565257 -22.7157
-6.35732 0.87083 -22.3089
-6.15427 7.01951 -24.7684
-6.80236 5.14375 -24.6004
-7.13558 4.51758 -23.2119
-15.0422 3.63431 -24.8425
-11.6487 4.04933 -24.6353
-11.0342 4.361 -23.2635
-13.1948 0.459579 -21.2123
-12.0014 1.96528 -20.5404
-9.96455 1.39525 -17.4536
-7.80117 5.12139 -15.2319
-7.12336 3.74246 -16.4121
-2.21894 2.88741 -22.0782
-3.1032 3.48147 -19.3436
-3.56945 2.60198 -16.9823
-0.376344 -0.494329 -14.0959
-0.899291 1.27119 -14.5114
2.87657 9.21522 -12.0038
1.80657 6.45172 -12.5751
1.65884 3.99239 -13.4676
7.03371 2.764 -17.9597
5.89793 3.26383 -15.8993
5.38189 3.48769 -13.9598
7.95909 4.04429 -11.3977
12.2487 2.24597 -12.9195
11.7476 3.87579 -11.8877
12.3863 8.82222 -13.3285
11.9849 7.05415 -13.9383
12.6506 4.44664 -20.604
11.5374 5.77358 -18.5409
12.3569 6.8139 -17.7927
13.8612 10.0484 -19.1052
15.0101 12.0761 -15.0733
13.6378 12.5754 -16.3678
10.7797 16.4832 -16.4266
11.9581 15.8449 -15.7368
15.5652 16.0312 -12.3813
13.5937 16.2056 -12.4342
11.7352 17.7604 -8.10558
11.6513 18.4485 -9.92603
9.37528 22.3128 -11.0801
10.7078 22.102 -10.4626
15.9718 24.8776 -7.99111
13.7073 24.9346 -7.99268
11.7277 24.8883 -8.0366
5.30942 25.8296 -3.96864
7.23474 27.6375 -5.37277
9.45398 27.4589 -6.52593
12.2116 30.7258 -3.62555
11.5983 28.9534 -3.79117
9.96366 23.3493 2.46564
11.565 25.3355 0.891149
12.3848 27.3788 -0.489796
16.5133 30.6236 2.28983
16.0796 28.3886 2.68075
15.713 27.2245 1.0804
21.3752 26.8002 2.63912
20.3416 25.7828 0.762317
18.7101 24.9713 1.53133
16.9395 21.4204 3.90596
18.876 21.8902 3.85591
22.2185 19.1036 6.07685
20.4831 18.6434 5.32683
17.6303 12.7364 4.2263
18.9345 14.2075 4.13968
18.9951 15.1254 5.3416
19.6254 13.5804 9.98401
18.6942 12.8932 8.37693
15.1499 11.4911 8.77876
13.8137 8.15981 7.70498
13.0872 6.33185 3.22965
14.0766 6.28696 4.32793
18.3436 4.58027 4.35685
16.9512 4.28296 2.97493
16.7442 1.90526 -1.24831
17.8011 1.5809 0.44401
20.1608 -2.22446 2.0336
19.8105 -1.58914 0.146366
20.2336 -4.12601 -2.64068
19.3398 -5.54575 -7.20091
18.1523 -5.02794 -5.66646
18.1072 -9.47433 -3.03341
17.035 -8.08782 -3.81414
12.5982 -9.11963 -1.86649
13.7943 -8.09706 -1.84552
13.7123 -4.66315 2.0965
13.5519 -6.50787 1.72691
13.5309 -9.54371 5.05697
12.38 -8.78464 4.52586
9.04657 -10.9065 10.0122
11.0027 -9.78958 9.16969
10.1736 -8.75687 7.75483
5.76478 -7.67231 13.6579
7.65729 -6.4169 11.7158
8.49161 -5.83168 9.4148
7.7348 -2.47237 5.63389
8.4696 -2.65035 7.39517
10.1031 1.66595 7.01518
9.01041 0.937649 8.4896
2.40372 4.07981 6.87876
3.90511 2.69962 8.00832
5.33499 1.867 9.0329
4.63772 0.299043 12.4316
9.055 0.712003 14.0334
7.82415 -0.109375 14.4714
8.48883 -1.46957 17.8769
9.08425 2.28191 20.7202
10.133 1.9019 19.0279
14.1044 2.36145 13.9962
12.2368 3.41128 14.8055
12.8191 3.03172 16.5483
16.4339 4.12134 19.4263
15.8356 4.72214 18.155
18.3432 5.78009 14.2378
18.4198 5.90212 15.6915
21.6679 9.02726 16.7267
20.2663 9.2066 16.1954
18.7218 14.0213 14.982
20.1653 12.7404 14.8064
23.5469 13.663 13.4345
24.8163 12.021 8.4899
23.624 14.6082 8.77557
24.2024 15.2225 10.019
22.7452 19.3796 12.0016
21.8714 18.1661 10.6197
15.1883 17.0104 6.70323
17.2814 18.3424 8.33121
18.8215 20.1537 9.30755
22.1017 26.2742 6.28874
19.4913 25.2213 7.23031
18.2565 23.9065 8.93763
16.0631 27.4462 10.6655
15.1971 27.2924 8.93775
15.131 25.8635 8.43425
10.985 21.2775 7.69145
11.4087 23.521 7.08869
11.9944 25.3051 6.5248
7.25855 27.8714 6.76813
8.72511 28.7508 5.7662
9.62414 27.8085 4.93507
12.3936 30.053 3.57444
10.4999 36.2008 0.76138
11.8676 33.6212 0.237281
13.3191 31.5805 0.220127
17.6303 27.6627 -2.74944
16.0784 29.0133 -2.48715
16.4192 30.1986 -1.60563
22.5255 33.0565 -0.989667
20.9731 32.0833 -2.34626
19.3287 31.7079 -3.35646
23.4414 31.1763 -7.16061
21.2547 30.5911 -7.87476
20.1206 32.0279 -7.14768
16.6169 30.8512 -7.9805
13.5761 34.3784 -8.44489
13.528 33.0603 -7.79074
10.068 33.8983 -5.96611
9.75255 32.5625 -7.27786
10.3268 28.314 -11.7966
8.72919 29.7965 -11.0615
7.45155 30.9862 -9.97965
1.61471 35.0819 -11.3167
3.02609 33.6822 -10.2488
3.69795 31.8731 -9.57596
1.34036 29.502 -7.7859
4.72691 27.8287 -11.3846
4.33311 25.8724 -10.2801
3.21089 26.3095 -8.68911
-0.444086 25.2848 -4.48434
0.791516 23.9116 -5.12839
2.27528 24.1721 -5.75691
6.82186 22.5311 -6.61414
6.23884 21.5879 -4.53654
4.2881 21.1019 -4.93535
0.860252 15.8556 -6.28501
2.24196 17.2518 -6.15534
2.4855 17.7512 -4.73729
1.77895 17.4601 2.23396
1.79 16.1523 -0.138635
2.51987 15.244 -1.82677
5.09043 12.148 -1.13502
3.45044 11.6347 -1.92688
-0.531873 9.6343 -3.94136
0.203859 9.71182 -2.10351
0.141233 7.32675 2.26293
-1.34634 6.63816 1.33353
-1.02927 6.6644 -0.18389
-1.3128 3.30643 -2.26355
-2.94505 4.18498 -2.31679
-8.40041 5.84017 -3.0822
-7.75834 4.62031 -1.66326
-6.71242 3.57232 -1.99196
-9.07234 -1.84497 -4.80741
-8.32391 -0.70075 -3.43132
-8.55937 0.789868 -3.72505
-12.1938 1.26051 -9.1969
-11.5438 1.12841 -6.93098
-11.9468 1.59371 -5.14241
-16.4108 0.611683 -4.43521
-15.1918 0.678733 -3.44617
-16.4944 -3.38287 3.34718
-16.6395 -1.16471 0.921765
-15.5302 -1.44961 -0.221113
-11.6048 -4.51683 -0.800766
-13.1015 -6.20288 -0.236062
-14.7424 -5.16796 -0.362494
-20.6538 -7.01951 1.96037
-18.324 -7.78131 1.03944
-16.9593 -7.01918 2.09586
-17.9817 -6.57013 5.98491
-16.4163 -7.67076 5.83481
-15.731 -11.7284 8.48979
-15.5607 -11.2792 6.6
-17.1555 -16.7785 8.76121
-17.3113 -15.5196 6.96881
-17.5531 -14.3211 5.41753
-18.1275 -15.7715 -0.729065
-19.4336 -15.2268 1.18792
-20.3123 -14.542 2.77755
-22.7634 -16.0626 5.29419
-19.5358 -22.2057 9.12039
-20.2106 -19.1255 7.98814
-21.6531 -19.0422 7.41531
-22.5627 -18.1684 14.1811
-23.4866 -18.2523 12.0157
-24.2589 -18.6058 10.176
-28.3089 -21.0781 9.63055
-29.0331 -19.2883 10.0844
-28.1007 -18.1535 10.0899
-31.3817 -11.2927 9.98369
-30.0293 -14.2612 9.58741
-30.3517 -15.1453 10.7655
-33.5799 -10.6704 15.1927
-33.2765 -12.2419 13.5991
-33.5506 -13.4681 12.0814
-36.3777 -13.0707 9.4278
-34.8282 -12.6474 8.62631
-29.0733 -11.9331 5.05364
-31.1229 -11.0148 5.71208
-32.8419 -10.2625 6.55748
-36.0461 -9.43286 2.77245
-35.2528 -6.86713 4.13964
-34.8123 -8.26752 3.89858
timestep
11.8084 -57.824 9.59689
11.1511 -63.061 11.129
11.4686 -60.4118 11.4559
12.2481 -59.1244 10.1429
17.4796 -59.5537 14.0635
16.0298 -59.7596 12.8204
15.3429 -58.6348 12.2584
15.7919 -54.0622 11.3197
16.9097 -55.607 10.7511
22.9711 -56.0577 6.06867
20.3018 -56.1866 7.25734
20.2375 -55.6824 8.65821
20.7597 -52.213 3.70309
20.9459 -51.7897 6.35397
20.741 -51.9507 8.32669
21.7424 -50.045 16.0813
21.1519 -49.1718 13.3932
20.4382 -49.0858 10.9028
19.7717 -45.3581 10.4275
22.322 -41.1131 13.0928
20.3597 -41.2067 12.8414
19.6886 -42.5759 13.0817
17.2088 -41.8787 17.7818
17.4473 -41.572 15.9882
14.6927 -41.2994 9.93202
15.1341 -39.5795 12.3733
16.3625 -38.3174 14.3021
17.271 -33.7055 13.9331
16.4659 -34.6333 14.8783
10.7122 -32.3262 20.8228
12.7576 -31.719 18.7072
13.8319 -32.397 16.487
13.9078 -30.3492 10.0458
13.3219 -29.8726 12.2914
13.2628 -29.4527 14.2414
12.1075 -26.1374 15.7568
8.26067 -22.5535 14.7511
8.81696 -24.4296 14.6946
7.87327 -28.6424 12.8674
8.07211 -26.972 11.9872
8.88496 -25.3192 7.63774
7.76723 -26.0589 8.31379
4.01545 -28.1064 5.86356
5.49932 -27.7429 5.74569
6.61317 -29.3334 1.71605
6.24043 -27.8948 2.0179
2.28052 -24.1581 -2.43945
4.33846 -25.0889 -2.33653
4.17841 -26.2635 -0.808103
-2.44975 -31.2165 2.04497
-0.624017 -29.8632 0.172552
0.843192 -28.1064 -0.919417
-3.63679 -27.6805 -3.69269
-1.65209 -27.5512 -3.8311
2.81632 -22.6739 -8.11604
0.696123 -24.5836 -7.13149
-1.78106 -25.0145 -6.62283
-8.29602 -22.2006 -8.02598
-6.0942 -21.6493 -7.65649
-5.01175 -23.3764 -7.80175
-5.7802 -23.6783 -11.5553
-4.32531 -20.8617 -15.7267
-5.30314 -20.8542 -14.0157
-9.08265 -17.975 -13.7351
-8.5423 -19.0172 -14.5912
-12.5307 -21.7559 -20.4875
-11.1156 -20.3576 -19.2043
-10.0799 -19.0982 -18.0879
-10.7471 -14.5709 -19.215
-9.58879 -15.574 -19.3645
-4.96671 -14.5486 -19.737
-6.21572 -13.7598 -19.5682
-5.40554 -10.4555 -21.0109
-6.89286 -10.3121 -29.1968
-7.71029 -9.73924 -26.3598
-6.46908 -8.92883 -24.2668
-4.05248 -4.27274 -24.5053
-5.80157 -5.21331 -24.6481
-11.5183 -0.389628 -24.2626
-10.2375 -2.29016 -26.2116
-7.98827 -3.21202 -27.057
-4.78227 -6.03901 -29.8714
-6.19423 -4.8159 -31.1613
-6.31491 -2.99338 -30.5017
-7.83072 -0.94199 -33.2208
-6.07116 -3.22695 -37.036
-6.57856 -1.31366 -36.7687
-7.20618 3.98016 -40.3427
-7.13405 2.081 -39.9696
-8.05984 1.34082 -39.0407
-13.1884 -2.83086 -43.432
-10.6559 -1.57475 -41.6732
-10.9571 -0.460677 -40.7141
-11.8724 -3.7412 -37.3483
-12.077 -1.8231 -37.3664
-11.9963 0.0264276 -34.0594
-11.5308 2.41996 -30.1841
-10.3063 2.23638 -31.553
-5.29171 7.87337 -34.0164
-5.31101 5.57841 -32.0799
-6.79881 3.51522 -31.7421
-3.30086 0.135569 -31.3684
-4.27431 1.23305 -30.0476
-3.14808 1.50602 -21.1615
-3.29933 1.28177 -24.0871
-2.67957 1.43789 -26.5985
2.84371 5.79001 -26.1854
1.75182 3.81757 -26.0786
1.04855 2.00867 -25.9704
1.60606 -0.442399 -23.049
3.72321 -0.576205 -19.1397
2.84473 1.08956 -19.7779
4.00679 5.7631 -19.6776
5.16257 4.18359 -19.7365
11.7112 2.59523 -17.7457
9.54052 3.18981 -19.013
8.81816 4.47922 -18.5541
10.6606 7.50695 -17.1884
7.85083 10.0222 -14.6823
8.81558 10.6706 -16.2519
8.47985 15.0478 -17.2023
9.71827 14.2516 -16.6897
14.0764 15.7392 -14.9129
12.2179 16.2667 -14.8878
9.47734 19.4485 -12.627
11.3655 19.3778 -12.7882
13.326 23.057 -10.9977
12.8911 21.7923 -10.2655
13.1692 19.8992 -2.88307
12.6461 21.1233 -4.80689
12.262 22.1515 -6.41536
8.42397 29.9462 -5.62903
9.2558 27.1361 -5.23089
10.9642 25.3154 -4.68733
14.3657 25.4907 -0.561537
12.5626 24.9177 -1.25338
6.00693 21.483 -1.37583
8.69638 22.3754 -0.421749
10.0711 23.699 1.3951
9.04637 25.0077 8.44842
10.3895 25.4198 6.64379
10.2681 24.1112 5.09155
8.31696 17.3054 5.7353
9.93837 18.9565 5.20643
8.97857 20.5766 5.69961
4.66989 22.15 8.26382
6.05601 20.8051 8.09629
5.05201 16.7236 10.288
3.96525 17.6786 8.92448
-1.61925 14.8749 6.62248
0.336288 14.9184 7.08181
0.636557 15.922 8.23722
-2.15008 16.2791 11.9683
-0.857891 14.8747 11.5256
-1.23416 11.5423 13.047
0.617755 9.56617 10.3959
2.2843 5.40369 10.2367
3.01998 6.78673 10.3625
8.36273 7.38112 10.0641
6.5756 7.46497 9.15924
5.91908 6.79132 4.13763
6.53453 5.81589 5.75983
7.29712 1.58941 7.86365
7.91787 2.31052 6.2128
9.32493 -0.171322 3.63627
8.41549 -3.71963 0.845443
7.19007 -2.29792 1.4463
4.85722 -4.48341 4.96764
4.28485 -3.05062 3.85626
-0.0538002 -2.46236 3.08383
0.723486 -1.78727 4.2194
-1.53978 1.33979 7.2867
-1.84199 -0.546245 6.75006
-5.17692 -3.43195 7.70995
-5.10863 -1.91143 7.51525
-10.8803 1.54086 8.4981
-9.79834 -0.521485 8.12782
-8.21243 -0.62014 9.29777
-7.61844 -1.21103 17.4176
-7.95903 -2.32323 14.6661
-7.54937 -3.10627 12.2344
-9.3714 -7.39125 11.7333
-7.52423 -6.81698 12.1693
-3.11203 -8.47805 13.1783
-4.66668 -9.36443 12.1719
-4.8049 -16.0456 10.3028
-5.70812 -13.8184 10.5299
-4.96587 -13.1857 12.2614
-3.42478 -14.4684 15.5414
1.08963 -13.0329 16.014
-0.279259 -12.4721 16.4992
0.757477 -9.07366 17.8804
5.46038 -6.88995 16.3405
3.65123 -6.72707 17.0864
2.47874 -2.33608 21.7272
3.58121 -2.15413 19.6834
3.44088 -2.93271 17.8813
2.7797 -0.0725028 13.8658
3.83616 -0.613598 14.9307
8.43432 0.699196 15.2858
7.08068 1.28568 15.7084
5.73006 3.77989 11.9025
6.22602 4.00549 13.276
7.5246 8.05424 15.4994
5.79898 7.42996 14.8061
2.4611 9.03998 14.4726
4.53846 10.5622 10.7713
2.83391 12.6223 11.7201
2.71557 12.6134 13.3226
1.5 16.7963 16.2204
1.83083 16.2178 14.3707
-1.42104 20.3722 9.52688
0.775003 20.2452 11.4367
2.81629 19.4886 12.8345
9.32917 19.1018 10.5712
7.66022 20.6799 12.4366
5.66953 21.861 13.3611
3.16843 26.2234 13.6392
5.08764 26.4855 13.8778
5.57936 25.3723 14.723
-0.289856 24.6111 17.9454
2.00154 25.1141 18.1393
4.00833 25.4874 18.0288
5.13665 23.0361 22.3299
6.17208 22.3031 20.7964
6.59776 23.2892 19.7009
9.81801 22.5559 17.8874
12.5376 28.7554 20.6721
12.4657 26.9808 18.3365
11.6016 25.5962 16.3389
9.51219 26.679 12.6598
11.3703 26.5825 11.9495
12.0749 25.5326 12.6164
16.8315 21.3732 12.1557
15.719 22.8838 10.9143
14.561 24.2481 10.0619
14.7004 18.7156 6.88705
14.3758 20.9813 6.58428
14.5272 22.8778 6.46229
14.2786 26.0381 4.53086
11.2127 29.347 3.7742
11.4361 28.0216 3.10884
9.30442 28.332 -0.263145
11.0409 28.5444 -0.702796
16.3683 32.856 -2.55595
15.2601 30.7975 -3.20838
13.3864 30.9795 -2.51771
11.7595 36.9761 -4.19457
11.9529 34.964 -5.17625
12.1381 33.0794 -5.48944
11.7452 31.832 -9.11337
14.2753 26.2827 -5.01607
13.898 27.6276 -6.88657
12.5383 28.308 -8.12436
8.26635 24.9639 -12.0677
9.96161 25.4281 -11.0833
9.92513 25.7895 -9.57101
5.19913 21.9333 -4.89956
6.7222 22.5487 -6.49791
7.76334 23.1253 -8.0798
4.43391 21.5539 -13.556
5.72339 21.816 -12.2208
5.28145 22.4315 -10.9529
-0.890666 22.5015 -7.13358
0.149795 22.3823 -9.54642
1.85476 21.3016 -9.71323
1.31766 17.7566 -7.73624
1.03702 17.5874 -9.61576
-0.880778 15.6614 -14.2356
-1.20714 16.5402 -12.4994
-7.6067 18.0028 -13.11
-5.66502 17.9117 -13.3942
-5.00269 16.8179 -12.5323
-6.04675 13.5103 -10.4999
-7.02327 13.6312 -12.1309
-10.5569 13.1975 -15.817
-11.263 12.4426 -14.1882
-10.7192 12.939 -12.8256
-15.2454 13.0269 -11.5076
-14.5599 11.5941 -10.3206
-13.0961 12.0434 -9.93635
-11.4773 11.1548 -3.42213
-12.7172 12.1263 -5.10094
-12.4938 10.734 -6.41303
-10.999 6.34162 -5.11397
-11.5973 7.64062 -4.50009
-10.7339 9.40514 3.09182
-12.0014 8.86525 0.109313
-11.1633 7.91521 -0.747462
-6.02737 6.3764 3.12111
-8.18318 6.01175 2.31075
-9.93805 5.3093 1.6171
-9.36728 6.41892 8.09379
-10.9285 5.46679 6.33315
-11.5609 4.24868 4.86443
-12.3795 0.382003 4.35994
-14.0041 1.27963 4.69666
-17.7824 3.39507 6.04419
-17.2998 1.62953 6.56177
-19.1862 -2.10549 12.257
-19.0484 -1.30922 10.1201
-19.377 -0.940135 8.20141
-20.0997 -2.98898 2.28372
-21.056 -2.48014 4.32583
-22.1962 -1.99873 5.86991
-25.7375 -2.13613 7.08925
-31.6636 -6.56896 9.72869
-29.0638 -5.18269 8.32729
-29.0144 -3.61808 8.27396
-31.4966 -4.57593 14.3258
-29.7798 -3.54892 13.1493
-30.2444 -2.41652 11.6607
-34.3742 0.0228231 10.5437
-32.7624 1.14096 10.4776
-31.8386 1.03991 11.6644
-30.9786 7.07145 12.636
-30.8292 4.32192 14.4597
-32.1444 3.59892 14.5285
-36.3693 4.7837 20.4411
-35.7763 4.51855 18.168
-35.23 4.8467 16.3118
-37.0197 8.18744 15.0142
-35.4971 8.7243 15.865
-31.744 7.5882 20.8965
-32.9251 9.27507 19.6824
-34.1191 10.5517 18.7806
-34.1199 15.7096 19.1504
-32.9064 14.6178 16.6797
-33.8156 14.1453 17.775
timestep
18.9565 -65.5789 19.6566
20.4912 -61.5745 22.5221
18.7701 -63.3671 21.7152
18.9092 -64.0771 19.8258
14.1966 -60.0213 18.0711
15.4808 -60.912 19.1856
16.5868 -61.468 18.2183
18.658 -59.2073 14.5941
16.9603 -58.7752 15.6788
13.1094 -52.5654 14.6309
15.1536 -54.4227 15.3419
15.5667 -55.4784 14.288
17.3458 -54.9656 7.87581
17.4706 -53.1225 9.72824
17.535 -53.6885 11.6291
22.6375 -55.4015 15.6601
21.8218 -53.2139 13.7807
20.2678 -51.3722 12.8236
20.5014 -47.5978 12.7793
23.0271 -43.1689 8.44556
22.8169 -44.6505 9.70439
21.6312 -45.7105 9.60844
20.2075 -47.9644 6.09292
21.4329 -46.6118 5.90029
24.5758 -49.1195 -0.333542
24.0168 -46.7291 1.32615
22.7199 -44.9819 2.69792
20.4787 -43.4029 -1.29905
20.8584 -42.8969 0.081136
21.6543 -35.6064 -0.802379
19.4431 -37.3788 -0.305006
18.8783 -39.6656 0.590746
12.2229 -39.3366 4.28941
14.0687 -38.8092 3.01835
15.52 -38.5105 1.67394
15.4624 -34.9105 0.528274
13.6384 -31.4175 -2.25408
13.0773 -32.1699 -0.466684
8.85328 -30.6349 2.58249
10.0261 -30.3399 0.964637
7.67847 -27.5375 -2.20321
8.79293 -27.4543 -1.14873
9.90622 -22.618 -0.684363
8.7373 -23.7168 -0.391436
4.35589 -22.0244 0.200127
5.43227 -22.0737 -0.886466
3.90856 -18.4718 -7.39309
3.99278 -18.8986 -5.13541
4.11489 -19.3822 -3.27138
0.774931 -13.4727 2.37885
1.08262 -15.2616 0.00471485
1.79895 -16.5445 -2.13789
0.835821 -11.6597 -3.50283
1.26258 -13.3754 -4.21295
-0.237254 -15.0442 -11.6756
0.943493 -13.7738 -9.27462
2.60468 -12.7202 -7.72883
9.4833 -12.7676 -8.18628
7.36549 -11.6805 -8.72254
5.68194 -10.7142 -8.97949
4.9107 -7.61906 -11.1509
2.12404 -3.73532 -10.5058
1.74418 -5.64488 -10.6707
-2.73217 -6.51146 -10.0647
-1.91073 -6.26166 -11.3478
-5.78356 -6.82896 -17.9833
-5.21289 -6.0775 -15.8676
-4.38704 -5.50461 -14.1776
-7.95692 -2.96843 -12.4199
-7.37756 -4.3544 -12.2794
-9.50134 -7.05092 -9.37134
-10.1241 -6.35526 -10.6567
-13.8801 -5.68563 -10.8541
-13.2045 1.62791 -13.9793
-13.9888 -0.904419 -12.7319
-15.5892 -2.27614 -11.2532
-20.0756 -1.73332 -8.31767
-19.1399 -1.72875 -10.0372
-22.4271 -2.39631 -18.4705
-21.4818 -1.82609 -15.735
-20.6832 -0.751576 -13.4935
-25.9343 3.97342 -14.2774
-23.7281 3.22178 -13.6681
-21.7971 2.75196 -13.501
-19.4547 5.63658 -12.7869
-23.4717 9.03501 -10.9395
-22.5587 7.2749 -11.0716
-24.6927 1.19014 -10.0727
-23.6364 2.78269 -9.96891
-24.1383 4.17111 -9.59847
-28.3025 5.03276 -2.97353
-27.1045 5.17924 -6.04428
-26.1955 3.99656 -6.44688
-29.7997 1.45946 -8.6729
-28.0827 1.09162 -7.96714
-26.7383 -2.43769 -8.60959
-23.5414 -3.33962 -5.39584
-23.9704 -1.69553 -6.20447
-24.4765 3.58809 -1.07387
-23.4679 2.57098 -3.63507
-22.1106 1.51024 -5.4983
-19.5382 3.53324 -9.56925
-19.3351 2.85422 -7.72438
-11.8143 1.96063 -5.26228
-14.309 3.33639 -6.21743
-16.4063 4.86332 -6.3647
-16.5761 11.5396 -6.70481
-17.4115 9.4966 -6.25861
-16.6855 8.3856 -7.73622
-14.2359 10.6042 -9.47864
-16.6394 10.0606 -14.1074
-14.9743 9.75876 -13.0688
-12.0163 9.8837 -16.9635
-11.8833 8.93441 -15.232
-5.79515 6.30031 -12.6267
-7.80156 6.68488 -14.2609
-8.2739 8.08478 -14.4275
-4.78959 9.64565 -14.6943
-3.41641 6.09535 -17.4273
-2.66164 6.79395 -15.7032
1.02032 5.07454 -13.3167
0.892401 5.86341 -14.5695
4.50271 7.06126 -18.3504
3.67263 5.77122 -17.2174
6.63617 2.36358 -16.5052
5.68756 3.36284 -15.1607
8.99343 6.92187 -14.5172
8.24234 5.88914 -13.6488
7.69925 2.89987 -8.21973
8.21911 5.05254 -9.03087
8.60955 6.70417 -9.98945
5.20685 13.7673 -10.5164
7.52959 11.9378 -10.6257
9.38725 10.3873 -9.95559
14.4492 10.4407 -10.0372
12.9708 10.0045 -8.76931
9.7606 8.24216 -1.94469
12.0302 9.89008 -2.97565
12.7572 11.0223 -5.18243
13.1857 18.802 -5.19848
13.4073 16.5047 -4.88764
13.9858 14.6386 -4.84133
19.8227 12.1419 -3.58843
18.0892 13.3341 -2.67698
16.4182 13.9828 -1.99258
15.2612 15.2001 2.47123
16.9773 15.4323 1.51662
21.4796 17.198 3.31312
20.1016 15.8343 3.58743
20.1592 12.5683 9.34902
20.6792 13.1889 7.59452
19.8591 14.3902 7.09476
16.9592 17.2797 8.81428
18.2114 16.3085 9.92461
18.0092 15.3915 13.6633
20.7376 12.9993 14.8009
25.5001 14.2944 14.8761
24.1004 14.8639 14.7449
22.2449 18.9944 12.66
23.7493 17.8083 12.2927
27.7437 18.3802 9.5571
27.104 19.2902 11.194
26.2126 24.1246 9.26356
26.0595 23.0539 10.909
24.2344 24.5788 13.9611
24.5283 19.9872 16.4237
23.4935 21.5641 16.2449
19.764 23.021 17.8696
20.6781 21.5556 18.7773
17.4194 18.5441 20.4056
18.7959 18.4407 19.7834
21.3889 14.6685 19.507
19.8929 15.0641 18.2172
17.2426 11.1723 18.9463
17.3706 12.3178 17.9392
15.5049 10.8201 11.6834
14.8449 11.66 13.7309
14.3757 12.6756 15.3228
7.93742 17.5434 13.4598
10.0594 15.8182 14.5852
10.8574 13.6279 15.4374
7.24205 9.74866 14.4662
8.23254 10.643 15.8101
7.27661 10.5933 20.6533
7.88047 9.29457 19.3064
8.70806 1.7181 18.7942
8.07747 3.88173 19.4805
7.30523 5.6443 19.9591
5.41211 4.23282 22.9259
7.24363 2.41698 26.8581
7.55698 3.71101 26.066
10.655 4.05726 24.0892
11.1108 8.75365 25.2485
11.5565 7.80357 23.567
12.7213 8.64835 17.4067
12.1445 10.0049 19.0238
12.7672 10.3369 20.885
16.3878 12.8962 22.284
15.1014 13.3202 21.5365
13.9873 17.4259 19.5996
14.4056 16.1136 19.0527
13.9803 16.4745 14.3022
14.9856 16.8783 15.4214
18.9216 19.0865 15.2535
17.3574 19.4171 14.1195
18.0162 21.4319 10.9899
18.9623 24.5918 7.42789
20.6663 22.1901 7.36527
20.2632 20.9064 8.09136
23.34 16.8923 7.54837
23.339 18.8135 7.20303
30.0759 23.1048 7.66613
27.6932 21.9141 6.22396
26.1597 20.2169 5.16198
30.0042 15.2186 -0.021923
28.4642 17.6346 0.938362
28.9683 18.4393 3.25717
35.1424 16.2864 2.84764
33.3027 16.2972 3.17321
32.6757 17.6768 2.80474
33.2071 17.147 -2.13094
33.7005 19.3594 -1.54532
32.2499 19.8041 -0.27792
29.1282 23.1565 -3.74046
28.5246 22.349 -2.10862
29.3721 22.2985 -0.790192
26.8724 24.218 1.42402
24.335 25.5198 -5.31349
24.4135 23.3795 -3.31786
24.109 22.9296 -0.812267
18.5153 19.7908 0.483266
19.7582 21.0953 -0.24185
21.096 20.5495 -0.491898
23.7114 14.9745 -0.251952
21.5011 15.5275 -0.262434
21.2196 16.9416 -1.60857
21.4148 16.912 -8.4928
21.9357 18.5164 -6.85998
20.8459 18.0611 -5.23618
18.1516 15.6522 -6.54756
17.2782 13.9722 -10.73
16.3598 14.7434 -9.72609
12.4848 15.196 -9.1633
12.7189 13.7168 -10.1947
13.6792 8.50969 -14.768
12.5701 10.4715 -14.2683
11.7525 12.0774 -13.3979
8.68427 17.338 -13.1247
8.63358 15.4185 -14.6247
8.65937 13.515 -15.2966
6.49039 11.7643 -17.9599
3.28247 10.6828 -12.3337
4.58476 9.42407 -13.6587
4.21095 10.4254 -15.2591
-1.65265 10.9055 -17.9712
-0.0541152 10.358 -16.9313
0.617408 11.3526 -15.9386
1.76609 15.9678 -11.23
0.47325 14.1578 -11.8744
-0.490424 12.519 -12.3658
-1.38559 8.94463 -8.74812
-2.56436 8.76833 -10.2534
-3.00815 10.1313 -10.7614
-8.47628 13.9377 -11.6276
-7.98239 11.4663 -10.8137
-6.47474 11.4017 -9.4745
-6.0919 11.3934 -5.58756
-6.80184 9.79098 -6.09811
-8.40024 5.63687 -7.69075
-9.25691 6.95258 -6.47553
-14.8656 7.17911 -3.65684
-13.4213 6.64002 -4.83628
-12.1515 6.26906 -4.07397
-12.2608 5.57447 -0.162752
-12.7148 4.05441 -1.05884
-13.0897 -0.451847 -3.55475
-14.6928 -0.20127 -2.35605
-15.116 1.25453 -1.98346
-19.2224 4.15494 -2.39705
-19.6793 2.36574 -1.72101
-18.6423 1.81856 -0.739258
-22.3036 3.01778 4.91601
-21.4884 1.77965 3.13726
-20.993 0.39288 1.8901
-22.9993 -3.34157 -0.471415
-23.1073 -1.77712 -0.352531
-29.5055 0.981899 -3.90579
-26.3917 0.459859 -3.11168
-26.1519 -0.843425 -2.43277
-26.9378 -7.11859 -5.45492
-27.4668 -6.08487 -3.53243
-27.5473 -4.15291 -3.98199
-31.9862 -3.62839 -10.1949
-30.5717 -5.02706 -8.31121
-30.1827 -3.93883 -6.69272
-33.7767 -2.27904 -6.40503
-33.605 -3.73237 -5.16886
-34.7249 -8.26691 -3.39578
-35.5407 -6.98886 -4.5435
-42.8838 -6.42247 -6.60677
-40.9178 -5.98746 -5.39989
-39.3015 -5.8385 -4.37656
-38.2375 -4.87025 -0.533575
-40.3927 -3.82172 -0.201153
-41.4391 -5.02045 -1.41119
-44.5341 -3.99806 -3.42543
-48.3316 -4.35017 1.57908
-48.9788 -3.37768 -1.45799
-47.7333 -2.54985 -2.1968
-49.526 3.52919 -3.4658
-47.74 1.9911 -3.46164
-47.5708 1.2231 -1.60299
-45.026 4.15949 1.84231
-46.419 3.17385 2.58288
-47.657 3.13708 1.64628
-52.5233 2.82555 -0.0785233
-51.8575 5.40873 1.87068
-50.3744 5.76258 1.84732
-52.4338 9.84585 7.51677
-50.9229 8.72067 6.27596
-49.8039 7.58888 5.12535
-46.3569 8.85662 6.81269
-47.01 7.24726 7.64304
-49.4736 1.7415 11.0171
-48.6474 3.83279 10.7932
-48.0109 5.70325 10.9507
-45.3125 8.70799 14.4721
-48.1475 9.29206 13.6946
-46.8744 8.61429 13.0866
timestep
-1.23061 -29.4014 17.2443
2.94878 -30.7142 14.9601
0.534971 -31.4039 15.4907
-0.306272 -30.6085 17.1
3.56904 -33.9241 21.3406
2.23694 -33.3787 19.9932
2.17421 -31.9447 19.6383
6.45558 -29.4674 20.0907
5.69333 -31.0995 20.7755
8.15792 -34.8525 26.5751
7.24099 -34.3395 23.912
7.70865 -32.9615 23.464
13.2419 -31.8491 18.4221
12.1415 -33.0824 20.4851
10.7345 -32.0383 21.3756
16.4775 -29.1438 21.8153
13.6899 -28.1181 21.4506
11.6649 -28.559 20.1419
11.9664 -28.2519 16.2144
7.4224 -25.8696 14.5638
7.96899 -27.5647 13.8179
8.57138 -28.6841 14.5919
7.01301 -33.2336 14.5324
7.81157 -32.0677 13.2313
5.61953 -26.9808 8.9135
6.81214 -29.7271 8.76496
6.6648 -32.1529 9.60523
4.87532 -36.0383 7.4776
6.2495 -35.3262 7.68975
13.3937 -36.4977 7.21872
10.5169 -36.1715 6.40979
8.54978 -35.7293 4.83042
12.0853 -40.4252 3.32119
10.2572 -39.1028 2.53033
8.83745 -37.9016 1.73724
6.82847 -38.5034 -1.38651
10.4555 -35.6477 -3.51697
8.48765 -35.5859 -3.34369
5.28813 -32.3307 -5.05106
6.79722 -33.212 -5.94113
7.90924 -32.2429 -10.3739
7.90563 -31.4003 -9.13877
9.79162 -27.18 -10.7363
8.38539 -27.991 -10.6848
5.6452 -25.3063 -13.4839
6.31008 -26.7341 -13.6339
4.82563 -30.3055 -18.6916
6.0452 -28.455 -18.1176
6.87105 -26.888 -17.4039
11.0367 -23.1849 -19.5943
8.12664 -22.9708 -19.888
5.89047 -23.5468 -18.6809
2.02137 -23.5748 -21.7261
2.30713 -23.7491 -19.8198
-2.04241 -22.4799 -12.7592
-2.18451 -23.2261 -15.6053
-0.756536 -24.1277 -17.5531
-5.38146 -29.4897 -19.199
-3.27848 -28.4763 -19.5974
-3.20222 -26.5591 -19.0796
-6.33089 -24.3005 -19.1318
-8.4351 -19.5189 -19.1815
-8.21403 -21.1231 -18.1014
-10.2365 -21.7951 -13.6686
-10.5694 -21.3931 -15.0943
-16.8492 -19.7172 -17.4721
-15.0418 -19.6321 -16.142
-13.7223 -19.3219 -14.808
-17.0024 -20.6561 -11.6458
-16.2751 -19.4141 -12.0025
-14.7813 -16.1059 -8.75817
-15.0641 -17.7045 -8.75639
-14.8181 -18.1024 -5.07548
-17.9625 -13.5942 0.67026
-17.9599 -14.0778 -2.24573
-17.7813 -16.1148 -3.73857
-22.7719 -17.2794 -4.28581
-21.3728 -16.0781 -5.01473
-19.8597 -13.946 -12.0254
-21.3629 -13.8741 -9.47401
-22.4495 -13.2859 -7.37874
-25.3044 -9.54007 -3.09017
-24.357 -10.0009 -5.14771
-25.2324 -10.9541 -6.57041
-28.4939 -10.0026 -8.35886
-28.687 -5.12411 -8.19762
-30.0347 -6.58061 -7.9073
-34.3469 -6.86579 -4.42378
-34.0479 -5.28351 -5.52368
-33.6327 -5.37658 -7.03068
-33.9656 -6.45746 -12.6654
-35.4519 -4.02185 -11.16
-34.5971 -3.33335 -10.1321
-36.8405 0.885771 -9.53881
-35.0595 0.230024 -9.08748
-32.668 1.60179 -6.5649
-31.0791 -2.52548 -4.49024
-30.362 -0.800806 -5.03994
-22.8523 3.45976 -6.38569
-24.7194 1.41245 -5.52895
-26.5973 -0.435351 -5.29131
-23.8519 -4.47262 -6.16427
-24.2403 -3.29693 -4.70606
-25.8172 -1.43533 1.39905
-23.4069 -2.5248 0.0589034
-21.876 -2.14318 -1.96152
-15.9779 -5.67022 -0.699805
-17.0674 -3.72731 -1.23046
-18.016 -2.06744 -1.44973
-16.0636 -0.305808 -4.13857
-11.8042 -0.555118 -1.69965
-12.945 0.94144 -2.36179
-12.549 6.094 -1.85847
-11.4526 4.4058 -1.99331
-5.63997 3.91306 2.3836
-7.33382 4.21244 0.291215
-8.62948 4.87657 0.555378
-7.8921 7.80813 2.80463
-6.74382 11.1574 -0.830203
-5.97099 9.68689 0.0610137
-1.85662 8.14268 -0.156924
-2.18817 9.43434 0.457168
0.57858 13.5122 1.00497
1.02334 11.734 0.71399
4.43359 8.80173 1.74638
4.53439 10.4738 0.804931
8.93785 12.2792 0.0300846
7.9585 11.2926 -0.653397
10.6646 6.8302 -6.38885
10.4431 7.70045 -4.20893
10.0186 8.61274 -2.44169
15.212 5.97421 4.19482
13.2144 6.87627 2.06411
12.8999 7.45658 -0.440418
16.2754 8.0415 -4.13154
15.4557 6.55496 -3.07832
13.5304 -0.0972275 -4.73955
15.9777 1.59978 -4.84639
17.4584 3.4412 -3.92569
22.0653 4.31325 1.47136
21.0744 4.57304 -0.602945
20.7704 4.69596 -2.52708
24.3276 9.45079 -6.78332
24.016 7.53248 -5.27643
24.0868 6.13137 -3.91818
27.1471 4.56613 -0.560913
26.0277 6.18338 -0.598625
25.2185 9.00135 3.0227
26.7398 9.02651 1.8017
28.9089 12.9975 0.19192
28.9504 13.0984 2.15471
29.0929 11.7282 2.94687
31.5862 10.6066 6.6886
31.1003 12.3899 6.01025
33.4283 15.1175 4.81345
35.1278 14.9034 1.38191
38.0086 18.4355 0.878575
38.2547 16.9223 0.783513
42.691 14.6637 -0.129559
42.081 16.2721 0.982747
45.7837 18.3498 -0.886196
44.539 18.9978 0.521533
43.4972 23.7526 -0.620162
43.557 22.643 0.831541
41.0887 23.5969 3.5893
36.8175 20.8653 4.71159
38.7238 20.7191 4.60404
41.8214 17.2183 5.80261
39.8389 17.3279 5.85555
36.586 15.0098 8.36604
38.0826 15.0981 8.34863
40.837 11.2177 8.13104
39.3396 11.6305 9.17321
36.7677 8.35917 11.5682
38.1151 9.10906 11.75
41.8286 9.63971 17.3713
40.5455 8.25218 15.8832
39.6108 7.13318 14.5245
38.9548 1.69637 9.6377
39.5969 2.42385 12.4276
39.4183 3.35846 14.8101
37.37 1.56453 19.4335
38.9103 1.96782 18.3101
42.7282 0.908374 21.161
40.8793 0.145358 21.1169
37.4771 4.63022 25.6127
37.8726 2.62174 24.5505
38.3451 0.829628 23.7942
34.8791 -0.654647 24.1378
33.6842 -3.50536 20.6535
34.2135 -1.9755 20.7062
32.0076 1.0076 19.7033
34.0925 3.05297 15.7077
33.9593 3.41641 17.5741
38.6184 6.05535 19.5226
36.8912 7.30985 18.5761
35.281 6.97567 17.57
32.3457 10.1976 15.8723
33.6934 9.65846 15.4376
34.5836 11.1369 11.1048
34.4821 11.8217 12.4933
35.151 16.4575 11.4003
33.9282 15.446 11.6488
29.4487 14.6795 10.553
30.6667 15.8328 9.60045
30.3586 18.9818 7.63218
28.1355 14.4221 6.6363
27.3315 16.5742 4.93902
28.4835 17.5557 4.66783
30.3481 20.1444 0.778003
28.601 19.2544 1.24296
21.7887 16.3556 1.00644
23.8867 18.0119 -0.471178
25.9929 18.9243 -1.49367
30.5068 16.4229 -4.96901
27.9375 17.7195 -5.62465
25.9451 19.2521 -5.29008
22.0336 23.3534 -8.56377
23.5689 22.6679 -7.71578
23.5516 21.0327 -7.56
25.0541 23.808 -13.2855
25.1761 21.8789 -11.9691
25.1738 20.1982 -10.9652
29.8716 16.4159 -13.3815
28.8929 17.7177 -12.3148
27.5638 17.4333 -11.6471
28.2015 14.1625 -9.69088
22.2037 16.896 -10.3367
23.5766 15.0401 -8.4914
25.5351 14.4728 -7.03284
26.6761 10.0985 -2.02319
26.5732 11.7382 -3.10211
25.3972 11.9738 -4.10973
18.5485 12.0574 -3.28841
20.7337 11.8728 -4.06772
21.9465 11.3708 -2.60045
22.3577 11.3954 3.98663
21.3665 10.4059 2.05364
21.2289 9.2825 0.450668
17.4895 9.37485 -0.446348
14.1959 12.4588 1.00503
15.1539 11.4354 1.73554
14.4251 11.9281 5.52493
13.3884 10.4472 4.92754
7.85752 7.47007 1.88375
8.93293 9.31887 3.04175
9.82863 10.9212 3.75208
9.22824 17.6297 3.05873
8.29923 15.4565 3.5295
7.42581 13.7774 4.19398
3.70525 13.7677 4.97738
2.66273 7.17618 5.85174
1.4786 9.12486 6.22355
1.13684 10.8735 5.47713
-4.25167 14.0725 3.70296
-2.56041 13.1802 3.60191
-2.17216 12.1937 4.70006
-4.16329 7.19517 9.3304
-4.59447 8.34609 7.37023
-4.68171 9.36827 5.78326
-7.66408 11.054 8.71467
-7.89843 12.1718 7.13333
-7.84177 11.4731 5.8332
-13.2597 12.9677 -0.00895722
-11.4804 12.7742 2.08631
-10.3048 13.2439 3.66236
-11.9069 16.4336 5.23567
-12.6327 15.0299 6.00227
-15.5837 13.138 9.51909
-15.3045 12.9061 7.66644
-17.9238 9.94126 2.71742
-17.0641 10.5291 4.40225
-17.8512 11.535 5.27368
-21.6228 12.4495 4.96963
-21.4993 10.5995 5.55193
-22.5077 7.34979 8.29219
-23.3602 6.55803 6.75009
-22.8717 7.11719 5.44569
-22.5562 3.35879 1.80942
-24.4022 3.86138 2.26556
-24.4462 5.3279 2.42349
-30.7872 7.08675 0.0180254
-28.7208 8.14909 0.360969
-27.5854 6.56617 0.787641
-29.3222 2.17859 -0.329987
-28.2606 3.18864 -0.794817
-30.1169 4.03752 -8.37737
-29.0989 3.42367 -5.29875
-29.6266 4.33657 -4.12056
-32.8333 8.99681 -8.43514
-32.4865 7.37261 -6.76225
-32.698 6.14622 -5.243
-39.5869 2.50892 -4.09683
-37.4501 3.82026 -4.95289
-36.1724 4.9965 -5.95187
-37.929 4.81891 -9.48421
-38.3693 6.40016 -8.71538
-40.2563 10.7929 -7.84931
-41.0302 9.07548 -8.28111
-48.3173 7.66935 -8.05853
-46.1692 8.46664 -8.45907
-44.5839 9.04159 -9.30569
-44.9077 10.3033 -16.3713
-45.2265 10.9196 -14.1993
-45.8134 11.2668 -12.3994
-48.8213 13.5259 -12.1694
-51.4053 9.74121 -16.0114
-51.8717 12.9849 -15.7627
-51.9372 13.5812 -14.3402
-51.9475 7.35346 -12.6338
-53.0122 9.44894 -12.2814
-53.9844 11.0891 -12.1684
-55.4935 12.9046 -7.50444
-56.6308 11.3976 -8.14515
-56.7743 11.3318 -9.66422
-56.2043 13.5692 -14.8346
-56.3631 15.467 -12.0396
-57.2906 14.9473 -11.0056
-62.2944 13.4993 -16.4082
-61.1526 13.9816 -14.5144
-60.5805 14.5138 -12.8037
-63.9319 15.8347 -11.0777
-63.0144 14.6588 -9.87297
-65.1628 9.06388 -5.04762
-64.3516 10.1809 -6.85706
-64.102 11.2142 -8.52653
-67.8714 9.52224 -7.58777
-67.6522 8.71041 -10.3011
-67.6488 10.068 -9.58212
timestep
13.559 -57.0845 -0.602559
15.6881 -53.2421 1.46104
13.4691 -54.0552 0.410419
12.8781 -55.9762 0.0988602
8.40343 -59.5945 3.4505
9.98872 -58.5866 3.17367
9.92634 -57.4522 2.00567
5.37334 -56.2581 1.56696
6.93662 -55.2821 2.38058
5.9375 -56.2169 9.73047
6.90186 -56.4042 6.91078
7.06502 -55.0738 6.27774
14.8253 -54.4454 5.26617
12.2245 -54.1675 5.76516
10.5863 -53.9079 6.68494
14.2246 -49.7337 13.4146
13.2701 -49.83 10.5865
11.9204 -50.8482 8.64593
12.9038 -48.5181 5.85071
16.2252 -43.2271 7.96205
15.3352 -44.5429 6.75521
13.899 -45.0221 6.8632
10.3868 -41.0442 7.83022
12.0385 -41.6726 7.25086
17.3854 -40.9645 2.48439
16.1123 -39.5812 4.87309
15.0854 -39.3703 7.24705
18.1086 -37.5071 9.87443
16.64 -37.0518 9.71521
11.0255 -32.1759 12.2474
13.9587 -32.8144 11.8598
16.1488 -33.4 10.5532
21.3402 -28.9245 7.73669
19.7926 -29.5554 9.31977
18.2033 -30.1353 10.2224
17.3116 -26.641 11.2174
17.484 -24.0851 6.68149
16.5426 -24.1765 8.46497
13.5793 -20.3877 9.97575
13.6571 -21.5783 8.44918
12.4678 -20.9456 3.86956
12.1181 -20.2605 5.22464
7.68005 -19.1542 4.92617
8.92388 -18.3787 4.84597
9.30179 -13.726 4.30108
8.78577 -14.5309 5.44771
7.06504 -9.59429 10.9915
6.83451 -11.0985 9.25422
6.68298 -12.1989 7.64688
3.43417 -12.8879 1.30793
2.85218 -11.9468 4.06558
3.65744 -10.5198 6.08098
1.68506 -5.56087 6.11238
1.68632 -7.36414 6.9209
1.92306 -10.0166 13.7471
-0.111265 -9.13001 11.8082
-0.864597 -7.84513 9.73128
-3.50213 -3.9233 14.1804
-3.98653 -4.83163 12.1259
-3.96745 -5.82992 10.3708
-6.89261 -5.64058 8.03631
-7.48802 -1.62844 5.23188
-8.58515 -3.319 5.59633
-9.56421 -6.38303 1.9681
-8.53759 -6.07444 3.01967
-0.963227 -6.31414 2.46739
-3.21479 -6.63002 2.20402
-5.04812 -6.73816 1.48177
-6.98779 -7.02842 -2.55746
-6.63549 -8.16495 -1.65687
-8.68755 -11.9522 -3.53064
-7.28223 -11.3785 -3.67478
-5.70786 -11.7204 -7.07132
-2.44669 -10.5228 -13.0642
-5.16399 -11.2591 -12.0016
-7.04298 -12.2761 -10.5885
-11.8329 -12.1265 -11.5044
-10.4328 -13.4433 -11.8062
-10.6659 -21.337 -12.6844
-11.4861 -18.5693 -13.5655
-11.2481 -16.1638 -14.335
-8.2872 -14.423 -20.1794
-10.1521 -15.1342 -18.9572
-11.81 -15.3448 -17.9997
-14.5208 -17.8228 -18.7685
-17.4156 -20.6849 -16.2805
-16.9692 -18.8227 -15.8783
-15.3602 -15.3047 -12.0102
-17.1958 -15.9231 -11.9782
-17.5191 -17.3823 -12.3623
-22.6324 -21.4544 -8.81642
-20.0659 -20.1494 -10.1387
-20.1624 -18.6233 -10.0079
-17.5999 -17.1665 -6.01057
-18.6385 -16.2477 -7.37506
-17.9237 -12.5517 -7.97219
-15.2131 -8.53631 -7.17042
-15.0365 -10.3821 -6.72205
-16.5607 -4.29237 -4.29639
-16.3827 -7.03475 -3.20355
-15.646 -9.52351 -3.10724
-14.6785 -11.6371 1.66088
-15.8675 -11.6014 0.0994902
-22.1868 -15.9658 -3.10441
-20.0568 -14.9696 -1.14913
-18.8245 -13.9617 0.828802
-19.9598 -18.5286 4.9074
-19.2097 -16.3054 4.74258
-18.7007 -14.4605 4.57016
-15.3348 -13.247 5.84977
-12.3487 -10.044 7.93723
-14.3734 -10.0147 7.61861
-17.7265 -6.52374 8.45261
-15.8648 -6.57444 7.84954
-11.5524 -0.843618 6.70316
-13.4125 -2.80269 6.36788
-14.0146 -3.26678 7.61315
-14.9458 -0.0152881 9.3916
-12.9958 3.95802 6.83346
-13.9286 2.18911 6.36663
-14.3991 1.87838 1.55773
-13.5613 1.44866 2.69063
-8.959 -0.0949299 0.652605
-9.90646 1.44944 1.36883
-6.99028 5.71363 1.40245
-8.1987 4.68702 0.273645
-8.27834 6.64796 -3.9617
-7.51024 5.41998 -3.44416
-2.0691 2.11783 -7.68864
-3.41599 3.43435 -6.32842
-4.28062 4.72764 -5.1388
-1.38495 10.2852 -0.681349
-1.62709 8.29944 -2.89915
-1.96761 7.7249 -5.34535
0.896056 11.2693 -8.05603
0.543805 9.35442 -7.61542
1.2425 2.25178 -9.7961
2.64989 4.84686 -9.07576
3.46346 6.97315 -7.85122
7.30271 7.11106 -2.56668
7.19501 7.39254 -4.90491
6.92913 7.61493 -6.80864
8.34483 11.5614 -10.8179
9.02357 9.3668 -11.4711
9.10708 8.21836 -9.82632
13.2591 5.21841 -11.1118
12.5956 6.87673 -10.391
15.528 10.8195 -8.77728
15.1572 9.74157 -10.3954
16.2124 7.31956 -14.4192
16.6317 9.20851 -14.8261
17.0847 10.0263 -13.6894
19.8864 14.2251 -13.3838
19.0946 13.1409 -14.7641
20.3895 12.9772 -18.3669
23.948 12.1621 -19.4194
25.0937 8.06748 -19.543
24.2715 8.57043 -18.3328
23.4981 4.60319 -15.7915
24.5176 6.29042 -15.4547
27.3847 7.46461 -12.3082
26.8766 5.46429 -12.7761
26.7931 4.39865 -7.72888
26.1889 3.87474 -9.45077
22.9106 1.99887 -9.28393
19.2458 1.04654 -6.31826
20.4149 2.62527 -6.477
18.9213 5.99147 -3.31088
20.2278 4.5009 -3.17288
22.9832 2.66715 0.241411
21.7897 3.6311 0.103221
20.1231 5.28931 4.24709
21.8181 5.40827 3.48659
25.2708 8.45306 4.8391
24.4965 7.2292 5.46565
27.4757 3.90185 10.8717
26.3483 5.80783 9.98725
25.1841 7.27407 9.24798
21.4912 12.8052 11.9039
24.1138 11.6792 12.1597
26.0279 10.162 11.4915
30.5872 8.76261 11.9904
29.5369 10.1147 12.9445
30.2135 13.3753 16.1002
31.4224 12.96 14.5531
36.8045 8.74463 17.8084
35.907 10.1797 16.1737
34.8187 11.3077 14.9704
37.4539 11.5655 12.1274
36.6727 10.7769 7.47456
36.3602 11.8665 8.54751
32.5601 11.6737 9.17603
27.9377 10.4882 8.0147
29.6309 9.84323 7.55749
28.1822 3.50207 5.61228
29.2927 5.44975 5.67636
29.2424 7.1443 4.81792
28.8447 7.60073 0.106432
27.9111 7.33153 1.2451
23.1072 6.90901 -0.00735034
24.5451 6.21744 -0.268633
24.0092 4.05489 -4.25671
24.3995 5.4393 -3.82286
22.9381 9.38447 -6.46335
22.3984 7.53445 -6.34793
23.2351 6.56842 -9.87657
19.0655 7.9605 -10.5877
20.7305 9.5694 -12.3256
22.2099 9.20599 -12.3292
25.8836 11.4654 -14.2136
24.1148 12.15 -13.8863
24.9446 18.3086 -10.9702
23.4544 17.1557 -13.3153
23.4236 15.6837 -15.3048
23.0719 15.6483 -24.127
22.8512 16.1436 -21.1891
23.1813 16.7355 -18.8879
23.9107 22.924 -17.0275
24.153 21.2606 -18.0246
22.8263 20.4737 -17.9962
15.8477 22.2577 -15.2041
17.8895 22.1413 -16.562
19.3896 22.0489 -17.8254
20.5432 24.6108 -22.4757
18.7435 24.6955 -21.598
18.5034 24.9267 -20.1013
15.5431 26.7564 -18.8829
12.7094 29.32 -26.7612
14.0708 27.6328 -24.6755
13.9587 26.625 -22.3446
10.8518 23.4681 -19.9867
10.0482 23.9271 -21.6733
11.0815 24.0684 -22.7817
13.6068 20.6049 -27.089
11.7834 21.7802 -26.3135
9.98486 22.5072 -25.9977
9.56653 17.9357 -30.6411
8.36095 19.0551 -28.9299
7.4508 20.3279 -27.6896
5.21023 19.6007 -24.7384
2.08524 16.2585 -25.3008
1.96006 17.7772 -25.6985
-1.68857 18.6889 -27.0359
-1.88237 18.0398 -25.3425
-6.08196 17.4689 -20.2344
-4.92969 16.2912 -21.9553
-4.00894 15.4748 -23.4996
-5.65315 9.42966 -25.4099
-5.72438 10.2512 -23.2634
-5.77602 12.1639 -23.7229
-7.82739 13.7276 -20.805
-3.65737 13.2577 -17.4867
-5.1316 14.6181 -16.503
-6.6588 13.6052 -17.1764
-10.2024 9.13243 -13.8379
-8.6606 10.2423 -14.2949
-8.65822 11.7406 -14.4732
-14.6472 12.3655 -10.7399
-12.4572 12.7267 -11.0268
-10.4963 12.8905 -11.2721
-6.79318 12.2692 -8.11116
-7.93911 13.5632 -7.142
-9.3703 13.5804 -7.73684
-15.926 14.6719 -6.2385
-13.4453 14.0932 -5.26904
-12.038 15.3918 -5.69685
-13.2478 19.1712 -5.33427
-12.405 18.6917 -3.73634
-10.9974 18.683 0.565718
-12.7714 18.7467 -0.124167
-18.6557 20.32 2.87104
-17.2432 19.4078 1.91059
-15.8079 20.0163 1.90125
-15.4637 22.6545 4.78373
-15.1646 20.935 5.52166
-12.6976 17.5769 8.61161
-14.5644 17.3144 8.38411
-15.4077 18.4833 8.32088
-17.9547 21.9238 10.3543
-16.5628 21.7477 11.688
-15.325 21.0548 11.2444
-9.40482 22.146 12.3404
-10.5564 21.0397 13.9721
-12.4139 20.4993 13.5836
-14.9306 19.6265 17.5043
-14.3553 20.9014 16.8944
-13.8503 26.0314 22.9279
-13.9847 24.7962 19.916
-14.4436 23.3147 19.9946
-21.1375 26.4966 18.4382
-19.4171 24.9203 18.9007
-18.2102 23.5394 19.7084
-22.7801 20.9176 24.3724
-20.9119 20.8843 22.5558
-19.3779 20.3872 21.4329
-19.1244 16.4558 21.0939
-20.5123 17.0666 20.0321
-25.1038 16.0903 18.631
-24.1226 15.6567 20.2087
-24.2281 12.2861 25.7597
-24.9064 12.8687 23.6815
-25.9891 12.9432 21.9894
-28.0622 7.81535 20.5977
-29.3142 9.64076 19.909
-29.2386 11.0088 21.2787
-30.8898 9.75271 24.509
-36.6884 5.32075 27.6991
-34.0639 7.28285 27.1806
-33.9437 7.83836 25.7748
-37.1009 10.2356 20.6703
-37.0608 9.4638 22.951
-37.4756 8.85405 24.8115
-39.6148 10.1504 28.3006
-41.0977 9.05843 27.6695
-40.7619 8.02373 26.5556
-47.0443 7.90986 25.553
-44.7905 5.69683 25.1409
-43.427 6.15675 24.5079
-45.3278 6.37958 17.7157
-44.6417 7.47148 19.6069
-44.1418 8.16321 21.3588
-43.1784 11.9639 20.6659
-44.9432 11.8493 20.5236
-50.7662 14.886 21.5473
-49.3157 13.7515 20.2724
-48.1322 12.9218 18.8611
-47.0004 15.3116 14.5137
-50.0763 14.9187 15.0253
-48.664 14.8362 15.6662
timestep
13.0664 -38.6759 11.9101
13.9912 -39.8156 6.37898
13.713 -38.8529 8.8735
14.0369 -38.3551 10.7822
19.6165 -41.6456 9.83315
17.9572 -40.5645 9.59415
17.5548 -39.8082 10.911
20.8233 -40.3624 14.3082
20.6892 -38.9456 12.9096
25.3748 -35.5023 8.73971
24.3349 -37.2414 10.7042
23.4938 -36.5776 11.7882
22.8241 -32.2091 8.14312
20.62 -33.7313 8.50834
21.0377 -34.1065 10.3429
17.0867 -27.4956 10.2028
17.3221 -30.3882 11.1135
18.4461 -32.4128 12.4123
17.2138 -33.9849 15.5806
13.4346 -32.7002 11.7659
13.2597 -34.3597 12.6964
13.5943 -34.5922 14.1792
9.50042 -35.8756 16.1891
10.4552 -36.5968 14.787
4.06472 -34.2814 9.15529
6.51629 -34.6635 10.8501
8.52821 -36.0134 11.5092
9.23816 -37.8802 7.28578
9.8886 -36.8458 8.09795
16.8041 -36.4297 6.10271
14.1889 -35.1883 5.73596
11.6713 -35.0399 5.22139
11.0303 -38.1884 2.20657
9.79289 -36.4749 1.14439
10.6815 -34.768 1.52853
9.73778 -31.354 0.120772
7.76137 -30.1475 -3.90542
9.47425 -31.1439 -3.62299
11.3907 -33.9936 -6.43515
11.8565 -32.1268 -6.41148
12.3145 -31.853 -11.2736
12.3826 -30.9824 -10.0211
12.3798 -27.3472 -13.2943
11.7119 -27.7136 -11.9584
8.11543 -25.1061 -10.7747
8.24754 -26.2282 -11.8708
3.3531 -30.0495 -14.5877
4.46518 -27.9875 -14.7355
5.18646 -26.1877 -14.174
1.75537 -19.3646 -10.8853
1.45406 -21.6163 -12.8742
2.12866 -23.9661 -13.6394
-2.23636 -26.7547 -12.5751
-1.52907 -25.2358 -13.5547
-3.93826 -21.1858 -19.2639
-4.29288 -21.604 -16.4049
-3.5264 -22.1096 -13.9045
-2.08763 -22.8206 -9.77749
-3.45665 -20.8046 -9.42472
-4.70936 -20.3367 -10.9061
-6.06055 -16.7981 -11.324
-4.03715 -12.8774 -9.13589
-5.69708 -13.9731 -8.77197
-8.80364 -13.1615 -5.13448
-8.45651 -12.565 -6.43963
-13.1732 -7.799 -8.92883
-11.1588 -8.38453 -7.75629
-9.63526 -8.96498 -6.55058
-8.48275 -4.5931 -6.08805
-8.72432 -5.61629 -5.01124
-13.2108 -4.47873 -5.22561
-12.2698 -4.94406 -4.15149
-14.4586 -7.19383 -1.96662
-20.2473 -3.98473 -3.37705
-19.4604 -6.81582 -2.96909
-18.099 -8.2268 -1.5348
-19.5609 -11.3254 2.56501
-18.78 -11.2795 0.765277
-13.9638 -17.9546 -2.07299
-15.7654 -16.1853 -0.45275
-17.9494 -14.9521 0.0197768
-23.2395 -17.1206 -3.03102
-21.9086 -17.7812 -1.27389
-20.5004 -17.7314 0.175563
-17.7082 -20.2886 0.195488
-17.5743 -21.7692 4.77402
-17.2631 -22.5978 3.07463
-15.0909 -27.565 1.74423
-16.0484 -27.297 3.50518
-17.2681 -26.4303 3.69376
-23.3366 -30.0267 7.54754
-21.2677 -28.7406 5.23049
-19.8375 -28.5404 5.65766
-18.4942 -32.9775 4.6461
-17.5429 -31.6824 5.66413
-14.0652 -32.1504 7.25122
-10.7623 -28.9816 9.5796
-12.6176 -29.404 9.44827
-20.726 -26.2278 10.7163
-18.04 -26.7141 9.54195
-15.5629 -27.0841 9.08869
-12.5247 -23.3767 7.06108
-13.6655 -23.7818 8.52695
-17.1594 -19.6274 14.6234
-15.6761 -19.6393 12.0937
-15.263 -20.533 9.71172
-15.0038 -14.2375 11.1775
-15.3333 -15.7523 9.48847
-15.8022 -17.1532 8.23073
-16.1827 -16.25 4.42261
-17.5272 -12.0706 6.65533
-16.6068 -12.6025 4.99747
-12.6618 -11.5802 2.49331
-13.8834 -10.5131 3.43163
-14.1832 -3.5175 1.19074
-14.7386 -5.59379 2.6667
-14.0572 -6.87695 2.09656
-10.7608 -5.91796 0.511721
-11.3956 -10.3486 -1.70251
-9.95766 -9.12096 -1.31793
-5.85126 -11.2984 -2.38704
-6.50693 -9.98151 -2.73026
-2.71285 -8.7093 -5.03327
-4.43829 -9.14406 -5.68136
-4.95885 -7.77546 -10.4225
-3.88787 -9.07242 -9.49833
-1.28796 -12.193 -11.8916
-1.20755 -10.6244 -11.7432
3.1273 -13.0271 -13.4625
3.37321 -10.6164 -13.3653
1.67304 -10.1204 -14.169
-3.93459 -7.06602 -17.1812
-1.6393 -8.94867 -17.7235
0.739671 -9.89709 -17.7342
3.02915 -11.7959 -21.4045
3.43955 -10.2249 -20.3449
2.31096 -7.8557 -26.8569
2.75124 -7.08372 -24.0064
2.69205 -6.63529 -21.4941
3.61077 -3.44239 -14.854
3.07878 -3.56023 -17.1656
2.44749 -3.7285 -19.023
-2.04412 -0.855073 -19.4056
-0.301184 0.167817 -20.5932
1.33815 -0.0867232 -19.5894
5.17122 0.707303 -16.5825
3.25179 1.36676 -16.5867
0.516553 4.87946 -14.7751
2.44799 4.64892 -14.9976
7.14177 9.23223 -13.8097
5.94702 7.90598 -14.7349
4.60642 7.62232 -14.0405
1.44223 10.2531 -11.5309
2.97891 10.7097 -12.6567
4.04185 14.422 -12.2138
5.9439 16.7401 -9.73028
7.81733 20.9731 -8.13687
7.94287 19.9691 -9.27394
10.0059 19.2321 -13.3692
10.9083 18.915 -11.6041
14.1433 22.2195 -12.5115
13.9791 21.0148 -10.965
11.1988 23.0881 -8.06564
12.8235 22.0824 -7.51304
12.3703 19.7001 -4.56019
13.3338 22.7492 -1.18955
11.5921 22.5957 -2.22627
7.52175 25.0984 -1.09196
9.30358 25.5817 -1.83796
11.1528 28.0265 1.71088
11.7443 27.3929 0.455715
16.7703 27.5752 -0.427294
15.4514 26.9717 0.856465
17.0688 24.9655 4.95063
17.2697 26.2067 4.06757
19.5223 27.111 7.30717
21.1212 28.345 6.00538
20.4899 28.0583 4.08913
22.0823 26.8339 -1.68697
23.2865 25.7442 0.88179
23.0888 25.446 3.40021
22.4036 21.9584 6.6063
23.9957 23.1604 6.29088
25.6886 19.3565 4.39749
26.4207 21.187 4.26234
23.8288 21.4582 -2.20147
25.5334 21.7792 -0.722095
27.0859 22.2005 0.487038
30.1582 24.2831 -0.300874
32.6235 26.9446 -3.25064
31.1499 26.7251 -3.08237
29.0094 27.6063 -6.14745
25.0021 24.8838 -5.5279
25.9902 25.4236 -7.06328
24.2013 22.9992 -12.516
25.8677 24.3267 -11.6958
24.9276 25.608 -10.5994
20.7154 26.9703 -12.5916
21.4979 25.6827 -12.1427
20.0042 21.2583 -13.0327
20.4549 22.3941 -13.8195
20.3981 22.4474 -18.5659
19.5649 21.7887 -17.4922
16.5387 17.3814 -17.7143
18.3699 18.1657 -17.2368
20.1939 15.1414 -18.7808
21.1984 15.66 -24.2456
18.8626 14.149 -23.3678
19.0434 13.5138 -21.9925
19.5884 9.27395 -20.9942
19.5623 9.9167 -22.8613
22.1661 5.84006 -29.1143
20.0151 7.13645 -27.5102
18.3254 7.41519 -25.6281
12.1461 8.36563 -22.3739
13.5309 6.61089 -24.3149
15.4934 5.06282 -24.9673
16.2082 1.47197 -21.9508
15.8536 0.501242 -23.6754
16.1656 1.3159 -24.9203
10.2109 -2.34723 -28.173
12.2196 -1.23074 -27.6829
13.9177 -0.313865 -27.4889
16.8243 2.12345 -31.5869
15.1672 1.28674 -31.8435
13.9637 1.49321 -30.9636
11.033 2.74884 -32.9034
4.2095 5.25562 -31.1086
6.93342 4.60722 -30.0565
9.10807 3.40365 -29.61
9.85403 2.09993 -24.6272
8.2335 1.30466 -25.2422
8.20797 1.10989 -26.7818
5.24559 -5.70003 -27.752
5.37275 -3.45492 -27.5623
5.70864 -1.71998 -26.7896
7.0919 -5.26836 -21.0986
6.00869 -3.42086 -22.0211
4.85222 -2.25307 -23.1631
4.13418 1.36102 -22.4773
7.29057 4.91155 -22.7825
7.2097 3.58699 -22.053
8.15968 4.09761 -18.2491
6.42486 4.76461 -18.6011
0.21029 5.68263 -20.1001
2.17015 6.60183 -19.2293
3.74307 7.32675 -18.1855
4.28693 14.4958 -16.4564
3.13671 12.4132 -16.3953
2.43628 10.5016 -16.5405
-0.972934 9.81091 -14.9305
-5.77008 14.4921 -14.1899
-3.60436 13.9145 -13.8754
-2.63984 12.5817 -12.8133
-2.02629 9.92789 -7.90122
-3.13653 11.5009 -7.9858
-3.895 11.9243 -9.20424
-10.7476 12.4685 -8.64466
-8.69745 11.623 -8.10595
-7.33871 13.0371 -7.95831
-10.337 17.2907 -8.10608
-8.79413 17.4615 -6.96587
-8.37456 16.1582 -6.19732
-10.5194 15.0568 0.409613
-9.19693 15.5904 -1.78919
-9.68525 17.2214 -2.85376
-12.7144 19.6686 -2.36035
-11.1951 20.2739 -1.36901
-9.17653 22.1241 3.12031
-10.6342 21.0982 2.36911
-16.4745 20.3322 5.27569
-14.4871 20.2447 5.01818
-13.8477 21.3559 4.20335
-15.8707 24.8048 4.43018
-14.5112 24.803 5.66115
-13.3733 28.2101 9.2934
-12.9333 26.397 9.9208
-14.0478 25.4062 9.41475
-18.793 23.0102 13.133
-17.1882 23.3849 12.149
-16.8493 24.8821 11.914
-20.6463 29.3614 15.6241
-20.2681 27.8105 14.0594
-18.5194 27.1062 14.5396
-17.338 29.0085 18.7386
-18.4997 28.3123 18.0817
-22.9961 24.7917 22.0579
-22.893 27.2051 19.6481
-21.8829 28.276 19.8463
-25.0801 32.4202 25.4115
-23.805 30.8799 24.2577
-22.5282 29.5673 23.3544
-16.3338 26.9146 25.409
-18.9209 27.4263 25.8354
-20.3548 26.7008 24.7636
-19.841 22.8719 25.3465
-21.0299 23.4643 26.5899
-23.5713 23.5214 30.473
-21.7739 23.152 30.2445
-16.4201 20.8193 31.8938
-17.5901 22.3215 33.0484
-19.4359 21.697 32.9527
-23.7417 16.7675 32.452
-22.7158 18.515 33.6404
-22.0727 19.8206 34.887
-23.707 19.2745 38.4237
-27.0236 19.302 41.5516
-24.0834 18.7722 42.8808
-23.0019 19.4591 42.1719
-16.2956 21.4531 43.452
-18.4187 20.4786 44.1028
-20.2362 20.1595 44.7342
-23.8378 19.4553 47.7958
-22.4415 20.2149 49.0452
-21.4152 21.1582 48.2212
-16.1681 18.1084 46.2363
-17.0887 19.0803 49.1735
-17.8491 20.4313 49.3318
-14.3984 26.3105 50.4643
-14.9821 24.0964 50.9587
-15.4515 23.4809 49.161
-12.7882 23.6808 46.0781
-12.9287 21.9411 46.7009
-11.0246 15.308 47.59
-12.1804 17.275 47.1322
-10.8707 18.7208 47.1362
-8.04612 17.4702 43.912
-6.29888 17.7148 46.4128
-7.39879 18.4966 45.7665
timestep
13.8986 -55.5861 -22.0951
14.9763 -54.6637 -18.1934
15.2991 -53.7014 -20.5507
13.9352 -54.1424 -22.0121
9.14901 -51.0165 -18.41
10.7443 -51.7218 -19.2376
10.7175 -52.4001 -20.5425
7.38514 -53.1675 -23.7862
8.83509 -51.763 -23.6811
8.31447 -45.2117 -20.163
8.27967 -47.8586 -21.262
8.67264 -48.0619 -22.7868
11.2642 -42.5317 -26.4761
10.3452 -43.7486 -24.2605
11.2861 -45.4375 -24.0664
16.1279 -42.5939 -17.9949
14.9427 -44.8372 -19.5701
14.1252 -46.0355 -21.643
14.6997 -49.7954 -22.4096
12.1906 -48.9246 -26.8031
12.8227 -50.8084 -26.4416
12.6473 -51.484 -25.0919
10.4812 -55.112 -26.9015
11.6534 -55.2406 -25.4212
15.0877 -57.4729 -31.3895
15.0636 -56.3277 -28.7114
15.2847 -55.9137 -26.2131
18.9161 -54.1314 -23.8193
17.7063 -53.5469 -24.453
18.7616 -47.6546 -30.5264
17.6381 -48.8803 -28.082
17.9689 -50.0623 -25.8063
19.2938 -44.9128 -20.3442
18.7775 -45.7576 -22.4834
17.8868 -46.6891 -23.8766
15.6195 -43.8714 -25.242
16.4903 -40.821 -22.0602
14.6689 -41.3144 -22.5323
10.7305 -39.8975 -19.5586
11.7167 -39.2078 -21.1359
9.9715 -35.2228 -23.2628
10.858 -35.6267 -22.0148
12.2213 -32.2143 -19.0713
10.8212 -32.9638 -19.387
7.03439 -31.3729 -17.2689
7.81131 -30.9158 -18.4341
5.84955 -27.3269 -23.0682
6.42423 -27.316 -20.8578
6.80674 -27.3696 -18.8822
10.9622 -24.509 -14.3377
8.58568 -23.6675 -15.8901
6.17586 -24.3414 -16.7103
1.85739 -23.4711 -14.3415
3.20709 -22.3804 -15.3403
-1.43426 -17.313 -17.4706
1.2713 -17.2862 -16.3288
2.57145 -18.7113 -14.7243
6.70635 -18.2066 -12.7042
5.43182 -18.4496 -10.672
3.54099 -18.2289 -11.1459
0.525474 -16.7521 -9.39205
0.848957 -18.6834 -4.84624
-0.447149 -17.6707 -5.82548
-4.6274 -16.2599 -4.02194
-3.13385 -16.0841 -3.66576
-0.0863721 -11.3824 -0.379657
-1.41665 -13.2748 -0.163053
-2.51394 -14.9539 -0.138406
-6.41068 -13.0749 2.01718
-5.58495 -14.4585 2.00851
-7.71357 -18.6343 3.00168
-7.7749 -17.1862 3.52776
-9.05156 -16.9108 7.00187
-16.6166 -21.1227 7.34125
-13.9242 -19.8386 7.57869
-11.5791 -19.4479 8.679
-10.8588 -20.2712 13.2086
-10.465 -21.4579 11.7293
-10.6994 -27.4577 7.33314
-10.3115 -26.4925 10.1546
-11.1288 -25.2424 12.2195
-14.8346 -30.4922 16.012
-13.6159 -28.6647 15.7955
-12.4267 -27.1545 15.2836
-9.72124 -28.5917 17.6139
-8.82224 -32.7484 20.0221
-9.44899 -30.9244 20.5047
-10.1011 -27.8929 25.1803
-10.7922 -29.6921 24.8765
-9.98544 -30.8121 24.193
-10.3227 -38.4254 25.5493
-9.72079 -35.1744 25.3937
-10.854 -34.28 25.6214
-9.5056 -34.939 30.2244
-11.083 -34.0691 29.4225
-12.8389 -31.4311 31.6134
-11.5442 -26.9564 31.2903
-13.0684 -27.7321 30.4551
-20.1326 -29.157 25.7408
-17.758 -27.6117 26.8686
-15.4742 -27.1101 27.6736
-13.1292 -23.0653 25.4578
-14.0547 -24.6935 25.1695
-16.0359 -30.8767 19.6936
-15.815 -28.0054 20.4299
-14.4643 -26.2126 21.8001
-17.0588 -24.7284 15.7058
-15.4341 -24.3653 17.241
-13.7874 -24.5283 18.3976
-10.8055 -22.517 16.8738
-6.55018 -24.2627 18.3965
-6.97435 -22.6411 17.2248
-5.98606 -25.0657 12.8655
-5.99088 -23.2385 13.5748
-5.94524 -17.1761 9.63554
-5.44477 -18.9854 11.6091
-5.56802 -20.3928 11.1079
-4.31139 -20.6648 7.4894
-3.06329 -18.3505 2.97066
-3.44802 -18.0059 4.76237
-2.27628 -14.8438 7.73917
-3.12682 -14.6445 6.49102
-4.518 -9.92809 7.54863
-3.29135 -10.8894 6.5236
-0.0926054 -9.33846 3.14066
-0.899363 -8.50373 4.72835
0.345056 -3.95224 4.95259
-1.01661 -4.78982 4.83999
-6.37301 -2.21647 2.30267
-4.98223 -1.15039 3.91589
-3.38746 -2.2015 3.50452
-1.94196 -1.87974 -4.99078
-2.70715 -1.01191 -2.3371
-2.84213 -0.586795 0.0918829
-1.4499 3.27674 2.76501
-2.75956 3.09674 1.38086
-6.53167 10.4903 -0.824694
-5.53422 7.73403 -1.27358
-3.55065 6.3592 -0.631318
1.55305 9.61034 -4.88674
0.305102 9.16485 -2.89837
-0.688084 8.55411 -1.36522
-1.05201 12.4814 3.41097
0.465919 10.8019 2.94454
0.825083 11.1226 1.0404
3.93704 14.2803 -0.818094
3.25797 14.0078 1.05798
5.20664 16.4155 5.19405
3.97027 16.6507 3.64742
0.96705 22.7668 3.32654
1.32337 20.8607 3.69342
2.75508 20.2722 3.28256
6.75691 23.2565 2.58022
5.06086 23.2461 3.59652
3.41198 26.6276 3.44125
0.428292 25.9921 1.09417
-0.280105 26.6114 -3.53105
0.761268 26.1692 -2.57257
4.62717 23.8455 -4.48603
4.15453 25.7684 -4.33804
6.00909 29.9824 -6.79234
5.87643 28.0215 -6.83169
6.80406 24.9385 -10.1981
8.12553 25.9244 -9.154
11.2629 26.3441 -11.2429
15.2974 26.4417 -8.7899
13.6013 27.3981 -8.49678
13.1785 30.3364 -4.02084
14.2368 29.9053 -5.57777
18.4789 31.7967 -6.26503
17.7403 31.221 -5.09246
21.5707 31.7542 -2.32334
19.9333 32.8578 -2.42387
19.667 35.9613 1.242
20.2169 35.9001 -0.235491
24.0986 37.719 -4.8168
23.4013 38.285 -2.6067
23.1035 38.3615 -0.725468
27.5416 41.5295 6.01069
26.1942 40.841 3.53149
25.3612 40.7324 1.22509
26.1775 44.3677 -1.73733
27.053 42.6854 -1.66517
31.4536 43.5425 0.0530031
30.589 42.0136 -0.728435
30.9297 37.9843 4.96992
30.0289 38.689 2.89741
29.2568 38.9035 1.11955
26.5396 36.3764 0.109035
23.1189 33.7912 1.96108
23.7451 35.1246 2.40562
23.1274 35.1724 6.11961
20.4782 31.8454 8.18184
22.1786 31.6883 7.2712
23.1375 27.3215 3.10005
24.3298 29.2845 2.9686
22.8948 30.3024 3.86527
19.121 32.0333 1.63798
19.6615 30.6121 1.94317
19.9087 26.1772 0.327616
19.677 27.5949 -0.239783
18.403 27.3028 -4.98904
17.9076 26.9426 -3.5721
14.0144 24.2871 -3.88968
15.7503 24.0216 -4.70932
15.5151 21.5827 -7.57131
10.8405 23.7158 -6.49803
11.2934 22.864 -9.30959
12.2606 21.7862 -9.49875
12.1051 18.1801 -13.115
12.0484 20.1555 -12.9531
9.82967 27.0238 -16.2051
10.5295 24.1509 -15.6914
10.142 21.6067 -15.9264
5.01588 17.092 -15.0758
6.5217 18.2529 -17.2962
8.25322 19.7055 -18.5816
10.8803 19.2784 -22.1298
9.54327 20.2796 -23.123
8.31544 20.3479 -22.2482
5.62592 22.8648 -22.5134
4.29482 21.821 -24.1953
5.18167 19.9958 -24.2396
6.01214 13.9538 -24.8162
4.51909 15.25 -25.0993
4.62883 16.5159 -25.8029
3.04691 15.4185 -29.172
1.39104 7.47712 -28.6918
1.48251 10.4533 -28.0558
0.767161 12.8568 -27.5686
-1.56319 16.8974 -26.1672
-2.91489 15.4514 -26.0103
-2.28201 14.0737 -25.6793
-3.30319 9.0496 -21.2353
-3.91474 10.9121 -22.4613
-4.86067 12.3387 -23.495
-6.20396 18.2334 -24.4669
-6.80768 17.2894 -22.3361
-7.00816 15.4036 -22.7632
-10.0055 13.3803 -23.8062
-14.7203 13.9079 -24.2781
-13.5521 14.7058 -24.7441
-14.3304 18.5837 -24.8755
-13.4812 18.1443 -23.1744
-15.0423 18.0321 -16.0244
-13.841 17.4796 -17.9668
-14.2546 18.4465 -19.5422
-20.6872 22.0934 -17.8402
-18.3637 21.5454 -17.9587
-16.3722 21.3013 -18.0736
-14.7318 23.4868 -15.5226
-10.7279 22.0485 -18.3831
-9.71018 22.3639 -16.2813
-11.3125 21.7291 -15.2881
-12.0659 17.7205 -11.2955
-10.9096 17.8579 -12.7829
-9.84158 19.0697 -13.0512
-4.21103 20.3646 -15.5159
-5.32082 19.0811 -14.0123
-6.24931 18.044 -12.6386
-4.82918 21.1934 -9.24758
-4.53727 19.4141 -8.49554
-5.60898 18.4323 -8.88194
-6.78721 16.0666 -2.5742
-7.55232 16.1611 -5.1382
-7.73249 18.0115 -5.73082
-10.641 19.7874 -3.70212
-9.0808 20.2963 -2.90812
-5.53401 21.7631 0.758214
-7.2462 20.9555 0.412419
-12.4354 21.9591 4.35375
-11.0343 21.2392 3.29159
-9.99034 22.1161 2.80761
-8.76794 25.8601 3.33358
-8.60924 24.8939 4.98324
-5.92959 25.9904 8.99789
-7.25902 24.6625 9.42387
-8.61827 24.9244 8.74777
-13.2613 26.5131 13.2539
-12.2574 25.9125 11.6532
-10.6475 26.1096 11.6807
-7.33911 29.3551 17.6553
-8.25153 27.9805 16.1858
-8.63033 26.7271 14.8666
-7.38104 22.1411 15.6848
-7.99701 23.2216 16.4538
-10.3094 24.2884 21.4476
-7.01098 24.0017 20.7936
-6.59704 22.8674 19.8783
-0.76201 18.5606 21.3517
-2.77711 19.5553 21.5607
-4.66266 20.1981 21.7686
-10.268 21.3042 24.6856
-8.44902 19.5403 23.7758
-6.88937 19.9256 24.9138
-7.4137 21.1795 28.738
-6.71865 19.454 28.7717
-6.89103 15.39 32.009
-7.87832 16.6249 30.9668
-13.1263 17.9325 28.5457
-12.5225 15.9736 29.4829
-11.6743 16.4049 31.2145
-13.8917 20.4126 36.3993
-13.8481 18.3902 35.3115
-13.4556 16.5225 34.5439
-14.6453 12.9564 34.0066
-19.765 8.00815 37.3683
-18.1084 10.6683 36.4056
-17.388 10.5682 35.0463
-15.8495 7.6377 32.6321
-17.8784 7.84685 31.3459
-19.2229 8.16081 32.757
-23.8862 9.31974 32.9898
-23.8273 7.3976 32.6611
-22.6397 6.62065 33.2167
-17.5815 2.38066 32.3942
-20.2694 3.43425 30.7419
-21.5588 3.50029 31.4151
-18.7285 -0.568246 37.1732
-20.3226 0.741727 36.0141
-21.6778 1.46888 34.6961
-25.2609 1.70349 36.3668
-24.2349 3.00131 37.1085
-24.0495 2.57002 44.4616
-23.8553 3.95391 42.6122
-24.8011 3.41151 40.8782
-28.9047 6.009 39.7625
-29.5546 2.95478 40.4271
-28.5231 4.02419 40.2846
timestep
-8.32096 -25.7679 -13.7531
-4.65265 -24.9375 -9.28557
-6.2319 -25.0958 -11.3801
-7.21592 -24.9583 -13.1271
-6.46144 -18.7078 -11.9199
-6.28111 -20.6763 -12.11
-6.26885 -21.31 -13.5575
-1.14872 -21.3016 -13.0756
-2.57825 -22.0641 -14.254
-1.3643 -25.7828 -20.4683
-1.74223 -23.7186 -18.5305
-1.18947 -24.1048 -17.1149
2.59873 -23.5727 -13.6941
2.50393 -25.8607 -15.0547
2.22672 -25.5824 -16.9619
5.55856 -32.9626 -18.2858
4.15091 -30.6518 -19.6384
3.69762 -28.0588 -19.3566
4.64768 -25.2822 -21.8125
0.537337 -27.8907 -24.2638
0.520506 -25.8776 -24.1647
1.6662 -24.8914 -24.1807
2.09366 -21.2995 -27.4531
0.772911 -21.7755 -26.0957
-5.92759 -18.15 -22.6156
-4.06112 -18.5042 -24.878
-2.72377 -20.0889 -26.3974
-4.60787 -21.9098 -30.3179
-3.57703 -20.8408 -29.9746
-9.73477 -19.452 -33.0003
-7.64469 -18.2732 -31.3058
-5.39708 -17.6984 -30.2816
-8.5062 -12.921 -26.3197
-6.73549 -13.9208 -27.4189
-5.13995 -14.4432 -28.3987
-1.49799 -14.796 -27.3239
-1.02953 -15.1582 -22.6518
-0.596188 -16.5662 -24.0402
1.16144 -20.8247 -22.032
-0.463046 -20.1621 -22.78
-4.37387 -22.8473 -22.6168
-3.76953 -21.7594 -21.7546
-6.8832 -20.9153 -18.3627
-6.17465 -22.1653 -18.9148
-7.81892 -26.4539 -17.3291
-8.28181 -25.0294 -17.7776
-14.1987 -26.3003 -19.5735
-13.0507 -25.3053 -17.8617
-11.8933 -24.8239 -16.3309
-11.1328 -20.2418 -8.6206
-11.1916 -21.7354 -11.2826
-12.1587 -23.558 -12.7331
-17.0227 -23.3774 -12.4003
-15.7186 -24.8102 -12.2563
-14.942 -30.1694 -8.25203
-16.8847 -29.7651 -10.4547
-17.076 -28.4101 -12.663
-16.7366 -32.0632 -19.226
-17.7407 -30.9754 -17.39
-18.5268 -29.7476 -15.9697
-22.3491 -29.2835 -15.8505
-21.4375 -30.8452 -11.2735
-22.645 -31.4979 -12.7386
-27.0096 -31.6602 -10.6825
-25.9492 -30.5864 -11.0044
-27.983 -23.428 -9.15726
-27.0591 -25.4503 -9.14508
-26.5678 -27.3398 -9.03201
-24.9039 -28.3509 -4.81477
-26.3421 -28.5088 -5.42349
-29.9404 -29.8885 -2.47599
-28.8624 -28.8552 -2.49841
-28.2834 -28.4183 1.16487
-24.5214 -22.2467 -0.354814
-24.6371 -25.0705 0.555012
-24.5798 -27.7034 0.551843
-21.3166 -30.9777 -0.95471
-21.3993 -29.6689 0.441671
-20.7344 -26.2022 6.63785
-19.2494 -27.9071 4.75344
-18.3095 -29.0113 2.62975
-14.7415 -27.1523 -0.119028
-14.5669 -29.4548 -0.0354352
-14.803 -30.2427 1.78469
-12.3536 -30.9216 4.4981
-13.147 -35.3504 6.67621
-11.5525 -34.1366 6.26722
-6.18529 -33.3485 7.65746
-6.92333 -35.1889 7.48123
-7.95817 -35.6181 6.47933
-9.38843 -38.393 3.06661
-6.68459 -39.6801 4.4414
-6.29437 -38.9924 5.82721
-2.7253 -36.213 3.7361
-2.90644 -37.415 5.25913
-1.54785 -35.8455 8.42368
-2.90716 -32.0761 11.4605
-1.56925 -32.4281 10.1167
-0.301825 -26.6957 5.67048
0.442094 -28.5179 8.0029
1.58285 -30.2628 9.52462
3.95837 -27.7281 12.9715
4.39241 -29.4132 12.0095
12.4252 -32.9344 11.744
9.99106 -31.4192 12.3187
7.46239 -31.2643 12.9614
6.62171 -35.7563 18.5724
6.41749 -35.5012 16.2777
6.91587 -33.4996 15.9917
8.88255 -32.6167 19.09
8.42167 -28.811 21.3924
9.03182 -28.8696 19.5346
13.8403 -27.7587 19.2147
12.1671 -26.7848 19.0006
10.9631 -22.0042 13.8285
11.136 -23.5606 16.0402
12.5214 -24.1985 16.3737
15.3836 -21.9063 15.1601
18.7571 -22.8747 18.5461
18.4335 -21.3512 17.2654
19.9312 -21.2976 12.6386
20.3392 -20.8322 14.0375
24.4203 -18.7522 12.7897
22.6883 -17.8951 13.1385
21.4683 -12.9556 13.0795
22.6191 -14.2143 12.1037
24.4884 -12.1097 8.30092
24.3645 -11.7961 9.80689
28.1642 -5.25635 9.31473
26.4134 -6.66104 9.91004
25.052 -8.07044 9.54306
17.6306 -7.79998 9.96916
20.1568 -6.46179 8.90573
22.459 -6.02173 7.78368
22.9218 -2.44867 3.85768
22.0434 -2.96935 5.47153
20.9372 0.79365 11.6051
20.096 0.562256 8.76907
19.4294 -0.412234 6.5133
13.4513 -1.30981 5.25591
15.2618 0.0910431 4.69052
16.9003 0.952891 4.09891
12.466 5.42491 4.58793
14.7624 5.25493 3.94991
16.6069 4.68234 3.50851
21.3287 6.71894 2.60534
19.5414 7.02912 3.3336
18.024 10.6777 5.95709
18.4593 10.5481 4.00212
17.3895 15.0466 -0.589176
17.093 13.9825 1.07584
18.3509 13.8579 1.98274
22.2257 17.2686 2.55089
20.2789 17.0166 2.80282
18.633 20.2858 3.69222
14.9699 21.158 3.28663
12.4337 19.3466 -0.178567
12.9512 20.685 0.118001
12.6747 25.5056 -0.969316
11.3981 24.1974 -0.470713
6.89276 23.5816 0.290832
7.6374 24.856 -0.868761
5.57484 27.3505 2.57919
5.48029 27.6546 0.643332
7.59361 30.6895 0.0493147
4.0667 33.3152 -1.6303
6.03972 33.5664 -1.83086
9.10229 36.192 -3.60123
7.51085 36.8979 -2.78529
4.33231 37.6391 -6.24931
5.2657 38.5054 -5.41936
7.26521 43.1479 -3.67676
5.63926 42.2078 -4.38974
1.18162 43.996 -4.23901
2.35055 43.8782 -5.24088
5.12842 47.2444 -10.6635
3.30723 46.9948 -9.19066
1.83281 46.4515 -8.0016
-3.64855 52.5896 -7.83731
-2.39818 49.9953 -8.62801
-1.02985 48.1934 -9.80963
-4.49713 47.4601 -12.6874
-2.65349 47.63 -13.2469
-3.61325 52.2484 -13.4763
-1.77123 51.3468 -13.5177
0.788073 54.5332 -7.09422
0.687119 53.6767 -9.20967
0.737903 52.5903 -10.9218
4.23413 51.4178 -10.8195
7.90927 52.3713 -13.5523
7.5327 51.0916 -12.8509
9.96758 49.3652 -10.3921
11.5389 44.3703 -10.2079
10.0416 45.4852 -10.3316
3.94878 42.2789 -8.25238
5.85222 42.3928 -9.44792
7.72091 42.6663 -9.08297
10.0772 39.5927 -6.18913
9.59363 39.7198 -7.66865
9.16831 35.6875 -10.2725
8.45716 36.3414 -9.06547
5.73714 34.2493 -5.89187
7.05073 33.9965 -6.37386
11.0014 30.6261 -5.48523
9.10369 30.8945 -5.71353
6.96398 28.3288 -3.98552
-0.242315 30.2075 -3.594
2.54463 29.2497 -4.20095
3.35224 28.6775 -2.96139
0.0661054 25.3884 -2.36292
1.44162 26.0299 -1.13744
-1.95633 25.3887 4.47397
0.864667 24.85 3.6904
2.18485 23.6751 1.80908
6.96568 20.6522 5.99293
5.66849 20.0169 3.41539
3.42225 20.1673 2.17561
2.10568 17.9686 6.1437
0.968118 16.977 4.81039
1.62301 17.0768 3.36266
1.89587 13.5216 -1.76116
0.637387 14.0317 0.16914
-0.518359 14.3535 1.77504
-5.15444 14.4726 4.30344
-4.81495 12.9055 3.10837
-3.42111 12.3214 3.11269
-3.89498 8.54311 2.26064
-6.21752 3.20217 -1.77534
-6.14283 6.19297 -1.63723
-6.73576 8.22218 -0.380922
-10.7184 12.908 -1.97384
-9.66415 11.3142 -2.1534
-9.95638 10.324 -1.05525
-13.5742 10.1317 3.77611
-13.6698 10.4116 1.53803
-13.7174 10.3717 -0.363802
-14.5587 12.6913 -6.97012
-15.3084 11.3576 -5.23469
-15.8008 10.6066 -3.44538
-19.0401 8.90001 -4.41273
-18.8174 8.69937 -8.95475
-17.8205 8.23646 -7.87823
-14.4971 6.44294 -8.83135
-14.2885 8.32623 -9.21475
-11.6938 14.8088 -10.2489
-12.7152 12.8372 -10.9941
-13.3065 11.1089 -11.6632
-9.09483 6.91702 -16.6363
-9.86538 8.55559 -15.2431
-10.6719 10.1015 -14.2974
-9.58738 13.5439 -15.6124
-4.39319 14.6369 -17.0856
-4.95862 15.3898 -14.9537
-6.59632 15.3199 -14.0195
-9.51283 17.7926 -10.3551
-7.61354 17.8348 -10.1027
-6.63224 18.0242 -11.2316
-3.68132 22.7639 -13.2284
-3.83061 21.5599 -11.2023
-4.21283 20.4502 -9.58411
-5.13487 23.3182 -6.55064
-5.34943 21.5922 -5.61615
-4.45195 20.444 -5.76264
-3.70448 14.0396 -1.30574
-4.13781 16.4248 -2.03629
-4.82863 18.1257 -2.68498
-7.65471 18.8545 -0.13164
-6.04123 19.4207 0.631725
-2.55073 20.2246 3.71101
-4.3689 19.4636 3.99025
-6.74069 16.9275 9.64494
-6.03433 16.9105 7.93501
-5.355 18.28 7.57674
-4.83493 19.9656 11.1922
-3.35397 19.008 10.7786
1.65746 16.4497 11.6648
-0.0759898 15.4187 11.8133
-1.3241 16.0964 12.3544
-3.00982 13.3894 16.361
-2.54979 15.2438 16.7034
-1.26589 15.7177 16.0885
2.68596 18.2237 21.2078
2.29592 16.7563 19.4265
1.7702 15.1528 18.3474
3.70422 10.943 17.761
3.26092 11.8018 18.9362
4.06 6.914 22.4725
4.82593 10.0789 23.0667
5.29702 10.9842 21.901
12.626 11.0357 23.7387
10.8247 10.7559 22.2896
9.06715 10.4321 21.5269
6.12569 4.91559 17.4418
8.04771 5.96681 19.0293
8.66651 6.6773 20.7314
8.8625 4.81266 24.1839
10.5087 4.868 23.4806
15.3388 4.84058 22.9415
13.9676 3.43246 22.7555
13.4589 -2.77 25.7112
13.7226 -1.35911 23.9691
14.3385 -0.30466 22.5037
12.5846 0.618786 16.4236
11.8152 -0.102039 18.4942
11.2378 -0.554063 20.2867
7.89658 -1.74414 21.4968
5.06448 3.33375 22.2226
6.29421 1.55016 24.6884
6.16014 0.0624578 24.4904
0.943878 2.20262 19.5228
2.20346 0.903488 20.9664
2.93509 -0.223866 22.44
-1.86048 -1.80376 22.6471
-0.759812 -3.24015 23.2352
0.570776 -3.2481 22.565
3.61355 -8.71217 21.1854
2.43823 -6.3015 19.3582
1.05294 -5.80129 19.7981
-0.692169 -9.55917 15.1292
-0.591714 -10.3308 17.3275
-1.02218 -8.78268 18.4671
-4.93951 -9.28734 19.3003
-3.99419 -10.3315 20.3812
-1.08698 -13.4969 25.5569
-2.45125 -13.5979 23.7178
-3.26326 -13.7657 21.9885
-7.53219 -15.7157 24.2857
-7.35509 -16.1197 21.2393
-6.55139 -15.634 22.4572
timestep
-0.151261 -29.9033 -35.9545
1.9756 -33.9984 -36.5297
0.784989 -32.5049 -34.7281
0.598878 -30.5591 -34.8653
-2.6222 -31.3093 -30.9694
-1.14362 -30.1725 -30.4009
-0.404943 -29.2274 -31.4383
0.994029 -25.0816 -29.1924
1.77215 -26.0719 -30.6249
5.75713 -31.5865 -27.3758
4.13542 -29.953 -29.1035
4.50095 -28.4882 -29.212
7.00108 -23.3075 -26.9098
7.95076 -25.8927 -27.0695
8.00659 -27.0972 -28.6475
13.4493 -24.3267 -28.7565
12.8886 -26.8836 -27.1224
11.5424 -28.5096 -28.5819
13.1326 -31.7113 -30.1281
9.21313 -30.9276 -33.8193
9.60433 -32.7934 -33.04
9.99901 -33.051 -31.6085
7.85378 -35.5429 -28.2683
8.67746 -36.0979 -29.92
10.2736 -43.8016 -32.2263
8.95321 -41.1368 -32.9824
7.92302 -38.8441 -32.2991
3.22573 -39.2014 -31.8947
4.37491 -39.3006 -30.8898
4.04035 -39.2433 -23.4161
3.30844 -40.1156 -26.1714
3.02395 -41.4879 -28.224
0.0698333 -47.0992 -30.0231
-0.146113 -44.7903 -30.1597
0.0537407 -42.8559 -30.2662
-2.75382 -41.3696 -28.3002
-1.57911 -38.576 -24.6644
-1.24187 -38.3359 -26.632
0.88112 -34.7109 -29.7195
0.691505 -35.2173 -27.8208
1.44394 -32.4413 -23.9386
0.859417 -32.3018 -25.3899
-1.35704 -28.2523 -26.7853
0.0660017 -28.7408 -26.2932
2.89212 -25.2056 -24.5997
1.74101 -26.1287 -24.1565
-3.0595 -25.3281 -18.2914
-1.39026 -24.9688 -19.8566
-0.183214 -24.6328 -21.317
-1.03979 -20.9625 -26.3068
-1.05899 -20.6699 -23.2873
-0.164198 -20.8408 -20.9355
-2.37908 -19.5718 -16.1847
-1.06355 -19.1558 -17.624
-0.213295 -11.3507 -16.2719
0.86499 -14.133 -16.1861
0.725784 -16.5505 -15.4514
5.99022 -16.5822 -11.1017
3.82579 -17.5295 -10.9162
2.83446 -16.4009 -12.2293
5.8299 -15.1279 -14.133
9.92799 -17.4867 -15.0382
8.44015 -17.7955 -13.7488
8.2314 -21.7131 -10.9964
9.12856 -20.5093 -11.1756
16.3776 -19.7139 -10.6802
14.3559 -20.7619 -10.6903
12.7114 -21.805 -10.757
12.7433 -26.5386 -10.0808
12.1794 -25.2696 -9.38784
13.1908 -25.1771 -4.93133
14.1535 -25.0813 -6.19529
17.3407 -25.9863 -4.50649
16.9938 -31.5513 -7.98358
16.7196 -30.903 -5.02378
17.7424 -29.5162 -3.15819
22.4259 -30.7326 -2.55618
21.0368 -30.0917 -1.42338
18.8661 -31.9976 4.03389
19.5965 -29.2793 3.19291
20.7958 -27.7474 1.4841
25.3148 -22.6046 1.61444
23.0831 -22.6885 2.08506
22.8505 -24.6437 2.49059
25.3247 -24.5833 5.33854
25.1763 -28.7745 7.51377
24.1988 -27.1171 7.88198
27.0577 -24.8292 13.1848
26.341 -24.4216 11.3552
24.9555 -24.9301 10.8836
25.7307 -20.2224 6.68249
23.5262 -20.605 9.1538
23.0193 -22.0342 9.20802
18.8463 -23.2575 7.67718
20.104 -22.0694 6.78253
18.8751 -19.8017 3.93752
16.9321 -15.1863 4.67347
18.6058 -16.1089 5.02704
25.692 -16.9872 10.057
23.2252 -15.8849 8.91833
20.8693 -15.5399 8.08109
16.306 -15.0676 10.4313
17.8821 -14.0252 9.85072
13.6116 -6.41991 10.6785
15.7571 -8.44981 10.6372
17.3351 -10.4414 11.1963
20.9871 -10.8407 15.41
20.4214 -8.65678 14.6458
18.5817 -8.80248 14.3133
17.4245 -5.23012 15.3591
20.0169 -1.9554 17.6559
19.4704 -2.04224 15.7323
24.1493 -2.04609 15.125
22.776 -1.97812 13.7212
24.2897 -5.77115 7.6875
24.4429 -4.95133 10.1675
23.1563 -4.44841 10.7571
20.3595 -6.81908 9.99665
18.2766 -2.41112 9.41777
18.3668 -4.03455 8.29749
16.839 -4.38906 3.72351
17.8924 -3.6145 4.57575
20.1393 -0.294636 1.7262
18.6192 -0.248701 2.99916
17.6428 3.37912 5.40206
16.8796 3.01592 3.61185
13.0789 5.30369 1.69835
14.5126 5.41934 1.85958
18.554 10.0214 -1.2291
16.8385 9.6522 0.359752
15.556 9.09886 1.75507
14.5741 7.99205 8.33567
14.001 9.9648 6.2055
12.9499 10.6804 4.02295
8.38508 11.7311 1.83546
9.76307 12.3882 3.1651
9.91553 18.0899 8.35559
9.6065 17.0309 5.55186
8.03961 15.5142 4.3055
3.14487 12.8967 1.3164
3.68136 14.7668 2.58943
4.36512 16.4239 3.40005
-1.01299 16.857 7.53762
1.13819 17.3309 6.81827
2.76721 18.2777 6.41433
4.61203 20.903 10.1454
4.23106 18.9606 9.86014
2.32041 18.187 14.0815
2.71398 16.9573 12.6723
0.590392 10.8661 12.8782
1.35986 12.6622 13.1786
0.89462 13.7235 12.0942
-2.62543 16.7808 13.6869
-2.52027 15.2289 12.4005
-5.2615 15.4502 9.90484
-6.96182 18.8015 9.32597
-5.46848 22.8796 11.126
-5.29788 22.2175 9.77164
-2.47488 22.1672 6.19326
-2.12922 23.1916 7.86164
2.70063 24.7955 7.74863
0.84905 25.5597 7.80419
0.232141 28.5573 4.36236
-0.655043 28.3755 6.03394
-4.47894 28.4276 5.53487
-8.29091 29.7859 2.3563
-6.38284 29.5121 2.45312
-4.85252 29.9373 -1.98886
-3.82805 29.9717 -0.342414
-3.57722 34.8499 -0.104696
-3.24642 33.5539 0.675533
-1.65533 33.4619 5.47095
-3.28736 34.0093 4.52012
-6.5837 36.1935 6.87175
-5.37684 36.6899 6.06129
-5.82284 43.5212 5.17384
-5.3766 41.4898 6.37169
-4.82462 39.9914 7.64337
-8.52819 46.0467 12.9438
-7.29069 43.3848 12.0197
-5.78895 41.6283 10.8987
-7.01347 37.8175 13.6233
-5.5068 38.9736 13.6802
-3.19212 35.4737 11.6966
-2.48799 37.194 12.352
0.974484 40.4721 13.1462
1.84074 38.6994 11.8904
0.533614 38.6477 10.4451
-0.700782 37.4014 7.0667
-1.21071 39.9905 3.38547
-2.30279 39.3548 4.17707
-5.28416 39.1106 1.72771
-9.37659 36.4021 2.86875
-8.22364 36.678 1.30173
-9.69482 35.4294 -4.7547
-7.98812 34.4473 -3.42607
-9.06991 34.6089 -1.8212
-12.8695 31.9696 -1.73157
-11.4591 31.7296 -1.15153
-9.38056 29.3518 -4.69147
-9.92302 29.0484 -3.28127
-9.17725 25.2878 -0.454059
-8.51324 25.9159 -1.59969
-3.59206 24.2483 -2.5331
-5.46887 23.9712 -2.67176
-6.58836 20.5366 -3.93335
-10.7733 18.0925 -5.47318
-10.6889 18.7386 -2.66163
-9.28302 18.3553 -2.31079
-7.58028 13.5694 -2.24013
-9.29203 14.5262 -2.62223
-17.8892 13.9372 -4.33995
-15.1226 13.8496 -3.37516
-12.9764 13.4797 -2.06967
-14.1658 11.633 5.18629
-13.9445 10.5966 2.44946
-14.4944 10.6171 -0.0434555
-15.367 7.8691 -3.71609
-16.7795 7.23226 -2.55541
-17.1642 8.34713 -1.56165
-24.3774 9.81142 0.437405
-22.3858 8.844 -0.354265
-20.8189 7.7799 -1.07137
-18.7198 2.72616 -1.11036
-20.6249 3.04796 -1.82935
-21.0715 4.31421 -2.51196
-23.7143 2.90227 -4.92308
-27.0394 -2.81848 0.731747
-26.6256 -1.26699 -1.73113
-25.7167 0.0454476 -3.65121
-25.7508 0.0231593 -8.89059
-25.9554 -1.68202 -8.01642
-26.9075 -1.62773 -6.79547
-34.0279 -3.47651 -5.9428
-31.6535 -3.71778 -6.34162
-29.8081 -4.00887 -6.80646
-24.5551 -7.67826 -7.13195
-26.7118 -7.56815 -7.4148
-28.5335 -7.36965 -8.11839
-31.4269 -9.71248 -8.00588
-31.3152 -11.4518 -12.4853
-30.3811 -11.5383 -11.2514
-26.6084 -10.5549 -11.9785
-27.6163 -8.98242 -11.8102
-32.9429 -4.33738 -13.1613
-30.7848 -5.20575 -12.703
-28.8082 -5.35452 -12.7207
-23.5514 -3.56985 -16.3745
-25.0978 -3.13548 -14.6338
-26.1703 -2.73759 -13.0003
-27.4568 0.924 -12.6308
-33.1561 -0.977353 -10.6927
-31.5805 0.158212 -9.56055
-29.9456 1.15323 -9.8266
-26.5361 4.71186 -8.70382
-27.8901 4.40065 -7.25739
-28.2991 2.98506 -6.82287
-30.5182 1.76462 0.0300216
-28.9927 2.63451 -1.48337
-28.0879 3.34618 -3.00175
-25.8973 7.67529 -3.36955
-25.3429 6.85764 -1.71182
-25.2147 5.40151 -1.66396
-23.1021 -0.301699 1.17672
-23.055 2.39471 1.24795
-23.444 4.3676 1.5525
-23.7603 6.37597 4.96057
-22.1335 6.63696 4.22896
-16.9195 7.55535 3.4464
-18.377 7.2496 4.72222
-17.8701 8.37728 11.03
-17.8984 7.83611 9.14597
-18.362 8.84209 8.10226
-18.9925 12.3321 10.0295
-17.2951 12.339 9.29414
-12.5636 12.1032 7.97164
-12.439 13.0955 9.62636
-13.6437 12.8264 10.5033
-14.4963 13.5028 15.2101
-12.5589 13.626 15.0508
-12.1411 14.2564 13.652
-7.42752 20.1167 13.4734
-8.29076 18.0686 13.7824
-8.96142 16.3014 14.1021
-5.64525 14.0285 16.4449
-6.5328 15.2651 16.67
-1.98803 18.0422 22.6996
-4.24932 16.4662 20.8101
-4.22496 16.7188 19.2627
-1.31257 22.4798 20.0757
-1.30458 20.303 19.319
-0.952109 18.6284 18.493
4.00379 14.5888 16.8454
2.75512 15.4699 19.0158
1.39794 16.1184 20.2025
1.55742 15.5009 24.0808
2.29167 17.1558 23.737
4.83872 21.2235 24.8204
5.01871 19.3245 25.3004
11.9422 18.7153 27.4239
9.72195 18.3219 27.5571
7.81899 18.1231 27.5671
4.62973 17.6155 34.4843
5.72136 17.369 32.4984
7.11735 17.0385 31.1123
8.33011 13.4844 30.3249
4.70855 13.0921 26.5736
7.69285 11.8969 25.9597
8.36145 11.3221 27.2312
11.6709 12.1472 29.5524
13.02 10.6747 28.2149
11.9592 10.2275 26.688
12.9491 10.3864 22.2958
13.1264 8.54016 22.5319
12.4227 8.02873 23.7465
8.89899 5.07663 27.2478
10.487 3.81549 24.6233
11.9107 4.32475 24.4082
17.5243 -0.667247 24.9799
15.9062 0.677785 23.9772
14.275 1.6366 23.227
14.9984 0.249752 19.7859
13.6182 -0.741776 20.5038
9.91974 -6.98818 22.7678
11.4373 -5.80408 21.5755
12.4469 -4.49157 20.6144
13.8305 -6.33173 15.8939
14.0823 -8.18004 18.2118
13.5003 -6.82457 17.8318
timestep
-3.25438 -51.8578 -11.7614
-5.13076 -54.8581 -15.7134
-4.48854 -52.8637 -14.1664
-3.43159 -51.5824 -13.1554
-0.917114 -47.5986 -14.8207
-2.83598 -47.2936 -15.0521
-3.7891 -47.9672 -14.03
-7.26485 -45.1283 -11.9415
-6.6699 -45.5596 -13.8426
-8.31753 -41.5154 -19.8804
-8.31233 -43.4229 -17.5313
-7.39919 -43.0582 -16.3615
-10.0292 -37.8118 -13.4697
-7.50267 -38.0901 -14.2862
-7.66569 -39.3771 -15.8621
-8.35173 -39.3095 -23.0455
-8.18521 -37.5835 -20.6134
-7.58894 -36.3901 -18.3816
-7.8564 -32.7416 -17.2855
-6.51424 -29.4315 -21.4098
-8.21013 -30.4796 -21.4214
-9.02329 -30.7001 -20.2127
-11.0175 -34.0369 -23.0153
-11.4439 -33.6482 -21.207
-16.6322 -32.6176 -14.1552
-15.4654 -33.4643 -16.7491
-13.4686 -34.4731 -18.0526
-11.7599 -38.5181 -18.7662
-13.1087 -38.3184 -18.0391
-18.5004 -44.1068 -14.5176
-16.1439 -42.5493 -15.2823
-14.0496 -41.4012 -16.0123
-13.6822 -43.8734 -12.3821
-11.6021 -43.3394 -13.261
-11.8119 -44.2291 -15.0408
-11.2857 -47.9539 -15.5096
-6.56072 -48.092 -17.5754
-8.31284 -47.2868 -17.8538
-10.2591 -44.2344 -21.5954
-8.86821 -45.5186 -21.1619
-4.33651 -44.1714 -21.925
-5.48502 -43.7288 -21.0948
-3.13816 -40.2229 -18.8063
-4.07408 -40.3663 -19.9991
-3.96977 -36.4577 -22.7526
-3.04623 -37.4343 -22.1517
4.29423 -37.7631 -21.7388
2.14461 -36.7133 -21.6013
0.382386 -36.0871 -21.1715
-2.19184 -34.0866 -14.774
-0.468532 -32.9013 -16.8799
1.05996 -33.192 -18.9003
4.99692 -31.2611 -20.8594
4.63978 -31.546 -18.966
10.1253 -33.3764 -12.5082
8.92141 -31.899 -14.81
7.38031 -30.7129 -16.5205
13.7683 -27.9292 -17.0269
11.3721 -27.7756 -16.6906
9.41565 -27.5069 -16.2739
6.37721 -25.3554 -15.5003
8.39909 -26.055 -11.0148
7.19402 -24.7637 -11.8354
5.88645 -22.2866 -7.94721
6.89733 -22.1008 -9.02122
9.97124 -18.4406 -11.3775
9.15782 -17.9527 -9.26719
9.66193 -19.5504 -8.22028
13.5092 -21.0976 -5.83199
12.0758 -20.5668 -5.58459
11.2628 -20.0547 -1.06636
12.0521 -19.217 -2.0425
15.0995 -18.6673 0.197576
13.4268 -11.8383 -2.14611
15.5396 -13.9033 -2.10166
17.0214 -15.5703 -0.791794
21.7516 -14.776 -1.31783
20.6236 -14.5556 0.237122
19.7901 -16.9435 7.23345
20.2028 -14.4555 5.55188
21.4376 -13.1314 3.66207
26.0784 -10.0107 8.43083
25.2979 -11.467 6.89117
24.5914 -12.5908 5.50784
25.5858 -16.069 6.64416
25.228 -18.1595 11.0227
23.927 -17.5741 9.69712
25.2997 -12.604 11.6678
23.851 -12.6894 10.4508
22.9271 -13.936 10.3766
20.1256 -13.7473 13.6217
18.6382 -12.6699 10.8206
19.5599 -12.7339 9.51639
22.175 -8.68202 10.4389
21.3746 -9.4367 8.83074
22.225 -8.26901 5.20631
26.4916 -9.11644 3.27581
25.0457 -8.21171 2.47788
22.5171 -2.04551 -0.446119
24.0443 -4.58017 -0.927448
24.3106 -7.13823 -1.0049
23.2837 -10.1945 -4.25905
24.7264 -8.80032 -4.37407
19.7868 -6.89395 -9.35333
22.446 -6.09038 -8.11778
24.8197 -6.47525 -7.35945
30.9778 -7.01141 -9.112
29.049 -5.82882 -9.42792
27.5553 -4.57743 -9.19046
27.5777 -1.40807 -11.2513
23.5451 0.72528 -12.3613
24.9278 1.32305 -11.2976
23.7785 0.0474027 -6.34755
24.1856 1.51996 -7.59291
23.8065 7.75714 -4.16236
23.8521 5.28163 -4.9585
25.0449 4.81458 -5.80208
28.3521 6.59165 -4.70407
30.2968 6.27325 -0.0439893
28.5186 6.75674 -0.887027
24.1812 8.50683 -0.316237
25.5752 9.15402 -0.564737
27.0955 13.5856 -1.83475
25.9788 12.9416 -0.341205
24.2016 13.5576 3.97625
23.8385 14.6563 2.3803
21.2104 18.3645 1.47611
21.7398 17.8329 2.66301
21.4374 19.3227 10.0829
20.7077 19.162 7.84236
20.1999 18.7287 5.97452
14.3013 15.1051 2.91606
15.1705 16.9899 5.02384
16.4817 19.1745 5.51928
15.5192 23.8358 4.07423
15.1188 22.7011 5.67934
11.1301 22.0456 13.2614
11.734 23.3095 10.6112
12.2499 23.6242 8.06687
8.29762 22.7142 3.42085
8.99809 24.1272 4.93631
9.78924 25.5617 5.94258
9.5542 32.4841 6.18208
8.77089 30.4101 6.84411
7.89085 28.6911 7.22107
4.60482 27.0683 9.89601
4.37637 27.6408 8.03186
-0.323127 28.4513 5.73469
0.713243 28.5892 7.41404
-2.8887 30.8843 12.4373
-1.9631 30.6747 10.776
-1.23896 29.3743 10.6062
-1.48666 26.1387 14.0225
-2.99738 27.0867 13.148
-6.22013 26.6866 15.0033
-8.9457 29.3966 15.1523
-11.4915 29.4589 19.3313
-10.1967 30.2245 18.7193
-9.56251 33.568 22.8257
-9.26705 31.8659 22.0197
-11.3439 29.3701 25.2596
-9.64163 28.9849 24.3756
-11.8261 25.7887 21.8471
-9.95943 26.2248 21.6804
-8.3754 25.7295 18.2786
-11.7823 26.1534 15.118
-9.91046 25.5914 14.844
-6.82846 24.5208 11.1553
-8.42997 25.5129 11.3955
-9.34571 28.1164 7.4239
-9.84846 26.7369 8.02978
-13.2904 23.2096 6.63979
-11.6901 24.1095 5.9332
-12.7844 23.244 1.36311
-12.6237 24.3952 2.20042
-14.5244 29.283 3.53911
-13.8173 28.7411 1.3089
-14.8615 27.1865 0.892357
-14.2124 25.052 -6.00921
-15.8668 26.8744 -4.40306
-15.9943 28.5632 -2.42049
-20.4951 26.8808 -1.76517
-19.5283 28.3914 -0.952251
-19.6851 27.2911 4.17683
-19.0379 28.5709 2.71984
-20.7269 34.7588 3.67438
-18.9756 33.2989 3.63669
-17.5891 31.8873 3.89446
-16.4509 30.3447 7.18717
-11.678 31.4635 7.15696
-12.8339 31.0851 8.16647
-12.3367 32.9527 11.4695
-12.1409 36.669 13.717
-12.2251 36.6836 11.8128
-6.41238 38.2925 14.7536
-8.1694 37.3749 13.7221
-8.55896 36.7359 11.9052
-7.8567 32.0606 12.2303
-7.28504 33.1486 11.4424
-4.29107 32.1654 7.95065
-5.43395 31.4743 8.66235
-6.00657 26.7604 7.8147
-4.98957 27.7128 8.43277
-0.461179 25.2182 9.74028
-2.1477 25.2361 8.7598
-3.56664 22.1081 7.09912
-8.84971 20.2213 7.44567
-7.09766 20.6692 9.63446
-5.67195 20.1395 9.56195
-4.41083 15.6713 9.76378
-4.64119 16.7692 8.19043
-0.374259 16.6226 2.0501
-3.14868 16.9591 2.95182
-5.00281 16.123 4.41597
-11.1487 17.5038 1.77427
-8.61005 16.0724 1.15785
-6.93812 14.2483 1.77388
-5.02516 9.74618 1.8237
-6.1022 9.84492 0.269634
-6.40535 11.1391 -0.342426
-11.7017 12.3385 -3.7748
-9.56747 11.479 -3.90175
-7.96479 10.3773 -3.75804
-5.58822 5.82032 -6.19817
-6.9542 6.86301 -7.07059
-7.07603 8.34921 -6.97866
-8.79616 10.3265 -9.7701
-4.59653 5.60974 -14.4719
-6.83251 7.30846 -13.3895
-9.09058 8.47612 -13.0745
-12.968 10.7648 -13.7305
-12.4355 10.3962 -15.5846
-11.7226 8.97313 -15.7728
-11.3138 3.22933 -19.422
-11.9325 5.43273 -18.9465
-11.9376 7.39723 -19.181
-8.67388 10.3666 -24.2455
-10.4869 9.33747 -23.3951
-12.1073 8.4393 -22.7695
-13.594 5.10594 -23.7648
-18.0431 5.34972 -22.176
-16.7341 6.05844 -21.7358
-16.0085 8.35162 -18.5518
-16.3454 6.62197 -18.0301
-22.148 3.7969 -14.6659
-19.833 4.1452 -14.2816
-19.1106 5.62178 -15.5293
-20.4823 11.3755 -16.7893
-20.0011 9.97062 -15.0637
-19.9017 8.76709 -13.5111
-20.7075 8.84913 -9.73792
-24.7811 11.4513 -4.19214
-23.6899 11.3654 -6.20434
-21.8972 11.1628 -7.02747
-15.8665 12.7469 -5.12829
-17.6895 12.8322 -5.9045
-19.0683 12.7599 -5.1659
-19.4948 17.1429 0.718718
-19.919 15.4122 -0.68956
-18.921 15.1363 -2.33974
-14.7236 17.8384 -2.15397
-14.6323 16.6083 -0.732089
-15.4217 15.2264 -0.972408
-10.0405 10.7546 0.479133
-12.6553 11.2132 0.0754538
-13.5372 12.732 1.0395
-13.4566 11.3664 4.74284
-12.1655 12.6569 4.55911
-9.28941 15.3858 6.89558
-8.71608 13.7715 5.7091
-4.81666 8.68046 6.91825
-5.38878 10.3821 6.45929
-6.47655 11.1037 7.37956
-8.0867 9.74962 10.5641
-6.53011 10.4998 11.1009
-4.26816 14.0106 13.3865
-2.86679 12.6435 13.0834
-3.32738 11.2664 12.9357
-1.42025 6.98041 17.5534
-1.92338 7.64334 15.7448
-2.44112 9.01969 15.9172
-4.60422 10.9109 22.1759
-3.0511 10.7181 20.3589
-1.63775 11.0511 18.9858
3.30424 10.992 18.8631
2.05956 11.3033 17.8868
2.90462 9.56002 10.383
2.585 11.1061 13.2152
2.60017 10.2176 14.3706
5.90759 5.12131 9.75826
4.92725 5.95821 11.7757
4.12273 6.93053 13.2628
-0.37889 2.5697 16.9221
1.98949 3.59345 16.5428
3.68888 4.62247 16.2461
7.40983 3.48825 17.4714
7.15665 3.1966 15.6229
7.64924 2.54787 10.925
7.26481 1.38499 12.3445
11.9986 0.67406 12.9031
10.9627 -1.41379 13.0365
9.70435 -1.29437 11.5498
12.8377 -4.5758 6.89156
10.8581 -4.07175 7.81217
9.09241 -3.7473 8.60861
6.30489 -5.95384 10.0481
-0.708016 -3.0356 12.2596
1.97723 -3.95559 10.6369
2.79905 -5.14078 11.104
1.42114 -10.1509 15.2875
1.83592 -8.0223 14.2203
1.5436 -8.53284 12.3052
2.45301 -12.5189 9.36813
0.862813 -11.6714 8.75683
0.0414492 -10.9074 9.79606
2.29691 -14.6302 13.458
-0.700635 -13.339 13.8235
-1.43628 -12.9023 12.6481
-7.67202 -10.1867 12.2896
-5.39478 -10.1916 13.2169
-3.6327 -10.2008 14.1339
-2.71987 -6.97916 16.1597
-2.82299 -8.41867 17.2856
-1.28452 -12.7444 22.2499
-2.63445 -11.1389 21.1552
-4.0743 -9.82282 20.5747
-8.01363 -7.15835 23.3659
-7.90739 -9.95714 23.4044
-6.97945 -8.88711 22.7332
timestep
-5.51466 -53.1153 -9.8272
-4.74219 -51.694 -14.3007
-3.98693 -52.0491 -11.7903
-5.23817 -51.7025 -10.3432
-4.12366 -47.8031 -7.21898
-5.45016 -47.25 -8.56249
-6.41221 -48.3171 -9.0008
-11.2003 -48.1416 -9.57656
-9.82119 -47.1445 -10.4311
-10.5924 -40.4249 -13.9077
-9.72227 -43.0625 -12.9308
-10.7007 -43.811 -12.0707
-17.4505 -45.147 -12.9612
-15.3799 -43.7792 -11.9233
-14.1375 -42.6114 -13.017
-15.635 -35.6369 -9.72339
-14.1869 -37.5908 -11.4313
-14.3537 -38.8594 -13.5849
-12.0796 -37.9666 -16.5584
-11.4233 -38.0877 -21.869
-11.8611 -39.6945 -20.9048
-12.9599 -39.7707 -19.7696
-15.0064 -43.8524 -21.741
-15.2903 -42.8358 -20.107
-20.1406 -39.7504 -16.5316
-18.6006 -42.3254 -16.1035
-16.4913 -43.5889 -16.5859
-12.6685 -45.9413 -15.0315
-13.998 -46.1957 -15.7006
-17.7553 -51.8533 -18.1432
-15.0179 -51.063 -17.2076
-14.6011 -49.852 -14.9246
-17.2395 -52.1277 -8.34213
-15.627 -51.5146 -9.89423
-14.4248 -51.0175 -11.3296
-11.4919 -52.5157 -9.34365
-9.64004 -54.2489 -13.2692
-8.93084 -52.8891 -11.9532
-10.0693 -48.943 -14.4604
-8.34888 -49.6467 -13.7674
-4.41252 -47.2137 -15.2453
-5.27524 -47.3354 -13.9876
-3.75315 -44.0281 -10.9599
-4.92627 -44.2923 -11.8292
-7.22367 -40.2324 -11.2332
-6.32127 -40.8278 -12.3095
-2.90951 -36.0988 -15.9837
-4.86607 -37.2606 -15.6102
-4.54421 -37.8831 -13.6949
0.905285 -37.7525 -6.77556
-0.923157 -36.8981 -9.01133
-2.73369 -36.4594 -10.7055
-6.14516 -32.785 -9.01009
-4.49337 -33.2139 -9.99469
1.53535 -29.294 -15.123
-0.654045 -30.2373 -13.3579
-1.85614 -30.5168 -11.0227
-1.46754 -23.418 -10.8511
-0.682536 -25.4559 -10.1486
-0.469891 -27.3017 -9.5154
0.383728 -26.8166 -5.73859
0.739201 -23.6064 -2.0781
0.123478 -23.475 -3.91383
-2.68752 -20.2534 -6.11872
-1.32139 -20.3041 -5.31691
4.17319 -16.4912 -2.1704
2.02805 -16.755 -2.95692
0.105127 -17.1563 -3.69104
-4.48167 -16.1213 -3.50903
-3.16532 -15.4046 -3.91025
-4.72266 -11.0021 -4.65369
-4.31278 -11.8832 -3.4301
-5.85368 -10.6501 -0.190529
-3.06585 -16.2451 3.7762
-4.68409 -13.8404 3.85982
-6.37191 -11.9495 3.35715
-10.2273 -10.8872 6.3739
-8.18483 -11.0517 6.54458
-5.5882 -6.26553 12.202
-6.14912 -8.66891 10.7532
-7.01307 -10.9711 10.1745
-13.0859 -10.3485 12.7301
-11.2748 -11.5777 12.4889
-9.7632 -12.7384 12.0296
-11.1137 -14.6172 9.04003
-8.06598 -16.4514 5.90083
-8.32865 -16.9439 7.83357
-3.66373 -14.1979 8.46381
-4.8442 -14.4013 9.98723
-5.69105 -15.6616 10.1516
-3.32463 -19.4782 13.1775
-5.83006 -17.7909 14.4864
-5.73858 -16.346 13.9165
-3.81531 -11.7257 14.8086
-3.51249 -13.6569 15.1198
-1.36722 -14.7645 17.9486
1.18678 -12.6402 21.4742
-0.196087 -11.9643 20.1973
-6.40433 -7.98913 20.5075
-3.49127 -8.37484 20.604
-0.909486 -8.2783 20.0857
1.09003 -5.33742 23.9956
1.36287 -6.04116 22.132
3.62141 -5.10823 15.2079
4.44807 -5.09292 18.0275
4.74171 -5.80737 20.5121
8.26956 -9.97362 24.4201
8.21854 -8.17074 23.0389
8.15643 -6.36937 22.2769
11.1124 -4.09149 22.0605
9.12521 -2.02124 18.4649
10.6573 -1.38768 19.5386
7.51947 1.4957 22.3954
9.33552 1.37529 21.6513
14.1165 6.07839 24.5864
12.4059 5.04019 22.7801
11.4073 3.99732 23.4766
10.7806 5.81243 26.7262
8.47504 9.62065 28.869
8.44898 8.86382 27.1321
6.51595 10.8578 23.2202
7.25025 11.2855 24.4842
8.38824 15.8894 24.5009
6.66832 14.9693 24.8556
2.23294 17.5039 26.9167
3.55841 17.1218 25.4441
3.98536 19.0239 21.0573
3.53291 19.4743 22.3879
3.52634 25.7994 22.6055
2.33151 23.8549 22.2067
1.0746 22.3971 21.8783
-5.93822 20.4121 24.3811
-4.3252 21.9383 22.312
-2.5687 22.2463 20.4865
-3.93269 26.5664 18.6426
-3.0377 25.0245 17.7981
-3.66499 20.4381 12.8928
-2.29742 22.9231 13.7474
-1.81885 25.3774 14.2507
2.32009 31.5457 12.7854
0.717808 29.8868 12.3988
-0.695467 28.4736 12.4223
-6.55198 29.2339 9.34248
-4.39867 28.5224 9.0509
-2.56654 27.778 9.17016
-0.481462 30.227 4.90171
-1.06577 28.5938 5.75644
3.80175 27.0798 4.65035
2.00711 26.5368 4.8783
-0.213768 20.3575 4.58638
-0.002172 22.3166 4.58748
1.43819 22.7339 4.80291
2.1787 20.9634 0.567474
3.38802 21.9611 1.74911
5.98625 24.2523 -0.00562519
6.70629 27.9324 0.413693
11.0496 28.7388 -1.75165
10.0443 29.347 -0.793927
10.1439 34.0207 1.01131
10.7018 33.0071 -0.700367
12.9416 34.6983 -5.04068
12.5896 35.1795 -3.17493
15.2194 39.0028 -2.38728
13.2408 38.8087 -2.51921
11.4538 40.3007 -5.45059
7.81552 38.8686 -2.11309
8.16757 38.8459 -4.08232
6.3473 36.5786 -8.24061
5.79882 37.9445 -6.85079
1.58728 40.4077 -6.40891
2.25475 39.1147 -5.90137
0.196326 35.5194 -2.81948
-0.257328 36.7653 -4.27662
-4.43324 36.0202 -6.61294
-3.91349 36.7285 -5.3817
-6.69707 40.4418 -3.45607
-8.15219 38.5955 -3.3778
-7.2466 36.759 -3.47789
-6.94417 30.7482 0.163962
-8.70245 33.1803 -0.226536
-9.89476 34.5555 -1.96242
-13.6399 37.2123 -2.56499
-12.9777 35.9386 -3.86624
-11.4181 39.6354 -6.62164
-11.1578 37.6526 -6.67668
-6.3136 33.2199 -10.5108
-7.41677 35.0379 -9.62692
-7.99228 36.4144 -8.44197
-6.08038 39.846 -8.16515
-1.44768 38.9527 -8.6145
-2.58493 38.0271 -8.6935
-1.03622 34.5945 -8.31924
2.86909 31.4012 -8.5732
2.05119 32.5167 -7.34505
5.10016 31.2634 -2.08058
5.1188 33.2451 -3.13459
5.01078 32.4749 -4.9191
9.20043 31.3906 -6.85846
8.07748 30.6823 -6.19804
6.96152 26.2562 -5.78036
7.82102 27.1013 -4.84617
9.71918 24.6534 -1.22766
9.88056 24.7267 -2.8089
13.4498 22.6541 -5.07739
11.8811 21.819 -4.02035
12.4744 19.1353 -1.31877
6.97598 18.9953 -0.809812
8.38941 16.5842 -1.39908
9.57647 16.9173 -2.23404
10.0328 17.0855 -6.81475
8.34225 16.7259 -5.78655
2.93553 15.2689 -4.9944
4.56729 14.2857 -7.27024
6.89595 13.9141 -7.89715
11.2236 9.09205 -4.68634
10.6268 10.3484 -7.35005
9.85642 11.8976 -9.22736
13.2738 13.1782 -12.431
12.2755 11.8448 -13.2482
10.8816 11.6838 -12.8678
4.33879 12.329 -16.1561
6.26307 10.9631 -15.4728
8.13007 10.5027 -15.2583
9.68448 6.75659 -20.3734
8.77849 7.14009 -18.6923
8.79552 8.67886 -18.5466
8.08918 9.9878 -21.9641
6.15528 2.82499 -23.9169
7.26462 5.45954 -24.9345
8.47167 7.68558 -25.0967
12.0639 11.1406 -29.2776
11.7559 10.1073 -27.7003
10.6153 9.02337 -27.9512
8.78972 4.91152 -34.1128
10.0509 6.14528 -32.5521
11.044 7.37313 -31.3633
15.7894 4.75388 -34.5629
14.5356 6.64755 -34.2959
13.5483 8.28682 -33.9469
11.7713 9.86326 -36.9377
7.80948 11.9838 -37.1676
9.04643 12.3566 -36.3298
7.9014 14.632 -33.204
7.90044 12.8516 -32.7047
7.4241 6.31156 -29.5249
6.45722 8.35724 -30.3641
5.92172 10.1652 -30.9303
-0.120846 13.2813 -33.1851
1.4774 12.6788 -31.6079
2.86342 12.2201 -30.1495
0.928295 13.0388 -27.0432
5.87081 10.7691 -26.962
4.52695 9.43343 -25.723
3.21218 10.7678 -25.0205
-0.074929 13.0969 -21.6385
1.17771 11.9459 -20.8337
2.61614 11.8502 -21.4333
5.66577 4.86856 -20.2944
4.7478 7.04307 -20.0619
3.83139 8.72931 -19.6109
0.658458 7.60216 -15.5238
2.40784 8.21958 -15.0448
3.6468 7.92036 -15.9476
9.66212 5.11086 -14.5189
7.19085 5.77939 -13.9163
5.28356 5.67762 -13.364
4.76046 3.41801 -10.1544
4.27001 5.071 -9.67762
5.65999 9.32311 -7.46238
5.07349 7.53673 -6.98705
3.4613 6.10777 -0.814943
3.98772 6.50239 -2.65665
2.97467 6.78842 -3.78975
-0.890981 7.2843 -2.70635
0.0372881 8.94403 -2.55675
1.72543 13.6977 -2.72812
0.610475 13.5074 -1.2243
0.66623 12.0574 -0.628776
-1.33295 10.4207 5.19388
-0.148245 10.4249 3.7234
-0.181186 11.8762 3.0788
-3.30278 17.1245 5.42401
-1.5982 15.7019 5.51076
-0.0963745 14.4225 5.89081
-1.42231 11.7267 9.46617
-0.101485 12.0075 8.78734
5.61853 6.89604 9.91654
2.81651 8.61765 10.5122
2.10285 8.91396 9.16844
4.78761 5.07911 4.37747
3.10731 5.63154 5.89726
1.46511 5.81976 7.03619
3.58032 -0.337997 9.74657
2.36127 1.80562 10.6331
1.19138 2.86591 9.41202
-2.33301 1.20758 9.14976
-2.12157 1.96356 10.8154
-2.96095 3.3455 15.944
-3.00995 2.08666 14.4801
-3.52658 -4.39023 14.0878
-3.8399 -2.40391 15.2302
-4.40325 -0.845592 16.3209
-8.88642 -3.81394 18.4288
-6.962 -2.87319 19.2848
-5.44404 -1.90162 19.8344
-2.41933 -3.15875 21.8676
-5.78017 -6.25633 28.1243
-5.17955 -5.52687 25.0008
-3.77347 -4.96984 24.8144
2.30308 -7.90761 28.1564
0.0752582 -7.5779 27.3988
-1.84909 -7.16631 27.1305
-4.20434 -11.2653 29.4099
-4.66499 -9.60246 30.2227
-3.43563 -8.63798 30.3331
-2.59631 -5.93351 35.8165
-0.821819 -7.94448 34.013
-1.52871 -9.27108 33.5255
-0.494548 -15.2166 38.209
-1.09941 -13.3606 37.071
-1.86589 -11.6326 36.5469
-2.38778 -9.57356 40.0022
-0.54619 -9.71096 39.6229
5.45298 -8.42802 39.8675
3.75338 -9.66101 40.8341
2.39623 -10.6705 41.7861
1.44775 -10.4007 46.1988
1.95571 -13.2325 45.7558
2.58411 -11.936 45.4596
timestep
-36.0943 -27.6622 -17.8912
-40.1818 -27.3799 -17.4645
-38.13 -28.4435 -16.0682
-36.449 -27.4596 -16.4533
-36.7282 -24.7507 -11.8544
-35.363 -24.1282 -13.1376
-34.7104 -25.2725 -13.8576
-30.9595 -28.2319 -12.1735
-31.9178 -26.5641 -11.7647
-28.5937 -22.2144 -6.68138
-30.1865 -24.2285 -7.95072
-29.8536 -24.3447 -9.4313
-25.5542 -19.2735 -9.31114
-26.769 -21.3141 -10.3662
-26.2977 -23.251 -10.245
-19.3144 -21.4818 -5.0296
-21.5752 -22.5255 -6.63792
-22.9102 -23.4623 -8.58228
-22.6872 -27.2569 -8.19334
-28.0421 -28.8092 -8.11859
-27.3408 -27.3615 -9.07824
-26.0538 -27.4885 -9.87955
-23.8763 -27.9876 -14.2435
-24.7666 -26.5649 -13.3616
-32.3825 -22.6051 -14.9225
-29.5721 -23.4229 -15.33
-27.9305 -25.2847 -15.0252
-29.0789 -28.9637 -17.8882
-28.8093 -27.5045 -18.1473
-29.5835 -24.9521 -25.922
-29.0297 -26.6427 -23.5299
-30.3591 -27.0165 -21.4695
-34.8554 -31.9811 -25.1715
-33.6086 -30.6806 -23.7066
-32.8401 -29.7643 -22.1656
-32.6732 -30.5701 -18.4953
-29.1451 -33.6758 -19.5105
-30.313 -33.4496 -17.9402
-29.2835 -35.1182 -12.9536
-29.2262 -33.6709 -14.3842
-27.4718 -29.4136 -13.123
-26.994 -30.8171 -13.4788
-22.5087 -31.4518 -11.843
-23.8736 -31.4193 -11.1956
-23.5786 -32.7839 -6.5467
-23.0457 -31.5772 -7.40257
-19.1249 -28.0102 -2.67011
-20.1604 -28.5703 -4.7143
-20.155 -30.4724 -5.20205
-13.6781 -30.5148 -7.33123
-15.2869 -32.1761 -5.47074
-16.9043 -31.7342 -3.67685
-15.9487 -33.1586 1.31462
-15.7123 -31.7519 -0.0247053
-16.1909 -24.8466 0.271693
-14.2631 -27.0346 1.12605
-13.0321 -29.2841 0.95383
-8.98639 -33.3816 0.0786477
-9.55777 -32.6377 2.27731
-9.64711 -30.6808 2.07493
-6.40862 -28.7609 2.50785
-7.51578 -25.6276 6.23363
-8.35884 -27.2769 5.45999
-12.9251 -27.7556 5.2888
-12.0478 -26.6155 5.15542
-14.3974 -21.8151 1.59496
-14.4784 -22.786 3.67729
-14.352 -23.6157 5.46562
-17.0462 -27.1814 6.68119
-16.8894 -25.7565 7.16889
-13.9608 -24.3144 10.8974
-15.4904 -24.2768 10.4624
-16.0846 -20.5893 9.93607
-17.6223 -13.7475 9.92334
-16.7625 -15.8147 11.79
-14.9572 -17.5702 11.8867
-10.8339 -19.3854 11.2375
-11.4686 -18.5199 12.905
-9.20922 -12.9068 9.0604
-9.61337 -13.8699 11.8541
-9.7483 -15.2062 14.0068
-7.76905 -15.999 19.7973
-9.48162 -14.9128 18.5746
-10.5411 -13.8368 17.3278
-12.6821 -10.8088 16.6845
-9.77004 -7.43097 18.3015
-11.0754 -7.36619 16.9341
-13.2616 -4.36163 12.4301
-12.5699 -3.75462 14.1162
-11.2833 -4.3607 14.6667
-12.2091 -1.73473 20.0649
-10.1795 -0.927786 17.5755
-9.36728 -1.99231 16.8266
-4.95984 -3.58326 16.9385
-5.8211 -2.5107 18.2963
-3.2699 -1.19206 20.8435
-7.36953 -0.843359 23.109
-5.71143 -1.65666 23.6445
-4.51293 -7.96177 29.0996
-3.68497 -5.41378 27.7528
-5.17792 -3.62749 26.8049
-8.89092 -3.43704 29.0871
-7.56463 -2.00473 29.1952
-5.91124 5.25461 30.1918
-7.84248 3.22524 30.9328
-8.4478 0.796542 31.6334
-12.6927 5.68011 33.435
-12.1429 3.38008 33.2184
-11.524 1.58771 33.565
-14.7163 -0.476137 33.9548
-18.5841 -1.44516 31.0498
-16.6295 -0.937832 30.7677
-13.4961 0.0493461 27.3271
-15.4896 0.113271 27.3186
-20.1815 1.73162 25.9404
-18.5657 1.75852 23.8498
-17.4223 0.7351 24.141
-14.5691 0.703342 21.6963
-13.8584 1.67334 17.065
-12.7655 1.85768 18.6004
-8.42479 2.70105 17.1826
-9.48374 3.56194 17.762
-9.77941 8.67576 16.1529
-8.9026 7.02393 16.0251
-6.31912 6.71252 11.4109
-6.27504 7.43279 13.316
-2.27422 9.49034 14.8348
-3.29359 9.78101 13.7378
-4.84735 15.6489 13.3042
-3.47657 14.1755 12.1225
-2.45376 12.6985 11.369
-4.44789 10.1058 5.302
-1.96047 11.5364 6.28622
-0.450733 12.4401 8.14937
4.22888 13.494 9.17033
2.79195 14.2254 8.03698
-0.353073 17.8946 2.47075
1.43847 17.8284 4.92465
3.60836 17.5369 6.09878
8.21251 18.0059 2.06069
7.26243 18.968 3.94853
6.35917 19.9813 5.35654
6.27898 21.8931 8.79478
7.46351 23.7396 7.87415
7.61256 23.4823 5.91806
7.37324 26.1456 1.61859
8.81009 25.4041 2.86587
13.5068 25.3363 1.94106
12.1371 26.7227 1.56269
13.0959 32.2083 -1.62404
12.8366 30.9592 -0.175757
13.5299 29.5934 -0.277143
16.3955 31.5415 3.04834
16.7444 30.2915 1.50754
20.0214 28.4783 1.67352
21.1483 26.2754 4.53238
24.514 23.2863 3.14348
24.0693 24.7763 2.75267
27.2721 24.3072 -1.0764
25.6644 25.3677 -0.791586
23.0701 23.3903 -4.14055
22.4665 24.6585 -2.70342
17.9021 26.2122 -1.82456
18.8292 24.5482 -1.77517
16.0483 22.1361 -0.879977
12.0994 20.9839 -3.30579
12.892 22.7252 -2.91838
10.9164 27.5456 -3.83657
10.5528 25.7113 -3.25941
6.15747 24.2377 -4.89673
7.31981 23.7628 -3.8505
5.79582 19.728 -1.6276
6.91082 20.1136 -3.19267
9.09785 17.3873 -6.5274
7.93369 18.3269 -6.38169
2.16333 19.0454 -9.73246
4.37378 19.1205 -8.77081
5.52847 17.5795 -9.11518
8.51702 10.2852 -12.1473
6.56489 12.4988 -12.5308
6.06953 14.9663 -11.7951
3.70058 15.2762 -15.6197
5.34288 16.3109 -15.2866
3.44033 20.3795 -14.4784
5.21765 19.8571 -13.9907
8.8295 25.361 -13.7207
8.10416 23.5916 -12.5477
7.15447 22.0722 -11.5984
7.5992 23.1997 -7.99068
11.3374 20.6753 -7.09348
11.0804 22.1017 -6.91897
14.0959 24.3974 -7.0331
18.9403 25.213 -6.09122
17.6908 23.8278 -6.16369
17.5663 18.1309 -7.11021
18.7557 18.981 -5.32125
19.1912 20.7152 -4.49948
20.8935 20.7423 -0.0232795
21.3773 20.678 -1.44959
25.5681 19.3696 -3.07215
24.663 19.0425 -1.81859
26.2823 16.1662 1.3608
26.5859 17.6867 1.00127
29.686 19.6239 4.06087
30.0266 18.1026 2.78527
33.1202 15.7703 2.705
28.1761 10.0666 2.50156
29.6679 12.6308 2.33114
31.0856 12.6006 1.81107
33.6713 10.4944 -2.1407
31.8796 10.9493 -1.51228
24.1566 8.47202 -4.58915
26.9201 9.57569 -3.96502
29.1835 8.92938 -3.18185
32.2506 2.791 -1.4412
30.2514 3.74608 -3.39799
30.0403 5.68806 -5.01426
28.5782 1.54489 -8.32584
29.7717 2.83064 -9.03907
29.5583 4.2441 -8.50436
26.675 10.0166 -12.4197
27.289 7.72483 -11.8762
27.5355 6.00346 -11.1683
23.8463 2.37211 -12.5653
23.9409 3.85123 -13.7669
25.3822 4.44007 -14.0076
25.2785 5.53032 -17.6336
20.6089 1.08772 -15.4094
21.423 2.3563 -17.8877
22.7942 3.42641 -19.6993
25.7439 3.21803 -23.5007
24.1911 2.14447 -23.9118
22.9004 2.69249 -23.3491
16.1766 1.28977 -24.7336
17.9565 2.68978 -24.1149
19.5354 2.21389 -25.0949
21.8777 -2.8345 -29.0465
21.5828 -0.572182 -28.5831
20.4001 1.07432 -28.6858
19.2448 0.95574 -32.2943
22.3086 4.40565 -33.3969
22.3579 2.88526 -33.226
25.4873 2.16369 -30.7549
24.0478 2.81245 -29.7526
18.9015 5.60452 -27.5395
21.3202 5.45859 -27.3371
23.4012 5.56802 -27.3734
28.0308 11.1614 -25.2925
26.7504 9.17095 -25.0165
25.4957 7.62113 -25.0053
24.152 7.7425 -21.4147
17.2214 6.55076 -20.7155
19.0666 8.04688 -20.9087
20.7704 8.14322 -19.9961
23.1813 9.78694 -15.944
21.4 9.13839 -15.5711
20.922 7.76309 -16.2343
16.3242 3.93068 -17.5512
17.8033 4.81011 -15.9373
18.7192 5.59287 -14.2639
16.7063 5.80399 -9.97871
18.3615 4.82706 -9.57554
19.4915 5.0538 -10.5774
25.5599 4.87026 -5.41742
24.2933 4.59245 -7.82626
22.5302 4.07622 -8.51421
21.1075 0.511654 -7.71531
20.2455 1.78795 -6.66782
17.9315 3.9658 -2.45546
18.8474 2.29187 -3.17511
19.5426 -2.59366 1.21651
20.0549 -0.941769 0.188734
18.9711 -0.518368 -0.723276
15.088 -1.51691 -1.27121
15.1386 -0.295134 -0.00871201
13.2085 3.35506 2.62807
14.8999 2.77587 3.31712
14.9487 1.23869 3.48062
10.6626 0.521176 8.25723
11.5363 1.47627 6.81994
12.2155 0.406475 5.8627
10.5612 -5.92168 9.10817
10.6685 -3.90855 7.84754
10.0553 -2.65045 6.50798
5.70238 -1.57215 5.01669
6.68863 -0.808552 5.9616
4.83529 4.4054 11.5588
6.11116 2.71141 9.0363
5.23758 2.14271 7.89165
0.544931 4.261 3.20173
1.41922 4.57357 5.33591
2.50167 4.59257 6.9704
-2.96336 8.58496 9.35878
-1.83766 6.22177 9.01068
0.112526 6.11204 9.5301
2.03875 7.94407 12.4554
1.5288 6.23428 12.9999
-1.66287 5.63303 16.6622
-0.787264 4.46454 15.4042
-0.831574 -1.18434 17.8183
-1.17134 0.0432951 15.8973
-1.97176 0.981784 14.3979
-2.68054 -2.0769 8.17242
-3.55624 -0.953652 10.0697
-4.30798 0.297315 11.4012
-7.12524 -0.297068 13.837
-14.6855 0.824901 11.3687
-11.9642 0.717558 13.3848
-10.6672 0.782807 12.6491
-6.8812 2.48894 7.73037
-8.66671 3.17416 9.00449
-9.75113 3.86595 10.4181
-13.0218 2.22856 6.77132
-13.4727 4.05288 7.27717
-13.134 4.48549 8.73471
-12.0676 4.55087 13.9817
-15.0528 5.55827 13.0193
-15.5508 4.64434 11.8188
-22.5423 6.70065 9.71671
-20.3327 6.52763 10.2288
-18.3837 6.42347 10.1652
-17.315 10.174 9.28676
-17.5104 9.94385 11.1823
-16.6521 11.3972 17.5408
-16.5652 10.878 15.4063
-18.2268 11.4306 14.5846
-21.5481 14.3538 16.1689
-19.7569 15.8152 14.1591
-19.7011 14.795 15.3181
timestep
-28.6103 -24.2464 34.3621
-24.7222 -24.463 36.1255
-26.0582 -25.2113 33.9581
-27.3916 -23.8594 33.595
-23.6262 -19.7349 33.06
-25.5423 -19.3309 32.945
-26.4468 -20.431 32.2341
-28.9569 -18.1984 28.8708
-27.1487 -18.8093 28.8475
-22.4789 -15.5661 23.5266
-23.9056 -17.5483 25.2928
-25.3702 -17.2014 25.6969
-26.1254 -12.2675 23.3961
-26.2039 -14.3629 21.9121
-27.1432 -15.9476 22.6289
-26.9737 -17.7162 14.517
-27.1493 -16.9032 17.3462
-28.3906 -17.4266 19.5237
-31.1905 -19.4837 21.168
-33.114 -21.2425 26.7115
-32.3449 -19.7636 25.7882
-32.8864 -19.1466 24.4545
-36.9292 -17.4396 22.854
-35.308 -16.4861 23.3309
-29.9795 -13.363 25.4922
-32.2756 -12.4292 23.8544
-34.8491 -12.6974 23.2038
-38.6782 -9.76612 22.359
-37.5454 -10.5635 21.6647
-34.4456 -12.1299 13.5471
-35.9977 -10.9765 15.9338
-36.6001 -9.63163 18.0373
-33.5308 -4.52554 16.8797
-35.7876 -5.31778 16.7733
-37.4796 -6.24206 16.785
-38.878 -5.40446 13.3706
-42.3372 -5.84577 10.233
-42.385 -5.81133 12.0848
-42.3023 -10.3229 14.0427
-43.0278 -8.60275 14.5786
-45.6378 -8.63354 18.3795
-44.0691 -8.52199 18.2013
-44.0015 -12.3046 20.9472
-42.7785 -11.4322 20.4401
-39.0807 -13.808 22.123
-39.6071 -13.4906 20.7539
-34.5672 -15.7571 14.9783
-36.3214 -15.4656 16.5209
-37.7795 -15.2882 17.9531
-42.2416 -21.8226 20.2041
-39.5205 -20.8299 19.4358
-37.7315 -18.9945 18.9184
-32.9736 -17.9734 17.9385
-34.1817 -19.5168 17.5562
-34.5607 -26.7696 13.6366
-33.9942 -24.0102 14.5774
-32.7467 -22.7752 16.4597
-25.1874 -21.3644 16.337
-27.5006 -21.988 16.7335
-29.1725 -22.8124 17.2061
-27.6459 -23.8455 20.5314
-26.8819 -20.6083 24.0466
-26.3087 -20.722 22.2153
-23.1805 -18.3453 19.6806
-23.0143 -19.3096 20.8219
-17.3876 -21.363 23.9275
-18.5278 -19.5708 22.9677
-19.4481 -18.1359 22.0019
-18.4467 -13.4807 21.6443
-17.9753 -14.8039 21.0866
-14.845 -13.9243 17.8035
-14.7815 -13.9051 19.2558
-12.308 -11.4189 20.6562
-10.3081 -6.94761 26.3628
-11.8484 -7.16498 23.8474
-12.4793 -7.66355 21.4246
-14.909 -4.72037 18.5638
-13.1861 -5.72043 18.2794
-12.6206 0.3401 13.2915
-11.6942 -1.83502 15.06
-10.9168 -4.03651 15.9266
-3.91787 -5.92878 13.6386
-5.55731 -4.93071 14.9177
-7.12829 -4.06787 15.7184
-5.00466 -1.16271 17.0965
-0.916809 -1.5219 13.8947
-2.09835 -0.184282 14.7859
-1.40773 4.95919 16.4318
-0.585375 4.31338 14.791
-1.29509 3.31365 13.84
4.05265 0.879526 13.0861
2.44987 2.6984 10.8283
0.974927 2.44801 10.9442
-2.57874 -0.874885 8.55677
-0.652166 -0.577461 9.05986
0.639673 -1.49455 5.53325
3.48117 2.21526 3.73541
3.37823 1.19947 5.38552
3.60929 -4.22183 10.3613
4.86503 -1.72673 9.62262
5.26679 0.566729 8.59263
8.03103 4.94196 10.1261
7.77825 3.05414 10.1014
13.3125 -0.572898 9.93493
12.3927 1.92301 11.4645
10.4255 2.6438 12.801
15.2825 7.67558 14.8546
13.1925 6.69314 14.7934
11.5917 5.62874 14.8411
8.35732 6.68729 16.6139
4.48495 4.63882 14.887
4.77015 5.27252 16.7702
2.28807 4.87399 21.1553
2.80819 3.66277 19.6012
-1.41304 -2.08501 18.2104
0.592692 -0.590541 19.0628
0.362683 0.88322 18.943
-3.11884 2.31474 19.7691
-7.38549 3.25277 17.8424
-5.56593 2.97315 16.9782
-5.64538 3.12319 12.1156
-5.3343 4.05352 13.3749
-5.47938 9.26803 12.7641
-5.77465 7.52388 11.9154
-6.91948 6.08277 7.49882
-5.24389 6.70141 8.1817
-1.33388 7.1705 5.5305
-2.72484 7.61839 5.4703
-5.369 12.2003 0.0507389
-4.13769 10.4657 1.01829
-2.93481 9.09339 1.81845
0.980325 4.00124 2.02749
0.137865 5.64633 -0.341217
-0.150614 8.19491 -0.640101
2.35985 12.0606 -0.477163
1.86486 10.951 -2.13192
-0.928708 8.498 -7.4358
1.35276 10.3243 -7.31328
3.15224 11.1582 -5.65598
9.36833 11.1788 -4.04912
7.80738 12.0149 -5.63598
6.42628 12.2424 -7.0448
5.29221 17.2849 -11.0514
5.8393 15.0696 -10.7622
6.51021 13.2745 -10.7714
7.92683 9.82209 -13.5781
8.02032 11.6849 -13.8961
3.61506 12.5533 -15.2748
5.2494 13.3253 -15.978
4.50273 17.9029 -15.5079
6.35187 17.7398 -15.2057
6.85306 16.6323 -16.093
10.8258 16.2641 -18.7906
10.4038 17.445 -17.2873
13.3754 19.8594 -17.0772
17.1267 19.1639 -17.1134
17.469 14.5448 -18.2904
16.6157 15.7908 -18.7633
13.8125 13.8668 -22.4651
14.0221 13.5368 -20.5047
12.5182 9.34132 -22.7039
12.2771 10.2074 -20.9064
8.46785 8.24698 -18.2141
10.3745 7.79632 -18.496
11.3881 4.36187 -17.5866
8.69447 -0.050204 -15.7519
10.3577 0.888771 -16.3589
15.0153 -1.2769 -17.3721
13.1933 -1.11273 -17.8919
11.5744 -3.77665 -21.6765
12.0573 -3.92532 -20.2676
13.8638 -8.4482 -18.4587
13.4074 -7.46117 -20.0991
12.5781 -9.81985 -24.1821
11.8388 -9.24738 -23.0852
5.60542 -7.94046 -23.0426
7.03948 -9.31532 -24.3663
8.23821 -10.4142 -23.2272
4.81345 -11.8847 -17.8072
5.79938 -13.4428 -20.196
7.08021 -13.9852 -22.3187
3.10174 -14.2161 -25.0436
5.02125 -14.7182 -25.4219
5.13283 -11.212 -28.802
6.48588 -12.287 -27.7699
12.7791 -14.4789 -26.7897
11.2132 -12.7981 -26.9688
10.124 -11.1274 -27.175
10.6668 -7.34714 -27.5755
15.0143 -5.54461 -27.1543
14.2871 -6.70841 -26.5553
16.0225 -7.21182 -23.2138
17.5709 -4.79616 -19.6785
16.764 -4.09584 -21.1802
16.1216 1.69155 -23.4135
17.9153 0.369952 -22.8627
17.245 -0.332056 -21.1729
17.3505 2.25042 -17.1955
16.6418 2.3221 -18.5443
13.8353 5.84874 -20.2101
15.3395 5.57749 -20.0289
16.9222 10.0225 -20.6533
16.4212 9.18281 -19.4233
15.8262 12.4132 -15.517
15.0404 11.0037 -16.4419
11.2899 11.5213 -16.1432
10.3264 13.4162 -10.7082
10.8689 15.0711 -12.9583
11.7715 14.6452 -14.1876
14.6629 17.7889 -12.8999
15.164 16.4507 -14.2702
22.2513 14.0116 -9.47359
20.164 14.7702 -11.4564
18.772 15.9313 -13.1521
20.8928 19.2349 -20.7869
21.2049 17.7409 -18.2691
20.7539 16.3377 -16.2399
23.9018 12.3641 -17.2071
24.9065 14.0304 -17.1196
24.4132 15.163 -16.258
28.2837 17.7491 -11.5613
27.7851 17.712 -13.9483
27.4345 17.3965 -15.8166
31.3079 15.0824 -19.5322
31.5301 15.6701 -17.6754
30.6117 15.427 -16.5198
31.9859 14.1171 -13.1526
39.118 16.9744 -15.4674
37.9129 15.0622 -13.4386
35.5878 14.562 -14.1788
34.3228 12.205 -18.6015
35.9659 13.1396 -18.862
36.8203 13.1135 -17.5672
42.386 14.9946 -14.6097
41.2733 13.9837 -16.3654
40.4923 13.2721 -17.9903
45.3137 13.4994 -23.3706
44.1178 12.3061 -21.7368
42.8492 11.5698 -20.4817
45.3268 9.20133 -18.7626
41.2323 8.86135 -16.2144
42.4044 7.96467 -16.6761
42.844 4.19293 -17.7486
41.062 4.65693 -17.7791
36.9251 0.748219 -19.7608
35.9813 2.66707 -18.5642
37.4781 3.17808 -17.4622
39.2146 1.21738 -10.2087
38.351 1.43334 -12.3502
37.5998 1.35458 -14.1202
34.5155 -0.79926 -13.8471
32.1066 3.83181 -10.1956
31.0632 2.58373 -11.8372
31.2558 0.692041 -12.391
28.5523 -4.00731 -11.8108
27.6603 -2.37452 -11.1418
27.8972 -0.97118 -11.7783
25.427 4.99287 -13.5229
24.9222 2.92925 -12.5397
24.7434 1.12995 -11.7099
20.8624 1.4949 -14.1714
20.2966 0.376092 -12.7532
21.1663 0.561143 -11.4895
17.6982 1.93649 -5.93221
18.5627 -0.52439 -6.63721
19.05 -0.639629 -8.51116
18.0087 -3.30166 -11.1857
16.8159 -1.83968 -11.261
12.7446 0.690489 -12.3899
13.0699 -1.02303 -11.4697
11.5377 -5.8856 -12.5919
10.3335 -4.96571 -11.3557
10.1243 -3.4917 -11.6775
6.89275 -1.07718 -11.8521
8.04531 -0.602486 -10.4818
8.55969 0.0897565 -5.73724
8.46439 -1.8045 -5.95048
7.46564 -2.26937 -7.02803
2.54549 1.61151 -5.90854
4.08951 0.669897 -6.57025
3.9347 -0.863704 -6.46755
-3.00459 -3.69709 -5.67413
-1.27533 -2.62737 -6.85159
0.342501 -1.90254 -7.6477
-0.504899 -1.88713 -12.1801
-1.17755 -1.25384 -11.0472
-5.74371 -5.30623 -10.4973
-5.85068 -2.30739 -11.8922
-5.00175 -1.15303 -11.2678
-9.42872 4.47513 -9.39161
-7.96543 2.65819 -9.03682
-7.05871 0.919951 -8.84423
-7.4351 1.02546 -1.69445
-7.00449 0.0273336 -4.13547
-8.47039 0.155558 -5.41365
-11.341 -1.95667 -3.74597
-11.6321 -0.150648 -3.48
-13.301 3.90172 -1.67005
-12.9397 2.33011 -0.780974
-12.1717 -4.14775 0.799291
-12.6599 -1.95941 1.37197
-13.1229 -0.233539 1.96983
-7.47719 0.631782 5.62847
-9.81031 0.17201 5.69775
-11.6859 -0.395827 5.48627
-13.7427 2.6701 6.3733
-10.3489 9.85948 6.26814
-11.8766 6.99453 6.97993
-11.889 5.88614 5.84091
-9.05637 1.66587 1.88227
-8.97808 3.77851 2.83799
-8.92615 5.6403 3.53396
-9.25725 9.65421 0.506721
-8.46374 10.1506 2.19344
-7.78108 9.18496 3.12611
-2.49746 13.7728 6.94819
-4.53759 11.8159 5.12541
-5.92517 11.3376 5.70127
-6.15531 13.0451 12.3602
-6.67015 13.4746 10.1538
-7.55938 13.5175 8.438
-10.4119 16.1798 7.22751
-8.7671 16.6103 6.54157
-4.96551 21.8522 2.45172
-5.55742 20.3187 4.04578
-6.36098 19.3344 5.51848
-6.63109 22.344 8.72119
-3.93291 22.6635 7.93027
-4.85115 21.4912 8.35878
timestep
-18.3787 -4.0753 11.1597
-14.1735 -1.97618 9.34071
-16.7972 -2.36332 9.79516
-18.478 -3.32844 9.89913
-18.697 -5.21711 3.68752
-18.0022 -4.62534 5.36789
-18.9453 -4.99796 6.50257
-16.9686 -9.39042 8.7758
-18.4716 -8.59661 7.79777
-24.9972 -12.0181 7.07331
-22.1381 -11.4292 6.76401
-21.3121 -10.9762 7.88315
-18.3439 -12.4656 11.1378
-20.7229 -13.1835 12.0399
-22.0902 -13.2967 10.7643
-25.5701 -17.6068 6.21759
-25.4942 -16.6103 8.99304
-25.5451 -14.9838 11.02
-27.9494 -14.7271 13.9277
-24.9248 -12.3117 18.0916
-26.5646 -11.5237 17.4681
-27.7898 -12.3671 16.9798
-31.8492 -13.1393 19.2041
-31.2479 -11.5744 18.2432
-34.0343 -7.86801 12.2856
-32.7754 -8.06415 14.9162
-33.05 -8.33601 17.3446
-34.3671 -5.50299 20.8982
-34.9909 -6.28188 19.7503
-41.6699 -6.01454 15.6294
-40.3266 -4.46874 17.6272
-37.8326 -4.17641 18.3862
-33.5246 0.74034 19.9049
-35.284 -0.0454168 18.6606
-37.0715 -0.459849 17.8065
-35.9179 0.654126 14.3118
-39.7104 1.98717 11.8493
-39.1427 2.40242 13.7178
-41.9325 -0.899014 14.9826
-41.1683 0.400003 16.3061
-42.417 1.85557 20.4972
-41.2618 0.938846 20.094
-42.8484 -2.40963 22.8649
-41.5412 -1.64507 22.8333
-37.1661 -3.05612 24.4165
-38.2795 -3.47841 23.3834
-38.4308 -10.2077 19.9704
-38.0643 -8.5533 21.5063
-37.6264 -7.18531 22.8667
-36.4764 -7.6322 30.3984
-35.5268 -7.84149 27.5952
-34.8132 -8.31315 25.1809
-33.2281 -10.0604 21.1994
-33.0587 -10.8253 22.9577
-33.8572 -15.5732 27.7222
-32.6762 -15.0869 25.0685
-31.3645 -14.1955 23.0849
-32.0283 -16.3734 16.9269
-33.1191 -17.104 18.8805
-31.6657 -16.5985 20.1303
-29.1984 -18.4971 18.0218
-24.6879 -17.8 19.1319
-25.6628 -17.2726 17.5788
-23.1775 -14.4077 14.7038
-23.7782 -15.7077 14.626
-22.106 -22.0812 10.8791
-22.073 -19.9718 11.7894
-21.6852 -18.1209 12.5079
-16.974 -16.8172 12.6712
-18.1934 -16.5338 11.7115
-17.8686 -13.9412 7.90572
-17.8019 -15.4392 8.07638
-16.1492 -16.5358 4.86159
-17.1137 -10.1413 3.80057
-15.0465 -11.8389 5.1587
-13.5066 -13.7894 4.80929
-9.01073 -13.5495 4.62313
-10.0096 -13.8732 6.21143
-7.89822 -16.111 14.5171
-8.15652 -15.7749 11.6143
-8.37373 -14.2186 9.55608
-6.98992 -7.35838 8.3638
-6.32631 -9.58357 8.78481
-5.6745 -11.4706 9.02899
-1.91577 -11.7916 9.52613
-1.80497 -16.4504 8.72062
-0.355027 -15.2103 9.11031
2.49989 -15.9102 4.18003
2.35954 -14.2413 5.22427
2.3929 -14.0876 6.73992
6.31685 -8.51683 9.87983
5.76411 -11.4545 8.5012
4.83469 -11.2665 7.18969
8.07273 -9.51571 3.89627
7.31245 -11.3955 4.25835
9.72318 -13.8648 2.85574
14.0578 -12.183 1.45437
13.1433 -12.3791 3.09932
13.3437 -15.2714 10.5262
13.1167 -13.711 7.98911
13.6515 -11.5897 6.76268
14.558 -6.72052 7.85854
15.3776 -8.50469 8.31598
22.0247 -9.2981 13.8103
19.7157 -7.94912 12.6098
17.4496 -8.12856 11.4853
18.3626 -2.39243 14.2031
16.6889 -3.75711 13.5155
15.5875 -5.29333 13.3357
11.7972 -5.38639 13.2574
10.7781 -10.1505 10.8319
10.2319 -8.56228 11.834
5.41167 -8.21277 14.0383
6.99981 -9.27261 13.7477
4.91963 -16.1465 12.9939
5.4886 -13.7161 13.9166
5.36154 -12.6148 12.8394
1.95609 -13.0398 11.132
0.337675 -8.56988 12.6234
1.18575 -9.34329 10.975
2.80519 -6.50617 7.43044
3.33844 -7.02839 8.79881
7.55231 -4.53844 10.6097
5.72085 -4.30749 9.83672
2.5968 -0.633242 9.50023
4.48976 -0.792322 9.02234
6.90454 2.3523 6.26332
6.44692 2.2851 7.82501
7.43808 6.53979 13.3335
7.93403 5.52911 11.2874
6.38328 5.45196 10.0086
-1.20116 5.93945 7.45019
1.67977 6.43533 8.15682
3.9232 7.6578 8.07597
7.77076 10.2229 7.52226
5.94553 10.8231 7.58088
0.551333 17.569 6.8607
3.07539 15.9242 6.71212
4.66378 14.1084 6.04176
9.02879 17.2017 4.98957
6.92124 17.7108 4.20039
6.23062 16.0774 3.21586
3.28645 14.5401 -2.4564
4.98077 15.9698 -1.52346
6.47798 15.2613 -0.545254
10.5211 17.8292 -1.34828
9.29378 16.8583 -2.59926
11.8014 12.5309 -4.0655
10.4351 13.8469 -4.52684
7.80455 13.4261 -10.4279
8.35704 14.424 -8.7695
7.98154 13.644 -7.49271
3.41862 11.3492 -7.73664
5.01913 11.5937 -8.78602
4.4873 11.6618 -12.5248
1.2339 13.314 -13.4451
0.691293 14.1544 -18.1332
0.120893 13.1243 -17.1428
3.22921 10.8347 -19.5304
2.02408 10.062 -18.1358
0.101929 6.31375 -15.3611
1.44173 7.75757 -15.2183
2.54369 7.22624 -10.5327
3.53732 7.88833 -12.0909
7.39511 7.79879 -11.631
10.5562 3.84813 -12.5217
10.4532 5.72994 -12.4784
13.9842 7.95086 -14.8743
12.964 6.38743 -15.2736
13.2052 4.19375 -19.4306
14.1818 4.91068 -18.4287
18.7694 4.25508 -20.1076
17.0656 4.87748 -20.864
16.3123 5.38967 -25.5143
16.5582 4.25294 -24.5464
14.8917 -0.398436 -28.9957
16.547 0.741223 -27.8194
17.9466 1.45981 -26.6928
22.8794 -3.58877 -28.5154
22.175 -0.665569 -28.6634
21.4616 1.72751 -28.0904
20.7813 3.75713 -32.4879
22.4019 3.72037 -31.3456
26.2188 6.18604 -30.8429
24.6843 6.58956 -32.009
27.1459 5.22502 -37.7387
25.2766 6.09958 -36.6398
23.8184 7.01934 -35.6825
20.9493 8.42057 -37.7499
16.2898 8.63993 -37.0651
17.5501 8.89101 -36.2192
17.5541 6.05111 -33.7613
15.6848 2.44779 -31.5078
15.3445 4.32059 -31.2648
13.088 8.96541 -30.557
11.856 7.15644 -29.8749
13.4734 6.62183 -28.8424
14.5257 8.661 -24.7017
13.4632 7.65426 -25.1398
9.7484 5.88692 -22.7034
10.6784 7.06055 -22.5481
10.8069 9.53452 -18.3939
10.2528 8.18073 -18.9063
6.59849 6.13336 -15.5637
7.31458 7.75153 -16.4957
7.79073 11.057 -14.4883
12.3858 14.6124 -12.4816
12.0994 11.7113 -12.6983
10.8379 11.0433 -12.3437
10.1498 9.38702 -8.08771
11.6895 10.3464 -8.78025
16.4673 3.50466 -10.4866
15.5323 6.36284 -10.7091
14.5941 8.67537 -10.3625
18.3091 15.3728 -11.0415
16.6343 12.9364 -11.4281
16.5295 10.8223 -12.7563
17.1323 11.8442 -17.7864
17.4538 9.98432 -17.4419
18.1223 9.78857 -16.1255
23.3236 5.69281 -15.8996
22.4321 7.9142 -16.1381
21.9083 9.80696 -16.2929
22.4067 14.9917 -16.4114
24.0909 13.9972 -16.2441
24.3783 12.7866 -17.0465
27.7607 13.0812 -18.5682
31.1496 15.5602 -11.1475
31.3257 14.728 -14.0181
30.4671 13.2124 -15.8079
31.0156 6.86607 -15.4
31.7552 8.70997 -15.5264
31.1638 9.69472 -14.5108
31.2408 12.7513 -9.03655
31.812 10.8767 -10.2387
32.6768 9.39055 -11.0571
38.7775 7.14279 -8.61256
36.5359 6.83404 -8.89803
34.6284 6.86448 -8.96746
31.9705 5.79699 -6.47669
32.7009 2.30871 -3.96978
32.3265 2.1685 -5.45483
33.1225 -1.37939 -6.91618
31.3254 -1.38892 -6.47052
24.8905 -2.21147 -4.72687
26.674 -3.78854 -4.46927
28.5201 -3.07223 -4.35149
32.6873 -8.78663 -1.31344
31.4491 -7.48786 -2.75162
30.2752 -6.45623 -3.84343
27.0317 -8.58063 -3.2875
27.5828 -12.3531 0.186103
27.7544 -10.5207 1.51121
26.4727 -9.55385 0.301175
20.9898 -6.54541 2.04708
22.5413 -7.75375 2.03516
23.9884 -7.47441 2.3238
26.844 -3.69089 8.51315
25.2688 -4.80292 7.11651
24.1636 -5.93836 5.86028
19.183 -4.10438 6.11689
19.3918 -5.72688 7.09658
20.3999 -6.7412 6.56179
18.4317 -13.4727 6.1492
18.1863 -10.9159 5.56116
18.1294 -9.17972 4.66635
16.9179 -8.60669 0.908259
15.6722 -8.08547 2.08361
11.0283 -6.67313 4.41579
12.018 -7.9204 3.06001
11.6974 -10.9328 -0.72309
10.2344 -9.68563 -0.902491
10.6159 -8.27626 -0.387802
10.4169 -6.28161 -3.78842
8.9436 -5.83654 -2.77984
4.71242 -2.84721 -2.20019
4.42533 -4.7303 -2.00789
5.23855 -5.70951 -2.83717
1.11125 -3.62333 -4.67949
1.20823 -5.58431 -4.96732
2.54546 -6.10926 -5.44268
2.80762 -8.7665 -12.5815
2.30685 -7.66388 -10.6426
1.79153 -6.60834 -9.11942
-1.19049 -3.27813 -7.9038
-1.34898 -4.45542 -8.87901
-8.1625 -5.22187 -12.6359
-5.33721 -5.4957 -11.0401
-4.57777 -4.14012 -10.8212
-11.4806 -0.820049 -11.194
-9.19186 -1.12849 -10.9614
-7.26582 -1.45595 -10.6226
-3.32292 0.000571836 -4.52571
-5.33085 0.0341455 -6.17051
-7.07937 -0.471423 -6.91252
-8.46393 -0.307361 -3.18974
-9.13369 1.10075 -4.09433
-11.6319 4.75454 -3.56657
-9.72949 4.9509 -3.87306
-3.93463 6.94513 -3.829
-6.13856 7.65809 -3.29503
-7.86988 7.85903 -2.47861
-10.1285 12.2147 -7.10312
-10.2933 11.1621 -5.02815
-10.4045 10.4276 -3.18055
-12.3012 10.0794 0.147227
-19.2742 13.3726 0.494342
-16.2678 12.4516 1.35326
-15.2106 12.5444 0.338206
-14.0888 18.1876 -3.72137
-14.6905 16.9038 -1.86129
-14.8679 16.2494 -0.0011775
-20.0929 17.7661 0.569978
-18.5993 18.6929 1.41883
-17.4359 17.9827 2.10813
-19.9749 16.6289 9.48285
-19.3311 16.5718 6.29152
-18.5944 17.7973 5.78224
-12.9937 21.7929 7.67941
-14.8298 20.6111 8.25395
-16.242 19.2802 8.41441
-16.2761 18.6466 12.4067
-17.7711 19.6081 11.952
-22.5135 23.8888 16.1007
-21.0369 23.1827 14.4771
-19.6211 22.6383 13.1824
-17.1181 26.0873 14.6879
-18.7836 27.2164 12.2416
-18.062 26.0464 12.8228
timestep
-36.6516 10.1213 11.7715
-38.5369 10.8047 16.5058
-38.2943 9.5445 14.2355
-36.7044 10.0693 13.2463
-32.6468 13.135 17.5126
-34.0671 12.9538 16.2319
-34.4817 11.5255 15.9355
-32.6107 8.50007 19.2588
-34.0554 9.72285 19.3486
-38.9216 10.8338 21.4126
-36.5718 11.0446 23.1234
-35.5829 9.86783 22.837
-34.6662 3.47895 22.8084
-34.6495 5.02155 24.9296
-35.8312 6.65847 24.8628
-42.7794 4.27913 26.061
-40.058 5.10581 27.2081
-37.7349 5.99243 27.9988
-37.6324 4.98147 31.6021
-41.4882 2.37571 34.4477
-40.4901 1.43844 33.0136
-39.0272 1.6902 32.7134
-35.714 -1.7067 32.6182
-37.5891 -1.88488 32.425
-45.5115 -3.23265 29.1973
-42.885 -3.73267 30.4898
-40.8537 -3.61172 31.9842
-41.1347 -7.02283 35.2535
-41.2694 -7.06216 33.7421
-40.0413 -10.6088 27.8404
-41.3594 -10.6896 30.462
-42.8004 -10.3074 32.6137
-49.2979 -10.3038 33.1638
-47.3709 -11.3311 33.817
-45.5968 -12.3165 34.1457
-44.8667 -15.6368 35.9009
-41.5489 -14.9546 32.0401
-41.8798 -16.0763 33.6316
-38.6902 -19.7563 35.7528
-38.8082 -18.2184 34.5884
-36.2152 -16.4346 31.2426
-36.1701 -17.718 32.1274
-31.7374 -19.1115 31.0384
-32.5374 -18.8552 32.3129
-30.7509 -14.5865 33.0347
-31.7346 -15.4579 33.7493
-35.4233 -12.7663 39.8454
-35.0331 -12.9377 37.5294
-34.4863 -13.4548 35.6952
-40.8154 -12.4654 36.7548
-38.8383 -11.5972 34.7892
-36.5627 -10.9232 33.81
-36.8972 -6.42174 34.9779
-36.3479 -7.20673 33.2323
-31.6575 -2.50089 26.9564
-33.5764 -4.19763 28.6389
-34.0582 -5.0608 31.0701
-28.9412 -3.70321 36.7677
-30.4002 -3.3349 34.8292
-31.8898 -3.05939 33.5514
-31.1585 0.673061 32.8263
-26.542 -0.107727 33.1472
-27.4677 1.06927 31.9958
-25.8447 2.87878 27.8226
-26.3866 1.48834 28.3748
-28.2849 -4.88588 26.7334
-26.661 -3.22961 26.7574
-25.4344 -1.73268 26.6639
-20.9577 -0.35489 25.0586
-22.3187 -0.803555 24.5812
-22.1979 -2.6882 20.1393
-21.7798 -3.08907 21.4871
-18.5364 -4.50447 22.6455
-14.7674 -7.04731 15.0474
-16.0919 -5.52599 17.2761
-16.164 -5.05834 19.8208
-11.3012 -5.15818 20.3544
-12.4857 -3.85677 19.8771
-9.27744 2.91364 14.9424
-10.0277 0.924905 17.0476
-11.2101 -1.38284 17.2807
-9.9275 -6.83908 13.3738
-9.28076 -4.81458 14.3378
-8.53184 -3.31688 15.479
-4.81068 -2.63194 16.0253
-3.04658 -0.403309 12.5076
-3.7952 -2.1807 12.3809
-5.29146 -5.64053 8.65082
-3.67423 -4.54539 8.31285
-2.67279 -4.2081 9.40208
4.97553 -3.50773 7.50021
2.2726 -4.21908 9.21342
1.0105 -4.46809 8.29312
0.0840859 -7.04342 4.42021
1.76799 -6.91299 5.45496
4.60057 -5.14691 3.69876
7.6174 -4.55223 0.0520072
7.81363 -5.08048 1.83168
9.86191 -11.4771 4.80223
10.4668 -8.55124 4.80762
10.4151 -6.0383 4.55544
11.6776 -1.44001 6.27419
12.4233 -3.25706 6.23327
19.6332 -6.25013 7.12346
17.2327 -4.64037 7.69543
15.1058 -3.81951 8.81975
16.6469 1.39835 14.1857
15.6101 -0.191165 12.7322
14.5426 -1.4208 11.8099
11.5232 0.905888 11.9002
7.40171 -0.554341 9.3228
8.35025 -0.85257 11.0623
6.78838 -3.47442 15.11
6.70326 -3.4983 13.2326
4.35011 -9.66891 9.93548
5.6397 -7.68763 11.2985
4.86336 -6.43399 11.6318
1.20287 -7.23152 11.7485
-0.371548 -4.3488 14.9843
0.368721 -3.90824 13.2895
2.64015 0.173785 14.0168
1.80378 -0.430232 12.9507
2.11863 -0.325785 8.15075
3.07661 0.616951 9.52798
6.68376 4.14637 8.89471
4.74927 3.75213 8.44157
2.2333 6.3808 5.46015
3.56994 5.56367 5.36029
7.85913 4.17575 1.89359
7.63684 6.20206 2.80058
5.78963 6.87964 2.55364
3.01982 12.1099 -4.33065
4.33584 10.4653 -2.20745
5.24792 8.57265 -0.803825
5.57471 4.79461 -4.48577
6.3385 6.46452 -3.85177
13.2548 9.67 -3.91574
11.4694 8.07634 -5.64565
9.02548 7.66473 -6.15331
11.9001 4.10952 -10.9167
10.1786 5.51302 -10.128
8.8922 7.04717 -9.90951
7.80475 12.3847 -13.8778
6.85724 10.465 -12.8209
6.23863 8.72775 -12.008
3.39333 5.34642 -12.2336
3.65972 6.66481 -13.6604
-1.14363 8.29308 -15.175
0.790469 8.5902 -15.0231
4.82139 13.154 -17.3892
3.61798 11.6159 -17.1525
2.53717 11.8452 -16.0942
0.236187 15.9582 -14.4476
0.852567 15.1435 -16.2571
1.08135 17.7221 -19.108
-0.671229 17.3954 -22.4269
-2.92894 13.4408 -23.8976
-2.42523 13.9882 -22.6496
-1.27052 11.7018 -18.475
-0.509877 11.6085 -20.3387
3.95753 9.64455 -21.1545
2.22812 8.99211 -20.506
1.1078 5.20685 -17.8979
2.71027 6.30467 -17.9255
6.42133 5.38638 -17.5433
8.45829 4.63279 -21.8039
8.57544 6.1059 -20.5086
11.0031 10.0504 -21.3286
9.2562 9.60131 -21.791
5.7871 10.5779 -24.8576
7.18296 10.8718 -24.8209
9.88521 14.034 -27.8053
8.0938 13.8603 -27.0734
4.55173 17.1675 -27.349
5.38059 16.2407 -28.2518
6.92069 14.2075 -34.2188
6.43374 15.9624 -32.695
6.16596 17.5537 -31.6422
9.38112 20.6122 -37.1844
7.91368 21.1859 -34.6082
6.24205 21.2216 -32.6187
4.2941 23.9037 -36.1453
3.72702 23.5241 -34.2774
0.169014 24.9885 -31.6747
-0.0177548 24.32 -33.5248
0.0859938 30.7177 -35.0336
-0.779468 28.6192 -35.2761
-1.46434 26.8417 -35.8284
-3.21538 25.1815 -38.7824
-0.0615449 21.9504 -39.4683
-1.2472 22.0221 -38.5806
-0.87007 20.3538 -35.2884
1.7763 20.2956 -30.8476
1.61538 19.3517 -32.5099
-3.66896 14.575 -32.2501
-1.53692 15.1655 -31.9263
-0.609224 16.6324 -31.0432
-1.33036 16.7008 -26.2175
-0.192235 16.4756 -27.2437
3.2776 13.3923 -26.304
2.26175 14.1861 -25.468
2.50744 14.5438 -20.7088
3.40908 14.8547 -21.9616
7.64871 16.4742 -21.6344
6.94961 14.9568 -20.7128
8.73531 14.0055 -17.3441
6.10309 8.94674 -18.3489
8.17691 9.37832 -16.4211
9.40111 10.318 -16.8033
13.5906 8.68132 -17.0863
12.0966 8.10098 -18.2386
11.6064 5.01858 -26.2519
12.3137 5.60206 -23.3393
12.8308 5.34158 -20.8251
12.1822 1.79657 -14.9074
13.4566 1.77049 -17.5537
14.7863 2.3393 -19.724
19.908 2.57022 -19.29
19.3262 2.54895 -21.1862
18.1378 1.5849 -21.4022
17.0361 -5.07874 -22.9892
18.4409 -3.21201 -22.7494
19.7875 -1.77729 -22.2184
25.3755 -1.5221 -21.2411
24.5433 -2.89793 -22.1542
23.3401 -3.03567 -23.1254
24.3341 -5.54803 -25.8408
25.183 -13.5888 -22.271
25.1928 -11.1148 -23.9787
25.9072 -8.79201 -24.5019
32.2723 -7.96764 -23.1316
30.3101 -7.97303 -23.1869
29.7522 -8.6822 -24.3651
30.486 -12.8194 -29.7075
31.1623 -12.1415 -27.5812
31.6895 -11.7512 -25.6883
32.694 -11.555 -19.2966
33.7583 -11.7123 -21.3143
34.5239 -11.755 -23.1076
38.03 -13.3402 -23.1742
39.8771 -17.4604 -21.2093
38.4898 -16.7408 -21.4072
35.6152 -19.0882 -20.3717
35.8459 -18.0009 -18.9339
37.6556 -16.8688 -11.4907
37.0632 -17.8277 -13.5566
36.66 -18.6826 -15.2555
36.6075 -26.3364 -14.7476
36.8899 -24.1205 -14.5066
36.7841 -22.2436 -13.8994
38.0803 -20.8558 -10.5879
37.6537 -23.9964 -4.29354
36.8231 -23.3764 -6.2113
36.4095 -21.8387 -7.29569
33.1227 -17.8554 -7.99445
32.7602 -19.1796 -6.57214
34.0812 -19.2914 -5.74355
35.6383 -15.2522 -0.528891
34.3699 -16.9458 -1.46094
33.3082 -18.5231 -2.09909
28.458 -17.1218 -0.622229
28.8036 -19.0231 -0.663117
29.7349 -19.5036 -1.82792
28.161 -24.4443 -4.81444
26.8767 -22.119 -4.73888
27.6684 -20.3082 -4.98975
27.6754 -18.8528 -8.71558
26.1915 -18.2801 -7.80091
21.803 -17.3102 -5.97047
22.492 -17.3478 -7.79878
17.4201 -17.3366 -11.9806
18.9789 -17.6765 -10.889
19.5752 -16.5328 -10.0747
18.2121 -12.9932 -8.90019
17.5136 -14.308 -7.7832
16.2409 -15.8608 -3.14247
14.7763 -16.3959 -4.29295
14.6657 -15.5212 -5.5758
10.8955 -13.918 -6.94931
10.5435 -13.6053 -5.0862
11.8504 -13.2316 -4.36547
12.4656 -11.3116 1.47574
12.0816 -9.80221 -0.1613
11.2295 -10.764 -1.63288
8.05589 -7.19809 -2.65561
8.23097 -8.4115 -1.75398
6.61416 -10.3511 3.42647
4.51523 -9.61462 0.937143
5.05325 -10.0074 -0.470988
-0.845958 -14.4236 -2.22413
0.704609 -12.7399 -2.56675
2.19283 -11.4185 -2.67249
-4.23832 -8.60124 0.672595
-1.9184 -8.43011 -0.908464
-0.0977696 -8.6357 -1.54168
0.45414 -5.04097 -2.76423
0.901636 -5.06262 -1.01734
1.01399 -2.75377 3.22662
-0.330724 -3.01122 1.96471
-7.68674 -0.607701 1.80623
-5.49797 -1.10142 1.7894
-3.58696 -1.02816 1.82976
0.843188 0.371507 0.887797
0.0954739 2.35691 1.58038
-1.52823 2.20575 2.54348
-2.2504 5.99863 3.04702
0.900717 6.54207 -1.11327
0.963262 8.97113 1.118
0.682537 8.37251 2.52429
4.99892 8.881 8.08465
4.06484 10.0689 6.35494
3.25053 10.4785 4.53371
4.65049 14.7717 6.10732
4.94636 14.6204 4.17899
5.60889 13.3093 3.68414
8.67287 10.9703 -0.722374
9.63855 13.5186 1.28608
9.17313 13.547 2.66431
15.5857 15.1818 6.2105
13.6147 15.6008 5.08062
11.6647 15.618 4.73031
10.7756 19.5496 4.9269
11.1523 19.1282 3.16914
10.0757 18.6973 -3.8478
11.2042 19.3299 -1.92837
12.5226 19.4143 -0.362126
16.9135 21.4052 -3.18821
17.1155 19.1693 -1.35049
16.0083 20.0883 -1.89411
timestep
-23.7132 15.9527 14.7993
-20.4457 15.7594 17.4119
-21.9208 14.0053 16.2982
-23.1612 14.6431 14.9987
-20.9195 11.0682 9.93474
-20.8379 11.9102 11.6769
-22.2362 12.071 12.3991
-25.4931 8.25204 11.7144
-23.5921 8.53619 12.472
-19.4394 8.14994 15.6508
-20.8735 5.71115 14.9979
-21.4038 5.6107 13.6571
-22.6557 1.17808 9.06907
-20.8061 1.55512 10.9248
-21.2607 1.89903 12.8271
-17.2925 -1.64612 9.92393
-18.4101 -2.06039 12.6449
-19.981 -1.34437 14.5826
-19.4484 -2.48963 18.2347
-25.3213 -3.18655 21.3673
-23.9252 -2.92475 20.034
-22.5761 -3.78001 19.9723
-22.3304 -8.39244 22.3937
-23.2204 -7.52348 20.9963
-28.5338 -8.81224 14.1663
-27.8039 -9.03948 17.044
-26.5695 -7.9184 19.0532
-30.556 -5.48753 20.275
-30.0177 -6.84193 20.5523
-29.2871 -10.8626 25.6746
-31.4358 -10.0662 23.6631
-32.5967 -9.39269 21.5562
-35.1139 -10.8685 16.6691
-36.7151 -10.6501 18.3486
-35.8917 -9.84478 19.9561
-39.0449 -8.72763 21.6466
-38.6093 -10.229 25.9559
-39.9907 -8.89987 25.2928
-40.055 -6.05967 29.6944
-40.882 -6.31547 27.9469
-41.4363 -2.5215 25.0695
-40.3545 -3.36428 25.6043
-37.9569 -2.31324 29.4945
-37.9121 -1.77466 28.063
-34.9426 1.85946 27.7023
-34.9058 0.392511 27.4468
-30.808 -5.24502 25.9609
-31.3308 -3.14347 26.7613
-31.3773 -1.18026 27.1946
-28.6108 5.41123 29.2902
-28.5218 2.47011 29.161
-28.1257 0.540747 27.5239
-24.3153 1.50545 24.622
-24.8174 0.0386064 25.7432
-25.1519 -6.88964 26.9753
-23.2926 -4.67985 26.158
-22.0809 -2.39097 26.2287
-17.9904 0.81562 27.4379
-17.6751 -1.41626 27.0693
-18.4714 -1.80825 25.3052
-16.3963 -3.32537 22.47
-11.9751 -3.22254 24.87
-12.5918 -3.25283 23.0512
-9.30807 -3.48873 19.7828
-10.0567 -4.6407 20.4817
-7.5723 -11.1999 18.8844
-8.25619 -9.25571 19.8936
-7.51119 -7.45461 19.658
-3.25542 -5.62034 19.2637
-4.09236 -6.58682 18.3755
-2.39962 -9.55412 15.4075
-1.85462 -9.15081 16.7332
1.7752 -10.1667 16.7783
3.82792 -12.0456 9.34516
3.8631 -11.237 12.1902
4.58361 -11.6071 14.6074
8.49412 -14.6833 15.9235
7.87077 -12.8053 15.9667
14.5708 -13.7908 14.6815
12.4166 -11.6875 14.4351
10.5749 -10.2276 15.3901
9.82066 -3.64495 18.9747
10.3528 -5.29212 17.4494
11.0152 -6.59316 16.1884
14.2787 -5.65398 14.4418
18.2069 -3.01018 15.8008
17.3601 -4.6534 16.5482
18.1132 -8.44222 20.3361
18.5802 -6.61072 20.704
17.81 -5.42113 20.2762
16.5692 0.996123 24.6853
16.7649 -1.32593 22.4227
17.4966 -2.62471 22.7858
18.0346 -4.5475 27.4813
16.6963 -3.38255 26.4677
14.1577 -1.83703 28.7263
11.5249 -0.660195 25.3906
12.0581 0.533932 26.6911
14.3845 6.29198 30.1669
12.765 5.84849 27.7496
10.9789 4.22971 26.9995
6.25749 4.63682 26.9969
7.51049 5.55053 25.816
7.39635 12.7741 21.7967
5.92789 10.3712 22.5485
5.93694 8.57572 24.3475
2.95057 8.70726 30.1458
2.54587 9.03689 27.8714
2.57306 9.27507 25.865
0.685901 12.3679 24.7258
-3.07837 11.2427 22.2096
-1.24153 10.5457 21.9389
-1.40237 12.318 17.4073
-0.0351944 11.2995 18.3702
6.70916 9.9297 16.8646
4.15745 9.84214 17.0242
3.53955 11.2499 17.2984
6.40402 13.2888 15.8809
4.55003 16.0004 12.5246
5.73648 14.3587 12.3077
7.35688 12.2112 8.60051
7.35762 13.6378 9.0044
10.6923 14.6852 5.67026
8.78977 14.8485 5.72789
5.54653 15.3354 2.20987
7.37795 14.7231 2.21539
9.76606 12.1708 -1.24104
9.10082 13.6097 -1.02591
7.91111 19.332 -4.66583
8.05731 17.0571 -4.58632
7.79183 15.1176 -4.2703
3.51205 9.05352 -2.85977
4.53634 11.1286 -4.71445
5.93959 12.6214 -6.32606
6.78291 9.6564 -10.3881
5.94952 11.3312 -9.92152
5.83546 14.2611 -16.3286
4.18127 12.5 -14.6166
3.16916 12.2419 -12.2178
-2.83259 9.05365 -13.6716
-0.520441 9.2383 -13.3585
-0.363696 11.203 -13.5017
-4.65454 15.9944 -13.1208
-4.36179 13.6946 -12.587
-3.8292 11.9917 -11.8997
-7.89596 9.10547 -10.4589
-5.97362 9.50109 -10.3138
-3.81657 6.48134 -6.52427
-4.44137 6.61705 -8.46347
-5.50647 3.82517 -12.9476
-4.03227 3.20504 -11.7932
-4.24028 3.24269 -10.2514
-3.82509 -0.768973 -7.99711
-2.89836 -0.277629 -9.70198
-3.95898 -1.33839 -13.1446
-5.71734 -4.72975 -13.3131
-4.66852 -5.74086 -17.658
-4.96596 -6.64719 -16.4196
-5.55321 -11.0166 -14.5099
-3.90663 -10.1835 -15.3252
-4.0712 -14.0259 -19.0223
-2.96657 -12.7317 -18.0551
1.48003 -13.7405 -18.7336
0.380523 -12.4802 -19.6733
1.45873 -11.3936 -23.1946
-2.52609 -13.8374 -23.9981
-1.66208 -12.3892 -25.0691
-4.80309 -9.19603 -24.0004
-4.06984 -9.50001 -25.8341
-0.0949941 -7.94966 -28.0755
-1.59366 -7.51037 -27.9455
-4.07964 -4.72475 -30.974
-2.21407 -5.32576 -30.9351
1.34638 -3.73914 -33.2323
0.845758 -3.32191 -31.8305
-2.73844 2.81636 -34.8365
-2.00241 1.13178 -33.2535
-1.22932 -0.161083 -32.0026
-2.6053 4.3973 -25.8384
-2.18907 1.50287 -26.3712
-2.74126 1.15901 -28.7613
-7.82687 0.911813 -30.0733
-6.41771 2.01852 -29.481
-6.43563 6.79405 -29.7164
-7.44618 5.57221 -28.5512
-11.0528 1.72469 -32.2196
-11.2491 3.18982 -30.3751
-11.0565 4.62481 -28.9538
-12.3102 4.21215 -25.3411
-9.4437 2.39318 -21.797
-9.24336 2.88099 -23.2976
-7.13856 0.614828 -25.6187
-5.28834 -2.57374 -22.1993
-5.01157 -2.15032 -24.0642
0.470754 -3.95454 -27.1354
-1.68009 -3.1001 -27.2046
-2.63588 -4.31432 -25.9857
0.95734 -6.22982 -23.26
-0.586011 -6.46325 -23.5812
-2.39036 -10.0905 -20.8856
-1.61616 -8.79869 -20.6202
0.292119 -7.02512 -16.5354
0.0766035 -8.44034 -17.1606
1.42163 -12.0848 -13.6743
0.181772 -10.7636 -14.1046
-0.853065 -7.80452 -11.9935
5.11588 -3.59451 -10.4255
3.11817 -5.60415 -11.01
1.68313 -5.15448 -11.0918
0.0285783 -1.01831 -12.6435
1.96271 -1.55041 -12.3643
9.78061 -2.91252 -14.3317
7.22999 -1.49121 -13.4478
5.30534 0.130328 -12.8023
3.40855 6.83707 -12.461
5.9955 5.27318 -13.1863
6.92539 3.25049 -14.2521
8.90609 -0.104004 -17.4855
10.1208 1.49115 -17.6375
9.88062 2.46925 -16.4866
12.8372 7.35426 -12.9863
11.6943 6.78575 -15.0655
10.7732 6.20814 -16.7121
8.50407 9.90858 -21.6739
9.45402 9.34676 -20.0234
10.24 8.10314 -20.0159
13.8567 8.874 -20.8101
12.4795 6.92868 -29.0038
13.8547 8.48322 -26.8557
14.8636 8.94568 -24.5497
19.8606 12.2353 -21.7692
19.0703 10.5141 -22.6406
18.1318 10.8369 -23.7941
18.2331 16.045 -28.1216
19.226 14.2008 -27.1541
20.2402 12.7008 -26.2508
23.5806 13.4637 -20.2699
23.9104 13.8042 -22.5404
23.2494 12.7611 -24.082
23.9141 9.01041 -23.4363
20.9193 6.41876 -20.9256
22.378 6.618 -21.0126
23.8636 4.77009 -17.7808
24.3008 3.75322 -19.3626
24.7017 -1.48986 -23.6159
25.7091 -1.19077 -21.5479
24.6056 0.0700092 -20.578
18.025 -3.13009 -18.2133
20.2174 -2.78016 -18.9176
22.0814 -2.38277 -19.3591
22.9369 -5.37821 -21.6613
17.1227 -7.05605 -24.1866
18.2268 -6.42397 -22.3719
19.4765 -7.02725 -21.0048
18.7928 -9.4148 -16.0558
17.6785 -9.84084 -17.6074
18.2139 -10.004 -19.0576
18.6436 -14.3969 -23.8189
17.8617 -13.2991 -21.9412
16.4263 -12.9808 -20.544
15.4208 -18.0215 -20.6978
14.8959 -17.3056 -18.9841
14.7163 -15.8607 -18.8524
9.25803 -15.8515 -13.1434
11.4543 -15.3141 -14.4756
13.2097 -15.4754 -15.371
16.7459 -14.986 -13.6904
15.813 -16.18 -12.5691
14.8934 -19.5558 -9.51081
14.6206 -17.5792 -9.22535
12.2225 -14.8148 -3.78649
12.6891 -15.3426 -5.55426
13.9815 -16.2247 -5.7662
16.9209 -17.9788 -3.69659
15.278 -18.4616 -2.9519
12.5492 -21.6962 0.191995
11.9729 -19.7904 0.361246
13.2282 -18.8356 0.247373
16.7469 -16.8968 2.888
15.1444 -16.8085 4.01746
14.3602 -18.1556 3.83009
14.4688 -22.6584 8.95985
13.686 -20.7832 7.77777
12.7574 -19.15 7.1085
13.8792 -16.9222 11.3134
12.9324 -16.7848 10.1428
7.39852 -11.1457 9.99384
9.46065 -13.701 10.2908
11.0465 -13.5394 9.78611
15.8932 -10.2845 8.47454
13.812 -9.94059 9.44414
11.9848 -9.85787 10.243
6.21015 -6.85719 14.4823
8.30955 -7.00331 12.7978
9.53036 -7.27546 11.3176
8.22426 -4.76941 8.57548
9.57858 -3.96131 9.49816
12.6964 -0.688123 11.6
10.8162 -0.873192 11.2701
4.1704 2.07122 13.2784
6.34864 1.99505 12.1856
7.88438 1.57706 11.118
9.3258 5.64783 5.5949
8.03794 4.12454 6.69176
8.08429 4.41347 8.59598
8.0895 8.19142 8.47498
7.10718 11.0229 1.10531
7.57951 9.34653 3.8969
7.2282 9.91854 5.23111
3.33641 15.9537 7.40202
3.91904 13.9454 6.27682
4.33036 12.3622 5.14988
1.99807 9.54744 -0.240009
2.18675 9.98309 1.64124
3.08336 11.1535 1.93484
3.66649 16.8795 -3.19438
3.6241 13.8259 -1.8259
2.34264 13.7546 -0.973497
-4.00661 17.6993 -0.806253
-2.2738 16.5689 -1.84976
-0.873089 15.4142 -2.31927
-1.47101 15.3561 -6.36211
-0.186854 16.6963 -5.94399
5.18209 21.749 -7.37506
2.9503 20.9334 -7.41565
1.13996 20.0408 -7.12101
-0.174135 23.3581 -10.2467
-1.88198 23.6538 -7.49879
-0.859761 22.8716 -8.3405
timestep
-19.0609 18.9907 64.7964
-24.6331 17.5306 65.6682
-22.0615 18.187 65.2962
-20.2309 18.1912 64.6007
-21.6882 12.0531 62.8611
-21.9963 13.9126 63.227
-20.8264 14.98 62.856
-17.4606 15.9748 59.4202
-19.3791 15.446 59.3634
-22.5985 12.4588 53.2258
-21.9542 13.5028 55.8198
-20.511 13.5741 56.2708
-16.4525 9.69515 50.332
-17.5925 11.1164 52.2395
-18.4991 12.4929 53.2253
-14.2481 14.598 47.9586
-16.764 15.1148 49.552
-19.1163 14.9468 50.3867
-22.0357 14.6315 47.9789
-19.3799 19.4545 47.6131
-20.9041 18.9568 46.4602
-22.2187 18.2478 46.9303
-26.2246 21.0036 46.2629
-25.6158 19.2551 45.6092
-24.4056 15.1948 37.9692
-25.8013 15.7862 40.6011
-26.654 17.2619 42.5322
-31.3301 16.5786 43.5161
-29.9745 15.9689 43.9487
-28.8405 9.16865 48.3786
-30.556 11.213 47.1302
-31.1262 12.5288 45.0601
-36.6358 10.6518 40.2249
-35.1868 10.9839 41.9255
-34.1015 10.7005 43.6194
-33.0648 7.75801 45.6769
-29.8992 5.62817 42.3572
-30.0324 5.93456 44.2987
-26.9772 4.49533 48.25
-26.8542 4.87959 46.2833
-24.2651 3.74204 42.5814
-24.6952 3.03527 43.9262
-23.3417 -1.3598 45.3224
-22.8744 -0.314529 44.3432
-18.6467 -1.69896 42.5761
-20.1122 -1.79792 42.1049
-24.2384 -5.59297 38.6117
-22.1217 -4.84302 39.2239
-20.3906 -4.80234 39.7821
-15.799 -9.67883 43.4525
-16.339 -7.91315 41.1671
-17.3256 -6.94019 38.9553
-16.732 -6.59866 33.9054
-16.2992 -7.84567 35.4066
-13.9844 -16.0513 37.0327
-14.4158 -13.4844 35.6844
-14.3739 -11.0966 34.9997
-14.7454 -13.3811 31.1026
-13.6697 -11.3451 30.4962
-12.2239 -11.353 31.8995
-11.1945 -7.82573 30.938
-11.4233 -8.36902 26.1485
-10.2151 -7.36114 27.2945
-6.49025 -5.69192 25.1135
-7.88195 -5.10791 25.3673
-11.7364 0.722227 24.0096
-10.9528 -1.19699 23.1183
-9.59708 -2.7675 22.9797
-8.37537 -2.80118 18.3418
-8.41037 -1.76217 19.5583
-6.72671 2.49551 18.1266
-7.76132 1.48191 17.6655
-7.6587 1.18842 13.8785
-1.7484 -4.47768 13.0287
-3.44483 -1.9542 12.5706
-4.26058 0.443212 12.455
-2.19474 4.97461 10.8924
-2.05405 3.04419 10.7188
4.1357 -2.5394 7.12581
2.61318 -0.248744 8.14173
1.4295 1.53368 9.62409
3.83998 3.53209 15.4119
4.21584 3.58584 13.1252
4.51466 3.13198 11.2918
7.1967 1.36024 9.32431
12.1765 1.59726 8.14204
10.7237 2.70073 8.88195
9.66036 6.50493 11.6232
11.1877 7.02334 10.5962
11.1281 6.45832 9.23031
16.3361 8.55457 3.85431
13.9999 8.49244 6.15758
14.11 7.341 7.14488
17.9266 5.37953 9.04507
17.2138 7.21452 9.34666
19.2889 10.3529 10.3288
22.4751 10.301 7.03822
22.4552 11.4445 8.57762
22.9459 18.6826 13.4076
23.5589 16.0919 12.0103
23.72 14.8013 9.81414
25.5711 17.2758 5.78275
26.1276 16.6969 7.62605
31.1404 14.0242 12.2278
30.5877 15.623 9.78142
29.6091 17.8814 8.84515
34.6055 20.0725 5.33497
32.7168 20.8237 6.48045
31.2023 21.1372 7.68036
30.7687 24.8758 7.40192
26.1162 25.4617 6.12362
26.9956 24.3224 7.4147
24.9249 22.1822 11.3975
24.9679 21.8851 9.47964
18.429 19.0097 8.47445
20.2902 20.9317 8.79183
21.6776 20.207 8.84552
21.221 17.0939 6.65292
21.8862 15.3023 2.29927
20.2183 15.9295 3.21735
15.6675 14.7154 2.33328
16.9901 14.2621 2.03307
16.5806 10.6667 -1.37566
16.543 12.6186 -1.37817
16.2948 15.8232 -5.25019
15.0826 14.5129 -4.45909
10.994 15.4517 -6.11302
11.8716 14.2468 -6.60814
10.1557 7.93582 -10.0071
10.4077 10.2352 -9.98376
11.1064 12.0031 -9.66556
14.9667 14.4033 -15.9466
12.5598 14.7066 -14.0766
10.4911 13.5242 -13.1254
5.7301 13.3707 -14.38
7.21113 12.0756 -14.3373
7.26448 5.38097 -14.034
7.60551 7.3509 -16.1507
6.85285 9.51645 -17.2278
3.93761 13.7419 -22.2385
4.3532 11.9312 -21.0569
4.71598 10.2153 -20.1722
0.45651 5.1995 -19.41
2.33834 6.00167 -20.4536
4.12657 6.62264 -21.0854
7.42127 3.77546 -22.8144
5.6639 4.16233 -23.5006
3.57556 -0.0399202 -22.3406
3.54639 1.11784 -23.9504
-2.9489 -0.471529 -23.6293
-1.12832 0.350424 -23.4456
-0.0699132 -0.140873 -24.3585
-1.75526 -3.30298 -27.6929
-2.37381 -1.50008 -27.0379
-5.64789 -0.426638 -28.5856
-8.90369 -1.67802 -29.9734
-9.68531 -6.45034 -30.5941
-8.77114 -5.5755 -29.772
-5.39699 -6.35156 -26.5635
-5.4774 -6.92036 -28.5468
-2.04771 -8.70922 -31.7225
-2.70139 -9.17356 -29.9211
0.907621 -9.96227 -27.1009
0.862508 -9.63733 -28.9604
3.38736 -10.7713 -31.6501
5.49863 -12.1272 -35.8898
3.6754 -12.5766 -35.1014
-0.465239 -15.3652 -35.8016
1.39064 -15.4032 -36.2457
0.865784 -18.9509 -39.4286
1.1165 -17.44 -39.4757
1.34668 -13.8171 -42.8333
0.381602 -15.4792 -42.7546
-2.36326 -17.121 -46.1185
-0.970693 -16.5068 -46.0015
-2.98832 -11.7038 -48.1204
-0.693688 -11.9611 -48.6066
0.279006 -13.1677 -47.3493
6.48096 -12.1614 -50.11
4.83315 -11.29 -47.8631
3.05016 -10.9021 -46.134
-0.195816 -7.13736 -46.3726
0.91072 -7.91615 -44.8365
2.00911 -6.65185 -40.5178
0.228053 -6.53674 -41.3587
-6.80536 -5.24679 -39.4133
-4.47574 -4.91362 -39.642
-2.53595 -4.52007 -40.0888
-2.43712 -0.872917 -39.0024
-0.142231 -0.841033 -34.7772
-1.45165 -1.201 -35.3702
-3.98837 -0.375579 -32.8627
-7.3895 1.86278 -35.3805
-7.43638 0.512139 -33.9676
-14.4263 -0.977858 -34.4856
-12.4917 -0.27972 -33.5437
-10.7231 -1.23769 -33.3258
-10.7791 -4.32513 -36.9406
-10.2547 -4.30954 -35.4456
-6.96862 -7.17787 -33.5904
-7.24678 -5.69292 -33.7959
-3.25403 -3.77316 -31.6765
-3.73475 -4.60804 -32.9792
-0.712325 -5.90214 -36.3672
-0.727714 -6.30405 -34.4198
2.7061 -6.13344 -32.8889
2.61256 -0.89425 -27.2278
2.24142 -2.46912 -29.6727
3.1962 -3.72148 -29.9209
4.7143 -7.06876 -27.3567
3.5418 -5.66029 -26.6706
-2.15368 -6.40014 -21.0631
0.0433195 -5.85328 -22.9188
2.7066 -5.71631 -23.0586
9.01123 -10.1287 -19.876
6.29554 -8.91589 -19.5703
4.03934 -8.43928 -20.6556
2.17259 -12.707 -21.7921
2.07525 -12.7919 -19.8629
2.077 -11.4539 -19.2434
-2.22289 -8.61283 -15.2269
-0.729125 -10.3193 -15.6318
0.571241 -11.8842 -15.7552
-1.82228 -16.4226 -13.557
0.0934474 -16.1114 -13.709
0.674418 -14.7815 -13.1992
2.99874 -15.1874 -10.2626
1.08643 -15.1455 -3.1205
0.460753 -16.2896 -5.83025
0.993681 -17.4077 -7.97378
-0.838726 -22.4037 -12.2204
-0.786191 -20.6174 -11.3356
0.193896 -20.5809 -10.1455
4.85574 -24.0888 -6.76759
3.90779 -23.4802 -8.83692
3.29166 -22.5862 -10.4015
6.32788 -19.0105 -15.3437
4.86209 -20.6527 -14.5811
3.70701 -22.2094 -14.1561
2.21127 -24.5292 -16.746
0.929327 -28.8838 -15.6352
1.32692 -28.1978 -16.953
1.35229 -31.5528 -19.1999
-0.0700518 -30.389 -19.7859
-3.67168 -29.2565 -25.5606
-3.29434 -29.6853 -23.2773
-3.59312 -29.9999 -21.3228
-7.02709 -35.7895 -22.0004
-6.55809 -33.8003 -20.8201
-6.36261 -32.1825 -19.8405
-7.00315 -30.9608 -16.2791
-9.63031 -28.2669 -17.6107
-9.19897 -26.5004 -16.132
-7.46199 -27.2702 -15.5452
-2.27832 -25.8789 -14.238
-3.73951 -24.6139 -14.1269
-5.15812 -24.9926 -13.6395
-9.20348 -23.8498 -8.73492
-7.66516 -23.0326 -10.2587
-6.6291 -22.0558 -11.6271
-8.73144 -17.3928 -12.345
-6.76871 -17.4549 -12.8421
-5.87587 -18.3715 -12.0198
-1.28206 -20.0956 -5.98414
-3.64636 -19.3665 -7.05693
-4.68607 -18.3397 -8.36839
-6.73849 -15.225 -6.98393
-5.0616 -14.6528 -7.73891
-0.731712 -12.7654 -8.45843
-1.95869 -12.4974 -6.91839
-2.69894 -8.8257 -1.77544
-2.69908 -10.1405 -3.22331
-1.85612 -9.65032 -4.32017
0.242281 -6.33741 -3.90777
1.14368 -7.6379 -3.06657
5.40537 -10.1352 1.06952
4.67978 -9.16038 -0.451495
3.21768 -8.80674 -0.299879
-0.0832576 -8.5724 2.87624
1.42282 -8.31085 3.97334
2.5453 -7.49721 3.23661
6.49863 -12.0073 5.35996
6.03358 -9.79092 5.16369
5.91095 -7.8512 4.99777
10.0292 -5.69607 4.02281
8.68808 -5.19059 4.54935
7.78191 2.46106 5.36324
8.59853 -0.572025 5.75068
8.59718 -1.33888 4.42886
6.96796 2.95103 -0.754514
8.80282 2.01049 0.350899
9.72619 0.577819 1.44362
15.8865 3.61746 5.12936
13.3333 3.82971 4.15869
11.595 3.39262 3.34501
8.80779 6.12408 3.88747
10.0206 6.77177 2.67319
12.473 9.96744 0.333385
12.1595 9.84471 2.18883
17.2248 12.5438 7.3162
15.088 12.3613 6.14999
13.5062 11.9657 5.08178
13.1699 19.5514 4.95658
12.509 17.3526 5.14304
12.1291 15.4818 5.12422
9.3609 15.7798 2.45577
7.90584 13.2231 -2.36739
11.0573 13.2869 -1.29291
11.4175 14.4363 -0.469074
17.0859 16.5267 -1.53452
15.0609 17.5193 -0.908009
13.4296 17.3081 -1.99587
10.262 20.356 -6.62047
11.4564 20.0907 -5.1324
12.4298 18.92 -5.32373
15.7308 22.9684 -4.01175
16.6079 20.8215 -6.34606
15.4041 20.1888 -7.05499
16.0251 22.1863 -13.4857
15.8986 20.2472 -12.3676
15.658 19.2189 -10.6706
14.304 15.5595 -9.90376
16.0643 15.5563 -10.4697
21.657 14.0246 -11.4179
20.1692 12.6406 -12.4987
18.3133 13.0204 -12.2108
16.1483 9.48533 -9.14291
16.4689 8.53499 -11.9035
17.0638 9.61042 -11.0026
timestep
-11.481 70.0537 45.6133
-16.5972 70.0089 43.5558
-14.3163 70.7975 44.6724
-12.8892 69.6573 45.3255
-16.3044 64.377 43.6891
-15.683 66.0963 44.1389
-14.1818 66.3333 44.0417
-10.8059 63.673 42.2787
-12.4793 64.0999 41.3603
-16.4791 62.5972 35.8545
-14.3091 62.7781 37.8211
-14.3382 61.8523 39.0324
-16.1112 54.6308 38.5731
-15.7563 57.2281 39.211
-15.826 58.561 37.7728
-14.7231 62.2386 32.1088
-15.5066 59.4377 32.8143
-16.8231 57.7708 34.2156
-19.15 54.9208 33.1004
-19.5169 49.5503 31.6583
-17.9895 50.2208 32.5869
-18.0057 51.2752 33.6412
-15.4262 50.5009 38.4681
-15.7232 50.3297 36.6464
-10.2033 45.7638 33.3914
-12.0144 46.9781 35.4452
-14.2093 46.8811 36.7189
-15.9997 43.4251 39.6556
-14.766 44.3976 39.5966
-10.8097 41.5262 46.0645
-10.484 42.6031 43.3301
-11.8351 42.64 41.1598
-7.33737 40.6057 36.2484
-8.83668 40.145 37.9327
-10.357 39.825 39.1211
-9.28934 36.7755 41.2019
-13.6491 34.9874 41.8722
-11.941 34.155 41.7633
-11.7022 32.6156 36.6701
-11.296 32.2366 38.5554
-9.23688 27.9239 39.2826
-8.78922 29.3377 39.0336
-4.24067 29.234 37.5002
-5.58495 28.8724 36.9384
-4.96956 26.7809 32.7624
-4.63327 26.4035 34.1438
-2.58489 25.2032 37.7031
-1.92584 23.2828 36.638
-1.88479 24.0151 34.8248
-1.3838 28.0866 29.4374
0.373138 26.3301 31.0061
0.430227 23.8962 31.7719
0.0238079 20.7574 28.3832
1.41253 20.8773 29.7462
4.31685 18.3199 35.6202
4.3563 17.8756 32.6976
4.5477 18.7671 30.2956
9.00616 23.0043 28.4095
8.25828 20.7368 28.0627
7.47916 18.8467 27.9513
9.73897 15.8458 27.4769
8.4039 13.7343 23.3226
8.44605 13.0813 25.1811
6.117 8.99763 26.3178
7.40582 9.4196 25.6038
12.5335 5.68301 23.4543
10.4039 6.30194 23.3205
8.66062 7.09877 22.9297
6.41206 7.74205 18.555
6.43865 6.80078 19.8907
4.33815 2.4049 20.4591
4.70374 3.43854 19.3675
2.14744 2.75172 16.6335
7.50864 5.36375 11.2475
5.27351 4.18531 12.8375
2.69442 4.23014 13.1756
-0.280605 6.91094 10.3981
0.563774 5.16963 10.2142
0.839106 -1.89057 8.34692
0.903754 0.840941 7.12472
1.29203 3.35545 6.992
4.59038 8.91553 4.25404
3.28577 7.00175 4.1062
2.14399 5.36066 3.86555
1.76461 3.95562 0.293325
0.114212 4.78964 -4.26636
1.70809 5.17848 -3.29211
6.55148 7.07014 -5.89882
4.71258 7.12078 -6.71697
3.36875 7.38008 -5.91194
-1.84073 12.3021 -8.78924
0.0109746 10.0507 -7.1781
1.2476 9.57107 -8.10113
4.36842 13.2486 -7.0832
4.312 11.6455 -8.36969
7.55105 10.3395 -9.80125
10.966 9.56944 -6.50041
10.9785 10.3158 -8.24647
10.874 15.0155 -14.3754
12.8479 13.7631 -12.717
12.9117 11.8628 -11.1974
15.619 8.32705 -14.0103
15.5323 10.1149 -13.2002
20.459 17.2482 -14.0541
19.5847 14.3984 -14.3955
18.2357 12.2597 -14.7931
19.482 6.16777 -16.7872
18.7285 7.9238 -18.173
19.1164 9.73455 -17.4498
17.2841 11.5038 -20.2664
12.6478 10.1465 -18.5717
14.0534 9.56147 -19.8725
14.8325 5.84663 -22.8795
13.2451 6.83899 -22.2617
6.20904 5.3647 -22.7343
8.68174 6.26957 -22.8365
9.76371 5.2608 -22.6723
8.87325 2.04478 -24.6014
12.9122 1.16489 -23.2917
11.5025 0.0467252 -22.6849
9.97661 0.47174 -18.337
10.7485 -0.585938 -19.1009
12.3239 -4.62755 -16.1561
10.8117 -3.95657 -17.1307
5.97065 -4.86188 -15.7391
7.6639 -4.06779 -15.1536
6.08199 -1.71422 -11.343
6.58731 -3.08309 -11.7261
4.30045 -6.43302 -5.08501
4.39092 -5.55582 -7.26271
4.34221 -5.07796 -9.24639
-1.48005 -0.466524 -10.4025
-0.456265 -3.2207 -9.66531
0.636421 -5.5973 -9.60709
-1.17279 -9.85681 -8.13758
-1.2615 -8.93933 -9.79753
0.427115 -10.5465 -16.3239
-1.98822 -10.0266 -14.7517
-3.37442 -10.4823 -12.5314
-9.44509 -11.6475 -10.0717
-7.573 -12.6036 -11.1135
-5.84524 -13.3845 -11.7924
-7.07798 -18.7457 -13.2163
-6.05892 -17.1807 -14.5869
-4.75962 -16.6153 -13.3152
0.134865 -17.8845 -12.2345
-1.42123 -18.4348 -13.3215
-2.75967 -21.7728 -16.2099
-1.77221 -22.0179 -14.5352
2.63926 -26.1397 -16.8301
1.50478 -24.5657 -16.7507
1.14316 -24.1503 -15.3076
3.70921 -26.7226 -12.267
4.22504 -25.0577 -13.3084
6.57018 -24.7505 -16.3136
7.97547 -21.626 -17.9187
9.42023 -19.3752 -21.9849
8.5407 -19.1342 -20.7872
6.7752 -14.6412 -20.4437
6.24119 -16.2659 -21.4984
2.59208 -17.3877 -24.1917
3.2599 -15.5568 -23.8999
2.31785 -10.9032 -24.6167
1.16422 -12.3272 -24.0378
-2.50723 -12.5401 -24.8292
-2.01908 -13.1177 -29.875
-3.43239 -12.7229 -28.4841
-7.43776 -11.3561 -31.3292
-6.55277 -12.9026 -30.6785
-7.69968 -17.2806 -30.8062
-7.30829 -16.362 -31.9841
-6.39306 -18.3828 -35.8833
-8.09051 -18.3928 -35.0622
-10.9893 -20.0426 -38.2185
-10.6554 -20.4893 -36.822
-6.19447 -24.9199 -39.4675
-7.53407 -24.2568 -37.7288
-8.57467 -23.6156 -36.1684
-13.113 -28.255 -32.1481
-10.7574 -26.3955 -32.1851
-8.53561 -25.3 -32.8171
-5.48032 -25.1136 -28.7695
-6.5101 -26.4238 -29.8431
-6.81894 -30.9339 -30.3905
-6.59575 -29.9735 -28.6021
-7.3105 -33.3287 -22.3431
-6.15269 -32.4892 -24.2018
-5.03184 -31.5335 -25.5353
-1.64391 -33.1307 -25.1452
2.56711 -31.9961 -23.4821
1.47605 -31.0349 -24.0276
2.20466 -27.6456 -25.3972
4.00253 -24.8098 -28.7911
4.85839 -25.9727 -27.5281
5.8151 -20.4829 -24.4983
6.84611 -21.3497 -26.2177
6.59853 -23.1471 -25.6477
7.80394 -24.1116 -20.9655
6.67922 -23.5435 -21.806
2.92752 -21.1574 -21.0075
4.13363 -21.2998 -20.1477
2.41303 -20.4987 -15.7481
3.77271 -20.6204 -16.3844
7.84773 -21.2519 -13.8354
5.90449 -21.2629 -13.3932
5.11679 -21.4285 -9.6231
-2.07542 -22.6681 -10.0928
0.736283 -22.6315 -10.8276
1.62055 -22.6691 -9.58546
1.83952 -25.5822 -5.783
0.476761 -25.5846 -7.31185
-5.70029 -29.2068 -11.0261
-3.40134 -28.6444 -9.06809
-2.60827 -27.795 -6.85901
-5.74415 -23.998 -3.28584
-5.77135 -26.9499 -3.48677
-4.94013 -29.275 -4.1097
-7.12786 -32.3759 -6.71729
-8.37031 -32.3106 -5.20721
-7.73273 -31.8391 -3.92395
-3.42641 -37.7805 -3.37975
-5.13559 -36.4144 -4.26803
-5.29883 -34.7326 -3.30915
-4.67461 -32.6631 1.73298
-3.20947 -32.7826 0.574969
-3.14959 -32.4771 -0.937385
-0.29865 -29.9671 -0.634018
-2.9592 -25.8006 2.22612
-0.106556 -26.6172 2.99478
0.939681 -28.9267 2.86731
-1.00518 -33.7541 6.97034
-0.540557 -32.7142 5.37597
0.554977 -31.7262 5.48329
6.94171 -31.4305 9.50693
5.03937 -32.2529 8.55487
3.52473 -32.8999 7.46016
2.89144 -39.7484 6.77117
3.41175 -37.5728 6.05993
3.53101 -36.6783 7.83891
5.43275 -39.205 9.94025
4.98552 -37.0173 14.1783
4.05902 -37.8252 13.1529
0.602641 -36.4393 11.8841
1.86146 -35.1656 11.5449
5.56163 -28.8123 13.2228
4.07024 -30.4101 12.4035
2.64193 -31.4939 11.7273
-4.74393 -31.855 8.92251
-2.51067 -31.6226 9.47281
-0.549498 -30.9944 9.68384
-0.926656 -27.8424 7.47777
-6.75806 -24.374 8.69571
-5.14961 -25.3601 7.41732
-3.28132 -25.0062 7.07776
-1.16411 -19.9873 7.15988
-2.42457 -20.6321 8.50411
-2.38803 -21.9633 9.19193
-1.63262 -23.6811 15.6623
-2.67424 -22.3075 14.1302
-3.81025 -21.4446 12.6532
-6.95958 -17.6159 12.5884
-5.93689 -17.5211 11.0666
-4.47077 -17.9533 11.2166
1.21334 -15.4698 8.66292
-0.796848 -15.0958 10.3179
-1.81136 -15.2523 12.0202
-1.10996 -13.7978 15.5778
-2.0074 -12.5008 14.588
-3.79802 -7.70174 14.0574
-2.29132 -8.87668 13.6023
3.15212 -6.55064 10.7063
1.16745 -7.02348 10.747
0.469939 -6.89503 12.0302
2.42524 -4.48139 14.748
1.64062 -3.48158 13.3701
3.12539 2.04292 9.86539
2.57571 0.916446 11.3369
3.07718 -0.567651 11.2765
7.96427 -2.04739 12.0601
7.66978 -2.03069 10.2012
6.61324 -0.942775 9.78931
10.0477 1.57107 8.10126
8.25055 2.23957 6.68422
6.78829 0.978807 6.50538
3.24986 0.00265485 3.56418
4.73805 0.101887 3.43424
7.05672 4.05972 -2.86961
6.94052 2.24859 -0.124934
5.51746 1.91227 0.149703
-0.293251 -0.506264 -1.36328
1.75945 0.165157 -2.15551
3.36615 1.07399 -2.90092
7.96536 2.42749 -8.07564
5.52479 1.91535 -6.96266
3.65271 2.13369 -6.53368
1.97812 4.53936 -9.1244
1.80359 2.73219 -9.62715
1.98196 -1.60497 -12.8738
2.10019 0.188403 -12.5357
1.059 3.68062 -17.6666
3.06685 2.41925 -17.345
2.56271 0.855022 -16.2183
-0.0858246 -4.97042 -18.1482
1.1987 -3.12141 -18.6238
2.63455 -1.78419 -19.0212
1.42003 0.746411 -21.774
3.84822 -1.02091 -26.6454
5.11645 1.15647 -24.6664
4.07766 2.18666 -24.0773
8.0099 5.9565 -27.3665
5.84814 5.43101 -26.7343
4.01007 5.39173 -26.0553
2.90865 7.26546 -29.6694
1.17757 7.53213 -28.7611
1.39465 7.80777 -27.3153
-2.76544 6.84376 -23.6877
-2.91708 9.34426 -25.8589
-1.46438 9.9008 -26.1334
2.42333 14.1014 -22.8201
1.23504 13.9459 -24.8365
-0.392649 12.9994 -24.0946
-2.02372 15.0005 -21.2265
-2.39558 15.8617 -22.83
-5.5348 20.5908 -27.4012
-4.14788 19.9757 -25.7196
-2.82828 19.159 -24.5695
0.116441 19.0176 -21.3987
1.39401 20.7474 -23.2078
0.0304576 20.7007 -22.5898
timestep
7.18585 43.9245 45.5447
7.11929 44.1642 41.9529
7.70595 42.2 43.6053
6.82989 42.5064 45.3158
0.65274 40.0741 44.3936
2.03506 41.3672 44.7408
3.41533 40.8213 44.6421
6.06653 38.0328 41.3537
4.36559 37.8614 42.3106
-0.069057 32.0805 41.3936
1.67637 34.4377 41.5482
3.01056 34.3702 42.3765
6.03684 33.4147 44.9188
5.36529 30.9226 44.4189
4.3599 30.7853 42.7964
1.66583 26.5482 35.9861
2.96897 26.5791 38.6994
3.0021 27.7389 41.0104
1.42893 26.0714 44.0063
4.20218 27.4693 49.673
3.45614 26.6785 48.0704
3.66011 27.3035 46.7281
7.09101 24.2219 45.3045
6.70636 26.0084 44.8272
12.6696 29.3201 43.0741
9.84124 29.3666 42.0831
7.71165 27.9561 41.7097
6.73837 29.8097 37.3514
7.27094 28.5069 37.9135
9.01547 21.8925 36.7644
9.42898 24.5366 35.4119
9.57984 27.0917 35.4464
14.1937 30.9802 33.0241
13.1276 28.9408 32.9931
11.255 29.3232 32.8228
10.9131 28.8417 29.021
8.18793 24.7605 29.1788
9.04545 25.8618 27.8687
8.333 24.7446 22.9284
7.69162 25.8001 24.384
5.06487 29.3498 23.0663
4.6093 27.9651 23.7797
-0.0813628 27.7124 24.9216
0.783175 27.401 23.8065
-2.01228 25.5967 20.6893
-1.6699 27.0219 21.0041
-2.06521 32.7425 19.2908
-3.38361 30.7659 19.2802
-4.30607 29.0501 19.2039
-7.67561 23.4426 19.1921
-8.11576 26.2091 18.2586
-7.19535 28.0757 16.8343
-7.34471 28.8758 11.5382
-7.57436 29.5767 13.365
-11.52 36.3001 16.9014
-10.8372 33.793 15.2887
-10.8272 31.5399 14.1672
-14.162 34.5909 10.2266
-14.0078 32.5397 11.3098
-13.7252 30.7181 11.882
-14.4655 28.3782 8.91475
-16.4893 28.9205 4.17214
-16.9375 28.8927 6.09949
-21.0245 28.2874 8.59686
-19.689 27.596 8.33015
-18.5909 22.8832 12.666
-19.3839 23.5755 10.5317
-19.9853 23.8605 8.65649
-24.3228 22.7362 7.44583
-22.9567 22.1957 7.12305
-22.6931 25.5254 3.61228
-22.2176 24.1138 3.79611
-19.1372 22.6786 1.94074
-15.0283 16.5268 -1.16806
-15.302 19.2806 -0.120959
-16.2804 20.2431 2.09846
-12.9895 21.4621 4.78166
-12.9248 19.8127 3.71838
-6.33596 17.7174 0.956188
-8.12719 17.3841 3.34467
-10.4055 17.0674 4.59161
-11.6174 12.0866 8.7048
-11.0745 12.8224 6.58493
-9.75049 14.2272 7.06404
-6.07048 13.5142 7.93905
-2.44884 15.9898 6.52154
-2.56014 14.7478 8.13694
0.809297 12.2001 11.6481
1.16934 13.9945 10.892
0.0561328 15.1224 10.7697
-1.93911 19.7544 11.8529
0.724439 18.749 13.3925
1.76853 17.9851 12.5088
5.52008 16.9629 15.338
4.88324 16.2458 13.5914
5.73253 12.5759 12.4821
7.12417 8.34262 12.3823
8.30992 9.85885 12.0769
15.9042 8.64699 14.6489
13.2853 8.89277 13.2355
11.8729 9.63699 11.164
10.0339 5.83556 9.27493
10.9688 7.19949 8.33387
15.6058 8.80304 2.59451
13.1817 7.28019 3.51919
10.869 6.87671 4.42552
5.81534 9.28711 -0.527525
7.20245 7.84902 0.705063
8.53989 6.7182 1.51474
8.66494 4.42611 -1.55038
11.7654 1.0609 -0.579357
12.0353 2.93138 -1.14614
13.1882 3.06252 -5.79389
13.3773 4.52951 -4.45013
15.9122 8.49162 -2.14776
15.7331 8.57444 -4.71237
14.3146 8.13477 -5.27284
13.0835 10.1107 -8.11638
12.1273 5.53328 -9.99183
11.0638 6.88706 -8.85083
6.7003 6.49454 -7.16
7.96058 5.75095 -7.07691
8.39919 0.679909 -5.99378
7.33618 2.10369 -6.83361
3.97044 1.59111 -9.92798
4.19609 0.449749 -8.33431
1.53385 -3.3195 -7.31832
2.8364 -2.9426 -8.0085
6.75831 -7.73308 -12.0715
4.70961 -6.645 -11.4839
3.27312 -5.55547 -10.8107
-4.48673 -4.56505 -13.3034
-1.98504 -6.26318 -13.1705
0.20799 -7.24522 -12.2682
-2.04668 -12.1628 -11.9107
-0.80308 -10.8901 -12.8651
4.42744 -8.48387 -16.3136
3.18969 -11.2242 -15.9454
0.730288 -12.1081 -16.0841
-4.39473 -12.2112 -20.1887
-2.52595 -13.404 -19.2813
-1.09052 -14.4536 -18.4199
-1.05592 -20.3378 -14.8533
-0.660816 -19.1097 -16.8989
-0.480499 -18.2485 -18.7501
0.665352 -19.7985 -23.0393
-0.25268 -20.6165 -21.6887
-3.24889 -24.3809 -22.1142
-1.33931 -24.3511 -21.6797
3.36282 -25.0223 -26.2496
2.07763 -24.0498 -25.0211
1.46209 -25.0378 -24.0467
3.20097 -29.0394 -22.7191
4.18522 -27.5995 -23.7071
6.03574 -28.5519 -26.8728
4.49933 -27.6131 -30.2827
1.19752 -24.4005 -30.6103
1.46808 -25.6583 -31.2967
-0.662764 -27.0919 -35.9637
0.0581588 -25.6273 -34.8927
-1.78042 -20.8588 -36.1757
-1.99143 -22.3464 -34.8284
-5.93592 -21.2369 -31.6287
-5.45001 -22.0319 -33.3497
-8.41899 -21.9799 -35.7036
-9.06124 -18.038 -38.4323
-9.99948 -18.7543 -36.9051
-14.4679 -17.1524 -34.5948
-13.6805 -17.6154 -36.2973
-16.5908 -18.5347 -39.7292
-15.5982 -17.3927 -39.5849
-14.9997 -13.8794 -43.0736
-16.4728 -14.7788 -42.1441
-20.603 -14.3765 -44.116
-19.5012 -15.4678 -44.4027
-16.8119 -11.8627 -49.2196
-16.9863 -13.9897 -48.2629
-17.6203 -15.7696 -47.6462
-11.1332 -16.8668 -49.6266
-12.9361 -17.6223 -47.3512
-15.0978 -18.1303 -46.0395
-16.7016 -21.1551 -42.7028
-14.8929 -20.5303 -43.1659
-10.2335 -21.6563 -41.0441
-11.8885 -22.3919 -41.6912
-14.2257 -29.6889 -42.7007
-13.2948 -27.7694 -41.8734
-12.3156 -26.142 -41.1291
-10.0068 -27.9287 -38.7738
-7.03769 -24.1824 -38.9838
-7.04346 -25.502 -38.1951
-4.702 -25.2729 -35.3422
-3.09085 -28.1916 -31.9029
-4.05777 -26.6048 -31.746
1.66596 -27.6139 -27.561
-0.622542 -27.4421 -28.0624
-1.91442 -26.1468 -28.7379
-2.14718 -22.2393 -26.3222
-1.21684 -22.685 -27.5231
1.81295 -20.8857 -29.9294
2.13205 -21.3316 -28.5025
4.43787 -17.3111 -27.1892
4.31419 -18.7036 -26.7325
6.87584 -19.3584 -22.2378
5.26896 -18.5856 -23.0452
3.62327 -16.7147 -20.1391
3.45325 -19.8923 -13.3021
3.46441 -18.2004 -15.7502
4.04045 -18.7445 -16.985
3.92663 -23.4155 -18.9465
2.89048 -22.2694 -17.8955
-4.9244 -22.5847 -18.6768
-2.3334 -23.0687 -17.2747
-0.122987 -23.9278 -16.3905
-0.711973 -26.4098 -9.03661
-0.510021 -27.0866 -12.0034
-0.266423 -27.2599 -14.5373
1.61965 -30.8909 -17.0527
0.701298 -31.6675 -15.6111
-0.459002 -30.9003 -15.1704
-5.9311 -33.5081 -12.3626
-4.54888 -33.0718 -14.2053
-2.74729 -33.3587 -13.6086
1.40346 -35.8336 -12.5359
0.0792768 -36.2385 -11.2155
-1.4121 -36.339 -11.6552
-2.24135 -39.1576 -9.31433
-0.233474 -45.8891 -8.42109
0.835506 -43.1219 -8.26673
0.898707 -40.626 -7.53533
0.851708 -37.882 -3.28068
2.70293 -38.3125 -3.68761
2.9799 -38.4462 -5.25314
9.1502 -34.4417 -6.73622
7.63009 -36.0971 -6.23622
6.63358 -37.5569 -5.65848
12.3999 -41.0678 -5.185
10.65 -39.6175 -5.75496
9.55503 -39.4461 -4.1473
9.4722 -37.5239 -0.821773
7.02014 -35.686 2.7831
6.85849 -36.8541 1.81761
3.57236 -39.1328 2.15383
3.24444 -37.6472 0.880736
0.619706 -30.4187 -0.231947
1.06756 -32.7739 -0.300316
1.05275 -34.6865 0.0573755
-5.56241 -38.3831 -1.69681
-3.96327 -36.8759 -1.07236
-2.62486 -35.3842 -0.565166
-4.56787 -32.1758 -0.189004
-0.609078 -27.0169 2.58095
-2.33735 -28.5326 2.48985
-4.04758 -28.8632 1.60583
-8.74309 -27.358 1.05081
-7.74851 -25.9418 1.81471
-6.33296 -25.7365 1.40184
-3.28953 -19.6059 -0.839251
-4.49891 -20.9547 0.578444
-5.74726 -21.9916 1.73532
-5.77175 -19.6709 6.24909
-7.57221 -19.5412 5.39146
-7.65755 -19.5945 3.87325
-13.2865 -14.9663 1.89911
-10.9473 -15.8077 2.85771
-8.95698 -16.1762 3.17868
-7.32127 -13.1653 1.29904
-7.71928 -12.6145 3.02262
-9.81856 -9.93824 7.09181
-8.77149 -9.88913 5.35656
-8.02099 -5.69034 2.16254
-7.65399 -5.31095 3.99042
-7.04538 -6.48896 4.82389
-4.80978 -5.59672 8.16915
-6.47608 -4.78506 8.33115
-10.0465 -2.01776 9.41643
-8.69239 -0.722198 9.58986
-7.46389 -1.17174 8.75075
-3.26876 -1.17594 6.41374
-3.93029 0.633826 6.35488
-4.62921 0.960371 7.57081
-1.75748 4.77641 12.2211
-2.92245 4.66718 10.1484
-3.70968 4.56896 8.32682
-5.51085 8.07947 5.34645
-4.17238 7.60053 5.99122
1.22144 13.1723 7.13631
-0.848345 10.6569 7.64474
-2.08574 10.7152 6.73153
-3.85093 15.3435 1.3722
-2.26789 13.9575 2.27338
-1.31321 12.689 3.48926
1.4422 8.61538 1.0761
2.46906 11.0151 1.24522
2.28651 11.8428 2.9644
5.02759 12.4738 5.73382
5.31355 13.5827 4.33497
7.32222 16.8805 1.13342
7.50763 15.0438 1.494
11.1012 13.1423 -1.6393
11.6887 12.7461 0.416588
9.98622 12.1326 1.55357
15.6785 12.056 4.20618
13.4983 12.4599 4.61997
11.5568 12.1383 4.95485
9.48441 11.4757 8.14929
9.89301 16.0301 14.3841
11.0248 14.2269 11.7885
10.0063 14.1641 10.8198
5.98493 16.5376 6.70548
7.37038 17.0694 8.51678
8.74529 17.5791 9.95235
6.0128 20.7175 12.1499
7.38217 21.8203 11.3728
8.88966 21.132 11.3259
13.3535 19.3111 17.6398
11.1092 19.4025 15.2028
11.4772 20.1459 13.8525
14.6878 18.6021 7.47697
13.6859 18.0045 9.50423
12.7756 17.5351 11.2061
15.1477 15.5436 13.5026
15.5648 17.2929 13.6865
18.2635 24.0633 14.6113
18.1653 21.727 14.0621
18.3812 19.7645 13.7791
22.2439 17.5351 14.8834
21.5233 17.3076 11.9259
20.9674 16.9821 13.3463
timestep
16.1819 28.2056 42.126
13.9197 31.361 43.2653
16.5399 30.7946 43.03
16.92 29.3826 41.6527
18.9915 31.0604 35.4691
18.1218 31.272 37.2474
18.5437 30.2394 38.3201
22.6306 28.191 39.8535
22.2953 29.8129 38.8696
23.5571 34.689 38.7789
24.4286 32.9578 36.5718
25.1485 31.6398 36.9127
29.4221 29.4608 32.4462
28.91 31.1886 34.4422
28.8613 32.0616 36.2211
34.7137 33.9869 39.5062
33.1863 35.1952 37.362
30.7789 35.3461 36.7016
28.6106 37.2522 34.238
29.1004 34.9333 30.1105
27.981 33.8499 31.1958
27.0211 34.5454 32.2018
22.3681 31.9323 33.5751
23.9733 32.3392 32.6328
22.5976 24.6377 31.4693
22.5038 27.3673 30.3487
22.7843 29.8592 30.0666
19.8657 30.6747 26.3508
19.6941 30.6751 27.7955
15.0936 27.8779 33.5854
15.2344 28.7034 30.7031
16.048 29.3794 28.3514
12.3925 30.0269 22.6116
13.2736 30.9118 24.6324
14.185 31.7495 26.1227
13.6748 35.3451 27.3303
10.9658 36.19 23.2787
10.6849 35.359 25.0732
6.28525 34.5629 26.3844
7.06523 34.1414 24.5984
4.19496 36.736 21.854
5.42917 35.8614 21.5179
8.59242 36.4028 17.8589
7.46597 37.1493 18.4499
7.32896 41.214 15.9584
6.63389 39.7899 15.8598
2.06945 38.7835 11.3186
3.90655 39.9761 12.2014
5.46491 38.7488 12.429
11.1071 41.085 9.1429
8.50138 39.7511 8.46254
7.00853 37.8209 9.11022
10.2013 34.1441 9.96461
8.83994 34.4873 8.5984
7.81222 36.2368 2.73895
7.48856 33.5403 3.95023
7.4195 32.0835 6.05455
6.20727 26.201 10.6061
6.44705 27.2732 8.5735
6.66202 28.3916 6.99763
5.21857 25.8286 4.65595
9.03219 25.0391 0.73616
7.15851 25.5523 1.32446
3.60237 24.9847 -1.7707
4.3245 24.1294 -0.690462
4.79183 17.8617 2.37433
4.30006 19.366 0.622168
3.89289 20.4511 -0.963886
2.41665 17.5759 -4.46124
2.01746 17.9749 -3.14208
-1.73848 14.9503 -2.33424
-0.168369 14.994 -1.98482
0.575381 11.3631 -1.82441
0.401162 10.9174 5.71497
1.2988 9.63712 3.1914
2.60381 9.81021 0.990614
6.63168 6.89589 0.873332
4.7138 6.62046 0.690278
-0.541265 1.78865 -0.626234
1.98637 3.20035 -0.7641
4.03888 2.97256 0.630651
5.3054 -0.97367 6.52039
5.72481 -0.154449 4.29968
6.23826 0.334228 2.39697
7.36323 -2.9361 0.864362
9.35277 -0.49879 -2.60531
9.86366 -2.35838 -2.02062
13.7639 -6.69102 -5.29472
12.8192 -5.11296 -4.778
13.0118 -4.0654 -3.61365
20.2748 -1.89175 -1.97374
17.75 -3.95252 -2.50928
16.7939 -3.51816 -3.64853
18.3416 -6.18708 -7.25955
18.0503 -4.23613 -7.14672
15.0395 -3.35882 -9.27937
12.8105 -3.86263 -13.6051
14.7226 -3.96054 -12.9902
22.8204 -2.07693 -15.5005
20.3275 -3.6998 -15.1731
17.826 -4.17566 -15.2064
13.4954 -5.3285 -17.7083
15.4518 -5.36006 -17.8499
21.7059 -8.35515 -21.3709
18.7762 -7.65451 -21.3247
16.3563 -6.59829 -21.2764
10.2902 -5.92279 -24.0127
12.3261 -6.94596 -24.1224
14.0175 -7.87528 -23.9485
15.4685 -7.88396 -27.4358
13.631 -8.60208 -31.6815
13.5392 -6.91935 -30.6451
8.75416 -6.12837 -31.5631
10.1306 -5.34323 -30.5122
6.67046 -0.86181 -25.9424
8.01334 -1.7675 -28.1385
8.5352 -3.1504 -27.8164
6.25539 -5.08543 -25.4225
2.44502 -7.50786 -26.9967
2.61527 -6.07897 -25.8117
-0.858226 -3.8681 -23.7913
-0.0800771 -5.01571 -23.3677
-1.31869 -8.07071 -19.3265
-2.02756 -6.8801 -20.7438
-7.20641 -6.2159 -21.3209
-5.79835 -6.07781 -19.9906
-6.5604 -4.14492 -15.7167
-7.34531 -5.13129 -16.5899
-12.4779 -8.37612 -15.5434
-11.3597 -7.13678 -13.9957
-10.8007 -5.71232 -15.2745
-14.9325 -2.3546 -19.9712
-13.6502 -2.50321 -17.2749
-13.917 -3.71432 -15.0282
-15.4124 -2.05206 -10.6507
-16.1821 -3.14652 -12.0621
-22.8333 -7.26591 -15.5073
-21.1126 -5.26953 -14.1265
-19.8537 -3.90015 -12.4059
-25.8663 -0.336296 -9.27603
-24.1073 -1.85342 -9.75417
-22.7585 -3.27065 -10.1509
-23.3043 -3.26326 -6.31905
-23.1799 -5.65853 -6.31224
-23.5384 -6.41066 -8.08586
-25.7865 -9.90138 -10.8547
-25.6725 -9.46597 -9.00107
-28.9577 -11.4962 -6.46656
-27.2728 -12.2328 -7.04456
-26.1975 -18.4337 -6.86234
-27.0052 -16.7705 -6.32606
-27.574 -16.0071 -7.4664
-30.0161 -17.4427 -11.3247
-29.8713 -18.3509 -9.41737
-30.2773 -21.9466 -8.57116
-28.9071 -23.9975 -11.3446
-25.9782 -22.6087 -14.9058
-27.3927 -23.1673 -14.706
-29.3878 -23.3869 -19.512
-28.2846 -24.2807 -18.1955
-26.1193 -29.0388 -17.7461
-25.824 -27.2379 -18.5255
-21.3081 -25.2769 -20.282
-22.5996 -26.688 -20.4559
-21.4727 -30.1555 -21.4196
-17.1196 -29.1714 -24.2005
-17.946 -30.3158 -22.6899
-16.6308 -34.2169 -20.5804
-15.8304 -32.4916 -20.3282
-11.9711 -33.5197 -22.957
-12.2595 -33.0931 -21.4958
-9.29655 -31.5811 -18.6708
-9.56784 -30.7763 -20.3751
-7.33257 -27.2552 -22.8591
-6.94972 -28.6165 -22.1703
-1.89893 -31.5645 -22.0695
-2.05737 -29.4576 -23.1156
-3.10183 -28.3469 -21.8604
-0.0448143 -21.3062 -25.1367
-2.45036 -23.0417 -24.4349
-3.35025 -24.7849 -22.9667
-6.91379 -23.7337 -19.8649
-6.62105 -23.2529 -21.6412
-9.73763 -21.9904 -25.3102
-8.69347 -20.9244 -23.9781
-7.13407 -15.2921 -23.9387
-9.31431 -16.0218 -24.1606
-9.65939 -17.4138 -22.904
-13.2835 -18.6507 -23.3091
-16.9604 -21.5242 -22.239
-15.5046 -21.2842 -21.7311
-14.527 -24.3543 -19.5751
-14.6998 -23.7371 -14.7614
-15.8203 -24.6434 -15.989
-21.1746 -27.6393 -13.6678
-19.8124 -27.1729 -15.4345
-19.3155 -25.6684 -16.5548
-21.0696 -21.5308 -15.0318
-20.356 -22.0171 -16.2117
-19.1616 -18.8956 -19.8145
-18.693 -19.246 -18.3237
-15.4434 -15.8147 -17.4177
-16.8854 -16.0508 -17.1879
-20.3001 -13.3633 -14.9887
-18.9733 -13.0001 -16.4471
-18.0997 -9.36903 -17.3169
-14.5527 -8.48738 -10.6764
-15.697 -8.00904 -13.3732
-17.0733 -8.52723 -13.6443
-20.6524 -9.21142 -10.9406
-19.3643 -7.74743 -10.7002
-20.2193 -1.46853 -6.00226
-19.1141 -3.9568 -7.29553
-18.8149 -6.39128 -7.16236
-15.0556 -11.4822 -4.29011
-17.1703 -9.66545 -3.75622
-18.5949 -7.54916 -3.49126
-22.2552 -5.66098 -0.963083
-20.8618 -5.91097 0.326801
-19.6425 -5.79774 -0.336258
-15.7827 -1.24812 0.562769
-16.3451 -3.34858 1.47544
-17.0461 -5.02039 2.17715
-15.5819 -9.0108 7.29343
-15.87 -8.11077 5.66029
-16.2246 -6.57943 5.55339
-13.0594 -4.64175 6.15498
-6.26091 -5.94679 2.43608
-8.20503 -5.95862 4.82788
-9.93548 -6.77123 6.60305
-8.27549 -9.65111 12.1243
-8.96783 -8.39141 10.819
-9.8376 -8.94252 9.73911
-9.10357 -15.2628 10.1534
-10.5842 -13.5501 10.8818
-11.6365 -11.9137 11.3495
-17.4208 -10.0148 10.9272
-16.0234 -11.2254 12.4207
-14.7039 -12.083 13.6261
-16.0748 -14.5035 16.1972
-12.6595 -17.3803 17.9556
-14.0928 -17.5271 17.3236
-15.7794 -20.3601 19.3646
-16.1604 -18.7434 20.1347
-13.4492 -14.0864 23.6902
-13.3681 -16.3617 23.0755
-13.1798 -18.2698 22.6137
-8.68416 -24.4051 24.5142
-10.0007 -22.4819 24.4304
-11.0835 -20.7782 24.5392
-10.4586 -19.9338 28.233
-14.3719 -17.0497 27.466
-12.9196 -15.6309 28.3768
-11.3099 -16.3091 27.4984
-6.28388 -15.2777 25.258
-7.73587 -13.9581 25.2714
-8.80808 -13.8489 26.4128
-7.90488 -7.51121 30.1868
-8.5415 -8.89593 28.4212
-8.70281 -10.1801 26.9167
-11.0163 -9.39264 22.493
-9.22681 -8.68302 22.4736
-8.69783 -8.05923 23.8124
-4.51167 -3.34675 25.6195
-6.71679 -3.76648 24.0566
-8.59669 -4.23793 23.5043
-11.2108 -2.72458 20.9224
-10.112 -3.86745 20.0409
-7.94976 -6.79706 17.2918
-7.95456 -4.75954 17.1814
-5.89231 -1.05015 15.7572
-5.79353 -2.07341 14.1133
-6.86997 -3.18389 13.9416
-8.22581 -2.35803 10.2661
-7.00938 -3.6525 10.1058
-3.04749 -6.61714 11.1162
-2.82592 -6.20666 9.22799
-3.56885 -4.97738 8.6965
-5.34805 -2.29078 4.86748
-3.50436 -2.78601 4.59237
-2.96923 -4.17693 5.0805
-1.28069 -9.91541 3.04719
-0.42592 -7.80705 2.83079
0.0746579 -5.85609 3.31258
4.6411 -4.82007 3.12884
3.43513 -4.29397 2.36963
3.52932 -1.32824 -4.93937
3.67659 -1.6591 -1.70145
4.02578 -3.20018 -1.20835
6.51575 -9.21738 -3.04757
6.54654 -6.8784 -3.00083
6.83668 -4.97332 -3.1753
4.67499 -6.14004 -9.13859
4.54954 -4.21994 -7.36719
6.31361 -3.59966 -6.70904
9.77044 -2.58339 -8.40252
8.99257 -1.14179 -7.66697
6.73505 3.0714 -7.20489
7.9334 2.35035 -8.51052
13.2216 6.72237 -9.25609
11.9788 4.75992 -9.53109
11.197 3.08526 -10.2215
15.7018 3.01952 -14.7516
15.145 1.94473 -12.8506
14.2911 1.11523 -11.259
16.7401 1.84615 -8.42676
20.9715 0.20361 -13.0856
19.45 -1.47082 -10.6761
19.419 -0.888253 -9.28157
24.4248 2.80711 -12.2995
23.4125 1.80523 -10.3768
22.4177 1.23818 -8.68538
25.7308 0.720689 -5.84803
24.0959 1.20508 -4.85437
23.3747 2.4814 -5.3788
27.1765 9.42947 -5.32796
26.4321 6.12044 -5.7825
24.9611 5.89818 -6.11342
23.1765 12.4282 -9.21666
23.6272 10.1701 -9.11562
24.0751 8.25968 -8.79504
22.9558 6.89011 -12.4465
24.8096 6.74247 -12.2101
31.8503 7.49233 -15.021
29.623 7.58078 -14.489
27.6656 7.7322 -14.4054
26.659 7.66806 -19.745
26.2446 10.1116 -18.1857
26.9561 8.77269 -17.9965
timestep
2.46919 10.3535 20.2582
3.11452 11.0987 25.6908
3.27235 11.2023 23.1014
2.5644 11.3409 21.2856
-0.936493 16.1113 23.5364
0.663471 15.2724 23.2116
0.667346 14.5298 21.8827
-2.56757 16.3542 19.0913
-0.706325 16.91 19.2543
2.5223 23.4474 17.6962
1.57797 20.687 17.9241
0.102718 20.4661 18.1736
-2.66355 26.991 16.5146
-1.49198 24.6699 17.151
-1.64468 23.0918 16.1327
0.347046 26.2264 9.08994
0.521822 24.6604 11.6312
-0.222946 22.4294 12.6689
1.0138 18.946 12.1437
6.18673 21.1331 13.7968
5.0048 20.0768 14.9687
4.0636 18.8847 14.3957
5.14752 15.1226 16.2914
3.50696 16.0229 16.6926
9.37074 17.6603 21.6836
7.07136 16.1411 20.584
4.5769 16.0105 20.3488
4.33267 20.6693 20.9803
3.48465 19.4204 21.5043
-5.00158 19.1032 24.1554
-2.30658 19.9815 23.3194
-0.1026 20.5686 22.0794
-0.245983 28.1846 21.0875
-0.72814 26.0126 21.4011
-0.821383 24.2641 22.3308
-3.00154 23.7479 25.4172
-7.23017 25.5546 25.5161
-6.6902 23.8251 24.7801
-6.10379 24.8421 19.7844
-6.27073 23.3632 21.0611
-5.61788 18.6847 20.2884
-5.22677 20.0476 19.6119
-3.28875 19.3786 15.3593
-4.64569 19.2201 15.9512
-7.15009 17.6723 12.1692
-6.45061 17.116 13.3376
-5.19942 9.92588 14.5507
-4.95036 12.1458 13.9828
-4.35771 13.9869 13.7825
-1.74025 9.15621 8.70823
-2.4463 12.0082 9.00268
-2.66538 14.1999 10.2763
-2.71431 19.1528 10.7728
-2.8033 17.889 9.28381
-7.44743 19.6154 3.91954
-4.55671 19.5212 4.76841
-2.39257 19.8408 6.02636
3.04758 20.4971 2.08306
1.30218 21.4081 3.39672
-0.0658349 22.3848 4.48807
0.119755 26.1633 4.02648
-1.48223 26.9318 -0.285568
0.184546 27.6003 0.57662
3.12852 30.661 -1.24741
1.64656 30.5041 -1.32654
-0.931806 35.3243 -5.29378
-0.973319 33.6074 -3.73417
0.843246 32.7682 -4.19047
4.38158 34.6281 -6.88926
3.59218 33.3408 -6.77612
5.06895 30.9257 -10.646
5.60572 31.0081 -9.17288
8.95359 29.4261 -9.64376
9.31165 23.3536 -12.2358
10.3869 24.6455 -9.8145
10.3376 26.3172 -7.99393
8.89369 26.2642 -3.43344
10.7314 26.1953 -4.20513
8.00616 19.643 -1.78161
9.94804 21.1257 -3.58967
11.8014 22.5587 -4.65046
17.7602 21.9617 -9.0374
15.6678 21.5501 -8.30117
13.823 21.328 -7.58749
11.3152 18.6646 -8.69004
11.5241 15.1656 -11.719
12.8159 15.3868 -10.3035
16.4158 12.6525 -7.58107
16.7159 13.0134 -9.44296
16.504 14.4343 -9.91868
20.8899 19.0216 -14.3825
19.7787 17.1723 -11.8783
19.5068 15.6903 -11.9485
23.9839 15.6132 -9.53677
22.7468 14.4928 -10.4441
23.9239 10.9039 -10.3797
23.1573 5.73976 -10.4027
22.8032 7.45458 -10.9385
17.4558 5.31641 -17.0085
18.3081 7.08058 -14.7201
19.6253 6.63892 -12.598
16.8817 3.61194 -9.54229
17.7387 3.7325 -11.3244
21.8991 -1.57389 -14.0826
19.3086 -0.0839737 -14.2914
17.0369 0.910725 -13.7823
14.7376 -4.78964 -10.4264
14.8823 -3.08555 -11.9313
14.4866 -1.87639 -13.3174
10.6848 -1.73548 -12.5224
8.84966 -4.62086 -9.1016
8.24421 -3.08371 -10.0096
3.22263 -3.05075 -9.13687
4.75868 -1.93878 -8.62204
4.04161 4.04804 -4.57601
3.87962 2.18143 -6.51392
3.72979 0.72001 -6.09962
0.0659295 0.100774 -6.13674
-4.06165 -2.61504 -6.38334
-2.1988 -2.95662 -5.94348
-1.43142 -6.98097 -3.49475
-1.65044 -6.51266 -4.95737
-0.680365 -10.8152 -6.52472
-2.39716 -10.0064 -6.37467
-6.22709 -11.8346 -7.59761
-5.14423 -12.6346 -6.14515
-4.55329 -17.2742 -4.9765
-4.23437 -16.3101 -6.16927
-0.427581 -20.5044 -10.2448
-2.42095 -19.4251 -9.79233
-4.04831 -18.7055 -9.12645
-12.2893 -20.4301 -5.89966
-9.63796 -20.0659 -7.27573
-7.59099 -19.9248 -8.86481
-8.97368 -22.1766 -12.856
-8.77906 -20.1904 -12.4315
-5.58415 -14.2097 -16.1973
-7.23125 -16.5854 -15.8899
-9.49098 -17.5578 -15.0188
-15.509 -15.0125 -15.3224
-13.8466 -16.4722 -16.0755
-12.8126 -17.7993 -16.9624
-14.9988 -20.5308 -22.1622
-12.9426 -20.1337 -21.0117
-13.0319 -18.2387 -20.6138
-12.1633 -13.3659 -21.1554
-13.3148 -14.7367 -22.0123
-16.3596 -13.3705 -25.6269
-14.5153 -13.5674 -25.3064
-9.90442 -12.7364 -30.0933
-11.0644 -13.4632 -28.6485
-12.0786 -12.3921 -28.0999
-15.3973 -13.0611 -31.8211
-14.756 -11.5967 -30.6108
-16.9511 -8.535 -30.2139
-15.5684 -7.20814 -26.9153
-11.0529 -6.38384 -25.2052
-12.3224 -5.6413 -25.5693
-10.3121 -1.09065 -26.6415
-10.8441 -2.67764 -27.5824
-7.52024 -3.59638 -31.7344
-9.26736 -3.86024 -30.8816
-10.9847 -8.21442 -31.167
-9.3426 -7.6196 -30.3916
-6.59114 -10.1721 -30.0237
-5.50301 -12.6229 -33.6807
-7.14377 -12.8145 -32.69
-6.52189 -17.9136 -32.1429
-7.85708 -16.4365 -32.1069
-12.1783 -17.8086 -31.6938
-11.2137 -17.4026 -30.6834
-11.0367 -18.7238 -26.0595
-12.5546 -18.5888 -27.3024
-16.7173 -20.2714 -25.9869
-15.9574 -19.0146 -25.5975
-20.4244 -14.6902 -23.2181
-18.653 -16.2737 -22.8582
-17.1086 -17.4378 -22.4094
-22.6098 -19.9293 -17.3539
-20.1391 -20.3344 -18.8113
-17.7705 -19.5464 -19.2725
-15.8729 -21.1327 -15.0841
-15.2656 -21.4157 -16.9588
-11.4018 -23.8151 -18.8225
-12.794 -24.2499 -17.5376
-15.0748 -30.8023 -16.3313
-13.6197 -28.9299 -16.2958
-12.4581 -27.497 -15.5658
-9.08655 -28.6631 -14.5114
-6.98399 -27.1383 -10.51
-7.11377 -26.6517 -11.9638
-3.39132 -27.1796 -12.7148
0.323607 -27.2157 -10.1489
-1.28738 -26.3322 -9.63864
-4.85712 -22.1361 -5.25269
-2.98235 -22.5639 -6.52471
-1.71655 -24.0727 -6.73917
-0.62917 -26.7887 -2.98348
-1.74085 -26.5698 -3.96178
-4.53233 -29.9735 -2.48235
-4.54827 -28.4303 -2.31301
-2.98137 -28.1747 2.06627
-3.83727 -27.2099 1.14149
-0.202678 -24.0441 1.72083
-2.1713 -23.8763 1.83295
-2.87924 -20.2029 1.23883
-4.44978 -15.0665 1.53653
-3.98946 -16.4173 4.05274
-2.90896 -17.5187 4.04386
-0.154902 -18.5455 7.88889
-1.70984 -17.4345 7.62719
-4.76688 -11.0991 10.8048
-3.12081 -13.5484 11.0158
-1.97089 -15.8433 11.0837
3.92864 -16.3198 12.953
1.42335 -16.789 14.4415
-1.07135 -17.0757 14.6287
-3.63827 -20.9813 17.9822
-4.592 -19.7465 16.819
-3.99262 -18.3421 16.6866
-8.18502 -12.904 18.3508
-6.65628 -14.6374 18.7527
-5.51156 -16.1119 19.3344
-2.47973 -18.6855 24.6028
-3.28586 -18.0266 22.9456
-4.74204 -17.8589 22.6093
-6.71201 -16.8248 25.7195
-2.06673 -13.8176 30.0997
-3.50491 -16.431 29.9212
-4.81783 -18.2072 28.6587
-5.9038 -22.4725 27.5199
-4.72883 -22.6903 29.1637
-4.95788 -21.6673 30.1885
-7.57264 -26.1005 33.9131
-6.24045 -24.3446 33.8062
-4.60428 -23.1641 33.6681
-0.264371 -29.2265 35.3121
-0.97923 -27.07 34.7069
-1.54071 -25.3285 34.078
1.60319 -24.0645 32.4808
-0.221957 -19.9271 30.6597
0.0455931 -20.6011 32.1208
-1.36848 -17.5192 34.4468
-2.58793 -18.9423 34.348
-8.8281 -21.4527 34.7808
-7.34808 -19.7346 35.3231
-6.32037 -19.2177 33.6044
-11.5198 -15.9195 35.6358
-10.2213 -16.5665 33.8418
-9.16479 -17.1857 32.2451
-9.34609 -16.0817 28.6915
-5.81052 -11.3929 28.8216
-8.02261 -11.1058 28.8863
-8.31784 -12.5544 27.4915
-10.0191 -14.8006 22.7659
-9.15338 -13.1565 22.8374
-8.04612 -12.7633 23.7548
-1.83004 -12.0075 20.1921
-4.02106 -11.5619 20.9708
-5.87619 -10.7442 21.3418
-3.56882 -7.384 18.245
-5.4699 -6.92053 18.4702
-6.29219 -8.18836 18.4934
-11.3688 -9.86079 15.0391
-8.85584 -9.34753 14.5719
-7.13861 -8.43792 14.7944
-5.83739 -5.66418 12.3814
-6.88064 -4.90246 13.6887
-9.3849 -2.59599 16.69
-9.5736 -2.43679 14.6959
-6.26228 2.21253 11.3921
-6.80671 0.579281 12.3398
-8.25664 0.138691 12.2732
-11.0663 1.55298 9.76863
-9.96777 0.351558 8.87411
-8.66309 -3.28842 4.88436
-7.36385 -2.00656 5.47747
-7.82735 -0.598529 5.91131
-6.94726 4.24202 4.96604
-6.23518 3.2127 3.45791
-7.15868 1.9747 3.17579
-11.1208 -0.307945 -1.43637
-9.06397 0.672158 -0.986725
-7.23424 1.25738 -0.506972
-6.34824 5.81379 -0.93901
-5.51082 4.56045 -1.26458
-0.957248 4.15876 -5.83018
-1.08694 4.18296 -2.64715
-1.90383 5.27395 -2.02681
4.66727 8.97858 -1.06728
2.58633 8.61986 -1.99924
0.780065 7.92236 -2.66287
0.339351 10.6205 -10.1356
0.843853 9.54224 -7.81625
1.14445 8.30397 -6.31425
1.72686 5.21111 -8.7248
3.31683 5.71248 -8.13774
8.01787 6.84421 -7.69958
6.77082 6.85595 -9.16586
5.79422 9.87283 -16.0226
6.68754 8.60397 -14.3501
7.55223 7.65427 -12.8453
10.5236 4.99365 -18.182
10.6685 6.19843 -16.3085
10.965 7.15608 -14.6462
11.4707 10.8796 -14.5574
18.7255 10.8129 -11.2237
15.6965 10.0728 -12.1029
15.124 10.9307 -13.1901
18.2802 15.3942 -18.5545
17.9811 13.7181 -16.931
17.8683 12.2934 -15.6136
21.7524 9.26074 -16.5527
21.8769 9.94388 -14.728
21.3006 11.3607 -14.4509
25.7549 15.2804 -19.3987
23.0959 14.2796 -17.815
23.2894 14.0621 -16.2783
29.0876 15.727 -14.9078
26.8492 16.4762 -15.3619
24.9503 17.2194 -15.3403
24.4921 21.0895 -14.6619
25.2533 20.84 -16.3838
27.3021 24.2576 -21.112
27.9988 23.4811 -19.0214
28.6437 22.493 -17.4879
33.2663 21.6482 -16.3355
32.5737 24.6476 -15.7766
32.0749 23.1915 -15.8589
timestep
13.7621 -1.73531 30.074
14.5877 1.1084 25.552
15.3552 0.0547811 27.9193
13.9655 -0.497548 29.2495
13.4931 3.87401 28.238
11.8398 3.42364 27.6172
11.3781 1.95223 27.7673
7.07425 0.113653 26.7554
8.0175 1.63829 25.914
5.55456 4.67397 19.3245
6.88056 2.94489 21.3258
6.47073 3.20105 22.7949
3.43615 5.40417 27.0723
2.95977 4.29376 24.6942
2.77977 3.99192 22.7523
4.30697 10.3362 18.8007
3.06556 7.6676 19.2794
1.34928 5.85025 19.7568
-0.152107 5.09515 16.3443
0.850776 0.377947 11.7365
1.14231 1.91672 12.8904
0.584038 1.96251 14.2827
1.96913 -1.06755 18.0499
2.38735 0.693862 17.2917
9.65697 3.97339 16.1683
7.46281 2.05855 16.6743
6.07135 0.646557 18.1127
7.26666 -2.36307 21.3035
6.96766 -0.918737 21.5214
14.4336 -2.86598 22.3509
12.2774 -1.12457 21.5949
10.3986 0.601237 21.714
14.16 4.65476 18.4146
12.2811 4.7048 19.7468
10.9452 4.28084 21.0622
8.08281 6.72111 20.4413
10.2225 7.53262 24.7249
8.37513 6.99317 24.2982
6.10656 11.529 24.9097
5.62025 9.57497 24.9097
1.21508 9.37508 26.3554
1.88714 9.79222 24.9207
-0.875201 10.5874 21.0098
-0.303685 11.3528 22.2597
-2.14146 15.7402 21.9035
-2.76016 14.255 22.0452
-9.26212 13.7936 24.5317
-7.62156 13.7232 22.9675
-6.52997 14.0367 21.3158
-4.73846 15.2677 15.4586
-7.52255 14.8883 16.5883
-9.01591 15.1117 18.6494
-12.8288 17.4503 20.7729
-12.4438 16.5525 19.108
-14.6887 11.9111 14.8172
-15.5386 14.7602 15.4285
-14.9464 17.0783 16.3373
-15.1825 22.6476 11.7865
-15.4326 21.5482 13.8647
-16.4208 20.4258 15.2257
-20.0625 21.3131 15.4662
-23.8674 20.3154 12.9763
-22.2403 19.2156 13.0284
-20.0621 15.327 11.1256
-21.172 16.3994 10.7711
-26.2955 16.5835 5.2002
-24.815 15.807 6.94275
-23.7189 14.9267 8.40358
-26.258 10.8242 8.3918
-24.8994 11.33 7.97058
-25.9011 11.2566 3.3017
-24.7142 11.4566 4.13353
-22.1534 13.6597 2.32864
-26.8859 18.9539 -0.0604394
-25.0157 16.747 -0.743499
-22.921 15.2661 -0.957846
-20.7166 18.723 -4.13712
-20.6915 16.8351 -3.6788
-19.7461 15.8151 -10.1583
-18.4188 14.6389 -7.75133
-17.7461 15.0827 -5.36448
-11.0247 16.4479 -9.15221
-13.0845 16.6617 -8.0488
-14.2914 16.5045 -6.44647
-13.941 18.171 -2.98868
-17.8173 20.4248 -1.85322
-16.098 20.5002 -0.897972
-14.1953 24.3214 2.71653
-15.9533 23.4106 2.94558
-16.0494 21.8926 2.63811
-20.1143 17.1156 7.27719
-17.7438 19.2069 6.10502
-18.2403 20.537 5.47632
-22.3427 21.4883 7.53114
-20.6021 22.3464 7.85094
-18.5459 21.4084 10.8958
-17.1615 17.732 12.8536
-16.8184 18.0779 11.0074
-10.5417 14.2534 7.29473
-13.445 14.1888 8.0536
-15.551 15.3882 8.72074
-19.0397 13.2031 6.27818
-18.5391 13.1135 8.19277
-22.5827 8.44204 14.6701
-21.3409 9.54652 12.316
-19.794 10.1741 10.3643
-15.0511 5.21924 9.22435
-16.7678 6.52413 8.38105
-18.2271 7.77413 7.89588
-19.6744 5.34115 5.28425
-18.1 3.05115 1.34611
-17.1381 3.68049 2.93654
-12.5302 2.74661 3.41027
-13.3371 4.36233 2.84363
-8.9598 9.40221 0.224847
-10.006 7.40313 1.56953
-11.103 6.62661 0.879527
-9.74156 6.00912 -2.54159
-7.20103 5.52656 -6.878
-6.80456 5.22173 -4.89043
-2.97657 2.89394 -3.38664
-3.26439 4.07952 -4.21698
0.973024 5.47134 -5.5924
-0.360861 4.51349 -6.64931
-0.870071 2.82428 -11.253
0.411548 2.42061 -9.7589
4.07085 -0.819336 -10.4639
2.92866 -0.140731 -11.1445
1.6556 -3.64624 -17.7467
1.63783 -2.96958 -15.5046
1.58689 -2.69883 -13.5782
-2.19918 -6.93561 -7.25361
-1.49894 -6.53563 -10.1343
-0.155944 -5.76705 -12.2081
2.49368 -7.26294 -16.5392
0.70553 -7.14543 -15.6749
-4.35903 -7.13238 -20.5247
-2.67363 -9.02116 -19.1074
-1.75248 -9.72989 -16.7975
-5.12605 -11.4108 -12.3545
-4.15841 -13.289 -13.2905
-3.07893 -12.7515 -14.888
2.19314 -16.3197 -17.0811
-0.131945 -15.9478 -16.9201
-2.05561 -15.8562 -16.9097
-6.38038 -17.0796 -19.5834
-4.97479 -17.7156 -18.2577
-7.00034 -22.2237 -16.8231
-5.80839 -21.4996 -18.14
-2.29586 -24.2056 -20.5544
-4.04167 -25.1457 -20.4792
-5.22268 -24.1968 -20.6871
-7.81397 -25.5495 -24.5082
-7.44287 -26.3264 -22.7417
-8.86521 -29.7431 -21.6159
-9.26331 -32.4369 -24.2668
-8.97645 -32.0565 -29.0893
-10.0806 -32.2991 -28.0304
-14.6833 -33.4046 -28.7901
-13.0033 -34.1379 -29.635
-13.4548 -33.7005 -34.4116
-12.0953 -34.5172 -33.2949
-7.45906 -34.0493 -33.2673
-8.71538 -32.6267 -33.0281
-7.58502 -29.0987 -33.7574
-8.92055 -27.3496 -29.5543
-7.32277 -26.9589 -30.695
-3.96235 -23.3054 -30.1534
-4.60972 -24.8654 -28.9867
-2.06561 -25.4354 -25.006
-3.12015 -24.5144 -25.5863
-5.18676 -20.5491 -23.386
-3.2993 -21.2975 -23.4345
0.0636726 -19.5535 -20.3255
-1.02504 -20.6022 -20.4368
1.58449 -24.2108 -16.7582
-0.804524 -24.1834 -16.7609
-1.64623 -22.3996 -17.1229
-5.2983 -18.1788 -13.446
-2.47321 -19.1562 -13.5084
-0.200725 -20.084 -14.3904
4.82641 -19.6688 -15.9132
3.62781 -20.1157 -14.3654
4.94122 -22.2804 -10.3655
5.63478 -20.6236 -11.21
7.63713 -14.7866 -11.1672
8.38579 -16.871 -10.5082
8.75389 -18.7048 -9.95916
8.94873 -18.7771 -6.33286
4.29194 -19.3659 -4.95301
5.10603 -19.6878 -6.20535
2.52057 -19.2465 -9.05566
4.49789 -16.8831 -12.5903
2.9468 -16.5323 -11.6269
0.653392 -10.1364 -11.01
0.361977 -12.2955 -11.628
0.872741 -13.58 -13.0577
5.10096 -11.6128 -14.2722
3.86342 -12.1648 -14.9754
4.86868 -12.1812 -19.8542
5.35313 -12.9679 -18.4878
9.25505 -15.6906 -18.8836
8.81559 -14.34 -18.2212
10.0554 -10.9456 -15.1747
10.4475 -11.1163 -17.0612
13.5114 -9.06775 -18.2401
18.3913 -11.5411 -18.5182
18.2436 -9.18276 -16.9692
16.8892 -9.10102 -16.336
15.2353 -6.91521 -12.1875
16.9429 -7.01821 -13.2304
24.2211 -6.02038 -14.6064
22.241 -6.9645 -12.643
20.1632 -6.99959 -11.2627
18.9733 -8.03871 -4.2444
20.4936 -6.41731 -6.21916
21.0336 -4.85792 -8.15755
22.118 -0.247696 -10.067
23.3288 -0.588473 -8.55642
23.7043 -2.06686 -8.17455
30.2582 -4.46466 -8.20935
28.2546 -3.98819 -6.96549
26.8908 -2.80579 -6.13196
23.9949 0.702706 -4.04895
25.8878 0.971916 -3.85533
26.9939 0.741564 -4.76848
28.7887 3.90425 -3.99015
26.767 6.76874 3.56653
27.399 5.29789 1.0439
29.5569 4.66484 -0.296688
33.7472 5.37452 -3.00539
34.196 4.55589 -1.36481
33.2292 3.63551 -0.734795
35.5275 -2.99283 2.05615
35.2181 -0.688676 1.81754
34.7965 1.21387 1.70594
41.9999 0.322769 1.02127
40.065 1.462 1.67919
38.3946 2.41151 1.89517
37.9299 6.07978 1.262
33.6056 7.92076 1.55236
34.5537 7.26709 2.56125
32.9515 6.06603 6.06752
32.9857 4.72298 4.85962
30.6761 -1.50579 1.3366
30.6403 0.640374 2.47081
30.2727 2.33323 3.46552
25.5812 5.11565 6.41018
26.7158 2.98762 6.35606
27.7158 1.31721 6.08876
27.0685 -2.09479 7.56849
23.1216 -7.00949 9.93772
23.5295 -5.32083 8.55675
23.5629 -3.36864 8.41034
20.4211 0.954607 9.29646
19.5397 -0.677472 8.56517
20.0638 -1.98223 9.00705
15.7271 -3.35132 12.9913
16.5926 -4.06278 11.0668
17.0963 -4.38638 9.17257
16.6215 -8.84767 5.90241
15.9655 -7.08893 5.3528
15.3304 -6.25539 6.42649
7.61633 -3.75798 7.52891
9.90613 -5.08333 6.93386
11.6731 -5.82191 7.5033
11.1866 -8.82614 10.1395
11.0913 -9.51801 8.46124
9.28683 -13.6262 5.61446
9.01904 -11.7993 6.31917
3.24877 -9.63626 8.95802
4.8875 -9.67163 7.85749
5.43358 -10.9953 7.33546
2.75919 -13.7192 6.97094
2.65878 -12.7511 5.48368
-0.0493127 -10.331 0.146811
0.632708 -11.5769 1.3028
0.621179 -11.1924 2.78525
-0.979842 -8.5642 6.65393
-2.42676 -8.46269 5.34147
-2.56318 -9.75005 4.52145
-8.62567 -12.6111 5.16653
-7.23076 -11.4778 3.72738
-5.96265 -10.096 2.89294
-5.98711 -5.48654 3.91465
-6.68272 -6.40072 2.96834
-10.2931 -1.54189 1.4579
-9.55411 -4.16571 -0.295694
-8.0746 -4.59359 -0.122521
-3.05026 -5.0221 -3.84893
-5.19916 -4.38145 -3.78535
-5.60425 -2.94139 -2.50154
-8.32674 0.880225 -7.09022
-7.61521 0.786418 -4.56036
-7.62891 0.188274 -2.65354
-8.36691 2.71217 0.239419
-9.93345 2.00101 -0.335877
-14.5407 0.817741 -0.701433
-13.7605 2.51052 -0.616889
-17.7298 8.0798 -2.88572
-16.4837 7.06986 -1.17673
-15.2413 5.96746 -0.17808
-11.8538 10.3118 3.39249
-13.9954 9.33089 2.87828
-15.649 8.34092 2.73216
-18.8312 10.0192 2.05914
-18.8062 15.9766 0.374664
-18.9461 13.3022 -1.39654
-17.9185 12.3212 -0.900505
-12.4205 11.9349 -1.12755
-12.9076 14.2363 -0.987509
-14.6207 14.0393 -0.025745
-11.7669 15.9748 4.48866
-13.5415 16.5386 4.01321
-13.9949 16.802 2.46901
-8.15891 19.508 -1.64279
-10.7614 17.8054 -0.705571
-11.6144 18.6351 0.180356
-12.1168 25.976 -0.790514
-11.2954 23.9981 0.0975173
-11.6274 22.3577 -0.857414
-13.4006 22.7313 -4.36083
-11.8889 21.6975 -4.59279
-5.52084 18.4724 -6.94164
-7.4142 19.7271 -7.08384
-9.02087 20.7787 -6.95822
-8.02322 20.8285 -11.6158
-10.5856 19.6439 -11.3104
-9.90123 20.9013 -10.628
timestep
-2.70872 8.22029 37.557
-5.69969 5.78333 36.4739
-3.17088 6.22438 35.7384
-1.96906 7.02981 37.1677
-4.09719 4.67747 40.838
-2.36946 5.43145 41.5147
-1.29749 5.31158 40.4703
-1.81321 0.281772 38.7427
-0.70951 1.87849 38.7933
4.23298 4.98292 34.4185
3.37463 3.56978 36.7806
2.21375 2.72734 36.5253
1.27656 -3.48866 33.2616
1.68771 -0.864597 33.4925
2.31792 0.962841 33.0124
-2.70737 4.72975 28.2344
-0.414552 4.12156 29.9479
1.94671 4.16601 30.9757
4.97964 6.2904 30.2153
8.74391 9.40028 32.7976
8.44428 7.52427 33.2909
8.14115 6.34614 32.3309
7.52322 1.7896 32.6488
7.54144 2.94038 34.0061
10.8913 5.1811 40.9503
8.77009 3.49273 39.8223
7.95973 2.23888 37.7075
5.88556 -1.7497 38.142
5.29399 -0.475438 37.8357
5.58527 -2.69987 44.4425
4.37226 -0.54287 42.8185
3.87026 1.14021 41.0098
6.2664 4.92638 44.7265
4.95603 4.93216 42.8529
3.61679 4.87138 41.4768
1.6935 7.20319 39.1738
4.50116 8.76739 36.0797
2.75784 9.67358 36.3856
1.59903 9.57617 31.2167
1.11406 10.4026 33.02
-3.31026 12.2426 32.1131
-2.73043 10.9426 32.6083
-6.15911 7.69489 32.3566
-5.60363 8.79776 31.4458
-7.69775 9.49342 27.243
-7.26545 10.3289 28.4407
-10.2032 16.9527 30.6066
-9.80262 15.05 29.3596
-9.50041 13.4083 28.389
-10.668 12.6293 20.6179
-11.4568 12.5213 23.5405
-11.7354 14.1254 25.5234
-12.6768 18.6133 26.3172
-13.8933 17.245 26.1186
-20.9684 14.6369 27.8444
-19.003 16.525 26.5736
-17.4851 17.7433 24.9374
-18.2208 19.7564 18.0324
-18.0177 20.2866 20.3202
-17.9061 20.6821 22.3711
-18.6805 22.9867 25.1369
-23.0673 23.0846 27.1846
-21.9806 21.5599 26.4751
-25.1838 19.7845 23.4437
-23.725 19.5085 23.7623
-18.9612 15.5138 19.2299
-20.6435 16.7897 20.0433
-22.2695 17.7684 20.7132
-24.6194 19.6172 17.0047
-24.7667 18.3312 17.7105
-27.8948 15.5481 15.5202
-26.3955 16.0418 15.3276
-26.2727 16.2117 11.628
-23.0991 19.5508 5.75788
-25.5939 18.595 7.08937
-27.4397 18.0494 8.62588
-32.1954 16.407 7.71526
-31.0085 17.9408 7.55806
-33.6399 24.8784 2.72063
-33.5652 22.372 4.2834
-32.5226 21.2409 6.3274
-38.5438 20.3775 5.59421
-37.1174 20.3292 7.36531
-35.6037 20.8097 8.58974
-34.9425 21.078 12.341
-32.6936 16.9414 12.9984
-32.3712 18.6909 13.7024
-29.5739 19.7934 18.0226
-28.6677 19.4721 16.3833
-28.9832 19.9357 14.9345
-22.619 20.5691 10.2753
-25.5562 20.084 11.7952
-25.6514 20.6732 13.1294
-23.3892 24.8809 14.7643
-23.6306 23.8532 13.0903
-21.7791 25.2917 10.0516
-20.6825 23.6554 5.72477
-20.0265 23.1302 7.382
-19.3038 18.683 13.0859
-18.1077 19.4153 10.4123
-17.2979 20.5773 8.30327
-14.1125 23.7635 5.67832
-14.7775 21.9395 6.05649
-14.441 17.839 0.732571
-13.3005 18.2789 3.49037
-11.7482 19.7652 4.82883
-4.30725 19.7446 6.3553
-6.25388 19.5939 5.22837
-7.94886 20.1534 4.37395
-6.51753 21.5011 1.04444
-4.21795 21.5203 -3.28275
-5.00537 20.1175 -2.08904
-5.70845 16.3174 -4.78146
-4.41953 16.5776 -3.24173
2.06107 13.4465 -3.18857
-0.370634 14.2384 -2.57538
-1.29403 14.556 -3.7931
-3.10311 11.8898 -5.73863
-6.73874 8.11333 -5.58133
-4.80128 8.42476 -5.42661
-3.12189 4.52333 -4.25589
-2.7731 5.31655 -5.60081
0.663362 2.51779 -8.18111
-1.26249 2.40853 -7.67111
-4.73169 -1.63958 -8.43125
-3.0449 -0.987914 -7.6625
0.740352 -3.83214 -6.58284
-0.186413 -3.57754 -7.84357
0.138995 -4.07124 -14.2643
0.344323 -5.18167 -12.2117
-0.118457 -6.25114 -10.6298
-3.51159 -12.4782 -7.2809
-2.06865 -11.5869 -9.72759
-0.449115 -9.99922 -11.1021
3.81214 -12.2631 -13.0891
1.9168 -11.8735 -13.4192
-4.1653 -11.0053 -17.1916
-1.7643 -12.7763 -17.1824
0.647552 -13.123 -16.856
7.6514 -15.2531 -17.4638
5.44483 -14.8213 -18.1526
3.71414 -14.2862 -18.839
0.926694 -12.3733 -24.7048
1.725 -13.8916 -23.1317
2.71728 -15.3771 -22.2995
3.8047 -20.561 -22.0278
3.50665 -19.0584 -23.2035
4.12765 -19.1144 -27.7763
2.61694 -19.7707 -26.7604
-2.57388 -23.1838 -28.6918
-1.51639 -21.7626 -28.1365
-0.0588472 -21.8214 -28.6452
0.817131 -24.4846 -32.4824
-0.645249 -23.0759 -32.1887
-3.65303 -23.5307 -34.6515
-2.68314 -20.3196 -36.2008
1.55669 -18.4001 -35.1173
0.576957 -18.2923 -36.3534
3.06186 -21.7403 -38.1173
1.72957 -20.6924 -39.0883
-0.628367 -24.4078 -40.8851
-1.28144 -22.6231 -40.4702
-5.57936 -21.5092 -42.3246
-4.9905 -21.8687 -40.5269
-7.35679 -21.9981 -37.4578
-6.42639 -22.2777 -32.2697
-6.62436 -21.1053 -33.7625
-5.74264 -16.51 -33.0019
-4.552 -17.9381 -33.2222
-0.117192 -18.5492 -32.1682
-1.1573 -17.8055 -31.2708
-0.361944 -16.3098 -26.8509
0.40828 -15.8572 -28.531
3.0867 -12.0182 -29.162
3.40951 -13.3821 -28.5808
7.93975 -13.9158 -23.386
7.48983 -14.7187 -25.4995
6.44019 -13.1768 -26.2818
3.77063 -8.26385 -24.2103
6.68786 -8.98795 -24.0192
8.37798 -10.0371 -25.5158
12.501 -7.77263 -27.7077
11.8309 -8.70555 -26.1541
14.2744 -11.0121 -22.6185
14.0292 -9.05017 -22.9716
17.3687 -3.98657 -18.178
16.7276 -5.80845 -19.409
16.4008 -7.39712 -20.4626
18.5818 -10.3518 -19.7595
16.4006 -13.3445 -16.592
16.1635 -12.0659 -17.2141
14.0135 -9.88672 -15.084
11.0186 -5.69303 -15.7138
11.6148 -7.33971 -16.4989
10.4867 -9.79648 -20.6646
10.1507 -7.62724 -21.3505
11.4313 -6.67367 -20.323
11.7668 -1.97595 -19.9218
11.5754 -2.93585 -21.0639
15.8637 -2.65248 -22.3077
14.6128 -3.24301 -23.1362
16.4613 -4.74052 -27.4675
16.3513 -5.12731 -25.9851
18.2784 -9.35221 -24.6163
18.4758 -7.50355 -24.1401
21.7011 -6.96213 -22.2281
24.8313 -10.3291 -16.136
23.2288 -8.82332 -18.1097
23.712 -8.79922 -19.5418
26.8699 -12.2973 -22.1261
25.7255 -11.9999 -20.4697
20.8206 -15.6282 -15.6654
23.536 -15.0098 -16.6017
25.7726 -14.6743 -17.8155
33.2087 -18.6416 -15.5873
31.0095 -16.7928 -16.2338
28.4891 -16.9887 -16.6782
29.2656 -22.2807 -18.1318
27.5257 -21.4733 -17.6185
27.6203 -20.6047 -16.4256
32.4852 -22.3119 -10.5273
30.5785 -21.945 -11.8997
29.0337 -21.9986 -13.1828
23.0982 -21.7653 -9.95017
24.8525 -22.3499 -10.7508
26.2376 -21.5478 -10.6199
28.1396 -23.3637 -7.91848
23.4945 -22.3804 -0.417374
25.1217 -23.0533 -2.80907
26.147 -22.1256 -4.90569
25.0756 -18.1169 -7.9912
26.2802 -17.4478 -6.63087
27.2272 -18.5691 -6.00282
29.5238 -13.5732 -2.43349
30.0582 -15.6565 -3.16965
30.2263 -17.5763 -3.86935
28.2206 -23.733 0.388853
29.2734 -22.3379 -1.13707
30.2494 -21.1065 -2.31932
31.5575 -23.4724 -5.03738
29.9338 -27.4739 -3.16006
29.8752 -26.9078 -4.5536
28.5475 -29.3591 -7.33321
27.2093 -28.0565 -7.15598
20.8411 -24.9627 -7.78066
22.5176 -26.5327 -6.99246
23.442 -28.123 -6.29612
22.9012 -33.9371 -2.34896
21.9322 -32.4584 -3.89344
21.4336 -31.1268 -5.2889
17.8297 -31.9841 -5.60858
15.0073 -29.2095 -10.5914
16.8775 -29.1634 -9.24199
17.2957 -28.7118 -7.38699
18.4479 -24.9997 -3.58165
17.1991 -24.5381 -5.01317
16.1719 -25.4928 -5.62645
8.91359 -25.4564 -6.14486
10.9485 -24.4271 -5.86098
12.8446 -23.8655 -5.88448
10.4515 -19.9432 -8.55978
12.2187 -19.382 -7.83594
12.5475 -19.9982 -6.45952
14.38 -17.6718 -2.36786
12.3262 -19.2699 -1.70144
10.8823 -19.5629 -3.04695
7.28945 -17.8982 -2.0253
8.5262 -16.5225 -2.32243
11.6039 -13.1796 -0.665507
9.68927 -13.5506 -0.351095
5.69997 -9.88628 3.47869
7.12264 -11.023 2.83291
7.47288 -10.8968 1.32681
6.27317 -8.63189 -1.81378
7.44763 -7.65618 -0.794406
8.61012 -3.05678 3.25638
8.35389 -3.9958 1.6471
7.01589 -4.78621 1.52246
2.61758 -4.89319 4.50354
3.4644 -3.21623 4.33444
3.96326 -2.89709 2.86945
2.80645 3.76823 1.81923
3.7954 2.00118 0.584089
3.00456 0.615336 1.59652
-1.56814 0.458973 2.88594
-0.727951 1.18442 1.81129
-2.8607 7.7433 -1.92524
-2.29014 4.65363 -1.0391
-2.31746 4.4264 0.550682
-4.17408 6.29217 6.10586
-4.46711 6.49297 3.89539
-4.62125 6.91948 2.02235
-10.4365 9.64267 -1.79172
-8.16374 9.56232 -0.328034
-6.27768 9.71138 0.0622616
-4.91938 12.4425 -2.50312
-5.40336 13.1959 -0.915047
-5.98789 17.0898 2.00434
-7.01649 16.1131 0.77566
-12.2461 15.6791 -0.82927
-11.1338 17.2796 -2.09033
-9.82178 18.1357 -0.931317
-8.53227 24.3742 -2.0403
-10.021 22.8936 -1.04409
-11.2511 21.5224 -0.411489
-14.2472 21.3981 -2.63273
-18.937 20.7254 3.70932
-16.7287 21.5118 1.51986
-16.956 21.0085 0.181432
-22.6663 16.7564 -1.55632
-21.3324 18.6625 -1.26878
-20.5587 20.4009 -1.00945
-23.8212 21.3283 2.49752
-22.9832 23.0241 2.16402
-22.4184 23.179 0.808232
-17.3152 28.7564 0.682245
-18.9234 25.9282 0.988924
-19.5108 25.436 -0.262858
-15.1256 24.511 -5.42083
-17.3061 25.2095 -5.05559
-17.2561 26.0218 -3.16184
-14.8343 29.1978 -3.85478
-16.592 29.6761 -4.28713
-19.9943 35.2787 -6.30421
-19.1263 33.1948 -6.71215
-18.5815 31.336 -7.05473
-15.1856 32.2185 -11.1634
-14.0835 31.9146 -8.45878
-15.5173 32.11 -9.13831
timestep
8.50538 -1.25561 32.203
4.00309 0.847511 30.843
6.55268 0.231351 30.8116
8.32542 -0.702315 30.8952
4.65701 -3.57131 28.8963
6.33447 -4.36955 29.1724
7.42389 -3.5665 28.7122
6.94772 -0.938269 24.9121
7.66187 -2.69281 25.0233
11.1758 -6.12362 19.1793
9.1845 -5.21845 21.1875
9.44984 -3.76931 21.8363
13.9592 1.23124 21.8004
11.9095 0.101609 20.5969
10.7 -1.19386 19.5477
15.971 -2.51381 13.975
13.2364 -2.67907 14.9452
11.261 -3.27325 16.4901
9.7766 -6.44346 14.7753
4.56721 -9.8504 13.862
6.39266 -9.25225 14.1747
6.97737 -8.82599 15.5604
9.71689 -12.7974 16.6437
8.56736 -11.7206 17.5773
13.9397 -11.605 14.6003
12.9211 -9.55118 16.4762
11.6811 -9.8741 18.77
13.599 -9.51577 23.1761
12.2562 -9.26189 22.4755
7.63963 -8.29911 28.2947
9.04416 -6.97039 25.9934
11.0168 -6.26723 24.6685
15.5718 -4.40293 23.3529
14.5274 -2.57952 24.4083
13.1665 -3.20115 25.6069
10.8567 -1.57002 28.1899
12.1866 3.24823 26.9493
10.67 1.99491 27.247
6.11058 3.56697 27.7158
7.4228 3.98948 26.3278
6.85858 6.36643 22.3222
6.15168 6.3102 23.6496
1.52974 6.59305 24.8979
2.35459 6.92276 23.718
0.420803 8.57719 19.7739
0.936962 9.16846 21.0978
3.88817 13.9454 24.26
2.09273 13.358 22.9245
0.549506 12.7762 21.9215
-5.84835 11.7561 21.9487
-4.00466 12.8548 19.9597
-1.91774 14.1795 19.4602
-0.0336797 18.4777 17.4006
-1.63232 17.7267 18.1292
-7.61114 18.6993 22.0569
-6.13827 20.0473 19.8295
-4.86076 19.6256 17.6132
-9.95911 18.3882 13.8964
-8.07809 19.7747 14.088
-6.68302 20.9928 14.4561
-5.53533 24.1561 12.4927
-8.3143 28.0482 13.8281
-8.40551 26.0608 13.9895
-12.5106 27.3644 12.183
-12.1543 26.109 12.9544
-16.5794 20.305 14.7905
-15.9682 22.2373 13.7777
-15.204 23.7526 12.8246
-18.3211 24.9312 9.39302
-18.0017 25.3563 10.8068
-21.2467 27.3731 13.6188
-20.5137 25.9918 13.4128
-22.7609 22.8644 13.9652
-25.7736 15.8213 14.1004
-24.6037 18.4313 13.8907
-24.2689 20.0542 11.968
-28.3858 20.158 9.66859
-26.7608 21.0866 9.19234
-24.5029 27.7016 3.55104
-25.6241 25.5478 5.37603
-26.8083 24.5269 7.31552
-31.7377 27.1709 3.63082
-31.2213 27.2284 5.92981
-29.7712 26.9108 7.15998
-29.9809 27.7449 10.8449
-26.2906 26.0926 13.4876
-26.3168 26.6035 11.5239
-22.1844 27.5516 8.21207
-22.1569 25.8232 9.12353
-23.5087 25.0181 9.5458
-22.4788 17.8198 6.59584
-22.8655 20.9969 7.22044
-22.583 21.4399 8.64409
-20.2339 17.9346 10.7813
-19.6788 19.7373 10.2348
-16.2243 21.0158 9.55035
-11.5934 21.3965 7.16369
-12.9632 20.2224 7.73976
-12.746 13.8028 10.0244
-11.5759 15.1954 7.70894
-10.5368 17.37 6.86466
-6.05395 18.5685 5.76907
-7.21246 17.256 4.85906
-9.14929 12.3984 -0.415006
-7.12766 12.9588 1.68332
-5.9828 13.7363 3.87938
0.195416 10.9563 7.31429
-1.44592 11.8224 5.83259
-2.44122 12.7391 4.43799
-0.895356 13.8465 1.06923
-3.99886 13.9149 -2.60469
-3.44273 12.455 -1.53134
0.59701 12.4894 -4.67622
-0.654003 11.2415 -3.73296
0.308146 4.4482 -1.34349
-0.441151 7.01136 -1.4892
0.111397 7.61027 -2.80471
0.750496 5.32154 -5.62407
4.65003 1.74906 -6.83896
2.98765 2.1393 -6.00396
1.14634 -0.365875 -2.31103
2.41395 0.53463 -2.55672
4.96607 1.83867 0.867688
5.24493 0.205672 -0.158367
3.73223 -3.27354 2.92022
5.41445 -2.76694 2.14899
8.45693 -5.93294 0.177088
7.10276 -5.27789 -0.0837088
6.07511 -6.25879 -6.86097
5.82058 -6.76803 -4.58684
5.56942 -7.44778 -2.72042
4.01577 -15.4294 0.22911
3.49388 -12.8397 -1.14495
4.11989 -10.9757 -2.7563
3.6624 -11.8497 -7.43385
2.44549 -10.8196 -6.23301
-3.5338 -7.06104 -4.06344
-2.54123 -9.00724 -6.06788
-1.05529 -10.1527 -7.74513
0.4592 -13.5578 -13.0833
-0.956278 -11.813 -12.4505
-2.02591 -10.3997 -11.4572
-7.81876 -5.68504 -11.1195
-6.02868 -6.94335 -12.0001
-4.87639 -8.30496 -12.8451
-3.49299 -11.1958 -16.89
-4.79344 -9.90413 -16.3112
-7.93162 -9.20724 -20.7188
-7.45742 -10.2565 -19.1041
-7.89129 -14.2905 -16.4593
-9.46477 -14.0883 -17.6943
-9.08625 -13.7014 -19.1239
-12.8506 -10.8536 -19.9506
-12.3897 -12.575 -20.7443
-13.5586 -13.419 -24.2049
-14.8899 -16.3876 -26.287
-17.7056 -19.9958 -25.502
-17.9544 -18.5172 -25.441
-19.0104 -18.4372 -20.6044
-18.4682 -17.1279 -21.9468
-17.9131 -11.9419 -22.2936
-17.7292 -13.519 -21.1532
-14.7287 -13.4355 -17.3502
-16.6152 -12.913 -17.5887
-17.7723 -10.6526 -14.7459
-16.2037 -6.88493 -12.442
-15.289 -8.0729 -13.7634
-11.6042 -9.70362 -10.3015
-11.9944 -8.74809 -11.9579
-10.8864 -10.5583 -16.1761
-10.2495 -9.51919 -15.2234
-9.80442 -4.29231 -14.9313
-9.47661 -5.83394 -16.0462
-6.17975 -5.30268 -19.3803
-6.18071 -5.72673 -17.8564
-1.03231 -4.54082 -12.9832
-1.82579 -4.36082 -15.2298
-2.61102 -4.63463 -17.0714
2.25654 -1.22693 -15.1726
1.52043 -2.24471 -17.8875
0.547806 -4.26226 -19.0965
2.10117 -7.45476 -22.4621
2.40571 -7.19397 -20.4929
4.50582 -10.4608 -17.7124
5.21625 -9.07115 -18.8931
10.4298 -4.76708 -18.8159
9.59171 -6.93191 -19.0354
8.97329 -8.75311 -19.4879
9.69156 -10.0632 -15.9569
7.41701 -8.02723 -12.2291
7.11164 -8.42442 -13.724
4.20384 -6.43738 -15.1508
7.46543 -3.66512 -17.1163
5.87679 -4.33123 -17.8617
2.39569 -2.21277 -22.8587
4.60796 -2.7771 -22.7284
5.56778 -4.17343 -21.7205
8.96631 -7.18632 -23.0525
7.65476 -6.55311 -23.6121
7.1498 -7.82385 -28.2185
6.8332 -8.50917 -26.81
11.3773 -10.3634 -27.076
9.93903 -10.7674 -26.8374
8.19115 -14.5567 -24.1547
9.86818 -13.4606 -24.2188
12.8798 -15.7107 -23.2066
11.1795 -19.0739 -16.8485
11.4451 -18.6766 -19.7344
11.3954 -17.1399 -20.0178
9.75667 -15.0032 -15.6532
11.4273 -15.754 -16.4011
19.3929 -14.0902 -13.8767
17.0866 -15.9107 -14.5347
14.6558 -16.4025 -14.7112
10.3301 -20.3248 -9.1848
12.6076 -19.5237 -10.9629
14.522 -17.946 -11.1538
15.2053 -15.6857 -6.38542
16.8915 -15.6429 -7.57601
17.16 -16.858 -8.45812
22.5265 -20.8724 -8.85336
21.0749 -19.457 -7.60258
20.0084 -18.3516 -6.43716
20.521 -20.4784 -1.91083
21.9481 -19.1931 -2.34735
21.7515 -17.8045 -3.12216
24.5125 -15.3991 -4.37823
19.6361 -8.36979 -6.85124
21.7244 -10.5888 -6.4662
23.1432 -12.6783 -6.67317
25.8149 -9.42335 -8.59515
26.4129 -10.95 -9.66232
25.4267 -12.1479 -9.61955
21.1525 -16.5544 -11.2444
23.4506 -15.9403 -11.0742
25.4065 -15.6607 -10.8385
26.9185 -12.3235 -16.2556
27.6878 -14.0809 -14.855
28.1759 -15.216 -13.3274
30.497 -13.496 -10.7558
32.1062 -13.9276 -6.48763
30.8158 -14.2829 -7.21129
29.0396 -16.8149 -4.70695
28.2176 -15.1526 -4.56351
25.7518 -9.18357 -5.00803
26.5824 -10.6951 -3.53888
27.373 -12.105 -2.36326
30.1902 -11.1068 3.5492
27.9771 -11.564 3.01637
27.0458 -11.5839 1.3501
23.6959 -10.3666 2.79875
24.3346 -16.3751 2.17643
23.1819 -15.5429 3.92362
22.3143 -13.9866 3.20982
16.5579 -13.0218 1.16737
18.0576 -14.0448 1.54911
18.6577 -14.0928 3.00312
17.564 -14.0888 9.31151
16.5862 -14.744 7.23961
15.913 -15.2601 5.48813
13.1625 -12.4309 7.24763
11.9019 -13.7751 6.76435
12.2887 -14.3419 5.39444
10.5301 -17.0354 1.35403
9.11859 -14.6781 1.51602
10.0251 -13.2623 2.51918
8.75857 -10.8198 -0.311129
7.91037 -10.4339 1.18292
4.65579 -7.96917 4.44492
4.77781 -9.31239 3.04215
-0.814328 -12.2799 1.47218
0.78647 -11.6114 2.33782
1.40204 -10.4352 1.56839
0.342622 -8.83625 -1.89952
-0.382328 -7.84649 -0.490917
-1.46973 -4.88206 3.29944
-3.02394 -4.88682 2.07087
-3.15824 -6.17293 1.1743
-6.75076 -9.53118 -0.332676
-7.36782 -7.99796 0.619848
-6.81422 -6.55411 0.146166
-9.35805 -3.00737 4.99826
-8.60559 -2.97238 2.78409
-7.57055 -3.00927 1.10189
-3.31869 -1.75471 0.018472
-4.5252 -0.88972 0.226326
-4.16963 6.19733 -3.14765
-4.30789 3.63764 -0.994526
-3.81197 2.336 -1.59016
-2.35382 -1.44744 -6.3758
-1.65916 0.527447 -5.42849
-1.30164 2.12076 -4.53736
-6.90644 5.01779 -6.68222
-4.73766 3.54339 -7.3106
-3.07117 4.49095 -7.07785
-3.20088 7.71621 -9.3402
-3.91826 8.11656 -7.5919
-6.44714 10.1862 -4.36359
-6.96187 9.08791 -5.71115
-11.064 4.41747 -7.53205
-10.6329 6.71387 -7.20344
-10.4887 8.68681 -6.83484
-11.2379 11.8996 -11.5148
-11.8414 12.0691 -9.30097
-12.4391 11.8733 -7.44153
-15.8084 13.0378 -6.25461
-15.8196 14.4917 1.25697
-15.3826 14.0184 -1.96478
-16.523 13.1837 -2.49203
-19.3371 9.56498 1.48197
-19.2148 11.7811 0.640484
-19.3663 13.5995 -0.09563
-19.8233 12.7139 4.47945
-19.8508 14.6976 4.42233
-20.2435 15.3972 3.15115
-19.3674 22.8297 5.79306
-19.2948 19.6223 4.91999
-19.6013 19.2052 3.47111
-17.4389 22.5615 -2.34219
-17.8134 22.6796 -0.0782073
-18.3845 20.8571 0.316024
-19.6417 17.9486 -2.01794
-17.7906 17.9113 -2.00858
-10.4425 17.2862 -2.37307
-12.5239 17.853 -3.25106
-14.3862 18.2322 -3.66956
-15.5226 17.9325 -8.67582
-16.096 20.7081 -7.23108
-15.8375 19.2282 -7.02565
timestep
22.3601 17.6158 23.0259
17.1326 17.4238 23.1399
19.6771 16.8791 22.4262
21.607 16.4785 22.4716
21.5718 15.0967 17.1148
23.042 14.6222 18.1822
23.3819 15.8063 19.1625
24.7684 20.6893 19.0923
23.1686 19.5705 18.6381
17.8309 22.8024 14.586
19.6303 21.4786 16.3908
20.9685 20.8878 15.8544
24.8611 21.6505 9.98959
22.6141 20.6859 11.1118
22.1173 22.023 12.4195
22.4437 30.8905 12.269
22.673 27.9372 11.8434
21.9546 25.566 11.1996
22.4147 24.6623 7.52523
26.6909 25.0685 3.87113
26.7772 25.384 5.75351
26.1783 24.5277 6.80752
28.0587 27.8673 9.73782
27.4428 26.1024 10.0176
27.6677 18.6633 12.5812
27.1845 21.6161 13.0291
26.4118 24.0608 13.1176
22.3343 24.7162 15.5284
23.795 24.9801 15.7244
29.0984 23.6001 21.0632
26.5645 25.0931 20.614
24.2261 24.9744 19.5436
20.9007 29.9384 21.1903
20.6887 27.647 21.016
20.6436 25.6738 20.6557
17.5776 25.1256 18.7168
14.9658 21.652 20.3283
16.4389 21.4961 19.0892
17.92 17.0974 16.538
16.3532 18.3038 16.9502
13.2858 16.3524 14.0376
13.7571 16.0606 15.4794
12.7012 11.9176 17.9699
12.6836 12.5843 16.5138
9.30431 10.2072 13.8564
9.4141 11.4174 14.8624
5.48366 15.2308 19.8561
5.60904 13.5993 18.3326
6.23161 12.3979 16.8401
1.43916 5.84734 16.8657
2.99381 8.38077 16.7219
2.83041 10.9089 16.7752
-0.281546 13.9085 17.3933
-0.445536 12.2179 18.3544
-3.15926 10.5824 25.9881
-3.17056 11.055 23.0253
-3.42462 11.4708 20.4859
-6.05081 12.3359 16.8051
-6.61009 10.4813 18.0926
-7.19818 11.029 19.9259
-10.2372 10.3946 22.109
-10.4647 15.0365 23.2627
-11.9341 13.6331 23.1061
-13.8682 12.3204 18.8927
-14.1792 13.4621 19.9824
-21.6167 15.3269 20.1357
-19.5002 14.502 20.1536
-17.9571 13.3909 19.975
-18.3243 9.61153 17.3484
-18.8425 11.0225 17.1064
-23.0711 12.0045 18.5626
-22.4497 11.5319 17.2458
-22.7087 13.7475 14.0528
-30.6359 12.8483 13.4832
-28.3007 14.633 13.4307
-26.0032 15.5689 12.9882
-24.5597 20.6031 12.3274
-25.0949 18.8756 11.4181
-26.1013 16.0776 3.73759
-24.0818 16.9541 5.7103
-23.6925 18.3298 7.93084
-18.104 23.1037 6.28188
-19.998 21.7764 6.25536
-21.7097 20.7857 6.02062
-22.5457 20.4867 2.27635
-21.1882 18.5557 -1.73524
-21.7477 17.6599 -0.0731962
-18.2112 17.806 3.53041
-19.644 16.5994 4.07257
-20.4171 15.7835 3.07005
-22.1493 8.87522 6.07248
-21.7365 11.5843 4.43226
-21.2 12.8453 5.1697
-17.0714 12.2696 7.45169
-17.4405 12.3507 5.53449
-14.8794 11.4933 2.73272
-11.8857 8.48941 0.59579
-12.5377 8.49933 2.38964
-15.0263 3.62267 6.46834
-12.4245 4.60553 5.25174
-10.5019 6.19016 4.55386
-6.18091 7.38028 6.49974
-6.66332 6.27607 5.04265
-0.898381 4.0811 -1.23211
-2.32405 4.81634 1.27349
-3.6216 4.68862 3.53438
-4.97257 0.958834 8.8779
-3.43296 1.83481 7.30014
-2.06555 2.26782 5.92611
1.22393 0.595933 5.30289
4.21549 -0.136124 8.89402
4.43247 0.77788 7.21395
7.31317 -3.21367 6.81729
6.8393 -1.756 5.53578
8.91102 0.189549 0.623456
8.93776 -2.36785 1.43139
7.49171 -2.86527 1.93027
7.68632 -6.69042 2.61511
12.0992 -6.97369 5.22819
11.275 -6.02479 3.69146
14.4908 -2.60737 2.49501
14.2473 -4.12442 2.24978
18.6237 -5.90901 3.0135
17.3573 -6.37728 1.56428
15.8857 -10.5478 3.22988
15.3003 -9.65817 1.55423
13.0236 -12.2804 -1.74048
12.7198 -11.1997 -0.726379
6.23858 -8.81477 0.534799
7.74295 -10.3648 -0.230825
8.88333 -11.7799 -0.64421
7.77692 -19.2817 -0.402579
6.27826 -16.6792 -0.780954
6.40517 -14.4343 -2.00897
4.29753 -14.1456 -6.21412
3.52442 -14.5528 -4.45366
-4.9434 -16.4014 -3.34088
-2.25213 -15.0977 -3.5974
-0.0697509 -15.5458 -4.49851
0.140633 -20.3352 -8.55806
-0.418293 -18.1923 -9.11957
-1.16911 -17.3474 -7.56382
-8.91161 -17.8852 -6.99589
-6.56229 -18.4 -6.79036
-4.68295 -18.6763 -6.90074
-4.07495 -23.9492 -7.34843
-4.96695 -22.365 -7.90498
-8.98997 -21.5172 -11.1182
-8.23357 -22.756 -9.747
-11.7322 -28.0713 -7.76586
-11.092 -26.2554 -8.03831
-9.88768 -26.1196 -8.97221
-9.58871 -28.801 -12.9867
-10.8198 -27.3819 -12.4808
-14.3203 -26.1739 -13.2778
-17.0191 -28.7687 -13.5321
-18.0983 -27.7781 -17.9609
-16.7518 -28.2683 -17.3956
-14.8255 -24.3492 -19.7955
-14.1868 -25.6704 -18.5035
-9.14092 -25.4352 -16.9353
-10.9248 -24.5447 -16.9657
-11.9136 -20.3735 -14.2518
-10.5179 -21.0324 -15.4513
-6.93398 -20.2599 -14.6102
-7.38777 -16.6168 -10.8584
-7.77338 -17.0294 -12.7849
-9.27419 -13.4246 -16.0171
-7.65841 -14.078 -15.0357
-4.3975 -10.8701 -16.5941
-5.22983 -11.2038 -15.3371
-5.30856 -7.68689 -11.9578
-6.00186 -7.83198 -13.743
-8.71191 -4.49379 -15.9693
-7.18956 -4.80266 -15.7107
-3.68628 -2.36366 -20.3783
-4.79241 -1.9848 -18.2793
-5.7551 -1.45425 -16.5854
-9.56241 2.27739 -11.2614
-7.88152 2.69587 -13.7597
-6.35358 2.25455 -15.7324
-6.93794 6.5862 -17.7362
-5.55267 5.85352 -16.5874
-6.51667 8.88125 -12.8148
-5.21149 7.38846 -13.1911
-0.495293 5.59449 -7.45494
-2.45335 5.40429 -8.7591
-3.98825 5.41213 -10.1433
-6.50882 6.79529 -7.60812
-3.76088 10.1193 -5.5251
-4.2296 9.73554 -6.93106
-1.47479 10.8494 -9.18291
-2.79707 12.0825 -13.8569
-1.81252 10.6177 -13.0346
-1.65955 6.01185 -16.9589
-1.05445 6.20627 -14.7412
-0.0996759 7.8714 -14.8097
3.50171 8.46982 -17.9468
1.91751 8.33917 -18.0366
1.98039 5.74268 -22.1157
1.1319 6.79727 -21.3361
-3.36507 5.88155 -22.8607
-2.68898 6.34339 -21.4963
-2.77342 1.89028 -20.9313
-2.84338 3.18005 -19.5196
-2.20985 1.44137 -16.0819
2.50134 1.17312 -14.3286
0.738086 -0.939958 -13.5254
-0.313871 -1.46023 -14.4513
-2.29521 -6.09118 -14.8152
-0.998541 -5.12547 -13.6641
3.76786 -6.33596 -6.79129
2.18239 -6.89978 -9.29697
1.40314 -7.38362 -11.682
-0.933996 -13.1233 -9.46079
1.48626 -11.8711 -10.5226
2.53297 -10.8738 -12.569
6.73862 -10.9893 -14.7551
5.79435 -12.3442 -15.7292
4.25843 -12.2156 -15.7458
0.317272 -15.9116 -21.0291
2.24408 -15.156 -19.8961
3.57788 -14.7511 -18.4688
7.14861 -16.6994 -14.8734
6.99437 -17.438 -16.6141
6.70002 -16.6926 -17.9387
8.48138 -18.7701 -20.4527
11.9185 -24.4069 -19.5267
12.7804 -21.8191 -20.6637
12.2207 -19.4052 -19.8657
13.7189 -17.0132 -16.3157
15.3231 -17.1008 -17.3678
15.0234 -16.9922 -18.8573
18.9232 -11.9596 -20.7908
18.6783 -14.2435 -20.4098
18.2313 -16.1941 -20.4417
24.8217 -16.6248 -18.9704
22.9721 -17.6464 -19.9664
21.3049 -18.2805 -20.9252
22.1563 -21.9082 -21.208
19.0524 -23.4736 -24.5054
19.7324 -22.1119 -24.0989
16.6171 -19.9426 -23.1268
17.5897 -20.3618 -21.5303
20.9271 -18.816 -16.0104
19.3512 -20.1393 -17.1692
17.871 -21.3558 -17.7995
17.7593 -24.9053 -12.8924
16.3846 -23.835 -14.5036
15.1227 -22.8834 -15.7287
11.935 -20.8706 -15.1648
15.6357 -19.0367 -12.1409
14.1872 -20.3842 -11.0955
12.7324 -19.3019 -11.8344
9.784 -15.6666 -9.17799
11.6958 -15.3104 -9.20678
12.6135 -15.8169 -10.3692
15.5398 -10.9194 -13.1745
15.5524 -12.0008 -11.1312
15.5349 -13.4419 -9.83805
11.9885 -12.4132 -5.88784
13.9433 -12.126 -5.62824
14.8437 -13.1684 -6.03036
17.6878 -18.3362 -1.70109
16.9818 -15.8181 -2.10361
15.2116 -15.5203 -3.03511
11.5563 -17.4069 -3.00839
11.5563 -16.0694 -1.73941
10.824 -14.0446 2.72558
10.1598 -15.5967 1.65936
4.6358 -17.3472 4.91006
6.39773 -17.3745 4.0945
6.71093 -16.1813 3.18021
4.91062 -12.7472 2.41515
5.95024 -12.5962 3.99347
5.96428 -9.37939 8.30817
4.81347 -10.7903 8.30703
4.16649 -11.1591 6.94794
0.600325 -12.2512 3.84763
-0.173956 -10.8385 4.91509
0.787935 -9.84154 5.64598
0.0338296 -7.99555 12.6434
-0.611609 -8.16995 10.3755
-1.32587 -8.43604 8.63325
-2.95068 -3.98478 9.68349
-3.18926 -5.0807 8.75504
-7.76338 -3.44019 2.44196
-6.75759 -4.17792 5.49505
-5.18524 -4.00101 5.65003
-3.44471 -1.93198 -0.646169
-3.85422 -1.70769 1.66809
-3.63847 -1.25225 3.469
-7.47053 4.21745 0.00551847
-6.99019 2.21494 1.67689
-6.72899 1.02151 3.20844
-8.6085 2.37129 6.4207
-9.18518 0.692816 6.05177
-12.6072 -2.53071 7.59749
-12.3846 -1.3907 6.07949
-13.1823 -1.39513 0.0200412
-14.2424 -0.660611 1.85624
-14.9489 -0.0128551 3.62951
-17.2096 -3.30733 2.76518
-19.0391 -2.74304 4.0009
-18.3923 -0.993578 4.76568
-18.3675 0.205386 8.3793
-23.217 6.5443 9.19956
-21.2666 3.87318 9.66151
-20.0751 3.65719 8.71231
-16.4039 7.8827 4.58003
-17.703 7.34613 6.52506
-18.747 7.22928 8.15014
-17.7134 9.78761 12.121
-18.9284 10.9138 11.1218
-19.9365 10.1639 10.199
-25.7052 15.3549 9.40825
-22.9499 13.5932 9.40537
-23.2198 12.1794 9.8652
-30.0158 12.4448 9.46357
-28.0313 11.3971 9.21977
-26.4009 10.4586 8.67209
-26.8414 7.8839 5.73351
-26.5044 9.5684 5.02408
-31.5748 13.2929 2.52955
-29.6152 12.2149 2.04739
-27.8068 11.4977 2.02742
-22.7001 11.9223 0.383544
-24.4151 9.52445 0.112504
-24.5119 11.0228 0.130595
timestep
-18.6582 23.0511 18.4754
-22.7933 19.6953 20.4639
-20.7373 21.2139 19.8236
-18.9949 21.8151 19.1626
-19.5913 16.8046 19.0313
-18.0504 17.2901 20.1416
-17.2511 18.4079 19.3805
-16.0805 15.4076 15.9424
-14.9577 16.5436 17.0197
-12.5807 23.2428 15.4393
-12.4489 20.4124 15.8413
-13.6884 19.7499 15.363
-17.0991 23.2873 12.7584
-14.9695 22.1691 11.563
-14.6362 20.1762 11.6969
-10.0209 24.4807 7.49629
-11.9894 22.4405 7.96819
-12.674 20.0871 8.45848
-11.4591 17.2469 6.22043
-5.31871 19.0569 5.99505
-7.15157 19.0779 6.19605
-7.94094 18.1149 7.07724
-8.41899 20.7184 11.5988
-8.369 19.2001 10.656
-7.44812 12.3351 11.6724
-8.63023 14.555 13.1639
-9.76321 16.8388 13.2022
-8.36982 16.7053 17.9022
-9.7113 17.0949 17.0585
-14.1557 15.4985 21.1609
-12.3829 17.8831 21.2667
-11.69 19.2759 19.2944
-11.9317 23.602 23.764
-11.6439 23.4234 21.4364
-11.5652 23.1273 19.4701
-8.92852 23.7588 16.934
-6.91443 27.8518 15.4056
-8.25664 27.4845 16.7412
-11.9623 29.7347 15.1309
-11.8929 28.0758 16.2376
-14.7517 24.8527 18.3028
-14.876 26.0003 17.3119
-19.4046 26.2844 16.3331
-18.5094 27.058 17.2323
-20.8861 29.6765 20.6807
-20.3473 28.2545 20.4532
-20.0833 22.7098 24.7861
-21.1493 24.4261 23.5458
-22.22 25.5364 22.285
-26.7862 26.5982 16.3699
-26.2933 25.4011 19.1039
-25.9386 24.9226 21.6276
-28.5869 24.2868 25.5137
-28.1856 23.0589 24.0573
-35.7128 22.3914 25.646
-33.6394 22.3296 23.5255
-31.3405 21.3419 22.9266
-29.8602 14.8312 21.4426
-30.8258 17.0345 20.8645
-31.6859 18.6911 20.2533
-33.3703 18.4569 16.844
-30.9257 17.7524 12.2924
-32.0302 16.9006 13.607
-33.059 12.3725 13.5801
-32.07 13.2472 12.9088
-27.5374 10.3483 8.1381
-29.5288 10.4041 9.23835
-31.0872 10.8306 10.2429
-35.557 8.70425 10.2396
-34.0441 8.4199 9.86203
-31.6671 4.56308 9.06594
-32.2662 5.59096 7.98922
-31.8673 3.72518 4.70089
-39.2008 2.4402 0.458331
-36.3761 3.26538 1.00854
-33.9965 3.28092 1.67569
-33.168 6.20594 -1.53028
-31.7324 5.06769 -0.868353
-27.0075 1.21893 -5.54657
-28.0275 3.31984 -3.72599
-28.1544 5.26133 -2.09011
-27.5306 11.2464 -5.28772
-26.4412 9.39433 -4.34231
-25.8271 7.63179 -3.88756
-22.5509 8.84137 -2.76545
-21.0848 4.2869 -1.71585
-20.5158 6.02975 -0.938365
-18.8546 9.06991 2.81848
-18.6819 7.13215 3.06585
-18.2129 6.2293 1.92524
-16.0422 0.878355 -0.0683561
-14.7095 2.66821 2.30888
-15.7451 3.6304 3.08128
-15.0601 5.51529 7.597
-14.2306 4.16083 6.44146
-11.7868 1.84129 8.39403
-10.5599 -0.304584 4.50887
-9.64065 -0.294179 6.24467
-4.49161 -4.85593 12.0343
-6.30063 -3.37838 10.1432
-6.72491 -1.77866 8.17034
-2.08068 -0.0523631 7.93209
-3.10064 -1.57491 7.04227
-5.0049 -7.19329 2.98358
-2.54063 -5.78291 3.95526
-1.5569 -4.79357 6.16139
4.4213 -5.1924 9.38531
2.58588 -6.2861 8.48799
1.18767 -7.12144 7.3821
2.46104 -10.6612 7.78853
2.50213 -11.663 12.3138
4.0224 -11.8346 11.0935
9.0418 -12.8594 10.0059
7.60108 -13.0505 11.4026
5.02444 -12.8459 15.9659
7.27931 -14.3196 15.9727
8.3776 -13.8345 15.0089
11.2164 -15.8106 13.5073
14.5891 -12.3259 13.8608
14.4677 -13.9214 12.7105
16.8343 -15.8001 9.35621
17.3063 -14.7447 10.3512
21.6444 -12.8741 10.231
20.087 -12.4943 9.06764
19.7879 -11.2965 4.34736
20.9399 -10.8419 5.85707
24.347 -7.60242 5.1898
22.8544 -7.71322 4.76592
20.026 -4.6369 -1.36556
21.0926 -6.16827 -0.109723
21.9043 -7.39275 1.09764
25.787 -14.4525 -0.185965
24.5942 -12.0888 -1.33561
23.656 -9.65177 -1.37177
24.1206 -6.11863 -4.78887
22.8118 -7.58863 -4.399
15.2926 -8.19547 -6.38034
17.9477 -9.16133 -7.471
20.455 -8.51515 -7.16525
23.7893 -7.93064 -12.9269
22.185 -7.10088 -11.5808
20.5672 -6.78123 -10.5156
16.0592 -1.95613 -10.0697
16.8597 -3.74522 -11.3108
17.7758 -5.02277 -12.4457
19.2377 -8.71584 -15.482
18.7046 -6.78955 -15.7003
18.5285 -6.64035 -20.3214
17.0494 -6.51936 -19.0888
10.8235 -5.18375 -20.9369
12.5061 -5.18454 -19.8782
13.3206 -6.45122 -20.024
13.6389 -10.9192 -21.5652
12.7153 -9.31751 -22.2959
9.92012 -10.4485 -24.7763
7.98083 -13.7035 -25.8429
3.48326 -13.8674 -26.4883
4.58365 -12.9844 -27.0416
3.12891 -9.93497 -23.8775
4.27812 -9.42706 -25.4712
6.76569 -7.13562 -22.5089
7.17522 -7.17809 -24.3884
9.7739 -4.60677 -27.4475
10.2706 -5.32785 -25.6981
13.5744 -4.891 -23.8198
12.403 -0.650331 -21.9879
13.8985 -1.90126 -21.6041
16.8049 -2.17093 -17.5609
14.948 -2.74394 -17.9137
13.6421 -5.58907 -14.4609
13.1799 -4.1429 -14.8894
10.0798 -1.4831 -13.1037
11.5963 -2.1746 -12.1312
12.5862 0.45314 -8.22307
11.9807 -0.962225 -8.54099
10.7866 -6.03741 -4.02527
10.0934 -4.12065 -5.38576
9.34227 -2.63311 -6.45222
5.56188 -0.693606 1.31195
5.95758 -0.821491 -1.71184
6.39435 -1.76781 -4.0583
1.8726 -2.18696 -5.09565
3.28703 -1.40202 -6.16079
2.98363 3.17254 -4.79637
3.04778 2.32172 -6.52809
7.79502 5.95018 -8.3605
5.59458 5.40659 -9.07797
3.85464 4.68984 -9.50473
2.48011 5.04667 -12.9806
-1.26389 2.17629 -13.3236
-0.87061 3.63354 -13.3545
-4.05865 5.63429 -12.5975
-7.97754 3.27685 -10.9897
-6.97572 4.66627 -10.2345
-3.57747 -1.10029 -7.48463
-4.92411 0.769189 -7.56929
-4.66191 2.62588 -8.16198
-0.211314 4.28838 -7.9748
-1.03389 3.46624 -9.05317
1.92319 1.48333 -12.4738
1.70768 1.51444 -10.9031
5.28137 -1.27546 -10.144
4.88461 0.120547 -9.81212
8.60746 2.10024 -7.09498
8.1837 2.04604 -8.9497
10.746 3.42053 -11.2078
13.2225 0.833397 -14.7087
15.0112 2.10581 -12.6744
14.387 2.14502 -11.2501
17.392 2.79903 -7.06491
17.2571 1.81654 -8.7555
22.4594 -3.09113 -14.1049
20.8473 -2.11228 -11.6936
19.9028 -0.712841 -9.80713
17.7399 -3.24479 -4.24053
20.5672 -2.54343 -4.89745
21.9779 -1.71763 -6.82237
26.0871 0.863369 -6.68535
26.8079 -1.02183 -6.80571
25.7264 -1.97559 -7.45668
29.7323 -2.52546 -10.095
28.9519 -4.73889 -10.121
27.8757 -4.85454 -8.45212
27.4994 -8.67727 -4.37334
28.4789 -9.03517 -6.09486
29.3253 -7.97129 -6.73249
32.7639 -9.35066 -7.69751
34.5278 -8.9024 -16.0077
33.1216 -9.03564 -13.4621
34.1152 -9.39213 -11.0289
38.5331 -10.5389 -9.18001
38.6606 -11.349 -10.9156
37.7003 -10.5157 -11.8408
38.9832 -8.84435 -18.2141
39.4349 -8.64647 -15.8891
39.3359 -10.491 -15.2086
46.0322 -10.4444 -14.4944
44.0675 -11.6368 -14.4529
42.3704 -12.6858 -14.6731
41.7606 -15.7273 -12.5462
37.7684 -17.4058 -11.3103
38.0606 -16.7497 -12.7403
35.6508 -14.5332 -14.8625
35.2142 -14.2419 -13.1272
32.8362 -13.2684 -6.23854
32.6539 -13.2697 -8.56861
32.7833 -13.4081 -10.4632
27.8609 -13.4087 -14.7084
28.3538 -12.6864 -12.5452
29.1165 -11.9884 -10.8944
28.1032 -12.6682 -7.42887
29.4492 -16.3988 -6.76193
27.2765 -17.2425 -6.54722
26.0248 -15.8744 -7.12158
21.0766 -15.5772 -9.67981
21.4163 -16.9191 -8.34881
22.3677 -16.9256 -7.01872
22.8949 -16.8865 -1.34211
21.8365 -18.1629 -2.90426
20.9847 -19.1856 -4.34964
15.9969 -18.0797 -3.53874
16.2091 -19.9684 -3.46201
17.3432 -20.427 -4.26285
16.9835 -26.5519 -7.3314
15.8852 -24.0756 -7.19677
15.9535 -22.166 -7.32667
13.8363 -20.0626 -9.99178
12.8345 -20.3418 -8.42386
9.84553 -22.239 -5.35127
9.43329 -21.313 -7.12881
3.27753 -19.9135 -8.40107
4.91837 -20.8934 -7.94081
5.88341 -20.1427 -7.0309
6.01335 -17.1651 -4.58475
5.2351 -18.579 -3.69367
3.51458 -20.1116 1.51615
2.61845 -20.7238 -0.106507
2.50257 -19.7403 -1.26055
-1.07415 -14.4118 -1.96208
-0.17719 -16.0804 -2.24698
1.21004 -16.1521 -1.52959
3.45269 -11.0425 3.71998
2.32783 -12.1355 2.07667
1.32229 -13.0232 0.634854
-1.49844 -9.96785 2.14849
-0.99402 -10.0717 0.780833
-2.04931 -4.81072 -4.87759
-2.58641 -6.90468 -2.39661
-1.45755 -7.03372 -1.49529
1.39659 -0.948592 0.925633
1.33813 -2.73774 -0.626416
-0.143818 -3.73153 0.036761
-7.47963 -1.77244 -1.95783
-5.10746 -2.33822 -0.953903
-3.55276 -1.97696 0.0818147
-5.0249 0.0168141 3.19596
-5.03975 -1.80216 3.53626
-8.40027 -5.12227 2.81877
-8.40197 -3.24178 2.251
-12.2318 -3.20833 -2.87158
-11.9389 -2.15629 -0.834471
-11.469 -1.62204 0.97234
-17.3555 -4.54876 1.59734
-15.8515 -2.92288 2.29045
-14.7961 -1.43001 2.97264
-16.3464 -0.431127 6.21102
-23.3857 -0.661445 9.6937
-20.1429 -0.226358 9.00343
-19.8322 0.00284504 7.45728
-21.8268 1.62219 1.52175
-22.1327 2.19097 3.78662
-22.5719 2.24461 5.78542
-23.9354 6.12323 8.21216
-25.0732 5.95918 6.70757
-25.4446 4.62643 6.1975
-23.7252 7.93886 1.7973
-25.5142 5.13026 1.36664
-26.4967 4.86418 2.50795
-24.7977 -0.99173 3.67814
-26.5354 0.345249 2.74754
-28.1246 1.37644 2.23753
-31.1165 -0.204422 0.123229
-31.6448 0.0230149 1.91316
-34.3421 2.86501 6.88728
-33.9603 0.990794 5.78304
-33.5315 -0.874548 5.15527
-36.6331 -3.58021 8.21588
-36.4859 -4.4809 5.20709
-36.2405 -3.28315 6.17337
timestep
-12.282 6.45086 17.6751
-7.9008 4.6741 19.27
-9.80249 5.30298 17.6744
-11.4597 5.79669 18.6683
-9.95924 4.07549 23.7592
-10.9946 2.9418 22.6857
-12.0651 3.65536 21.8804
-13.5087 6.82349 25.8392
-13.6254 6.4058 23.9212
-12.7874 11.7014 18.4893
-13.7025 9.96774 20.6134
-12.6433 9.13222 21.4681
-6.74033 11.5445 25.0447
-8.00144 10.9125 22.8259
-9.75344 11.5703 22.2206
-8.96258 9.79837 14.434
-8.83215 10.9954 17.1577
-9.06084 12.9002 18.6958
-10.705 16.3296 18.501
-13.4797 19.7038 16.2423
-11.8361 19.3642 15.2909
-11.2113 17.9258 15.0244
-6.57019 19.2174 14.5142
-7.69285 18.1033 13.6036
-7.1857 13.7079 8.23198
-5.14634 14.799 10.0671
-4.79042 15.9993 12.2758
0.00243041 16.1651 12.8681
-1.17103 15.4191 13.3956
1.92017 10.2029 16.1942
-0.777518 11.0023 17.0952
-0.253083 13.5709 16.6684
5.93856 16.1583 17.0763
3.70917 16.234 17.7661
1.74695 16.4184 18.0472
1.22179 20.2116 17.8042
-2.58102 20.818 15.1231
-2.49798 20.1099 16.9624
-4.73318 15.4262 17.8021
-4.96137 17.4493 17.8205
-8.76402 20.3883 18.3811
-7.86729 19.4927 19.2043
-8.8002 18.2957 23.3178
-9.64548 17.9408 22.1883
-13.8777 19.6562 21.7099
-13.2372 18.6792 22.6923
-16.5935 15.1639 19.6216
-14.2904 14.9246 19.6841
-14.1583 15.1962 21.6135
-13.4997 12.6277 29.4487
-14.0594 12.0601 26.6703
-14.1536 12.2432 24.1601
-18.3067 9.74885 24.9468
-16.8972 9.70358 23.6197
-15.4967 2.21759 22.0514
-16.5628 5.02366 21.8624
-17.5092 7.1548 20.8801
-19.9967 1.46828 21.1845
-20.3006 3.66459 20.5906
-20.8441 5.49314 19.9798
-23.8143 7.83244 20.3377
-28.755 7.59419 20.6185
-27.2482 6.45978 21.3073
-26.7757 3.24592 18.0905
-26.4704 3.23588 19.5379
-21.9078 -2.03622 22.975
-23.2918 -0.760177 21.5182
-24.0797 0.333816 20.1555
-22.7145 -2.51578 16.5719
-22.3265 -1.08697 17.025
-21.3633 2.18591 14.477
-21.1646 0.733779 14.0173
-18.8726 0.29852 10.9059
-24.9664 2.56342 7.08222
-22.2886 1.05665 7.0561
-20.4144 -0.650351 7.62803
-21.0181 -5.19494 6.20348
-20.5417 -3.61335 5.2883
-24.1794 -6.91419 0.537735
-25.0424 -4.6105 2.21347
-23.3783 -2.75837 2.74755
-27.5706 2.34028 2.69065
-25.4468 1.42498 2.64287
-23.4916 0.986677 2.33611
-20.5228 3.29353 2.06763
-18.252 -0.750729 1.13202
-17.8502 0.645638 2.41337
-14.634 2.57923 6.16691
-14.2867 0.877256 5.31138
-14.3235 0.649621 3.80704
-12.76 -2.42105 -0.463102
-10.7332 -0.725837 1.70216
-10.9584 -1.01442 3.26076
-10.004 3.28132 5.31513
-9.58388 1.35297 5.86739
-10.0279 1.12962 9.59545
-6.87079 -2.04813 11.4465
-7.88103 -0.589149 12.1403
-9.68257 -0.192595 18.2839
-7.00949 0.427144 17.1329
-5.7028 0.747 14.8624
-1.78563 3.56944 14.2486
-2.21704 1.94423 15.2301
0.90323 -3.53852 19.0398
0.951697 -0.648823 18.2975
-0.568294 1.3607 18.5658
-0.576545 6.25796 22.6306
0.0250281 3.98336 22.8279
1.00675 3.66237 21.1137
4.66158 4.44031 20.5124
5.73102 0.359438 18.1287
6.76271 1.93569 18.6732
11.3853 3.60373 19.1264
10.5552 2.39124 17.9143
11.7423 -1.16015 14.2102
12.7036 -1.51981 16.7123
13.2342 -0.186132 17.3274
16.9583 0.538135 16.6916
17.4776 -3.80685 13.5567
17.3837 -1.81479 13.6572
18.1593 1.13156 10.0184
17.2908 -0.168282 10.1584
14.5845 -0.916145 6.12545
16.3967 -1.35343 6.64291
19.551 -3.8067 3.22074
18.3444 -2.21602 3.56996
18.9619 -0.220674 -0.305989
17.6872 -0.848753 0.0754903
12.5226 -0.0194702 -5.68827
14.2609 -0.550457 -4.32147
15.5316 -1.37684 -3.09324
22.6178 -5.92352 -5.32689
19.8417 -4.95037 -5.0115
17.6312 -3.57332 -5.284
14.476 -2.23235 -8.77208
15.0849 -3.89845 -8.10482
13.6617 -10.7823 -5.53804
13.5292 -9.02064 -7.89506
13.9576 -7.2284 -9.76709
16.0737 -8.73925 -15.6162
14.2677 -7.82447 -14.6287
12.8766 -7.429 -13.4472
6.19415 -7.38426 -13.0926
8.12335 -7.99175 -14.3479
9.73745 -8.72978 -15.2297
9.19733 -12.7876 -18.192
9.34943 -10.8194 -18.1743
8.94483 -8.86118 -22.8653
7.92254 -9.36463 -21.3526
3.5273 -11.2154 -19.5722
3.83671 -11.0397 -21.5755
5.10149 -11.8066 -21.8542
5.61461 -16.0493 -24.1995
4.02089 -14.8514 -23.8484
0.732883 -16.5851 -24.4562
-0.94683 -19.9728 -24.5656
-3.50034 -22.1873 -27.7196
-2.16431 -21.6325 -27.7758
-2.88636 -19.4147 -31.8514
-1.20004 -19.8041 -30.9869
-0.444072 -15.4742 -29.123
0.821021 -16.8641 -29.8426
5.5037 -16.9076 -30.9903
4.50662 -16.3102 -29.4439
5.95277 -13.3954 -27.4694
3.71378 -9.53218 -25.7372
3.13256 -11.4251 -25.9356
-2.00418 -10.765 -24.4751
-0.529711 -10.5899 -25.7817
-2.95636 -8.71458 -29.3002
-2.03448 -8.10192 -28.2906
-5.97932 -5.26915 -27.0182
-4.09217 -5.50212 -26.3658
-3.36776 -1.93522 -23.2057
-4.37312 -3.0348 -23.459
-10.527 -4.00803 -18.7418
-8.93409 -3.28142 -20.4501
-7.79846 -2.66834 -21.9419
-8.25703 3.12264 -16.3319
-7.56463 2.11878 -19.1561
-7.71775 1.064 -21.5041
-10.3071 3.91338 -25.2318
-8.7525 3.68172 -24.0469
-5.28077 7.64184 -24.1758
-7.1208 7.12815 -24.3485
-10.9725 13.3293 -25.5861
-10.3969 11.1674 -25.9556
-9.6062 9.45132 -26.1379
-8.99323 9.45384 -29.879
-13.0113 7.96229 -31.8677
-12.1897 7.47935 -30.5885
-10.7405 4.15969 -29.6413
-6.72537 4.03921 -32.4839
-7.24554 3.15427 -30.8078
-9.14048 -1.20092 -26.3427
-7.0473 -0.142512 -26.8249
-6.0401 1.21332 -27.7867
-1.60375 2.20861 -26.1124
-2.26149 1.44305 -27.2225
0.0151904 -2.38515 -29.3453
-0.983891 -2.08359 -28.2897
-0.85957 -5.53677 -24.8207
-0.269034 -4.15217 -25.2166
3.43744 -1.62319 -23.584
3.19607 -3.50767 -24.0122
5.4267 -6.47441 -23.061
8.09581 -3.60991 -16.6009
6.72868 -5.25708 -18.4987
6.72857 -4.77031 -19.9229
9.32609 -0.960515 -21.1493
9.69405 -2.44047 -20.0298
17.4973 -5.10896 -18.7876
15.3838 -3.11847 -18.3538
13.0136 -2.35046 -18.1094
10.3536 -2.27234 -11.1881
11.9426 -0.603939 -13.2082
13.3389 0.170362 -15.1992
13.8276 4.46659 -18.0386
14.2455 4.86638 -16.1728
14.9278 3.6885 -15.4958
14.6207 6.28267 -12.0441
16.9844 5.85541 -11.6581
17.6931 4.81827 -13.2229
21.5819 2.76335 -16.2454
21.9871 2.87891 -14.3325
21.015 2.77014 -13.2794
22.6567 1.12893 -10.2243
24.4637 8.07037 -9.2137
24.9035 5.17477 -9.39472
25.6466 3.23263 -10.9543
27.0572 0.15325 -14.2609
28.625 1.22287 -14.2032
28.7604 1.9116 -12.7602
33.3193 3.90953 -9.58804
32.7075 2.1622 -10.9665
32.3196 3.02154 -12.638
36.7208 0.901605 -14.5008
35.5564 1.50845 -16.2796
34.2174 3.04132 -16.1201
33.5652 3.23612 -19.873
29.5953 3.05519 -22.371
30.096 3.82651 -21.2201
27.4117 4.29567 -18.2913
28.4154 2.61062 -18.0535
33.1027 -1.24829 -16.8582
30.7265 -1.4812 -17.3536
28.8202 -1.147 -17.5315
24.9936 -3.97764 -21.393
25.2538 -3.64506 -19.0909
25.9273 -3.45863 -17.178
25.492 -4.98762 -13.8324
26.115 -8.39934 -13.1974
24.5153 -9.07005 -11.7355
23.4836 -7.45808 -11.7572
19.7765 -3.93188 -9.59867
19.4823 -5.82236 -9.80754
20.5554 -6.90439 -9.60777
21.3892 -9.01842 -6.1343
19.7904 -10.5413 -6.88417
18.5633 -9.1164 -7.36068
18.1318 -11.6391 -3.04258
17.3602 -9.8541 -2.75952
16.717 -9.21945 -4.01801
11.7608 -5.73543 -6.07715
12.2846 -7.22758 -3.92239
13.9084 -6.8647 -2.88547
12.5759 -3.70598 -0.743028
12.6105 -5.27206 0.325041
12.6452 -9.41478 3.26198
11.4085 -7.94656 2.75205
7.41392 -4.85683 6.95753
7.997 -5.99679 5.48894
9.3103 -6.74775 5.7309
10.6167 -7.01806 9.46716
9.11298 -8.08493 9.30215
5.67193 -11.6064 9.59028
4.87466 -9.92817 10.1671
5.83754 -9.01832 11.0399
6.67571 -7.39295 14.8979
4.89806 -7.93423 15.4554
4.51514 -9.16441 14.5818
3.79552 -13.6178 18.123
1.73406 -12.7337 17.4433
1.90108 -11.6922 15.7867
-0.76244 -8.36232 17.922
-0.460493 -8.96845 16.5703
-3.20885 -5.11336 10.23
-2.65955 -6.53971 13.1111
-1.30157 -6.51659 13.6355
4.31379 -2.52655 12.6432
2.02056 -2.7216 12.7342
0.0780357 -3.11572 12.6878
3.10896 -2.07779 8.84007
0.859298 -0.647251 8.48284
-0.586506 -0.788949 9.80757
-3.51748 1.79809 10.2004
-4.21124 0.442806 9.46536
-7.68957 -2.14843 7.72309
-6.38028 -1.18209 6.78813
-1.95827 -0.908689 2.59182
-4.23173 -0.577584 2.7138
-6.12063 -0.658571 3.03943
-5.5205 -5.73776 -1.40506
-6.66682 -4.49591 0.113142
-7.92581 -3.39564 1.09184
-10.5807 -5.8464 2.09163
-16.2647 -2.1109 5.82226
-14.7364 -3.86821 3.66459
-13.3116 -4.21236 4.08352
-10.5343 -4.69255 10.3874
-11.0703 -4.45425 8.13232
-12.8855 -5.11434 7.82135
-17.338 -5.74654 7.87977
-17.3071 -4.42593 9.26256
-16.0094 -3.53426 9.11684
-12.0449 -1.04357 7.92764
-13.3572 -0.361671 10.928
-13.9274 -1.60193 11.6159
-16.2744 3.14497 16.3996
-16.3478 1.06877 15.5184
-16.2184 -0.637131 14.5138
-18.1935 -3.23862 16.7053
-18.6851 -3.48474 14.9473
-22.0732 -7.28433 9.28686
-21.5468 -5.65307 10.8456
-20.824 -4.21465 11.9142
-25.6618 -2.94198 10.9373
-23.5576 -0.558868 10.6033
-23.8216 -1.89126 11.0637
timestep
16.288 -4.26866 11.3551
14.1018 -0.643369 8.054
15.2412 -2.12657 9.8918
15.9819 -2.92495 11.6156
15.0422 -2.18746 18.0564
15.2948 -1.81895 16.1537
14.746 -2.81555 15.2134
10.1409 -0.365387 14.4974
11.1409 -2.00053 14.4017
7.39557 -7.55533 11.199
8.44368 -5.69961 13.1474
8.72179 -4.30367 12.6209
1.84238 -3.22588 14.4366
3.93609 -1.98652 13.4988
5.78188 -1.91353 12.7145
5.0813 1.51927 6.07714
4.32074 1.98464 9.02521
5.34698 1.55547 11.3062
5.68649 5.13156 12.4209
7.43044 6.01275 7.19673
6.69872 7.4425 8.37627
7.11404 7.44944 9.71714
8.41415 9.42177 13.8527
8.10751 10.2392 12.1564
6.20217 16.0614 6.94818
8.00733 15.0699 9.06053
9.41294 13.4503 10.4331
13.4786 15.2797 9.48943
12.4802 15.7491 10.5203
13.7592 20.5337 5.08358
12.8521 20.3196 7.86271
12.7992 19.5856 10.2357
8.23258 25.9046 10.955
9.56157 24.0844 11.2604
10.6539 22.4583 11.6733
9.40865 20.8079 14.846
7.94543 17.364 18.0768
8.80864 17.3102 16.3266
11.2942 13.3931 15.3286
9.42691 13.6586 15.4673
8.23508 9.80381 18.3017
7.78319 11.1344 17.725
3.76387 13.1538 19.9235
5.0411 12.3561 20.2917
5.18798 10.5756 24.8701
4.61881 10.2738 23.4278
0.122336 7.26085 20.8584
1.32289 6.80836 22.7625
1.52274 8.18025 24.0304
-2.04467 13.8566 26.3053
-1.99706 10.8213 26.3992
-0.675806 8.86663 27.084
-5.02611 7.36089 28.8592
-3.23039 6.60143 28.901
1.80355 1.10652 31.2454
-1.08235 2.11674 31.1138
-3.33367 3.15001 30.4143
-9.20783 -0.829147 31.3951
-8.31028 0.808346 29.9456
-6.48719 1.03013 30.6232
-5.99805 -2.10331 32.6743
-6.63847 -3.81916 28.4147
-7.87059 -4.00288 29.9433
-11.8779 -5.73792 29.726
-10.6151 -6.48276 30.3412
-11.5499 -13.3361 33.3793
-11.1199 -11.7844 31.7806
-10.9976 -10.3002 30.4634
-9.75314 -11.0976 25.9989
-11.029 -10.9271 26.7975
-15.4207 -11.4477 24.8319
-14.0431 -12.1961 24.8433
-13.2206 -14.4055 21.828
-14.8528 -8.16081 18.3892
-13.481 -10.7402 18.8371
-13.4126 -13.2317 18.1442
-14.2344 -16.6041 14.8479
-13.4447 -14.7735 14.6513
-18.4649 -16.4182 15.2841
-17.7628 -13.5278 14.6363
-15.9943 -12.137 13.5835
-15.1016 -4.71133 13.2836
-15.1517 -6.86243 12.6915
-14.91 -8.80342 12.3181
-11.7837 -8.58608 10.0606
-12.6289 -13.4789 9.86052
-10.9717 -12.3578 9.67878
-5.43219 -12.7228 8.41934
-6.58944 -14.2116 8.49265
-8.0374 -14.1914 7.98576
-11.8353 -19.5727 3.78116
-10.0278 -17.0886 4.91629
-9.474 -17.278 6.32995
-5.47754 -19.2053 4.33507
-5.99148 -18.9253 6.12497
-3.24746 -19.7742 8.64721
-0.902203 -20.4492 12.5854
-2.6228 -19.6655 12.3683
-0.33162 -16.8299 19.5475
-0.154834 -16.1078 16.6005
-1.42244 -16.6489 14.4814
-3.31374 -11.8412 13.0485
-1.91224 -13.1652 12.9049
2.26582 -14.2182 6.83248
2.04863 -12.8599 9.45146
1.58878 -12.0941 11.7488
7.57242 -10.2125 16.0306
5.76716 -9.99067 14.6465
4.01875 -10.108 13.8077
3.95244 -6.54767 12.4366
4.25707 -4.29149 8.20399
5.20875 -5.77616 8.94123
8.68129 -6.95076 6.10774
8.8586 -5.86071 7.80258
8.12191 -0.90594 5.0862
10.3018 -1.80305 6.32451
10.2906 -2.42625 7.6694
10.6128 0.036152 10.6037
11.3192 4.16579 13.4147
10.4374 3.70027 11.6944
13.7333 3.99273 8.15018
12.3891 4.62573 8.51068
11.2608 8.22234 5.38613
11.1235 6.26135 5.39702
9.713 3.14643 1.85831
10.6805 4.95569 1.91961
11.0627 7.64379 -1.85442
10.1004 6.43213 -1.50536
5.0125 6.80321 -5.66381
6.99801 5.78163 -5.05179
8.8614 5.27518 -4.90126
10.5932 0.400195 -10.0395
10.3356 3.15349 -9.26068
9.5098 5.48603 -8.69591
9.58179 9.18217 -12.2418
8.49438 7.74988 -11.5872
0.204806 6.074 -13.0916
3.03866 6.76124 -13.2398
5.48808 6.92431 -13.771
5.98927 7.96089 -20.2556
6.16954 6.00131 -19.0373
4.99092 6.32073 -17.4156
-1.37874 5.11472 -20.5445
-0.171649 5.92869 -18.7228
1.73889 5.60013 -19.1801
1.34124 2.15683 -22.9124
1.54034 4.05016 -22.5147
3.08706 6.0918 -26.9071
2.08859 4.54587 -26.2893
0.730053 -1.32032 -29.158
0.608406 0.246138 -27.985
1.32163 1.50693 -28.5288
1.59597 2.65208 -33.299
0.370302 1.54164 -32.2192
1.32289 -2.08732 -33.134
4.10911 -3.01141 -35.4861
1.08411 -4.92749 -38.9965
1.52708 -3.56706 -38.4084
-1.05099 0.310146 -37.9764
-1.02164 -1.22235 -36.6974
-4.01052 -3.01337 -32.767
-3.33114 -1.5085 -33.7453
-4.36681 2.82579 -32.1193
-4.11412 1.19425 -31.2319
-5.58125 0.367428 -27.7043
-6.12979 -4.00495 -26.6468
-7.03737 -2.53007 -25.7666
-4.25655 -1.95066 -21.6662
-6.15016 -1.78011 -22.1349
-9.56843 -0.441348 -19.9697
-8.24806 0.300729 -19.8242
-6.65205 3.9608 -17.1485
-8.25965 2.88678 -17.0369
-12.0836 2.41564 -14.0999
-11.1378 3.56169 -14.3975
-8.52342 7.98255 -10.0774
-9.45352 6.86299 -12.0063
-10.9166 5.82533 -11.373
-14.3313 13.8186 -11.0844
-13.9793 11.0124 -11.7118
-13.7278 8.48583 -11.5379
-17.863 7.69478 -9.47358
-17.4058 7.8368 -11.3274
-19.4513 8.08828 -16.1855
-19.8357 8.3764 -14.2896
-24.4471 12.6709 -11.931
-23.8152 10.7756 -13.1209
-23.4999 9.15429 -14.2478
-26.0899 9.55654 -16.9438
-22.5847 8.65415 -19.569
-23.8575 7.79198 -19.356
-23.1533 4.14438 -19.8387
-18.6945 2.31839 -20.6739
-19.3615 3.38692 -19.3152
-15.3947 5.40916 -14.6053
-15.6355 3.32107 -15.6174
-16.1468 4.01929 -17.3814
-12.7062 6.97959 -18.8501
-13.233 5.59211 -19.1816
-12.2733 1.66811 -21.0392
-11.1598 2.6493 -20.6097
-8.87929 4.26504 -24.3667
-8.51359 3.40616 -23.1342
-3.96565 2.36731 -24.248
-4.70707 3.68866 -23.0054
-5.37639 7.23546 -24.5105
1.59954 9.26018 -23.4745
-0.885841 7.70562 -23.9054
-2.11442 8.32197 -23.1527
-3.36005 12.3772 -21.2152
-1.53377 11.7759 -21.6883
6.10419 11.7719 -20.8665
3.55101 13.4632 -20.7333
1.20511 13.8225 -19.8922
-0.407703 14.1198 -13.2927
1.06134 15.7534 -15.4067
1.71952 16.865 -17.6127
3.93778 21.7568 -18.4385
4.47391 20.317 -19.5572
4.69964 19.05 -18.8059
8.60732 22.1842 -18.4351
8.30571 21.2864 -16.2682
7.85447 19.3417 -16.6078
10.6244 14.6737 -17.8175
10.8813 15.7411 -16.1888
9.74345 16.38 -15.4142
10.661 15.3412 -11.9623
14.9495 21.2559 -10.7108
14.5519 18.4819 -9.77415
14.1581 16.0858 -10.5755
14.6262 11.6628 -10.2814
16.562 12.2607 -10.5001
16.8004 13.5381 -9.75743
19.7818 10.9941 -5.03668
20.0955 12.5783 -6.65974
20.1555 13.9361 -8.14309
27.2827 12.8295 -8.65139
25.0565 12.2356 -8.89856
23.7107 13.5076 -9.51316
24.7945 14.9168 -12.8649
22.6073 18.6526 -14.6413
22.8474 18.1033 -13.1508
19.3723 17.6498 -11.1864
19.8906 16.0575 -11.8277
21.6061 11.166 -16.1444
20.9985 11.9075 -13.9534
19.4006 13.0541 -13.9817
16.8884 13.8947 -19.2655
16.1837 13.7341 -17.0567
15.8153 13.2151 -15.203
12.4426 12.0598 -13.6377
14.5307 7.92546 -18.4074
13.1506 9.76812 -18.1909
12.2411 9.54837 -16.4694
8.806 3.8207 -15.8066
9.43163 5.71436 -16.1945
10.861 6.03767 -15.9456
17.3969 2.69108 -16.4337
14.9808 2.626 -16.3393
13.141 3.06902 -16.6998
13.0942 1.56793 -11.9418
12.5022 0.140293 -13.0396
11.6299 0.726042 -14.1516
5.86086 -2.45108 -16.8779
6.96589 -1.01255 -15.0437
7.73584 0.309174 -13.8717
5.30736 2.77247 -11.8275
5.80047 1.36642 -10.6989
6.49362 -1.95777 -7.08238
4.86646 -1.08987 -7.97319
-0.0464193 -0.728787 -8.45268
0.274888 -1.59957 -6.75924
1.6282 -1.09473 -6.04247
0.551894 0.422306 -2.51454
0.754939 -1.41402 -2.37889
1.28424 -4.73645 1.5877
0.786627 -5.61697 -0.148195
-0.233353 -4.85742 -1.08693
-4.84801 -4.02387 -2.51532
-4.87605 -5.7652 -1.82412
-3.81711 -6.00279 -0.748532
-1.64081 -7.85503 4.81723
-3.26315 -8.342 3.17914
-4.43937 -8.79747 1.80686
-7.51068 -10.7761 5.12913
-7.00268 -10.877 3.68263
-8.83216 -12.107 -2.43075
-9.8803 -13.4001 0.513939
-9.86926 -12.5586 1.77719
-15.5235 -10.4931 4.68201
-13.774 -11.8433 4.42073
-12.3708 -13.3452 4.47346
-17.9156 -16.9014 5.64394
-15.58 -17.1131 4.42316
-14.0872 -16.6158 5.63684
-14.411 -17.7917 9.42602
-13.3704 -18.9913 8.50071
-12.9612 -23.0431 5.74334
-13.3652 -22.6813 7.52751
-15.7826 -27.261 12.0202
-14.1263 -26.2637 10.7937
-12.7187 -24.8944 10.5348
-8.50066 -29.3084 7.74585
-8.98237 -27.3289 8.72716
-9.14519 -25.5487 9.41037
-7.99012 -21.8801 9.24569
-8.77518 -21.9127 16.9664
-7.74449 -22.2383 13.775
-7.57208 -20.9722 12.9256
-7.11186 -14.9747 12.3922
-6.59016 -15.8404 14.5415
-6.1374 -17.8153 14.4141
-2.66653 -20.1359 16.0709
-3.48182 -19.4717 17.7046
-4.9966 -19.4734 17.5827
-9.85843 -17.3487 17.1331
-7.78274 -16.9859 19.7718
-7.37466 -18.2752 20.435
-9.07899 -22.8138 25.9904
-9.11648 -21.0132 24.6242
-9.39993 -19.6491 23.2847
-11.8812 -17.3614 25.5398
-10.2002 -16.6432 25.4421
-4.13577 -12.6164 24.5863
-5.28683 -14.031 26.1067
-6.88851 -15.1243 26.6294
-6.37235 -12.0208 29.6859
-6.41855 -15.0666 31.3392
-6.74312 -14.0577 30.1892
timestep
24.6838 -4.82623 1.95746
22.9579 -8.35319 -1.64488
23.2869 -6.12062 -0.167176
24.9664 -5.81826 0.955061
28.871 -10.2943 2.74314
27.1882 -9.47749 2.30692
27.1762 -8.83686 0.874896
30.4728 -10.8503 -1.46539
28.8011 -11.7298 -1.05849
31.8767 -16.1949 3.8509
30.618 -14.0028 2.33232
29.3297 -14.2917 1.68727
28.7225 -16.0921 8.11267
28.3388 -14.3247 6.23323
27.1636 -14.9949 4.701
22.8568 -21.1382 3.73708
23.3112 -18.4603 5.05638
23.6684 -16.0248 5.63889
21.8783 -13.2275 7.27129
17.7274 -11.0924 9.71698
18.7861 -9.94885 8.65295
19.3601 -10.4364 7.35797
19.5573 -8.2155 3.45127
19.2906 -7.32712 5.11633
17.8855 -3.16024 10.667
17.3788 -3.4006 7.73055
16.567 -4.69358 5.60137
12.5265 -5.00458 2.88211
14.0031 -4.49678 2.73476
15.8503 -2.23767 -4.63729
14.67 -1.73122 -2.01531
14.4897 -1.43595 0.553549
13.8228 4.50782 5.40346
13.5417 3.06049 3.56994
13.027 1.41701 2.47279
9.57116 1.64312 0.767992
7.97926 6.27662 2.55959
8.96463 4.57892 3.14579
10.3542 5.45957 8.09285
8.97499 5.74138 6.76683
4.98372 8.13483 6.25455
5.8967 7.88414 7.42591
3.06669 8.87574 11.1621
4.10641 7.80803 10.712
1.65106 3.94556 11.4789
2.34183 4.91463 12.423
4.56206 7.02983 17.5795
3.81766 5.15005 16.4809
3.50467 3.40648 15.6918
6.42639 -4.28275 18.4002
4.46677 -2.07161 17.9314
3.14417 -0.203876 16.8055
-1.00757 -3.34555 17.2261
-0.220943 -1.77111 18.0702
0.0184583 3.73111 21.2125
-1.75909 1.2342 21.552
-1.74261 -1.28438 21.4114
-1.73821 -7.39489 26.0163
-2.42694 -5.39827 24.9594
-3.13271 -4.0788 23.6102
-6.51029 -3.90922 25.1365
-7.54599 -8.09433 27.6653
-6.35812 -7.56835 26.3093
-3.60169 -11.2007 24.7317
-4.81995 -10.4749 24.2344
-7.63927 -9.75925 18.2382
-6.94752 -11.3609 19.7856
-6.37434 -12.4024 21.2556
-7.74371 -16.8735 21.9898
-6.49037 -16.2062 21.3844
-7.91889 -16.9351 16.9507
-6.69832 -16.2893 17.4776
-5.09728 -13.698 15.0183
-5.196 -7.35408 15.6836
-5.74316 -9.16934 13.4533
-7.06439 -11.344 12.9304
-11.6043 -11.4406 12.151
-10.1914 -11.6542 10.8188
-14.7768 -6.46901 9.48705
-12.0324 -7.4679 8.68564
-10.0122 -8.90197 8.1727
-7.51139 -3.52302 8.78101
-7.27621 -5.43194 10.0809
-6.82431 -6.94101 8.84292
-3.19281 -7.58894 7.80762
-2.07244 -9.35734 12.2766
-2.79562 -10.1709 10.5561
-3.63566 -15.8717 7.79504
-3.1829 -14.485 9.10861
-4.27745 -13.6193 9.75816
-7.74184 -13.8322 7.36184
-8.37153 -15.1033 10.4331
-7.143 -15.7871 11.0182
-7.76123 -20.2877 9.62253
-6.90633 -19.5931 11.236
-2.99989 -19.6247 11.5766
-2.21045 -24.3468 10.9671
-1.42954 -23.0252 12.0032
0.965704 -24.8096 18.5395
1.0434 -22.5676 16.481
1.50666 -21.9021 14.0107
2.60666 -20.4279 9.50736
3.66569 -20.6848 11.1212
8.90777 -23.8045 13.1825
7.83031 -21.1926 14.035
6.73571 -19.281 12.7522
8.81179 -11.766 12.4306
8.45649 -14.0924 12.483
8.45274 -15.9714 12.1218
11.996 -16.3316 10.8327
15.9223 -16.865 13.2602
15.4531 -15.2966 12.1259
18.3668 -16.5722 8.04235
17.1593 -15.1957 8.80225
15.5453 -11.0003 3.02229
16.0092 -11.8575 5.55282
16.6455 -13.3076 5.63329
18.8339 -14.7052 2.84725
22.6958 -12.4473 1.87593
20.9237 -11.6246 2.32313
18.5277 -10.307 -1.61601
19.0186 -9.64278 -0.35618
18.4938 -4.79546 0.154723
17.3292 -6.33325 0.287874
12.6559 -8.42026 0.446332
13.6851 -7.03464 -0.547146
11.4888 -5.03173 -4.17723
11.4509 -4.83248 -2.65462
5.99277 -1.12047 0.504057
7.21841 -2.21103 -1.13603
8.00621 -3.50158 -2.40648
5.77914 -7.42839 -8.52696
5.14241 -5.62464 -6.14158
5.41861 -3.29653 -5.10896
5.2349 1.58955 -5.6796
4.22162 0.0415634 -6.29465
-3.52088 -2.08893 -10.0844
-1.00162 -0.961643 -8.95419
1.16466 0.442101 -8.5447
3.44716 5.59477 -10.8117
1.51804 4.57384 -11.215
-0.010757 3.48502 -10.5206
-5.28 5.41671 -7.50859
-4.53841 4.78592 -9.67486
-3.53521 4.43057 -11.3878
-5.2512 5.01876 -16.3456
-4.48396 5.95684 -14.8654
-3.95901 10.4028 -17.5961
-4.92909 9.48244 -16.3023
-10.0355 12.4997 -13.8205
-8.34683 12.3512 -14.6884
-8.24452 11.3322 -15.8479
-11.7065 10.9227 -19.2246
-10.3076 12.2521 -18.8858
-10.5509 15.7798 -20.3172
-8.20679 18.6524 -19.6996
-5.67848 20.5769 -15.8868
-5.83861 19.2835 -16.7242
-5.37843 14.8149 -17.486
-5.61902 15.6601 -15.7222
-6.25783 14.5761 -11.0493
-5.41661 13.5525 -12.509
-4.19638 9.2874 -10.4382
-5.5386 9.84002 -11.6848
-8.29396 7.70568 -12.7914
-12.7006 6.88245 -12.1606
-12.003 8.22464 -13.4273
-16.3175 10.7095 -11.9884
-14.8455 10.7688 -13.1129
-16.9908 14.6528 -15.0905
-15.9159 14.2501 -14.1729
-12.9761 16.8544 -10.8881
-14.9291 16.6251 -11.3039
-18.5578 18.2531 -9.09121
-17.4823 19.0373 -9.83019
-15.0641 25.2478 -9.76384
-16.6164 23.5709 -9.09633
-17.9334 22.3726 -8.21413
-22.5266 20.877 -0.390611
-20.8044 21.9963 -2.67267
-20.5199 22.6687 -5.16259
-25.1155 23.9982 -5.16371
-23.4964 24.8601 -4.66448
-22.164 29.3579 -3.86463
-23.4112 28.2704 -2.99415
-23.3438 29.5575 3.20513
-24.6377 30.0694 1.30903
-25.5292 30.2002 -0.439011
-26.1735 33.9479 -0.478185
-29.9567 34.7924 -3.06493
-29.1891 33.486 -2.64986
-30.9193 30.8391 -4.87039
-27.732 27.6601 -3.444
-27.8707 28.6246 -5.05065
-24.9324 30.0709 -9.68072
-24.4663 28.0225 -8.77183
-26.1624 27.3498 -8.15343
-26.578 23.3085 -10.6875
-25.6114 23.9503 -9.69567
-21.6564 21.3505 -9.22348
-22.183 22.4627 -10.0138
-19.0407 24.0744 -13.468
-19.4815 22.692 -12.7456
-17.1985 19.1667 -15.2159
-16.7423 20.2818 -13.6204
-13.0407 21.3229 -13.062
-11.6515 17.6393 -16.4818
-9.52569 19.0649 -15.2253
-9.89872 19.4084 -13.8012
-8.076 18.2855 -9.78934
-7.12228 19.2765 -11.2517
-0.109962 23.2667 -13.658
-2.42904 21.3996 -13.3227
-3.4278 19.3059 -12.2502
-1.12122 11.3966 -12.7694
-0.953927 14.2862 -12.1942
-1.02118 16.5088 -11.1273
1.80625 16.458 -7.17636
0.821073 18.123 -7.30884
0.702706 18.8042 -8.63798
8.3684 20.0943 -10.29
5.93184 19.7502 -10.3123
3.93145 19.5487 -10.5943
1.58823 19.242 -15.8111
2.8482 17.914 -15.1786
3.1497 17.4329 -13.6777
4.77188 14.1467 -12.5618
8.45184 10.1853 -6.91478
8.0956 12.2168 -9.06177
8.00113 14.2083 -10.5827
9.73959 14.9813 -15.1392
11.2588 14.612 -14.0038
11.0029 13.7076 -12.8785
14.6687 8.92214 -8.55095
14.4063 10.6066 -10.0996
13.9972 12.0007 -11.3262
18.91 16.0048 -13.8423
17.0921 15.619 -12.5204
16.3915 14.0512 -13.529
18.6339 12.2988 -15.9532
17.0602 13.1786 -20.3988
16.9742 13.7881 -19.1303
13.8363 15.9684 -18.5182
13.5855 14.3862 -17.5843
11.9508 8.93212 -13.7898
11.1717 10.3711 -15.627
10.7132 11.9106 -16.8812
6.75298 14.3689 -21.0117
6.77871 12.6665 -19.4283
7.10328 11.5012 -17.892
5.33647 8.4488 -18.9035
-1.17781 10.6433 -21.6898
0.258351 10.1108 -20.0612
1.49311 8.59318 -19.3986
0.763519 4.64667 -15.4845
-0.55849 5.13381 -16.8968
-0.4034 5.55032 -18.3419
-2.07406 -0.529931 -20.6135
-2.6186 1.71953 -20.3397
-3.15595 3.65057 -20.2444
-7.13042 2.51659 -23.2661
-6.90132 4.41572 -23.0193
-6.55051 4.74462 -21.5079
-12.0927 1.11074 -20.245
-9.69175 1.08212 -19.1211
-8.88103 2.85071 -19.2372
-10.9257 4.85608 -16.5185
-9.51555 3.89634 -15.624
-6.74979 1.15975 -12.6681
-8.56401 1.96014 -12.599
-12.3853 1.34321 -9.58082
-11.2196 2.55699 -8.70086
-9.7364 2.48205 -9.03492
-7.12869 2.36022 -6.01514
-7.06251 0.796993 -7.04655
-4.33969 -3.78994 -7.2644
-6.26291 -3.80558 -7.48534
-7.10772 -2.85633 -6.64297
-11.2433 -2.78694 -3.74201
-10.2464 -4.46007 -3.36321
-8.76656 -4.29147 -3.54863
-3.36831 -6.87145 -0.629499
-5.35839 -7.92682 -1.25954
-6.95278 -6.88181 -1.39475
-9.54661 -6.91036 2.58994
-8.36479 -7.66141 2.11076
-4.01229 -9.81698 3.61012
-6.77635 -10.5765 5.21643
-8.01822 -10.6296 4.30156
-11.8875 -14.6087 1.06941
-11.3116 -13.8142 3.11034
-10.831 -13.0111 4.93195
-9.97152 -19.1168 4.99724
-9.93663 -17.2854 6.79601
-11.4894 -16.1341 7.02908
-14.2648 -17.6756 9.56439
-12.7876 -17.0446 10.5912
-9.75111 -15.8958 13.9683
-10.4536 -17.5665 13.4057
-7.13397 -23.5225 13.4638
-8.58896 -21.9189 14.3894
-9.47173 -20.4745 15.5227
-7.6113 -23.8685 20.0768
-8.79277 -21.8503 20.239
-7.77751 -20.7552 18.8614
-4.11778 -21.7543 19.2021
-3.46856 -16.2781 13.3683
-4.63161 -18.5859 15.517
-3.47815 -19.3055 16.2977
0.555189 -17.565 11.7168
0.219988 -17.7329 14.0604
-0.184647 -17.4794 15.9806
1.71423 -15.1576 20.0744
1.50328 -13.8698 18.7187
1.54791 -14.3314 17.2333
3.44016 -18.5711 16.4064
5.66074 -16.1832 16.6559
5.22402 -14.8173 16.2575
7.43234 -21.1493 19.1991
7.75649 -19.0631 18.1282
7.80405 -17.403 17.2816
11.68 -16.9466 16.2847
10.8704 -18.0086 15.0239
11.3209 -19.8194 8.80804
11.7131 -20.5183 10.9034
11.7997 -20.8536 12.8228
14.01 -25.4612 14.04
15.0301 -23.7998 11.5631
14.3959 -23.7234 13.0112
timestep
28.3277 2.83539 18.1429
25.0888 1.51739 14.6057
26.4043 1.84328 16.8162
27.0778 2.24384 18.6028
22.8794 5.58778 22.3898
23.8416 5.29705 20.6777
24.265 3.86843 20.6355
22.2961 1.78726 24.103
21.6703 1.61278 22.2054
19.7205 5.55226 18.5413
18.3604 4.71396 21.0799
18.2761 3.06166 21.3258
16.5473 4.22887 15.9328
17.6045 1.95624 16.8864
18.3585 0.749911 18.2326
23.0631 -6.52992 19.594
21.1639 -4.44303 18.9671
20.5111 -2.3614 17.6919
21.9615 -1.33504 14.4152
21.3653 5.0839 14.4339
21.6628 3.0942 14.0383
20.4997 2.15847 13.8942
17.7903 1.14473 10.0193
19.0443 2.4512 10.4924
25.7443 4.14126 8.91609
22.9895 5.33846 8.62568
20.4506 5.6358 8.91955
19.2531 10.2169 9.3771
18.9118 9.0729 8.36408
14.4879 10.2551 1.51914
16.0481 10.1943 3.93861
18.324 10.9111 5.14745
23.5039 14.1203 2.86491
21.194 13.9594 3.10198
19.2358 13.9972 3.07216
16.7362 16.0142 1.08813
12.2166 14.8563 2.27296
13.821 15.023 3.34243
14.1643 14.1125 8.4859
14.2673 13.3858 6.62143
12.2114 9.01578 5.91984
11.862 10.4923 5.90206
7.20077 12.0059 6.68417
8.53784 11.8472 7.45804
7.78703 12.0367 12.1453
7.51941 11.1345 11.0119
4.26532 4.60413 12.5138
4.50291 6.88578 12.3938
4.62769 8.63682 11.7165
-0.127177 12.4075 7.58717
0.922784 11.293 10.1984
0.917176 9.46717 11.9231
-0.91859 6.13808 15.3937
-1.59802 7.42848 14.0774
-8.29334 11.6149 10.3971
-6.45455 10.6928 12.5488
-4.98989 9.14809 13.9231
-6.50302 9.59393 17.8272
-8.52478 8.67518 16.9067
-7.8922 7.38886 15.6432
-10.5837 4.614 15.241
-12.4598 1.93348 18.6509
-13.1476 2.39778 16.8301
-15.9422 6.41166 16.5694
-15.9939 4.91391 16.118
-16.7632 7.99185 10.5693
-15.774 6.24227 11.7146
-15.1296 4.36143 12.3957
-11.5244 2.3337 10.1235
-12.6092 1.88455 11.0655
-12.1918 -1.81165 14.043
-11.3955 -1.17829 12.9444
-9.82045 -3.76934 10.6852
-5.99441 -1.86448 3.65401
-7.54997 -2.77405 6.04873
-9.09064 -4.5824 6.99462
-11.3912 -6.80454 3.6253
-10.3327 -7.57768 5.07276
-9.59042 -11.075 -1.98256
-7.93026 -10.5541 0.390384
-8.18312 -9.74915 2.74331
-4.50865 -4.52964 2.0092
-4.80982 -6.58021 3.20939
-4.96394 -8.32612 4.00427
-4.16795 -9.03975 7.62825
-4.87314 -4.56723 8.79586
-3.60897 -5.82312 9.49307
-0.00848045 -5.84804 13.3128
-1.81743 -6.23164 13.8908
-2.8305 -7.01381 13.0458
-4.36436 -11.6029 13.2529
-6.14523 -9.29654 14.8294
-5.20525 -8.46315 15.5767
-3.225 -12.2674 17.389
-3.4861 -10.5734 18.2894
-0.716734 -8.34854 19.526
3.38153 -10.5042 19.0376
2.80533 -9.32938 20.4266
4.30065 -8.7997 27.9785
4.15737 -8.86805 25.0343
5.23635 -8.05221 22.9187
8.781 -4.49392 22.5977
8.59962 -6.39619 22.2505
9.95298 -12.5043 18.592
11.2607 -9.91437 19.3663
11.6641 -8.20837 21.1755
15.9968 -6.23918 26.5634
15.3718 -6.72548 24.4169
15.0476 -7.0703 22.5228
18.658 -7.74944 21.3471
15.6371 -8.13395 17.7505
17.3962 -7.41658 17.7015
20.2621 -5.5982 14.0632
18.6122 -5.0583 14.8976
15.4809 1.09565 12.6718
17.2477 -0.792741 13.4929
16.9558 -2.13959 13.1277
17.3792 -3.33623 9.54723
12.4793 -4.67402 9.93536
14.1053 -5.38701 9.15959
13.4497 -9.60277 7.11448
13.4446 -8.21234 6.67994
13.0124 -7.77228 1.80289
11.7929 -8.43471 3.17084
7.3562 -9.0889 3.40457
8.53016 -9.70058 1.88307
6.89732 -12.501 -1.49924
7.22308 -10.9073 -1.42946
5.98026 -5.26604 -2.57546
6.6451 -7.02276 -3.98638
5.42179 -8.55146 -3.68426
-1.52591 -9.4624 -0.826974
-0.0176523 -8.53888 -3.1899
1.85264 -8.37687 -4.90258
-0.959767 -9.79819 -8.66542
-0.441956 -8.02775 -7.95937
2.85014 -2.13921 -7.69232
0.396337 -2.99846 -9.11883
-1.62081 -4.53312 -8.56632
-6.69821 -2.52865 -4.34868
-5.62028 -2.56056 -6.38906
-5.09577 -2.84876 -8.28718
-7.76208 -0.142422 -13.8948
-6.5707 -0.0247289 -11.8432
-5.76142 0.307387 -10.0556
-5.7405 4.89812 -7.37854
-6.90375 3.62909 -8.44613
-10.6832 3.51717 -11.3757
-9.20075 4.7677 -11.3019
-8.68432 10.0504 -14.8315
-8.54241 8.17252 -14.5599
-9.61598 7.6885 -13.5957
-13.8514 9.23123 -12.9716
-13.1277 8.94422 -14.8196
-14.8786 11.1714 -17.2335
-13.7052 12.2886 -20.5883
-9.27121 11.0838 -21.7703
-10.3218 10.4163 -20.851
-8.96421 6.49223 -18.3571
-8.24498 8.24899 -18.4971
-5.09136 10.2646 -16.0626
-5.08224 8.27959 -16.312
-1.51246 5.44437 -14.376
-3.20415 6.2946 -13.6937
-3.66952 6.93778 -10.0433
-6.79162 9.29155 -7.42277
-6.22189 9.6587 -9.24882
-7.1829 12.9735 -13.074
-7.28889 12.8731 -11.1275
-10.5192 15.0784 -8.51725
-10.4925 14.3807 -9.78683
-14.1995 13.8065 -12.8191
-12.4108 14.7308 -12.9552
-13.7536 18.0107 -16.1075
-12.4926 17.3828 -15.7129
-7.1977 19.822 -20.4242
-9.01684 19.5894 -18.7948
-10.5739 19.7626 -17.7224
-12.2533 23.9031 -11.8675
-11.9895 23.8367 -14.9653
-12.5884 23.0472 -17.2666
-16.831 25.271 -19.2785
-15.0639 24.654 -19.654
-12.1644 25.687 -23.3622
-13.824 26.5559 -22.6428
-19.8867 27.8582 -22.1453
-18.2215 26.4727 -22.9992
-17.1524 25.4363 -24.1695
-16.6342 24.4453 -27.6919
-20.2637 24.1683 -30.98
-19.6073 23.1084 -29.9873
-17.3595 21.1263 -32.3752
-14.0715 18.6212 -29.659
-15.7025 19.4343 -29.3824
-20.8907 20.6381 -26.903
-19.3168 19.767 -25.6024
-17.4546 19.8497 -25.9542
-15.7672 21.0352 -21.5968
-15.1803 20.4855 -22.8999
-10.5044 19.998 -22.535
-11.7211 19.0339 -22.6868
-8.82778 15.1225 -23.0742
-9.5883 15.8475 -21.9966
-9.37605 14.0809 -17.8541
-7.81774 14.5128 -18.8528
-5.46951 11.7978 -20.1377
-5.34801 7.21636 -25.9757
-4.998 9.41086 -24.131
-4.97086 9.08675 -22.5964
-1.98736 8.00061 -19.0493
-1.79529 7.70248 -21.0248
-3.21759 0.725488 -18.0324
-3.07026 2.7621 -20.1832
-2.44354 4.19603 -22.1376
2.14104 4.01259 -26.9106
-0.759682 4.34782 -27.4205
-2.68845 3.4489 -25.9491
-7.12138 3.14872 -28.6665
-5.98026 1.69951 -29.2614
-5.05731 1.16997 -28.0846
0.554998 -0.856012 -31.0872
-1.21161 -1.22874 -29.6092
-2.54065 -1.59526 -28.2298
-4.16258 -6.55768 -23.7759
-3.94149 -5.11411 -25.1426
-2.68788 -4.69642 -25.9059
-0.729328 -7.713 -27.2474
2.00953 -11.0793 -20.4173
1.23872 -9.21395 -22.6076
2.09604 -8.8999 -25.0631
5.63795 -7.77181 -28.0962
6.35843 -9.23214 -26.9733
5.33326 -10.2186 -26.4861
6.60961 -17.0078 -23.9563
6.75924 -15.1612 -25.299
7.13588 -13.5534 -26.2846
13.5167 -15.1059 -27.4065
11.2434 -15.1564 -28.1987
9.53015 -14.792 -28.9895
9.36812 -16.3733 -32.3783
7.77042 -12.8306 -35.1375
8.81741 -13.131 -34.088
8.37114 -10.2047 -31.3687
7.26356 -11.7047 -30.8871
2.27259 -16.1834 -30.9227
4.17514 -15.3538 -29.8951
4.09534 -13.3372 -29.73
-2.21144 -9.62312 -30.0733
-0.709068 -11.1947 -29.1906
0.895134 -11.9117 -28.3364
-0.343642 -12.4553 -24.8065
-6.61539 -12.922 -23.8729
-5.47675 -11.3862 -25.155
-3.83177 -11.0801 -24.1039
-2.18793 -8.34684 -19.7908
-3.82602 -9.38199 -19.7955
-3.95168 -10.7698 -20.2832
-7.38566 -15.9837 -18.2221
-5.35229 -14.8563 -17.9774
-5.75441 -12.8987 -17.7159
-10.1543 -10.953 -16.058
-9.12493 -11.7326 -14.605
-7.55787 -11.4763 -14.7012
-5.2776 -6.66087 -9.02028
-5.38658 -8.89823 -10.3793
-6.28371 -10.4454 -11.3459
-5.59771 -14.1594 -10.4683
-7.28391 -13.7296 -9.88848
-11.7196 -12.9529 -8.12827
-10.1224 -13.856 -7.3531
-8.65786 -14.1427 -2.37327
-9.6349 -15.7625 -2.95411
-10.754 -15.4466 -3.93596
-13.5534 -17.096 -1.49703
-13.7178 -15.2595 -1.44488
-16.8239 -11.223 -0.0757165
-14.9181 -10.7891 0.394356
-14.0178 -12.078 0.629433
-10.7832 -13.7191 3.70932
-11.3346 -12.0088 4.51708
-12.8134 -11.6472 4.24412
-18.3501 -8.8123 7.98235
-16.1503 -9.17851 7.39201
-14.3622 -9.20144 6.68787
-12.7856 -5.18929 8.24612
-12.3581 -6.61514 8.67584
-7.88985 -8.28027 8.13107
-8.67377 -8.0473 11.3212
-10.1992 -8.01866 11.5017
-11.592 -11.349 17.2683
-11.2962 -9.4878 15.991
-11.1339 -7.73511 15.1818
-7.46891 -8.46064 19.5944
-8.33293 -5.97332 19.3307
-9.07296 -5.77858 17.5803
-9.02037 -1.81256 17.9416
-7.75916 -2.27768 16.6966
-4.08056 -2.49152 13.454
-4.21368 -2.33893 15.3652
-4.11315 -3.82951 21.9037
-3.39479 -2.77026 19.9556
-2.30311 -1.81332 18.6
1.27542 3.69789 20.6929
1.05041 1.51993 20.1921
1.10989 -0.264483 19.4394
3.22036 -3.29802 20.4831
1.53258 -5.38253 27.884
2.06462 -5.25009 24.5454
3.21458 -4.34665 24.1225
9.00235 -3.65192 28.2073
7.24545 -2.85933 26.9493
5.872 -4.31044 26.8547
8.86203 -7.80634 29.0246
8.20306 -6.71891 30.3765
6.78369 -5.97155 30.1037
1.94873 -7.08991 32.3465
3.91394 -4.7514 33.6516
5.42498 -5.06377 33.4955
6.36226 -7.83555 40.1398
6.97201 -6.70369 38.1415
7.5111 -5.98726 36.3846
11.1605 -4.30053 36.4913
11.3636 -6.09385 36.7285
13.2067 -12.8401 36.0182
12.5382 -10.9781 37.256
12.51 -9.30853 38.3085
14.1314 -7.69064 41.7484
12.9741 -10.1672 42.7465
14.145 -9.73548 41.811
timestep
17.093 -5.63348 10.7852
20.3768 -3.33727 12.2328
19.7097 -4.18951 9.79085
17.8321 -4.57138 10.035
15.9711 -1.84441 4.22462
17.0329 -2.24226 5.82426
16.4266 -3.3344 6.71472
14.9509 -6.85612 3.54039
14.2218 -5.20075 4.30695
13.5792 -3.59846 9.32757
12.1342 -5.9531 8.39285
11.5075 -5.70874 7.04316
11.4027 -0.431227 10.6446
10.3257 -0.556914 8.24769
10.6411 -2.02901 6.95841
10.4715 -1.08054 -1.66617
10.5978 -0.739765 1.22845
11.3721 -0.485495 3.51518
12.6811 3.07974 3.05091
15.5779 1.5754 7.3694
14.4518 3.15735 7.55915
13.0509 3.14536 6.844
9.60404 3.51816 10.985
10.6555 4.3575 9.62758
11.6702 10.5424 5.46852
10.6644 8.9512 7.8273
11.2168 8.07245 10.1496
13.5245 10.488 13.7081
12.15 9.76459 13.4038
5.96123 6.92421 17.3812
7.86333 9.09592 16.6382
9.21265 11.0313 15.5312
12.3866 15.1256 15.7466
10.2665 15.9255 16.3085
8.86325 14.6214 16.7993
5.77388 16.2061 18.3023
2.1347 19.864 18.5089
2.34978 17.9565 18.0336
-0.242651 14.5883 16.4067
0.32127 16.172 15.4101
-0.293971 17.3021 10.9024
-1.08356 16.5923 12.0373
-4.96369 14.5203 10.8558
-3.54963 14.1076 10.7345
-1.45742 10.2697 9.46525
-2.55518 11.0142 8.81781
-5.70557 9.75485 2.88142
-4.71642 9.41035 5.00252
-3.75584 8.26535 6.32177
-1.02349 3.96104 1.09441
-1.23037 4.16189 3.96177
-2.48204 4.72421 6.12261
-1.22032 0.834482 9.199
-2.71897 2.08395 8.82767
-10.0937 2.10679 7.87117
-7.89045 2.3383 9.8382
-5.83681 1.7093 11.1157
-8.15962 -1.825 12.6461
-6.82957 -1.68084 14.5634
-5.63633 -0.046245 14.5412
-3.17396 0.705333 17.4665
-0.320415 -3.32791 18.0553
-2.10011 -2.97596 17.3417
-5.73694 -2.50366 20.2833
-4.92321 -3.63509 19.6179
-11.2198 -7.77623 19.4567
-9.08799 -6.89141 19.0656
-7.2269 -6.41562 18.7207
-7.71854 -6.61193 14.2378
-6.94669 -7.73182 15.0662
-5.56265 -10.6005 11.7927
-4.76978 -9.55141 12.5772
-2.14266 -8.43322 9.92971
-5.92393 -10.0003 4.28497
-3.06064 -9.61803 5.13618
-1.06997 -10.0987 6.67046
1.60608 -13.3124 5.0895
2.33307 -11.6543 5.70705
6.55267 -11.4121 -1.41334
4.96599 -10.6715 1.09454
4.044 -9.40353 3.16138
2.77275 -2.30202 0.74868
3.62056 -4.2863 1.60655
4.64837 -5.73749 2.48029
7.26327 -3.72729 4.2627
5.40777 0.172005 6.94215
6.07714 -1.6303 7.15499
8.59597 -4.55079 11.0096
7.16875 -3.36906 11.5518
5.94002 -3.1934 10.6814
6.01634 -6.37215 13.4194
3.06609 -4.84897 13.6232
3.28294 -3.39099 13.2911
5.05022 -3.04615 17.7658
4.12115 -1.7259 16.5536
4.07779 2.02986 17.0361
6.56584 4.15418 20.7614
4.90141 3.24859 20.6899
-1.2314 -1.23046 24.1907
0.879177 0.917715 24.1015
2.37112 2.84197 23.4091
0.0561394 7.60268 24.1028
1.58326 6.41317 24.4598
8.10457 8.46262 28.4394
5.12184 8.37895 28.5843
2.86932 7.36463 27.8398
1.41142 4.4715 32.9896
2.4414 6.49735 32.5842
1.41188 7.46524 31.2906
-2.01053 9.25124 31.4508
-3.88617 10.1263 27.4613
-1.97661 9.628 27.7723
-0.284867 13.3407 25.1702
0.514085 11.7265 25.9275
7.53454 9.97675 25.3427
4.90857 10.3093 24.9602
4.39137 11.5812 25.5658
5.27785 14.2867 23.1195
0.562383 15.5736 20.8939
2.21878 14.439 20.7513
4.04931 10.6096 18.1414
4.07532 12.2252 18.1535
5.32542 14.5763 13.7888
4.19336 13.1906 14.5307
0.309908 11.0548 13.1497
2.11167 11.2298 12.1353
1.70892 9.20981 7.81249
1.78765 10.6355 8.38105
1.75041 16.895 5.14438
1.34475 14.7656 5.32849
0.644354 13.0128 5.59854
-6.08392 14.7546 5.99764
-4.14553 13.7492 3.95766
-2.12502 12.4957 2.99295
0.686093 15.5925 0.278389
-0.327721 14.0218 -0.0724417
0.863378 6.31832 -3.51955
-0.524514 8.90403 -3.22596
0.00141029 11.2403 -2.74109
2.79935 15.7294 -6.91571
2.69274 13.5143 -6.19335
0.757769 13.2539 -5.8301
-3.68006 17.2892 -8.58393
-2.41524 15.3001 -8.60525
-1.5265 13.5384 -8.80593
-1.07914 9.11794 -8.8629
-0.98336 10.205 -10.4829
-4.77768 9.77767 -12.7571
-3.10583 9.04395 -13.3978
-0.0494177 12.5489 -17.9344
-0.988482 11.8602 -16.4239
-1.59837 10.393 -16.589
2.81138 8.06254 -17.051
0.920155 7.54272 -16.9285
-0.0149133 4.04862 -15.8628
-2.26542 3.86509 -12.672
-2.80612 -0.870785 -12.1605
-1.63153 0.0794686 -12.4884
2.62228 -1.42662 -13.9505
0.899431 -1.56012 -14.7716
0.430952 -2.96037 -19.9665
1.05023 -3.4129 -18.1111
4.75086 -6.76791 -19.041
4.40223 -4.91333 -18.8383
6.14365 -2.75298 -21.3594
3.75865 1.26176 -24.0003
4.19847 0.404855 -22.2426
3.13682 3.3024 -18.5065
2.22129 1.78672 -19.3005
-2.0365 0.675312 -19.11
-1.57214 2.08384 -18.9744
-3.27452 6.187 -16.8759
-4.13294 4.4239 -17.4232
-8.2912 3.86533 -15.6244
-7.88431 4.41458 -16.9964
-12.5956 6.14837 -21.6582
-11.2066 6.56933 -19.8721
-10.2174 7.21141 -18.2419
-7.82932 13.4744 -18.5306
-9.63437 12.064 -16.6498
-11.413 10.3171 -16.2592
-15.5917 10.8079 -12.9946
-14.9342 10.7094 -14.842
-17.327 11.0782 -19.6208
-16.9937 11.7169 -17.8319
-18.8709 18.8197 -17.6173
-19.4779 16.5492 -17.9196
-19.5524 14.5531 -17.8551
-23.2178 13.82 -18.7698
-23.9583 9.41453 -19.6769
-22.6599 10.1224 -19.4422
-20.0942 7.59315 -20.6592
-20.3877 3.63851 -18.5349
-18.7673 4.81764 -18.3728
-15.8567 2.7448 -13.2345
-16.1665 4.74722 -14.1463
-15.9237 4.24422 -15.9732
-12.7226 0.924827 -17.2081
-13.3665 1.36963 -15.8065
-10.6938 -1.38879 -12.9814
-10.5308 -0.0306147 -13.7869
-5.9457 1.51162 -13.2047
-6.79547 0.581951 -14.0832
-4.71713 -1.90434 -17.3899
-4.7942 -2.3215 -15.5529
-1.8643 -4.40793 -14.5189
2.75178 -9.91149 -15.8443
1.39076 -7.46524 -15.0321
0.24365 -7.20239 -16.0528
-1.36951 -11.4928 -14.7851
-1.36351 -10.5708 -16.5721
-1.24869 -14.6369 -23.7986
-1.35913 -13.317 -21.1106
-2.99154 -12.7183 -19.1587
-11.7764 -11.5021 -17.8123
-8.7226 -11.9237 -18.1558
-6.7363 -13.3243 -18.8798
-10.2848 -13.8629 -22.2516
-9.15082 -15.3505 -22.4309
-8.47727 -15.8246 -21.1425
-3.07867 -18.3056 -25.856
-4.25757 -17.8991 -23.832
-5.33444 -17.7432 -22.1182
-6.51656 -19.0675 -17.3254
-4.57774 -19.0061 -17.6102
-3.96541 -18.0492 -18.616
-0.51888 -17.6597 -17.2291
3.98348 -12.8127 -16.8861
3.23013 -14.9762 -18.7144
1.79494 -16.6017 -20.0991
-1.30203 -19.9191 -21.3884
-0.784702 -19.0435 -23.0433
0.633279 -18.4695 -23.1606
4.5311 -16.8379 -27.4819
3.63109 -18.8305 -26.5738
1.75279 -18.6162 -26.7925
0.0558012 -14.0871 -30.8043
0.144601 -16.4547 -30.7462
0.188674 -18.3589 -30.3346
-0.362984 -21.9011 -31.426
2.0062 -25.2565 -28.9621
0.653911 -24.5661 -28.9188
-1.45259 -22.7103 -26.1366
0.337093 -22.515 -25.795
6.19169 -21.4886 -22.761
3.87856 -21.7912 -22.6529
2.25659 -22.7227 -22.5105
1.869 -27.5173 -16.5217
1.84987 -25.6085 -17.7385
1.15415 -24.323 -19.091
0.0198876 -21.9115 -16.4935
6.04397 -20.887 -17.0513
5.03628 -21.9873 -15.3494
3.51262 -20.9041 -15.2765
2.37003 -15.0101 -12.2525
2.76061 -16.8643 -12.8411
3.65446 -17.3094 -13.9572
9.03765 -13.5992 -17.973
7.79445 -14.4898 -16.1891
6.85996 -15.3826 -14.7474
8.76074 -14.2717 -10.2957
6.89283 -13.7572 -10.3523
6.52119 -13.2347 -11.7243
5.3545 -6.71527 -13.4596
5.28116 -7.91298 -11.1018
6.31997 -9.45668 -10.799
9.84537 -7.98015 -9.60716
8.81958 -8.31696 -8.08128
5.76742 -9.12164 -4.79307
7.05604 -7.68499 -4.88896
7.09916 -3.83956 -1.36188
7.20748 -5.53907 -0.56442
8.13773 -6.67636 -1.30564
10.7949 -6.69413 1.75878
9.83453 -8.2604 1.71251
8.7767 -13.1574 2.7705
7.76991 -12.0378 3.861
8.37618 -10.7599 4.18992
13.0695 -10.6143 3.28252
12.8246 -10.259 5.21609
11.784 -11.119 5.87994
13.9249 -9.96606 11.3097
11.7892 -9.06116 10.9094
10.9517 -9.94901 9.37721
6.76092 -11.4077 8.1106
7.23637 -10.0048 8.54634
5.91059 -6.14762 6.6739
3.54318 -7.47696 8.43554
3.96017 -8.3569 9.54014
2.08308 -11.8384 14.1905
1.45756 -9.98816 12.9496
1.06587 -8.41585 11.9363
-2.91771 -8.37288 16.9978
-1.82903 -6.62861 15.0891
-1.43249 -5.76076 13.3451
-3.27307 -2.92685 11.444
-1.75893 -2.12182 12.2246
2.01569 0.727932 13.6234
0.0929572 0.713291 13.6979
-1.23196 4.93703 18.7663
-1.2716 4.22586 16.5451
-1.75648 3.80744 14.5595
5.11595 6.09383 11.7465
2.77675 5.90554 12.0667
0.888994 5.72622 12.5501
-1.49385 6.78329 9.86168
-5.65376 4.77077 7.54921
-6.14647 6.42788 10.3367
-5.1194 7.58055 10.565
-5.9744 13.6979 14.7162
-6.60371 11.7548 13.5444
-7.08948 10.1103 12.6928
-12.2969 9.27808 12.8842
-11.8271 10.1789 11.292
-10.6529 11.1081 11.3559
-7.77744 16.081 12.7921
-9.69357 14.2736 14.6859
-10.9418 13.771 13.9742
-10.9649 20.7316 11.3676
-11.5168 18.4769 11.4592
-11.8094 16.5455 11.6721
-14.6301 14.0696 10.188
-13.3924 14.5006 8.81828
-11.1565 16.1301 2.88163
-12.4572 14.5886 4.01149
-13.3749 15.6167 5.29825
-17.0945 18.0134 7.70003
-17.1126 18.4621 4.69629
-16.5678 17.54 5.67704
timestep
25.1323 -10.0216 2.50867
25.0995 -10.194 6.90486
23.2989 -10.1556 4.91162
23.9373 -9.64281 3.19462
19.2142 -7.26953 -0.436143
19.9116 -8.58941 0.765507
20.9197 -7.92326 1.60594
21.734 -2.76925 2.28411
20.4126 -4.25101 2.64419
14.1321 -1.90422 5.86491
16.8382 -2.45167 5.18654
17.0134 -3.22633 3.94644
12.5278 0.169454 1.59516
15.0721 0.44484 0.825582
15.9192 -1.32726 0.82279
17.2044 -6.99519 -3.44878
15.9844 -4.34594 -3.73668
16.1777 -1.91103 -2.96711
15.442 0.254009 -5.94013
10.4964 0.176327 -5.51451
11.3116 1.95382 -5.01132
12.48 2.58238 -5.8438
15.4599 3.4006 -2.32182
14.3957 4.6892 -3.34389
11.6402 12.5168 -5.55954
12.4205 9.79739 -4.97675
14.1298 8.48464 -3.41594
16.1852 12.774 -2.30763
15.3314 11.7092 -1.6222
12.7283 9.52819 5.05965
13.2179 11.9234 3.28318
13.4369 13.3599 1.2753
8.77832 16.5858 -1.9887
10.2832 16.4247 -0.272517
11.4595 16.7331 1.32333
10.5206 18.576 4.63114
6.50007 16.1184 2.4991
6.96241 17.2366 4.03606
3.3388 19.3808 6.42624
3.7281 17.4854 6.10904
0.711738 14.2142 7.90649
0.684719 15.424 7.00427
-3.15609 16.8875 5.14407
-2.70631 17.1178 6.62904
-5.56405 19.2784 9.40705
-5.31226 17.7649 9.29746
-10.7695 16.6135 4.41463
-9.01206 16.0367 5.82594
-7.79049 15.8332 7.28978
-2.78259 12.0691 2.94749
-4.76664 12.0086 5.03891
-6.12736 12.3623 7.27379
-2.79503 12.2266 10.6091
-4.50134 11.4353 10.6062
-8.7926 5.30233 15.6136
-7.14973 7.29756 14.0192
-5.92934 9.43452 13.454
-5.29378 14.743 18.643
-5.43243 12.425 17.8283
-5.043 10.7582 16.9007
-3.28894 7.84649 18.4823
-2.93699 3.48114 19.7156
-2.01725 4.23691 18.2417
-0.0458603 3.01482 13.9133
-0.956986 2.38364 15.0205
-4.33923 -2.93712 15.4575
-2.33593 -1.92628 14.5914
-0.646622 -1.21748 13.9391
0.836531 -0.690475 9.16602
1.25783 -0.182128 10.5907
4.35198 3.25375 11.7831
3.06916 3.18359 11.0014
3.06559 6.66907 9.65968
8.44799 12.0299 9.09767
7.68609 9.14502 9.05072
6.69062 6.93088 8.55956
5.10474 2.54634 6.65412
6.76672 3.25343 7.40569
7.78924 -1.61592 3.03991
9.66089 -0.120415 4.68644
9.90589 1.42483 6.70262
15.1907 5.25031 6.93304
13.8534 3.86842 8.2045
13.0036 2.15717 8.8431
12.1011 3.52336 12.299
12.5343 3.21735 17.1846
11.7043 2.09732 15.8333
8.93303 0.494754 19.7535
7.83056 0.710896 18.1494
8.40811 0.441124 16.7764
8.83128 -3.24765 16.3309
6.01657 -2.46519 14.6638
5.93075 -1.03641 14.3731
2.92655 -0.97328 17.9075
3.34699 0.50536 16.6622
1.93538 3.90878 17.3015
3.81787 8.09632 18.744
2.46059 6.98646 19.4701
0.243259 5.05889 26.1321
0.737904 7.06373 24.0723
0.0431857 8.40177 21.966
-4.41089 11.3471 22.3537
-2.46784 11.3583 21.997
4.63544 15.9952 20.8891
1.84864 15.449 22.0282
-0.122508 14.1675 22.8419
-1.96465 16.3395 29.8382
-1.93567 16.2591 27.5291
-1.99781 16.1023 25.5561
-3.72854 19.4348 24.9145
-6.64629 21.8638 22.1399
-5.56367 20.3876 21.6138
-1.95076 21.9409 18.7311
-2.5238 20.1788 19.3566
-0.708463 13.1077 18.4278
-1.83646 15.4401 19.0169
-1.06759 16.782 18.5992
1.62494 16.6044 15.8963
-0.186694 16.2002 11.4491
0.960017 15.1213 12.5451
4.20568 11.7478 11.2209
3.7456 13.0313 10.7514
5.60851 13.635 5.90284
4.35251 12.4438 6.96901
1.81706 8.5251 6.17864
3.34184 9.41627 5.18056
4.94178 7.1744 1.11026
3.76083 8.14054 1.60949
-1.49132 11.5529 -2.32797
0.0217451 9.92129 -1.7082
1.25343 8.48444 -1.14184
2.66946 1.07253 -4.70846
0.966846 3.57785 -4.54955
0.978151 6.05094 -4.11103
-0.23852 10.6285 -6.52279
-0.188938 8.62743 -6.73044
-1.27759 4.3703 -14.4286
-0.357979 5.92755 -12.1014
0.763301 6.94995 -10.0577
5.91878 7.48701 -5.70407
4.91012 7.96077 -7.69506
4.21074 8.43876 -9.47103
2.73679 10.352 -12.5678
4.87513 10.9821 -13.4719
6.10396 10.044 -12.3185
11.3463 9.68017 -13.3072
9.71692 10.7686 -13.3338
10.3659 14.3879 -16.4018
8.89489 13.0184 -16.1118
8.5832 9.17017 -21.6658
9.21224 10.3814 -20.1786
8.17941 10.5609 -19.0767
9.90705 6.48079 -17.8076
8.23244 7.37724 -17.1683
7.15195 5.73254 -13.9269
3.65939 5.31966 -12.525
1.86038 1.16921 -10.9235
3.02312 1.67353 -11.8244
5.71111 -1.83921 -12.9728
3.7601 -1.59007 -13.5364
1.00513 -3.81523 -16.3691
2.02749 -4.71351 -14.9149
2.51918 -9.3895 -13.4867
2.37479 -8.42654 -15.1648
1.35705 -10.5052 -18.1965
-2.37181 -10.6553 -21.1315
-1.86446 -9.50998 -19.5948
-4.28544 -5.92742 -16.9981
-4.53677 -7.80544 -17.5753
-8.27469 -10.5864 -16.291
-7.855 -9.1856 -16.436
-9.90956 -5.31766 -14.4078
-10.2463 -7.25518 -14.238
-13.1122 -9.64085 -11.0582
-13.3609 -8.57989 -12.0759
-20.2704 -7.16956 -11.8486
-17.9622 -7.53157 -12.5386
-16.6236 -6.93579 -11.2923
-19.962 0.126001 -9.54682
-18.6138 -2.597 -9.40444
-18.9299 -5.05897 -8.78658
-21.4946 -7.32834 -5.373
-21.6417 -7.09982 -7.28404
-24.614 -9.61549 -10.1483
-24.9561 -8.15508 -8.85466
-32.2727 -7.37437 -7.09122
-29.9441 -7.71063 -7.0785
-28.2324 -8.6364 -7.12541
-28.0579 -11.796 -4.91579
-25.175 -13.8794 -8.21071
-25.182 -13.3718 -6.76413
-22.5373 -11.0511 -5.54024
-19.5112 -10.4875 -9.94848
-19.7753 -10.693 -8.0295
-12.5624 -11.9237 -7.64258
-14.5923 -11.3297 -6.93207
-16.0928 -10.0864 -7.20937
-15.6489 -5.61165 -6.68472
-15.1413 -6.50142 -7.65712
-10.5161 -7.42372 -6.52802
-11.3089 -6.70902 -7.70587
-7.66209 -5.05561 -10.4639
-8.55154 -6.33883 -10.2824
-8.9651 -10.535 -11.9714
-7.31581 -9.62948 -11.4453
-3.89699 -10.8422 -12.5329
-4.50267 -14.0855 -19.2991
-3.81699 -12.2846 -17.1211
-4.5303 -12.6773 -15.8363
-7.37492 -16.146 -16.3818
-5.43213 -16.3701 -16.1923
-2.19707 -22.7145 -12.8635
-3.70156 -20.8658 -14.6303
-3.12499 -19.3812 -16.5438
3.16372 -20.4384 -17.321
0.723179 -22.0266 -18.2398
-1.7512 -21.8839 -18.9708
-3.48879 -26.1966 -16.9313
-2.56887 -26.6448 -18.6962
-2.8012 -25.4852 -19.6565
-9.78923 -23.8545 -18.6328
-7.80446 -25.093 -19.2787
-6.26973 -24.0951 -20.1283
-5.88725 -18.4296 -20.4136
-7.17134 -19.4396 -19.2854
-6.75257 -20.7338 -18.5447
-8.22861 -21.7726 -15.2278
-14.0888 -27.1677 -11.8688
-13.3833 -24.6079 -13.3414
-11.7104 -23.2479 -14.7506
-10.7982 -19.5952 -17.9269
-12.082 -20.7087 -18.6594
-13.1369 -21.2655 -17.684
-18.6261 -23.1956 -14.9173
-17.6406 -22.5751 -16.9848
-16.7268 -22.1583 -18.525
-20.4591 -17.4827 -20.5017
-18.5647 -18.7191 -21.0999
-16.8318 -19.561 -21.4301
-13.5251 -19.585 -23.138
-11.9667 -15.9987 -25.74
-11.194 -17.126 -25.0141
-7.78748 -16.2394 -26.8975
-7.59965 -15.9082 -25.0072
-6.9527 -10.3564 -21.107
-7.41626 -12.6086 -21.4837
-6.101 -13.3424 -22.7132
-0.459993 -12.3356 -25.9792
-1.52465 -13.729 -24.4692
-2.60825 -14.8058 -23.1279
-0.828295 -16.542 -20.2041
5.01437 -16.7857 -22.1669
4.09246 -15.6762 -20.3915
2.69093 -15.7939 -18.9504
1.18988 -14.2379 -14.0561
2.80065 -15.3155 -14.2477
3.84114 -15.09 -15.3807
10.3089 -14.0022 -16.9268
8.97877 -14.9569 -15.3483
7.46231 -15.5514 -14.2567
9.60985 -19.3768 -11.5628
8.91656 -17.965 -10.3249
8.95837 -16.5871 -10.958
15.1554 -12.8094 -9.71165
12.5353 -13.6335 -10.0009
12.2355 -15.4346 -9.31141
15.5881 -17.5944 -8.60804
14.6753 -17.2745 -7.02415
14.1076 -17.1765 -2.07079
15.1203 -16.1389 -3.37787
17.5582 -12.2388 -4.22705
17.1883 -12.0365 -2.36173
17.0593 -13.3517 -1.67428
19.4718 -13.2926 1.27726
17.7851 -13.1215 2.0526
15.0004 -13.7411 6.10966
14.2402 -12.2256 5.16518
15.301 -11.5436 4.41796
17.2976 -5.80637 6.85477
16.4722 -7.07947 5.62815
15.5695 -8.18635 6.2486
12.1696 -9.8838 11.6882
12.9393 -8.23077 10.1878
13.2584 -6.7575 8.80982
11.275 -2.51043 7.94952
11.9843 -3.20807 9.11329
13.2626 -4.45088 14.334
11.3946 -1.79021 13.66
10.6147 -1.80687 12.3206
4.73755 -1.42282 9.50953
6.60621 -0.399488 10.5554
7.83307 0.71099 11.6879
9.83282 6.66919 14.4382
8.27658 5.57764 12.6007
7.46579 4.0094 13.4891
6.7632 5.21028 17.2219
5.29266 5.51254 16.1583
1.15477 6.70985 14.2824
2.45168 7.74288 15.0524
5.35475 13.5558 18.4072
3.56042 12.4776 17.381
2.29096 11.2928 16.3987
-1.72852 7.59696 13.0758
-1.5183 9.84749 13.8129
-0.980284 11.6327 14.6719
-3.2016 14.7489 14.9118
-9.52349 15.6484 10.6113
-6.96251 14.826 12.6792
-6.74106 15.5638 13.9731
-8.84495 19.7307 18.6627
-9.35856 17.6857 17.3722
-9.7481 16.1565 16.2766
-12.7806 11.8708 17.3942
-13.2746 12.8465 15.8466
-13.0975 14.3861 15.9667
-12.5343 17.4139 19.5059
-15.6152 17.4147 18.3624
-16.1289 16.1943 17.478
-23.5071 17.0564 16.4428
-21.2358 16.7742 16.0903
-19.4189 16.5887 15.5504
-19.7429 19.1434 12.5818
-18.9801 20.0313 14.0567
-16.4067 25.2207 16.2128
-17.2988 23.1862 17.2143
-19.1802 22.7234 16.7386
-23.7557 25.8633 17.7761
-23.3224 23.3789 18.7553
-22.3461 24.3898 17.9813
timestep
21.3345 17.7567 -2.9029
18.2966 16.1862 -6.95958
20.3913 16.1275 -5.35449
20.2819 17.0291 -3.60775
14.4395 19.6184 -4.36746
16.0033 18.7459 -4.74527
16.6774 18.2359 -3.50182
13.6039 17.452 0.686924
14.2043 16.7633 -0.999684
11.5883 10.7685 -4.64177
13.2759 12.6846 -3.22649
12.505 13.4764 -2.13637
6.43425 9.7897 -3.00181
8.73099 9.65897 -1.63706
9.93989 10.9626 -0.867432
6.84095 12.812 5.95336
7.47873 10.943 3.68719
9.47345 9.71861 2.6423
10.8414 6.53506 4.19459
16.0825 2.99648 2.23849
14.2474 3.75265 2.29234
14.0431 5.26411 2.6147
13.203 7.37361 -1.83939
14.4119 7.51766 -0.458706
21.2786 12.7878 1.25595
18.6876 11.2953 1.28042
16.7326 10.5728 -0.229614
17.3174 14.321 -3.12634
17.2045 12.7954 -3.28906
16.1832 6.99054 -8.20048
17.0006 9.67138 -7.16961
18.8287 11.2417 -6.28245
26.218 11.7048 -8.36281
23.8977 11.579 -8.53163
21.9248 11.6916 -8.53841
20.1009 11.3156 -11.8334
16.4216 8.27644 -12.4282
16.4188 10.2657 -12.2977
13.4536 13.5986 -13.1253
13.7398 12.6983 -11.4571
10.8798 13.4718 -7.54573
10.9421 12.3896 -8.75758
7.14907 9.74406 -7.88147
7.44709 10.9455 -8.68836
2.73069 12.0383 -9.42128
3.988 12.6568 -8.90796
6.69716 18.6139 -7.49002
5.06487 17.0654 -6.82656
3.80104 15.5756 -6.43595
1.23948 21.9057 -6.38396
1.08194 19.5471 -4.61576
1.31801 17.1174 -3.94867
2.00318 13.9693 -0.885645
0.334241 14.9578 -1.04262
-6.93437 12.2979 -1.0931
-4.5463 13.4425 0.31637
-2.34017 13.9521 1.40938
-3.46397 15.6697 8.50036
-2.72162 14.2336 6.78777
-2.2815 13.2091 5.14548
-1.13039 10.0793 6.84209
-2.72517 9.85008 11.7633
-1.986 8.66554 10.3534
-1.06306 4.20783 11.8626
-2.19623 4.95046 11.1474
-6.48526 1.06485 7.6689
-5.80099 2.06066 9.74599
-5.23882 2.71161 11.6017
-4.15295 0.268531 15.2931
-3.76532 1.68055 14.9799
-1.92844 3.5982 19.0255
-1.42206 3.12741 17.6401
2.17409 2.10484 17.9162
2.36711 -1.84871 11.8121
4.00595 -0.178834 13.658
4.98754 0.729146 15.7372
9.03094 -0.821526 17.0432
8.52095 1.10891 17.0481
13.5139 -0.567565 12.3488
11.8576 1.33357 13.8537
10.5038 3.23993 14.6651
6.78562 5.83095 9.64053
9.04797 5.34064 10.2817
9.10005 5.8647 12.2201
5.89235 7.76882 13.1535
7.00236 5.6057 16.9994
5.71646 7.15689 16.8801
8.90297 11.2273 20.9976
7.70503 10.5791 19.6476
6.72339 9.3484 19.7258
8.13282 9.17515 24.8546
5.0053 8.42236 23.9268
4.43055 9.32616 22.866
3.68061 13.1125 25.4363
3.68761 13.1656 23.5427
4.43967 15.8154 21.0183
4.05578 16.8188 16.239
3.12092 17.3503 17.7363
-2.65404 21.455 20.7955
-0.903847 20.3642 18.7085
-0.0162864 19.3054 16.5866
-2.36034 17.8528 12.4499
-0.984136 19.1772 12.9
5.26075 21.2517 11.5609
2.49034 21.2984 10.4044
-0.0386783 21.6374 10.1514
-6.41163 25.4909 10.5594
-4.84326 24.0264 9.65837
-3.43552 22.9022 9.04433
-3.32939 24.529 5.48727
-0.0990672 26.1039 2.13263
-1.32416 24.5191 2.20413
-1.626 21.7652 -1.56987
-0.409679 21.6833 0.049331
1.38784 18.311 2.22304
2.97141 18.5258 0.0948954
3.0598 19.9306 -0.37573
6.25682 20.1087 -2.57038
6.64282 16.1446 -0.360225
6.74623 16.4689 -2.24582
7.85654 12.6214 -5.01732
6.62887 13.3391 -4.39411
1.68857 12.5277 -4.83661
3.26394 11.3993 -4.52665
3.04855 7.26936 -2.64599
3.0079 7.63603 -4.4564
1.77813 4.59117 -8.03242
1.17756 5.49826 -7.103
-5.31804 5.86847 -5.12639
-3.51908 4.68945 -5.9965
-2.22301 3.7944 -7.10278
0.133614 -4.0541 -10.3817
-1.63455 -1.70371 -9.85257
-2.29729 0.824285 -9.66302
-4.96132 2.73305 -13.1586
-5.38947 1.30561 -11.8975
-2.72256 -2.95766 -17.5531
-5.05471 -2.03997 -15.9221
-6.09788 -1.94272 -13.6082
-6.6461 -8.25307 -10.3413
-6.49377 -5.94044 -10.209
-6.06208 -4.00942 -10.4224
-6.96113 2.08145 -8.45846
-6.25087 -0.130876 -7.8011
-5.52714 -1.93084 -7.32782
-2.36166 -2.67633 -3.27708
-4.0148 -3.22682 -4.12645
-6.6325 -6.55258 -3.31223
-5.95904 -5.49699 -1.84686
-3.11059 -8.8664 3.05721
-3.60321 -8.24802 1.2358
-4.04051 -6.78988 1.32366
-2.47127 -4.31868 5.60562
-2.13798 -5.64072 4.26277
-0.483854 -8.25747 6.76776
-2.459 -11.6027 6.86954
-4.24985 -15.5558 4.981
-2.9503 -14.637 4.63855
-5.87462 -12.2654 1.83904
-3.99171 -12.8588 1.55288
-2.96783 -11.9388 -2.8095
-2.01999 -11.1192 -1.18015
1.0892 -6.72186 -1.19789
-0.631297 -7.60309 -1.4049
-1.45675 -7.63165 -5.21253
-3.04246 -11.5267 -8.16549
-3.68301 -10.2876 -6.76303
-8.33617 -9.51549 -5.23523
-7.08442 -10.9587 -5.23208
-6.9414 -15.5922 -4.1514
-7.98885 -14.6751 -4.81109
-12.6697 -15.8081 -5.62442
-11.1063 -16.5563 -4.60059
-11.2136 -20.1609 -1.7134
-10.904 -20.1544 -3.17812
-8.19275 -24.7617 -7.62165
-9.83672 -24.2147 -6.00341
-11.2794 -23.6878 -4.81218
-17.0074 -25.7426 -7.6931
-15.0455 -27.3854 -6.03583
-13.3045 -26.8369 -4.24831
-12.6047 -29.2264 -0.127061
-12.1261 -29.665 -1.99928
-9.62428 -32.0826 -5.7872
-10.9539 -32.3882 -4.28481
-16.1 -36.0273 -2.12574
-13.8565 -36.0529 -2.61581
-11.9939 -35.8773 -3.16144
-11.1384 -39.6605 -3.46798
-9.56336 -40.8545 0.806264
-10.6637 -40.0122 0.229148
-12.0634 -37.495 2.6539
-12.4901 -33.4278 0.463917
-11.252 -33.8517 1.82279
-5.81157 -32.9522 4.94709
-7.15622 -31.3453 4.06326
-8.92778 -31.0431 3.17149
-10.5074 -26.589 3.12233
-9.74591 -27.5214 2.19976
-7.888 -26.3889 -2.12964
-7.98218 -25.7585 -0.697804
-5.61897 -21.5553 -1.11825
-6.71526 -22.2744 -1.8694
-7.93267 -20.3954 -6.0951
-6.25851 -21.3121 -5.51441
-2.908 -19.6777 -5.14376
-2.20537 -20.247 -12.7246
-3.03077 -19.7992 -9.90896
-1.9289 -20.0858 -8.86089
2.69193 -20.7116 -9.25354
1.53939 -20.0162 -10.5841
1.26713 -26.7445 -9.65533
0.653289 -24.6748 -11.7339
0.572072 -22.6189 -13.2865
2.23146 -21.8407 -20.1164
0.260421 -20.9215 -18.0753
-1.27799 -21.7276 -16.365
-3.95458 -25.2213 -17.5854
-5.35207 -24.1514 -16.8635
-5.05686 -22.6332 -16.9
-6.23364 -21.2118 -10.3037
-6.71782 -20.9612 -12.6078
-7.38984 -20.8134 -14.3434
-10.8771 -16.7818 -12.7934
-10.5485 -17.1106 -14.6526
-10.345 -18.5174 -15.3123
-11.0619 -20.4071 -18.5602
-12.4731 -26.1994 -22.8993
-11.7064 -23.3051 -22.8876
-10.8104 -20.9929 -22.2934
-9.43134 -16.9412 -21.7184
-8.74667 -17.2119 -23.4567
-9.64592 -17.9659 -24.4682
-12.4245 -16.4409 -30.1814
-10.5341 -16.5281 -28.8567
-8.7997 -16.6432 -27.9592
-9.20151 -10.0664 -28.5248
-7.72224 -11.8319 -28.0714
-6.58368 -13.5028 -27.7556
-5.54373 -14.0834 -24.1516
-1.53214 -16.4546 -23.5277
-2.9902 -16.7449 -23.3787
-3.25751 -20.5162 -21.6722
-3.81784 -19.1781 -20.5066
-7.15711 -15.4372 -15.7534
-5.36097 -16.4092 -16.7464
-3.7522 -17.3443 -17.2929
0.526752 -13.8272 -15.8493
0.246618 -15.8684 -14.8839
-1.51886 -16.4874 -14.3671
-3.15249 -16.0216 -10.8404
3.27693 -15.7414 -10.1402
1.43498 -15.0977 -8.89195
-0.481389 -15.5127 -8.30047
-2.4516 -16.8638 -2.10178
-1.87881 -16.6438 -3.92391
-0.818213 -15.6776 -4.48141
4.14 -10.7519 -3.73784
2.83979 -12.466 -2.93692
1.93602 -13.9998 -2.29816
2.68902 -16.7423 2.0995
0.9254 -16.575 1.55243
0.504609 -15.2609 1.00795
2.43181 -8.67913 3.18242
0.199382 -10.1881 3.40355
0.615321 -12.111 3.22502
3.61033 -12.3251 5.81949
1.93788 -12.2459 6.72276
-0.868184 -11.932 10.6781
0.393225 -10.6215 9.89074
-0.417006 -6.10526 11.0092
1.4714 -6.45353 11.061
1.89233 -7.73496 11.8533
4.55355 -7.83107 14.8288
2.82244 -7.66772 15.5456
0.884715 -8.8548 20.2678
-0.26785 -7.59363 19.3289
0.503203 -6.59869 18.3234
1.93995 -3.15341 15.747
1.23998 -2.17813 17.2598
1.42089 -2.9056 18.5109
2.54958 -0.784739 24.739
2.9995 -0.96545 22.4772
1.38843 -0.386715 21.4005
-1.53405 2.92748 23.3222
-0.470399 2.78566 22.1451
4.816 3.28478 20.5756
2.80433 5.8968 20.2431
1.59481 5.86303 21.1163
-0.168696 8.97023 25.8016
-0.0943975 9.17229 23.4479
-0.169546 9.33386 21.4787
5.0329 12.7529 16.6228
2.97128 12.364 18.2707
1.2831 11.9319 19.186
-1.16634 14.9444 18.073
-0.754219 13.8638 16.5676
0.252295 12.305 12.2163
0.494143 13.9052 13.0526
6.14331 17.2684 10.777
3.93529 16.6863 10.7648
1.98787 16.5636 10.7622
1.57899 14.0718 7.01931
2.03703 15.9772 5.78055
1.37138 17.3324 7.05726
-0.754097 20.4017 6.39059
-4.10862 18.5752 -0.577224
-2.7612 18.7561 2.42438
-2.58052 20.1713 2.9835
-5.72598 26.7091 1.92872
-5.5254 24.327 1.97501
-5.28943 22.4046 1.65857
-9.7516 22.7927 -0.310003
-8.63756 21.7609 -1.55603
-7.11746 22.1954 -1.67108
-9.14754 29.5794 -0.654754
-8.28358 26.4589 -1.02154
-7.43813 26.0127 -2.21285
-2.68434 29.9927 -6.37932
-3.84254 28.9919 -4.65926
-4.64089 28.4455 -2.94996
-2.1764 29.5002 0.0168899
-3.91972 30.1514 0.342688
-7.48054 34.9442 4.81042
-7.03704 33.8168 2.83414
-6.52126 32.7048 1.33351
-6.29507 37.278 -1.96017
-7.50065 34.568 -2.54026
-6.5703 35.2971 -1.48515
timestep
4.01984 17.6606 -36.225
1.46635 21.3779 -39.6649
2.31816 19.3477 -38.1916
2.74076 18.1122 -36.6811
-2.10721 19.4378 -32.6931
-0.658473 19.2391 -34.0007
0.0559879 17.8833 -34.061
-1.75755 13.509 -32.6677
-2.30437 15.3857 -32.2787
0.825481 15.7393 -25.4676
0.0608895 16.1011 -28.3215
-1.40131 16.5895 -28.717
-6.49696 20.7566 -26.2801
-4.3131 19.3737 -25.832
-2.45048 19.3573 -26.289
3.67081 25.4301 -25.0102
1.31092 23.6207 -24.3744
-0.338661 21.7453 -24.2661
-1.42721 19.3321 -21.4497
-0.153669 16.9746 -17.126
-0.910251 15.9997 -18.5879
-0.459058 16.0631 -20.0158
-4.95523 14.669 -21.4348
-3.23492 14.5204 -22.0653
2.35152 11.8546 -26.074
-0.580142 12.0482 -25.8555
-2.69369 13.3941 -25.7319
-4.46302 12.2191 -29.8415
-4.38948 13.5605 -29.1315
-5.1686 20.8275 -30.2818
-6.06817 18.0117 -30.8338
-7.21812 15.8708 -29.9559
-10.6566 18.8898 -34.3586
-10.6957 17.1404 -32.8566
-10.5909 15.7601 -31.5709
-12.4727 12.3935 -31.3186
-10.3935 8.85807 -33.1835
-11.1328 8.93395 -31.3569
-7.63836 9.44006 -27.4564
-9.39899 8.65061 -27.8821
-11.6196 5.77437 -25.097
-11.4975 7.31066 -25.1385
-12.6787 10.2718 -21.7504
-11.3131 9.88989 -22.2912
-7.62515 12.0449 -20.2429
-8.25593 10.6454 -20.1087
-8.93533 4.86607 -17.3613
-8.00439 7.08306 -16.9949
-7.56356 8.92351 -16.7492
-9.22743 12.973 -10.3213
-7.46814 11.3866 -12.2387
-5.75285 10.9303 -14.1178
-3.42523 9.95964 -10.0473
-2.79589 10.2771 -11.7383
2.27049 14.4085 -11.4699
2.4964 11.4314 -12.0106
0.91086 9.52 -12.4732
0.116907 3.95042 -16.5696
1.24446 5.07673 -14.9484
2.11718 6.06241 -13.4131
5.73589 5.02717 -13.3645
10.0178 3.59435 -11.1579
8.24763 4.20459 -10.6333
6.81586 4.65748 -6.05613
7.65823 5.41262 -7.06959
9.64137 10.4046 -10.6203
9.91735 9.45515 -8.45323
10.1391 8.31039 -6.8076
9.51182 8.84398 -2.39219
9.85826 9.89263 -3.33855
9.83612 14.4686 -1.69216
10.6283 13.1697 -1.765
12.4422 13.2232 1.4716
12.0193 8.07855 5.53163
10.0079 9.79804 4.13489
9.32987 12.2049 3.50416
9.26024 13.7353 7.95215
7.91258 13.7629 6.50742
1.41845 15.2024 7.85855
3.97233 16.589 7.62139
6.02325 16.9895 6.24069
11.6737 19.8556 6.11119
9.51565 20.6211 5.92377
8.71342 19.4203 7.28733
9.58391 21.3649 10.458
8.79189 26.073 11.5012
8.65584 24.941 9.90984
8.01672 24.5663 4.56755
8.60055 26.233 5.40559
9.64222 26.3228 6.5574
15.0094 31.4763 7.82513
13.3779 28.9253 6.46255
11.9373 29.3096 6.17807
12.8137 30.5973 1.76451
11.0703 30.8088 2.73529
8.10386 28.6674 1.97924
8.81367 24.2284 0.135771
8.29243 25.8436 -0.572038
3.12108 21.8695 4.17135
3.2391 23.6099 1.78112
4.84879 24.2293 -0.122024
3.03936 25.2532 -4.65373
2.41247 25.3603 -2.76424
-0.879049 31.2274 -2.71814
-1.45732 28.552 -1.64866
-1.25204 26.1162 -2.46291
-5.0919 29.3216 -7.85579
-3.58453 27.7305 -7.10061
-2.61754 26.4613 -6.04771
-1.94181 23.9079 -8.87586
-5.40261 21.7123 -11.8191
-3.45134 22.2296 -11.9149
0.0657895 21.6827 -15.3803
-1.88676 21.9448 -15.3883
-6.16221 21.5573 -21.1897
-4.1892 22.067 -19.5309
-4.09428 21.1593 -18.3532
-4.54733 17.5359 -19.1595
-4.97238 14.7198 -15.1437
-4.06055 14.4632 -16.8978
-1.49731 10.6652 -17.8189
-3.04417 10.8653 -17.6867
-3.38213 5.92947 -18.0987
-3.66673 7.28617 -16.6886
-5.80331 6.25418 -12.8117
-4.05348 5.56907 -13.2933
-1.36494 2.64297 -10.9628
-2.32984 2.4164 -12.127
-1.76521 -5.01798 -11.2475
-2.72651 -3.01232 -11.7105
-3.51281 -1.18554 -11.8712
-10.7619 -1.29088 -6.59019
-8.86044 -1.76608 -8.89112
-6.34078 -1.54793 -9.28349
-2.88429 -4.35997 -6.52308
-4.60597 -4.30238 -7.40953
-6.16262 -11.4475 -9.80449
-6.38693 -8.92654 -8.37862
-6.7473 -7.32475 -6.45454
-10.8822 -7.58558 -1.209
-8.80492 -8.39366 -1.95415
-7.29552 -8.79055 -3.12197
-3.41713 -8.72596 -1.24158
-3.81321 -10.9416 -0.344379
-5.40812 -11.5268 -1.29531
-7.36907 -16.3228 -2.28317
-6.93809 -15.0702 -0.88776
-8.1546 -15.4638 3.56705
-6.72007 -16.4427 2.64895
-8.69675 -21.4175 6.3107
-8.71814 -20.0552 5.03796
-7.30647 -19.5037 4.75215
-3.97994 -22.6352 4.98118
-5.68674 -22.9203 4.08236
-7.63508 -26.0928 3.26874
-11.0464 -27.4008 2.01882
-13.3406 -24.0652 0.363586
-11.9401 -23.9331 0.923855
-9.10535 -19.7532 0.402229
-10.7538 -20.2741 1.35451
-14.7514 -17.4504 3.20249
-13.2366 -17.4604 2.04079
-12.1653 -14.1696 -1.92121
-12.4492 -14.2956 0.0817053
-14.0818 -11.0347 1.06065
-11.9675 -9.17973 5.31256
-13.2425 -10.5848 4.83515
-14.8089 -14.5841 6.93485
-14.8668 -12.6228 7.5896
-17.0185 -11.568 11.6302
-15.6642 -11.942 11.1826
-12.254 -12.9421 14.5414
-14.018 -13.6022 14.1855
-15.9864 -16.7228 16.5733
-15.2785 -15.3941 17.1618
-12.2406 -13.2288 23.7957
-13.5647 -14.1768 22.1283
-14.5065 -15.3865 20.9412
-13.0184 -20.9856 20.9991
-15.8386 -20.1556 20.7093
-17.1903 -18.1535 21.1879
-22.2504 -17.2272 21.5809
-20.8806 -18.5452 21.7364
-19.2394 -22.3955 23.6563
-20.1475 -22.2282 21.9359
-20.378 -26.3117 16.1408
-20.7915 -25.8495 18.5442
-21.392 -25.4679 20.4356
-22.5815 -27.7186 23.2741
-21.299 -31.9338 25.4771
-20.8488 -30.5448 25.2082
-17.0706 -30.5885 24.9139
-16.0464 -25.8855 24.6488
-15.3588 -27.3968 23.6928
-12.042 -28.0076 17.6709
-12.0035 -26.6155 19.4976
-12.3459 -26.5747 21.4593
-8.02293 -25.1935 22.6253
-9.125 -24.7248 21.7728
-7.85091 -20.4211 19.9445
-7.80828 -21.9216 19.5632
-4.88226 -22.2592 15.757
-4.89534 -22.543 17.2907
-1.78842 -22.8456 20.6051
-1.50176 -22.1961 18.9289
0.695055 -23.5995 16.1798
7.53924 -22.6876 19.108
4.62793 -23.3315 18.6259
4.42739 -23.3731 17.1065
8.35808 -23.3905 14.261
7.54355 -24.7881 15.4513
4.53944 -31.8248 16.3125
6.46497 -29.7008 15.0857
8.12996 -28.3374 16.4563
12.4513 -33.2172 20.6511
11.2615 -32.0243 18.1632
11.5873 -30.1069 16.6048
11.1266 -33.8639 13.4186
12.6631 -32.8074 13.1287
12.4779 -31.2884 13.1967
14.5564 -26.3246 9.25975
13.0613 -28.1921 9.30229
12.0037 -29.8601 9.53949
11.1512 -30.5197 3.05546
11.7937 -30.7356 4.88591
10.8088 -30.8994 6.17405
9.86672 -34.4587 5.67917
13.7302 -37.0553 10.2972
13.969 -36.5918 7.40719
13.4964 -35.3865 5.24852
12.3917 -34.7159 0.881265
14.177 -33.9142 0.724171
15.0457 -34.4459 1.87279
18.1895 -36.2037 -3.42859
18.5394 -35.0447 -1.45593
18.5733 -33.9731 0.205019
20.2926 -30.2544 -4.84085
20.1175 -30.4746 -2.61514
20.1425 -30.6275 -0.720605
20.2494 -29.3904 2.89207
19.8466 -33.5133 5.10876
18.8993 -32.4826 4.46274
15.7344 -31.6747 7.0784
17.0335 -30.2386 7.11651
21.4408 -25.2214 7.02295
19.8158 -26.4852 8.19199
18.5411 -27.5569 9.28273
18.9214 -26.7193 15.8591
17.8351 -27.1035 13.8681
16.5654 -27.3023 12.3758
13.5597 -25.6898 14.1197
15.7602 -24.3629 17.8079
14.7606 -22.3233 17.7574
13.3711 -22.6634 16.4893
8.32811 -18.619 15.6113
9.64321 -19.8049 16.5522
11.1734 -19.6131 16.4308
15.5822 -14.8053 14.9085
13.7359 -15.4221 16.1851
12.2943 -16.0387 17.3705
10.6588 -13.4016 21.1637
9.97444 -12.44 19.696
9.72342 -13.3512 18.4965
9.38203 -7.89957 13.6774
10.1303 -9.20763 15.7159
9.37979 -10.955 15.6221
6.68562 -11.2059 12.6652
8.40043 -10.9234 11.954
12.2967 -9.68213 8.65109
10.6158 -9.15867 9.51124
7.52469 -4.82987 10.3996
8.44163 -4.77612 8.69383
8.84993 -6.13616 7.98636
7.65837 -5.29645 4.3977
9.38957 -4.72614 4.56346
13.393 -1.5933 3.30364
12.5977 -1.07255 5.00523
11.1287 -1.39825 5.07508
6.45709 -1.02255 4.28822
7.23364 0.731873 3.61891
8.60283 0.533052 2.94138
11.653 -0.685829 -2.37944
10.5612 1.00486 -1.26082
9.96993 2.3834 -0.122489
6.1547 4.0855 -2.2116
7.21536 4.75893 -1.28738
6.9778 6.55967 4.20301
6.35792 8.52683 1.62423
5.71946 7.821 0.375919
0.692092 12.1666 1.41025
2.23549 11.2671 -0.100743
3.63028 10.6099 -1.17666
6.18294 11.7435 -6.45427
6.81086 13.5802 -4.73009
5.70209 13.3443 -3.06112
6.12408 15.3033 0.52357
4.59129 15.877 -0.416279
1.93745 19.6123 -2.19268
2.27032 18.8046 -0.536248
-0.385093 18.2248 6.54701
-0.35651 18.7832 4.26291
0.265176 19.5415 2.58573
-4.03951 25.0179 3.38421
-3.20545 22.9732 2.8923
-1.31411 22.9504 3.45692
-1.00716 22.0725 7.08543
-8.33618 24.2887 8.73807
-5.41551 23.8985 7.34573
-4.32012 23.2836 8.31246
-2.72564 21.5653 14.9098
-4.31089 22.0313 13.163
-5.62743 22.204 11.6314
-8.83033 19.6178 14.1978
-9.65239 19.964 12.4869
-9.29383 21.3431 11.9384
-10.6346 27.1838 17.0084
-9.54221 24.8061 15.0443
-10.3721 24.4104 13.8966
-15.1464 30.0514 11.8389
-13.6331 28.3986 12.354
-11.8658 27.7801 12.6469
-9.09738 29.9839 10.6082
-9.89666 30.9835 11.9418
-9.66894 36.1004 15.311
-10.9299 35.2587 13.5947
-11.974 34.2627 12.2839
-13.506 33.0961 8.13038
-12.2381 36.0809 7.91621
-12.9603 34.9913 8.7287
timestep
-13.4952 0.491222 -20.4108
-11.1035 -2.47549 -24.7788
-11.8095 -1.0039 -22.6394
-12.6469 0.471971 -21.5425
-7.85905 3.90036 -23.6299
-9.53526 3.18086 -23.9659
-10.4503 3.29846 -22.7235
-10.2896 7.126 -20.5978
-11.5762 6.86923 -22.0702
-9.30655 12.2725 -26.6844
-10.2163 9.72653 -25.544
-11.4709 9.73775 -24.5417
-16.6998 11.5196 -21.9891
-15.4277 12.272 -24.2305
-14.1849 12.2109 -25.7366
-12.1477 20.4519 -23.1073
-12.8678 17.7769 -24.4302
-13.4683 15.9773 -26.1232
-12.088 18.3894 -28.8118
-9.57851 22.9183 -27.6744
-8.98789 21.2547 -26.7399
-8.8374 19.8631 -27.4578
-6.50951 18.7686 -23.3118
-7.05581 17.7514 -24.8373
-3.7673 9.66266 -25.7048
-5.23853 12.3716 -25.4527
-6.88394 13.8715 -24.2497
-7.17613 11.5026 -20.1659
-8.18732 11.8806 -21.2861
-15.3102 7.90359 -18.4221
-13.6933 10.1254 -19.7506
-11.7609 11.8163 -19.7933
-10.252 16.5168 -15.2879
-11.6921 14.915 -16.1352
-12.9993 13.5288 -16.5962
-16.3428 13.432 -14.8055
-19.5908 15.6494 -12.2096
-17.762 16.2813 -12.7688
-14.8548 15.3945 -8.35361
-15.14 16.4228 -10.053
-12.1256 19.8015 -10.0688
-11.9937 18.5234 -10.6379
-8.5487 16.6794 -7.98177
-9.49788 16.1587 -8.96842
-9.0432 11.5223 -9.90223
-9.70081 12.4157 -8.82083
-4.93903 8.5551 -6.61492
-6.3377 10.1866 -5.9648
-7.80718 11.4254 -5.65986
-8.72948 16.8418 1.08841
-9.3117 14.3914 -0.566315
-8.01177 13.3431 -2.38444
-3.44011 14.5609 -1.77871
-4.58051 13.3001 -0.761143
-6.68523 9.06235 6.12571
-5.22219 11.3153 4.74018
-3.94891 12.2127 2.75369
2.16901 15.7964 2.38216
0.780808 13.8805 2.07579
-0.335164 12.1958 1.61308
1.60602 9.17057 0.677197
5.17431 11.7696 -1.4405
4.40879 9.98518 -1.74074
6.98543 6.81 -4.41905
7.16056 7.69337 -3.07592
13.4784 11.5441 -1.23784
11.7742 10.3307 -2.36315
10.5522 9.12537 -3.39607
12.8052 5.39997 -5.51683
12.0463 5.65927 -4.28224
14.906 4.53536 -1.14047
14.3801 5.92898 -1.39982
17.6565 7.89732 -1.08792
20.3057 4.54168 6.56147
20.4408 5.85152 3.8853
20.0921 7.3674 1.8599
23.3056 11.0814 1.68069
23.4426 9.16501 1.36274
28.9997 6.20579 -4.30693
27.2025 7.03157 -2.08378
26.7368 7.66764 0.383483
33.0742 6.79755 4.71345
31.2822 7.89372 3.43318
29.9082 8.55397 2.19818
31.8323 11.5427 0.809815
30.3463 14.2952 -3.47742
30.7347 14.3535 -1.50808
30.7378 18.7178 2.68772
29.6345 18.4841 1.08119
29.0259 17.1971 0.479204
21.3901 18.5756 -1.53453
24.2301 18.2474 0.238932
25.523 18.2514 -0.680901
26.8939 20.0827 -4.86936
25.3529 20.4304 -3.70761
22.6794 22.9669 -4.87407
19.8268 22.9235 -1.08775
19.4525 23.0959 -2.97636
18.2707 22.0453 -8.9655
16.5076 21.8441 -6.66225
15.9227 23.2966 -4.71455
13.5141 26.7818 -2.79
12.8854 25.1182 -3.4524
7.71402 20.9927 -1.15051
8.22157 23.5677 -2.59732
9.19533 25.1766 -4.31406
5.3315 30.7251 -6.1259
7.31611 29.4741 -5.91494
6.6875 27.5875 -5.94527
7.60709 25.9586 -9.20992
9.31764 21.9261 -11.5287
9.16064 22.4503 -9.61708
10.8145 20.9244 -5.327
10.7223 20.1304 -7.06186
14.1249 13.6271 -7.1992
13.5454 16.2567 -7.35074
12.1225 16.5886 -7.09867
10.3485 14.767 -4.27979
8.35588 13.6138 -8.69531
7.99888 13.1545 -6.74865
4.49984 10.0414 -5.91482
5.97956 10.0244 -6.19295
8.03423 5.41006 -7.84338
6.58983 6.71947 -8.21736
3.65993 7.60398 -12.1066
3.79658 6.07557 -10.8839
2.63736 1.83962 -10.5334
2.28185 2.7607 -11.585
-1.07428 3.82061 -15.5892
-0.128758 1.80151 -15.4467
-0.674747 1.16578 -13.5406
-5.10761 -3.47187 -7.70777
-4.73295 -1.52678 -9.97362
-3.28821 -1.13068 -12.1038
-4.74816 -4.27181 -15.3291
-5.52718 -2.62968 -14.7653
-11.7573 3.36431 -16.2171
-10.6599 0.561104 -15.7876
-9.20415 -1.43885 -14.9497
-9.65269 -8.06804 -14.7225
-9.6492 -6.19782 -13.3835
-10.8103 -4.78919 -14.0179
-16.9675 -9.61357 -13.6599
-15.2915 -7.98309 -13.3629
-14.0155 -6.52042 -12.9505
-14.1842 -4.68416 -8.77709
-14.7262 -6.47264 -9.30157
-16.3261 -9.98802 -5.79237
-16.7993 -8.44755 -6.8464
-23.1694 -7.01048 -6.72006
-21.3448 -7.76976 -6.87787
-20.2973 -6.96964 -6.16447
-22.2355 -7.67602 -1.31937
-22.0185 -6.42396 -2.85879
[truncated: 2,966,745 more chars]
