# Supplementary material for: Investigating Intrinsically Disordered Proteins With Brownian Dynamics
Source: Front Mol Biosci. 2022 Jun 8;9:898838. doi: 10.3389/fmolb.2022.898838 (PMC9213797; doi:10.3389/fmolb.2022.898838)
Supplement: Supplementary file 1 [file Presentation1.zip › Browndye_IDP_paper/trajectories/asr1.vtf]

a 0 t NN res MET r 3.430000
a 1 t CG res MET r 3.430000
a 2 t CB res MET r 3.430000
a 3 t CA res MET r 3.430000
a 4 t OG res GLU r 3.430000
a 5 t CB res GLU r 3.430000
a 6 t CA res GLU r 3.430000
a 7 t OG res GLU r 3.430000
a 8 t CB res GLU r 3.430000
a 9 t CA res GLU r 3.430000
a 10 t OG res GLU r 3.430000
a 11 t CB res GLU r 3.430000
a 12 t CA res GLU r 3.430000
a 13 t NG res LYS r 3.430000
a 14 t CB res LYS r 3.430000
a 15 t CA res LYS r 3.430000
a 16 t NG res HIS r 3.430000
a 17 t CB res HIS r 3.430000
a 18 t CA res HIS r 3.430000
a 19 t NG res HIS r 3.430000
a 20 t CB res HIS r 3.430000
a 21 t CA res HIS r 3.430000
a 22 t NG res HIS r 3.430000
a 23 t CB res HIS r 3.430000
a 24 t CA res HIS r 3.430000
a 25 t NG res HIS r 3.430000
a 26 t CB res HIS r 3.430000
a 27 t CA res HIS r 3.430000
a 28 t NG res HIS r 3.430000
a 29 t CB res HIS r 3.430000
a 30 t CA res HIS r 3.430000
a 31 t CG res LEU r 3.430000
a 32 t CB res LEU r 3.430000
a 33 t CA res LEU r 3.430000
a 34 t CG res PHE r 3.430000
a 35 t CB res PHE r 3.430000
a 36 t CA res PHE r 3.430000
a 37 t NG res HIS r 3.430000
a 38 t CB res HIS r 3.430000
a 39 t CA res HIS r 3.430000
a 40 t NG res HIS r 3.430000
a 41 t CB res HIS r 3.430000
a 42 t CA res HIS r 3.430000
a 43 t NG res LYS r 3.430000
a 44 t CB res LYS r 3.430000
a 45 t CA res LYS r 3.430000
a 46 t OG res ASP r 3.430000
a 47 t CB res ASP r 3.430000
a 48 t CA res ASP r 3.430000
a 49 t NG res LYS r 3.430000
a 50 t CB res LYS r 3.430000
a 51 t CA res LYS r 3.430000
a 52 t CB res ALA r 3.430000
a 53 t CA res ALA r 3.430000
a 54 t OG res GLU r 3.430000
a 55 t CB res GLU r 3.430000
a 56 t CA res GLU r 3.430000
a 57 t OG res GLU r 3.430000
a 58 t CB res GLU r 3.430000
a 59 t CA res GLU r 3.430000
a 60 t CA res GLY r 3.430000
a 61 t CB res PRO r 3.430000
a 62 t CA res PRO r 3.430000
a 63 t CB res VAL r 3.430000
a 64 t CA res VAL r 3.430000
a 65 t OG res ASP r 3.430000
a 66 t CB res ASP r 3.430000
a 67 t CA res ASP r 3.430000
a 68 t CG res TYR r 3.430000
a 69 t CB res TYR r 3.430000
a 70 t CA res TYR r 3.430000
a 71 t OG res GLU r 3.430000
a 72 t CB res GLU r 3.430000
a 73 t CA res GLU r 3.430000
a 74 t NG res LYS r 3.430000
a 75 t CB res LYS r 3.430000
a 76 t CA res LYS r 3.430000
a 77 t OG res GLU r 3.430000
a 78 t CB res GLU r 3.430000
a 79 t CA res GLU r 3.430000
a 80 t CG res ILE r 3.430000
a 81 t CB res ILE r 3.430000
a 82 t CA res ILE r 3.430000
a 83 t NG res LYS r 3.430000
a 84 t CB res LYS r 3.430000
a 85 t CA res LYS r 3.430000
a 86 t NG res HIS r 3.430000
a 87 t CB res HIS r 3.430000
a 88 t CA res HIS r 3.430000
a 89 t NG res HIS r 3.430000
a 90 t CB res HIS r 3.430000
a 91 t CA res HIS r 3.430000
a 92 t NG res LYS r 3.430000
a 93 t CB res LYS r 3.430000
a 94 t CA res LYS r 3.430000
a 95 t NG res HIS r 3.430000
a 96 t CB res HIS r 3.430000
a 97 t CA res HIS r 3.430000
a 98 t CG res LEU r 3.430000
a 99 t CB res LEU r 3.430000
a 100 t CA res LEU r 3.430000
a 101 t OG res GLU r 3.430000
a 102 t CB res GLU r 3.430000
a 103 t CA res GLU r 3.430000
a 104 t CG res GLN r 3.430000
a 105 t CB res GLN r 3.430000
a 106 t CA res GLN r 3.430000
a 107 t CG res ILE r 3.430000
a 108 t CB res ILE r 3.430000
a 109 t CA res ILE r 3.430000
a 110 t CA res GLY r 3.430000
a 111 t NG res LYS r 3.430000
a 112 t CB res LYS r 3.430000
a 113 t CA res LYS r 3.430000
a 114 t CG res LEU r 3.430000
a 115 t CB res LEU r 3.430000
a 116 t CA res LEU r 3.430000
a 117 t CA res GLY r 3.430000
a 118 t CB res THR r 3.430000
a 119 t CA res THR r 3.430000
a 120 t CB res VAL r 3.430000
a 121 t CA res VAL r 3.430000
a 122 t CB res ALA r 3.430000
a 123 t CA res ALA r 3.430000
a 124 t CB res ALA r 3.430000
a 125 t CA res ALA r 3.430000
a 126 t CA res GLY r 3.430000
a 127 t CB res ALA r 3.430000
a 128 t CA res ALA r 3.430000
a 129 t CG res TYR r 3.430000
a 130 t CB res TYR r 3.430000
a 131 t CA res TYR r 3.430000
a 132 t CB res ALA r 3.430000
a 133 t CA res ALA r 3.430000
a 134 t CG res LEU r 3.430000
a 135 t CB res LEU r 3.430000
a 136 t CA res LEU r 3.430000
a 137 t NG res HIS r 3.430000
a 138 t CB res HIS r 3.430000
a 139 t CA res HIS r 3.430000
a 140 t OG res GLU r 3.430000
a 141 t CB res GLU r 3.430000
a 142 t CA res GLU r 3.430000
a 143 t NG res LYS r 3.430000
a 144 t CB res LYS r 3.430000
a 145 t CA res LYS r 3.430000
a 146 t NG res HIS r 3.430000
a 147 t CB res HIS r 3.430000
a 148 t CA res HIS r 3.430000
a 149 t OG res GLU r 3.430000
a 150 t CB res GLU r 3.430000
a 151 t CA res GLU r 3.430000
a 152 t CB res ALA r 3.430000
a 153 t CA res ALA r 3.430000
a 154 t NG res LYS r 3.430000
a 155 t CB res LYS r 3.430000
a 156 t CA res LYS r 3.430000
a 157 t NG res LYS r 3.430000
a 158 t CB res LYS r 3.430000
a 159 t CA res LYS r 3.430000
a 160 t OG res ASP r 3.430000
a 161 t CB res ASP r 3.430000
a 162 t CA res ASP r 3.430000
a 163 t CB res PRO r 3.430000
a 164 t CA res PRO r 3.430000
a 165 t OG res GLU r 3.430000
a 166 t CB res GLU r 3.430000
a 167 t CA res GLU r 3.430000
a 168 t NG res HIS r 3.430000
a 169 t CB res HIS r 3.430000
a 170 t CA res HIS r 3.430000
a 171 t CB res ALA r 3.430000
a 172 t CA res ALA r 3.430000
a 173 t NG res HIS r 3.430000
a 174 t CB res HIS r 3.430000
a 175 t CA res HIS r 3.430000
a 176 t NG res LYS r 3.430000
a 177 t CB res LYS r 3.430000
a 178 t CA res LYS r 3.430000
a 179 t NG res HIS r 3.430000
a 180 t CB res HIS r 3.430000
a 181 t CA res HIS r 3.430000
a 182 t NG res LYS r 3.430000
a 183 t CB res LYS r 3.430000
a 184 t CA res LYS r 3.430000
a 185 t CG res ILE r 3.430000
a 186 t CB res ILE r 3.430000
a 187 t CA res ILE r 3.430000
a 188 t OG res GLU r 3.430000
a 189 t CB res GLU r 3.430000
a 190 t CA res GLU r 3.430000
a 191 t OG res GLU r 3.430000
a 192 t CB res GLU r 3.430000
a 193 t CA res GLU r 3.430000
a 194 t OG res GLU r 3.430000
a 195 t CB res GLU r 3.430000
a 196 t CA res GLU r 3.430000
a 197 t CG res ILE r 3.430000
a 198 t CB res ILE r 3.430000
a 199 t CA res ILE r 3.430000
a 200 t CB res ALA r 3.430000
a 201 t CA res ALA r 3.430000
a 202 t CB res ALA r 3.430000
a 203 t CA res ALA r 3.430000
a 204 t CB res ALA r 3.430000
a 205 t CA res ALA r 3.430000
a 206 t CB res ALA r 3.430000
a 207 t CA res ALA r 3.430000
a 208 t CB res ALA r 3.430000
a 209 t CA res ALA r 3.430000
a 210 t CB res VAL r 3.430000
a 211 t CA res VAL r 3.430000
a 212 t CA res GLY r 3.430000
a 213 t CB res ALA r 3.430000
a 214 t CA res ALA r 3.430000
a 215 t CA res GLY r 3.430000
a 216 t CA res GLY r 3.430000
a 217 t CG res PHE r 3.430000
a 218 t CB res PHE r 3.430000
a 219 t CA res PHE r 3.430000
a 220 t CB res ALA r 3.430000
a 221 t CA res ALA r 3.430000
a 222 t CG res PHE r 3.430000
a 223 t CB res PHE r 3.430000
a 224 t CA res PHE r 3.430000
a 225 t NG res HIS r 3.430000
a 226 t CB res HIS r 3.430000
a 227 t CA res HIS r 3.430000
a 228 t OG res GLU r 3.430000
a 229 t CB res GLU r 3.430000
a 230 t CA res GLU r 3.430000
a 231 t NG res HIS r 3.430000
a 232 t CB res HIS r 3.430000
a 233 t CA res HIS r 3.430000
a 234 t NG res HIS r 3.430000
a 235 t CB res HIS r 3.430000
a 236 t CA res HIS r 3.430000
a 237 t OG res GLU r 3.430000
a 238 t CB res GLU r 3.430000
a 239 t CA res GLU r 3.430000
a 240 t NG res LYS r 3.430000
a 241 t CB res LYS r 3.430000
a 242 t CA res LYS r 3.430000
a 243 t NG res LYS r 3.430000
a 244 t CB res LYS r 3.430000
a 245 t CA res LYS r 3.430000
a 246 t OG res ASP r 3.430000
a 247 t CB res ASP r 3.430000
a 248 t CA res ASP r 3.430000
a 249 t CB res ALA r 3.430000
a 250 t CA res ALA r 3.430000
a 251 t NG res LYS r 3.430000
a 252 t CB res LYS r 3.430000
a 253 t CA res LYS r 3.430000
a 254 t NG res LYS r 3.430000
a 255 t CB res LYS r 3.430000
a 256 t CA res LYS r 3.430000
a 257 t OG res GLU r 3.430000
a 258 t CB res GLU r 3.430000
a 259 t CA res GLU r 3.430000
a 260 t OG res GLU r 3.430000
a 261 t CB res GLU r 3.430000
a 262 t CA res GLU r 3.430000
a 263 t NG res LYS r 3.430000
a 264 t CB res LYS r 3.430000
a 265 t CA res LYS r 3.430000
a 266 t NG res LYS r 3.430000
a 267 t CB res LYS r 3.430000
a 268 t CA res LYS r 3.430000
a 269 t NG res LYS r 3.430000
a 270 t CB res LYS r 3.430000
a 271 t CA res LYS r 3.430000
a 272 t CG res LEU r 3.430000
a 273 t CB res LEU r 3.430000
a 274 t CA res LEU r 3.430000
a 275 t NG res ARG r 3.430000
a 276 t CB res ARG r 3.430000
a 277 t CA res ARG r 3.430000
a 278 t CA res GLY r 3.430000
a 279 t OG res ASP r 3.430000
a 280 t CB res ASP r 3.430000
a 281 t CA res ASP r 3.430000
a 282 t CB res THR r 3.430000
a 283 t CA res THR r 3.430000
a 284 t CB res THR r 3.430000
a 285 t CA res THR r 3.430000
a 286 t CG res ILE r 3.430000
a 287 t CB res ILE r 3.430000
a 288 t CA res ILE r 3.430000
a 289 t CB res SER r 3.430000
a 290 t CA res SER r 3.430000
a 291 t CB res SER r 3.430000
a 292 t CA res SER r 3.430000
a 293 t NG res LYS r 3.430000
a 294 t CB res LYS r 3.430000
a 295 t CA res LYS r 3.430000
a 296 t CG res LEU r 3.430000
a 297 t CB res LEU r 3.430000
a 298 t CA res LEU r 3.430000
a 299 t CG res LEU r 3.430000
a 300 t CB res LEU r 3.430000
a 301 t CA res LEU r 3.430000
a 302 t OC res PHE r 3.430000
a 303 t CG res PHE r 3.430000
a 304 t CB res PHE r 3.430000
a 305 t CA res PHE r 3.430000
b 3:6
b 2:1
b 3:0
b 3:2
b 6:9
b 5:4
b 6:5
b 9:12
b 8:7
b 9:8
b 12:15
b 11:10
b 12:11
b 15:18
b 14:13
b 15:14
b 18:21
b 17:16
b 18:17
b 21:24
b 20:19
b 21:20
b 24:27
b 23:22
b 24:23
b 27:30
b 26:25
b 27:26
b 30:33
b 29:28
b 30:29
b 33:36
b 32:31
b 33:32
b 36:39
b 36:34
b 36:35
b 39:42
b 38:37
b 39:38
b 42:45
b 41:40
b 42:41
b 45:48
b 44:43
b 45:44
b 48:51
b 47:46
b 48:47
b 51:53
b 50:49
b 51:50
b 53:56
b 53:52
b 56:59
b 55:54
b 56:55
b 59:60
b 58:57
b 59:58
b 60:62
b 62:64
b 62:61
b 64:67
b 64:63
b 67:70
b 66:65
b 67:66
b 70:73
b 69:68
b 70:69
b 73:76
b 72:71
b 73:72
b 76:79
b 75:74
b 76:75
b 79:82
b 78:77
b 79:78
b 82:85
b 81:80
b 82:81
b 85:88
b 84:83
b 85:84
b 88:91
b 87:86
b 88:87
b 91:94
b 90:89
b 91:90
b 94:97
b 93:92
b 94:93
b 97:100
b 96:95
b 97:96
b 100:103
b 99:98
b 100:99
b 103:106
b 102:101
b 103:102
b 106:109
b 105:104
b 106:105
b 109:110
b 108:107
b 109:108
b 110:113
b 113:116
b 112:111
b 113:112
b 116:117
b 115:114
b 116:115
b 117:119
b 119:121
b 119:118
b 121:123
b 121:120
b 123:125
b 123:122
b 125:126
b 125:124
b 126:128
b 128:131
b 128:127
b 131:133
b 130:129
b 131:130
b 133:136
b 133:132
b 136:139
b 135:134
b 136:135
b 139:142
b 138:137
b 139:138
b 142:145
b 141:140
b 142:141
b 145:148
b 144:143
b 145:144
b 148:151
b 147:146
b 148:147
b 151:153
b 150:149
b 151:150
b 153:156
b 153:152
b 156:159
b 155:154
b 156:155
b 159:162
b 158:157
b 159:158
b 162:164
b 161:160
b 162:161
b 164:167
b 164:163
b 167:170
b 166:165
b 167:166
b 170:172
b 169:168
b 170:169
b 172:175
b 172:171
b 175:178
b 174:173
b 175:174
b 178:181
b 177:176
b 178:177
b 181:184
b 180:179
b 181:180
b 184:187
b 183:182
b 184:183
b 187:190
b 186:185
b 187:186
b 190:193
b 189:188
b 190:189
b 193:196
b 192:191
b 193:192
b 196:199
b 195:194
b 196:195
b 199:201
b 198:197
b 199:198
b 201:203
b 201:200
b 203:205
b 203:202
b 205:207
b 205:204
b 207:209
b 207:206
b 209:211
b 209:208
b 211:212
b 211:210
b 212:214
b 214:215
b 214:213
b 215:216
b 216:219
b 219:221
b 219:217
b 219:218
b 221:224
b 221:220
b 224:227
b 224:222
b 224:223
b 227:230
b 226:225
b 227:226
b 230:233
b 229:228
b 230:229
b 233:236
b 232:231
b 233:232
b 236:239
b 235:234
b 236:235
b 239:242
b 238:237
b 239:238
b 242:245
b 241:240
b 242:241
b 245:248
b 244:243
b 245:244
b 248:250
b 247:246
b 248:247
b 250:253
b 250:249
b 253:256
b 252:251
b 253:252
b 256:259
b 255:254
b 256:255
b 259:262
b 258:257
b 259:258
b 262:265
b 261:260
b 262:261
b 265:268
b 264:263
b 265:264
b 268:271
b 267:266
b 268:267
b 271:274
b 270:269
b 271:270
b 274:277
b 273:272
b 274:273
b 277:278
b 276:275
b 277:276
b 278:281
b 281:283
b 280:279
b 281:280
b 283:285
b 283:282
b 285:288
b 285:284
b 288:290
b 287:286
b 288:287
b 290:292
b 290:289
b 292:295
b 292:291
b 295:298
b 294:293
b 295:294
b 298:301
b 297:296
b 298:297
b 301:305
b 300:299
b 301:300
b 305:302
b 305:303
b 305:304
timestep
22.4257 43.4504 32.466
19.6027 47.4294 30.26
20.7727 44.9669 30.744
21.3127 43.2704 31.518
18.8977 37.9811 34.168
19.8962 38.7079 32.1735
20.5207 39.6834 30.564
18.967 42.1474 24.0107
19.6582 40.6359 25.6675
20.1247 39.1184 26.811
16.664 32.8047 27.3673
18.5022 34.0814 26.7225
19.8677 35.4424 26.137
14.4787 35.9274 23.1745
17.325 35.0127 22.2453
19.6857 34.0444 22.639
17.6299 31.6574 18.3466
20.1767 32.3354 18.812
20.7737 31.5544 20
26.4575 30.5502 21.4046
24.5507 28.6724 21.27
23.4947 28.9464 20.191
18.7281 24.1932 18.2952
19.9377 26.5884 18.218
21.4667 26.4624 18.076
24.2993 28.2162 13.3862
24.9717 26.0244 14.788
23.7117 25.2694 15.228
20.0281 23.576 12.4756
22.3507 22.2584 12.721
22.6067 21.8664 14.185
25.733 17.5167 18.1053
24.3387 18.4704 17.104
24.4557 18.8094 15.599
19.68 15.9907 14.0333
21.6857 16.8284 12.066
23.1167 16.7224 12.608
27.7419 18.847 9.83796
27.7457 16.5944 11.294
26.4957 15.7094 11.14
27.0071 10.556 13.7444
25.4227 11.0604 11.636
26.0497 11.9944 10.578
31.4142 13.4169 5.08746
29.4197 12.0607 7.10363
27.3127 10.9924 7.71596
29.188 7.40968 8.02029
27.7147 6.81438 6.95596
26.9077 8.05338 6.53796
23.5992 11.3819 -0.529537
24.7587 9.22438 1.40096
24.9417 7.57338 3.35496
22.9087 3.36138 3.82196
24.3447 3.86538 3.62996
30.0224 0.0353782 1.53096
28.0642 1.21238 1.31446
26.2377 1.95438 1.05096
20.245 3.87238 -1.93871
21.8242 2.23838 -1.31904
23.1927 0.893378 -0.883037
25.0427 -2.32962 -1.61404
24.946 -4.80362 -4.72504
23.3247 -3.88862 -4.68104
18.3864 -2.71495 -3.23604
19.7397 -4.12762 -3.43104
19.8954 -10.594 -2.57971
19.5547 -8.72062 -2.34604
19.1697 -7.88862 -3.59504
16.9476 -3.63562 -7.65934
16.2287 -6.87762 -7.35504
16.1117 -7.44062 -5.92204
17.7504 -13.9206 -8.51874
16.7752 -12.2886 -7.17154
15.5817 -11.2546 -6.00104
18.8862 -12.1731 1.12396
16.5064 -11.288 0.108963
15.2387 -11.4096 -2.16904
12.464 -4.35995 -2.19937
12.4057 -6.68312 -2.37454
12.5997 -8.61762 -2.24104
11.9657 -9.67062 -8.47804
10.6324 -10.5566 -6.89434
10.4277 -10.3606 -4.94004
14.3712 -17.2321 -4.59504
12.2214 -15.3559 -3.27704
10.2797 -13.6576 -2.92304
11.7261 -12.0686 2.60896
9.91075 -10.8526 1.04196
9.06275 -11.8516 0.242963
4.35735 -7.79502 -3.63844
6.42075 -9.39362 -3.04304
6.21574 -10.1326 -1.71504
3.49325 -17.8356 -6.01254
4.36105 -15.4679 -4.14671
4.35075 -13.4096 -2.55404
4.67854 -16.3874 4.13016
5.39075 -15.0146 1.94096
4.18375 -14.5916 1.09896
5.06404 -9.45362 3.67263
3.70675 -9.90062 2.33196
2.90775 -11.2116 2.39296
-0.470255 -11.39 -4.63204
-0.0482548 -11.1026 -2.32654
0.257745 -11.1866 -0.393037
1.04605 -18.1543 -1.07271
0.00824515 -16.2331 -0.148537
-0.877255 -14.7106 0.689963
2.46775 -14.0426 6.12996
0.309045 -13.495 5.83529
-1.03125 -13.7226 4.41796
-2.92225 -10.5326 3.40996
-3.77025 -12.4856 -4.14954
-4.75358 -12.9363 -1.22571
-5.41125 -12.5426 1.25196
-5.26858 -17.7166 5.53596
-4.80525 -16.0996 4.52996
-5.89825 -15.1606 3.99696
-6.42625 -12.3296 6.54896
-8.33959 -9.75729 2.69463
-9.04725 -10.5816 4.32496
-10.6113 -15.3923 2.39829
-10.9073 -13.8876 3.64996
-9.54125 -15.1166 8.15596
-10.8313 -14.8136 7.38496
-11.1793 -10.0356 8.24696
-12.0003 -11.3106 8.46796
-14.7683 -11.4446 5.79596
-15.0553 -16.1586 6.92796
-15.9123 -14.8916 7.02796
-15.243 -13.0599 14.7514
-14.6313 -13.3556 11.501
-15.8913 -13.7456 10.717
-17.2293 -9.41362 8.96396
-17.7803 -10.4956 9.90096
-20.411 -12.579 5.00363
-20.2343 -13.3866 6.78096
-20.4553 -12.5786 8.07096
-20.2289 -17.7872 13.2266
-19.4653 -15.8916 11.498
-20.6423 -15.0236 11.032
-18.6223 -9.58229 16.014
-20.0143 -10.9591 14.742
-21.0323 -12.2776 13.712
-22.5473 -5.63362 8.80746
-23.114 -8.52929 9.91696
-23.7073 -10.3346 11.704
-27.6209 -16.5006 11.2056
-25.5023 -14.8716 11.341
-25.8953 -13.4956 11.889
-25.906 -16.8693 16.496
-24.5523 -14.9161 16.4455
-25.8883 -13.6326 15.75
-25.4603 -8.77962 15.578
-26.2873 -9.83162 16.326
-30.5328 -10.3661 9.65746
-30.4476 -10.5686 12.764
-30.0083 -10.1226 15.274
-29.5778 -17.0861 17.9025
-30.244 -14.196 18.7647
-30.8593 -11.6866 18.697
-29.2646 -9.92862 22.9183
-29.2423 -8.46762 21.681
-30.4923 -8.44362 20.789
-33.864 -6.30929 20.3267
-32.4313 -5.22962 19.802
-32.6203 -4.78962 26.6927
-31.7558 -4.25312 24.588
-31.0143 -3.48562 22.949
-25.8991 -5.29142 23.6054
-26.6313 -4.48262 21.155
-27.5503 -3.25662 21.242
-30.4233 -2.00062 17.55
-28.9643 -1.78862 17.969
-28.8733 5.32738 19.5368
-28.8843 2.68338 19.992
-28.2883 1.91938 18.804
-23.1618 1.60838 24.841
-23.7163 1.29138 21.775
-24.4743 1.61638 19.307
-24.0161 -3.75762 14.3978
-25.0873 -2.01262 16.131
-24.2093 -0.769622 16.317
-31.0448 2.05138 13.169
-27.988 2.34671 13.691
-25.4393 1.92038 13.84
-23.9993 6.55738 17.881
-22.6573 5.74468 16.2903
-22.7043 4.43438 14.829
-19.6386 -0.365952 18.4817
-19.7118 0.802378 16.456
-19.9683 1.74038 14.763
-24.373 -2.04595 9.60463
-22.7488 -0.588122 10.5185
-21.2803 0.361378 11.419
-24.5793 6.53508 10.5136
-22.7538 5.08838 10.173
-21.1933 3.92338 9.93696
-17.5693 5.75938 14.896
-16.8039 4.93838 12.9486
-17.5753 4.45338 11.202
-17.0863 -0.310622 10.445
-16.5443 1.00338 9.87296
-19.8023 1.91738 6.37096
-18.2943 1.68638 6.51896
-16.7983 6.27038 7.22396
-16.5613 5.11538 6.24596
-12.8383 2.86638 8.44196
-13.1553 3.52638 7.09496
-14.8643 -0.331622 4.67196
-13.7583 0.718378 4.52196
-16.5053 4.13371 1.31863
-14.8023 3.22938 1.76896
-11.8323 5.50438 2.68396
-9.17225 1.58938 3.74396
-9.26425 2.65138 2.64196
-10.8503 0.933378 -0.414037
-11.1713 4.25638 -2.32204
-4.42025 6.80638 -0.00836691
-7.09025 5.62138 -0.0130369
-7.59025 5.33038 -1.43404
-6.55025 0.587378 -1.77804
-6.23425 1.89938 -2.50404
-10.9129 0.702208 -8.13534
-9.85026 2.14238 -5.82704
-8.31726 2.14638 -5.74804
-6.41845 9.19718 -6.60844
-7.12525 6.87338 -5.47804
-6.96725 5.68638 -6.43904
-0.248255 4.24438 -3.19471
-1.87025 4.36288 -4.87104
-3.30025 4.57038 -6.18804
-2.75165 -2.04362 -7.83064
-4.37425 0.0533782 -7.50604
-3.77225 1.30338 -8.15904
-8.12465 2.65198 -13.5324
-6.72825 3.41538 -11.369
-5.27425 2.91138 -11.348
-0.853255 9.06908 -11.053
-1.61175 6.99088 -11.816
-2.39525 5.29338 -12.387
3.56325 2.06888 -9.14854
1.64245 1.87138 -11.6347
0.0887452 2.55038 -13.604
-6.76776 -1.30312 -15.3015
-4.29659 0.317048 -16.3267
-1.93025 1.31838 -16.672
-2.70392 5.64838 -19.179
-0.796255 5.35738 -19.102
-0.483255 3.85538 -19.157
4.07774 3.19038 -17.54
3.24975 2.94438 -18.806
3.14325 -5.30462 -15.545
2.42775 -2.86495 -17.3917
2.71875 -0.880622 -19.051
-4.72375 0.262378 -24.127
-1.79225 0.143708 -22.9963
0.632745 -0.505622 -22.271
5.00545 5.32938 -24.369
4.32424 3.11838 -24.1195
3.55175 1.35038 -23.957
8.52404 -2.71995 -19.7347
7.31075 -1.91762 -21.539
6.19775 -1.28362 -23.001
0.746245 -7.89162 -21.5625
2.13575 -5.53495 -23.117
3.91075 -4.08862 -24.361
-0.804255 1.48088 -28.478
1.78045 -0.213622 -27.9557
3.61675 -2.02962 -27.611
10.2412 2.92688 -26.4435
8.83774 0.151708 -26.898
7.46375 -1.80562 -27.911
8.95205 -6.65262 -24.592
7.59375 -6.27662 -25.945
7.90375 -5.58462 -27.285
-0.442005 -5.63612 -30.8957
2.55005 -6.98595 -29.9113
5.08474 -6.44862 -29.771
6.53075 -3.83562 -32.192
12.0834 -3.89362 -30.656
10.9527 -5.43062 -30.809
10.0457 -5.40862 -32.054
7.74975 -10.1673 -31.2727
8.60175 -8.92962 -32.526
4.76905 -6.90462 -35.6487
6.54975 -7.71562 -35.562
9.64575 -2.20062 -35.406
10.2744 -3.97829 -36.649
9.52075 -5.75262 -37.058
12.5527 -8.99412 -34.8545
11.7967 -8.82962 -36.587
7.35875 -10.9736 -37.71
9.18474 -11.1036 -38.282
4.41274 -5.36312 -42.2135
7.06145 -6.84595 -41.493
8.88375 -8.66262 -41.263
14.9204 -6.70795 -41.599
13.6597 -8.07262 -40.97
12.6677 -8.78362 -41.914
13.397 -14.9846 -40.6997
12.2387 -13.5096 -41.286
12.5667 -12.6106 -42.497
11.6177 -10.9786 -47.297
8.21725 -15.1544 -45.9903
9.35775 -12.4656 -46.015
10.8957 -12.4396 -45.995
timestep
27.5257 12.4869 35.6489
22.8293 13.0793 34.2409
25.4271 13.3406 33.5494
26.486 12.1301 34.7536
21.1363 8.87787 34.2772
23.4242 8.69755 34.1842
25.4162 8.54426 34.0058
25.0109 4.80836 27.3007
25.9544 5.78993 29.2766
26.3805 6.19989 31.1165
30.0357 2.641 27.852
29.9029 3.99374 29.7873
29.5501 4.42618 31.6967
36.4133 2.92605 32.0306
34.6345 4.88084 33.4454
32.2607 5.50896 34.0656
26.6232 5.75869 36.2462
28.7453 6.94543 37.2508
29.6511 7.37901 36.101
33.8255 10.6154 37.1384
32.7915 10.5996 34.6783
31.2581 10.4855 34.6984
29.4547 8.63008 27.8694
29.8218 8.77488 30.6099
29.5135 10.1112 31.3325
23.6817 14.0676 28.9668
26.1899 13.1993 29.496
26.4706 11.7041 29.6499
21.9207 8.96502 30.231
23.3735 8.60809 28.0641
24.0249 9.84274 27.4145
22.9981 10.603 21.0495
23.045 10.226 23.0031
22.0997 10.2989 24.122
18.8214 11.2132 27.5733
17.7728 10.5543 24.8623
18.417 9.46071 24.1127
15.2242 7.35845 18.1949
16.6919 7.45188 20.3876
15.9123 8.13091 21.5725
8.90415 6.5487 21.7156
11.2764 7.60791 22.3186
12.25 7.27118 21.1381
10.8498 5.35101 12.5656
11.2056 5.83721 15.4651
10.6134 6.65345 17.7845
7.01527 8.53163 15.1288
6.36491 8.00153 16.9102
6.86418 6.63018 17.4155
-0.0941291 1.57662 18.439
1.75704 3.82501 18.0131
3.79958 4.56138 16.7717
4.49976 3.39336 12.2687
4.36519 4.66841 13.1303
3.48806 11.3109 9.29052
3.17299 9.22866 10.1912
2.87178 7.48431 10.9451
-1.62112 7.05127 10.977
-0.883745 4.97151 10.4148
0.406366 5.44194 8.9485
-0.325389 5.83465 5.29922
0.185935 6.46474 1.49626
1.3715 5.03994 2.02951
5.46859 2.51951 3.63679
4.88625 3.42135 2.01111
9.05859 4.42991 -3.01189
8.60139 4.08363 -1.16263
7.33314 3.24957 -0.996538
4.07407 0.67595 -5.82477
4.45063 -0.239755 -2.75783
5.96898 0.0340121 -2.34016
10.1026 -6.39414 -3.52155
9.12569 -4.24066 -3.8649
8.39766 -2.42315 -3.90321
6.77425 3.66846 -5.44757
8.64663 1.50473 -6.53962
8.86331 -0.971776 -7.24369
13.9882 -4.13129 -9.74518
11.7237 -3.39329 -9.98213
9.84824 -2.87939 -10.391
7.5957 -8.66444 -9.16981
7.98398 -7.00888 -10.6193
7.20532 -5.416 -11.3407
-0.891815 -4.33238 -11.3564
1.91648 -3.78039 -10.6035
4.18592 -3.83212 -9.47759
6.44084 -7.97767 -5.16972
4.44074 -7.77943 -7.0102
3.56915 -6.43523 -6.90275
1.49262 -4.73461 -0.000157105
1.87695 -4.58758 -2.65174
2.87823 -5.56164 -3.16439
6.49319 -13.1609 -0.267872
5.66902 -10.5004 -1.50105
3.92899 -8.69422 -1.42445
-1.64023 -9.78725 0.0656335
0.476264 -11.1881 0.852203
1.71525 -10.3167 1.29841
2.30636 -8.06046 5.98689
1.42442 -9.88579 6.10889
2.13983 -10.8743 5.05849
7.24491 -15.4495 8.46503
5.44971 -14.6313 7.16096
3.72307 -13.9514 6.53404
0.129424 -12.4618 12.4999
1.96727 -12.464 10.9002
1.5827 -13.9123 9.66561
-4.67954 -10.3007 8.63805
-3.38102 -11.9141 9.68561
-2.12218 -13.415 9.19777
-2.84459 -14.9759 5.76007
-4.38787 -15.6467 -0.875646
-3.84977 -13.3229 1.01991
-4.56854 -12.5637 3.40822
-9.12265 -7.98738 4.99991
-7.51921 -8.91658 4.40572
-7.50209 -9.95286 3.23645
-8.78548 -9.62557 -0.305713
-13.1634 -9.79945 1.98465
-11.8768 -8.35562 1.45261
-10.7201 -3.16266 1.98798
-12.1034 -4.59866 2.33959
-16.4994 -4.25109 3.53527
-15.7851 -3.68154 2.22781
-18.2501 -0.804107 -0.718749
-18.0667 -1.09799 0.638684
-21.484 -0.0344904 1.92099
-22.96 3.69422 4.19899
-21.6268 2.96133 4.19682
-20.5178 -1.05195 11.0441
-21.7036 0.665512 8.41877
-20.9186 0.735865 7.15478
-17.4378 -2.53483 6.84752
-18.9551 -2.35336 6.25779
-18.8936 -6.43208 9.53814
-20.4266 -5.18251 9.52874
-21.1509 -4.72626 8.31059
-28.4852 -4.15493 8.34912
-26.0281 -4.15177 7.47947
-24.9632 -4.91693 8.41409
-25.9356 -11.5251 6.91084
-26.0783 -9.62433 8.29343
-26.7993 -8.10274 9.37673
-23.2534 -11.0044 15.4262
-25.4681 -9.25732 14.5857
-26.9553 -7.73681 13.1177
-21.7328 -7.62378 13.6532
-22.8403 -5.40785 12.6759
-24.3186 -5.04612 12.9666
-29.3361 -0.336004 12.5006
-27.1402 -1.05675 12.176
-25.2588 -1.55104 11.717
-23.9365 1.94421 14.0584
-22.9097 0.91494 13.4502
-15.1309 -0.346988 13.2368
-17.7605 0.969639 12.7819
-19.4371 1.91022 14.4549
-21.1705 0.70984 21.0059
-19.0341 2.27138 19.6321
-18.7411 3.79831 17.6533
-14.2336 5.74951 17.8
-15.348 7.22566 17.4779
-16.8152 7.0788 17.9617
-17.4333 10.8823 19.1878
-18.3464 10.56 17.6594
-22.6072 7.45867 13.8769
-21.18 9.27613 14.0728
-19.9149 10.7236 14.1417
-18.8725 14.8873 8.17889
-19.3407 12.7796 9.79949
-19.9314 13.0786 11.0991
-22.7317 16.2591 12.0978
-22.5112 15.8836 10.6917
-20.624 21.8275 7.0418
-20.7696 19.6399 8.52057
-21.9737 18.8338 8.41633
-18.7277 17.5239 0.530931
-19.8126 17.0139 3.23472
-21.2091 16.8122 5.36929
-24.6807 11.1691 8.14729
-23.1029 13.084 7.22199
-23.8021 14.0948 6.30095
-31.3537 10.1846 7.85569
-29.126 12.2436 7.76456
-27.5107 13.843 6.71462
-33.1137 17.6937 7.84557
-31.1171 17.0098 7.0786
-30.5819 15.7748 5.8188
-27.8781 21.1949 4.35692
-29.0656 19.4857 3.29941
-29.3737 17.7059 2.66136
-23.0866 18.9369 1.87517
-24.6812 17.8298 2.98789
-25.8145 16.3372 2.37822
-25.7161 10.3729 -2.0735
-25.9076 11.4933 -0.0247261
-25.687 12.4432 1.61887
-27.6159 6.44783 3.6315
-26.5505 8.4072 4.20418
-24.8859 9.45975 3.74549
-24.5846 7.27124 -0.328404
-23.4932 7.47806 0.780883
-19.8777 5.22502 -1.25551
-20.2867 6.70268 -1.03318
-17.3633 10.0695 -2.88208
-18.3547 8.95992 -3.38029
-18.7236 8.82058 -8.0794
-17.8081 8.12694 -7.06151
-13.5792 6.19566 -7.65022
-14.3796 7.27125 -8.20869
-13.4406 9.67113 -12.0145
-12.9105 7.75645 -11.6567
-9.82476 6.47631 -13.5554
-6.57454 9.63935 -11.8899
-6.66449 8.42235 -12.8063
-3.3263 6.65488 -13.4715
-0.32718 5.6104 -11.1828
3.84618 5.00141 -7.68369
1.80441 3.02237 -7.70919
1.08946 2.75084 -9.06399
-3.43821 2.32518 -8.28219
-2.39865 1.42266 -9.06859
-3.79286 2.32716 -16.4636
-3.2651 2.82445 -13.5904
-2.41999 1.71961 -12.8587
3.53033 1.47173 -16.8059
1.57803 2.02389 -14.9911
0.822421 0.764518 -14.6953
1.7899 -4.17465 -18.8983
2.03704 -3.2715 -16.7636
2.15083 -2.68273 -14.895
6.80135 -5.58149 -16.2281
6.8383 -2.9408 -15.9162
5.90518 -2.37258 -14.8796
3.12834 0.127003 -11.73
5.70395 0.26887 -10.9255
6.57852 0.103063 -12.1825
10.2909 4.88808 -15.1266
10.0912 3.36564 -13.3961
9.91589 1.96672 -12.0682
15.1299 -0.644195 -5.4088
13.1425 -0.137628 -7.5316
12.5019 1.03483 -9.70276
15.2531 7.66063 -12.526
15.231 5.09554 -10.9667
15.8961 2.59122 -10.9185
17.1082 -1.55843 -12.5158
18.9353 -0.787626 -12.3206
18.9384 0.351497 -11.3555
23.2603 0.937696 -9.56706
22.6265 1.14751 -10.9027
26.0228 -6.30972 -12.3158
24.6889 -3.68847 -12.1323
23.7653 -1.5702 -13.2722
18.2884 -6.66451 -13.9541
19.7677 -4.30859 -15.1372
21.6586 -2.88994 -16.2272
26.3132 -2.95849 -20.4114
24.1346 -2.35251 -20.1948
22.3843 -1.59118 -19.7402
17.7558 -0.925648 -26.2085
19.0133 -1.01747 -24.2701
19.7631 -0.698046 -22.4427
13.4155 2.78547 -17.445
15.2108 0.810071 -18.7772
16.5297 -0.652276 -20.4353
17.2478 -7.86211 -20.8976
15.401 -5.66938 -21.4456
14.9809 -3.43432 -22.6212
14.2207 -0.10621 -30.4531
13.521 -2.0101 -28.1915
13.0538 -2.85133 -25.8377
7.0018 -3.90093 -23.0863
8.5521 -3.16153 -24.0891
9.62052 -4.12351 -24.6713
7.63657 -10.7775 -21.8407
8.61774 -9.23461 -24.8404
7.79148 -7.17446 -26.1536
4.20386 -7.49042 -27.2505
3.48747 -9.66396 -32.0204
2.02016 -9.49611 -30.7185
2.27702 -9.93081 -29.2884
0.0216123 -14.6241 -28.8603
1.62819 -13.7296 -29.4934
5.60939 -15.8213 -31.3809
3.72981 -16.2382 -31.3565
1.16561 -16.7924 -33.007
1.36635 -18.795 -34.0979
2.47933 -19.6164 -32.6288
4.70043 -23.7953 -31.5953
4.25925 -22.8714 -33.2093
6.33865 -23.7288 -37.2699
4.58952 -24.3041 -36.7
-2.04719 -28.7145 -40.8254
-0.20714 -27.0093 -39.2367
2.28487 -26.3184 -38.7903
5.82859 -28.1865 -42.8134
3.88135 -28.1998 -42.8633
3.05199 -26.9951 -42.4491
1.20986 -24.2477 -48.0843
2.04851 -25.4509 -46.7247
1.38921 -26.441 -45.8663
-1.02026 -28.3112 -49.59
-3.61222 -31.3063 -46.7983
-1.98733 -28.9469 -46.6738
-0.765392 -28.846 -47.5857
timestep
19.1855 18.5678 32.8651
15.5119 19.4782 32.0285
17.9218 20.2744 31.2846
19.3826 18.9387 31.4219
21.3588 18.4093 24.8833
21.9017 18.4736 27.1584
22.2843 18.24 29.0967
25.7401 22.2643 27.4287
26.1107 20.5131 28.8495
25.8917 19.0494 30.1502
25.1918 22.5956 36.0986
26.3447 21.0834 34.6328
27.1448 19.536 33.6737
25.3478 11.0883 34.3386
26.5261 13.6337 35.2924
27.5587 15.878 34.399
32.3028 15.5277 33.3654
30.7532 14.2804 31.5807
29.3187 14.644 31.3244
26.9671 10.8368 25.3848
28.1008 11.9375 27.6554
27.5571 13.3143 28.2275
20.7753 13.9791 30.0324
23.1261 12.7672 29.3292
24.1169 13.6083 29.7318
23.5595 16.9378 36.1085
23.3253 16.6988 33.4806
22.8934 15.3083 32.9752
16.528 12.2885 34.7852
19.0429 13.3138 34.7013
19.3391 14.1464 33.4804
16.3742 15.0814 28.8512
15.5018 14.6051 30.5211
15.852 14.9483 31.999
13.2568 18.3904 35.7743
12.0496 16.1562 34.396
12.8263 14.8922 34.2082
10.9858 8.23199 32.2205
11.057 10.6255 33.5127
11.3987 11.7008 32.6294
9.29324 12.9592 26.0164
10.4861 12.5299 28.2624
10.0275 11.4055 29.1668
4.75039 5.13171 28.655
6.61167 7.46868 28.6149
8.58709 8.37169 27.2182
10.5704 5.27055 24.0002
10.4943 7.0127 23.2461
9.19825 7.71387 23.6132
2.42545 9.81136 20.5596
5.12993 8.57692 20.1831
7.30596 7.21317 20.3775
8.72347 3.75444 17.5258
8.51802 5.21448 17.4211
9.77351 9.73547 13.0611
8.89586 7.61573 13.2727
8.11086 5.84584 13.66
2.99225 2.43354 11.4139
5.3219 2.43202 11.3899
7.11029 3.08443 11.2716
6.65687 5.67937 8.48135
6.61519 3.55208 5.12081
5.03731 3.23727 6.04753
0.318784 1.61617 7.63549
2.11427 1.02163 7.15539
5.06356 -4.5943 7.84006
3.66037 -3.40248 8.16814
3.05839 -2.66042 7.0035
-0.334314 -7.82984 2.28605
1.61668 -5.41997 3.47916
2.3998 -5.67781 4.80213
5.61217 -12.3709 6.39252
4.37528 -10.6745 5.41451
3.84807 -9.16754 4.39453
7.9882 -7.17425 -0.944009
6.18998 -9.37129 0.0263314
4.18177 -10.711 0.8871
2.39654 -17.8944 -1.8566
2.39138 -15.8001 -0.916768
2.21261 -13.834 -0.367617
-2.38089 -12.8207 4.15682
-2.07614 -14.3493 2.5433
-1.26547 -13.3745 1.06218
-5.72254 -11.9691 -4.42054
-4.28536 -10.5092 -2.23804
-3.42342 -10.3754 0.136883
-6.41159 -5.93767 4.86036
-5.6369 -8.09438 3.60051
-4.30826 -7.90404 2.74321
-0.575931 -2.57788 5.66451
-2.5039 -4.10389 4.50935
-2.34595 -5.58515 4.90713
2.44593 -7.56903 12.2262
0.928037 -6.61381 9.83127
-1.16599 -6.24334 8.45986
-5.95093 -7.509 9.99762
-5.00249 -5.31351 11.1355
-3.9327 -4.61157 10.3619
-4.46732 1.81842 9.6398
-5.02497 0.00234145 9.7543
-4.26424 -0.835319 10.7523
-2.1261 3.00659 16.4
-2.02618 1.18912 14.9746
-3.58262 1.35435 13.7674
-1.9797 7.95338 14.7324
-2.08093 6.43711 12.9513
-3.40853 4.99366 13.1828
-5.8031 6.57879 7.95573
-6.89165 5.24246 9.47637
-6.60377 4.49696 11.2685
-8.89929 2.13558 12.7394
-8.47417 -4.92784 14.8982
-8.29187 -2.92117 12.6922
-8.76364 -1.22868 10.868
-7.9589 -0.834393 5.43777
-8.84544 -2.36353 6.37507
-9.96707 -2.09178 7.45546
-13.4435 -3.45504 7.34459
-14.9852 -3.96226 2.80004
-13.2153 -4.16997 3.57943
-9.80772 -6.11197 1.18806
-10.1491 -4.1625 1.15867
-8.12127 -2.38894 -2.74216
-8.91552 -1.83563 -1.53087
-9.01415 2.72784 -1.79047
-10.01 1.6962 -2.21238
-12.4253 2.60799 -4.96767
-16.8048 1.04739 -5.68276
-15.9839 1.49908 -4.51783
-13.5791 -2.20825 -1.20176
-16.8705 -2.02944 -1.50616
-17.3469 -0.581542 -1.64632
-17.5049 -0.0889246 2.91988
-18.2565 0.710726 1.82432
-23.2605 2.97786 2.68879
-21.7686 3.27897 3.82937
-20.3338 3.47876 3.24851
-16.3058 5.95094 1.75196
-17.7345 7.31648 3.53236
-18.4267 6.40997 4.58776
-14.8165 9.77454 9.51498
-16.8128 9.37875 8.396
-18.4846 8.83971 7.59857
-14.4464 14.8712 4.74115
-16.6188 12.7841 4.78448
-18.7702 11.5528 5.12809
-17.951 14.0358 0.733284
-19.2133 11.7136 0.357367
-20.0911 11.3235 1.56679
-25.9945 11.6484 -0.708589
-24.5368 9.86344 -0.124212
-22.8919 8.89661 0.522233
-20.7287 4.89671 -0.876633
-20.2899 6.32073 -0.77244
-20.4332 5.00929 -8.22246
-19.603 7.08495 -6.24483
-20.1804 8.29268 -4.07145
-19.1142 16.5612 -1.33955
-19.7814 14.2312 -2.89583
-20.8214 12.0617 -3.9167
-20.9424 13.8232 -8.13076
-22.7054 13.4083 -7.7749
-23.2 13.7116 -6.32009
-26.6609 15.4312 -6.4876
-26.8617 13.6263 -6.87588
-26.9382 7.50517 -8.15037
-27.925 9.67618 -8.73332
-28.0933 11.3752 -9.77219
-31.7449 12.926 -15.8072
-30.0464 12.7463 -13.7147
-30.0186 11.3991 -13.0331
-32.3731 8.17904 -15.386
-30.952 8.62024 -15.4533
-30.9357 12.6469 -21.52
-31.2781 11.4654 -19.186
-30.2034 10.3431 -18.8012
-22.6715 14.7996 -21.0027
-24.776 12.9868 -19.7761
-26.6747 11.2544 -19.7615
-27.3759 9.51494 -14.3725
-25.1024 9.75966 -15.7449
-25.0681 9.06452 -17.1404
-29.4768 4.11346 -12.3904
-28.3312 5.35758 -14.8995
-27.712 6.26173 -17.2799
-30.9448 7.9889 -22.5053
-30.7184 6.07386 -21.328
-28.7923 6.06833 -20.9046
-27.6107 7.60011 -27.0847
-26.2814 8.37713 -25.4697
-26.5436 7.03558 -23.9109
-21.6521 11.595 -23.296
-22.8912 9.68797 -22.5135
-23.3746 7.86362 -21.959
-21.1202 1.72613 -18.6954
-20.8516 3.61147 -20.1381
-22.0054 5.08452 -19.6845
-20.3005 5.67185 -12.7345
-20.919 6.51062 -14.6892
-20.2345 6.42033 -16.6304
-15.8291 8.39561 -17.0634
-16.4682 7.05225 -16.843
-13.683 3.31087 -16.4465
-14.1827 4.36611 -15.4601
-12.5488 3.85456 -11.22
-11.8639 4.47471 -12.4518
-7.147 5.55161 -11.88
-8.09371 4.43817 -11.5804
-6.99765 0.619034 -9.13418
-7.20927 2.1628 -8.85006
-6.28454 3.13544 -4.67417
-4.76746 2.89881 -5.96819
-1.22692 1.86984 -4.89778
0.270127 -2.61213 -6.44161
-0.27808 -1.91602 -5.26658
0.338253 -4.39454 -2.51576
-1.40421 -4.41577 0.704093
-2.45611 0.697435 1.79121
-4.40708 -1.2992 2.3665
-4.63936 -2.38747 1.3182
-4.05092 0.0968417 -2.61765
-4.62599 -1.25293 -2.22839
-8.50389 -3.01098 -6.32194
-5.77701 -4.07612 -6.08034
-4.71493 -3.06196 -5.66185
-2.50561 0.0915584 -11.7367
-2.41037 -0.765271 -9.20091
-3.64167 -1.67604 -8.92304
-4.1787 -4.60989 -14.6027
-3.55896 -4.83493 -12.3544
-3.43128 -5.15006 -10.3631
-1.1455 -9.44967 -12.0768
-0.00625698 -8.41824 -9.86879
-0.987987 -7.78849 -9.01177
-0.648396 -8.18342 -1.91146
-0.749208 -8.63438 -4.60752
0.317924 -7.86328 -5.36789
3.69958 -4.56166 -0.970657
3.88024 -6.17095 -2.69852
3.72453 -7.68299 -3.90009
3.23566 -12.0549 -7.03463
6.01885 -11.0755 -6.34573
6.6208 -10.0773 -4.12726
7.11978 -13.6656 2.45248
8.13496 -13.2583 -0.304321
9.23201 -11.6208 -1.952
12.1678 -7.79168 -2.47349
13.3634 -9.31806 -2.82764
12.5694 -10.4886 -3.50323
14.1528 -12.9334 -7.19918
14.1822 -13.0508 -5.71909
18.2619 -19.5104 -1.50036
17.8408 -17.2925 -3.42493
17.1679 -15.0643 -4.45444
22.3716 -17.9932 -8.44759
21.7803 -15.3951 -7.08908
20.6211 -13.7265 -5.6547
25.2821 -8.3493 -2.78333
23.3713 -9.49219 -3.45236
21.9992 -10.4232 -4.38714
26.4659 -7.23348 -7.80702
24.2277 -7.81556 -7.76852
22.3888 -8.48706 -7.59406
15.0009 -8.80375 -8.34139
17.557 -8.36624 -9.8138
19.9343 -8.61006 -10.5326
27.1665 -7.6155 -11.4558
24.6352 -7.57697 -12.8574
22.197 -7.70482 -13.4814
18.891 -10.5988 -20.5207
20.1479 -9.54375 -18.021
22.1719 -9.80197 -16.633
25.7003 -13.8459 -16.9131
25.2511 -12.9774 -18.5798
24.9125 -11.5827 -18.7472
32.2941 -11.1242 -21.8197
28.8171 -11.2365 -22.3646
26.2339 -10.8491 -22.191
25.0729 -10.6455 -25.8958
19.9085 -10.7142 -27.3048
20.4876 -11.9397 -25.9345
21.8357 -12.6624 -26.2242
21.3511 -17.3277 -27.1701
20.3344 -15.809 -27.7922
15.781 -14.3291 -30.1412
16.6443 -15.7424 -28.9707
14.2544 -20.9209 -27.0719
15.7902 -20.0822 -28.4538
14.7979 -18.9696 -29.6957
12.0577 -20.336 -33.1648
11.6047 -20.4495 -31.2846
13.0076 -24.8767 -31.8228
11.2476 -24.1692 -31.3631
4.99772 -27.411 -34.5894
7.2709 -27.4833 -32.578
8.37435 -26.5152 -30.5468
8.55626 -27.3379 -25.1611
6.94529 -27.9773 -26.0604
7.07322 -28.4738 -27.5314
6.32199 -33.6804 -28.3901
5.13569 -32.7989 -27.2102
4.60776 -31.3751 -27.4858
1.29178 -32.1866 -24.2525
1.403 -26.6279 -25.8151
1.91928 -29.2005 -24.5313
1.71815 -30.4556 -25.3526
timestep
24.147 -23.7702 30.3798
19.6946 -21.9539 28.4614
22.2074 -21.8932 29.1568
23.8722 -22.4349 29.9349
21.0978 -16.5797 32.86
22.6769 -18.2091 32.3364
24.3513 -19.1464 31.7949
21.3075 -22.2662 36.5233
23.3475 -21.5764 35.8375
25.0358 -20.7979 35.2128
26.4486 -26.2936 38.8766
27.2184 -24.5555 37.623
27.8298 -22.8477 36.7606
33.2305 -27.4433 31.5288
31.0659 -25.4642 32.1591
29.8066 -23.6259 33.576
28.5013 -18.331 33.3822
30.0216 -19.5159 31.517
29.4254 -20.7906 31.0631
30.4128 -22.2955 23.9844
30.1379 -22.153 26.7436
29.1751 -21.124 27.2554
24.9172 -19.4934 22.028
26.6338 -20.5396 23.624
26.2359 -20.1254 25.0002
20.4453 -17.3593 28.0227
22.272 -17.999 26.1244
22.6486 -19.5314 26.0823
18.267 -24.5056 23.8955
19.2982 -22.2015 24.587
20.5617 -21.6971 23.8679
21.855 -19.2763 17.9377
21.2807 -20.3814 19.5061
20.3089 -19.7599 20.5531
15.4955 -20.6639 21.8757
15.7809 -18.204 20.454
16.9594 -18.1861 19.4572
18.0635 -18.7894 14.9553
17.6824 -16.156 15.2822
17.8988 -15.7675 16.6782
17.8584 -8.6549 17.8893
18.6189 -11.096 17.0849
17.4283 -11.9621 16.7783
9.2628 -9.31293 14.4253
11.936 -10.2474 14.9291
14.4119 -9.9753 15.475
17.137 -5.76854 12.7916
16.4833 -5.7398 14.5651
15.0694 -6.34221 14.7493
9.81723 -0.476641 14.7934
10.3552 -3.31854 13.8883
12.3277 -4.52513 12.9415
12.5074 -4.68646 8.0905
12.4264 -3.68079 9.1731
10.6966 3.70011 8.04174
10.7567 1.42046 7.81492
10.5361 -0.592268 7.7836
7.739 -6.93954 5.04186
8.45624 -4.73031 5.20416
8.86071 -2.83723 5.20499
5.90954 -0.512021 4.87393
3.81811 2.39793 3.33154
4.41515 1.2768 1.91387
6.73968 0.0779263 -2.20056
6.13891 1.74379 -1.44087
7.41074 7.17514 -5.04037
7.5364 5.66193 -3.79688
6.3023 4.74259 -3.85128
2.63713 5.71255 -10.6158
3.79097 6.12213 -7.54376
4.86119 5.11656 -7.23334
8.89551 0.288233 -8.75549
8.12574 2.28089 -9.52231
7.3423 4.0366 -9.90976
11.8286 8.32726 -13.8995
9.00473 7.37897 -13.3862
6.79945 6.12311 -13.0308
8.14786 0.700733 -16.6193
6.56443 2.104 -15.8179
5.2943 3.49519 -15.366
4.23304 0.811774 -9.64181
4.39901 0.0834194 -11.7391
3.41226 1.4101 -12.7777
-3.39965 2.93883 -14.8892
-1.61265 2.622 -12.5585
0.416371 2.93537 -11.0098
0.13791 5.88366 -4.37653
0.169338 5.32929 -7.00945
0.11198 3.9049 -7.33102
-4.52917 2.38742 -2.3883
-3.32075 3.23972 -4.61489
-2.33379 2.12016 -5.14996
-3.7412 -5.91788 -6.94606
-3.42777 -3.83735 -4.96105
-3.76647 -1.28336 -4.55094
-10.0076 -0.971992 -1.03494
-8.32889 -0.669873 -3.03644
-7.17603 -1.73627 -2.89681
-5.50292 -6.08271 -1.4946
-7.44519 -6.13636 -1.68696
-8.32141 -5.40207 -2.87045
-10.0309 -10.6106 -6.00476
-10.8032 -8.87238 -4.9439
-11.3716 -7.21901 -4.10689
-11.7825 -13.027 -0.348477
-11.8828 -10.6606 -0.766148
-12.1837 -8.68872 -0.633414
-8.24894 -9.04933 5.01113
-10.1816 -8.42712 3.95817
-10.7644 -7.25615 2.45521
-10.2661 -3.51629 2.58548
-3.65396 -0.152605 6.12933
-5.61141 -0.912205 4.09306
-8.03852 -0.595297 3.63281
-9.38081 5.60323 5.87892
-8.66419 3.8428 5.38102
-8.82344 3.19756 4.01735
-5.56145 3.57563 2.15863
-5.11031 8.42994 1.76866
-4.78209 7.11221 3.32734
-2.62965 8.38352 7.04743
-4.41578 9.00661 6.59121
-4.85612 13.7886 5.68763
-5.25088 12.7856 6.74791
-7.37513 14.9852 10.3046
-7.83246 14.2679 9.10562
-9.37276 16.7962 6.70968
-12.2237 15.454 2.92868
-11.5543 14.8455 4.15109
-6.60801 11.5914 3.32264
-9.59128 10.5901 4.41893
-10.7289 11.103 3.62836
-13.0034 9.82546 7.48362
-13.5038 9.92844 6.01673
-18.124 11.1091 3.54644
-18.027 9.69155 4.85622
-17.2131 9.65173 6.17946
-21.1477 7.08245 11.6626
-20.4673 8.01936 9.318
-19.1529 7.42375 8.596
-15.2962 1.93768 9.89833
-17.3154 2.83297 9.23097
-18.9151 3.58905 8.31823
-25.371 -1.79927 11.5013
-23.6447 0.635083 11.099
-22.1484 2.26804 9.81536
-24.5882 8.88766 8.68507
-24.0155 6.35108 8.19082
-24.0429 5.51184 9.47973
-28.402 8.28333 14.9433
-27.7721 6.91711 13.2152
-27.1567 6.05445 11.6045
-30.448 3.96757 8.77393
-29.2808 5.01155 8.64082
-29.2328 14.0913 7.28391
-29.6212 11.145 7.08416
-29.7691 8.86238 8.26408
-31.8986 8.19553 15.467
-32.6003 8.86917 12.6828
-32.9619 9.25668 10.2063
-32.5989 14.3061 8.49846
-34.2946 13.4677 8.1331
-34.3607 11.9292 7.81143
-36.876 11.8735 4.75967
-35.1781 11.5069 4.07749
-29.4804 10.2846 0.193903
-31.8039 10.0708 0.323492
-32.1967 11.4136 1.81043
-31.9584 17.4369 -2.27824
-32.5776 15.2068 -1.02747
-32.1187 14.9786 0.433159
-32.155 17.8752 3.50455
-32.5864 18.3324 2.18629
-27.6397 22.9812 -0.0955181
-28.9562 21.0822 1.30967
-30.039 20.5396 0.369323
-27.3141 23.2872 -7.14883
-28.2335 22.9374 -4.36454
-28.3984 20.6755 -2.99443
-27.6246 17.1964 0.233346
-25.4631 18.5825 -0.209295
-25.2483 18.8957 -1.76141
-19.6415 12.8298 -1.46443
-22.4063 13.6037 -2.46476
-23.7546 15.6351 -3.1425
-24.7434 11.702 -7.85663
-26.094 13.4386 -7.27894
-24.3095 14.2457 -6.64694
-26.2532 20.0749 -8.58601
-24.4715 18.5399 -8.38022
-22.9478 17.3364 -8.39171
-22.298 23.0092 -4.26096
-21.3522 21.0158 -5.05322
-20.912 19.1414 -5.69917
-16.6875 13.7728 -5.31748
-17.8998 15.7367 -5.7714
-18.5241 16.7741 -4.14863
-16.5341 15.1149 1.74295
-17.7116 16.9591 1.06224
-16.9055 17.1789 -0.710339
-12.5714 18.9326 0.107837
-13.1773 17.5894 -0.390166
-10.3427 13.7726 -0.583962
-10.3668 14.9916 0.166227
-7.02003 16.3167 3.46466
-7.17045 15.7864 1.98897
-3.43105 14.0878 -0.0720045
-4.02672 13.6831 1.2922
-1.79845 10.0228 3.33084
-1.51298 11.4851 3.16173
2.46767 12.8905 4.92429
2.33252 11.696 3.47937
5.57947 9.6798 2.66437
6.52538 5.7038 0.711946
5.57178 6.79347 0.2787
2.90996 5.12257 -1.96472
1.29683 1.66711 -1.43934
-2.07566 3.63105 3.3546
-1.80546 1.1397 1.72204
-1.983 1.50244 0.250805
-1.60162 6.2079 0.339542
-2.64382 5.26574 -0.163177
-5.82546 10.2298 -1.12051
-6.29483 7.56211 -2.16208
-5.13038 6.74627 -2.7083
-5.10848 9.31858 -9.43864
-4.58162 8.95519 -6.77217
-4.72498 7.499 -6.34604
-6.71328 3.6663 -11.4299
-4.91973 4.44804 -10.0541
-3.32054 4.94886 -8.85914
0.238428 7.55836 -14.5392
-1.66571 7.00523 -12.7828
-1.18496 6.99507 -11.3206
-0.849624 10.383 -7.77829
1.37939 10.115 -9.23085
1.15372 10.034 -10.7437
7.37825 11.2097 -11.6607
5.54453 10.1769 -12.6429
3.87093 9.54953 -13.3783
0.200656 8.77943 -19.8182
2.75975 8.59511 -18.2779
4.72717 8.14915 -16.8092
11.5961 3.03644 -18.2668
9.6954 5.2583 -18.4863
8.11567 7.11681 -18.1523
9.98899 11.7189 -19.3052
10.8311 10.6128 -20.5631
10.0896 9.24573 -20.7452
12.4589 6.68879 -23.6744
10.9562 6.93149 -23.5902
6.58009 6.01626 -30.6189
7.79766 5.06791 -27.9324
9.52759 4.36938 -26.0513
8.26348 -3.16674 -25.2472
10.0322 -0.70228 -24.8527
11.5089 1.3062 -25.2958
18.8906 0.224737 -26.6912
16.6711 0.822797 -27.0292
14.7559 1.12402 -27.2451
16.3738 2.12051 -32.4308
14.1637 1.26936 -32.2035
14.1783 -0.0958217 -30.8067
16.1436 -2.2538 -38.3338
16.1393 -2.09365 -35.3043
16.2741 -2.61661 -32.8846
22.8906 -3.43922 -33.5862
20.7601 -4.16267 -31.608
18.4113 -5.18181 -31.0912
18.1781 -12.9214 -29.8113
17.8858 -10.0631 -28.8919
17.0128 -7.67587 -28.6032
14.4056 -3.69612 -26.6198
14.3523 -5.26517 -25.5363
15.5794 -6.25871 -25.427
21.5013 -6.29584 -21.411
18.0991 -6.16862 -20.8762
15.8311 -6.87404 -21.5952
13.6589 -7.84742 -18.5603
13.4317 -7.51029 -13.8444
13.7958 -9.36598 -14.1835
14.6169 -9.61461 -15.3649
18.9012 -11.2596 -14.6249
17.2049 -12.2456 -14.6145
15.0217 -11.7618 -10.1665
15.1251 -13.0368 -11.6209
10.0213 -16.2092 -13.7833
11.4606 -14.6949 -14.7032
11.6811 -13.4539 -13.189
6.96994 -11.7868 -11.3311
8.39673 -12.9043 -11.3582
10.4557 -17.4351 -10.3911
8.95276 -16.3863 -9.80606
1.71065 -18.2089 -8.031
4.43052 -17.4481 -6.98326
6.99849 -17.4109 -6.58436
10.4791 -18.2866 -0.991844
8.95075 -18.1219 -2.32138
8.71313 -18.9713 -3.58622
6.7611 -25.4044 -3.08972
7.4211 -23.6287 -3.55592
8.42364 -22.7198 -2.71257
12.4892 -26.2908 -2.1603
8.15055 -27.8059 0.42031
10.431 -25.9883 0.142094
10.7363 -25.4427 -1.35411
timestep
37.2658 -35.7331 1.44952
39.7263 -32.3792 4.16145
39.0196 -34.8407 3.54739
37.6455 -36.0634 2.79965
37.924 -43.4844 3.1809
37.5881 -41.3548 4.09788
37.4876 -39.3879 4.62132
42.8342 -42.2021 7.3046
40.9622 -40.842 7.72375
39.214 -39.9191 8.01513
41.7788 -32.8925 8.86044
40.2644 -34.6732 8.91779
39.1661 -36.1676 8.996
35.865 -31.7598 4.48132
35.2079 -34.0235 6.23968
35.5332 -35.8133 8.06246
29.7189 -39.482 9.99267
31.5308 -37.5807 9.51671
32.2879 -37.7845 8.25038
29.1954 -41.9252 3.0745
29.5679 -40.6887 5.40718
30.6601 -39.5012 5.29956
27.2801 -33.5605 2.24735
27.7758 -35.9309 3.45491
29.2147 -36.0471 4.13881
32.4033 -29.7188 4.85943
31.2173 -31.7444 3.7296
30.205 -32.4148 4.7808
26.709 -28.6555 9.74834
28.5813 -30.0174 8.46398
28.3966 -30.036 6.9675
27.5916 -26.738 2.59479
26.6092 -26.5072 4.3039
27.2503 -26.7133 5.69315
29.5744 -24.4118 9.30963
27.0761 -23.178 8.56104
25.9936 -24.0234 7.9072
23.2113 -24.0126 11.4273
22.2735 -22.196 9.76175
22.7244 -22.2264 8.29642
23.9872 -16.2218 4.69445
23.7637 -18.3411 6.32031
24.0449 -19.7041 5.72571
26.7415 -22.9863 -0.661646
27.834 -21.1245 1.31575
26.5056 -19.6428 2.79857
28.2206 -16.644 -0.966759
26.8989 -15.6435 0.0201682
25.7512 -16.5758 0.580071
17.4593 -19.2659 -0.612418
19.9327 -17.4028 -0.561666
22.2693 -16.283 -0.837908
20.7803 -13.6461 -4.36984
21.1867 -13.407 -2.97239
22.6239 -8.35383 0.759218
20.8544 -9.46551 -0.268906
19.5143 -10.4016 -1.28759
12.5609 -12.4697 -1.10718
14.3703 -10.8397 -1.30023
15.8044 -9.60521 -1.59538
16.1098 -5.91985 -0.747231
13.5474 -2.99599 0.409511
12.8324 -3.81985 -0.981331
11.655 -2.39775 -5.45729
12.2301 -1.33158 -3.9486
11.6397 5.16116 -3.58246
11.9788 3.31548 -4.2074
11.1668 2.28218 -3.51843
4.13936 4.769 -1.04263
7.04688 3.38201 -1.44273
7.8454 3.90063 -2.69799
7.89343 8.91105 -7.34393
7.75272 8.25388 -5.07725
7.34253 7.60922 -3.21319
1.47479 11.3102 -6.05739
3.01724 9.18573 -4.54013
3.70654 8.36255 -2.25823
3.13298 11.47 3.1797
2.20248 9.79715 1.90152
1.5343 8.19581 0.840399
-5.40674 10.6095 1.3094
-3.41715 9.70731 2.08482
-2.1616 8.25777 1.61746
-1.81768 0.620773 2.15023
-2.73805 3.08576 0.773785
-4.17293 5.21835 0.665966
-11.2385 6.46519 -0.857398
-8.57109 6.32393 -0.913116
-7.92048 5.28791 -0.0390064
-11.8641 -0.0653306 2.59647
-11.096 2.30036 1.76665
-10.2505 2.36909 0.567244
-6.48821 -0.820793 -5.22103
-8.87913 0.106253 -3.59979
-11.2221 0.860074 -2.67832
-18.2283 1.80831 -3.55871
-15.6406 2.4846 -3.62238
-14.7434 1.22455 -3.8369
-19.5367 -1.73606 -5.73656
-18.1502 -0.805233 -6.78215
-16.6524 -0.824651 -6.43657
-11.6801 -3.77523 -11.3693
-13.1055 -2.19235 -10.4217
-14.2275 -0.979586 -9.45994
-20.4384 -3.51992 -11.2278
-18.861 -1.72948 -11.2831
-17.325 -0.360895 -11.5805
-19.9208 2.8935 -7.07151
-20.1443 3.18178 -9.29072
-18.2674 2.82867 -9.7204
-15.32 3.30001 -7.39627
-11.49 8.13444 -8.63083
-13.2183 8.08389 -6.26095
-14.2948 6.05692 -5.04771
-14.9393 3.7928 0.192684
-15.3059 5.68149 -0.321839
-15.8594 6.28409 -1.61753
-18.399 8.94161 -0.448694
-16.6119 6.56534 3.38586
-18.397 7.30421 2.9793
-22.4741 6.81539 5.65156
-20.9954 8.14131 5.50952
-20.6015 9.77181 9.83289
-20.4923 10.3495 8.4287
-19.1549 14.5439 10.0953
-18.4935 13.482 9.13133
-14.7553 14.2626 9.31768
-12.1767 12.5661 5.86462
-13.1202 13.7878 5.9608
-15.4622 9.67817 6.4491
-17.2296 12.0166 4.99847
-16.3428 12.8078 4.12183
-16.4045 14.554 0.173299
-17.7421 14.5021 0.959501
-18.8786 13.6117 -4.11353
-19.7877 12.5796 -2.82983
-20.3323 13.1768 -1.58012
-20.8572 12.8494 3.53914
-21.2011 10.5489 2.17585
-21.9554 10.7532 0.944335
-26.4429 7.19714 4.29564
-25.9025 8.69528 2.46827
-25.735 10.29 1.29676
-29.6869 15.7301 6.89556
-28.0145 13.5749 5.75089
-27.5798 12.8359 3.38632
-30.4616 14.4449 -0.997259
-29.5894 16.3285 0.610426
-28.352 16.087 1.41272
-23.5988 22.1392 1.57781
-25.427 20.6779 1.98426
-27.0044 19.5725 2.30788
-30.3587 22.203 4.88271
-29.4221 22.2393 3.59222
-28.4533 26.8218 -2.22229
-27.4062 25.7794 0.386291
-28.4172 25.876 2.75571
-26.6255 30.2077 8.21748
-28.9173 28.8826 6.99296
-30.2493 28.4979 4.85524
-28.3664 32.5912 6.40375
-28.1104 32.6373 4.49398
-29.0816 31.9034 3.55269
-30.1055 34.5066 0.652298
-28.7228 33.4399 0.0391536
-27.6525 30.8844 -3.56121
-25.8428 32.2415 -3.70852
-25.516 32.9382 -1.93961
-26.3609 35.3368 -6.2749
-26.116 37.023 -4.20876
-25.1709 36.5398 -3.17019
-26.466 37.9754 1.21564
-25.1163 37.838 0.454067
-20.5123 32.5238 2.36323
-22.3705 34.1369 1.23912
-22.0884 35.6661 1.27414
-13.7045 38.4877 2.75203
-16.5974 37.7057 2.56829
-18.3539 36.4026 1.23672
-14.2967 34.1557 -1.81163
-16.815 33.5197 -1.95409
-17.3962 33.2699 -0.582606
-18.4582 25.6866 -0.713564
-17.7839 28.4752 -0.971423
-16.2398 29.8625 0.441595
-11.1194 31.6271 -2.6597
-11.7739 29.9218 -1.26437
-12.3959 29.6376 0.505369
-11.2595 35.7239 1.78887
-11.153 33.5508 2.64613
-10.741 31.6917 3.15508
-10.1276 33.9287 6.82394
-10.8873 32.0402 7.88373
-10.4009 30.4624 6.67132
-15.5105 28.4184 7.96575
-13.9873 27.6058 6.45514
-12.1206 27.1745 5.92243
-6.40798 28.461 2.0874
-8.54956 27.724 2.0784
-9.72303 26.4016 3.0829
-7.54164 23.0704 5.94128
-8.28117 23.0664 4.57093
-8.65167 18.3542 3.42383
-9.2753 19.4212 4.32558
-12.3752 17.25 7.02287
-10.8687 17.3576 7.03932
-8.18543 14.1049 9.38999
-9.1176 14.1795 8.21355
-10.0108 9.23525 7.58338
-10.415 10.5295 8.37621
-14.3578 10.3106 11.0039
-12.6908 9.3501 11.0389
-11.8589 5.86592 12.1285
-14.4161 3.50541 15.263
-14.4825 3.58359 13.7756
-17.3967 4.64991 11.5945
-16.3527 7.19218 8.9521
-12.6797 3.67873 8.59337
-13.1858 5.14341 6.24627
-13.5801 6.64823 6.49439
-10.8177 9.29798 3.91826
-12.3604 9.02717 3.92143
-15.1244 12.0678 -2.42999
-14.3093 11.3961 0.24712
-13.4291 10.1216 0.402572
-7.54513 13.5209 -1.89811
-9.07676 12.3148 -0.0352393
-10.0123 11.3226 -0.737946
-8.1238 11.597 -6.97298
-7.74322 10.5462 -5.10445
-7.75734 9.61509 -3.39629
-5.22153 2.92788 -3.18694
-6.39421 5.22471 -3.81316
-5.55463 6.45016 -3.27266
-1.47549 8.71186 -2.6096
-1.06778 6.05254 -2.65195
-1.90162 5.34352 -3.69493
-0.521972 -0.66024 -7.45904
0.0596079 1.28908 -6.21791
0.634715 2.6025 -4.92083
6.42421 -1.28155 -2.12727
5.08374 0.775216 -3.70599
4.29682 2.72062 -5.28433
11.4942 6.60578 -7.09337
9.35773 4.78585 -7.78146
6.80511 4.12427 -7.75333
4.77904 7.05588 -10.7869
5.80168 5.9562 -12.0355
6.17817 4.55712 -11.46
10.4982 2.83285 -11.6158
9.45871 3.07928 -12.7136
12.5965 4.68797 -19.0025
11.878 2.63455 -17.0077
10.5508 0.929363 -15.6064
6.75693 -3.55061 -11.6265
8.9368 -3.71942 -13.5887
11.0131 -2.58217 -14.4738
17.8524 -2.87322 -13.2214
15.9439 -3.77755 -14.1322
14.2515 -4.54422 -14.765
16.0654 -10.7484 -18.7743
15.4345 -9.39453 -16.9349
15.0975 -8.21149 -15.4921
10.5152 -10.3407 -10.524
13.2887 -9.45139 -10.5233
15.2975 -9.84867 -12.0171
21.3803 -7.86761 -13.0017
20.3854 -10.1399 -11.2747
18.432 -11.8017 -11.3152
17.8938 -18.8759 -13.6074
16.6982 -16.4489 -12.2979
17.195 -15.1952 -10.0935
16.0137 -12.8311 -5.20447
16.0935 -14.7477 -5.36024
17.1106 -15.4793 -6.30262
24.1536 -15.1363 -7.40801
21.539 -17.2295 -6.12955
19.3513 -18.406 -5.49726
18.5439 -21.9598 -4.30687
15.9004 -22.647 -0.426072
14.5291 -22.361 -1.77766
14.9509 -22.8649 -3.21986
13.1206 -25.2324 -7.07972
12.3925 -24.2563 -5.57215
7.57932 -23.1972 -5.19679
8.6795 -24.7487 -4.84225
7.60845 -30.4322 -0.865512
8.12282 -29.3095 -2.73376
7.37999 -28.2406 -4.29022
2.83473 -29.1914 -5.67477
3.53938 -28.2491 -4.11459
3.12286 -24.5319 -0.871408
2.77148 -26.3872 -0.832386
2.35923 -29.597 6.56629
1.15884 -28.1495 4.22579
0.868638 -26.3349 2.43828
-2.49437 -21.3601 5.48187
-1.84589 -23.1044 4.79143
-0.399251 -23.2216 4.35832
4.84949 -21.2058 5.45161
3.23472 -20.5584 6.20318
2.03423 -21.4424 6.65535
3.80373 -19.8683 10.454
-2.00876 -19.9359 10.7669
0.823941 -20.2063 11.0884
1.72424 -19.6862 9.99256
timestep
13.674 -53.6535 -14.8847
13.5164 -58.8983 -14.9275
13.6152 -56.2859 -14.3523
13.0366 -54.4308 -13.8718
7.53566 -51.5504 -15.7895
8.64753 -52.5396 -14.0202
9.79243 -53.1844 -12.4648
12.4564 -53.4915 -6.68675
10.4542 -53.2625 -7.86297
8.8243 -53.6879 -8.85257
5.56056 -49.8693 -4.49252
5.40084 -51.1289 -6.37713
5.41233 -52.0033 -8.17783
0.7743 -54.1046 -15.5301
2.03926 -53.21 -12.8566
2.56248 -51.9928 -10.6988
-2.58164 -47.0746 -9.39284
-0.683043 -48.5205 -10.6049
-0.506099 -49.9265 -10.126
-6.86126 -53.0309 -8.69614
-4.54913 -51.7513 -8.50315
-3.93941 -51.4152 -9.92516
-7.70108 -49.112 -8.41372
-7.02167 -47.8957 -10.5417
-6.11208 -48.6702 -11.5097
-6.24096 -46.1811 -18.3776
-6.85774 -46.4886 -15.8101
-5.69835 -46.7497 -14.8215
-7.25133 -41.2715 -14.0066
-5.43954 -42.4642 -12.4375
-4.61779 -43.5567 -13.1261
1.50121 -45.2978 -11.4766
0.0330789 -44.3791 -12.479
-1.09834 -43.514 -11.8422
0.288321 -36.683 -8.83732
-0.460547 -39.3738 -9.51895
0.200507 -40.1332 -10.6586
3.35973 -38.7999 -14.9388
3.55045 -37.3214 -12.6634
3.41274 -38.1749 -11.4216
6.73402 -37.9265 -5.42563
5.874 -37.6657 -7.93835
4.70459 -36.674 -8.10302
10.0102 -32.8188 -3.33514
7.97528 -33.767 -5.2451
5.49403 -33.6035 -5.9708
2.99609 -30.9447 -2.26178
2.5731 -30.3098 -4.03866
3.73973 -30.3283 -4.97232
5.67493 -25.7485 -10.4593
5.5453 -26.06 -7.52077
5.39068 -26.8904 -5.09912
5.42453 -23.7807 -1.68569
4.54238 -23.7877 -2.92833
-1.2907 -21.0427 -2.78112
0.88689 -20.6286 -3.27894
2.75827 -20.4738 -3.69385
6.52632 -18.9523 -8.53143
5.64867 -18.2649 -6.62263
4.89279 -17.5534 -4.99689
2.36558 -14.8682 -4.2448
0.47498 -11.5999 -5.55669
2.03715 -11.0479 -4.58974
5.67068 -9.70302 -2.01335
3.75639 -8.98408 -1.85611
0.615665 -4.33151 0.983915
1.62912 -5.95294 1.00521
2.80129 -5.82264 -0.0616199
6.05713 1.55922 -0.773877
4.23856 -1.16589 -0.680638
4.47702 -2.36293 0.230546
8.39502 2.43927 3.42068
6.83061 0.628659 3.29103
5.27146 -0.63288 3.50712
6.45055 6.33942 5.06387
4.38747 4.17907 4.96698
3.15709 1.96974 5.2997
0.408998 -3.33523 7.41286
0.804686 -1.35312 8.62996
0.601223 -0.0351732 7.33313
-2.63618 0.258338 12.436
-3.18155 1.39198 10.561
-2.67493 1.31604 8.77204
-5.51774 6.53095 2.04808
-4.67089 4.82999 4.35514
-3.9472 4.15973 6.6603
-5.85886 9.29498 11.7862
-4.5775 7.33239 10.3434
-5.23485 7.00072 8.94903
-8.15331 11.9272 5.18094
-7.97123 9.79741 6.84445
-7.10784 10.1437 8.12508
-14.3762 11.3069 11.4473
-11.6175 12.0853 10.6668
-9.20453 11.5572 11.0465
-6.82248 12.142 17.734
-7.7059 12.4607 15.3108
-8.49856 11.3016 14.6888
-11.1106 7.83386 19.4842
-10.2571 9.34372 18.6114
-10.8431 10.179 17.5045
-16.7992 9.21643 16.3626
-15.4408 10.5502 17.6004
-14.1402 11.4956 18.7387
-19.3839 10.662 23.0376
-17.4337 11.7267 22.3854
-15.5807 12.5174 22.0794
-13.355 12.292 26.8315
-11.8961 11.2901 25.4611
-12.2454 12.2926 23.8958
-10.3992 14.1009 21.233
-14.8264 18.2399 19.7434
-13.3545 16.7105 17.7074
-11.0965 15.4482 17.6945
-6.08893 16.2691 15.6677
-7.70432 16.7422 14.7187
-8.90309 17.3746 15.273
-10.0193 20.0013 12.8509
-8.80825 24.1933 10.5709
-8.2633 22.319 10.4088
-5.72785 19.0919 7.11995
-5.83475 21.0417 7.78407
-3.43415 25.2705 7.98787
-4.25722 24.4701 7.08161
-4.72395 27.5138 3.37413
-3.97933 26.2008 3.64778
-0.939438 26.0416 1.58361
3.45728 24.9375 1.54061
2.24816 24.1589 0.983412
5.78338 22.364 3.18983
3.07632 20.6843 3.80062
2.14294 20.7189 2.59126
-2.06319 19.1588 4.32967
-1.47207 19.9739 3.05791
-2.88807 22.8361 -0.856267
-4.51095 22.1119 0.0607742
-4.46454 21.8373 1.60251
-7.94799 24.0566 5.67308
-8.52794 21.9462 4.1517
-8.08468 21.9475 2.78079
-14.1506 21.2256 1.20181
-12.157 22.4719 0.997705
-10.7208 23.626 0.531892
-16.733 25.7675 -3.01175
-14.8867 26.6295 -0.841749
-12.5045 27.0866 -0.117083
-7.80306 27.9032 -1.72838
-8.61194 29.8171 -0.0764368
-9.58136 29.2711 1.00446
-11.6973 28.1764 6.57147
-10.4467 29.7859 5.30722
-9.52415 31.3054 4.27634
-8.26583 35.7825 3.65879
-7.93217 34.7223 4.69124
-4.11048 37.0106 12.3113
-6.0378 36.4479 10.0006
-6.56794 36.7017 7.59964
-8.68656 42.954 8.2285
-5.89999 42.0309 8.06477
-4.58969 39.9521 7.24326
-1.09892 38.76 4.04662
-0.202514 39.8155 5.3092
-0.85826 39.9337 6.76889
0.673919 43.1043 8.43703
-0.972797 43.5933 7.84432
-5.05264 49.3894 5.34256
-3.192 48.0093 5.84395
-1.9436 46.5373 5.65489
-0.733952 51.197 6.43358
1.2716 49.9292 5.14193
0.845389 48.6688 4.31589
4.66423 46.1001 5.08663
4.05918 46.8255 3.90767
2.23979 40.3026 1.24777
2.75224 42.5107 2.6334
2.37537 43.9001 2.00994
-5.63793 45.7868 -1.86887
-2.85095 44.9709 -0.961052
-0.881143 43.7319 0.123353
-4.27135 40.2282 -2.49279
-1.75905 39.5265 -2.13775
-0.874741 40.8334 -2.34776
5.07648 42.5885 -4.40184
2.53415 42.4337 -5.89462
0.0762256 41.6315 -5.92556
-3.94012 43.8752 -9.74351
-1.99498 42.7393 -10.0925
-1.04499 41.1757 -9.42573
2.8117 41.0793 -14.5303
1.95827 39.7829 -12.734
0.94012 38.6644 -11.5448
5.69551 37.9154 -6.12848
3.90659 37.5624 -7.55839
2.2288 36.8864 -8.41367
-1.77099 32.7513 -10.8157
-0.753035 33.4558 -8.80213
-0.25885 34.2064 -7.09623
0.912311 36.5618 -3.7353
0.170717 35.3452 -2.06906
-0.477548 33.8844 -3.29976
-2.8765 29.9418 -1.84022
-2.28923 31.215 -1.23116
-2.79397 31.352 3.44755
-1.69631 30.8685 2.44543
2.0582 29.1411 4.78181
0.799284 28.6477 4.16508
-0.747824 24.1876 5.06274
-0.192813 25.3725 5.89417
0.389905 24.2938 10.309
0.81029 23.5279 9.01168
2.79449 18.7308 8.84273
1.66089 19.9444 10.055
2.13577 19.3568 13.8173
-0.780236 20.2742 17.5556
-0.556148 20.9039 16.1702
-0.169031 24.5824 15.3959
-3.01082 24.3697 12.8925
-6.9489 21.6335 14.1028
-4.40577 20.5325 14.6313
-3.26942 20.6525 13.5836
-0.946396 16.7403 12.1781
-2.49743 17.0729 12.1896
-7.26634 16.0207 9.94936
-5.76351 13.7196 10.8633
-4.85688 14.1334 12.0067
-3.28179 9.03606 16.9248
-4.12006 10.8882 15.2991
-3.18998 11.5787 14.2568
2.04076 7.80933 16.7348
0.741991 8.70686 14.9162
-0.146006 9.57307 13.2955
-0.395037 9.44706 6.2479
-0.765424 9.71177 8.86257
-0.440333 8.44739 9.66096
2.47518 3.95667 9.55934
0.420379 4.13603 7.85935
0.348419 5.55984 7.26203
-1.30207 9.03769 2.01838
-0.834875 6.95635 2.86112
-0.344928 5.18687 3.4923
0.780573 -2.39269 3.93973
-0.408259 0.120788 2.94698
0.441049 2.13072 1.54737
3.45384 6.12189 -4.88305
3.21017 4.083 -2.70342
1.97715 1.95654 -1.90767
0.648914 -0.647649 -6.37191
1.1521 -1.70262 -4.96353
2.20485 -1.24099 -3.93372
5.90131 -3.77378 -3.38737
5.33722 -3.23005 -4.7433
8.80109 0.607127 -8.97715
7.63535 -2.16775 -8.99216
6.98018 -4.47019 -7.94783
5.83093 -11.7548 -6.46794
6.94348 -10.0613 -8.54792
8.14984 -7.83577 -9.09377
14.5719 -5.30316 -10.1193
12.8854 -6.81863 -10.678
11.4371 -8.1475 -11.0151
9.69839 -11.5072 -15.5491
11.634 -11.451 -14.1491
13.0915 -11.0153 -12.8955
21.0736 -11.8767 -9.89466
18.6794 -12.8286 -11.3837
16.5437 -12.6273 -12.7801
14.1547 -15.5984 -20.3078
15.2863 -16.0973 -17.6744
15.6772 -15.4112 -15.2236
11.4475 -16.995 -9.46829
13.1903 -18.3082 -11.4999
15.2496 -18.5112 -13.0626
20.0588 -21.6409 -12.9111
18.218 -22.3024 -12.7389
17.1412 -21.8126 -13.7284
15.5109 -25.4165 -20.4931
14.4009 -24.2841 -17.4486
14.9449 -24.5793 -15.0234
14.0881 -27.7492 -13.1943
10.1788 -24.2896 -12.1762
10.8271 -25.1772 -10.6074
11.2746 -26.6358 -10.8197
9.32895 -29.5356 -7.46854
8.56028 -28.8835 -9.16237
4.36186 -31.9981 -10.1931
4.94447 -30.261 -9.43151
-0.732568 -29.5985 -10.4116
0.463558 -28.2059 -9.11856
1.4745 -29.6375 -8.24335
-1.87687 -32.9653 -7.88664
-0.297929 -32.775 -6.86333
1.52306 -33.808 -2.7901
1.3903 -35.02 -4.20515
6.96512 -41.2811 -2.45211
4.27286 -40.0967 -2.9529
2.38069 -38.6767 -4.08808
-2.62759 -40.0606 -5.16183
-1.65492 -41.0093 -3.77432
-0.767564 -40.2474 -2.7357
-0.399385 -40.2984 2.87898
-1.9607 -40.7049 1.73885
-1.971 -41.6536 0.580791
-4.75905 -44.7598 -1.22211
-7.3621 -41.7042 -0.265197
-6.08178 -43.7001 1.3989
-4.68564 -44.2042 0.779333
timestep
13.9079 -35.2952 0.164195
13.8435 -38.4965 -3.82003
13.4806 -36.99 -1.72403
12.7367 -35.8993 -0.335293
7.0026 -39.1838 3.78034
8.94719 -38.5103 2.72896
10.8166 -38.1331 2.09906
14.7383 -41.6829 6.64013
13.9856 -40.8844 4.5481
13.7282 -40.5864 2.61071
7.78807 -45.092 3.73437
9.67416 -44.1053 2.7283
11.447 -43.5761 2.02033
13.3602 -47.6366 -4.91813
13.4245 -45.2109 -3.37568
12.2578 -43.7944 -1.71563
7.31842 -38.6822 -2.12671
9.66333 -39.9064 -1.93805
9.70208 -41.1315 -2.80914
7.36856 -42.312 -9.11257
7.18035 -41.4675 -6.65865
8.34976 -40.5667 -6.29741
5.95473 -33.6658 -5.32464
6.6608 -36.1799 -5.12122
7.60346 -36.7645 -6.12694
12.0788 -32.4022 -9.69582
10.2854 -34.342 -8.98158
9.78494 -34.0194 -7.65277
8.69655 -30.8427 -11.6854
6.88481 -31.0058 -9.80491
7.42803 -31.1431 -8.47735
5.48244 -28.0401 -3.01334
6.18502 -28.4671 -4.76364
5.50811 -29.5392 -5.55456
-1.87425 -30.4925 -6.13389
1.02921 -30.906 -5.82803
1.71341 -29.7057 -5.3523
1.64021 -26.1943 0.901898
1.16261 -26.9892 -1.53706
1.396 -28.4816 -1.84748
1.09124 -29.2505 4.08296
0.918528 -30.9999 2.09976
0.0933538 -30.7038 0.847829
-5.50905 -24.4931 2.83401
-3.22146 -26.4049 2.71703
-2.94701 -28.4577 1.20721
-6.8963 -31.5429 -0.324206
-5.3573 -31.5127 -1.58573
-4.73947 -30.0536 -1.66146
-3.12134 -24.6152 -5.17442
-4.75565 -27.0872 -5.67719
-6.41244 -28.7525 -4.81282
-11.2085 -28.9649 -4.98189
-9.95433 -28.842 -5.9536
-14.0671 -24.792 -7.94764
-11.775 -25.2073 -8.15655
-9.88178 -25.8033 -8.25082
-4.84294 -26.8136 -13.2051
-5.64402 -25.6828 -11.3174
-6.46572 -25.2019 -9.59426
-6.66118 -21.5121 -8.66923
-8.34326 -18.2101 -9.87217
-6.64913 -18.1903 -10.4681
-2.69511 -15.7688 -13.2044
-3.55607 -15.8192 -11.3976
-2.77819 -11.8107 -6.30754
-2.44511 -13.2877 -7.51946
-3.10493 -13.0233 -8.92703
-3.73981 -5.66557 -11.2438
-4.03247 -8.61846 -9.81596
-2.65903 -9.2413 -9.75122
2.86631 -5.83231 -11.6256
1.16012 -6.37087 -10.1144
-0.287011 -6.52933 -8.81581
1.64415 0.590351 -8.65773
-0.28621 -1.34421 -7.37671
-0.662528 -3.69013 -6.35234
-0.657608 -8.94111 -2.13948
-0.782191 -6.65294 -2.4918
-1.17861 -4.71345 -2.7555
2.99177 -3.59865 -0.759191
2.00173 -1.79465 0.246484
0.13503 -2.06713 -0.298822
-1.91895 0.664491 6.8259
-2.27677 0.523613 3.84278
-1.39401 1.00015 1.51678
2.2408 3.43854 -2.18348
2.3882 3.8626 0.469202
1.9426 2.80002 1.41558
5.27231 0.460506 7.43907
4.23632 1.01501 5.05215
3.87067 2.45179 4.74789
7.1807 9.73761 8.52981
5.78687 7.37617 7.39409
6.06247 4.90943 6.75235
12.7311 2.91465 8.91666
10.6472 4.22958 7.7786
9.26171 3.92039 8.41158
10.2903 0.125322 12.5673
11.0277 1.92902 12.422
10.1964 3.19046 12.0695
15.3028 8.25562 11.8589
14.3926 6.28629 11.005
12.7553 5.93373 11.8187
7.90497 6.75817 11.1393
8.71004 7.54175 13.2343
10.2728 8.59371 12.8501
11.2617 14.3655 11.6408
11.4666 13.6462 13.7779
9.96797 12.2615 13.6516
7.17948 13.5641 11.3237
10.7984 19.6205 11.4268
8.74897 18.1882 13.1641
6.63768 16.7018 13.0734
0.85933 18.4133 14.3917
2.81435 18.9037 14.1712
3.49024 18.8094 12.7794
1.67957 21.4278 10.8286
0.97762 24.1214 15.5138
0.130869 23.2136 13.9038
-3.89294 21.602 14.4961
-3.4443 22.7824 13.025
-5.61631 26.6218 14.2041
-5.55857 25.862 12.8574
-2.89613 29.1694 10.9228
-3.98589 28.265 10.3251
-3.56972 27.96 6.61392
-0.171531 25.8792 4.40876
-1.68077 25.548 4.34085
0.399088 18.4124 1.76135
-0.304438 20.9238 3.80821
-1.44874 21.9083 3.32727
-4.06153 19.2552 6.4411
-4.23314 20.185 5.27227
-10.1186 22.1804 3.69801
-8.81258 21.182 4.77489
-7.54219 21.874 4.99226
-6.64001 26.6922 7.49224
-6.02513 24.3755 8.54262
-7.06371 23.2263 8.41075
-10.0448 18.2741 11.7063
-9.47546 20.4657 11.2848
-9.36945 22.5032 11.336
-7.1751 19.5452 17.2525
-9.30161 21.3694 16.3558
-9.78814 23.4092 14.9667
-9.62366 26.9517 11.1542
-10.2556 27.8642 13.5188
-9.70174 27.1571 14.7669
-7.25477 31.1938 20.7685
-8.47424 30.5069 18.9287
-9.45997 29.9691 17.3026
-13.5686 31.7007 16.6776
-12.355 32.0539 15.9063
-16.779 38.0893 16.7267
-13.9744 37.0794 16.7568
-12.4281 35.8186 15.2029
-9.68787 36.9946 7.29418
-9.33156 36.4723 10.1751
-10.0565 37.0388 12.5423
-7.85488 40.4634 15.0945
-8.26409 41.3085 13.4755
-9.445 40.8585 12.5969
-11.7997 43.4064 11.0085
-10.5899 42.8678 9.74557
-8.23847 39.6522 4.51975
-8.0608 41.6454 5.70959
-7.97884 43.0858 6.90301
-6.55668 44.9779 2.32677
-7.22509 46.9009 4.05019
-6.75668 46.4839 5.46703
-9.26566 48.1874 8.92214
-7.88311 48.6357 8.43897
-5.79336 53.1387 13.7153
-7.04037 51.6566 11.9425
-6.2693 50.6007 11.1015
-6.06 45.0686 17.8749
-6.53011 47.0027 15.6642
-6.12834 47.5091 13.2378
-3.90186 45.9414 7.95245
-5.7916 44.5793 9.35972
-5.63461 44.5045 10.8972
-3.46818 37.3793 15.996
-4.29749 39.5242 14.1519
-4.25733 41.4925 12.6524
-1.36329 43.6147 11.3526
-0.734165 42.415 9.56414
-1.43159 40.7437 10.2577
5.1033 40.7393 10.7059
3.0319 39.6227 10.7124
1.50524 38.3427 10.7429
5.22326 35.1235 16.7408
3.94192 35.581 14.8882
2.79965 35.7488 13.2161
-0.758834 32.5253 8.85482
0.785296 31.3383 10.139
0.931598 32.6951 11.6655
-1.03125 31.771 16.9976
0.930078 31.1655 16.1368
1.75554 30.4846 14.5694
-2.13249 27.4968 14.2614
-0.728285 27.6284 13.7938
1.33095 25.5627 9.95173
-0.191972 25.8021 10.442
-2.45443 23.1511 6.98767
-2.16561 23.2614 8.47562
-2.80892 19.3628 10.4084
-1.36654 19.8486 10.0807
0.12283 17.726 6.06402
0.136753 17.4199 7.52553
2.03094 13.4249 10.4685
2.32902 14.8845 9.07371
4.73699 13.7775 6.29442
3.30237 17.9079 4.38861
4.58157 17.0905 4.46407
7.55752 19.356 3.7537
10.6154 17.4008 4.91846
8.94326 10.1312 5.37568
9.21877 12.976 5.94146
9.59798 13.7695 4.63808
8.4891 11.385 0.545581
8.00255 11.4868 1.99216
2.80948 6.461 4.39223
4.00374 8.79168 3.20573
5.46281 8.73249 2.63129
7.66871 4.28853 -2.77076
7.26884 5.39451 -0.323585
6.36197 6.59943 -0.392885
4.25907 10.0353 -5.37706
3.60626 8.45639 -3.92008
3.12977 7.45156 -2.31787
-3.37074 6.36007 -0.574845
-1.40322 7.3683 -2.02292
-0.396533 6.23662 -2.44226
1.28988 3.96663 -6.70494
-0.330548 2.44548 -5.16797
-1.4486 3.23523 -4.50338
-7.87299 3.25447 -3.42586
-5.96513 2.13124 -4.03205
-4.49372 0.9519 -4.65821
-5.84017 -4.83917 -1.30645
-5.40007 -3.6476 -3.96438
-5.69094 -2.31916 -6.11901
-7.56722 -1.05121 -14.4786
-7.27541 -2.40232 -11.9486
-7.36317 -2.98784 -9.44462
-11.218 -5.87024 -10.8578
-10.0921 -6.7878 -9.5743
-8.66611 -6.52828 -9.86981
-7.16121 -11.0155 -10.81
-7.64042 -9.76701 -11.5991
-9.04315 -6.56485 -19.0413
-8.38524 -8.80242 -17.065
-8.40543 -10.4935 -15.1333
-13.1787 -13.7951 -15.1826
-10.3826 -14.748 -15.4638
-8.64257 -13.6782 -17.1183
-8.70549 -16.1694 -24.3269
-8.35646 -15.0843 -22.3507
-7.58454 -14.4558 -20.6491
-1.69871 -11.9256 -19.5737
-3.72786 -11.5278 -20.5668
-5.59086 -11.2239 -20.871
-7.19487 -5.57665 -24.3366
-5.85777 -8.18311 -25.0929
-5.6472 -10.7199 -24.6217
0.669348 -10.0857 -29.3508
-0.978021 -10.3928 -26.8619
-2.07322 -12.058 -25.2417
-2.93137 -19.2973 -24.647
-0.799071 -17.3873 -24.7183
0.0332889 -15.0714 -24.0524
3.68907 -12.8673 -20.902
3.65021 -14.8901 -20.9614
3.3727 -15.6955 -22.2311
10.4327 -20.074 -23.8573
7.07955 -19.3725 -23.9345
5.68009 -18.7961 -21.9042
7.17304 -20.7022 -19.1489
10.6822 -18.0794 -17.24
10.8127 -19.58 -16.0948
10.0868 -20.7339 -16.726
8.47255 -22.2027 -12.5242
8.36283 -23.1366 -14.2872
4.73628 -26.4374 -15.8075
5.50348 -25.629 -14.2797
5.46407 -25.4075 -9.0959
3.50396 -26.4691 -9.69001
4.20022 -27.4904 -11.2257
3.95684 -32.7227 -12.5716
3.35629 -31.1997 -11.4829
0.157728 -34.2248 -8.98899
1.76007 -33.245 -8.67774
-0.49657 -36.1073 -2.11606
1.1734 -35.5722 -4.49744
2.75557 -36.0698 -6.40831
4.20971 -38.0549 -11.5189
3.27646 -39.1983 -10.206
2.22322 -38.7535 -9.19098
-3.23848 -40.5157 -9.46375
-1.64595 -41.2568 -10.3252
-0.346337 -41.5623 -9.62241
-0.548233 -46.2747 -11.4801
2.51152 -48.4248 -10.2497
2.04477 -45.5585 -10.0185
0.968616 -44.9514 -10.7323
timestep
-4.63821 -48.5274 -2.0634
-4.46932 -48.7951 -6.90481
-4.33784 -47.2435 -4.6824
-3.60993 -48.0562 -2.99744
2.3972 -47.3376 -1.29345
0.929538 -46.8301 -3.02102
-0.561305 -45.878 -2.12318
-1.50456 -40.6632 2.98879
-0.687974 -41.5141 0.965914
-0.022753 -42.3635 -0.687021
2.95061 -42.8377 -7.54108
2.98274 -42.1788 -5.28261
2.60876 -41.7565 -3.34589
3.79405 -35.3171 2.48692
3.85534 -36.771 -0.189879
2.97968 -38.2117 -2.09089
1.55783 -35.624 -8.85564
1.35102 -36.0052 -6.16543
2.69978 -36.2253 -5.45413
6.7046 -30.589 -4.31169
5.83354 -33.0543 -4.64128
5.04837 -33.2503 -5.94911
6.56803 -29.5927 -12.1113
5.61849 -31.3088 -10.3035
6.29249 -31.282 -8.92648
10.6949 -25.4729 -7.6405
9.07161 -27.2595 -8.76108
8.19021 -28.0961 -7.85996
2.10882 -24.9508 -5.43395
3.98213 -26.0442 -6.87757
4.99321 -26.9773 -6.17729
1.47352 -29.2546 -0.932321
1.91224 -27.9112 -2.28746
2.47445 -28.4296 -3.59469
1.08506 -29.9484 -8.25225
0.517066 -31.9325 -6.24442
0.390243 -31.4054 -4.80392
0.0236373 -36.6089 -0.126052
-0.0784954 -34.2867 -1.35184
-0.422095 -34.5213 -2.80465
-3.03196 -39.3914 -1.23722
-2.69127 -38.4418 -3.706
-3.08704 -37.0029 -3.87722
-10.5826 -36.1819 0.299965
-7.81775 -36.3794 -0.617799
-5.85716 -35.3015 -1.86628
-6.04256 -30.972 -2.76536
-6.05161 -30.8641 -0.814537
-5.33042 -31.9661 -0.102941
-1.71948 -31.8557 7.84918
-2.88653 -30.9145 5.25489
-4.389 -30.4504 3.24503
-7.1762 -27.0259 3.37397
-5.65865 -26.9733 3.25665
-6.85945 -23.7585 9.04054
-5.323 -23.9589 7.31049
-4.40127 -24.2258 5.54733
-0.293002 -21.2172 1.3933
-2.22139 -21.0292 2.701
-1.57961 -21.9287 4.42429
0.452368 -20.2965 7.21469
1.41574 -16.5387 8.43196
-0.111206 -16.569 7.30645
-3.62679 -13.9774 5.3064
-1.78632 -14.3737 4.72105
-0.273147 -13.8647 -0.51796
0.483563 -12.6534 0.754664
-0.559489 -12.2073 1.75676
-5.4061 -6.34217 -0.0420086
-3.59005 -8.56188 1.398
-2.55543 -9.24061 0.528003
-4.0908 -6.91768 -5.50681
-2.63175 -6.89675 -3.7432
-1.55346 -6.64597 -2.06694
-3.41614 0.395671 -2.78605
-1.84369 -1.66311 -1.40518
0.113205 -3.25357 -1.68361
5.21969 -5.44851 -4.12071
4.38583 -3.60375 -3.05772
3.85858 -2.33922 -1.71862
7.40045 1.00074 -4.61519
5.86319 2.32002 -3.61476
5.54519 1.01337 -2.15409
4.47323 -2.98199 3.25234
5.92203 -0.407387 2.89202
6.39604 1.69839 1.55512
10.2499 5.75204 1.42272
8.14503 6.02355 2.9608
7.55111 4.69872 3.45447
5.14467 6.4004 10.1136
6.57561 5.66693 7.92666
5.86292 5.83667 6.63301
-1.52659 8.43801 7.80437
1.1619 8.00895 6.70874
3.2469 8.2554 5.45858
2.40739 11.1522 9.84188
4.85913 11.1108 8.87283
5.03727 11.0421 7.36404
9.84457 14.0235 4.08767
8.2852 13.5234 5.138
8.36813 12.5527 6.33556
14.8177 12.184 10.449
12.7189 12.81 9.59848
11.0698 13.6294 8.88145
5.56893 17.9194 8.77832
7.78154 17.3998 9.16946
9.70747 17.1499 9.41484
13.0647 23.0114 8.55447
11.639 21.3774 9.30752
11.6281 20.2111 10.8227
9.75849 21.1963 13.8225
13.7374 26.0855 16.7419
11.1364 25.8285 15.3568
9.00395 25.0243 14.306
6.01923 26.106 9.70344
6.79248 27.3562 11.0042
8.30172 27.2787 11.438
10.0854 29.9115 9.30004
7.84671 32.4093 5.36372
8.27249 30.7634 6.12874
8.05135 25.7771 6.00411
8.46445 27.1907 4.65858
6.69884 23.6041 1.9623
7.36772 25.0171 1.78811
7.46962 26.548 -2.69816
6.39881 26.3248 -1.69691
4.47163 23.285 -3.18862
4.43539 20.9306 0.985141
4.01184 20.7655 -0.440351
-3.16129 19.2497 -3.24759
0.071936 18.8124 -2.50798
0.480388 19.417 -1.17834
-1.851 19.5282 2.97999
-2.21436 19.5016 1.48103
-8.69982 20.7366 0.87953
-6.89306 20.2435 1.57514
-5.6314 21.1612 1.46544
-8.80231 25.2603 0.38603
-6.34965 25.5807 1.44141
-6.06089 24.7078 2.68199
-5.02461 25.9037 9.34872
-5.30835 25.2485 7.14075
-6.87272 25.9004 6.21978
-6.28489 32.7251 4.25976
-6.70964 31.2203 6.8177
-8.0799 29.2418 7.70794
-14.0403 31.0672 11.3737
-11.5819 30.2193 10.8166
-11.3332 30.339 9.32945
-15.06 34.0699 4.06061
-14.3569 33.5492 6.206
-13.7902 32.9153 8.01616
-15.2945 36.2735 10.7942
-16.011 35.0692 10.1076
-22.4671 33.0039 13.7523
-20.9175 34.9366 12.1881
-19.7027 36.0086 10.2408
-20.829 39.7854 4.62977
-22.1946 39.6065 7.31596
-21.9555 39.0679 9.81066
-21.4269 40.3412 13.9846
-23.0965 41.3613 13.7523
-23.8891 40.8761 12.5658
-26.8482 43.1377 11.2784
-25.4556 43.2949 10.0869
-21.7566 49.5552 10.6661
-22.0366 47.4134 9.7829
-22.4265 45.5391 9.66642
-16.8367 41.1198 7.51419
-19.0559 42.593 7.95727
-19.0558 43.8578 8.92641
-15.0269 45.486 10.7975
-15.6294 45.4694 9.32734
-10.4842 47.1391 4.67218
-12.537 46.6722 6.23905
-12.6276 45.4192 6.98334
-4.85499 45.6997 5.39887
-7.56696 44.7343 6.1285
-9.53188 43.2562 6.83822
-6.78818 38.6643 5.40427
-8.98775 38.6675 6.82923
-8.98348 39.6231 8.05147
-10.1784 33.2038 13.1314
-9.22988 35.9104 12.4661
-7.99196 37.3973 10.9752
-1.60156 39.7808 10.2473
-3.24488 38.657 9.44934
-4.33278 37.0678 10.0782
-4.97003 30.6248 10.5706
-3.53647 32.4434 10.7034
-2.27132 33.9437 10.7339
-2.93126 33.5706 4.08848
-1.64764 33.0756 5.91994
-0.504054 32.7802 7.55122
5.32204 33.2927 10.8185
4.49482 33.118 8.65922
3.30451 33.1822 7.04212
6.30714 32.9789 1.45597
4.2778 33.9936 1.9002
3.88735 32.7551 3.37594
4.00152 28.125 2.49755
4.97129 29.3338 2.48647
9.36009 30.0685 2.17051
8.39767 29.9255 0.989635
11.2453 30.0761 -2.52694
10.0655 29.1079 -2.39794
12.6391 25.3879 -0.550258
11.3482 25.6655 -1.38223
8.53246 21.9451 -2.18679
9.25721 22.6524 -0.990357
10.8785 20.0928 2.93857
9.79889 19.7331 1.38133
6.87449 17.2848 1.7236
3.08694 16.3119 -0.573365
4.48892 16.7525 -1.11064
4.67221 18.3916 -4.48883
7.66031 17.1292 -6.51491
9.28163 16.5819 -1.28295
9.12823 14.3697 -3.05133
8.03016 14.3019 -4.1257
4.2386 11.3135 -3.42266
4.91477 12.4644 -2.61889
4.14427 14.1867 4.30225
3.33829 12.8791 1.78294
4.44269 12.1434 1.03336
3.11123 5.10458 0.202698
4.14095 7.50087 0.331819
3.06203 8.44066 0.871934
-2.41826 5.37677 -0.611562
-1.00114 6.1665 0.884442
0.111429 6.87656 2.36154
4.12907 2.06289 5.78116
2.63014 4.07561 4.97895
2.13514 3.92303 3.59339
0.584269 1.77765 -0.938528
1.46547 0.0824652 0.917388
1.07165 0.570867 2.34622
-2.19801 -0.761141 7.57384
-0.984111 -1.52026 5.79436
-0.0153007 -2.46231 4.31045
3.73544 -9.37005 1.30212
1.73467 -7.53431 2.27697
-0.0901768 -6.15711 3.35806
-6.39395 -2.66161 2.97875
-5.08618 -4.80661 4.35518
-3.50153 -6.69828 5.01385
-6.11494 -9.16983 8.66122
-4.76884 -10.346 7.86172
-4.46113 -10.0765 6.37455
-8.65688 -10.1457 4.28302
-7.39969 -11.0629 4.24265
-3.81051 -16.8733 -1.22423
-4.90953 -14.3923 -0.0345775
-6.27293 -12.5424 0.879357
-8.17158 -6.15063 -3.5932
-6.95863 -8.82501 -2.9955
-7.33073 -11.3968 -2.68608
-10.1785 -16.9435 -7.03952
-8.91695 -15.3138 -6.03041
-7.67236 -13.9914 -5.32371
-1.31231 -15.5178 -7.12452
-3.41868 -14.678 -7.89591
-5.28909 -13.9295 -8.3209
-8.15695 -10.9425 -14.9157
-6.58813 -11.8019 -12.5529
-4.92974 -13.7203 -12.0091
-0.855322 -10.0455 -16.1648
-0.515564 -12.5734 -14.671
-1.58544 -14.6744 -13.6209
-1.88335 -21.638 -16.2
-1.13332 -19.8704 -13.9496
0.0315968 -17.9405 -12.7867
4.0044 -17.169 -9.49576
3.71952 -19.0136 -10.0207
3.30758 -19.2226 -11.4406
8.535 -22.4318 -17.7621
6.55025 -21.3489 -15.0842
5.52206 -22.0122 -12.8221
8.75217 -23.2461 -11.3708
7.7223 -25.785 -15.3
9.09161 -26.8507 -14.4419
9.2828 -26.5985 -12.9916
11.3526 -30.2612 -10.3112
11.1347 -29.7635 -12.1999
13.6958 -31.8204 -16.0202
12.4251 -32.2963 -14.6925
8.04966 -37.2981 -15.3233
8.85205 -36.0535 -13.6183
10.6361 -35.618 -14.2772
14.7729 -38.9796 -15.5385
13.0701 -38.1981 -15.7418
10.6276 -39.3899 -19.6987
10.5037 -39.9853 -17.899
4.01868 -45.5363 -15.1053
6.27321 -43.8511 -16.3712
8.2494 -42.9584 -17.71
12.1071 -43.1269 -21.5116
10.6878 -44.4878 -21.4854
9.20583 -44.1593 -21.1647
4.37899 -45.5895 -25.6448
5.79973 -44.857 -24.524
6.64809 -45.6009 -23.5292
8.0307 -49.1022 -26.9179
12.034 -46.7586 -24.476
9.94096 -48.8534 -24.4073
8.55764 -48.5457 -24.9273
timestep
-7.50104 -35.6399 27.102
-9.16267 -30.5447 24.5636
-8.44416 -32.8574 25.8016
-8.46819 -34.8504 26.1938
-14.7249 -33.8812 23.1821
-12.4638 -34.6882 23.4363
-10.6806 -35.4514 23.3247
-8.46417 -39.3837 17.2124
-9.32988 -37.735 18.5308
-10.3173 -36.4973 19.6783
-15.5048 -32.5215 18.3386
-13.9234 -33.9787 17.3924
-12.46 -35.1529 16.66
-13.1408 -40.6065 11.6136
-12.5396 -37.6401 11.9198
-11.7458 -35.5084 13.0371
-10.1086 -30.6773 7.91816
-10.0432 -32.6037 9.70821
-11.3603 -33.4469 9.87958
-10.5569 -37.2996 6.06402
-12.7568 -35.8612 6.03616
-12.3129 -34.3464 6.27583
-18.827 -31.8944 8.05288
-16.1802 -32.483 8.03536
-15.4013 -32.1177 6.79765
-10.9088 -26.5923 5.32725
-13.0893 -28.2236 5.3289
-13.3998 -28.9526 6.6445
-18.9865 -27.1774 10.9014
-17.4494 -28.213 9.03464
-16.0146 -27.6781 9.10872
-16.1377 -30.4814 13.6975
-14.612 -30.5178 12.4227
-13.9826 -29.1847 11.9192
-6.60643 -27.3739 11.7317
-9.51237 -27.3211 12.4688
-10.1786 -28.6303 12.1507
-8.64822 -33.986 16.655
-9.40153 -32.6563 14.4534
-8.6107 -31.338 14.2589
-6.3051 -30.587 8.8579
-5.24489 -31.9683 10.9438
-5.33555 -31.1752 12.2623
-5.05068 -24.2396 13.3635
-3.49764 -26.6697 14.0549
-2.60687 -28.4705 12.5804
-0.388056 -25.7361 9.04255
0.639587 -27.3084 9.36601
0.562541 -27.8868 10.7083
6.24606 -30.3105 16.6834
4.90128 -28.3395 14.7908
3.36774 -27.236 13.1846
4.35936 -22.9102 12.9794
5.38082 -24.0428 12.703
5.59643 -22.4047 18.126
7.1161 -22.6494 16.4772
8.21311 -22.7263 14.89
13.2642 -25.3245 18.0092
12.4243 -24.6883 15.8888
11.7866 -24.0459 14.1324
11.7571 -23.9069 10.4072
13.3494 -20.8674 8.0561
13.2747 -20.383 9.86368
11.4529 -18.503 13.6317
12.5175 -17.4875 12.2706
16.4477 -13.8992 11.1545
15.944 -14.355 12.9379
14.3741 -14.3348 13.3664
9.46408 -8.29204 13.8696
11.655 -10.6717 14.7054
12.5925 -11.0013 13.6133
11.1332 -8.67101 9.61751
11.6835 -6.62515 10.6955
12.7165 -7.4048 12.1775
19.2645 -6.75121 13.644
16.5145 -5.85097 14.5718
14.4663 -4.43236 13.7144
12.5632 -0.5101 18.1516
13.1419 -0.693384 15.9465
13.8411 -0.781352 14.1269
14.6476 3.7562 8.45797
15.4024 2.56138 10.2984
14.8742 2.376 12.1685
11.6168 6.44036 19.2237
12.911 5.43967 16.7173
13.2497 5.2163 14.1576
8.90162 6.57605 13.9664
9.97713 7.1797 11.5571
11.4494 7.30138 11.6541
15.3294 12.7842 8.71651
14.0903 10.4342 8.81825
12.7161 10.3613 9.58074
7.04491 16.4365 6.67793
8.86966 14.5536 8.05004
11.0869 13.4044 7.92277
11.9599 16.6251 11.4081
13.7657 16.8271 9.48409
13.3564 16.467 8.14182
17.8877 17.9114 3.74886
16.1554 17.7135 4.51554
15.6478 18.245 5.8358
18.4402 20.8602 8.11036
18.0202 22.5758 6.64118
16.1941 22.0803 5.89809
10.7406 21.1603 4.09141
11.9756 23.2119 4.00991
13.7265 22.9238 3.11965
16.2303 20.6802 -3.17187
16.2452 22.0524 -1.41251
15.1771 23.3007 -0.403019
13.9776 26.0729 -2.71276
7.31437 28.7968 2.91755
9.60012 28.7267 0.88111
11.3376 28.0757 -0.889808
9.59657 30.0814 -5.87864
9.79018 31.1289 -4.27113
10.998 30.9307 -3.24459
12.0238 34.5938 -2.8695
7.4146 35.4427 -4.37949
9.04575 35.6292 -5.19069
9.81616 35.788 -9.79476
8.5931 36.9378 -8.71971
5.19096 39.4379 -10.8634
5.36721 38.0156 -10.5186
3.11362 34.1765 -12.6194
3.28976 35.7286 -12.8719
0.659142 36.0053 -15.4531
-4.06518 37.1166 -15.4948
-3.07603 36.3099 -14.7104
-5.90042 29.1069 -15.1791
-4.80692 32.0503 -15.7725
-4.83813 32.9726 -14.6107
-6.40426 30.5682 -10.8119
-5.2178 30.482 -11.7444
-1.91001 25.9608 -8.95665
-3.3445 27.1084 -9.43748
-3.96896 27.128 -10.7551
-6.03964 24.6561 -15.1375
-6.27646 23.4896 -12.7789
-5.21203 23.6593 -11.7015
-0.941188 20.9883 -7.58375
-1.85183 21.0927 -9.77172
-2.74521 20.9153 -11.5405
-10.0458 17.722 -11.2684
-7.15335 18.0662 -10.6936
-4.85413 17.7043 -11.6144
-4.70527 14.4252 -18.1065
-4.65174 14.9278 -15.5444
-4.88431 16.3949 -15.138
-3.63465 20.0161 -17.6406
-5.85742 20.2822 -18.3106
-6.63416 18.4763 -17.8753
-11.0264 16.6886 -19.3741
-9.48981 16.4381 -19.3198
-4.77317 12.3102 -25.2601
-6.6703 14.2839 -24.1286
-8.05891 16.019 -22.7187
-10.9811 23.4615 -21.9678
-10.2269 21.3308 -23.8992
-9.67945 18.9131 -24.4421
-12.2618 19.8968 -28.6917
-10.5871 19.0401 -29.0137
-9.42222 19.4058 -28.1647
-7.12945 20.298 -31.3257
-7.61326 21.9306 -30.3696
-12.1225 25.8528 -28.2814
-10.3691 25.7448 -29.7983
-9.15526 25.3668 -31.2931
-7.73733 29.379 -37.0358
-8.99441 27.7746 -35.3251
-8.22581 27.9429 -34.0123
-6.48032 31.9606 -31.7862
-6.88204 31.4713 -33.2404
-4.332 34.69 -38.8992
-5.59055 34.3826 -36.585
-4.83589 33.4221 -35.6877
2.4088 34.3285 -39.4521
0.237467 34.0193 -37.499
-1.18002 34.1254 -35.3632
-3.44372 34.7739 -30.8064
-3.06838 36.927 -32.2587
-1.85622 37.1716 -33.1887
0.899771 45.4249 -34.0941
0.798431 42.6281 -32.9114
0.301516 40.1995 -32.3952
-0.348015 36.605 -28.8281
1.14702 37.8432 -27.7725
0.34281 39.5087 -28.5844
-3.16305 44.9951 -26.7812
-1.31704 43.6839 -26.6237
0.288104 42.6049 -26.2125
0.540101 43.1202 -20.5378
0.285043 41.0054 -21.598
1.57637 40.8177 -23.1164
6.88755 39.8926 -27.0796
5.78051 38.687 -25.4374
4.30808 38.34 -24.1455
0.30596 34.837 -23.6306
2.28364 34.4217 -22.5877
3.47755 35.6513 -21.6556
4.96388 35.1034 -17.0333
5.25973 34.597 -18.4725
8.99666 31.4944 -17.8893
7.47596 31.5291 -17.8925
5.84768 28.1919 -14.9046
6.69468 29.4015 -14.8387
7.95934 29.9027 -10.5598
8.55971 29.0238 -11.604
11.8542 26.1798 -10.0837
10.5703 26.7104 -9.54295
8.90776 25.6014 -5.05903
10.5732 25.4779 -6.01693
13.1322 23.0312 -4.813
13.3758 18.6935 -6.90479
12.5663 19.3533 -5.69646
11.8429 16.0759 -4.02918
12.0746 16.3998 -0.262848
10.6078 17.3926 4.60804
12.8265 15.4405 4.2719
12.4912 14.609 3.03697
11.8543 10.1218 3.4507
11.2002 11.2521 4.1944
6.58454 8.55702 9.4152
7.95872 10.1732 7.43197
9.22033 9.6022 6.93233
11.6506 2.7339 7.83747
10.7664 5.27131 8.07176
9.45256 5.85023 7.59864
3.39325 2.95206 8.59735
5.38029 2.38374 7.55742
6.75669 3.27716 8.63784
10.7585 2.04569 14.2819
8.61995 2.33021 12.8799
8.75963 1.69791 11.4695
11.6106 -1.87013 8.80809
11.6179 -2.07331 11.4381
10.2535 -1.74019 12.1276
5.87788 -4.55635 14.3824
7.62261 -4.36619 15.9378
9.35016 -4.09907 15.0256
13.1346 -3.69427 21.1309
12.7257 -5.27326 18.6664
11.6486 -6.55666 16.7604
5.58836 -12.1702 19.6953
8.3625 -10.8856 19.452
10.4555 -9.92051 18.3124
11.8993 -14.053 20.5848
13.2119 -13.4445 19.4262
12.5092 -13.0275 18.1491
8.98529 -15.3953 16.349
10.0278 -14.5271 15.6891
9.52333 -14.1481 7.04964
9.06495 -13.4063 9.9016
8.70414 -13.1928 12.2822
4.50332 -7.39254 12.495
4.28713 -10.2107 13.2459
4.933 -12.4555 12.1357
1.47888 -18.0604 12.4794
2.29784 -16.2944 11.3062
2.61761 -14.8194 10.2176
3.4914 -14.8517 3.52674
1.91561 -14.5573 5.32317
0.7992 -14.1061 6.90883
-7.86646 -14.0275 9.40262
-5.13484 -14.2347 8.08044
-2.79918 -15.1545 7.59938
0.725098 -20.9253 10.5041
-0.949543 -19.8836 8.39054
-2.00713 -18.6493 6.5108
2.50208 -23.4018 2.88068
0.530505 -21.2133 2.54314
-1.87638 -20.6677 3.31405
-6.83334 -22.1277 4.34572
-5.67377 -23.255 3.27969
-4.39769 -23.4367 3.67491
-0.19673 -30.7181 7.71714
-2.04643 -28.5279 5.74708
-3.42318 -27.104 4.2739
-7.05903 -28.1257 4.83966
-7.17578 -26.4677 0.420689
-8.76515 -27.6486 0.472696
-9.36896 -27.7477 1.78479
-9.70032 -32.2614 3.93517
-10.8375 -31.189 2.70245
-14.8857 -32.8041 -0.203743
-14.237 -32.1473 1.48702
-17.4075 -29.5717 4.60308
-18.8111 -31.1623 3.94317
-17.4093 -32.4207 3.63368
-17.0806 -35.7465 6.73669
-18.0266 -35.9314 5.07811
-19.6823 -39.4729 2.08429
-20.4304 -37.8308 2.72403
-25.3539 -32.7314 2.21948
-25.0366 -35.4513 3.45685
-24.1622 -37.8157 3.19052
-26.4951 -42.4629 3.75129
-27.6982 -41.0756 3.16442
-27.1935 -39.9626 2.36901
-30.1854 -36.8082 -2.52094
-29.3875 -38.2855 -1.37916
-29.7903 -38.307 0.195838
-31.5107 -43.2141 0.227298
-35.1041 -43.1326 2.48225
-33.4357 -41.0483 1.43626
-32.0292 -41.2841 0.852008
timestep
-7.4939 -16.0523 30.4581
-8.23083 -20.2632 33.8479
-8.12726 -18.4081 31.9222
-7.73401 -17.4507 30.2045
-2.42799 -22.6278 28.7258
-4.2452 -21.1553 28.6019
-5.69523 -19.9349 28.3017
-8.28483 -17.1273 22.6467
-7.39419 -19.0138 23.8587
-6.56472 -20.6493 24.639
-2.29776 -20.0175 18.5789
-3.54942 -21.3849 20.0101
-4.56935 -22.0029 21.6712
-7.67032 -27.2909 25.2265
-5.4413 -26.6963 23.3601
-3.55229 -25.6483 21.7646
-0.794474 -28.3226 15.9956
-1.75413 -27.9105 18.4321
-3.21163 -27.418 18.4895
-5.6185 -32.8553 14.1923
-4.01618 -31.4349 15.7403
-4.81754 -30.2318 16.409
-10.909 -31.2448 20.0513
-9.44532 -30.2238 18.1301
-8.30564 -31.1664 17.6518
-7.73923 -36.0762 16.1274
-9.73307 -34.8467 14.8619
-9.64566 -33.2857 14.7487
-15.8643 -29.8262 14.8403
-13.5236 -30.7477 15.3914
-12.5842 -30.9692 14.1961
-12.6375 -26.0885 14.2917
-10.82 -26.749 14.4095
-10.6075 -27.8164 13.3532
-3.98762 -27.4985 9.55441
-6.71525 -27.0438 10.4343
-7.12603 -26.9562 11.9352
-2.6586 -23.8449 16.7772
-3.92305 -25.4548 15.0966
-4.85209 -24.8022 14.0442
-0.409609 -26.5162 11.9336
-1.12836 -23.9557 11.628
-2.5686 -23.8071 11.2508
-8.84524 -24.1039 7.22414
-5.86016 -23.7566 7.54408
-3.35358 -23.4498 7.5405
-1.67879 -19.1128 9.15564
-1.68181 -19.0027 7.18226
-1.32699 -20.3459 6.56608
4.26112 -24.0987 3.51324
3.50407 -21.4823 4.73424
2.06147 -19.3783 5.24133
3.98293 -14.8808 4.9588
3.41222 -15.997 4.04208
2.82408 -15.8386 -2.90004
3.74358 -15.2009 -0.841467
5.02746 -15.336 0.644841
10.2247 -14.1505 -1.93315
9.57629 -13.6809 0.30279
7.93264 -12.8517 0.220703
6.64406 -11.1363 -2.87726
6.28408 -8.53252 -5.81815
6.425 -7.56109 -4.28322
6.43307 -3.91357 -0.925445
5.1768 -4.42103 -2.3641
4.79209 -2.26504 -7.00342
3.60934 -1.49397 -5.75874
3.00756 -2.2496 -4.61212
-0.547496 -5.24787 -1.49063
-1.37672 -4.22966 -4.37717
-0.800359 -2.87078 -4.78724
-3.01594 -2.14783 1.0387
-2.17705 -1.11512 -0.866529
-1.4175 -0.0508924 -2.36763
-1.61264 5.49733 -7.33706
-1.12873 4.34918 -4.72292
0.0993217 3.28791 -2.71042
6.04589 3.63912 1.61729
4.17719 4.51873 0.752883
2.39412 4.76283 -0.0439773
-2.19723 9.20767 1.36447
0.00995154 9.08747 1.68707
1.64853 8.10637 1.38677
8.01308 6.35738 1.46795
6.14796 8.3339 2.47171
4.31317 9.63717 3.72893
7.27203 11.1155 8.02683
4.63181 11.3786 8.15979
3.98128 11.7775 6.84546
3.71783 18.6568 5.24545
3.23184 16.2048 5.89991
4.19895 15.536 6.80652
10.5444 20.105 10.5274
7.64111 19.5464 10.1176
5.90673 17.7519 9.52277
6.17264 17.3563 14.7203
3.74038 16.8728 13.7451
3.45751 17.7264 12.4546
-1.85876 18.8769 14.3442
-0.120342 19.4362 15.087
1.05361 20.1446 14.3026
3.57134 26.7466 14.9926
2.10418 25.0803 15.7938
1.50323 23.3056 16.3348
-0.947014 20.8441 21.4072
-1.38228 22.4587 19.7124
-1.7394 23.8221 18.3189
-5.28904 28.3076 21.523
-4.04858 28.1943 19.6095
-3.56978 27.0027 18.2221
-4.61455 29.0711 15.0633
-0.652523 33.1331 12.8539
-2.36354 31.0698 11.5723
-3.87116 29.1165 11.347
-6.93478 26.671 5.79807
-5.94352 27.81 7.12882
-5.00293 27.2127 8.2132
-3.28727 24.6602 5.89305
-4.26243 22.3209 1.85521
-4.56971 24.1888 2.42276
-6.51552 27.9033 -0.316385
-6.82142 25.9747 -0.19874
-7.62326 25.227 -4.90534
-7.40656 24.2659 -3.59634
-7.81968 19.8403 -5.54014
-6.81925 20.9573 -5.53073
-4.68984 21.1872 -8.67629
-6.69507 22.1078 -12.6429
-6.34231 20.7949 -12
-3.64305 16.4866 -18.3092
-4.73261 18.9364 -16.2901
-4.84905 18.5613 -14.8394
-1.92299 14.8621 -13.7502
-1.80067 16.3394 -13.925
4.4014 18.8181 -13.1789
2.68679 17.8703 -13.194
1.83649 17.6298 -14.3998
4.65841 17.1408 -19.1652
2.36802 15.7707 -18.69
2.19884 15.2967 -17.1922
2.26213 8.3978 -17.3972
3.12844 10.5511 -16.8023
4.06098 12.1724 -16.2221
10.3108 7.99024 -20.9746
8.64287 10.2544 -19.8427
7.21128 11.7618 -18.3247
8.98521 18.5003 -17.2154
8.26645 15.909 -17.3415
8.47223 15.3283 -18.8283
15.9307 15.7881 -20.209
13.636 16.1148 -20.3585
11.735 16.1923 -20.5648
9.8613 18.0507 -24.3897
10.6952 16.808 -24.2091
13.0397 10.765 -29.2219
12.5378 13.7896 -28.9503
12.3396 15.7719 -27.3838
18.7691 20.4415 -29.0492
16.6871 18.3895 -29.211
14.3023 17.9879 -29.8873
14.8047 17.1949 -34.5701
13.308 18.4874 -34.5243
13.22 19.3832 -33.1908
12.2086 22.6644 -34.9897
10.7304 22.1053 -34.0573
7.1134 19.1148 -30.3638
6.98052 20.3144 -32.372
7.12368 21.1407 -34.0454
5.64407 23.3677 -38.6736
4.11471 21.4497 -37.6458
4.02624 21.6036 -36.1959
3.2419 17.6364 -34.0162
2.28435 18.5863 -34.7162
-0.856427 21.9262 -29.396
0.824535 21.475 -31.2724
0.109589 20.5989 -32.3306
-8.53444 21.2165 -33.3386
-5.66004 22.0348 -33.1283
-3.16603 22.1997 -32.9964
-5.22288 22.233 -27.8776
-4.82665 24.4527 -29.1826
-3.56831 24.5866 -30.0602
4.89862 26.0679 -28.2744
2.0294 26.5215 -28.4765
-0.545661 26.0806 -28.1937
-3.79399 25.0354 -22.2482
-3.51129 26.2407 -24.0841
-2.21478 27.3467 -25.0198
-2.64507 34.4409 -23.628
-2.08294 32.2261 -23.0728
-1.6482 30.4107 -22.835
-7.11696 27.2067 -18.9841
-4.96439 27.8899 -19.5372
-3.06895 28.3186 -20.0334
2.71945 28.9194 -17.6465
1.03696 27.5722 -18.5413
-0.0545175 26.283 -19.4717
3.01054 22.5607 -22.6121
1.24234 21.8147 -21.3169
-0.111083 22.4541 -20.0143
1.92825 21.9819 -15.8403
0.542408 22.1537 -16.3103
-3.05421 21.7534 -12.9759
-1.92559 22.7231 -13.4455
-1.52334 26.8123 -10.3125
-1.35487 25.2455 -10.5055
-0.27067 23.5234 -6.24378
-1.30928 24.5233 -6.83093
-3.6752 27.6246 -3.92448
-2.45944 26.5759 -3.83226
0.132049 25.9298 -0.0116914
-1.9029 25.7993 -0.121272
-3.71949 27.8667 2.56572
-2.82759 30.9664 6.35756
-2.01866 30.0715 5.32604
1.48334 29.0234 6.00355
0.319828 26.9357 8.95622
-2.71428 25.7894 12.6436
-2.06525 23.4682 10.9476
-0.626672 23.5889 10.3728
2.69852 20.5699 8.90802
1.1952 20.4171 9.1638
-2.71043 14.5046 10.9898
-1.55227 16.6772 9.46532
-0.00546322 16.9409 9.73937
4.5619 14.2187 10.8222
2.17779 12.9629 10.8768
1.15504 13.3858 9.7537
-3.06897 8.58802 7.00302
-1.03393 9.39696 6.33352
0.0137848 10.0915 7.87104
6.0046 6.5958 7.00353
3.95275 7.54649 8.15733
2.81655 7.65266 7.14239
0.836945 2.4885 2.5602
1.52658 4.68179 3.69806
2.41014 4.55948 5.02324
6.71088 0.792367 8.0258
5.63306 1.25792 6.06298
4.33676 1.43737 4.56417
3.71669 1.53695 -2.95342
4.10522 -0.213827 -0.562875
3.73982 -1.15451 1.82482
0.576848 -3.64724 7.0695
1.26104 -4.48092 4.25459
2.98269 -4.78196 2.42201
6.56782 -7.89576 3.62641
5.62437 -8.75635 2.11291
4.96261 -7.87249 1.11444
1.34066 -10.7099 -0.30219
2.20471 -9.55263 -0.779145
0.781423 -6.15217 -8.89685
1.19982 -7.27645 -6.1407
0.723183 -7.9266 -3.74984
-4.174 -5.69001 0.878393
-4.29262 -7.63546 -1.2962
-2.83709 -9.14771 -2.8564
-3.56265 -13.1273 -7.57673
-3.96152 -12.8326 -5.35043
-4.48931 -12.492 -3.45945
-10.2999 -15.5495 -1.99173
-8.35403 -14.4205 -1.3237
-6.52287 -14.0391 -0.657994
-8.69946 -21.7711 0.119203
-6.46219 -19.9197 -0.365748
-5.59895 -17.514 0.139537
-2.99077 -13.8694 5.74782
-2.83743 -16.5605 4.63729
-2.78531 -18.2107 2.68664
3.05977 -19.0239 -1.56359
1.58572 -20.0096 0.767425
-0.324784 -20.9858 2.06917
-2.60849 -27.077 3.16844
-1.39523 -25.5613 2.69574
-0.984788 -24.3692 3.54992
1.46992 -21.457 9.68319
1.22945 -24.7907 8.72581
1.0984 -25.7806 6.36504
1.62209 -29.345 5.34156
2.52368 -32.906 9.0414
1.0329 -33.3966 7.95859
0.218516 -32.2756 7.40556
-4.84479 -31.7152 8.69883
-3.05129 -31.936 9.4229
-0.503677 -33.9287 13.1083
-2.00171 -34.6062 11.9398
-5.65932 -37.5248 10.9198
-4.18339 -39.0781 11.7459
-3.28284 -37.9091 13.0429
-3.51829 -38.385 17.4823
-2.13886 -38.986 16.4864
1.98507 -40.1122 18.9062
0.691106 -41.0872 17.8682
0.873112 -46.7956 12.5016
0.419058 -45.4014 15.1289
0.298436 -44.8765 17.6061
0.423626 -47.0022 22.4743
0.0610468 -48.1073 20.941
0.844337 -48.1359 19.6246
2.32552 -54.2857 17.4993
2.43328 -52.4547 18.2324
1.31922 -51.8316 19.1424
2.11494 -55.5531 22.9155
-2.79562 -55.6449 21.7253
-0.440565 -54.3394 22.7867
0.798173 -54.4486 21.8787
timestep
8.16198 -33.1124 28.2337
11.039 -33.9239 25.8476
9.2032 -35.3939 27.2249
7.73112 -34.1544 27.2014
10.0441 -31.3912 20.8984
8.755 -32.7984 22.0885
7.83045 -33.9208 23.4388
3.62675 -38.6064 24.3783
5.39578 -37.8141 23.1085
6.87009 -37.2964 21.9317
1.43967 -40.0098 17.4716
3.39869 -38.9171 18.1161
5.18048 -38.0394 18.5563
11.5921 -39.8321 18.1037
9.71334 -38.1137 16.5519
7.65527 -36.8575 16.0664
5.36979 -31.1861 12.1633
7.06053 -33.1082 12.9498
6.55099 -34.4813 13.2244
3.7136 -38.5436 12.7356
3.90616 -37.2415 10.3986
5.32146 -36.5683 10.285
8.45937 -35.0423 4.11079
7.68771 -36.3922 6.29074
6.27939 -36.0829 6.6698
0.55628 -36.2819 2.19915
2.59365 -35.2834 3.47792
3.56364 -36.384 3.83473
1.66022 -41.163 1.81769
4.22947 -40.5921 2.17347
4.55305 -39.1153 1.73031
0.508607 -38.8211 -3.09159
0.979135 -38.3061 -1.24949
2.37982 -37.545 -1.04892
5.0891 -30.868 -1.70199
4.01903 -33.4467 -2.4418
2.77949 -33.8639 -1.50558
-3.7 -31.1112 -0.466611
-1.13657 -31.8726 -0.128214
-0.376088 -31.772 -1.44376
-4.34691 -29.5947 -5.28694
-1.81895 -28.8538 -5.04394
-1.22832 -28.8647 -3.63647
-0.980709 -24.2931 2.67065
-0.999141 -25.1596 -0.139713
-1.77371 -25.2635 -2.65206
1.6423 -21.9248 -4.66068
-0.0846108 -21.1758 -4.61181
-1.14767 -22.2138 -4.88193
-5.01774 -23.4718 -12.5232
-3.47712 -22.0981 -10.5007
-1.92924 -21.5809 -8.52278
-0.237813 -17.2311 -7.12674
-1.3892 -17.8416 -8.06408
-6.89186 -16.2446 -10.5393
-4.7346 -15.4721 -10.3908
-2.7835 -15.0853 -10.1169
-3.32612 -9.74403 -14.3393
-2.11852 -10.998 -12.7793
-1.32699 -11.6842 -11.1121
-1.60005 -8.74882 -8.58802
-2.91545 -5.00895 -8.87838
-1.33706 -5.1133 -9.81864
1.42288 -2.33756 -12.3713
1.94653 -3.49758 -10.8017
0.854848 0.923969 -8.32591
2.66241 0.415937 -7.92652
2.99363 -1.11872 -7.90591
4.16418 -6.82439 -6.06376
4.42732 -4.01812 -4.37578
3.46505 -2.79989 -4.63529
4.73064 2.29036 -0.436582
3.9607 2.08261 -2.57781
4.86647 0.353222 -3.0365
11.7431 -2.26127 -5.33168
9.87484 -0.738718 -3.67224
8.4481 0.231762 -1.83354
13.8509 3.01102 -2.64995
12.0621 3.10898 -1.24919
10.4438 3.07965 -0.126814
6.93934 6.62691 3.92132
9.21432 6.44624 3.86606
10.5454 5.67005 2.64796
16.3646 5.96499 -2.05527
15.2872 6.38009 0.650538
14.285 6.13657 2.93709
15.2374 6.79869 10.1243
14.673 6.0181 7.68378
15.0924 7.04606 6.51693
20.1391 11.9739 8.16167
17.8428 10.8197 7.55925
17.5292 9.4674 8.25811
20.9995 9.78934 16.0743
20.3056 10.4247 13.3061
18.2488 10.1495 11.8862
16.8669 10.2948 16.0851
14.9288 11.5467 14.8243
15.5042 12.1474 13.5776
16.3205 18.152 16.2008
16.1436 16.3739 15.2519
15.764 16.0849 13.825
14.8028 17.0274 7.3636
15.6613 17.6566 9.47264
16.5969 18.3385 11.0234
22.8338 19.4443 10.1314
20.9327 20.6018 10.801
19.0198 21.4021 11.0376
20.6589 24.8915 8.82396
18.6992 26.0183 8.81703
17.6676 24.6991 9.933
13.9424 24.88 9.20763
8.30278 28.0982 13.5335
9.27133 25.6846 12.2705
11.4118 24.2903 11.9173
15.3055 22.478 15.2739
13.5373 21.6411 15.1679
12.6582 21.3458 13.9014
9.95645 18.522 13.3724
7.14592 21.4771 10.148
7.57047 20.9374 11.8829
5.17461 23.3926 15.9511
5.03842 21.9608 14.5881
1.21375 19.7423 12.7503
1.73558 21.0795 12.848
-0.79703 25.0064 12.0491
-1.07077 23.6684 12.7876
-4.70769 22.8023 12.5263
-7.73073 26.2117 11.2597
-7.07795 25.0322 10.5598
-7.58675 21.278 6.70724
-7.8414 24.4502 5.87555
-6.99739 25.5084 6.78653
-5.34218 29.4215 5.20964
-6.20903 28.4064 4.5501
-2.56394 26.0167 -0.388566
-3.25536 26.673 1.21378
-4.82261 26.7752 1.43009
-9.43732 25.5294 -2.04199
-7.93197 23.6777 -0.791906
-6.33511 24.0831 -0.753724
-1.32573 20.5401 -0.913922
-2.84074 21.549 -2.44003
-4.18518 22.5513 -3.60164
-3.54159 17.4513 -8.79904
-5.56467 19.232 -7.5398
-6.54177 21.1749 -6.32779
-8.86922 25.9965 -6.11675
-10.078 24.0452 -7.61306
-10.0648 22.5643 -7.00831
-16.2757 20.6648 -5.1673
-14.4401 20.6473 -6.47566
-13.0579 20.401 -7.85453
-13.9282 18.2735 -11.9863
-13.6179 19.6592 -11.4431
-10.2329 24.6862 -13.5394
-13.1306 24.2061 -13.2883
-14.7577 22.3583 -13.9346
-21.9096 21.1663 -14.1272
-19.7931 22.5242 -15.7093
-17.4065 22.8025 -16.6243
-14.3422 23.9002 -22.2397
-15.7478 23.382 -21.0791
-15.7388 24.103 -19.641
-14.2225 27.6375 -18.53
-16.0094 27.797 -18.9997
-21.7688 30.0406 -22.6691
-19.5896 29.7405 -21.9773
-17.6355 29.4815 -22.0572
-12.4643 32.9749 -25.8634
-14.4899 31.34 -24.9596
-15.0372 31.705 -23.5744
-17.2188 35.6629 -24.5621
-16.5345 35.1704 -23.1756
-16.9836 40.7281 -18.3129
-16.8367 39.1762 -20.4724
-17.3941 37.7097 -20.3417
-24.2178 35.2498 -14.9954
-21.9674 36.2411 -16.7897
-20.0561 37.6692 -17.6549
-24.1856 39.2748 -14.9954
-22.0874 40.773 -14.7277
-20.6742 40.112 -14.7557
-26.0274 37.2244 -9.72665
-23.3459 37.4511 -10.9483
-21.219 38.5936 -11.242
-16.4901 41.3935 -6.32115
-17.246 40.4587 -8.25791
-18.2018 38.7855 -8.9251
-17.275 32.4729 -10.1764
-17.4941 34.0032 -8.41141
-17.6363 35.5284 -7.03349
-20.1828 35.2948 -0.398425
-18.5867 35.2057 -2.01062
-17.1061 35.6968 -3.28274
-14.931 31.6278 -0.331522
-13.4581 33.2806 0.0338909
-14.0975 34.7737 -1.17343
-11.4822 41.2041 -1.51291
-11.7118 39.0248 -0.959527
-11.1428 37.1879 -1.49696
-8.01902 35.904 1.86219
-7.97727 36.0774 0.330779
-3.51137 35.1731 -0.577067
-4.80077 34.3092 -0.470841
-2.75583 30.1966 -1.47145
-3.14236 30.9526 -0.232044
-1.73815 29.6078 4.04041
-1.06377 29.6109 2.64064
3.30632 27.6491 2.47746
1.88342 27.3853 3.08081
0.43814 23.8216 5.57621
2.29772 24.5627 5.48924
5.16021 22.2558 6.49451
7.03241 26.1856 8.32046
7.56846 25.1243 7.32497
10.8183 23.2677 7.34246
11.6806 20.4532 9.5849
8.00875 15.2861 10.5716
9.80538 16.2715 8.47461
11.1915 16.6404 8.94245
14.6156 13.1362 9.34373
13.3051 13.382 8.58391
11.7561 10.8287 3.90907
12.2069 9.29067 6.3405
11.7706 10.0262 7.62558
10.7893 10.9853 12.0374
9.96588 8.50649 11.566
10.7581 7.73494 10.473
4.63506 4.53481 8.92212
7.06184 4.71538 8.92269
9.10713 4.68999 8.94072
12.4823 1.76465 3.04994
11.5471 3.21556 5.08707
10.4429 2.71297 6.00021
8.94247 -4.36387 6.87988
9.08868 -1.7404 6.51127
10.3059 -1.08511 5.87776
14.5902 -2.68242 0.943368
12.4999 -2.87939 1.9039
10.6525 -2.86064 2.49454
10.1598 -9.90114 -1.23813
9.15492 -7.15821 -0.727787
8.42127 -4.90185 0.192192
4.5293 0.217753 2.54327
4.28521 -1.80958 0.456321
4.7324 -4.18961 -0.313352
2.52518 -8.82009 0.35402
1.48579 -7.52428 -0.760581
2.26297 -6.46316 -1.62195
0.256322 -6.24863 -5.81635
-0.232623 -6.01629 -4.42375
-2.36622 -12.7295 -6.41184
-2.27638 -10.8116 -4.05271
-2.97109 -8.49071 -3.39476
-10.0072 -4.48403 -1.88537
-7.49859 -6.18252 -1.91446
-5.96722 -8.06156 -1.05196
-10.8029 -13.7204 -3.37648
-9.13497 -12.4068 -2.38777
-7.75846 -11.4088 -1.3765
-8.88555 -14.8056 4.24204
-7.80858 -14.3986 2.18053
-6.38706 -14.3004 0.669048
-7.00003 -21.9363 3.12507
-5.76591 -19.5705 1.75482
-5.28245 -17.8663 0.00284287
1.86211 -18.6536 -1.43742
-0.742826 -18.1233 -2.5629
-3.15288 -18.8816 -2.99881
-8.12416 -17.1047 -7.04593
-6.10482 -19.2515 -7.07113
-5.08458 -21.0865 -5.48675
-6.21755 -26.0757 -3.94976
-5.88812 -25.7938 -5.83223
-4.93006 -24.7235 -6.36588
1.55662 -25.2192 -7.36395
-0.998313 -26.6005 -9.32632
-3.50984 -26.6839 -9.38348
-5.77553 -28.6639 -11.5772
-6.51622 -32.8774 -12.3816
-6.094 -33.2077 -10.4919
-6.45342 -31.8966 -9.77927
-8.04537 -32.7033 -4.72285
-6.736 -33.1089 -6.2267
-3.05461 -36.3021 -4.22866
-4.88767 -36.0802 -4.79484
-5.728 -41.9042 -6.66248
-6.45274 -40.5099 -5.02792
-5.62488 -39.5932 -3.38774
-6.14528 -42.3215 0.510079
-4.6383 -41.5537 -0.242639
-1.62098 -43.1103 -3.96488
-1.89315 -43.4749 -2.17327
-0.386358 -51.2033 -3.20575
0.05875 -48.6981 -1.63974
0.621175 -46.2262 -0.877086
4.47444 -42.7281 -2.55015
4.66622 -44.695 -2.6402
3.58317 -45.6742 -3.11016
4.20659 -50.1895 -7.83189
3.87446 -48.7787 -6.57548
4.9366 -48.1565 -5.74811
8.99137 -46.0435 -7.60707
6.85913 -42.9027 -6.27867
6.63834 -44.7057 -8.53316
7.05994 -46.1642 -8.18495
timestep
18.477 -24.982 -9.30169
14.9643 -26.1427 -12.5934
17.3729 -25.9805 -11.5234
17.357 -25.8577 -9.60558
18.5414 -33.4664 -9.19026
17.6336 -31.3254 -8.77308
17.0563 -29.5072 -8.37372
11.8036 -27.6853 -4.51503
13.8918 -28.7448 -4.73527
15.7531 -29.4387 -4.8657
12.1205 -35.8529 -3.19235
13.8202 -34.3038 -3.55131
15.3784 -33.0909 -3.98418
19.4911 -35.5502 0.726729
19.0601 -35.9647 -2.23359
17.7868 -36.0584 -4.4081
14.0986 -40.0503 -3.34299
13.8028 -38.3072 -5.37741
15.0549 -37.918 -6.19296
17.0871 -38.9721 -11.5232
14.4529 -38.3913 -11.0801
14.1603 -37.4038 -9.88767
10.2085 -31.984 -12.8038
12.1731 -33.815 -12.4798
11.7875 -34.9933 -11.4902
6.39021 -32.5878 -11.1777
7.16824 -35.0774 -10.5101
8.12057 -35.7717 -11.4969
10.13 -39.4534 -14.4073
7.47807 -39.0848 -14.6304
7.05161 -37.6594 -14.5713
0.541226 -37.5148 -14.6011
2.29823 -37.4563 -13.829
3.4188 -36.6151 -14.3633
2.65343 -29.3253 -13.6389
2.86378 -32.0173 -14.8186
2.42763 -33.069 -13.8465
-1.94423 -32.6884 -8.2157
0.0869792 -32.8081 -9.98818
-0.226735 -32.2181 -11.2813
-5.19589 -30.6583 -9.66464
-4.24536 -29.7189 -11.9661
-2.74533 -29.4767 -11.8337
2.3991 -27.2112 -10.2244
0.141553 -25.3766 -10.9305
-2.30973 -25.6795 -11.4156
-4.23412 -21.8754 -14.5991
-4.53693 -21.4835 -12.6621
-4.76956 -22.6659 -11.7889
-10.6695 -18.775 -10.0337
-10.2858 -21.7513 -9.75373
-8.45902 -22.8601 -11.1829
-9.68876 -22.3813 -15.7251
-9.25325 -21.4093 -14.6299
-7.80736 -14.3421 -15.3873
-9.02689 -16.2706 -14.996
-10.2371 -17.8146 -14.6505
-15.6768 -16.9558 -12.0193
-14.3858 -16.2466 -13.749
-13.1681 -15.5441 -15.1894
-13.3118 -11.7975 -14.7793
-13.609 -9.36906 -17.9251
-11.8704 -9.54295 -17.4077
-7.40563 -8.22914 -16.7505
-9.00865 -7.27771 -16.2577
-9.8534 -4.30086 -19.286
-10.0826 -3.296 -17.6985
-8.96951 -3.49562 -16.6524
-11.7444 -6.37997 -12.9835
-9.52309 -4.09418 -12.0792
-9.22222 -2.88825 -12.9261
-8.60404 2.23371 -7.593
-7.87446 0.680367 -9.18532
-7.26958 -0.562948 -10.5496
-2.33516 -0.779928 -15.2567
-2.80617 -0.179605 -12.3169
-3.4807 -0.421304 -9.84086
0.659312 3.70958 -11.6389
-0.120702 2.80132 -9.70271
-1.02641 1.87784 -8.29783
-1.3898 2.03928 -1.89466
-0.879614 3.72653 -3.40248
-0.520643 4.17415 -5.23606
-0.71804 10.0171 -8.32617
0.66882 8.73343 -6.03757
1.71452 7.05661 -4.38502
4.65356 4.86007 1.8465
4.17307 4.92255 -0.809656
3.83206 6.23015 -1.29945
7.06319 10.4727 3.58883
5.52781 8.84268 2.22348
6.20505 8.10346 0.994338
13.5263 10.6529 0.33471
10.9042 9.32916 0.733408
9.80911 7.51061 2.11937
11.8168 3.06877 1.719
10.0874 3.09138 3.72672
10.1029 4.51489 4.48699
14.625 2.99438 4.67857
14.6325 4.96773 4.88768
13.4479 5.34431 5.846
14.7183 6.96408 12.3538
14.064 7.53894 10.1775
13.7554 8.18725 8.39153
13.0929 9.2557 4.31029
14.66 10.9887 4.66629
14.6477 11.4308 6.59009
13.6892 12.8576 12.6421
15.3456 12.9658 11.1272
14.2293 13.6321 9.73953
15.9337 16.9828 9.53465
18.4859 15.5835 14.8881
16.3095 17.4305 14.5322
14.3327 17.8778 12.8946
9.20849 21.3173 11.9281
10.6224 20.857 13.2116
12.1474 20.9381 12.9627
13.5223 24.2706 14.0017
13.5692 27.5886 17.732
12.3497 26.2001 17.0781
8.4403 23.5691 16.4768
8.64369 25.5565 16.48
5.11725 28.6856 15.2816
5.37674 27.5033 16.1721
1.46844 25.1944 17.4868
2.14786 25.4672 16.0606
-0.0805682 24.4289 13.2491
2.19075 24.6575 9.1181
1.29413 23.5952 9.85749
5.30943 22.9971 13.2297
4.20662 20.3436 11.8264
3.54267 20.5037 10.4359
0.432049 17.4045 11.803
1.43526 17.3971 10.5822
-3.93082 17.2351 6.84402
-2.38699 17.8913 7.74216
-0.898349 17.3996 7.62689
3.81621 16.5677 4.50032
1.47735 15.8719 3.65892
0.145395 16.704 4.00868
-3.11239 14.0161 -1.6768
-2.64243 15.4699 0.106409
-2.65209 16.9204 1.46714
-11.1059 17.8681 -0.898675
-8.46017 16.8811 0.248274
-6.44586 17.8468 1.42746
-6.92935 22.007 7.19489
-6.89268 21.3431 4.64954
-7.53963 20.0398 4.30034
-11.716 18.042 8.03508
-12.639 18.7245 6.0555
-11.1909 19.8477 5.28214
-12.0344 23.9912 3.68624
-11.6818 23.5812 5.19376
-8.02782 28.3939 10.2354
-10.499 27.1683 9.10737
-12.3906 26.6315 7.48541
-19.225 24.1378 10.7503
-17.5639 26.3393 9.62622
-16.0344 27.7216 8.07929
-18.8417 30.2399 4.85294
-17.2642 31.3117 5.20831
-16.759 31.2163 6.6397
-15.8491 35.0555 7.31618
-17.2933 34.5627 8.30408
-22.5829 32.685 11.9473
-20.578 33.7276 11.6508
-20.638 34.6814 9.96065
-20.2009 36.8448 4.89924
-22.2862 37.236 6.38341
-22.0565 37.4041 7.86325
-26.0477 38.9306 9.65376
-24.536 39.1939 10.0995
-22.2043 36.3709 16.2899
-23.5073 36.4175 14.0056
-22.9806 37.6897 13.246
-16.4354 40.0209 11.1486
-17.6473 40.6216 13.8182
-19.3502 38.7925 13.7011
-15.7596 34.9764 12.2725
-17.2333 34.5242 14.5096
-17.5624 35.8225 15.1955
-13.418 33.8261 22.6164
-14.5687 34.8892 20.1527
-15.0434 36.1258 18.0095
-13.5021 41.8086 17.3407
-12.0078 40.029 17.7066
-11.7446 38.1697 18.1646
-7.04036 35.4501 15.3009
-7.85552 36.1476 17.3083
-8.27402 37.1737 18.9748
-8.41899 36.5914 23.9704
-6.32225 36.695 23.0543
-6.12691 38.3381 21.9378
0.471625 38.9161 22.1302
-1.53583 39.5765 21.1471
-3.20345 40.1452 20.5518
-2.30722 45.8544 17.2575
-3.36564 43.8674 17.3758
-3.12893 41.9642 17.2607
1.3339 42.0791 17.9968
0.611079 41.944 16.7093
3.66332 41.5678 13.2405
2.68814 40.6126 13.9174
3.17176 36.0714 12.9836
4.12394 37.191 12.9788
8.1803 36.7812 10.8043
7.11239 35.7029 11.0241
7.91076 31.6637 8.87949
7.97285 32.1116 10.2491
9.8644 29.9023 13.9987
9.68974 29.2574 12.1548
8.85682 25.6071 11.9052
5.78906 24.7144 8.7555
6.45369 23.674 9.6455
7.10536 20.094 8.23628
4.88959 17.0744 8.06404
2.96113 12.4478 6.35708
4.64956 12.6067 8.62337
5.85992 13.4409 8.4552
10.2193 12.1047 8.3984
9.13463 11.794 7.43099
9.56644 4.27793 8.50219
9.99201 7.19396 8.24449
9.06366 7.96757 7.36116
4.19686 8.17517 6.24213
5.30897 5.87387 5.6031
6.2618 5.38106 6.66344
5.56093 -0.314699 10.8481
5.62341 0.706667 8.76347
5.90298 1.6589 6.96274
7.47643 0.882874 0.116509
7.01332 0.28695 2.67171
5.78203 0.926426 3.17933
0.356879 -0.909266 -1.12262
1.87904 0.246403 0.737033
3.3849 0.273743 0.300626
7.57266 -0.230825 -4.42765
5.23814 -0.152182 -4.14775
3.42886 0.260809 -3.41499
1.66693 -4.09187 -10.7889
1.39267 -3.06531 -8.01269
1.2492 -1.45496 -5.99328
-5.86153 -0.818444 -1.49267
-3.44386 -1.34316 -3.22388
-2.23066 -2.55761 -5.09666
-3.24566 -7.32389 -7.34994
-2.1575 -6.1895 -8.29932
-2.58467 -4.82079 -8.24024
-4.12507 -4.60042 -12.5633
-4.88415 -4.54065 -11.2865
-9.31652 -11.299 -13.5771
-7.77866 -9.12948 -12.0465
-7.36142 -7.21873 -10.3046
-12.0702 -5.28936 -4.4831
-10.3365 -7.27754 -5.819
-8.50144 -8.658 -6.94861
-10.9008 -14.6188 -6.03007
-9.17636 -13.3142 -5.36204
-7.86687 -11.8423 -4.87642
-3.76049 -10.8883 -1.08319
-4.52976 -13.1105 -1.65722
-4.48227 -12.7711 -3.5795
-1.61187 -16.8846 0.0418785
-3.69978 -17.3607 -2.07611
-4.41704 -16.5262 -4.4206
-4.18236 -17.7585 -13.0685
-4.77989 -17.8572 -10.0688
-5.54827 -18.1916 -7.54207
-11.4905 -20.86 -2.94085
-9.11196 -20.853 -4.61713
-7.13881 -21.3407 -6.11222
-3.59451 -25.4729 -6.22025
-5.46401 -25.8035 -6.71943
-6.23909 -24.799 -7.4961
-7.12812 -25.5548 -15.388
-8.54429 -27.102 -12.6061
-8.07498 -26.9608 -10.125
-9.25272 -29.7014 -7.81098
-11.3314 -33.3396 -9.55495
-9.66348 -34.156 -9.29675
-8.722 -33.4235 -8.33622
-4.21892 -35.5445 -6.79094
-5.30242 -34.8342 -8.33016
-3.89694 -34.5745 -13.0913
-3.48505 -35.7753 -11.5797
-0.360472 -40.3297 -11.0959
-0.962081 -39.3583 -9.12934
-0.59465 -37.6204 -9.88416
3.51095 -35.2926 -8.77556
3.13771 -36.9471 -9.75929
4.8738 -40.9519 -11.0804
5.90505 -39.4968 -10.2287
9.35296 -37.4941 -4.22491
9.81604 -37.8542 -7.17837
9.70963 -39.1468 -9.40318
13.3066 -43.2403 -13.2236
12.5238 -41.7279 -12.4879
12.1744 -41.6053 -10.9202
16.2557 -42.8424 -5.79037
14.8234 -43.0331 -7.16647
15.0271 -42.4307 -8.56975
19.3611 -44.7934 -8.50954
17.7347 -44.281 -13.0513
19.0544 -42.7992 -10.945
18.6013 -43.22 -9.57747
timestep
10.2629 -43.34 20.6591
10.5642 -38.8679 22.5113
11.5263 -40.8957 21.142
11.0665 -42.4178 19.8959
8.28803 -41.0383 14.5264
10.067 -41.9872 15.4327
11.7148 -42.8096 16.1946
14.8173 -46.8315 11.5454
15.0131 -45.1002 13.0147
14.7757 -43.6026 14.2815
17.9907 -37.2422 11.8735
17.604 -39.1138 13.2561
16.9329 -40.4866 14.5777
16.8086 -45.1038 21.7356
17.0986 -42.689 20.0976
16.8783 -40.8712 18.3583
12.0366 -37.3193 17.8725
14.6489 -36.7164 18.4093
15.3985 -37.5832 19.4871
14.4097 -34.9862 26.1521
15.5632 -36.1808 24.2211
14.7482 -36.0515 22.8886
10.4131 -30.4035 21.4928
11.9139 -32.1619 22.8205
12.9961 -32.845 22.063
13.9015 -32.1454 16.7358
15.097 -30.698 18.5871
14.221 -30.1979 19.6961
11.0424 -23.675 18.4734
12.7486 -25.6835 19.098
12.129 -27.0949 18.9395
9.02429 -30.3471 17.0184
9.00631 -28.7431 16.0152
10.2928 -27.8415 15.7323
11.6251 -25 9.14763
11.0933 -26.5594 11.501
10.0436 -25.9882 12.4381
4.77422 -22.3201 8.98096
6.29644 -23.3638 10.9869
7.72967 -23.7943 10.465
10.005 -19.5848 4.94501
8.6716 -21.4174 6.37031
9.11506 -21.4197 7.8699
12.3848 -16.6096 13.1002
11.262 -18.12 10.8118
9.89673 -17.7863 8.68234
12.1763 -14.5256 5.11328
10.7981 -13.7671 6.06778
9.63204 -14.6834 6.58355
1.93811 -16.1784 2.48802
4.59855 -15.6647 3.68037
6.67465 -14.216 3.98776
6.88547 -12.6958 -0.480397
6.23816 -12.2464 0.790914
3.25991 -6.05836 1.18324
3.32905 -8.23864 0.438499
3.18695 -10.0588 -0.0580539
-1.93652 -13.5308 -0.970043
-0.691711 -11.7637 -1.77808
-0.0649299 -9.96034 -2.05537
-3.08845 -7.60444 -2.44916
-4.29917 -4.01133 -3.63667
-2.74143 -4.54877 -4.5653
1.46458 -5.52059 -6.58007
0.687314 -3.77465 -6.01699
2.2886 -2.51049 -9.90499
3.01192 -1.15813 -8.72295
1.9986 -0.738793 -7.71653
-2.84288 0.818379 -6.22493
-0.648702 3.01538 -7.2727
0.176653 2.47219 -8.44928
4.01768 8.70568 -9.241
3.74893 6.33031 -9.3518
3.33246 4.44516 -9.42609
6.83512 2.1594 -15.1623
7.05505 2.00968 -12.1381
6.86328 3.48266 -10.1573
12.6283 3.24428 -5.94312
11.2937 3.8034 -7.85435
10.3007 4.70002 -9.33415
12.4312 7.65698 -14.5908
10.8077 8.19843 -13.2076
11.8218 7.01654 -11.8812
19.0427 8.76379 -12.5306
16.5116 9.4099 -11.1924
14.491 8.75515 -9.73964
16.3275 15.2106 -7.03476
15.1689 13.4331 -8.6729
14.3477 12.1762 -8.21194
9.6113 12.3609 -9.8393
9.80122 12.6595 -7.1677
11.0911 13.3512 -6.73187
15.2539 17.8582 -3.62154
12.3294 17.5422 -3.65823
10.9778 15.462 -3.43764
10.3668 14.5268 1.92793
8.56596 13.5186 0.357166
8.25023 14.4277 -0.881262
8.29908 17.807 3.33728
9.09047 18.3777 1.72213
8.46988 18.104 0.346876
9.53503 21.1831 -4.9989
8.22798 20.6145 -3.24544
8.83629 21.2855 -1.50018
13.9822 24.4231 0.994741
11.8781 24.5501 -0.0154913
10.1235 24.8537 -0.832622
11.1068 30.2471 -5.19034
10.7361 29.3561 -3.15057
9.32056 28.2752 -2.268
5.7647 29.6055 -2.74613
1.22449 28.5 -8.96996
1.83391 27.7166 -6.13926
2.48145 27.9563 -3.59473
4.46241 22.7865 0.134254
3.4253 24.1657 -0.78403
3.73011 24.5977 -2.20705
3.987 21.0691 -3.49176
3.59155 16.6948 -5.31796
2.24508 17.8551 -4.31705
-2.14088 19.1016 -3.2336
-1.32508 17.3012 -2.96936
-3.08201 13.1469 -1.93275
-3.49496 14.2074 -2.88499
-7.87232 13.3702 -4.87337
-7.1591 13.6723 -3.48526
-9.06369 11.4488 -1.18198
-10.7606 7.14781 -1.87825
-9.65072 7.96554 -2.50744
-10.4464 11.2376 -6.41905
-9.02622 8.39922 -6.87203
-9.49311 7.22015 -6.16651
-10.2799 3.04229 -7.39155
-9.47511 4.03392 -8.14769
-10.7235 1.04389 -13.0113
-11.4225 2.8179 -12.3937
-10.6568 4.01038 -11.7286
-8.88446 8.5532 -11.3478
-11.023 8.22668 -12.8903
-12.1075 7.30311 -12.4898
-17.8198 5.84154 -14.5094
-16.4303 7.64096 -14.0443
-15.3246 9.11298 -13.4237
-22.1194 7.06047 -10.796
-19.6475 8.7706 -10.5013
-17.7812 10.438 -10.7309
-16.7107 16.2543 -6.80981
-17.3456 14.7446 -8.89371
-17.991 13.4199 -8.47423
-18.5175 13.4347 -2.52922
-19.8141 13.5286 -4.4792
-20.9515 13.7977 -6.09218
-25.2004 16.1224 -5.20279
-24.611 15.2461 -6.25946
-28.8006 14.3234 -13.3793
-26.6976 15.9194 -11.9108
-26.0426 16.6093 -9.51812
-30.5026 21.8297 -5.1787
-29.2104 21.1197 -7.77966
-28.4732 19.4081 -9.4581
-30.4127 16.9934 -13.8989
-30.5566 18.9239 -13.8402
-30.8018 19.6641 -12.4656
-33.6926 22.1829 -13.5705
-34.5017 20.5193 -13.1049
-40.0256 16.1895 -13.0037
-38.5578 17.715 -12.0584
-37.5501 18.3095 -13.6117
-41.4546 21.714 -11.8029
-40.0518 22.3437 -14.0497
-39.593 21.2309 -14.9179
-40.1862 22.0409 -19.6169
-39.1031 22.0546 -18.5551
-38.3387 29.0121 -16.888
-38.4398 26.3549 -16.6857
-38.0258 25.6296 -17.904
-32.7937 32.3558 -18.8355
-34.7737 30.1746 -19.3689
-35.0917 27.7414 -18.9596
-30.6046 28.3238 -21.7514
-30.478 26.6528 -19.8001
-31.3875 27.1404 -18.6315
-27.7091 32.3211 -11.917
-28.6806 30.4567 -14.0725
-29.0227 29.098 -16.2855
-22.4742 30.4726 -17.1228
-24.3061 29.1854 -17.8247
-25.5141 28.0774 -16.8272
-24.6768 21.322 -16.545
-24.7633 23.343 -15.3396
-24.5128 25.1132 -14.5121
-24.4493 25.3791 -8.06397
-24.2649 26.5512 -10.0237
-23.0236 25.3178 -11.188
-20.1298 26.9361 -9.29834
-18.8328 24.9594 -9.13569
-20.251 23.5655 -9.33912
-21.4828 17.702 -6.05596
-21.295 20.053 -5.87977
-20.0745 21.4483 -6.1681
-15.9024 20.57 -4.34583
-16.5081 20.6494 -5.74519
-13.5898 19.1763 -9.28863
-14.0707 18.6892 -7.91457
-12.3008 15.002 -5.38683
-11.8545 16.0227 -6.36713
-7.4532 16.3984 -7.42122
-8.43183 15.3103 -7.90572
-6.47371 12.86 -11.1747
-6.57717 12.5768 -9.75181
-4.94825 10.1964 -6.06424
-4.07601 10.4399 -7.80773
-1.47292 7.92881 -8.83344
-1.74908 6.85876 -13.59
-2.62607 7.33354 -12.3971
-6.11883 5.89289 -11.3723
-5.6366 3.28309 -8.7331
-7.30344 4.6382 -3.14722
-5.09795 5.89641 -4.61866
-4.40089 4.80316 -5.41278
-1.5916 2.70297 -2.26873
-2.23408 4.11034 -2.39166
0.792807 9.46794 1.82879
-0.445179 7.12068 0.935558
0.0840627 6.47562 -0.433257
6.62734 4.92777 1.51148
4.23283 4.83271 0.36912
3.72473 6.28703 0.135482
3.86555 11.781 -2.75613
5.37961 10.5499 -1.52328
6.21002 9.01095 -0.745818
12.9108 6.44114 0.154065
10.3887 6.6272 -0.47727
9.64885 7.81307 0.122058
14.2476 12.4398 3.06204
12.5631 10.5081 2.19113
11.6434 10.8559 0.981441
17.2293 13.8715 -1.66129
15.1276 13.0242 -1.82504
13.4127 12.2889 -2.11226
15.8291 4.64287 -5.00765
14.0505 6.82273 -4.11764
12.8256 8.97048 -3.86886
5.88259 10.9454 -7.69609
7.84505 8.75701 -6.9316
9.48736 7.95117 -5.19055
4.60995 5.99562 -4.93584
5.78197 5.46042 -3.52647
7.28611 5.18203 -3.79746
9.32949 1.35263 -5.18912
7.98355 1.57682 -4.6963
10.1191 -4.03018 -0.91489
8.56492 -1.47982 -0.277988
6.72426 -0.05473 -1.45753
2.11558 1.94737 -3.78072
2.13191 0.828486 -0.929362
3.88593 0.567053 0.857059
2.39252 1.09951 7.66118
3.05359 -0.672386 6.2803
3.88218 -0.115788 4.72326
9.87216 0.853032 7.54571
8.42325 -0.411384 6.31511
7.28905 -1.6181 5.20961
4.43926 -4.29631 11.8439
5.63979 -4.85844 9.22966
7.06153 -4.77856 7.13542
11.8594 -10.377 4.86658
9.13471 -9.22057 5.03837
6.90714 -8.40726 5.99746
-0.201072 -9.29561 6.07042
2.17154 -10.0741 7.72432
4.68956 -10.8677 7.83651
8.36056 -12.8844 11.2526
6.68024 -13.8976 11.0469
6.05534 -13.8871 9.67808
6.56655 -19.5932 3.86504
5.65928 -18.159 6.98516
5.12979 -17.5054 9.39204
6.69313 -18.876 12.6894
6.47615 -22.0312 15.1611
8.25773 -22.4119 14.4897
9.13607 -21.2371 14.3114
13.7225 -20.3161 15.2485
12.8088 -21.8907 14.579
14.9243 -26.3036 13.2752
14.8925 -25.0771 14.784
17.9999 -28.3213 20.6945
17.162 -26.5328 19.4229
17.2422 -25.5626 17.7775
20.6658 -22.9563 17.2313
20.9196 -24.7438 17.1207
22.4317 -26.2111 21.4615
22.6465 -26.9632 19.7957
26.0127 -32.1503 16.3462
23.329 -31.1561 17.3495
21.3284 -30.3709 18.7719
17.8032 -33.127 23.5787
18.7469 -32.8425 21.8005
20.3095 -32.6654 21.548
25.1944 -34.4113 23.4313
23.4897 -35.2263 23.8747
22.3825 -35.5322 22.9367
21.4442 -40.0005 22.9646
16.6648 -39.9914 22.7106
18.8114 -38.2129 21.9491
20.1696 -38.4991 22.7372
timestep
-15.2444 -26.3609 15.5356
-11.8501 -29.1208 18.0675
-13.2298 -27.9775 16.0578
-14.0644 -26.7636 14.7324
-10.73 -22.9836 9.27916
-12.0898 -24.4894 10.4037
-13.0946 -26.0265 11.0908
-17.2026 -29.1051 6.13764
-15.1248 -28.4196 6.89476
-13.4745 -27.7236 7.75086
-12.6986 -29.1861 1.68467
-11.3484 -28.8467 3.50704
-10.5982 -28.5341 5.29706
-6.36992 -30.6297 0.604693
-6.6424 -28.5863 2.82674
-7.05358 -27.2827 5.07601
-1.82218 -27.2009 8.20927
-4.21098 -25.9052 8.7281
-5.02245 -25.2999 7.60281
-2.88633 -19.3315 4.19506
-4.18082 -20.9415 5.85174
-3.39159 -22.2216 5.92825
3.61104 -22.4421 4.35875
1.00527 -22.0646 4.50955
0.331139 -21.9651 5.88946
5.87115 -22.2422 8.2545
3.71127 -21.205 9.35756
2.84043 -20.4249 8.39295
5.70545 -13.8778 7.44814
4.98279 -16.2427 8.43597
4.80483 -17.3084 7.37414
7.69079 -18.7328 2.56913
7.68322 -16.9128 3.42688
7.81843 -16.8242 4.98536
12.5235 -11.1602 7.25818
10.7177 -13.5518 7.0651
10.3153 -13.9977 5.65965
15.183 -13.0329 0.251978
12.9674 -12.9233 1.81123
13.2318 -12.9405 3.36353
17.3146 -14.556 5.7423
17.5652 -11.9572 5.05913
16.198 -11.2268 4.91577
19.5396 -6.19443 -1.38712
17.835 -7.68736 0.546744
16.1589 -8.38393 2.36258
12.9931 -4.8532 1.8276
12.2121 -6.13538 2.88608
12.405 -7.64389 2.55283
6.50642 -13.9994 1.35246
8.0382 -11.4863 0.944541
9.22224 -9.23207 1.26661
6.5849 -6.40882 -1.57201
6.81734 -6.55347 -0.0627132
4.17036 -0.853899 3.12976
4.06589 -2.66813 1.70197
3.81286 -4.34105 0.779828
-0.189527 -9.93257 1.52335
0.48141 -7.97021 0.331791
0.749663 -6.26031 -0.593679
-1.39089 -3.59046 0.994016
-1.60645 0.283459 0.902447
-0.703977 -0.186197 -0.595671
1.9558 -0.50249 -4.61724
2.32786 0.140476 -2.78206
7.00892 -0.97848 -3.63146
6.96816 0.498655 -2.32621
5.93057 1.51372 -2.73075
3.30897 6.59822 -5.04212
4.32184 3.76942 -6.2459
5.76544 3.31414 -6.04029
12.1014 5.22529 -9.92523
9.98175 5.31545 -9.04162
8.17369 5.22272 -8.36695
3.63916 11.8513 -10.1279
5.85187 10.0687 -10.8461
6.97892 7.86359 -10.8168
12.9426 5.55392 -15.0974
11.5449 6.9323 -13.8617
10.3962 7.82272 -12.4979
8.48315 13.5805 -8.76929
9.73478 11.7946 -9.27085
11.0082 11.0925 -10.7177
16.0053 14.7168 -15.1325
15.1514 13.6285 -12.4197
14.5386 12.3599 -10.2487
20.0039 10.6831 -8.68818
17.8759 11.2858 -7.12865
17.0942 12.6057 -7.50359
21.852 14.9956 -9.46536
19.8113 16.4483 -8.30335
19.2412 15.6725 -7.12032
12.0605 20.9869 -6.10474
14.5918 19.3874 -6.00128
16.1001 17.4192 -5.59871
16.3437 16.7992 -0.306267
14.7041 15.3037 -1.77235
13.963 16.1402 -2.84715
13.1591 17.7235 1.85208
12.101 18.3982 0.394557
11.349 17.6112 -0.602734
3.95883 16.5666 -1.79543
5.84882 17.6192 -1.04142
7.63526 18.4223 -0.469583
12.1878 23.2795 0.785201
10.0817 22.2479 1.16467
8.33992 21.5194 1.61032
3.95774 24.822 -2.47274
5.25367 24.574 -0.657601
5.19576 23.6776 1.04088
2.71623 20.9258 1.737
-4.02842 26.0739 1.78749
-2.49174 23.4237 1.54688
-0.90891 21.5754 0.730016
-2.15257 17.2395 -2.23639
-3.09577 18.8661 -2.42743
-2.30368 20.2337 -2.48218
-4.92388 23.0607 -2.66295
-7.80259 21.6887 -6.89045
-6.78233 20.9988 -5.25736
-8.25637 16.6202 -4.20072
-6.62755 17.2586 -5.06069
-3.67483 13.8012 -6.83048
-4.73837 14.7397 -7.3544
-7.12606 12.7477 -10.7085
-7.13423 12.457 -9.26289
-8.34613 8.972 -8.77027
-6.89909 10.3153 -4.3729
-6.68556 9.16979 -5.36882
-3.20358 5.14853 -7.87384
-5.79912 4.82612 -5.85108
-5.8101 5.60194 -4.59549
-4.87279 2.9974 -0.900264
-4.07162 3.22853 -2.15313
-2.99105 -3.02616 -3.27651
-3.76714 -1.33735 -2.85473
-3.59287 -0.0497607 -3.81092
-2.60473 0.436127 -10.8424
-3.10074 -0.423437 -8.30389
-4.3665 0.0741941 -7.63016
-7.09226 -4.68756 -10.6776
-7.23672 -2.7302 -9.41356
-7.74196 -1.18493 -8.45916
-10.2304 -5.99348 -2.3027
-10.1104 -3.2346 -3.58219
-9.87813 -1.18367 -5.2227
-12.9157 2.32191 -7.13769
-12.8804 2.22609 -4.44138
-11.6334 1.77631 -3.81457
-8.93515 3.12186 3.00165
-9.02951 3.41073 0.823191
-10.6394 2.85692 -0.305636
-13.2535 6.39436 1.28737
-13.5473 4.96733 0.740659
-19.4751 3.90107 4.4271
-18.861 4.09584 1.54126
-17.12 5.17287 0.00860624
-20.8215 10.6624 -5.9941
-19.6081 9.74288 -3.3863
-18.606 8.37157 -1.408
-19.0135 9.76362 2.72471
-20.7826 10.1873 2.17759
-21.3593 9.4465 0.958123
-25.2069 8.70721 1.53781
-25.0501 10.5153 1.14096
-28.5545 16.4007 -1.11558
-27.6676 14.8932 0.505027
-26.666 13.9809 2.01205
-30.8423 15.5433 2.33236
-30.9189 13.2557 3.67423
-29.5729 12.7163 4.09474
-28.2724 9.37698 6.30438
-29.783 9.44181 6.0591
-35.0138 6.99492 10.4474
-33.318 8.24559 8.8832
-32.002 7.57143 8.52422
-35.9725 0.132421 5.48373
-34.5217 2.72213 5.77238
-32.7069 4.48808 6.33371
-30.5537 0.0445941 3.64486
-29.2456 2.28227 4.0491
-30.0471 3.50383 3.75838
-27.7524 5.60346 -4.0243
-29.6878 5.91622 -1.77455
-30.1246 4.10684 -0.000190056
-25.3945 -0.360779 -3.32518
-26.6471 0.565012 -1.64068
-26.9055 2.22515 -0.780368
-22.5691 5.3295 2.73533
-23.0038 4.18952 0.704905
-23.2998 3.5821 -1.14533
-22.2532 6.63228 -7.23341
-21.5651 5.14691 -5.61138
-21.0023 4.04468 -4.07145
-16.6646 2.22698 -8.83856
-17.0405 3.19108 -6.81356
-17.3494 3.62501 -4.95377
-12.263 5.95824 -3.52736
-14.2898 7.08017 -3.65229
-14.6969 6.37755 -5.41385
-12.6125 6.40831 -9.74489
-12.4322 5.80171 -8.3203
-8.34588 3.48191 -8.02125
-8.68636 4.83233 -8.64723
-5.41945 7.42644 -10.951
-6.09857 6.11321 -11.1686
-4.712 5.28036 -15.4553
-4.00467 4.93255 -14.1067
-1.03179 8.54897 -13.0921
-0.99704 7.16672 -13.5257
3.60726 4.79161 -13.3597
2.19022 5.47751 -12.2303
1.96182 6.89688 -8.75262
0.865576 2.40852 -8.44009
0.528167 3.62959 -7.57929
-0.317286 2.68458 -4.08965
-0.694427 6.47418 -3.2335
-1.26553 12.0289 -2.64326
-1.97141 10.4696 -5.0847
-0.702359 9.56031 -5.45267
2.44521 13.0706 -3.86935
2.31745 11.8568 -4.81955
8.63635 8.49071 -6.27464
6.64037 10.4802 -6.18433
5.69079 10.1895 -5.00205
7.24789 5.49055 -2.97207
8.59659 7.63715 -2.32442
7.72231 8.90563 -2.0183
9.71514 14.77 2.04288
9.54276 13.4859 0.224218
9.1534 12.3727 -1.33776
13.6318 9.39914 -5.91396
12.3688 11.4552 -4.75846
12.2535 11.3092 -3.1872
18.6323 8.76604 -1.11683
16.0922 9.48084 -1.82884
15.7906 10.9442 -2.03142
20.62 15.352 -0.898296
19.7085 13.8626 -2.43016
18.7697 12.6652 -3.65572
23.0168 8.06231 0.283757
22.2415 8.85158 -2.43314
20.8986 9.53579 -4.44359
19.1853 6.33316 -10.9175
19.0273 6.95508 -7.94706
17.8809 7.64667 -5.74727
18.3636 2.87657 -4.02714
16.7092 3.62399 -3.33822
16.1687 4.73995 -4.2089
11.3946 5.04214 -3.78777
12.6077 5.94515 -3.33321
7.47877 4.60733 1.5239
10.3569 4.38136 0.861149
12.791 4.88958 0.261703
13.5944 10.5512 1.90728
15.3367 8.11513 2.57113
16.0982 5.72711 1.78147
22.5078 4.7785 -0.0320988
20.7622 4.2155 1.2708
19.1395 3.56287 2.04428
24.8361 2.05196 5.56551
22.5896 1.65098 5.07991
20.6913 1.45565 4.74597
19.3111 7.5134 6.0794
17.9851 5.13069 7.05717
18.34 2.69642 7.59424
17.3897 -0.913084 1.47034
15.6636 0.242566 3.5338
15.3732 0.863663 6.04401
10.2715 -3.10632 10.9126
11.8963 -1.94968 8.62724
13.7591 -2.36542 6.99061
16.119 -7.57878 6.79333
14.2709 -7.21588 7.19751
13.3137 -6.16381 6.52381
4.33027 -4.91746 5.09369
7.58185 -5.99718 4.69298
9.52628 -6.63705 6.06414
8.32703 -10.2676 6.62906
6.30695 -10.4168 10.931
7.47241 -12.0031 10.9974
8.58501 -12.0853 9.94181
12.5047 -14.1917 12.1498
10.9111 -14.713 11.1779
8.83161 -18.3355 8.73524
8.34174 -17.3577 10.3237
5.21068 -15.8817 12.2664
4.15785 -17.6895 13.1447
5.58152 -18.8943 12.4643
6.5971 -23.5153 13.2701
5.11973 -22.6393 12.5701
2.58915 -25.7202 9.58766
2.21515 -24.9897 11.343
-3.01779 -22.0401 14.4332
-2.12493 -24.6878 13.3028
-0.863366 -26.781 12.5087
-2.16391 -32.7385 10.126
-1.85361 -31.2449 11.1936
-2.55871 -29.8904 11.1617
-8.86507 -28.9501 9.53346
-6.89954 -29.0454 9.67067
-6.13761 -30.3055 10.068
-7.52508 -31.2507 6.14409
-3.66702 -30.7744 4.66601
-4.81355 -32.8688 6.27581
-6.14195 -32.5756 6.94541
timestep
-25.6192 -10.5218 -6.96069
-23.3808 -15.2308 -6.4618
-25.4218 -13.6815 -7.35103
-24.9581 -11.831 -6.82344
-29.1205 -12.3718 -1.51988
-26.9489 -12.4996 -2.24668
-25.1636 -12.4042 -3.08337
-20.0367 -15.6348 -3.99311
-21.5153 -15.1834 -2.23088
-22.867 -14.6518 -1.01499
-20.8166 -9.86759 2.01932
-22.9547 -10.7949 2.10318
-22.8643 -12.6788 2.3496
-27.6825 -19.051 1.17435
-26.365 -16.4499 2.00404
-25.3763 -15.0763 3.86544
-27.4564 -18.9493 5.46158
-24.9151 -19.2577 6.19777
-24.2237 -17.879 6.3148
-18.1969 -17.4798 9.74469
-20.7164 -17.7062 8.9685
-20.7433 -18.5148 7.62323
-15.0873 -23.0218 6.81259
-16.7105 -20.8549 6.62892
-17.8745 -20.8991 7.64006
-15.3252 -23.9954 11.7724
-15.8947 -21.3388 11.9499
-15.7114 -20.4974 10.6679
-10.4634 -16.105 9.09232
-12.0336 -17.6678 10.559
-12.2578 -19.0502 10.0238
-7.20734 -22.5441 7.62711
-8.68902 -21.4152 7.80311
-8.84003 -20.4483 8.96237
-3.23748 -15.9879 11.2782
-5.47805 -17.8701 11.162
-5.75228 -18.2785 9.68895
-2.1218 -19.4019 3.8308
-2.57598 -17.7794 5.95305
-2.94165 -18.6886 7.12625
-2.44733 -21.4829 10.4797
-0.30828 -21.8543 8.95136
0.143897 -20.6149 8.31808
2.22442 -23.1178 0.145995
2.14763 -22.0929 2.95242
2.18067 -20.7711 5.19621
4.88877 -17.1077 3.34808
3.29142 -16.2817 4.14505
2.06576 -17.1034 4.0755
-4.95989 -14.6882 2.61068
-2.03008 -15.2685 2.29241
-0.236163 -16.4603 1.0408
0.89254 -16.0946 -3.56702
1.10371 -15.3537 -2.35071
2.23448 -8.73796 -1.16095
2.76651 -10.7856 -1.90785
1.05675 -11.5554 -2.77349
-4.35781 -7.47825 -3.31999
-2.34408 -8.37885 -3.96464
-0.581255 -8.91575 -4.87103
1.94177 -6.29487 -5.81716
2.6527 -3.74417 -8.68135
4.03153 -4.94789 -8.67136
7.78687 -7.57333 -9.86001
7.7252 -5.77936 -9.03853
12.8544 -5.80804 -8.43923
12.4727 -4.09934 -9.20835
10.962 -3.70283 -8.9593
11.3228 -0.0879151 -3.99615
10.554 0.694406 -7.12678
11.4672 -0.0184729 -8.1638
17.8607 0.223464 -11.0779
15.7243 1.13371 -10.9357
14.9232 1.20489 -9.08489
18.4076 6.18133 -12.49
16.6524 5.99002 -10.1491
16.094 4.61869 -8.13991
20.5805 3.53372 -3.33887
18.6114 4.56392 -3.90733
16.9987 5.56671 -4.59401
12.3368 7.8218 -1.44478
14.4761 8.34599 -1.05863
16.2053 8.0733 -1.95419
22.7904 10.7537 -3.86842
20.4788 11.4887 -2.16408
19.2785 9.95971 -0.460058
22.2442 8.879 5.98278
21.784 9.49848 3.32182
20.435 9.99877 3.13055
15.9791 10.7248 5.31807
17.9677 12.0977 6.46307
19.0671 12.5935 5.60737
24.2696 19.6145 5.57712
22.3174 17.4495 5.88926
20.802 15.6924 6.81496
23.1591 18.9125 9.71038
21.299 17.6096 11.1278
20.1157 17.3846 10.2538
19.8124 22.11 10.4915
18.7869 21.5349 8.95851
18.0711 20.2563 8.91539
10.9997 20.3716 7.46068
13.1504 20.9576 7.02623
15.0699 21.0964 6.69861
16.3461 20.9534 -0.396385
15.8144 21.8994 1.76672
14.9234 22.7403 3.29741
10.538 27.4476 0.0593923
12.3986 26.6964 0.858088
13.1553 25.9188 2.52815
9.89862 24.695 3.85391
4.92107 17.992 2.33711
6.37401 20.6003 2.49138
6.54972 23.1787 2.72257
2.10364 25.1084 -0.590082
2.03479 23.8513 0.858719
2.81383 24.0932 2.18126
-0.305735 24.0019 4.41004
-3.58557 20.6394 3.18517
-1.8232 20.987 2.50835
0.952237 20.5801 -1.54479
-0.698319 19.6769 -0.859805
-2.65935 16.1893 -3.21056
-1.46335 16.2135 -2.38076
0.822965 12.0525 -1.70104
0.727532 13.2411 -2.71278
1.55805 11.3514 -5.94762
-2.74681 9.50303 -5.49059
-1.55286 9.20665 -6.22498
-2.84681 11.9767 -11.6107
-2.76061 8.88361 -10.6801
-1.51578 8.44576 -9.91553
0.871382 6.38557 -13.5726
1.11656 7.62317 -12.6001
-0.603351 9.33117 -17.2768
0.112724 10.7078 -16.0631
1.23103 10.4559 -15.0126
6.12234 15.6117 -15.0721
4.23075 13.9195 -15.9467
2.92898 13.9401 -15.1848
2.79944 18.4203 -18.8422
1.38358 17.0763 -17.563
0.111038 16.132 -16.3152
-7.18331 17.7074 -20.1422
-5.57919 15.9423 -18.3659
-3.6586 16.0164 -16.5404
-2.47444 16.6622 -12.1098
-4.97028 15.7928 -12.0584
-5.15215 14.9113 -13.2856
-10.2522 11.1312 -16.0509
-9.09687 11.996 -14.2541
-8.12931 12.5946 -12.591
-9.71474 11.3959 -8.28607
-9.70417 10.7384 -9.72881
-9.03204 4.05997 -7.28451
-11.1656 6.17443 -8.08676
-12.3398 8.0702 -9.26546
-18.8426 4.36741 -5.95659
-17.2268 6.87333 -6.40915
-15.9024 8.07235 -8.174
-18.7926 11.162 -11.4647
-17.6911 12.0782 -10.053
-17.4972 11.431 -8.66377
-18.8337 14.1715 -6.02993
-20.1044 12.8 -6.24672
-23.6321 7.24669 -7.28474
-23.5454 9.61369 -7.06475
-23.7157 11.461 -6.54331
-23.2851 15.7956 -3.76879
-25.4269 15.6119 -5.38851
-25.8827 14.2361 -5.50053
-30.5662 14.6116 -5.06132
-29.5515 14.8193 -6.14182
-26.9275 18.8672 -3.45929
-28.7318 19.5592 -5.31693
-28.8811 18.541 -6.551
-25.9114 23.8233 -9.60383
-25.7949 20.8644 -9.83669
-25.5223 18.8555 -8.17884
-21.287 14.6401 -9.58343
-21.8231 16.1151 -7.39623
-22.0234 17.6918 -7.57437
-16.5186 23.4604 -6.98364
-18.3282 21.1705 -7.35048
-18.5326 18.944 -8.53641
-15.3339 14.5358 -11.5664
-14.7166 15.7723 -9.72592
-15.6945 16.482 -8.16479
-17.3848 15.6436 -1.80811
-15.6472 16.0041 -3.23036
-14.2126 16.0049 -4.60737
-11.4044 15.3259 -1.91592
-9.79239 14.6554 -3.54074
-10.5529 15.2705 -5.26302
-10.3166 17.3591 -11.757
-9.52439 16.1383 -10.0051
-8.71241 15.3028 -8.3986
-5.52399 9.67959 -8.08215
-5.84858 11.632 -7.0031
-5.46605 13.5427 -7.35897
-1.02634 14.4229 -6.27055
-1.82711 14.6215 -7.65798
1.66744 15.8494 -10.9059
1.06675 14.644 -10.1719
2.14486 10.3108 -9.43078
3.08872 11.4975 -9.6934
7.51447 9.97654 -8.87762
6.6361 10.0591 -10.1962
4.6295 5.94728 -9.32395
5.41593 6.47034 -10.3972
5.56034 4.90134 -15.4479
4.75365 4.35873 -13.6279
3.87421 0.682771 -13.1894
5.83845 -1.7968 -9.62328
5.88236 -0.351611 -10.1115
9.28115 -0.422341 -11.6861
9.61889 3.18241 -10.2468
13.8914 9.33952 -10.2253
11.7319 7.35573 -10.6856
12.0018 6.07487 -10.0359
11.3742 7.14337 -5.45398
12.2515 6.12036 -6.19084
15.3027 0.616222 -2.10183
14.1932 2.26299 -4.21833
13.3252 3.40573 -3.65399
13.8992 6.34299 2.70583
13.1093 4.50353 0.838188
14.2392 3.9085 0.0343659
13.5683 0.790251 5.50556
13.4901 0.529482 3.20624
15.1012 0.903154 2.22882
19.6366 3.61856 1.01501
19.2306 1.21346 0.0870063
18.615 0.203811 1.05476
22.8181 -4.87833 4.04544
21.4871 -3.40253 2.28274
21.2986 -1.8849 2.80932
22.9198 -0.643038 9.04457
23.6564 -0.677423 6.90663
24.1542 -0.903053 5.00045
29.9541 -6.55588 7.64142
28.0951 -5.28292 5.6373
26.6181 -3.73068 4.26896
25.8482 -10.216 -0.315777
26.2178 -7.67077 1.27321
26.0065 -5.16169 0.894778
22.4947 -8.07897 -1.16065
21.735 -6.26618 -1.19086
22.7101 -5.09335 -1.06747
20.1911 -1.80758 -3.05417
20.121 -2.34464 -1.60603
13.2739 -3.3393 -2.71563
15.5185 -4.93628 -1.5781
17.764 -4.87771 0.0135095
18.2497 -4.9124 8.39926
19.0062 -6.1091 5.67757
18.5466 -6.6078 3.25076
13.1 -10.6908 1.14348
14.4383 -9.57947 2.57354
15.3675 -8.53444 3.95682
15.2952 -5.81928 10.1314
14.6588 -7.59809 8.69562
13.9791 -9.00489 7.42583
7.02725 -11.8338 4.39111
8.70124 -11.9406 6.84001
10.4035 -10.2765 7.71637
9.93907 -3.83381 10.3716
8.13702 -6.32473 10.3375
8.42077 -8.95709 10.5557
2.43976 -9.021 14.3136
5.39583 -9.41763 14.4732
7.39149 -10.8022 13.7464
10.9332 -12.2162 17.3951
9.33834 -13.3159 17.2858
8.56247 -13.5077 16.0316
8.9315 -21.8072 16.0687
8.15057 -18.5475 15.114
6.71055 -16.7552 16.3941
4.68374 -16.942 19.5076
4.05362 -20.6052 22.1251
3.59717 -21.4821 20.4165
4.02501 -20.6437 19.1875
2.05016 -21.643 14.9929
1.52745 -20.3806 16.3398
-1.93264 -16.956 16.2322
-1.92974 -18.9262 16.271
-5.48427 -23.4495 19.2061
-4.37181 -22.7348 17.2899
-4.6862 -21.4175 15.9303
-7.36174 -23.0746 12.1609
-7.73399 -22.1053 13.7884
-12.4224 -20.4659 13.624
-11.5067 -22.1835 13.893
-9.53312 -30.7392 13.5925
-11.2221 -28.3376 14.2481
-12.1595 -25.9441 14.0447
-18.0141 -29.1683 12.6686
-16.1117 -28.557 12.8912
-15.5787 -27.6628 14.0912
-14.2712 -29.0453 19.188
-16.1666 -28.8154 18.8607
-16.6954 -28.9952 17.4746
-20.6963 -28.6339 19.4074
-19.379 -25.6925 16.1845
-20.8764 -28.1843 16.1641
-20.5135 -29.0659 17.3281
timestep
-29.568 -35.1994 4.71093
-31.3915 -37.8004 0.624349
-30.3419 -36.6609 2.72987
-28.8896 -35.7818 3.53505
-22.4931 -34.4463 1.53059
-24.2883 -35.5688 0.454627
-25.8134 -34.8112 1.52528
-26.8757 -32.0201 -4.08411
-27.8128 -32.2887 -1.93676
-26.5304 -31.7561 -0.472069
-31.2704 -29.9161 3.71976
-29.1177 -29.7118 2.88223
-27.3902 -29.0619 2.21374
-25.2368 -31.5495 9.80862
-25.6269 -30.0737 7.19941
-26.0367 -28.0788 5.60318
-22.8055 -27.5154 9.44278
-21.8915 -26.5627 7.13555
-22.8803 -26.163 6.15879
-20.926 -21.5164 0.788403
-21.5018 -22.4293 3.25244
-21.282 -23.9545 3.35259
-15.6464 -25.3121 -0.905547
-18.0597 -25.5436 0.109851
-18.3417 -24.4633 1.12008
-17.4173 -19.4177 3.62784
-15.9886 -20.3315 1.61621
-16.9413 -20.8943 0.619961
-19.9277 -18.574 -3.83668
-17.3597 -18.359 -3.26786
-16.6465 -19.4768 -2.88067
-11.189 -16.2744 -3.00565
-12.9366 -17.1202 -2.71174
-13.0338 -18.5668 -2.20195
-9.13166 -23.7343 -1.35872
-10.924 -22.0861 0.468854
-10.9974 -20.5526 0.228232
-6.02115 -16.7449 3.78935
-8.12587 -18.2691 3.33497
-7.9071 -19.4435 2.24232
-1.3665 -22.8125 1.23323
-4.00998 -22.2508 1.21256
-4.63383 -21.3781 2.38555
1.42963 -15.6949 5.57825
-0.614994 -17.7043 4.79022
-2.51226 -18.375 3.22175
-1.95679 -13.6275 3.10107
-2.09064 -14.4285 1.37884
-1.22531 -15.6171 1.17504
5.24759 -16.9802 -3.25051
3.85779 -14.6634 -1.94986
1.8448 -14.0512 -0.361463
0.939809 -9.56291 0.694
1.93463 -10.3203 -0.224262
6.08629 -9.84535 -5.19307
5.72297 -9.31438 -2.95976
5.14967 -8.52724 -1.22419
5.78235 -5.18898 3.95338
6.67437 -5.32055 1.85987
7.41424 -5.69301 0.0814206
10.4618 -4.28582 -1.49113
11.6186 -0.548874 -2.00667
12.3695 -1.02674 -0.476998
14.2701 -2.10628 4.02013
13.4201 -0.533878 3.23131
11.7885 2.88291 6.46365
13.4819 3.38624 6.00245
13.9827 3.04086 4.53551
18.6323 4.86033 1.22858
18.2285 2.15387 2.93281
17.7208 2.23839 4.35881
24.0305 0.916406 7.61645
22.2557 2.49131 7.34293
20.5184 3.20383 6.83103
26.7115 6.08935 4.5845
24.0207 5.31687 3.62306
21.541 5.66316 4.25016
17.2575 6.34192 8.54957
17.9192 7.35519 6.58779
18.5768 7.99071 4.94588
20.2837 10.3797 0.00793226
18.4652 11.0721 1.08026
17.9453 11.2009 2.95904
18.7831 16.8118 7.79818
17.1171 15.0302 6.10758
15.824 14.0471 4.12602
9.41819 16.3948 1.62841
11.2374 15.4627 3.31723
12.6914 15.9107 2.72406
15.8615 18.294 -0.420155
13.4261 19.3201 -0.418573
12.874 19.265 0.92744
6.44264 24.3257 4.16729
9.03977 22.9633 3.75565
10.6795 22.3092 1.93224
15.2868 23.0419 -1.88883
14.8494 23.9815 0.640809
13.4553 24.5825 0.868356
12.1629 23.1901 -4.33499
10.8047 23.7741 -3.02652
10.9462 24.8847 -2.03302
5.93177 29.1472 -0.354751
7.93072 28.629 -1.58636
7.70787 26.7398 -2.34924
5.04563 21.9437 -6.88288
5.24345 22.3524 -4.49375
5.70453 24.3066 -4.55764
4.49073 25.9439 -11.0023
4.24773 26.3649 -8.91936
3.44373 25.7381 -7.24716
0.127307 23.9763 -7.86058
-0.500532 26.6446 -1.64568
0.578275 24.1841 -3.15548
0.193291 22.104 -4.57685
1.07137 17.3377 -6.31445
0.475459 17.6673 -4.41148
-0.610158 18.5498 -3.90634
-2.54457 17.1102 -1.07055
-4.59531 12.3 0.398124
-3.0286 13.5026 0.320247
1.79177 11.4511 0.93337
-0.011591 11.1267 0.342326
-1.11259 7.43591 -2.28879
-0.685928 7.43238 -0.754424
-0.234142 2.8564 0.813251
0.583333 3.96266 0.0520079
2.68893 2.37696 -2.70059
7.13522 1.09103 -2.37477
6.36476 2.40819 -2.51783
6.45114 8.69363 -6.70171
7.11146 5.99822 -5.00685
6.62848 4.62118 -5.52336
5.90116 4.55416 -10.1405
7.11198 4.6798 -9.26973
9.33847 10.366 -12.0796
8.3374 9.30018 -10.7953
8.87305 8.04199 -10.0586
12.6239 9.47292 -3.95218
11.9532 8.80108 -6.37868
10.4589 9.07858 -6.84247
14.5681 12.6567 -8.7031
12.2175 12.7594 -9.06924
10.3017 12.6579 -8.33579
7.27467 17.9584 -14.4911
8.43453 15.7269 -12.905
8.15785 14.0247 -11.0289
5.61089 13.769 -6.05362
4.40512 12.7725 -8.13092
5.18162 12.2567 -9.33424
1.26349 6.44889 -12.3427
2.15609 8.60958 -12.0909
2.89857 10.4374 -11.6757
1.2322 14.5936 -13.4917
0.920717 13.5709 -12.389
-2.51537 10.5292 -8.02468
-3.507 12.5379 -9.95575
-2.83746 13.2284 -12.3214
-9.9043 15.7295 -9.57182
-7.82045 15.6697 -11.7418
-6.12256 14.909 -13.4536
-9.1388 13.1407 -16.8995
-7.93261 14.2561 -17.8492
-7.27315 15.3015 -17.0641
-6.24668 18.1324 -19.545
-8.06517 18.4002 -18.9965
-14.9696 19.854 -17.9967
-12.9498 19.6202 -19.1023
-11.4019 19.5076 -20.3726
-9.37401 25.3623 -23.9473
-10.4825 23.6914 -22.3125
-9.82131 22.2536 -22.256
-5.41962 23.7282 -23.6204
-6.06421 22.9653 -22.4609
-8.96908 22.659 -17.8109
-7.22046 24.721 -18.1935
-5.89885 24.3362 -18.9509
-0.811927 24.0573 -12.8382
-2.71989 25.0032 -14.9111
-3.07123 23.2894 -16.7284
-2.49304 17.519 -18.1044
-2.64052 18.5094 -15.6815
-3.53565 19.6474 -15.4917
-9.93494 21.9673 -9.96535
-8.19896 20.5893 -11.8805
-5.84894 20.0383 -12.5506
-0.656474 18.0922 -11.5808
-2.11923 18.5871 -9.96323
-4.09379 18.0756 -9.77556
-7.58245 17.7556 -5.39656
-6.74632 15.9904 -6.47602
-4.84687 16.4367 -6.42858
-5.48609 11.7206 -6.09025
-4.51758 12.2591 -4.10433
-3.17316 13.6392 -4.38827
2.3795 15.9073 -0.912415
1.26847 14.4009 -2.35174
0.51032 13.1848 -3.6078
2.74973 6.75256 -6.79679
2.01757 8.96664 -6.28166
2.30947 10.068 -4.77755
4.81705 8.69743 -1.09905
5.28327 9.33227 -2.39587
9.77747 9.05369 -1.58324
8.87089 8.14046 -2.3926
10.9804 4.78669 -4.93917
10.4138 4.97109 -3.5558
12.428 4.14991 0.617311
13.0176 4.13196 -0.877062
17.4199 2.94518 -1.77395
16.1404 2.202 -1.51376
16.5266 -3.11807 -1.12111
16.8913 -1.34368 -0.420801
19.4994 -2.08777 2.43372
23.9323 -0.774909 4.04303
22.8692 -0.32326 3.01695
24.0997 0.656807 -0.414829
21.6172 2.34361 -2.7949
24.4428 6.19474 -4.45037
21.6921 6.92495 -3.61491
21.1001 6.05904 -2.47041
16.7795 6.67147 -4.19113
17.4201 7.0594 -2.76284
13.373 7.24421 3.55115
15.3007 7.05547 1.50249
15.1073 7.84244 0.162405
12.1758 14.0819 -0.708557
12.5056 11.4842 -0.290439
13.514 11.1471 0.990965
8.62887 9.49515 2.26902
9.54711 11.0251 3.72797
11.4065 10.5914 4.03623
15.6498 11.0404 6.98206
13.9562 9.02496 7.68992
12.3961 9.40232 7.54962
7.98732 11.0724 8.09696
8.98324 10.472 10.5761
10.4846 10.4266 10.5315
11.9647 14.1809 15.2723
11.9674 12.0371 14.6215
11.5808 10.1238 14.1556
5.00487 11.7349 15.0653
7.47035 11.1006 16.5338
9.46315 9.55555 17.2531
13.6935 5.90517 23.4029
11.3366 7.00391 22.0285
9.93407 6.89303 19.9055
5.53078 4.49188 22.0022
7.09697 3.35722 21.6067
7.93106 3.71683 20.4137
8.09509 0.546697 16.7472
7.34904 1.81169 17.2117
2.01823 7.21073 14.364
3.82677 4.76199 14.716
4.39355 2.1907 14.7329
9.34726 2.09209 9.46799
6.45492 2.11741 10.0846
4.28043 1.36076 11.1387
5.98139 -4.89923 13.0161
4.94452 -3.35536 11.5917
3.96967 -2.3152 10.3324
0.0866064 -3.08931 15.3814
0.275778 -3.45998 13.1169
0.350925 -3.33266 11.2423
2.19151 -5.12265 4.31931
0.315361 -4.57037 6.6685
-1.71291 -3.95579 7.99494
-10.3972 -5.81689 10.5289
-7.73578 -4.96554 9.53536
-5.167 -5.29409 9.13101
-3.91251 -13.0339 9.8002
-4.66197 -10.4966 8.40594
-5.72602 -8.45368 7.28401
-10.0773 -6.24502 4.68616
-9.52408 -8.12788 4.32399
-9.01904 -9.01039 5.48778
-7.30538 -14.0914 0.487758
-9.08768 -13.3795 3.31424
-10.6618 -12.3849 5.05555
-13.2006 -14.2852 7.18869
-14.4873 -17.5924 10.8494
-12.9314 -18.0239 9.98744
-12.9486 -17.7836 8.4021
-12.4143 -21.4173 5.3703
-13.8424 -20.8906 6.46554
-18.4719 -22.7771 6.52275
-16.7194 -23.492 7.00605
-13.7924 -28.5132 8.74592
-15.6272 -27.3993 9.42353
-16.4622 -27.2366 7.70115
-17.7224 -30.5919 4.42041
-17.3796 -30.6399 6.33369
-19.4941 -34.6272 8.32627
-18.0926 -34.2615 7.01648
-11.1669 -34.7825 3.88286
-13.8166 -36.1089 4.39109
-16.3053 -36.7597 4.94444
-19.6365 -42.2628 3.06815
-18.6572 -40.6541 3.45731
-18.1306 -40.104 4.82687
-16.4206 -44.2811 9.43575
-17.2844 -43.0919 8.1446
-17.4324 -43.3289 6.76006
-22.1375 -46.0065 6.44068
-20.4678 -42.2791 9.41315
-21.905 -43.2446 7.05305
-21.131 -44.2435 6.30585
timestep
-24.8906 -16.617 -2.63208
-22.1123 -12.4496 -3.18769
-23.0971 -14.7336 -2.2407
-23.8416 -16.1388 -3.39999
-17.8387 -14.9154 -3.04316
-19.185 -16.7774 -3.4944
-20.6776 -18.0815 -3.5431
-19.5474 -19.9797 2.89122
-19.6277 -20.483 0.565218
-19.3789 -20.9966 -1.36745
-25.7488 -22.798 -2.70691
-23.4509 -23.2701 -2.84668
-21.595 -23.6704 -2.75653
-22.6592 -27.8599 -8.45199
-21.3069 -25.4195 -7.38374
-19.9418 -23.7623 -6.13736
-14.0567 -19.3117 -6.64534
-16.6317 -20.1242 -6.23487
-16.7889 -21.6135 -5.75599
-11.007 -22.0789 -4.36495
-13.1222 -23.3438 -3.19217
-14.3238 -22.5769 -3.01344
-15.5933 -18.1681 2.84204
-15.8361 -20.1331 1.01778
-14.6058 -20.3493 0.169832
-11.4358 -17.4402 4.42635
-10.7845 -18.4216 1.99718
-11.2068 -19.8284 1.69965
-7.75411 -24.7428 5.30839
-8.77506 -23.398 3.38656
-8.73895 -21.9074 3.64063
-5.72535 -20.8548 8.02927
-4.89982 -21.4466 6.27586
-5.32812 -20.9364 4.88178
-4.68823 -20.9052 -0.159712
-2.89939 -19.1935 1.46453
-2.40991 -19.8233 2.77555
0.836179 -19.7589 6.60722
2.05046 -19.2323 4.38574
1.11498 -18.6233 3.30653
3.6025 -15.8816 -2.76687
2.28099 -16.1809 -0.473512
3.11117 -16.9262 0.595685
9.57799 -18.9482 -3.75199
7.45364 -17.474 -2.12994
6.79518 -15.9824 -0.214001
11.0829 -14.9343 2.20208
9.84747 -13.5404 2.60845
8.81448 -13.1846 1.46298
14.8218 -9.43375 -3.8816
13.2235 -11.2994 -2.17042
10.7866 -11.9873 -1.68365
6.63581 -13.1752 -3.87447
8.154 -13.5834 -4.00249
7.58584 -18.7689 -7.13499
8.7512 -16.8569 -7.28675
9.28691 -14.9511 -7.32559
6.22277 -12.0041 -13.5734
7.30573 -11.9133 -11.5236
7.97906 -12.1554 -9.70167
8.4282 -9.47331 -7.08331
6.57839 -5.97839 -6.86881
8.11095 -5.67824 -7.88244
12.5538 -3.62318 -9.15094
11.2398 -3.50398 -7.5984
14.2516 -2.298 -3.19021
12.6078 -1.30455 -3.43429
12.2354 -1.00639 -4.87539
11.2672 4.92512 -3.26601
13.5161 3.63735 -5.31218
14.0819 2.26811 -5.00156
21.1359 3.71279 -4.57792
18.9053 3.37066 -3.9186
17.3018 2.82485 -2.96638
19.8339 9.78867 -1.19185
18.4086 7.24852 -0.94999
16.859 5.44139 -0.244383
12.5936 2.59119 4.1065
13.4568 4.32798 2.8227
13.9736 6.11859 2.27593
12.8063 11.1618 0.181667
12.1712 10.792 2.40859
12.5213 9.37132 3.70955
13.8209 6.08133 9.17524
12.3789 8.6357 8.65616
10.8981 9.95301 7.09614
5.39072 14.3057 7.10128
6.70858 12.1916 7.3438
8.14074 12.4595 7.73887
5.55983 17.1809 10.1213
6.9081 15.2633 11.2536
8.19076 14.8877 10.5447
10.0782 14.9407 18.025
10.0995 14.1988 15.1194
10.5882 13.0943 12.8355
15.4631 11.9691 15.3073
14.8045 10.9687 12.948
13.3178 10.4834 12.772
15.2531 7.77681 16.6718
13.6084 8.68839 17.1071
12.3961 8.78605 16.1439
8.39657 11.1135 20.2188
7.84413 9.1384 19.0983
8.81027 9.0264 17.4267
10.1052 8.46603 12.0809
8.04917 9.53246 12.0535
7.69515 9.95291 13.9084
6.09061 16.5086 14.6828
5.69358 14.3422 15.4735
5.18334 12.5621 14.8885
2.61138 12.8511 12.0744
-1.48778 12.1868 6.92898
0.216003 14.4964 7.82865
1.43728 15.5886 9.85106
1.11141 21.0275 11.6398
0.0846165 20.1773 10.2318
-0.529124 18.8075 10.3698
-4.07526 19.0819 9.10801
-4.84227 17.8431 4.81371
-3.10163 18.1897 5.6111
1.49827 17.5472 4.50857
0.0214538 18.1711 3.4501
1.3734 20.324 -0.135218
1.0406 18.8016 -0.240362
5.25884 16.7851 0.922378
3.98009 16.4383 -0.0228341
3.70031 12.6892 -0.144543
0.23278 9.98973 -1.91998
1.50913 10.7392 -2.50956
2.79516 11.3883 -10.1569
2.53736 10.737 -6.94909
1.29002 11.319 -6.26577
-2.489 12.8508 -7.82961
-1.68115 11.7107 -8.47782
-0.555118 13.0487 -14.9798
-0.910439 13.0395 -13.0599
-0.839696 11.7387 -12.1695
3.09734 6.15352 -14.835
0.999448 7.6347 -14.0061
1.41461 9.00882 -13.6941
8.53956 8.12172 -16.3498
6.29795 8.72823 -15.9898
4.55205 9.55146 -15.69
-1.49485 7.01715 -22.1469
0.426121 8.15371 -20.0819
2.02192 9.60247 -18.6578
3.92486 14.3953 -18.6669
1.72843 14.1174 -20.2161
0.787377 13.0795 -19.6769
-5.82428 14.9801 -22.7
-4.20098 14.3776 -21.1557
-2.70166 14.226 -19.9076
-4.30747 16.7428 -16.426
-4.89962 15.4223 -16.9407
-12.3778 11.4377 -14.0771
-10.0545 13.1398 -15.0894
-8.56904 14.8399 -16.1544
-12.3985 15.4528 -10.2898
-11.2107 17.2314 -12.2666
-10.4111 17.8192 -14.6496
-13.2194 20.3714 -17.6754
-11.443 21.0712 -17.8672
-10.763 21.1794 -16.5355
-9.49807 24.8919 -16.5803
-10.9426 24.7254 -15.446
-15.6035 28.9018 -11.7654
-14.0525 28.2682 -13.5362
-14.0792 26.4195 -14.2441
-16.0867 28.195 -21.004
-15.042 28.2359 -18.5675
-15.1142 26.8988 -17.857
-16.2373 23.9468 -21.1518
-14.9229 24.055 -20.2868
-10.7324 26.6609 -20.4417
-11.4232 25.187 -22.6635
-11.7904 23.7939 -22.2355
-3.17012 21.8196 -22.1172
-6.03712 22.7236 -21.9388
-8.39088 22.3474 -21.369
-4.74323 18.4198 -19.9918
-7.31909 18.6095 -19.0293
-7.5665 20.0018 -18.5743
-3.16643 24.1729 -13.3623
-5.27769 22.3701 -14.3165
-6.04202 19.9937 -15.1485
-7.26114 15.0526 -11.329
-5.32943 15.7941 -12.2531
-5.89848 17.6458 -12.2217
-8.78855 22.6869 -7.58713
-7.32048 20.9703 -8.12614
-6.16647 19.5738 -8.93338
-7.61152 14.7923 -5.31712
-6.01366 16.3696 -5.76391
-4.46919 17.4557 -6.33105
-1.47875 17.8094 -12.5238
-1.29201 16.978 -10.4206
-1.40038 16.6635 -8.44365
-0.204018 17.8852 -3.71845
0.839282 15.8514 -4.00765
1.15867 16.3062 -5.80135
5.27973 16.1758 -8.1627
4.27606 15.222 -7.75125
5.50669 13.5569 -3.45647
5.8798 13.4906 -4.92736
8.93205 10.3719 -6.06885
7.36153 10.0276 -5.83888
6.38508 5.59349 -6.14618
6.67573 6.42827 -4.94574
6.53022 4.17529 -0.814383
7.68458 4.47592 -1.77217
8.38052 0.236437 -3.63801
9.15013 1.99108 -4.21968
10.6466 1.9684 -7.69479
11.2146 5.97236 -10.2666
11.942 5.2501 -9.11044
12.0949 8.05082 -6.59583
12.826 8.20546 -2.82728
5.48598 9.14335 -2.06511
8.26795 8.40922 -1.77834
9.27549 9.54854 -1.68168
8.56599 14.04 0.0162595
8.13739 12.6117 0.326429
7.41926 8.40453 2.86591
6.22913 10.8498 4.03735
5.65121 11.6455 2.90717
-0.425185 11.5441 1.85962
1.05993 13.2938 3.2828
2.25408 12.6782 4.17701
-0.384942 5.48645 4.05953
0.507091 7.42646 4.88842
1.39535 9.13125 5.37083
0.100405 6.17391 9.99546
1.9501 8.07917 10.0825
2.8982 8.03891 8.81188
9.30653 4.77567 9.74408
7.43429 6.6704 9.43767
6.03174 6.16601 9.53575
1.49961 1.39223 11.5076
3.67293 2.14217 11.7241
5.47317 2.96081 11.6336
11.515 4.11169 17.0229
9.40662 3.17847 15.0733
8.87062 1.98782 12.8497
12.2733 -0.792526 5.62592
11.2826 -1.02361 8.38944
9.50175 -0.601247 10.3293
5.7563 -4.6743 9.48427
6.48118 -4.48722 11.3271
7.90476 -3.95477 11.4392
11.7655 -6.09663 13.2167
10.5985 -6.40516 12.2003
10.5525 -14.3486 9.29092
9.98728 -12.2301 11.1991
10.2589 -10.1397 12.4939
18.9193 -10.9245 12.1794
15.9968 -10.7751 12.8071
13.6607 -10.8098 13.9138
16.6867 -6.72789 19.8303
15.455 -8.03836 18.3526
14.1968 -9.18959 17.3194
10.3359 -4.89705 18.9568
10.1618 -7.14351 18.4572
10.4815 -9.04895 18.183
5.7919 -13.9425 19.4606
7.30141 -12.7411 17.156
7.81158 -10.5792 15.9821
5.17775 -8.02784 8.2044
5.81609 -9.061 10.8549
5.32405 -10.068 13.1404
-0.944296 -7.56241 14.5858
0.328229 -10.1247 14.0875
2.06581 -11.9325 13.8885
3.37328 -18.4023 14.0452
3.10692 -16.5273 14.5149
2.18107 -15.6869 13.5657
-2.8061 -17.5854 6.45791
-1.11634 -16.732 9.4329
-0.384368 -17.6782 11.7795
0.348379 -21.0621 13.4461
-0.962322 -22.7394 18.1296
-2.57473 -22.0466 17.2461
-2.52755 -22.1886 15.7049
-7.26479 -21.1955 15.1993
-6.07836 -22.4942 14.3688
-5.99433 -26.5767 10.9492
-6.71165 -24.8591 11.6379
-10.8239 -21.0839 7.08478
-10.0401 -21.6244 9.23167
-9.7787 -23.3133 10.0877
-13.8251 -26.2227 10.6453
-12.2376 -26.2882 9.62767
-12.6972 -30.584 7.84728
-13.376 -28.9325 7.14014
-15.2042 -25.91 0.119658
-15.4604 -28.0905 2.14582
-15.831 -29.4786 4.41587
-21.6708 -32.7854 5.48997
-20.1669 -31.7475 4.73933
-18.6459 -32.0846 4.7823
-16.9756 -38.4734 3.32178
-17.4506 -36.7054 4.18858
-18.4036 -35.663 3.54326
-22.8348 -35.4957 0.457247
-20.6541 -39.919 3.07879
-21.8383 -37.838 1.30224
-21.7159 -36.4927 1.87087
timestep
3.62668 -11.032 -21.3903
-0.145357 -9.00617 -20.1035
0.490743 -11.4179 -21.0406
2.30683 -11.5839 -21.8377
-1.98698 -15.3808 -25.3633
-0.380182 -13.7929 -25.3043
1.22894 -12.6064 -25.4076
-0.186247 -8.17177 -29.8969
-0.43163 -8.62056 -27.5552
1.29961 -9.13898 -26.8783
6.70434 -6.66225 -23.2257
5.1414 -7.08195 -24.8628
3.27281 -7.19184 -24.2466
-0.356084 -1.742 -27.7669
1.05258 -2.63379 -25.2488
2.72483 -3.5672 -23.5152
-3.81725 -5.60843 -21.7746
-1.34718 -5.57381 -22.4946
-0.331968 -4.71374 -21.6259
-4.59758 -4.6936 -17.5034
-2.00838 -4.13859 -17.2724
-0.951742 -5.10634 -17.8048
0.43688 -11.2319 -14.772
0.901224 -8.60872 -15.1463
-0.422732 -7.76717 -15.2769
-5.11163 -8.22442 -14.1473
-3.57848 -9.20416 -12.1738
-2.25459 -8.44126 -11.9273
-4.30888 -7.04555 -6.7615
-1.72365 -6.82366 -7.45271
-1.1678 -8.00055 -8.35759
-5.68765 -11.9057 -5.83147
-4.46047 -10.9543 -6.92134
-2.95834 -11.0217 -7.03121
-1.47037 -15.285 -13.0853
-2.08518 -13.1855 -11.1796
-1.65107 -13.3099 -9.71531
3.51061 -17.1119 -7.20156
1.49516 -16.6461 -8.93189
1.5204 -15.4192 -9.83151
4.60218 -12.0409 -15.184
4.39028 -13.9268 -13.3491
3.03101 -14.7881 -13.2419
-0.155738 -16.5813 -21.326
0.669108 -15.7612 -18.5345
1.51169 -16.4879 -16.2347
4.17531 -18.3644 -20.2809
3.25765 -19.6888 -19.1863
3.26747 -19.4481 -17.6988
11.5325 -19.861 -16.4019
9.13222 -18.1685 -15.8141
6.5247 -18.6865 -15.7541
4.18582 -19.7172 -11.7667
4.94509 -18.4987 -12.3876
10.085 -15.8213 -7.03059
8.15529 -16.2971 -8.31552
6.63195 -16.4737 -9.42572
8.27785 -10.1162 -8.63772
6.75618 -11.902 -8.75363
5.15784 -13.0942 -8.70819
2.51672 -10.5463 -9.88586
3.22388 -6.78107 -9.0832
3.24024 -7.78178 -7.48103
1.6908 -8.1599 -3.26231
1.79792 -6.49151 -4.19403
-0.251204 -2.42463 -1.52031
0.532715 -1.91713 -3.1692
1.77368 -2.72655 -3.53935
8.72829 -0.435263 -1.09256
6.04154 -1.09116 -2.96518
4.76011 -1.08417 -2.06344
1.88897 2.00613 3.90301
3.54329 1.92491 2.19171
4.78297 1.29231 0.773302
11.2542 4.19714 -1.7155
9.66412 3.58962 0.673733
8.17673 2.45513 2.29824
13.8121 1.81926 6.8558
11.7128 2.47638 6.0737
10.0363 3.39531 5.49304
7.60481 8.58373 6.5415
8.98566 7.74542 8.07524
10.1296 6.28694 8.08989
16.5623 3.84096 13.542
14.6345 5.1445 11.7017
12.1932 5.55127 11.1563
9.33981 6.36355 17.6752
10.6709 5.38558 15.6656
10.981 6.46941 14.6415
8.50996 10.7615 15.6225
10.5989 10.2201 17.2985
11.8489 9.59612 16.5223
16.3126 8.07159 23.8255
14.6074 7.37899 21.4473
14.1374 7.73561 19.0611
19.3884 7.90587 19.674
18.4502 6.65107 17.4524
17.0919 5.97508 17.5458
19.2995 0.0957173 17.4245
18.7177 1.69586 18.4353
17.3941 2.32896 17.9896
17.7806 3.00798 23.7196
15.5988 2.15032 23.2168
15.3197 2.18364 21.2436
12.1286 -0.661798 16.4652
12.2054 1.22347 17.8903
12.1158 2.64748 19.2085
7.06537 1.11625 23.8637
7.9001 0.592985 21.8319
8.64442 1.92329 20.5359
8.58727 5.15265 22.5411
8.62704 13.1231 24.1534
8.92043 10.1876 23.6229
7.74404 8.75458 21.6996
3.40958 10.7131 17.1371
4.5497 10.3326 18.6886
6.05359 10.1072 18.5931
7.79573 13.4163 18.7128
5.93743 16.5372 15.6961
6.0283 14.4966 15.5142
4.54649 11.1825 12.544
5.74538 12.9496 12.2395
8.2332 13.3031 8.12809
6.84096 13.5314 8.57778
4.6637 15.0164 4.68767
4.96314 13.6605 5.41843
5.1126 10.7596 2.69379
0.531668 10.8324 2.69915
1.58275 9.89418 3.37038
-1.98889 3.69504 6.49027
-0.813548 6.63354 5.77424
-0.524174 6.92269 4.31231
-2.83109 4.60138 0.776401
-2.65177 6.06853 1.1758
-6.45772 10.1862 0.671479
-5.93446 9.10189 -0.836748
-5.63127 7.58501 -0.613245
-9.54422 3.10925 -5.20624
-8.51346 4.32664 -2.99655
-7.73096 5.68233 -3.32771
-8.54514 5.07386 -9.51765
-8.56515 6.70562 -7.76585
-8.42191 7.93831 -6.23621
-14.5566 3.70519 -6.90642
-13.3324 6.03333 -5.24582
-12.0077 8.20575 -5.04368
-10.3617 15.1862 -4.0116
-11.094 12.7684 -4.86863
-11.4873 11.7212 -3.73468
-14.2389 8.31949 1.78756
-13.8421 10.149 0.380105
-13.8236 11.8001 -0.845904
-15.7561 15.6329 1.19705
-14.3053 14.9847 1.22253
-8.05421 15.4814 7.46025
-10.3522 15.6858 5.49131
-12.5649 16.1696 4.265
-12.0541 24.568 6.84867
-12.5347 21.9406 5.55945
-13.6885 19.7201 4.88687
-18.512 21.8156 5.4481
-18.1873 21.2864 3.57631
-16.7358 21.4066 3.18296
-16.1917 23.7324 0.106883
-15.5416 24.6225 1.56811
-16.5678 29.2307 6.18919
-17.2706 28.2066 4.17482
-18.0514 27.3955 2.55294
-19.5356 33.7865 -0.551778
-18.4849 31.7489 0.673098
-19.1298 30.4031 0.485365
-16.469 29.353 -3.20734
-17.8076 28.9417 -2.75863
-17.3316 28.2955 -7.14885
-19.27 26.7162 -6.3702
-19.1087 26.1742 -5.01194
-14.827 23.3105 -10.1453
-15.7488 24.0628 -7.39037
-16.333 23.5446 -4.96066
-14.7584 18.0562 -4.53753
-15.1855 19.5993 -2.47411
-14.666 21.0407 -2.68652
-8.91476 24.4819 -4.52863
-9.71606 24.2583 -1.65336
-11.2 22.1917 -1.51386
-8.4825 17.7001 -0.555913
-9.64806 18.3049 1.302
-9.44023 20.2527 1.25958
-7.54356 21.3367 6.81427
-6.40379 21.4151 4.79372
-6.09734 21.3454 2.81068
-3.62627 16.9747 5.1202
-4.09456 17.5533 2.95439
-4.57557 18.2777 1.21314
-3.57088 18.1639 -6.12221
-4.08356 17.3656 -4.16229
-4.63114 16.8509 -2.32402
-7.36121 11.1553 -4.07136
-5.91313 12.5135 -5.11258
-5.22007 13.2799 -3.46441
-2.28102 11.1301 -0.19425
-2.38848 11.415 -1.67994
1.00937 8.86645 -3.98287
-0.403619 8.76997 -3.43806
-2.5043 4.50834 -3.91674
-1.34527 5.16023 -3.05768
0.590507 1.52015 -0.940477
0.88958 2.19056 -2.17389
4.28995 1.35429 -5.39909
3.00982 0.696852 -4.99254
3.78414 -2.30849 -8.15692
4.24472 -2.5667 -6.35378
7.13418 -4.93606 -5.42726
10.8478 -2.52286 -7.02072
9.64761 -2.26159 -6.19755
9.05951 1.40773 -6.15847
6.98321 4.16205 -4.65016
2.22122 6.07504 0.821417
3.69443 4.94634 -1.45217
5.25591 5.20111 -1.4481
7.51149 6.68832 2.68886
6.37624 5.788 2.20243
5.99293 4.12547 7.85711
3.80428 4.84917 6.17222
4.10292 6.04541 5.2974
1.08505 12.2363 6.42582
1.62507 9.70449 7.37106
3.03841 9.28694 7.33638
1.07957 5.39337 12.4946
2.63683 6.85237 11.5076
4.13099 7.72118 10.4892
5.52697 6.9102 15.6021
7.37661 7.25408 13.702
6.96721 6.58615 12.4801
9.47733 -0.284856 11.712
8.98906 2.38407 11.4037
8.04385 2.99078 12.4488
4.71318 3.60357 18.4524
6.2473 2.62198 16.9718
7.59511 1.65805 16.0436
11.2156 -6.00363 15.7175
8.93524 -4.225 15.6309
7.71785 -2.03326 15.1424
1.27379 1.38623 12.0405
2.90774 -1.08326 12.4458
4.15424 -2.79477 13.838
3.40928 -7.19767 16.6201
3.39925 -7.55045 14.7142
3.01148 -6.4462 13.6871
0.177865 -7.69795 10.0683
-0.0167678 -7.40872 11.4943
-5.6307 -5.75289 15.7124
-4.63036 -8.16061 14.2313
-2.58684 -9.49952 13.4462
-0.773607 -15.3658 17.9051
-0.901179 -14.4296 15.0787
-2.42401 -13.3328 13.4018
-8.28786 -16.2753 11.2836
-5.95916 -15.7616 11.21
-4.08928 -15.4497 10.7888
-6.67623 -11.9889 6.4386
-5.0541 -13.6039 6.11771
-3.67435 -13.3969 7.51755
1.96619 -11.3927 13.2416
0.74181 -12.2945 10.7129
-0.588983 -11.5983 8.66652
-1.11551 -6.23311 1.36308
-0.543938 -7.71713 3.96185
-0.483998 -9.93773 5.18495
0.124624 -17.4104 4.96648
0.325577 -14.5585 4.04827
1.65665 -12.6485 3.51056
5.48349 -11.029 -1.74647
4.76967 -11.7684 -0.101043
3.29035 -12.061 0.0911061
-1.51001 -16.2048 -6.68619
-0.398922 -13.9551 -4.3342
1.9072 -13.5868 -3.15171
5.28789 -14.2514 -4.80851
9.24412 -14.8655 -1.66446
7.68982 -15.6818 -0.855457
6.66641 -16.1123 -1.87743
2.2802 -16.8412 -0.133726
3.48008 -18.0105 -0.924862
2.85263 -23.1614 -0.713257
2.34124 -21.4957 -1.56912
-2.76349 -19.4288 -4.09137
-1.42799 -21.0027 -5.0665
-0.93671 -22.1269 -3.62102
-3.86884 -25.0778 -1.08468
-3.11253 -25.1503 -2.83745
-1.61549 -28.4722 -5.64159
-2.67858 -26.9164 -6.04287
-8.32178 -33.0911 -7.20472
-7.00019 -30.4189 -7.67358
-5.38674 -28.5153 -8.07508
-4.52444 -25.5698 -12.2726
-6.05718 -26.6485 -12.3362
-6.86692 -26.8462 -11.1247
-12.1589 -28.527 -12.9605
-11.5131 -26.9013 -12.3183
-10.221 -26.1717 -12.8134
-10.0949 -21.2995 -14.9671
-13.8892 -25.8842 -15.2511
-12.2153 -23.4311 -15.7253
-11.3676 -22.9724 -14.5356
timestep
-2.02748 -10.8414 -36.7232
-6.24302 -10.1883 -33.8505
-4.58889 -10.4068 -35.9608
-3.18729 -10.3081 -37.4027
-8.23137 -6.31812 -39.4003
-6.12005 -6.78677 -38.7388
-4.14419 -6.73291 -38.4426
-7.3939 -1.91671 -35.8475
-5.14863 -2.67189 -36.215
-3.43687 -3.53961 -36.6038
0.758056 1.44056 -35.9474
0.485361 -0.844853 -36.1288
0.326377 -2.7861 -36.207
1.35818 -0.15 -29.7604
1.81751 -2.76623 -31.1407
0.720717 -4.43728 -32.7491
2.60303 -9.46387 -32.3903
0.763064 -8.58939 -30.6134
-0.342417 -7.76675 -31.3446
-7.35 -8.31232 -29.3092
-5.10397 -8.93671 -30.6295
-3.72473 -8.70194 -29.8572
-3.39038 -14.7987 -26.7487
-2.67428 -12.4461 -27.5624
-3.58273 -11.3365 -27.0627
-5.92714 -11.0746 -20.1309
-4.81959 -12.1164 -22.289
-4.18546 -11.1093 -23.3171
-4.08511 -6.81309 -19.5559
-2.07925 -7.31535 -21.2301
-1.78404 -8.84166 -21.3939
-2.69793 -11.6964 -15.6505
-2.90644 -11.2961 -17.528
-1.74495 -11.0567 -18.3667
4.93326 -14.2332 -17.4421
2.5542 -12.5836 -17.8421
1.18617 -13.3072 -18.1757
-1.62496 -17.9329 -17.2695
1.0401 -17.9336 -17.735
1.91676 -16.9223 -17.079
8.6858 -17.8602 -15.0978
6.08536 -17.5315 -14.8019
5.24019 -18.3175 -15.8293
7.28637 -25.0167 -19.8146
7.21111 -22.715 -17.8916
6.47883 -21.9339 -15.5845
10.4616 -22.6993 -12.8937
9.5209 -24.3961 -12.9047
8.0158 -24.2929 -13.0279
10.0531 -20.2674 -5.97073
7.9426 -21.1823 -7.97502
6.93122 -22.5498 -9.85728
2.60512 -23.2976 -7.98541
3.3676 -22.0337 -8.53043
0.787961 -21.074 -2.7671
1.30824 -20.0029 -4.78954
2.17807 -19.1763 -6.36717
7.94704 -19.1732 -3.25889
6.08792 -17.8877 -3.72017
4.50581 -16.8591 -4.26631
5.2996 -13.1863 -4.78941
5.84286 -11.1454 -1.51547
4.15327 -10.8166 -2.1631
-0.286314 -8.93036 -3.4573
1.31155 -8.28652 -2.44187
-1.61413 -4.74313 -1.8726
-1.25905 -5.33513 -0.129921
0.222947 -5.77397 0.078205
4.11067 -5.51812 6.74043
2.59071 -5.15865 3.89862
1.30126 -5.87438 3.69593
-4.11696 -3.92089 8.58772
-2.08211 -4.37717 7.70058
-0.262901 -4.89511 7.15238
5.36301 -8.31761 12.9743
3.27569 -6.56389 11.7713
1.23221 -5.74527 10.5151
-4.84993 -8.15841 11.0383
-3.37693 -6.56776 11.775
-2.08717 -5.24859 12.2798
-0.0301481 -0.795693 16.219
-2.00879 -1.34045 15.499
-2.92209 -3.02574 15.122
-7.75672 -6.96069 13.0335
-7.53785 -5.43399 15.5869
-6.43496 -3.51356 16.769
-8.50188 0.340434 22.4969
-8.30843 -0.658704 20.0422
-7.49871 -1.91174 20.0515
-6.58467 -2.64334 25.7949
-6.84854 -4.52761 23.943
-8.00894 -4.17155 22.9335
-13.6379 -0.911702 28.5936
-12.2676 -1.2645 25.9661
-11.0862 -2.12121 23.8414
-13.0234 -5.25909 19.5907
-11.4441 -3.25763 19.2321
-11.8564 -2.16815 20.0774
-16.9207 -3.20578 17.7831
-16.4727 -1.9759 19.1935
-15.267 -0.992205 19.221
-17.667 1.39519 26.1972
-16.5723 1.05753 24.1353
-15.7883 1.12811 22.3177
-9.46713 4.01784 21.221
-11.6353 3.16523 20.9276
-12.361 2.74553 22.6498
-8.69997 1.3604 27.4493
-10.6882 2.50734 27.2715
-10.1346 3.54258 25.7498
-6.76226 5.26128 25.6355
-4.40063 -1.8083 29.8027
-4.0837 0.549509 27.9955
-4.64173 2.21331 26.1625
-0.427577 1.98251 22.6741
-1.14976 0.341177 23.5214
-2.67898 0.0659335 23.6304
-3.0458 -3.65805 22.5992
0.139362 -5.61885 19.8641
0.0858707 -3.69058 20.4041
3.59915 -0.0583243 20.7179
2.75118 -1.34836 19.4077
3.56522 -0.860437 14.8219
4.37435 -1.35553 16.0495
9.23672 -2.40204 15.3555
8.18742 -1.27673 15.1404
9.73522 0.619436 12.3165
9.06775 4.80225 10.1603
8.20592 3.75592 10.8131
0.976106 2.57574 8.00576
3.59678 2.71778 9.91312
4.58662 3.78269 9.70075
1.98624 7.25564 11.9155
2.56209 6.92799 10.6005
2.21406 10.5336 5.14743
1.79365 9.70218 6.84111
2.70385 9.76254 8.08394
5.29241 16.2328 10.0077
5.20578 13.7011 9.11893
3.87662 13.3908 8.51828
-1.7796 16.8637 6.27424
0.538446 16.2626 6.1717
2.38529 15.6366 5.85621
1.37346 21.8309 4.32292
3.59178 20.2509 5.75102
5.11797 18.1139 5.69639
6.99271 13.3561 5.09867
8.74 15.3372 4.75573
8.55516 16.5474 5.72455
12.3768 20.8646 10.5525
11.8788 19.7383 8.58576
11.5681 18.3257 7.02267
15.2591 16.3258 4.81474
15.0579 17.3844 5.83159
22.264 21.2814 9.19804
19.725 20.7476 7.74493
17.9134 20.0552 6.03062
23.3359 18.1224 0.0835735
21.9803 20.0839 1.82215
20.0143 21.1569 3.04812
18.1374 25.0924 4.15268
16.9376 24.5701 2.62411
17.5448 23.64 1.64642
16.5598 24.1328 -2.23502
17.6475 25.5492 -1.72754
19.5628 32.2983 -2.2528
18.2807 30.4784 -2.86717
16.986 29.0106 -3.06425
12.4299 31.4937 -8.18626
13.7844 29.8085 -6.54859
14.2141 30.3933 -5.25026
12.581 34.2545 -3.06481
12.5013 32.7074 -2.84742
9.29659 28.3474 -5.10192
8.5798 30.8534 -4.93905
8.96521 31.5013 -3.64333
7.716 30.2952 3.35715
7.78103 29.0436 0.711528
9.76788 28.9069 -0.878396
14.7743 28.5259 0.395734
13.5164 26.2042 0.502349
12.2568 26.043 -0.359919
10.0085 18.1779 -4.019
10.8116 21.0407 -3.53802
11.6802 22.5256 -1.53997
11.5508 18.8811 2.78909
13.5288 19.023 1.66024
14.1976 19.9654 -0.0364081
21.1769 19.4978 -2.67418
19.1102 18.8912 -1.89273
17.2547 18.486 -1.55271
20.9211 13.8266 2.88623
19.2584 15.0406 1.87413
17.6705 15.5891 0.905122
12.2877 12.5515 -2.76761
13.6125 13.5104 -1.08804
14.1865 14.1501 0.620854
10.5146 9.30918 1.6515
10.8337 11.5337 2.2377
11.8609 12.7146 3.33872
10.2147 13.025 7.84848
11.2213 12.0841 7.14911
9.7804 7.70912 7.70013
9.68818 8.74148 6.50691
7.34342 6.78292 2.81973
7.07742 7.19593 4.27567
2.77064 6.43615 5.07474
3.97328 5.70247 5.61575
4.74922 2.57196 2.19968
3.82238 2.40146 3.54323
3.39564 -1.48081 6.36571
4.84919 -0.740194 5.28873
6.24927 -2.45876 2.13053
6.65859 -7.06087 1.02293
6.33929 -6.20694 2.26811
6.89903 -8.68189 5.10814
7.61767 -7.20951 8.49509
7.86655 0.177073 8.05302
7.54588 -2.51423 7.52654
7.33986 -3.37885 8.79245
5.65417 -0.354012 12.0071
5.02263 -1.3529 11.1279
-2.33881 -0.720559 11.1549
0.447675 -1.58803 11.5798
1.43414 -0.483551 11.5605
2.72423 3.79741 14.1274
0.4099 3.89558 12.9865
-0.219085 2.51126 13.1969
-7.22105 4.67425 11.6126
-5.45115 3.82627 12.7575
-3.98437 2.87703 13.6381
-5.84113 3.15955 18.6735
-6.06996 0.885708 17.2838
-6.45098 0.910443 15.9149
-12.7737 -1.08025 14.0471
-10.6946 -1.04843 15.5995
-10.1493 0.400714 15.6677
-13.8527 6.88764 17.473
-13.2815 4.60456 17.0517
-12.9629 2.67441 16.9195
-21.6225 1.29087 14.8166
-18.8489 1.31077 15.7501
-16.2479 1.49754 15.6207
-10.6131 3.64103 11.4455
-13.5043 3.80719 12.0599
-15.8944 4.25302 12.993
-18.2153 8.71084 13.3485
-19.4707 7.34035 13.8318
-19.2987 6.00358 13.0976
-21.3438 5.52487 8.75765
-21.6791 5.23758 10.2652
-28.1218 2.71773 13.2481
-25.7426 1.98172 11.5396
-23.5946 1.99018 10.324
-26.1113 -1.33715 3.78551
-24.1884 -1.23549 5.9516
-23.0622 -1.1853 8.14672
-17.7427 -4.27494 11.895
-18.7761 -3.00517 10.2565
-19.3742 -1.64282 8.94276
-20.8822 0.466099 2.95215
-19.4878 0.813893 4.82618
-18.69 -0.909176 5.24284
-17.6334 -7.85435 3.57461
-16.8938 -5.06624 3.24734
-16.5496 -2.58698 2.55654
-10.2448 1.79144 0.350039
-12.6998 0.283246 -0.261106
-14.4151 -1.62881 -0.438564
-16.6556 -2.32738 -7.18153
-15.5715 -3.74208 -4.87028
-13.9759 -4.36662 -3.01973
-9.4584 -6.94326 -0.624135
-10.4863 -7.59958 -2.11055
-11.0626 -6.7139 -3.21295
-9.95896 -5.07505 -11.1754
-9.57579 -7.41491 -8.43427
-10.3945 -8.67414 -6.37979
-9.5665 -12.1331 -7.90942
-5.01284 -13.4071 -9.32666
-5.6653 -11.8192 -10.2775
-7.07982 -11.8857 -10.8222
-8.18114 -11.6621 -15.4344
-6.99872 -12.888 -14.4768
-5.13232 -16.7619 -15.7029
-5.05773 -15.1657 -16.751
-0.38706 -16.2658 -21.0425
-2.20621 -14.9928 -21.1642
-3.56853 -15.9715 -20.1605
-5.86172 -19.4904 -22.2177
-4.16289 -19.5018 -21.2995
-0.827251 -21.9984 -19.1322
-0.708924 -20.8021 -20.5931
5.13993 -15.7473 -20.8749
3.52701 -18.0065 -21.847
2.76321 -20.3435 -22.1309
6.35821 -25.1711 -25.0146
5.36824 -23.6059 -24.4235
5.59741 -22.7504 -23.1419
10.1237 -22.0861 -25.3647
9.21545 -20.3965 -25.0685
8.26285 -20.1672 -23.815
8.39618 -15.1232 -24.7641
9.62544 -16.8436 -19.4833
9.82291 -15.8764 -22.2116
8.81914 -16.4865 -23.1928
timestep
-9.24214 -8.37828 -16.8216
-5.98174 -6.81011 -14.7953
-7.43853 -9.01293 -14.8892
-8.57709 -9.58941 -16.4105
-9.3745 -16.4828 -13.4129
-10.058 -14.404 -14.1627
-10.2735 -12.5658 -14.7793
-15.8009 -9.26396 -16.1769
-14.7462 -10.5042 -14.4726
-13.7928 -11.8323 -13.2893
-17.5563 -18.4092 -12.3507
-16.7614 -16.2926 -11.9457
-16.1333 -14.4373 -11.7321
-21.6307 -12.6778 -4.88687
-19.371 -13.4049 -6.86844
-17.1894 -13.6898 -8.18386
-13.4067 -17.0144 -8.55793
-13.3964 -15.8934 -6.06095
-14.8098 -15.2894 -5.70171
-17.8811 -12.7505 -2.8985
-16.7488 -14.7401 -1.55325
-15.2302 -14.9939 -1.95884
-10.1194 -16.8191 2.60439
-12.5491 -16.2276 1.70958
-12.7567 -16.8174 0.333446
-10.9888 -23.6183 -0.966331
-11.5927 -21.101 -0.902672
-11.7363 -20.4118 0.444077
-8.17834 -24.4843 1.87583
-8.85951 -22.6029 3.59937
-8.93875 -21.1366 3.08198
-4.41055 -23.6611 2.3696
-4.68411 -22.0935 1.22919
-5.40622 -20.797 1.77998
-7.0823 -15.8371 -3.56002
-6.45505 -17.24 -1.10405
-5.87771 -18.5105 -1.13644
-1.00029 -20.2198 -1.78014
-2.36613 -19.754 -4.05703
-3.44596 -18.7505 -4.02948
-5.00284 -14.3427 -9.42897
-4.12834 -15.6193 -7.19802
-3.79549 -17.1751 -7.3795
-4.4569 -18.6594 -15.5089
-4.43808 -17.981 -12.589
-2.58166 -17.639 -10.8716
-3.07512 -13.7394 -13.2217
-1.229 -14.2545 -13.6343
-0.456825 -15.0292 -12.5551
-2.47505 -8.71371 -11.4784
-1.86631 -11.0935 -9.69497
-0.00963174 -12.7932 -9.57151
3.98724 -12.1586 -6.69826
2.64469 -12.9062 -6.75895
1.79311 -16.8929 -0.38077
1.43778 -15.2465 -2.04361
1.12276 -14.0072 -3.53884
-0.575937 -11.8878 1.88892
1.18713 -11.1599 0.500369
0.393706 -10.8656 -1.3008
-1.29947 -7.70499 -2.57727
0.37706 -5.12359 -5.07686
1.28539 -5.16738 -3.48674
4.66955 -4.16846 -0.406528
3.19627 -3.02683 -0.994888
0.256187 0.67842 0.67714
1.88596 1.48499 0.0738445
2.42649 0.711195 -1.09349
4.23057 3.25818 -5.35574
6.39627 2.71918 -2.9148
6.06836 1.51851 -2.02729
4.70288 -0.689145 4.18678
6.36078 -0.039254 2.74232
7.5518 0.667264 1.4054
15.1435 1.48405 -0.361676
12.6863 1.8284 1.43131
11.0837 0.59625 2.95038
10.3255 -5.19111 6.48237
11.2418 -3.11369 6.48211
11.7311 -1.17182 6.25521
12.0757 4.0663 8.92625
12.5367 1.95139 9.70931
13.3723 0.198092 9.25089
19.2483 -4.0477 8.92027
17.8208 -2.08631 10.7091
15.6776 -1.22039 11.8843
20.3777 2.13092 15.928
18.1107 2.0497 14.4086
17.3076 0.817123 14.7309
13.103 3.28524 17.2924
15.4593 2.81981 18.4226
15.9677 1.37891 18.1846
10.1121 -0.508542 21.812
11.695 -0.786569 19.286
13.5174 -1.47816 17.6985
15.4049 -6.17261 17.6453
14.6074 -5.13643 15.2247
13.2027 -4.41061 15.3171
12.4107 -9.18159 14.3823
10.7155 -8.17004 14.3789
10.7793 -6.85169 13.8013
5.51822 -8.84197 16.8976
6.39022 -7.21193 15.4902
7.18038 -5.56061 14.6925
8.04495 -2.93944 19.625
6.86222 -1.5203 18.159
7.38801 -2.1886 16.4266
7.02363 -1.89759 12.1787
9.09153 -0.90104 11.9056
9.76995 -0.919608 13.6367
12.9421 0.914652 13.9905
11.7057 8.27829 13.1685
13.3043 5.76242 13.0795
14.8864 3.80703 12.6246
19.4833 3.01801 10.2348
18.9103 4.85203 10.3785
18.2539 5.34221 11.6903
20.0112 8.64334 12.3897
23.6334 5.81105 10.8934
23.0746 7.70893 10.3433
20.5436 6.63132 6.34567
20.4781 8.15898 7.59278
17.1993 11.5929 7.22649
17.1718 9.98396 7.25783
12.7623 8.72126 6.98621
13.7051 9.38937 6.02102
11.4086 11.4427 3.95521
7.50209 10.6461 1.34394
8.60171 9.82438 2.02225
4.17445 4.95888 -0.385979
7.28138 5.2204 0.545504
8.17293 6.44394 0.155362
10.0708 7.30891 -3.96183
9.19019 6.14197 -3.52287
8.25748 1.31947 -8.08087
8.13108 2.90973 -6.96026
9.38516 3.63399 -6.43016
8.76985 5.55399 -11.0213
11.1405 4.51185 -10.8185
11.589 4.39675 -9.2966
16.1143 3.41878 -3.82566
15.1257 4.63867 -5.60913
14.7979 5.33089 -7.42134
19.1337 10.0144 -12.5502
19.1085 8.82816 -9.81196
18.0846 7.12864 -8.19226
22.0968 5.15781 -2.58029
20.8276 5.122 -4.81173
19.5785 6.03656 -4.8813
23.7443 12.0763 -2.60822
21.9311 10.6855 -3.28722
20.5024 9.62099 -4.09765
17.2732 12.2208 -6.37158
18.7525 12.5225 -5.94038
23.7041 16.2254 -8.23483
20.7569 16.7529 -7.76179
19.0241 16.3171 -5.85042
14.8264 23.1334 -9.89997
15.8535 20.6727 -8.44439
16.2261 18.6977 -6.79179
12.3732 19.4582 -3.24469
11.7557 18.432 -4.7031
12.4246 18.6336 -6.03638
9.73705 18.9848 -9.07566
10.1045 20.5683 -8.34947
11.1315 25.8343 -4.6381
9.58448 24.8405 -6.02448
8.29224 23.6425 -6.968
6.4513 28.3129 -12.0439
7.67844 26.2872 -10.8375
6.75951 25.6091 -9.8116
6.02991 21.3163 -11.8771
5.24131 22.6133 -11.4312
1.73562 21.5162 -15.4266
1.12292 22.7188 -13.0807
1.46572 21.939 -11.8132
-0.597617 15.9264 -7.83545
-1.89999 18.5216 -8.35116
-1.38443 19.8489 -10.5427
-2.00071 20.0915 -15.6006
-4.3475 20.1654 -14.2026
-4.15314 20.9837 -12.8956
-10.3947 26.0939 -9.74098
-8.10651 24.8353 -10.9993
-7.41003 22.5704 -11.7505
-10.8447 17.0094 -11.8877
-8.60293 17.4624 -12.1413
-9.13483 19.271 -12.7171
-11.8268 22.7081 -17.2549
-12.1615 20.9207 -15.8528
-12.4664 19.4046 -14.5416
-16.2973 13.5226 -17.6932
-15.1783 14.9424 -16.2294
-14.5673 16.3343 -14.9758
-17.3084 17.9239 -7.93718
-16.2163 17.0056 -9.80247
-15.159 16.1045 -11.1835
-16.2752 10.7767 -13.594
-14.7824 11.1619 -11.9799
-14.1323 12.4828 -10.7302
-9.74115 12.932 -8.96223
-10.3875 12.1628 -10.1527
-8.21806 8.8859 -12.7246
-8.5689 8.97225 -11.1969
-7.34311 5.72438 -8.17572
-6.4506 6.72921 -8.83121
-2.16967 6.35806 -7.19585
-2.87015 5.67462 -8.33963
0.349877 2.67683 -10.5762
-0.540323 2.82989 -9.24777
0.318684 -0.726274 -6.21377
1.35942 0.881364 -6.68793
4.93122 -0.534355 -6.58876
7.55263 -3.85649 -4.37101
7.29663 -2.35021 -4.20246
10.1839 -0.909834 -2.23042
11.0202 2.74131 -2.27889
13.2876 8.83486 1.74223
12.1178 7.18947 -0.31604
12.1314 5.70496 0.00965905
12.8828 5.60993 4.77623
11.7266 5.51878 3.72928
7.61766 3.84079 7.38234
7.38862 5.50216 5.03142
8.36769 6.67469 5.03636
6.88074 12.3648 5.1725
7.32566 10.8667 7.31732
6.8957 9.45718 7.18956
2.63613 6.19346 10.5743
3.20731 8.11813 9.40006
3.24182 9.73635 8.23677
-1.24918 12.8825 7.38473
1.01949 13.8455 8.2079
1.52673 12.9152 9.30879
-4.1911 14.3657 13.5645
-2.28752 13.8842 11.7876
-0.818623 14.139 12.0785
2.13 16.114 18.7881
0.852265 15.0197 17.2093
-0.359202 14.1466 15.7984
-2.84113 6.52863 16.0088
-2.51949 9.44986 16.4879
-3.30558 11.9545 16.6527
-6.49608 17.7072 16.8504
-7.30217 14.9313 17.6516
-6.39786 12.7617 18.5245
-6.16223 12.1167 23.3238
-7.9259 11.3557 22.8435
-8.02887 10.9133 21.4221
-12.531 9.42143 22.1949
-11.1855 8.85376 21.7344
-10.5044 1.01287 22.375
-11.2257 3.28983 20.5792
-12.5313 5.4628 20.232
-16.5457 8.36404 15.4931
-16.1852 5.54763 16.3498
-15.1968 3.81231 17.9655
-17.0155 -3.01273 19.3879
-16.2449 -1.4822 17.8584
-15.6543 0.104646 17.0934
-11.4192 -2.30097 12.2378
-13.3792 -1.10402 12.7501
-15.0552 -0.163385 13.3457
-19.9665 -0.473455 5.94057
-18.5022 0.35879 8.395
-17.3745 -0.913272 10.3944
-15.04 -7.42489 13.1787
-14.7235 -5.42063 11.0112
-15.8379 -4.06972 9.16067
-12.1927 -4.91848 1.4162
-14.1919 -5.65167 3.622
-15.9864 -5.47505 5.59359
-21.2039 -5.97261 6.28467
-20.5005 -6.79071 4.65635
-19.0464 -7.36529 4.59465
-17.5966 -15.4625 2.4964
-18.3095 -12.1165 1.95524
-19.9318 -10.0788 2.08977
-22.8432 -11.3084 0.0550009
-24.5907 -13.9677 -3.43457
-23.9855 -15.164 -2.09978
-22.6622 -14.821 -1.4509
-19.3022 -17.7636 -0.801956
-19.756 -17.0484 -2.54806
-18.2407 -18.5202 -7.45192
-17.9533 -18.6156 -5.49734
-16.5795 -20.2271 -1.62024
-15.4404 -21.8023 -2.72405
-14.8838 -20.3569 -4.05479
-10.3253 -18.6664 -5.27494
-11.1729 -20.4231 -5.0889
-7.28939 -23.3267 -2.54004
-8.05247 -22.2056 -3.95711
-7.56633 -17.1083 -8.9198
-7.03348 -20.0323 -8.52044
-5.80786 -21.6739 -7.06005
-2.25551 -25.8607 -7.16943
-1.97313 -24.3524 -8.32197
-2.35205 -22.8794 -8.01927
2.49719 -18.3441 -9.33392
1.55619 -19.9719 -8.73256
0.426489 -20.5877 -9.58031
2.02125 -21.8116 -14.4985
-2.634 -23.9558 -12.2842
-0.817698 -22.2061 -13.8429
0.459625 -21.7013 -13.2415
timestep
-19.8112 -30.8839 -12.5079
-20.2322 -30.456 -7.75907
-20.2903 -31.8576 -9.96843
-19.0457 -30.9593 -11.2838
-14.8675 -26.3764 -7.10227
-15.37 -28.064 -8.60409
-15.9834 -29.0367 -10.2385
-14.9638 -30.6624 -16.3003
-15.2439 -28.9586 -14.676
-13.8738 -29.0543 -13.3003
-8.97694 -28.7663 -14.5069
-9.11234 -26.9767 -13.0462
-11.0509 -26.5018 -13.445
-15.2583 -18.8617 -14.6545
-13.3507 -21.2419 -14.5054
-11.3537 -22.7958 -14.3563
-6.59137 -23.5401 -14.4139
-7.26353 -21.2985 -15.7577
-8.4751 -20.7037 -15.0669
-11.8797 -16.9387 -16.3726
-9.7479 -16.1201 -15.0566
-8.48706 -16.8806 -15.5236
-2.56599 -13.4267 -17.2404
-5.16863 -13.8272 -16.9357
-5.42291 -14.9602 -15.898
-0.839921 -14.0614 -10.3676
-1.76086 -14.3314 -12.8412
-3.21313 -13.8053 -13.0785
-4.47967 -11.9809 -8.40685
-4.41575 -10.0984 -10.2395
-3.29913 -10.3896 -11.2667
2.04737 -8.66558 -8.34738
0.723144 -9.83895 -9.03636
0.424537 -9.92467 -10.5086
5.58468 -13.0178 -14.923
4.06003 -10.8712 -13.5937
3.11086 -11.4404 -12.451
3.17058 -14.6475 -7.87397
5.2403 -13.6153 -9.01015
5.37254 -13.8982 -10.5428
8.36475 -19.056 -14.3788
8.04543 -17.291 -12.2873
6.64265 -17.3766 -11.5773
1.71774 -24.5034 -11.1088
3.77728 -22.3804 -10.9653
5.67247 -20.8236 -10.4553
10.8066 -22.6844 -9.92392
9.25164 -23.7916 -9.43572
8.06706 -23.1064 -8.68999
10.9242 -17.2417 -10.1086
10.2102 -18.687 -7.68173
9.58583 -20.6836 -6.20323
10.365 -23.2615 -2.42155
9.26547 -22.367 -2.8398
2.74329 -21.6761 1.20952
4.91248 -21.4192 0.388021
6.74502 -21.3451 -0.113534
12.8748 -18.468 2.3384
10.6457 -19.2324 2.55151
8.70367 -19.5543 2.66032
5.96861 -16.9925 3.10236
8.34373 -13.8894 3.32118
8.22477 -14.5829 5.00837
8.16385 -15.6869 9.89783
7.6374 -14.2074 8.70532
6.45084 -9.59798 8.00529
5.7815 -9.99018 9.72727
6.73178 -10.9081 10.471
11.0828 -10.2779 13.9336
8.01177 -9.92202 15.0437
6.99511 -9.45075 13.9251
2.49855 -5.91963 14.3705
4.55303 -5.21925 13.3556
6.40965 -5.61201 13.9322
12.9256 -1.90518 11.8051
10.2769 -2.49019 13.2619
8.43212 -2.64318 15.0424
9.04291 3.48481 17.4295
8.52794 2.39548 15.4224
7.58936 0.895989 16.2531
4.1571 5.63852 14.3145
3.45311 3.88937 15.6615
4.08913 2.32632 16.4851
1.48019 2.30656 23.3809
0.776317 1.8436 20.564
0.830001 1.22543 18.1147
-5.83899 0.296004 15.915
-3.47508 0.0237688 16.9349
-2.88686 1.35045 17.155
-7.27795 5.0945 15.0798
-5.83456 5.08734 17.3614
-5.62082 3.80236 18.0403
-10.7429 2.5194 23.9496
-9.82254 3.56096 21.3356
-8.65234 2.25659 19.4436
-10.5701 -2.6659 18.557
-9.91203 -1.21345 16.4017
-10.1699 0.264733 16.5041
-14.7497 4.00774 13.8167
-13.1881 2.98541 14.2704
-13.2848 1.72282 14.9048
-17.7201 -3.31918 16.2321
-16.7798 -1.22929 15.8618
-15.4877 -1.17997 14.3227
-16.2245 -2.55491 8.124
-15.3741 -0.469889 8.86683
-14.5019 -1.1084 10.5125
-8.95403 -3.74757 9.30348
-10.3838 -3.4723 10.9275
-10.9921 -1.72546 11.6446
-8.30607 0.727091 12.8185
-7.83699 6.76449 9.73676
-6.17509 4.62243 11.0331
-5.10487 2.37898 11.7687
-0.404346 -0.982205 13.9927
-1.59715 -0.323742 12.788
-1.58355 0.994328 11.956
1.5324 0.819983 9.67464
5.46415 -1.79075 10.9327
4.56177 -0.259213 11.7588
7.70009 3.27647 10.2962
6.03421 3.23769 11.4103
4.25877 7.47947 10.8619
3.78647 6.13304 10.3519
0.106743 6.32088 7.54393
1.57421 6.03371 7.42942
1.46061 6.85028 3.71612
4.77295 9.30262 1.32124
4.6841 8.52154 2.55336
6.76905 5.54868 6.26551
6.7341 8.78646 6.40727
7.17416 9.45699 5.10695
11.2263 11.8006 5.80648
10.9414 10.3779 5.23996
16.8976 7.21438 4.69954
15.3527 8.43562 4.36781
14.5333 8.94775 5.56849
15.5015 12.1953 2.23487
15.2727 13.3625 4.63804
15.7563 12.5105 5.94539
14.0838 10.9609 11.5023
14.854 12.8491 10.4431
15.2153 14.3755 9.19311
19.79 21.3747 12.41
17.9256 19.1336 11.8171
16.3586 17.7877 10.2406
12.9408 18.3432 6.77842
14.988 19.8545 6.18278
16.2057 19.233 6.73366
23.4648 20.6791 7.78585
21.4687 20.7513 6.58182
19.5087 21.0625 6.03178
19.7589 25.5269 4.36993
20.1905 24.1378 3.97172
21.2463 20.6897 -1.6736
23.0487 22.4321 0.0269916
23.1226 24.494 1.60963
30.1215 26.9002 0.229975
27.3696 27.2207 -0.656504
24.7826 27.2628 -0.261071
20.2407 27.5243 -2.02852
21.2371 28.7783 -3.12697
22.7621 28.5926 -3.41406
23.7889 29.8716 -6.99239
24.0653 31.1895 -5.73807
24.9165 35.0793 -1.79573
22.781 35.5278 -2.6076
22.7671 34.5608 -4.35197
21.11 40.8262 -7.47856
22.4415 38.6985 -6.64601
21.7416 37.3659 -6.68497
18.6598 38.5292 -10.0751
19.7036 37.3326 -9.82725
25.455 40.4024 -13.2238
23.6882 39.6013 -11.424
22.8022 38.3565 -11.8164
29.0293 34.1346 -9.49659
26.5279 34.5059 -10.7341
24.1013 34.6995 -11.576
18.8795 31.4031 -7.85842
20.5795 33.381 -8.5098
20.9774 33.1599 -9.95035
20.2467 29.8126 -16.9474
19.5072 31.1563 -14.3956
18.3152 32.2433 -12.517
16.2396 27.778 -8.77371
15.5159 28.1876 -10.8091
15.7331 30.123 -10.6044
12.3097 35.6777 -9.61287
12.9062 33.5906 -8.77261
13.6762 31.8502 -8.111
8.75177 28.7078 -11.1381
8.73886 29.5907 -8.98666
10.5893 29.5875 -8.26726
14.6437 25.0073 -4.79879
12.9261 26.574 -5.1151
11.8632 26.3065 -6.74292
14.2484 19.7547 -8.44019
12.7923 21.4366 -8.43402
11.6268 22.4696 -7.15402
8.52788 19.2917 -5.4795
9.84229 19.8903 -4.99303
11.731 18.1433 -0.864353
11.9255 17.9962 -2.32734
15.0855 14.6108 -1.87528
13.6524 14.7053 -2.25986
12.3511 10.2 -3.14414
11.9252 11.2949 -2.11962
8.58414 10.3324 0.983189
9.83679 9.65559 0.516197
10.7215 5.82393 3.16434
9.39105 6.24037 1.80169
6.32865 3.97694 1.18192
2.24345 2.83314 3.39332
3.70391 3.17832 3.77371
5.12153 0.515431 5.87259
2.69455 -2.13549 4.52964
-2.91835 2.55656 7.13828
-1.06404 0.980145 5.55644
-0.177545 -0.171677 6.17969
-1.46026 -2.62501 10.0816
-2.09375 -2.11469 8.88878
-5.30383 -4.35859 12.2061
-5.89803 -1.67164 11.345
-5.64831 -1.27152 9.89696
-8.7488 4.04951 6.13879
-7.91177 1.69415 7.14102
-8.15963 1.34281 8.65431
-12.26 6.43919 10.6664
-11.8691 4.32846 10.1123
-11.6673 2.52964 9.37337
-12.4517 4.6578 2.72497
-12.1257 3.198 4.84578
-13.1628 3.41619 5.95501
-18.6027 -1.46015 5.36715
-16.3278 -0.254477 5.04682
-16.2911 1.34308 5.49708
-22.7771 2.45791 4.5057
-21.0952 2.08418 6.05665
-19.6924 1.38897 7.22449
-21.1579 2.53321 14.9981
-21.1019 1.18002 12.243
-19.6873 -0.285885 10.696
-26.0278 -2.67466 13.9426
-23.6652 -3.24286 12.0777
-21.4039 -3.47223 10.9169
-19.537 -8.27929 10.0804
-18.4101 -6.87165 9.12917
-19.19 -5.59594 8.65526
-19.1722 -5.196 3.84797
-20.0992 -5.31706 5.00411
-26.5687 -4.50692 7.21582
-25.4062 -6.62846 5.39197
-23.4357 -6.79421 3.74369
-21.0749 -12.4938 3.33742
-22.9697 -10.9972 1.69002
-24.2511 -9.0299 0.815973
-27.7622 -6.89535 -5.74578
-27.1617 -8.11572 -3.91449
-26.6087 -9.01388 -2.30421
-30.6546 -9.90241 -2.29295
-30.21 -12.2863 -2.24886
-28.4117 -12.2964 -2.93619
-32.6777 -15.3205 -9.89698
-30.3299 -14.6344 -8.07611
-28.8397 -13.2792 -6.61365
-21.4986 -12.9661 -4.53705
-23.8958 -12.1757 -5.97479
-25.6896 -11.13 -7.40739
-29.5091 -7.86175 -13.0037
-26.7135 -8.34338 -11.9217
-24.8067 -9.50188 -10.8187
-20.2522 -12.5493 -14.2335
-21.5569 -11.1476 -13.9644
-21.6699 -10.1854 -12.6843
-16.2927 -2.93632 -10.9261
-18.7276 -5.26906 -11.5394
-19.3743 -7.29327 -12.9447
-17.0738 -9.25265 -15.114
-13.3696 -11.142 -16.528
-13.1696 -11.8503 -14.7224
-14.5993 -11.928 -14.0553
-15.8788 -14.7665 -10.9133
-14.0757 -14.1589 -10.9058
-11.2444 -18.4687 -11.5003
-11.1553 -16.5083 -11.0944
-8.06244 -12.9331 -8.82132
-7.44957 -13.2183 -11.0899
-7.70975 -15.0702 -11.2429
-4.58405 -18.4583 -12.7102
-4.67779 -17.4741 -11.1017
-3.45862 -16.3785 -6.71234
-2.40286 -16.8242 -8.10467
2.21883 -17.1616 -13.2064
2.30337 -17.652 -10.2417
1.13253 -18.105 -8.04774
1.71132 -21.11 -3.31897
3.09311 -20.016 -4.15671
2.81147 -18.5188 -4.64936
3.75849 -13.3842 -2.59243
4.59492 -15.2211 -1.96528
5.19638 -16.2737 -2.83573
8.78584 -17.2943 -0.129892
11.2305 -15.7277 -4.88392
9.98158 -16.8522 -2.62582
8.86851 -16.0658 -1.80131
timestep
-13.2431 -33.4924 -4.43824
-13.1307 -29.9706 -0.982862
-12.4735 -31.1556 -3.29886
-12.2322 -32.4311 -4.82476
-7.20563 -29.9655 -9.25642
-7.99625 -31.1439 -7.54226
-8.55089 -32.4131 -6.14749
-3.32274 -37.311 -3.3697
-4.69708 -35.4625 -3.57543
-6.13109 -34.2661 -3.75575
-0.380112 -29.4311 -2.32952
-2.47645 -30.417 -2.19326
-4.15889 -31.301 -2.44682
-9.21338 -28.3794 3.0195
-8.88959 -28.541 0.0503706
-7.25185 -29.0644 -1.86554
-11.9303 -26.3583 -3.13419
-10.3336 -27.3257 -4.90935
-8.83087 -26.9378 -4.64731
-10.9034 -21.9217 -3.95444
-8.84583 -22.7708 -2.56504
-7.79505 -23.6191 -3.28157
-0.816409 -21.8643 -3.48955
-3.52224 -21.887 -3.51324
-4.17328 -22.8522 -2.5159
-1.77875 -26.5424 0.395405
-0.450883 -24.2397 0.283561
-1.43849 -23.0303 0.202413
1.86362 -21.7186 4.18789
0.185609 -19.7361 3.33145
-0.158122 -19.8372 1.78517
5.84587 -21.7484 0.611669
3.93379 -21.9688 0.525923
3.06573 -20.8594 0.108072
2.96449 -16.9667 -3.13966
4.00854 -19.515 -4.05237
3.18683 -20.7473 -3.71707
2.99491 -25.2155 -1.04852
4.71532 -24.8042 -3.00453
4.08802 -24.271 -4.38747
-3.01145 -26.052 -3.69831
-0.326049 -25.616 -3.51605
0.421947 -25.3842 -4.88334
-6.56083 -25.6313 -8.19263
-3.80498 -24.6427 -7.52836
-1.52018 -23.3316 -7.39074
-3.11921 -19.0282 -5.25301
-3.40728 -19.0213 -7.13955
-2.32999 -19.7107 -7.89082
2.65299 -19.5504 -13.1242
1.3278 -18.0535 -10.9356
0.510943 -17.1978 -8.58759
1.98228 -14.3627 -5.05227
1.87518 -14.306 -6.54989
3.92312 -8.03609 -9.61597
4.27736 -9.82117 -8.15243
4.42713 -11.5735 -7.31788
11.4097 -13.9341 -5.4585
9.52177 -12.5769 -5.51375
7.88823 -11.3415 -5.77693
8.89808 -7.99871 -4.38991
8.56444 -5.30862 -1.47441
9.65448 -6.67475 -0.861872
12.4723 -9.70254 2.52152
10.859 -8.76659 2.11364
5.78069 -8.52811 6.51472
6.857 -8.81338 4.90658
8.31867 -8.51856 5.05468
11.9425 -6.635 9.5835
10.7498 -9.63917 8.87025
9.20297 -9.78079 8.62222
4.01951 -8.27573 11.3677
4.98371 -10.2896 12.1364
6.87662 -9.97422 11.5627
12.7369 -8.66983 16.9298
10.2275 -9.73382 15.7478
7.94919 -10.891 15.1317
3.56141 -6.59575 19.4304
4.15222 -8.05479 17.707
4.79033 -9.47232 16.5555
-1.0252 -12.7629 15.1566
0.848048 -11.9438 14.1238
1.72035 -10.1583 14.3601
-0.500599 -1.97385 11.5246
0.185679 -4.78954 12.1292
-0.165112 -7.11288 13.2392
-7.13725 -7.80007 14.8643
-4.57502 -8.25249 15.1822
-3.84652 -7.78512 13.817
-9.06496 -6.90786 11.3539
-6.79073 -5.84327 10.5213
-5.92656 -5.38998 11.7266
-4.21386 -2.19749 18.2397
-4.58631 -2.4651 15.3034
-6.03338 -1.81725 13.1941
-3.88886 3.7441 9.33221
-4.08045 1.36494 10.45
-5.47445 0.994791 10.7494
-10.8181 2.45003 9.09166
-9.028 3.04971 8.47244
-7.83378 2.19501 8.0213
-6.47473 -1.14104 2.43059
-6.74635 0.855945 3.58124
-7.00333 2.6382 4.416
-11.9809 6.73333 0.189096
-10.0402 5.75861 1.06043
-8.40375 5.28488 2.00964
-2.81815 7.22991 1.06854
-3.89765 6.66944 3.0225
-5.57222 7.73103 2.75329
-4.86091 11.4484 2.67738
2.0834 12.8414 5.63391
0.53705 11.9843 3.26157
-1.20866 11.689 1.43545
0.125327 11.7387 -5.31502
0.0199636 12.07 -3.32881
-0.692574 11.2353 -2.37299
-0.660094 7.44536 -2.50703
-1.14987 3.20989 -4.92077
-0.128297 4.78734 -5.18634
-2.39525 5.22723 -9.12526
-1.23536 6.61578 -8.38067
-3.06744 11.0125 -9.20794
-1.7287 10.1724 -9.40124
1.88052 12.7231 -11.0091
1.08581 12.7006 -9.76735
1.18366 16.2158 -8.16759
-1.72937 18.2418 -5.39685
-0.272539 17.8843 -5.08925
-2.37539 17.9313 0.0747548
-0.306813 15.4527 -0.967755
0.700574 15.8577 -2.08033
5.02118 14.2883 -1.8552
3.72886 13.6976 -2.22424
3.38358 7.41152 -4.21238
3.98889 9.31722 -3.96334
4.12786 9.95463 -2.57327
7.96384 8.58638 -4.88891
8.66113 10.5957 -3.33552
7.78098 10.5659 -2.11712
8.08821 10.879 4.71341
8.64375 11.4951 2.49013
9.53831 12.261 0.924054
17.4364 10.1075 2.15575
15.3157 11.0111 0.30692
13.0222 11.9744 -0.513195
10.7469 15.2765 -6.21396
10.9298 14.9669 -3.58735
12.3578 14.3426 -3.33686
15.5366 16.5855 -8.40514
15.1193 17.0243 -6.26327
14.78 17.0489 -4.36072
14.2669 21.6651 -5.4033
14.7552 20.9249 -4.09671
18.9352 24.7079 1.6273
16.7491 23.83 -0.282646
14.6269 23.8701 -1.68853
8.84891 24.1748 1.34015
9.80012 25.3783 -1.15289
12.0394 26.5756 -1.00844
9.55226 27.1732 3.19576
10.599 28.8256 3.19059
11.087 29.0801 1.8193
10.8274 32.9773 0.982563
12.5664 32.581 1.55561
19.4149 34.7104 2.38255
17.2608 34.1979 3.0255
15.3606 34.2268 3.5236
15.6036 40.0924 7.7182
15.5024 38.5306 5.6325
15.1377 37.0196 6.01567
13.033 35.7139 10.0515
12.5289 35.9659 8.62342
7.91775 41.3447 6.8366
9.7192 39.7521 7.93091
10.0626 38.4454 7.19116
7.57296 38.7589 -1.3499
7.92696 39.3431 1.54082
9.59498 38.6947 3.39144
15.0626 43.4243 3.99562
13.1106 41.425 3.97266
11.9322 41.6375 3.04152
14.6091 48.0218 -2.30921
14.0642 45.6666 -0.61649
13.4998 43.2088 -0.0189552
19.4219 41.1838 -1.16585
17.6332 40.0659 -0.171985
15.7453 40.1782 -0.129415
9.95738 36.6485 -1.32835
11.9472 36.7484 -0.109604
13.8051 36.8635 0.361237
18.1615 34.4964 -3.09555
16.7798 33.4572 -1.489
14.869 33.7378 -1.45124
8.15644 30.9245 -3.66215
10.2906 30.8917 -2.81197
12.1437 31.0651 -2.34167
17.1501 29.2299 -0.258392
16.4919 28.4555 -2.32446
14.8843 28.6115 -3.42768
14.5084 25.8209 -7.14282
13.6847 26.0275 -5.87281
9.58859 23.7798 -4.68223
11.0008 23.3718 -5.13195
11.5185 19.2509 -7.26932
10.3493 20.2141 -7.09111
6.26382 19.2484 -9.53749
7.03402 18.7199 -8.24496
4.96677 14.7846 -6.33453
6.23865 15.1689 -7.15955
8.7728 11.0931 -7.80913
7.13823 11.7168 -8.67145
3.78464 9.84458 -8.53124
2.36575 5.87807 -10.4594
2.38021 7.33052 -10.9518
-0.730924 8.42263 -12.9182
-4.41878 9.20125 -12.6725
-7.47511 8.75376 -5.85001
-6.66383 9.84728 -8.3768
-6.49423 8.84148 -9.57119
-8.799 5.34239 -11.3282
-9.35374 6.45299 -10.5008
-7.75769 1.78393 -7.15398
-8.86467 4.21712 -6.17534
-9.85024 4.97442 -7.04063
-15.4397 9.19131 -6.16752
-13.6883 7.24296 -5.40423
-12.2929 7.51939 -5.8373
-12.1611 14.5172 -5.30149
-11.2016 12.4599 -4.73086
-10.4589 10.5765 -4.43491
-4.76509 8.56161 -1.99466
-6.35697 10.6991 -1.79346
-7.81272 10.3483 -1.71158
-12.6134 11.6446 3.54534
-11.615 10.7614 1.25774
-10.0996 10.4178 1.29751
-7.01509 10.7361 7.53581
-8.12236 9.68642 5.86487
-9.21346 8.78607 4.57795
-12.8984 13.5198 7.85035
-13.3285 10.7439 7.26805
-12.0809 8.45961 7.03198
-16.3747 10.9551 1.54855
-15.0067 8.43639 2.58067
-13.9835 6.81424 4.23928
-15.0989 2.6893 7.19552
-13.8176 2.12882 5.7804
-13.7853 2.98548 4.46517
-14.4851 1.91224 -0.236151
-15.2674 1.88597 1.0988
-21.2623 -0.793519 5.41213
-18.7665 -1.699 3.97309
-17.1369 -1.27313 2.06969
-15.15 -6.27026 -3.64052
-17.2853 -6.0189 -1.60965
-18.1082 -4.25152 -0.00347992
-22.1414 -3.98255 5.13841
-20.9996 -5.45078 3.75301
-19.8589 -6.58253 2.63633
-24.2451 -12.3436 1.26285
-22.3267 -11.1342 1.31883
-20.7701 -10.0798 1.60968
-13.9483 -14.0268 3.33302
-16.1942 -13.1923 1.57822
-18.3977 -12.8436 0.404049
-21.1874 -12.6318 -6.11891
-19.6835 -14.6371 -4.42625
-19.5698 -15.5377 -2.00475
-23.4004 -18.1589 2.49361
-21.9323 -19.4323 0.11039
-19.5233 -19.0262 -0.50977
-14.1008 -19.488 -1.51769
-15.0519 -20.9799 -0.658612
-16.5585 -21.3549 -0.966672
-20.6376 -27.9256 -3.42256
-17.8355 -25.9857 -2.51807
-15.9862 -25.1149 -1.10153
-12.9076 -26.5537 0.572435
-9.70207 -24.0209 4.6737
-10.1395 -23.325 2.87093
-10.1142 -24.3054 1.67377
-5.65628 -23.7482 0.847717
-6.46 -25.3397 1.67485
-4.83464 -29.8585 2.62182
-4.17598 -27.9924 3.1853
-0.388308 -28.7255 8.51034
-0.78675 -27.5277 6.63798
-0.71594 -27.5664 4.66994
2.77568 -30.7558 4.63306
2.74715 -28.9831 4.17273
6.22057 -26.0328 4.18323
5.39951 -26.8301 2.50347
5.17769 -30.8494 -3.82198
6.52677 -28.6045 -2.40657
7.63867 -28.0031 -0.297313
12.7129 -23.7025 0.47143
11.5009 -25.2217 0.288478
9.9692 -24.9435 0.0257655
8.03148 -19.2176 -2.03992
9.34403 -20.5977 -1.66013
9.08335 -22.0799 -2.07965
11.0574 -21.3366 -6.57331
9.4979 -26.4005 -4.66544
9.15038 -24.0322 -6.33389
9.83499 -22.755 -5.78307
timestep
-0.979749 -14.2771 7.30306
0.7566 -18.2839 4.67369
-0.0315305 -16.6062 6.64507
-1.15668 -15.5759 7.8317
-5.0404 -12.7934 3.00931
-4.67017 -14.4722 4.54112
-4.12968 -16.033 5.54951
-8.44345 -20.4335 8.24522
-6.86525 -19.771 6.72151
-5.5281 -19.5497 5.37601
-6.2586 -21.7174 -0.144824
-4.86458 -19.992 0.6404
-4.0793 -20.9046 2.16769
-2.10202 -27.8183 3.80354
-0.844999 -25.4936 2.32016
-0.828484 -22.9446 1.96295
4.10213 -20.2643 4.10034
3.04128 -20.4864 1.62765
2.5148 -21.7599 0.960645
6.98312 -22.3131 1.98073
5.88665 -24.6562 2.13404
4.76521 -24.9116 1.08441
3.28704 -31.4858 -1.50918
4.72571 -29.4155 -0.444844
3.91777 -28.6006 0.646853
-0.742839 -31.9983 4.86972
0.34005 -30.6834 2.93426
1.92736 -30.6375 2.97925
1.05452 -34.95 7.14663
3.24367 -33.8897 6.21408
3.24181 -33.7778 4.67547
-0.925749 -36.8507 4.44908
-0.208545 -36.374 2.80652
1.25688 -36.2436 2.5161
4.07949 -38.5163 -4.22499
2.66808 -38.368 -1.64422
2.47531 -36.9371 -1.02986
-2.14776 -35.7804 -1.00694
-1.38994 -36.28 -3.52003
0.00856971 -35.767 -3.75105
-1.27629 -28.9534 -1.61758
-1.01325 -31.5821 -2.03899
-0.462945 -31.9767 -3.41834
-0.479818 -24.6194 -5.93038
0.537361 -27.3444 -5.12838
1.7952 -29.6595 -5.21654
4.76178 -25.8126 -5.72333
5.80862 -27.0715 -4.65801
5.44561 -28.5353 -4.83067
8.65118 -34.0754 -7.81844
8.79061 -32.163 -5.51422
8.17268 -30.795 -3.48468
10.2982 -31.1575 0.902493
10.0042 -30.1264 -0.229415
14.3043 -24.7599 -0.654891
12.1721 -25.6193 -0.436268
12.6754 -27.4132 0.160186
18.0441 -30.6786 0.856806
16.8952 -28.7656 1.3328
16.0629 -27.0266 1.71488
18.6948 -24.5152 0.549311
20.9708 -21.6968 2.33197
19.2338 -21.7807 2.98897
15.4975 -20.1109 5.53649
16.6025 -19.3496 4.10219
17.6018 -14.0668 1.02464
16.8454 -15.5432 1.93712
17.228 -15.6596 3.32215
21.8477 -13.944 5.88084
18.9832 -12.4815 6.54962
17.8679 -12.5015 5.51908
13.7338 -8.26704 2.64648
14.5003 -8.45141 4.78721
16.2731 -9.27375 4.81294
22.8028 -5.19541 8.23849
20.3786 -6.58945 7.00041
18.0598 -6.1619 5.96723
18.1011 0.354979 2.26167
17.2543 -1.24497 3.7683
16.8357 -2.74776 4.84845
14.3985 -0.78761 9.22048
12.9907 -1.00353 7.42556
13.2966 -1.64872 5.54834
9.17818 -2.56328 -1.89827
9.85092 -2.54914 0.922816
10.5779 -1.05546 2.84756
7.69947 4.88835 3.61627
8.225 2.74733 1.98738
7.82971 1.42514 2.5012
0.944813 -0.0632967 3.82619
3.32544 1.15904 3.57382
4.17378 0.675073 2.39145
-1.22268 -4.67343 -1.16591
0.483265 -2.42412 -0.866058
1.8023 -0.317131 -0.428474
4.92533 3.87016 0.392532
4.29551 3.32496 -2.09474
2.87414 2.88136 -2.14922
3.21734 5.34724 -7.423
1.82522 4.23825 -6.68504
1.31103 4.42969 -5.3224
-2.99924 -0.708453 -2.3638
-2.13062 0.494465 -4.1692
-1.28917 1.77655 -5.43842
-6.10529 1.72536 -11.4885
-4.08361 1.57497 -10.3067
-2.52308 1.82865 -9.11686
-0.835163 3.30566 -14.5141
0.528008 2.05302 -13.1104
-0.116037 3.26463 -11.6434
-0.223991 7.13571 -11.9059
-2.0955 6.9489 -19.6898
-1.77701 7.50108 -16.7414
-1.35871 9.20962 -14.7914
-1.21663 14.105 -13.8205
-2.99932 13.5481 -14.4229
-3.51567 12.2466 -13.8396
-7.24572 11.9894 -12.9368
-6.87305 7.21075 -13.2271
-8.40144 8.38396 -12.7738
-13.1269 8.77464 -11.2303
-11.709 7.4021 -11.0189
-12.7594 2.80203 -11.3065
-12.7983 3.89681 -10.239
-8.61798 2.50754 -8.6107
-9.74945 3.46422 -7.99496
-8.83649 6.03414 -5.33512
-6.14543 9.68465 -6.24086
-5.9556 8.2397 -5.87246
-0.316334 6.39477 -0.820704
-2.02968 6.50695 -3.74206
-2.56126 7.96434 -4.00844
-1.37199 12.1912 -5.46709
-0.736356 10.8818 -5.49168
4.83351 11.0226 -8.30122
3.26122 11.8834 -7.50789
3.02647 11.7022 -6.0475
7.65137 14.1175 -1.08977
6.3858 12.6439 -2.98489
5.66301 13.4969 -3.97398
9.79008 19.2367 -1.39255
8.44523 17.8523 -2.60891
7.50127 16.7765 -3.80641
6.51037 17.4212 -10.5213
8.27452 18.7134 -8.60633
9.70008 18.5082 -6.44291
11.4503 22.1528 -8.96472
11.2873 22.6765 -6.2791
11.7625 21.5277 -5.34748
17.7237 24.4052 -4.16945
15.8362 23.4628 -3.38376
14.0476 22.9185 -2.62157
13.0533 27.2029 -4.78388
12.6925 26.4583 -3.40856
10.6229 32.2021 1.5249
9.94464 30.1932 -0.409467
9.68461 28.0508 -1.68859
3.18892 24.2008 -5.12737
4.23619 25.8587 -2.91919
5.95921 27.6427 -2.26498
2.89284 29.2095 1.23773
2.0241 29.6214 -0.499168
3.05252 29.9595 -1.62251
2.20662 33.6949 -2.98502
3.59543 33.7779 -1.81961
8.49203 34.5617 1.43872
6.45452 35.4045 1.12609
4.57619 35.9607 1.1923
1.50204 36.8326 5.60897
2.35927 38.9866 4.26993
2.47696 38.8936 2.78124
2.03427 42.4328 -0.230279
2.7071 42.2688 1.1563
4.42399 48.6875 3.9406
4.29657 46.6011 2.26186
3.30154 45.6088 2.76013
-3.7809 50.1073 2.81871
-1.68671 48.5664 1.57441
-0.288569 46.429 2.21941
-1.83826 40.0699 5.14567
-1.06037 42.5389 4.67428
-1.57599 43.1387 3.39592
-9.97843 42.189 4.68096
-7.22864 43.3315 4.93424
-5.25377 43.9853 3.401
-2.65992 44.6844 -1.13105
-4.7929 45.131 -1.7413
-5.77333 45.5573 -0.054638
-11.2753 39.9535 0.0915611
-9.96894 41.8963 0.0594757
-9.08289 43.6657 -0.141
-12.7304 49.9218 2.0605
-12.4822 47.5872 1.52559
-12.1788 45.6506 1.18063
-12.2452 47.5661 -5.94138
-13.1297 46.5727 -4.06714
-13.6047 45.5362 -2.41114
-18.8722 42.0687 -3.38689
-16.7649 41.5355 -2.58319
-14.969 42.1917 -3.07873
-12.227 38.8049 -4.67946
-13.1662 39.7678 -5.4036
-12.1822 38.5492 -9.80238
-13.0113 37.9966 -8.7272
-14.7473 33.6633 -10.0107
-13.5546 34.2515 -9.18557
-10.1568 31.2256 -7.82216
-10.8542 31.6502 -9.10113
-9.20261 28.556 -12.5489
-10.2638 28.7105 -11.5228
-13.1729 25.1172 -10.8988
-11.2116 25.1705 -10.6959
-10.3798 21.6183 -11.62
-13.0835 18.8212 -14.5392
-12.7253 18.919 -13.0414
-13.1584 15.5143 -11.3942
-13.847 14.0522 -7.89445
-12.9907 10.6588 -3.23082
-11.9198 10.361 -5.85644
-12.9783 10.5546 -6.86252
-16.7781 8.12855 -7.63271
-16.0232 8.40025 -6.28338
-12.8247 3.6059 -6.49133
-14.2781 4.53637 -4.1608
-14.1773 6.02709 -3.89114
-10.4453 6.50507 2.36943
-11.701 5.71058 0.13441
-11.5828 6.6695 -1.1305
-7.41665 12.6481 -2.98072
-7.9402 10.5432 -2.41075
-8.53093 8.77971 -2.02366
-5.90021 4.19261 -3.29207
-5.20061 5.4292 -1.09895
-6.25934 6.2319 -0.387988
-6.11294 7.72725 6.45657
-6.52708 6.3931 4.23553
-5.35357 6.47065 3.30569
0.0753434 9.38145 5.62002
-1.24138 7.45825 5.64026
-2.09929 5.75209 5.1626
-0.601131 7.67407 11.7109
-2.61143 6.03775 10.229
-3.84803 4.85947 8.37823
-8.49944 7.56409 11.7434
-8.64219 5.21103 9.97634
-7.20775 3.26716 9.14597
-7.97759 -1.30782 11.5282
-7.17878 -1.57087 9.82615
-7.41897 -0.455611 8.7495
-9.1094 -2.54341 4.75638
-9.60585 -1.67965 5.83378
-15.3736 1.84659 2.12615
-15.1869 -0.166793 4.3544
-13.2898 -1.78385 5.13207
-12.4128 -10.5913 3.75559
-12.6856 -7.66445 4.6215
-13.5475 -5.51336 5.57945
-16.5326 -5.70406 9.93188
-14.9932 -7.36419 9.63827
-13.2287 -6.52732 9.2641
-7.65237 -10.3216 6.58819
-8.7637 -9.1621 8.20212
-9.98583 -8.41251 9.59528
-10.3465 -8.00111 17.2361
-8.68912 -8.30816 14.7578
-8.0822 -9.62329 12.6819
-2.78862 -9.61541 7.58236
-4.71099 -11.1222 9.20691
-5.86399 -12.3373 11.1456
-6.91464 -21.1612 12.2049
-6.73412 -18.2977 11.5126
-5.53264 -16.0614 11.9205
-0.502484 -14.4354 12.6078
-1.00521 -16.2845 12.8857
-1.9266 -17.0547 11.9597
0.853245 -22.0083 5.39372
-0.00795123 -20.7696 8.58361
0.120819 -20.2811 11.1507
2.42573 -22.4144 13.3145
4.85571 -27.2129 12.2779
4.43285 -26.1563 10.7621
4.43458 -24.5943 10.9852
6.49275 -21.4471 7.24292
5.85423 -23.2259 7.70257
3.62814 -27.1435 5.27703
5.33364 -26.391 5.68345
10.0316 -25.3309 3.01792
9.77595 -27.2741 4.13881
8.03374 -27.7961 3.37703
7.69737 -31.7393 5.8339
7.23847 -31.5047 4.03817
6.68715 -33.3814 -0.110581
5.91788 -33.9941 1.50677
3.24353 -39.1481 6.68426
4.61238 -38.0761 4.28005
5.97127 -37.6099 2.12971
7.37895 -42.52 -2.29649
7.29207 -41.235 -0.780802
6.07986 -40.412 -0.424451
1.84687 -41.9827 2.96279
1.79123 -41.8466 0.935468
2.87413 -42.3853 -0.0544534
-0.378008 -43.1324 -3.63654
1.37634 -45.5586 -6.3682
2.16029 -45.1104 -3.69712
1.27377 -44.2295 -2.82024
timestep
-5.5468 -25.5235 11.1212
-8.59325 -21.7108 10.4853
-6.99425 -23.4573 11.6503
-6.39274 -24.7624 10.3037
-6.67386 -22.6023 2.93048
-6.21901 -22.9319 5.10695
-5.62098 -23.155 6.90986
1.27944 -21.4637 6.90568
-0.750615 -20.6571 7.7885
-2.43865 -21.0088 6.76823
-5.9737 -17.3284 1.00902
-4.51321 -18.5778 2.4082
-3.41157 -19.7909 3.34172
-1.91454 -27.0614 -0.446583
-0.960186 -24.6131 0.951017
-0.727992 -22.1157 1.75197
3.95537 -24.43 0.176449
3.80493 -21.8722 0.998958
2.63028 -21.0822 0.360652
6.69021 -19.113 -5.22087
5.72902 -20.6344 -3.31981
4.38846 -19.9911 -2.80291
-1.98933 -20.6157 -5.77582
0.239071 -19.9107 -4.66349
1.43622 -20.735 -5.15035
1.44255 -24.4715 -11.2687
0.122302 -22.9563 -9.42088
0.900455 -21.8014 -8.79627
3.50463 -19.5353 -13.5489
2.52434 -18.2944 -11.4631
1.21988 -18.6437 -10.8778
-0.0532738 -19.097 -16.4988
-0.606588 -20.4265 -15.1985
-0.966365 -19.9921 -13.789
-2.80192 -18.2158 -10.2974
-4.27366 -20.6589 -10.9446
-3.48034 -21.7709 -11.4644
-1.95446 -26.8195 -9.68191
-4.17267 -26.4568 -11.0442
-4.93938 -25.149 -10.823
-3.47677 -24.5282 -3.77432
-3.23421 -24.5877 -6.45947
-4.53146 -24.0734 -7.18956
-9.65393 -23.5263 -1.9064
-7.47333 -22.4792 -3.66667
-6.14781 -21.1376 -5.29359
-2.6284 -17.5929 -3.2968
-3.62886 -16.8935 -4.83493
-4.9372 -17.5203 -5.2734
-10.549 -15.1364 -4.01341
-8.72894 -14.2847 -6.32961
-6.65326 -15.0211 -7.62232
-5.45305 -14.6107 -12.1751
-5.30772 -13.8476 -10.9086
-4.66388 -9.16911 -7.154
-5.23865 -9.33344 -9.4275
-5.51865 -10.0949 -11.2504
-0.254106 -7.77439 -11.4562
-1.6972 -8.91302 -12.8117
-3.13149 -9.50742 -14.1402
-3.04195 -12.2469 -16.7129
0.664938 -13.7766 -16.6
0.603692 -12.3155 -17.6855
1.27032 -9.08165 -21.129
2.08113 -10.8827 -20.7539
6.576 -13.0344 -25.0869
4.97407 -12.3998 -24.3075
5.09159 -11.4963 -23.0283
10.6445 -6.06474 -22.0255
8.73685 -8.704 -22.1249
7.41605 -8.49256 -22.9787
6.12038 -1.92597 -23.3738
7.19366 -3.81721 -24.2032
8.22671 -5.378 -25.0271
13.2499 -7.01677 -30.0478
11.7866 -5.15668 -28.2096
11.7393 -4.30361 -25.8234
12.8992 2.66272 -26.1435
12.7278 0.697598 -24.9654
12.3922 -1.00159 -24.089
9.98988 -0.678341 -17.9338
11.9207 -0.471533 -19.2524
11.0417 0.348358 -20.7591
10.8727 9.13973 -19.8451
10.3882 6.24575 -20.4815
10.4991 3.8859 -19.57
9.67937 4.21865 -12.4159
10.3898 4.11364 -14.8958
9.30075 4.06111 -16.0556
2.45541 6.00639 -14.8882
4.77188 4.76895 -14.7385
5.96901 5.64366 -15.1102
7.40078 13.6837 -11.447
6.91806 11.1556 -12.9302
7.29676 8.72056 -13.2642
10.2047 5.71194 -7.25743
9.66421 7.28562 -9.35775
8.19984 7.47767 -9.80004
3.05814 8.30742 -6.01236
4.44079 7.91417 -7.26268
5.87397 7.46462 -6.83503
10.4702 5.35593 -2.88687
8.2756 5.02187 -3.54312
6.47777 4.64501 -4.32768
3.36258 5.28033 2.74842
4.19926 4.48005 0.761737
4.84849 3.68537 -1.00258
0.964424 -1.35915 -2.59661
3.09828 -0.986369 -2.04792
3.21753 0.744079 -2.713
0.140884 2.16814 -4.47696
-5.14072 2.69413 -8.30714
-2.54841 3.99852 -8.09513
0.112662 3.94259 -7.9337
4.1181 2.28454 -11.2146
3.067 3.87415 -11.5405
2.72938 4.88245 -10.4233
3.54807 8.36276 -11.579
4.01117 12.8419 -8.68591
2.92036 11.3044 -9.0374
-1.81707 9.4046 -7.83487
-0.82483 10.7415 -8.75842
-3.68134 13.745 -11.0763
-2.86882 13.7707 -9.78323
-5.77322 11.5131 -7.10588
-5.10967 12.8984 -6.93308
-2.63412 13.1089 -4.07162
-0.33132 8.9704 -3.09604
-0.290748 10.4612 -2.57978
6.03591 13.0989 0.600419
2.88732 12.7022 0.0538284
2.76196 11.4576 -0.661214
5.63492 7.63812 -0.589547
4.98452 8.51043 0.387827
4.56367 7.55096 6.10615
5.98707 7.13603 4.76445
6.60752 8.12057 3.81349
12.5657 11.9572 3.68668
10.179 11.1266 4.39472
10.0644 9.60403 4.54495
16.7769 7.02055 6.93061
14.5946 7.73251 6.94657
12.6977 8.19293 6.82232
7.7283 12.5014 9.15953
10.6353 11.7856 9.77387
12.8035 11.5569 8.44871
12.8697 16.2664 6.53695
15.2062 15.2241 7.14833
15.3304 14.4354 8.43164
20.6793 17.7513 10.4962
18.5942 16.6938 11.0839
16.8082 16.1366 11.5838
14.2012 19.3538 13.4863
15.0725 18.2599 14.0456
14.7485 18.7526 22.598
14.1835 17.3718 20.031
13.5974 17.4478 17.5406
6.93506 12.6206 18.686
7.76265 15.4515 18.2125
9.83455 17.1744 18.3354
7.19812 21.1979 18.0118
7.80641 21.236 19.7852
8.10433 19.8312 20.3933
6.64565 19.3202 24.1183
5.30669 18.9202 22.7899
-1.69466 17.4036 21.6635
0.147526 18.6979 21.9804
1.75227 19.8758 21.9987
-1.42459 26.3792 21.6619
-0.284309 24.0261 20.9775
-0.246614 23.114 22.2173
-2.95316 24.3055 26.1912
-2.79877 23.154 25.1193
-8.53739 19.9221 22.1504
-7.03971 20.8605 24.261
-6.08626 21.8429 23.6601
-8.9573 27.7066 17.5221
-7.88398 25.5849 19.1998
-7.47662 24.6216 21.5564
-14.0397 24.5294 24.4581
-11.7035 25.128 23.3177
-11.0039 23.9678 22.6154
-11.971 16.57 21.0726
-12.6928 19.392 20.5014
-13.6625 21.5493 21.4923
-17.871 24.573 21.4444
-18.4007 22.6746 20.248
-17.3239 21.3693 21.2629
-15.1449 16.4437 24.0746
-17.0492 17.4396 23.2556
-18.7642 18.2229 22.7368
-23.0615 21.6483 25.4864
-22.0424 19.5768 26.1348
-22.1143 18.4896 24.4892
-27.0892 22.6614 20.2763
-25.5479 21.1831 21.0234
-24.1019 19.8608 21.5432
-23.2651 16.8929 19.7442
-22.5187 17.0292 17.6585
-22.9607 18.917 17.9926
-21.7202 22.4612 14.9092
-22.8805 21.5975 15.3045
-25.9428 22.4063 11.5153
-25.0387 21.2972 12.0424
-24.9362 19.1246 8.01366
-23.7597 19.796 8.82288
-19.4442 20.9019 6.9994
-20.9136 20.7914 6.5197
-21.3048 21.8767 2.29935
-20.7456 20.4553 2.83489
-16.9871 22.1713 0.0551599
-17.233 20.7735 1.37642
-14.5614 19.6103 3.63478
-14.3126 16.8028 7.626
-13.3421 17.6288 6.72634
-11.8777 14.7876 4.92272
-9.15375 15.1611 2.34793
-4.13724 14.1522 -1.399
-7.06488 14.268 -1.99749
-8.06402 13.6314 -1.0795
-7.69326 9.67064 -3.58947
-8.48623 10.1405 -2.4025
-3.07786 8.97667 -0.614185
-5.55017 7.58861 0.259164
-6.72986 8.45564 0.531895
-4.76791 14.3362 3.91664
-6.11143 12.2136 3.46267
-5.39114 11.254 2.53975
0.594758 10.8951 5.4613
-0.478657 11.0815 3.41656
-1.89005 9.8649 3.66765
0.618935 4.56434 8.17314
0.0745152 6.14543 6.01877
-0.370246 7.51659 6.30109
0.131638 9.62414 13.2321
-0.220939 8.3487 10.8615
0.717822 8.72328 9.76779
4.55992 12.8588 13.1359
4.20808 10.9368 12.0392
4.19293 9.25244 10.9856
9.46836 4.25301 13.097
6.88157 5.76208 13.1541
4.68665 5.55585 11.8805
-1.48388 5.09268 14.6121
-0.134533 3.74228 12.2505
2.16728 2.87667 11.9629
3.644 -1.34334 13.2781
2.57937 -1.82122 11.7911
2.45489 -0.725797 10.8044
2.43525 -2.14979 6.3865
1.38845 -1.73825 7.36055
-6.26715 0.705449 7.35775
-3.98598 -1.02041 6.60685
-2.06597 -2.79592 6.35251
-4.87519 -8.91497 0.867898
-3.25862 -7.32409 2.78626
-2.70751 -6.28764 5.06993
-4.96744 -8.7322 10.8274
-3.5474 -8.93168 9.04229
-2.11182 -9.05002 7.69982
4.21458 -9.0203 7.18485
2.34673 -10.3749 6.86869
0.673075 -11.3085 6.61418
-6.44838 -14.7576 6.41197
-3.68695 -14.22 5.35805
-1.17125 -14.5474 5.99089
-0.367334 -17.6858 -0.924076
0.633498 -17.6966 1.81439
1.22058 -16.6946 4.07498
6.52277 -18.8152 9.32673
6.06014 -18.4983 6.44435
5.00343 -17.4356 4.36415
7.35751 -16.8791 -1.75938
6.93005 -16.8078 0.110128
6.45528 -18.0203 0.966627
6.73405 -26.3455 1.52845
8.38168 -23.7331 0.0195959
8.49009 -21.2116 0.322339
10.4803 -20.3173 -2.78655
10.9357 -24.3994 -5.08621
9.6888 -23.4184 -6.20705
9.89548 -21.899 -6.16435
9.51217 -18.9714 -10.0087
8.59748 -20.5482 -9.40588
5.11848 -23.3947 -11.2242
6.38473 -22.2447 -12.0319
9.75249 -22.1512 -15.3034
8.36375 -21.1031 -16.7917
6.8763 -20.8016 -15.5673
4.70306 -16.8229 -16.532
4.65661 -18.5263 -17.4277
1.98073 -20.7495 -20.7625
3.48849 -19.6519 -20.8841
0.128931 -13.6311 -23.1004
2.58448 -15.1391 -23.698
4.23361 -16.0613 -22.0372
9.93316 -14.3079 -19.2517
8.28325 -14.3534 -20.4494
6.76529 -14.1923 -20.062
4.17889 -9.14697 -16.997
5.06732 -10.8665 -17.4915
6.4477 -10.8519 -18.3141
8.83417 -7.6899 -14.8037
11.2232 -5.33528 -16.3503
8.93025 -6.84272 -17.4381
8.59421 -8.21529 -16.7712
timestep
-9.73595 -21.5463 -9.77605
-9.26722 -20.7832 -4.5001
-8.5048 -20.4077 -7.03939
-9.42035 -21.6447 -8.37346
-12.4109 -25.4152 -2.95673
-12.2085 -23.7999 -4.59874
-12.2973 -22.439 -5.94859
-13.1392 -20.7656 -0.44142
-14.7705 -21.1856 -2.02042
-14.1575 -20.1083 -3.5583
-10.6004 -15.7902 -1.40547
-11.2257 -16.6855 -3.37559
-11.9856 -17.424 -5.04258
-14.426 -15.8456 -13.3227
-13.2057 -16.5559 -10.6471
-11.6195 -17.0105 -8.79102
-10.7075 -19.0886 -12.5614
-8.38859 -18.5246 -11.5009
-8.19273 -17.3394 -10.5027
-1.99492 -13.9242 -9.90542
-4.00489 -15.6677 -10.2949
-5.21598 -15.0045 -10.8674
-5.32201 -8.50371 -14.4012
-4.92795 -10.5027 -12.6452
-5.26008 -11.8666 -13.1481
-3.26865 -12.9226 -19.8476
-4.53515 -13.1151 -17.5351
-4.65918 -11.7685 -16.7517
-3.87679 -9.40536 -21.9795
-4.32045 -8.05107 -19.8045
-5.33199 -8.7055 -18.909
-8.61049 -12.028 -21.9226
-8.80628 -11.6997 -20.0245
-8.68136 -10.4112 -19.2333
-9.29707 -7.31319 -15.3018
-10.3385 -10.1792 -15.08
-9.46872 -11.2287 -15.7369
-6.59469 -15.5751 -14.2919
-9.23213 -15.9089 -14.8755
-10.1926 -14.7531 -14.4967
-8.76408 -11.6032 -8.02457
-8.6767 -12.3385 -10.6271
-10.0397 -13.0937 -11.1347
-15.0907 -5.65343 -11.5067
-13.3483 -8.07301 -11.4819
-12.8167 -10.5571 -11.5542
-17.4327 -11.0966 -14.9259
-16.0288 -12.4562 -14.618
-14.6174 -11.8973 -14.5776
-16.2853 -3.34236 -16.7868
-16.3608 -6.26374 -16.2546
-14.8536 -8.25183 -15.9356
-12.3754 -7.90977 -19.908
-12.1986 -7.26468 -18.6028
-9.45398 -2.28753 -15.8039
-9.51611 -3.41875 -17.7088
-9.88133 -4.31575 -19.4223
-9.3081 -7.17081 -25.8573
-8.59926 -6.36551 -23.7312
-7.76589 -6.21311 -21.9477
-4.38617 -5.28198 -23.3032
-1.89758 -5.02273 -26.4881
-2.42882 -3.2815 -25.9452
-4.40964 0.689841 -27.0016
-3.43533 -0.511576 -28.2553
-0.268307 -0.242138 -33.4488
-1.95002 -0.559483 -32.6323
-2.46648 0.605046 -31.7289
-6.98452 -1.71706 -30.0311
-7.06086 0.499291 -32.4323
-6.13587 1.7006 -32.4065
-7.6976 5.72934 -26.1594
-7.83139 4.79338 -28.2505
-7.73927 4.35768 -30.1738
-6.43701 13.1072 -32.4155
-6.92366 10.2543 -31.7784
-6.38306 7.67682 -31.4187
-0.0982721 8.17374 -26.9675
-2.34371 7.99254 -27.6269
-4.26838 7.99569 -28.1907
-5.5513 8.25557 -21.4934
-6.32271 8.83151 -23.4601
-5.30585 9.63223 -24.8809
-0.298301 13.8511 -24.8461
-0.763013 11.1627 -23.7141
-2.26476 9.51742 -22.6189
0.600723 5.092 -20.5794
-1.63812 6.20323 -19.5909
-1.53229 7.71892 -19.3696
1.09755 11.8362 -14.2088
-0.720014 10.6104 -15.7024
-0.213194 9.37688 -16.2744
6.00463 3.62016 -13.2951
3.83319 5.359 -14.4747
1.59644 6.75149 -14.1162
-3.48747 8.13786 -9.41989
-2.37671 6.97093 -11.5166
-0.934682 6.54011 -11.1874
0.25021 1.55606 -7.38367
0.407438 3.42686 -8.07351
-0.691556 4.54604 -7.95381
-4.9343 8.86167 -4.65577
-3.41244 7.0377 -4.73315
-1.9164 5.85533 -4.61615
2.72785 6.22692 -0.186728
0.832112 5.14334 -0.787128
-0.932426 4.41157 -1.33018
-5.36075 1.01177 -1.27748
-4.10619 0.586678 0.545723
-3.36351 2.39274 0.830061
-4.10003 3.68183 4.33614
0.4494 4.19703 8.94053
0.346472 4.97648 6.04326
-1.32882 6.1483 4.49538
0.201823 11.8237 1.19364
-0.246532 10.4674 2.55819
0.424164 9.10378 2.64826
4.16521 9.47225 2.72451
5.80686 9.96642 -2.07287
6.11989 10.809 -0.283268
9.52541 13.9232 1.29175
8.33077 13.9744 -0.253609
7.34358 17.1292 -3.14627
8.44681 16.1548 -3.37826
9.6232 18.1213 -7.3718
10.544 17.6095 -6.24333
13.3957 19.7371 -4.96516
15.4246 16.8953 -1.6347
15.4736 18.3058 -2.04623
19.3884 24.8135 -2.02609
17.3811 22.4924 -1.03088
17.8371 21.0542 -0.921246
22.0215 20.9453 0.788931
20.6681 20.6556 1.57562
20.9367 26.5437 3.48783
19.5666 25.2898 2.92028
19.4266 23.8121 3.32681
14.3757 22.6842 2.39531
14.9882 23.0489 4.8891
16.1035 24.1212 5.13122
16.9368 29.796 7.64083
16.5833 27.5807 8.10686
16.518 25.7311 8.52312
19.5911 28.7273 13.6435
17.4348 26.7793 13.3348
15.5007 25.6725 12.199
9.87915 26.7139 11.0799
11.2007 27.6025 13.2181
12.154 26.6019 13.8184
9.83914 22.2159 9.29617
10.263 22.78 11.5044
10.2619 23.3752 13.3498
12.7583 20.5455 16.4447
11.3788 21.2206 16.2431
5.41764 23.9656 21.9475
7.68503 22.4354 20.8304
9.95147 21.8577 19.7784
16.8544 19.814 20.5667
14.4529 20.6852 22.0464
11.9979 20.7285 22.8226
8.2717 20.9072 26.064
9.77255 20.1256 27.0321
11.0996 20.5655 26.5379
12.3362 22.6852 29.5862
13.4352 21.2826 29.472
12.6884 19.118 35.9144
13.0894 18.786 33.6499
13.0294 18.2145 31.7255
13.7097 14.8654 27.5979
13.0483 13.7536 29.9258
12.0889 14.7133 30.6665
7.76274 14.4995 32.0847
8.81245 13.3533 32.0972
5.04773 8.52564 29.7119
6.6488 10.5472 29.2377
7.86589 10.4947 29.9207
12.6422 4.31497 27.7164
12.0207 6.29339 29.867
10.1003 7.65631 28.7422
6.1927 5.37003 23.2158
8.1048 5.90732 24.9437
7.59946 6.33806 26.3195
-0.99279 5.20341 27.7587
1.79925 5.25052 26.8913
4.34635 4.84958 27.4765
6.8811 3.23418 31.5063
5.00797 1.91084 31.6676
4.74646 1.82082 29.7498
6.94649 -1.80393 24.8764
5.5417 -1.51018 26.5905
4.22357 -1.5397 28.1041
7.6005 -1.37168 33.9259
5.85228 -2.27192 32.5949
4.65925 -3.41575 31.4632
2.84971 0.213667 36.4826
2.20579 -1.05355 34.6264
1.49038 -2.18553 33.1359
-2.9297 0.534142 31.9644
-1.3694 1.34096 30.5372
-0.318443 -0.318319 30.3941
-1.78271 -1.36457 26.1559
-0.403175 -0.86037 26.6649
3.02427 -0.0843366 24.1805
1.86452 0.942413 24.317
2.38032 4.94252 22.0502
2.20018 3.63158 21.522
2.57886 3.14867 16.7963
3.49381 3.21219 18.1088
8.18583 2.97584 17.9976
7.1939 4.10648 17.938
7.32908 8.77392 16.471
8.6222 7.26746 16.3157
12.2804 8.13579 15.4412
12.954 6.16258 11.1672
11.9164 7.0874 11.8805
8.669 5.27669 11.7734
5.78776 5.0191 14.2972
9.25891 1.40042 12.4657
6.45601 0.687053 12.811
5.8309 1.19083 14.0945
4.65104 -1.36846 17.7049
5.8386 -1.35924 16.7569
7.68631 -5.69959 20.2388
9.1684 -4.3468 18.0349
8.49412 -4.13141 16.6349
3.2229 -8.95977 15.9352
5.08859 -7.26529 16.6351
5.56582 -6.27123 15.6224
2.22521 -4.13616 9.17587
2.89992 -4.10627 11.3555
3.60864 -4.17081 13.1188
-0.137896 0.323244 17.4392
1.54711 -0.628992 15.6457
1.00009 -1.85203 14.8128
-4.9175 0.0819183 11.5316
-2.82829 -1.46305 12.3322
-2.65325 -1.37047 13.8834
-8.27823 1.87076 15.8067
-7.09459 -0.129669 15.9251
-5.82608 -1.74823 15.7252
-13.2415 -4.29704 12.1006
-10.6422 -3.0862 12.7031
-8.11592 -3.32682 13.2182
-1.7266 -7.76941 12.6545
-4.72556 -7.61966 12.2826
-6.8164 -6.50709 11.3611
-7.90387 -7.91482 6.29133
-8.58118 -9.12457 7.59842
-7.87798 -9.26286 8.99605
-6.37414 -13.4959 10.1677
-6.59295 -12.7754 8.84327
-7.5571 -10.7331 2.88152
-6.62708 -13.4423 3.72452
-6.67588 -15.0691 5.7782
-9.61031 -19.8304 9.1601
-8.54609 -19.9181 6.41403
-6.2545 -18.9126 6.25956
0.458226 -18.2926 6.35432
-1.35192 -19.6557 5.84514
-2.97267 -20.6667 5.31934
-4.39588 -26.2715 7.63638
-3.76496 -25.3598 5.61869
-3.12195 -24.2177 4.08124
-9.86993 -28.0589 3.98411
-8.19261 -25.8268 3.03347
-6.24731 -24.7717 2.00456
-10.5742 -19.1345 0.672525
-7.86693 -20.2249 0.175592
-6.27519 -22.0428 -0.650931
-4.62586 -26.4757 -4.9312
-4.34322 -23.5458 -4.555
-4.0488 -21.2154 -3.62317
-4.20549 -16.2101 -5.64969
-3.11413 -17.5222 -6.39458
-3.6565 -18.9807 -6.65109
-4.35992 -18.4094 -15.7758
-3.63111 -20.0561 -12.6288
-2.71629 -19.2408 -10.3459
0.590611 -17.7448 -10.1663
3.27238 -15.0497 -14.1969
2.9517 -14.2655 -12.499
1.63617 -14.4319 -11.8719
-0.883175 -10.272 -12.7729
0.115481 -11.4364 -13.9341
0.774162 -10.66 -19.1391
0.603178 -9.97698 -17.3441
-2.56207 -6.33045 -15.6835
-0.675208 -5.03144 -16.2197
-0.189356 -6.25228 -17.7051
-0.830831 -6.51229 -22.5734
0.331263 -5.49333 -21.4052
3.77261 -2.50146 -21.2502
2.10232 -2.13 -22.07
1.42646 0.26969 -29.2993
0.49342 0.471777 -26.5528
0.468859 0.718787 -24.0505
-4.97284 4.20658 -22.1335
-3.25398 3.28234 -22.7903
-2.76531 1.83684 -22.4829
-3.95327 -2.3861 -20.4566
-5.59727 -1.49483 -20.817
-5.45802 -0.697883 -22.129
-10.5082 -0.934197 -23.8836
-10.1278 0.876763 -27.6885
-8.21064 -0.479742 -25.9056
-8.57292 -0.243919 -24.3887
timestep
-2.59065 -10.8697 2.16921
-3.45084 -5.07259 2.15932
-3.21049 -7.69176 1.99722
-2.3949 -9.50237 1.52361
-2.62877 -11.5895 -4.6757
-1.79915 -9.95083 -3.34834
-1.32136 -8.52615 -1.90119
0.802872 -4.41797 2.7154
0.344097 -4.69616 0.432732
-0.0292452 -4.96633 -1.47777
6.79656 -5.7605 -4.44111
4.51363 -5.33359 -4.29512
2.61202 -5.19455 -4.19738
-5.5183 -4.09486 -6.28024
-2.79352 -5.03416 -6.97117
-0.213172 -5.52928 -6.90369
4.20319 -9.63695 -8.00205
2.53189 -8.51845 -9.64474
2.28474 -7.01642 -9.29772
0.679806 -2.47008 -10.6561
2.48601 -3.38297 -12.2539
2.53867 -4.7872 -12.441
8.31042 -8.91669 -13.9088
6.0132 -7.85794 -13.0084
5.21544 -7.03785 -14.0076
1.11905 -12.7984 -14.7952
2.25829 -10.4782 -14.2466
2.84579 -9.67746 -15.3413
0.79149 -13.1283 -18.9861
1.08097 -10.5919 -19.5918
0.609332 -9.67514 -18.5018
-3.28763 -13.6799 -17.2406
-2.88763 -12.142 -16.2017
-2.52906 -10.6912 -16.8162
-3.96917 -5.69594 -18.4268
-4.91368 -6.53307 -15.8884
-4.09959 -7.61506 -15.1856
-1.47273 -6.30988 -11.1226
-2.91027 -8.49451 -10.61
-4.3171 -8.56892 -11.4766
-6.84334 -2.05135 -10.9284
-5.98888 -4.5709 -11.5907
-6.59492 -5.60377 -10.6558
-13.5206 0.115222 -10.3665
-11.2816 -1.89224 -10.3326
-10.0347 -4.1297 -10.3475
-13.6678 -6.79113 -8.16124
-12.359 -8.03006 -8.88797
-11.6554 -7.48888 -10.1302
-17.6124 -9.95764 -15.729
-15.0577 -8.8616 -14.4283
-12.6237 -8.64994 -13.6101
-8.51079 -6.65983 -13.899
-9.61539 -6.82712 -14.8637
-9.13029 -2.98092 -21.5203
-8.90803 -4.52422 -19.8382
-8.76727 -5.91332 -18.4433
-6.96598 -11.8461 -20.2024
-7.55502 -9.63489 -20.7236
-6.2553 -8.52774 -19.7931
-2.77554 -8.33967 -21.0313
-2.4903 -7.04871 -24.799
-3.81678 -8.37004 -24.7617
-4.98764 -12.686 -27.465
-3.50094 -11.5887 -26.701
2.71177 -13.9045 -26.9934
0.899306 -13.8356 -26.5268
0.0871971 -12.6301 -27.2452
-2.37711 -11.3515 -31.5544
1.01912 -11.9485 -31.6109
1.53346 -12.943 -30.7431
5.47959 -8.77007 -33.1279
5.33643 -10.7594 -32.0918
5.42827 -12.197 -30.7273
10.5559 -17.865 -31.3076
9.00838 -15.8119 -29.8267
8.2484 -13.6763 -28.7003
13.0932 -8.02618 -29.7025
11.5701 -9.32597 -28.6809
10.0611 -10.343 -28.0365
9.40594 -5.48789 -23.1361
8.54487 -6.98028 -24.6701
8.29925 -7.22744 -26.5856
2.15388 -5.37608 -31.5682
4.02078 -6.08014 -29.407
6.31096 -4.87141 -28.7412
9.42569 -2.25073 -27.6587
7.23404 -0.821072 -27.128
6.11062 -1.70051 -26.6901
1.01094 1.47122 -22.7466
2.433 -0.16388 -24.2916
3.92386 0.233685 -24.3947
9.82882 3.49489 -20.2526
7.30906 3.10131 -21.7544
4.92393 2.37439 -21.4418
2.82865 -0.706784 -17.7383
2.90917 1.8964 -17.1197
2.72205 2.65446 -18.4477
-1.35102 5.16974 -20.014
-1.00714 5.1269 -18.0949
0.338164 5.49019 -17.5372
-3.39745 4.15994 -12.1922
-1.26633 4.51577 -13.0156
0.487082 4.68684 -13.7792
5.14125 1.93091 -8.93911
2.8245 1.95004 -9.45232
2.6329 3.33246 -10.9004
8.92493 4.486 -12.664
6.96827 3.68688 -13.5253
5.67382 2.47991 -12.7673
6.90994 -1.05411 -11.8628
8.67224 -6.36194 -7.77182
6.40691 -4.45232 -8.34565
5.02292 -2.39015 -8.83125
-0.252202 -0.267613 -5.53251
1.21417 -1.35117 -6.37507
2.69831 -1.21566 -6.04421
3.87565 -1.11271 -2.4304
1.47676 2.98296 -0.299587
2.63446 2.44801 -1.79199
2.99339 5.43476 -5.38084
3.39032 5.7578 -3.48204
2.81429 9.93759 -1.61205
1.77473 8.92085 -2.219
-2.4833 10.6078 -1.19066
-1.33892 11.0568 -2.17315
-1.1489 14.7785 -2.97246
-0.503232 17.6261 0.807789
-1.50375 16.5694 0.330654
-5.72863 15.501 -2.79375
-6.06908 17.9113 -0.4107
-4.6876 18.505 -0.0503576
-4.1302 21.9791 2.59836
-5.51266 21.4737 2.2043
-11.1661 23.6887 3.021
-9.40247 24.3556 3.3535
-8.214 24.194 2.37332
-9.79585 27.0741 -1.979
-9.15098 28.3417 0.246923
-7.97779 27.7404 1.07814
-8.59607 30.6913 8.24999
-7.87616 29.5984 6.25613
-7.30907 28.4477 4.69284
-2.0707 27.1426 0.320846
-3.31449 26.011 2.79561
-4.95228 25.427 4.76261
-7.56948 21.5687 7.07022
-5.33419 22.4172 8.28411
-4.22539 22.6332 7.30056
2.07802 19.8575 6.85602
-0.14251 19.9154 7.18799
-2.0708 19.5152 7.37317
-5.59001 16.0647 6.68895
-4.50393 16.5668 7.82878
-2.86445 11.5466 3.06429
-1.56096 12.8924 5.43323
-1.63719 13.9738 7.71493
5.45398 16.0098 10.0502
2.78752 15.2362 11.3068
0.62065 14.0849 10.8887
2.08733 12.3986 15.8242
0.246577 12.0583 15.2724
-0.367807 13.2216 14.4473
-3.67051 14.9682 16.1204
-2.24056 16.1269 16.4661
0.849871 21.9658 18.2694
-0.0966341 19.8989 18.7939
-0.439734 17.9619 19.2039
1.15431 13.6825 19.6712
1.54694 14.9867 21.9651
0.334764 15.8518 22.3501
-0.318221 16.1819 26.9484
0.097663 17.0903 25.8088
3.40052 23.5592 26.1669
1.54326 21.6522 26.2927
2.16961 20.2934 26.696
2.96544 22.9358 34.9174
2.59454 21.3235 32.4336
3.32727 20.4833 30.1958
7.54149 14.6597 28.8064
6.43635 16.8628 29.6801
4.85706 16.8863 30.0133
5.79952 8.90931 33.886
5.25894 11.511 32.6759
4.12949 13.6517 31.8862
0.869054 17.0493 30.5599
-0.266901 16.0988 32.2598
1.31377 15.6242 33.3551
4.49949 18.8271 37.8586
2.89234 17.2014 37.4735
1.45764 15.9171 37.1636
-1.57304 19.3538 39.1686
-2.87683 18.0694 37.701
-2.32678 16.2241 37.9208
-6.81009 12.2432 33.594
-4.89465 13.1081 34.5199
-3.34034 13.429 35.6627
0.495291 10.5228 38.547
0.697133 10.4989 36.2836
-0.23351 11.3953 34.9006
-0.264976 11.8401 30.3895
0.163534 10.6877 31.2668
1.77646 6.66199 29.204
2.3119 8.11109 29.4042
6.71326 9.77506 28.695
5.53891 9.26315 27.8397
6.05368 8.45138 23.1861
6.18699 7.70091 24.4605
9.15559 3.92924 25.0251
8.8594 5.07942 24.0281
11.478 5.58882 20.3624
10.8736 3.78917 21.0057
12.663 0.626472 19.9095
8.64655 -1.89704 19.5742
9.5069 -1.21776 20.626
8.4548 -2.72553 23.9702
5.55799 -2.60575 26.4191
-0.0510366 -0.521718 23.6642
2.86245 -0.814722 22.8811
3.98609 -0.321989 23.8968
4.17551 4.60325 24.6683
3.30851 3.40167 24.1722
-1.36019 4.53745 18.4693
0.00895124 4.81107 20.9248
1.20476 3.85882 20.9718
5.82507 1.24779 18.9613
3.90873 2.04014 17.403
3.23449 3.3206 17.8065
-0.512343 5.30352 11.3109
0.126153 4.42663 13.3449
0.58832 3.59643 15.0979
-1.64992 -2.43541 18.4935
-0.732319 -0.0307833 17.924
-1.0057 0.478979 16.4684
-6.44437 -2.76528 13.3147
-4.02706 -1.98132 14.1052
-4.04929 -1.54271 15.5315
-10.5594 -2.2607 17.7518
-8.31924 -2.91295 17.438
-6.54366 -3.65258 17.5688
-11.975 -5.9726 17.3177
-9.66792 -7.38693 16.0715
-7.25597 -7.2263 16.6609
-2.61476 -9.84812 21.5119
-3.49342 -10.5731 18.7379
-4.29245 -9.58275 16.4935
-0.741478 -10.8739 13.4081
-2.08767 -9.85423 12.4214
-3.49181 -10.2954 12.8918
-4.99969 -12.1323 8.69912
-4.22982 -12.656 9.93535
0.138777 -20.1793 11.1578
-0.963739 -17.7462 9.86161
-2.46622 -15.9296 9.00105
-9.7668 -14.7116 6.09452
-7.38231 -16.4491 6.59467
-5.36806 -17.8331 7.43103
-6.44801 -24.6008 7.1635
-6.13088 -22.5907 6.0458
-5.44391 -20.9429 5.27445
-9.76416 -21.8512 3.74992
-9.46319 -19.6635 2.96306
-7.6963 -20.0452 2.21274
-7.10638 -11.7954 1.26057
-7.45588 -14.8125 1.62811
-5.93146 -16.7947 1.9885
-2.30449 -23.814 1.5883
-2.50519 -20.8765 1.9406
-2.55122 -18.432 1.43357
-2.09775 -16.0477 -6.39746
-1.46085 -16.8553 -3.58637
-0.345407 -17.6093 -1.44458
2.06191 -14.457 2.65001
2.81677 -14.8067 0.801106
1.89381 -14.6961 -0.361898
1.53766 -8.73837 2.78351
2.87032 -9.49503 -0.363708
2.80969 -11.332 -2.13228
5.98684 -10.4904 -4.18098
8.01848 -14.7989 -8.37311
6.86983 -13.4103 -7.58737
7.67955 -12.2501 -7.14264
12.1615 -12.0791 -8.77776
10.5072 -11.3593 -9.55374
9.02348 -15.0904 -11.9986
9.36181 -13.2661 -12.6621
8.43497 -10.3717 -19.1776
8.97067 -11.8902 -17.5185
7.93557 -12.8099 -16.1404
3.76533 -15.1891 -15.9358
4.83672 -14.3873 -17.3499
3.46955 -15.4669 -22.0209
4.31851 -13.9538 -21.1865
-2.8288 -13.1726 -21.8654
-0.264022 -12.1806 -23.1005
2.2572 -11.6509 -23.2912
3.0105 -5.3948 -24.859
2.115 -7.0821 -24.2262
2.41233 -7.88417 -22.9844
0.717017 -4.89239 -17.2537
1.70636 -5.69401 -18.7209
1.19064 -5.6544 -20.1933
-1.76973 -1.9309 -20.0233
-2.66875 -1.1558 -24.6801
-1.23031 -3.10632 -23.0192
-0.715554 -2.68254 -21.6642
timestep
-2.93704 -0.710011 -6.22763
1.80785 -1.95639 -6.54085
-0.68802 -2.34917 -5.82849
-2.51724 -1.84064 -5.36203
-3.7878 -6.44717 0.436524
-3.88868 -4.84218 -1.17363
-4.28908 -3.30431 -2.47375
-9.62243 0.133465 -3.69284
-8.03 -0.596099 -2.20186
-7.0123 -1.30804 -0.755405
-5.65657 -0.481098 6.06166
-6.66138 -0.310749 3.93466
-6.43057 -1.99487 2.85109
-12.2149 -4.42607 8.61263
-10.3023 -4.766 6.29208
-9.03185 -4.46833 4.13463
-8.06011 -7.80628 -1.87436
-8.98817 -7.61681 0.59332
-9.43397 -6.19249 0.742682
-14.1539 -2.89532 -3.59506
-11.9923 -3.7063 -2.42972
-12.0253 -5.12482 -1.78069
-10.7989 -3.96609 -6.02243
-9.78652 -6.35946 -5.49535
-10.7985 -7.14376 -4.70646
-8.02765 -13.9375 -3.86099
-8.32957 -11.3562 -3.66047
-9.67101 -10.7311 -4.2228
-11.3326 -15.3366 -7.12629
-12.7587 -13.4301 -5.92154
-12.3288 -13.2452 -4.44812
-9.34503 -18.3247 -4.19573
-9.52754 -17.0218 -2.86365
-10.8829 -16.2736 -2.52779
-14.3103 -16.2141 3.88901
-12.8393 -17.2768 1.71318
-11.7148 -16.5362 1.18071
-9.53034 -13.785 4.32817
-7.77911 -15.2027 3.11824
-8.26861 -16.5706 2.90972
-12.7622 -18.6468 8.13816
-11.2835 -17.782 6.1426
-9.81718 -18.0886 6.0545
-12.099 -25.3342 7.23682
-10.4799 -23.1302 6.30158
-8.55299 -21.6424 5.53255
-2.87024 -24.3362 3.94028
-4.60765 -23.9033 4.63355
-5.42011 -22.983 3.81888
-6.67286 -28.0021 -3.19394
-7.34809 -26.2903 -0.845515
-7.58847 -24.2596 0.828432
-9.40164 -19.7484 0.9029
-9.82775 -21.2299 0.972285
-13.9919 -24.0927 4.75524
-13.4826 -23.1202 2.69828
-13.4119 -22.3995 0.833741
-15.5828 -25.0372 -4.68234
-15.745 -23.1423 -3.25493
-15.6773 -21.433 -2.0516
-18.5265 -19.8679 -0.111395
-21.8521 -17.52 0.0786672
-22.0471 -18.7969 -1.3026
-24.7893 -21.064 -4.63292
-23.3452 -19.7264 -4.71873
-21.8497 -17.7704 -10.434
-22.8785 -18.565 -9.06264
-23.0615 -17.6876 -7.85396
-25.8933 -16.3923 -3.4186
-27.0567 -15.4 -6.39505
-26.086 -15.2957 -7.48715
-23.3266 -9.4207 -3.50425
-24.1451 -11.0386 -5.03307
-24.4953 -11.9757 -6.74135
-25.4921 -10.1857 -14.035
-23.8571 -9.80182 -11.6292
-22.59 -10.1963 -9.4259
-22.8404 -4.35187 -11.6856
-21.3187 -5.50972 -10.3487
-20.5051 -7.00775 -9.3437
-18.3503 -7.55613 -6.236
-17.523 -5.5446 -5.71408
-19.0008 -4.63457 -6.69161
-20.7119 1.25259 -10.4963
-20.6033 0.482662 -7.65043
-19.2946 -0.945137 -5.92108
-15.1011 -1.09224 -0.0985309
-16.8482 -0.204706 -1.87465
-17.5641 -1.32447 -2.57133
-16.5418 -6.03163 -0.899836
-17.6715 -4.46499 0.806506
-18.7349 -3.50069 0.214502
-25.6115 1.27717 3.46274
-23.0415 -0.00347018 2.34134
-20.838 -0.69712 1.53005
-18.3699 3.64209 -0.612914
-18.5446 3.54517 1.97537
-18.6141 2.15038 2.62128
-16.1611 2.16915 8.49673
-16.4124 2.77966 6.70049
-17.7593 2.98167 6.04638
-21.5335 2.36002 9.12485
-20.4378 4.44086 9.33236
-20.0895 5.40818 7.87939
-18.2475 10.3356 7.40472
-20.1408 10.4343 5.90892
-21.2101 8.92098 6.57798
-28.0959 10.0741 7.02545
-26.4187 8.66807 6.29143
-24.8207 8.53188 5.40468
-23.8235 10.7128 2.4005
-19.085 6.5995 -3.08299
-20.2222 8.33195 -0.956558
-20.4758 9.96498 0.889536
-20.5455 15.2516 1.46458
-19.6692 14.6061 -0.121823
-20.1962 13.4153 -0.852962
-19.9669 14.3411 -4.57605
-15.9773 17.053 -2.94312
-17.316 16.9093 -4.2384
-17.5204 18.9483 -8.48901
-16.0613 18.0218 -7.71294
-11.7863 16.1853 -7.4029
-12.3276 17.5309 -7.81252
-8.33272 20.0592 -8.50031
-9.19744 19.0964 -9.35797
-6.79149 18.6371 -12.2854
-2.31041 18.4814 -13.4233
-2.96918 18.6087 -12.1158
0.115569 17.2593 -7.29797
1.04569 19.6035 -9.29212
-0.075296 20.3667 -10.1256
-0.227952 24.5349 -12.2576
0.672101 23.8553 -11.1819
4.24072 26.9193 -6.83802
3.39031 26.3246 -8.58058
1.93731 26.5617 -8.8486
-0.903602 32.9947 -7.02213
-0.331745 30.3778 -6.94583
0.817051 30.0958 -8.07082
4.79591 35.6135 -7.74472
3.02638 34.3247 -7.05515
3.20328 32.8973 -8.4148
9.63142 36.3673 -12.6136
7.38564 34.9159 -11.3387
6.51997 32.6279 -10.4496
10.4166 35.2706 -7.26305
8.87345 33.3493 -6.36005
8.69723 32.2597 -7.30113
9.76118 24.7589 -7.72513
9.29002 26.8351 -6.87637
9.13879 28.6334 -6.09683
9.07984 28.7785 -1.41262
9.86403 29.4634 -2.50665
14.3841 24.1669 -0.770893
14.5255 27.0494 -0.851872
13.585 28.7022 -2.61869
18.8651 34.3112 -6.44511
17.8058 31.8114 -5.43084
16.4378 29.7566 -4.85555
16.8464 26.7574 -8.61039
18.6864 26.9499 -8.01401
18.8646 27.2211 -6.50121
21.7162 25.267 -4.72125
22.4811 26.6481 -5.47048
26.5189 32.4579 -7.39664
26.3475 30.1396 -7.10228
25.504 28.401 -6.84138
29.9476 22.7753 -5.89931
28.8599 25.0463 -6.89058
28.5202 26.2029 -5.81327
30.9716 25.9079 -1.76425
31.2757 26.1059 -3.18985
38.3409 26.9796 -4.14067
35.8627 26.8587 -3.07214
34.9777 25.6668 -3.40699
38.8664 21.8653 3.11745
37.2091 23.6502 1.48657
35.6603 23.4123 -0.452111
31.4149 21.7773 -1.25509
32.2889 20.4538 0.912645
33.88 20.4067 0.991314
32.8243 14.702 -5.86868
33.513 16.466 -3.50155
34.45 17.4425 -1.31402
36.9342 18.5244 2.84006
37.5759 16.4631 2.32467
37.7307 16.6712 0.400639
43.1682 18.1929 -3.04349
42.7692 16.3052 -1.58775
40.928 15.7515 -1.53091
43.4895 11.6182 1.39802
41.1951 11.2303 1.46239
40.7105 12.1889 -0.101737
35.4211 12.1866 -4.56023
36.237 12.1502 -2.43408
36.9129 12.379 -0.528529
35.0459 13.6472 5.0309
35.1903 11.5379 4.26172
35.7769 10.5799 2.62731
36.2668 5.77643 3.19946
35.2357 6.82535 3.11337
30.6216 6.55233 3.36353
31.6692 6.57019 4.4623
29.381 5.61639 8.52904
29.9859 4.80457 7.37877
28.9128 0.193788 7.72872
28.1255 1.50167 7.64503
23.879 0.212822 6.74565
24.4273 0.546328 8.09018
21.8649 0.585893 12.1888
21.9942 -0.593304 10.6525
19.2463 -2.84648 9.48208
17.782 -5.65747 13.011
18.0859 -4.1229 12.8892
18.8249 -2.43894 16.3057
16.0081 -4.38906 17.8317
17.3843 -10.5047 16.3264
15.9333 -8.30073 15.1383
14.9415 -7.52535 15.8914
11.909 -10.2126 18.2919
12.3097 -10.1938 16.8217
12.3314 -15.0095 13.2558
10.0374 -13.2065 13.5003
9.9468 -12.5182 14.956
9.95369 -13.0182 20.108
7.7088 -13.6287 18.8248
7.74933 -14.2064 17.4589
5.23275 -20.8716 18.7573
5.06759 -18.8599 17.7153
5.24575 -16.9483 17.1344
1.27679 -19.7927 17.8133
0.65694 -17.1557 17.5874
1.41264 -16.3989 16.5058
-0.255888 -9.37726 16.5463
0.757419 -11.7658 17.1586
1.19119 -12.6267 15.97
3.97237 -8.71325 16.2442
5.49321 -10.4819 16.0218
4.71444 -11.9785 14.9135
0.748438 -15.6121 11.5314
3.61881 -15.0614 11.3644
5.82383 -14.7527 12.6548
9.33295 -21.6206 15.2385
8.75215 -19.0818 13.6978
9.03041 -16.84 12.4386
10.3175 -19.5886 8.5641
10.5646 -17.798 7.98089
10.8155 -16.812 9.12488
13.279 -13.5654 6.74346
11.8271 -13.8158 7.12176
5.14664 -8.79126 5.21339
7.05557 -11.0068 4.82278
9.24492 -12.3857 4.61227
9.39214 -17.7647 -0.93379
9.52707 -14.978 0.0410499
8.97311 -12.5086 0.812489
2.21866 -11.2124 1.18057
4.37036 -10.9478 0.364296
6.08039 -10.2071 -0.148654
6.41076 -4.10765 -2.78311
5.59028 -6.2921 -2.88929
5.32493 -6.54406 -0.966836
6.70255 -3.99527 6.22054
5.01394 -4.23399 3.80019
3.83583 -4.10589 1.55578
1.57577 1.82116 -4.74183
2.68587 -0.011158 -2.60319
2.46119 -2.20091 -1.34857
-1.02792 -8.2166 1.62272
0.279468 -6.80255 -0.623399
0.738644 -5.38559 -2.64797
1.08348 -7.07196 -7.69796
-0.478343 -7.73609 -6.77791
-1.14977 -6.89168 -5.62457
-7.22894 -2.74945 -6.96408
-5.87666 -5.80839 -6.17567
-4.75578 -8.08048 -5.87714
-6.25217 -11.4904 -6.59764
-11.1025 -12.7969 -10.7767
-9.84853 -12.9563 -9.39413
-9.42624 -11.5955 -8.70496
-13.1686 -7.85446 -8.87165
-12.7647 -9.65802 -9.00957
-14.2993 -14.1368 -10.4939
-15.1297 -12.3466 -10.3617
-17.563 -12.0615 -14.1059
-19.2218 -13.1402 -13.0179
-18.9195 -12.4499 -11.2494
-18.5849 -16.8349 -9.36345
-19.1117 -15.1289 -8.59328
-20.8252 -13.3892 -4.16477
-19.3387 -14.541 -4.80004
-13.4635 -18.0615 -5.72063
-15.4814 -17.5898 -3.52993
-17.0971 -16.0421 -2.22115
-17.686 -13.2712 3.50289
-17.1378 -14.4133 2.13319
-16.6121 -13.7955 0.859397
-12.7495 -10.2979 -1.90979
-13.7065 -10.132 -0.20087
-13.8851 -11.1781 0.869592
-11.8918 -8.33034 3.40974
-17.0379 -8.74688 3.54363
-14.5436 -9.31383 5.02613
-13.2251 -9.61306 4.2857
timestep
-5.68335 -7.41869 -1.31181
-8.3 -3.29271 -4.36605
-7.20432 -5.13582 -2.83724
-6.17088 -6.04337 -1.45946
-4.58687 0.110677 -2.15851
-5.18256 -1.35592 -0.559604
-5.59638 -2.85358 0.61298
-9.56968 1.66037 2.00239
-8.98417 -0.478617 2.69241
-8.5608 -2.39818 3.0067
-9.10698 -5.51253 9.20368
-10.1122 -4.73122 7.22071
-10.6534 -4.4085 5.44066
-15.9062 0.816592 3.84142
-15.9117 -2.01262 4.81841
-14.5073 -3.94567 5.72802
-14.5504 -7.76058 -0.430206
-14.3179 -6.83229 2.08472
-14.9764 -5.46513 2.2983
-19.9654 -5.63269 -3.04422
-17.6906 -5.2898 -1.71844
-17.9242 -5.29688 -0.142704
-22.4391 -10.7875 1.83605
-20.8559 -9.10674 0.58009
-19.9422 -8.19454 1.43049
-20.4667 -8.37915 7.60677
-20.3289 -10.2873 5.7584
-19.2838 -10.0162 4.68039
-18.504 -15.7773 0.290446
-19.0643 -13.2877 1.27229
-18.3265 -13.0195 2.59836
-13.3397 -12.1479 -0.974871
-14.6934 -11.1899 -0.0261174
-15.0846 -11.4079 1.44674
-12.2252 -9.26 7.97567
-12.9694 -10.6336 5.50168
-13.0616 -9.70991 4.28112
-8.44936 -6.54809 2.23745
-9.55639 -8.62657 1.16049
-9.99295 -9.8004 2.06788
-4.9996 -7.32358 4.36564
-7.07511 -8.55873 5.52323
-7.40121 -9.84558 4.8536
-7.06838 -11.1649 11.727
-8.20328 -11.5461 9.08976
-9.15331 -12.4406 6.90687
-9.76995 -16.4015 4.38605
-11.1247 -16.506 5.75127
-11.6692 -15.1556 6.15965
-17.5087 -11.0265 9.80617
-15.9079 -12.922 8.21192
-15.1835 -15.2267 7.66441
-17.664 -19.0399 6.0814
-17.4872 -17.5668 5.72656
-22.4635 -17.6264 9.46532
-20.3009 -16.8087 8.9144
-20.3907 -15.8373 7.27911
-25.6199 -14.9202 3.03018
-23.9516 -13.9654 4.46434
-22.7153 -13.2369 5.72256
-23.0406 -11.1662 8.88658
-24.3427 -7.72689 9.98579
-25.7943 -8.56923 9.25668
-29.879 -10.0018 7.65932
-28.7881 -8.52007 7.13501
-30.1062 -2.36741 4.89627
-29.1642 -3.90409 5.63949
-29.9921 -5.15963 5.68429
-35.3365 -8.60234 0.94717
-33.3617 -7.53135 3.39828
-32.1888 -6.72891 2.9965
-31.8315 -0.497436 -0.45218
-31.9911 -2.82541 -0.653376
-32.3572 -4.72377 -0.205606
-38.228 -6.61365 -3.76088
-35.3589 -6.7996 -4.03224
-33.032 -5.7623 -3.80052
-31.245 1.10373 -6.63013
-31.044 -1.02091 -5.78092
-30.9407 -2.89223 -5.05415
-27.6146 -4.71519 -6.62473
-25.8962 -3.8456 -5.46826
-27.1534 -2.64521 -4.68869
-26.2298 -2.1774 1.97113
-26.3432 -0.360066 -0.450431
-25.3746 0.18899 -2.74687
-18.3927 -1.19263 -4.53792
-21.069 -1.00809 -4.64422
-21.6243 0.0182263 -3.60222
-21.9801 4.68473 -4.26659
-19.5876 4.11377 -3.50275
-19.2866 2.80656 -4.05529
-11.7185 -0.752749 -6.76583
-14.1728 0.706972 -5.80502
-15.545 2.41436 -4.46156
-11.8562 1.40457 -1.25624
-11.3712 3.40303 -2.76171
-12.4801 4.34307 -3.34131
-9.48487 7.42092 -8.45207
-10.5787 6.08023 -7.40065
-11.267 6.55442 -6.18147
-15.3716 11.2836 -3.12968
-13.8875 9.49549 -3.52316
-13.4942 9.51166 -5.47078
-13.4652 12.7881 -10.9162
-13.8015 13.8542 -8.74012
-12.8424 12.6159 -7.56768
-7.99078 15.9191 -3.94619
-8.43287 15.1818 -6.07832
-10.3486 15.0471 -5.99902
-12.8238 18.0821 -5.41944
-9.49623 20.8615 0.316802
-9.81458 20.7463 -2.69782
-9.7844 20.2505 -5.20347
-7.2309 20.9233 -10.5464
-7.01353 21.6828 -8.85847
-6.82388 20.8872 -7.61149
-3.23432 21.4753 -6.03405
0.342343 21.7524 -9.7355
-0.425467 22.6547 -8.22016
2.43702 26.0427 -7.04532
1.36381 26.0331 -8.71039
1.20006 29.2053 -12.1963
1.88423 27.8559 -11.929
4.22632 26.456 -15.9094
4.5703 27.1934 -14.6129
7.75286 29.1122 -15.5704
8.90389 33.5994 -14.9341
9.08134 32.4183 -14.0611
5.54976 36.7541 -13.4764
4.9383 33.6485 -12.4368
6.09135 32.9624 -11.7486
5.90621 30.2516 -7.98673
4.96482 31.2482 -8.57252
-0.742914 30.7818 -7.87975
0.819315 30.7393 -6.65073
1.86955 31.8754 -6.43473
4.05777 32.9227 0.454652
3.38263 31.849 -1.87596
3.2133 32.8287 -3.01078
8.5128 30.0006 -2.83349
7.49499 31.8691 -3.77071
6.56687 33.4273 -4.71503
5.68266 40.3412 -8.47426
7.32919 38.2081 -7.60527
7.83099 35.6738 -7.42167
12.1617 30.6093 -10.6891
10.1856 32.2886 -9.85127
10.3263 33.1213 -8.53912
11.1292 37.0018 -3.29318
12.2186 35.8765 -5.04764
13.0858 34.6211 -6.34496
13.8116 30.1076 -5.62013
14.6713 31.2127 -6.10163
22.7814 31.366 -8.23014
19.9977 30.5537 -8.4128
17.7381 29.6318 -7.8531
14.8998 21.8279 -9.88773
16.6472 23.7208 -8.37665
17.9744 25.8135 -7.97746
21.8038 23.9903 -6.58206
22.3939 24.316 -8.33139
21.1933 24.3923 -9.28748
21.3682 21.3545 -11.671
19.9428 21.0115 -10.6241
17.5563 15.0863 -11.5589
19.5035 16.0919 -10.8677
19.3007 17.4173 -9.31386
17.0315 15.031 -2.93725
17.39 15.8682 -5.3519
18.8286 15.7468 -5.95228
22.0807 12.3869 -5.15051
20.6406 12.6298 -4.59418
17.824 8.67057 0.635927
18.9963 9.32654 -1.75909
19.782 10.6519 -1.51297
19.8565 10.2792 7.32959
20.3275 10.155 4.31109
21.2918 10.8185 2.0139
25.3617 12.5711 -1.47296
25.8405 10.8328 0.547537
24.713 9.7439 0.686722
25.5619 3.62193 -3.65346
25.5896 5.72783 -1.51466
26.1803 6.36955 0.884474
27.3489 4.51491 7.59217
27.7806 5.88128 5.90658
28.1144 5.45285 4.02697
32.2815 4.34825 0.538403
31.4209 2.59989 1.72988
30.6879 2.66017 3.60021
28.5205 -1.48869 8.11378
30.1859 0.0172769 7.59127
31.3606 1.42486 7.00597
37.1748 3.17636 9.54512
36.0938 1.82113 8.05767
35.1416 0.893195 6.63311
40.1573 -3.06944 8.14229
37.8797 -3.32681 8.14032
36.3825 -2.64354 7.08762
32.9161 -5.40611 5.15421
33.4695 -5.0441 6.57784
33.0406 -8.23791 10.0902
33.7072 -8.12084 8.73047
36.1081 -12.0824 7.17467
34.7125 -11.5429 7.36655
31.515 -15.2013 7.08665
32.0325 -14.0866 8.12146
29.9765 -14.133 12.2409
31.1476 -14.9802 11.7417
33.3073 -17.7041 15.1317
31.4764 -17.4259 14.5614
29.2731 -15.4327 16.8356
27.1327 -16.5318 20.9586
28.6181 -16.6618 20.3453
30.177 -19.4034 22.3547
32.006 -20.9935 19.3526
29.7369 -24.0706 15.4045
28.8667 -21.2748 15.9513
28.7339 -20.9266 17.4556
24.4 -20.8868 19.3037
25.4241 -21.9159 19.104
23.2346 -26.2645 13.5094
23.6162 -24.7696 15.9812
24.4119 -23.4348 15.8673
26.3163 -19.2004 12.465
24.8461 -21.0745 11.5089
23.775 -21.5777 12.5972
17.3959 -22.6391 14.1769
19.2142 -22.711 12.7722
20.4282 -22.2605 11.2242
15.4476 -21.4793 10.6935
16.9476 -19.4292 9.72707
18.2152 -19.9597 9.13729
22.4017 -18.9327 8.34945
21.0338 -18.0553 6.3082
19.5596 -17.5317 6.53161
15.4083 -13.7741 4.20499
17.6763 -13.6593 3.62621
18.5102 -15.4888 3.50097
17.3219 -21.134 -1.60122
18.8485 -18.7952 -0.664749
19.3576 -16.3722 -0.200639
24.3297 -14.9232 -5.21725
22.1642 -13.589 -3.47514
20.064 -13.112 -2.0989
15.434 -14.8803 -4.20427
16.2513 -13.4399 -5.14048
16.9578 -12.484 -4.26557
14.999 -7.97722 -3.96837
14.6877 -9.53247 -3.73721
11.791 -15.7266 -0.550969
11.2657 -12.835 -1.42969
11.2468 -10.7272 -2.8114
5.02135 -7.39248 -7.11965
7.63046 -7.69378 -5.8389
8.26984 -8.42001 -3.43946
5.21343 -7.77243 3.4851
5.53589 -8.62444 1.31827
5.76843 -8.71131 -0.601335
2.40184 -12.1666 -4.27391
2.04276 -10.694 -2.54336
2.09573 -9.22353 -1.18781
0.0561001 -2.50936 1.25997
-1.26769 -5.16678 0.836605
-0.958141 -7.67414 0.542832
-0.584617 -15.6287 2.9321
-1.85575 -13.1699 1.93425
-2.50233 -11.1274 0.609928
-6.57572 -16.3089 2.94167
-6.93416 -14.3252 0.713655
-5.8263 -12.4797 -0.720681
-7.31981 -10.0616 -6.44933
-7.37635 -11.198 -4.98533
-7.71656 -10.8471 -3.55979
-11.4638 -4.58017 0.0297059
-11.0457 -7.00464 -2.40703
-10.8923 -9.00085 -3.84816
-12.9603 -9.83319 -7.06162
-11.6804 -3.40391 -8.44036
-11.7417 -5.36635 -8.71358
-12.9513 -6.11103 -7.96429
-14.7701 -6.24688 -12.5613
-15.456 -6.23698 -10.7475
-19.1722 -6.38482 -7.72509
-19.0744 -6.35066 -9.69741
-19.781 -7.07772 -12.6447
-22.0336 -6.66464 -13.1092
-22.4925 -6.23172 -11.2685
-24.9935 -10.1278 -10.4689
-25.2897 -8.37434 -9.93702
-22.8588 -10.2412 -6.24298
-24.347 -9.11279 -6.2983
-29.8008 -9.39221 -1.12086
-27.2306 -8.11707 -1.54798
-25.4349 -7.40488 -3.12838
-22.1474 -2.78093 -0.701166
-23.8639 -3.81922 -0.870235
-24.0035 -5.1893 -0.460008
-23.7514 -8.33632 4.74272
-23.0185 -6.81686 3.85823
-23.6363 -5.4815 3.26919
-21.7874 -2.49537 6.53474
-18.5163 -5.747 3.98379
-19.5534 -3.05228 4.35411
-21.0193 -2.96197 4.65916
timestep
-9.25987 -0.782914 -3.20043
-10.5814 3.60307 -1.95097
-10.5173 1.54962 -3.70145
-10.602 -0.259917 -2.96013
-16.9225 -2.00282 -5.78584
-14.7931 -2.30608 -4.77307
-12.9469 -2.89218 -4.3083
-12.2557 -4.14916 -11.3792
-11.401 -3.7718 -9.26555
-10.733 -3.18011 -7.3972
-4.90559 -5.71733 -9.78989
-6.3703 -4.12544 -9.14454
-6.88138 -2.86151 -7.7721
-2.43632 1.98942 -5.71518
-4.31029 1.79987 -8.1023
-6.78042 0.910343 -8.07774
-13.074 4.52069 -8.10664
-10.6311 3.78173 -7.66429
-9.96487 2.93412 -8.79279
-12.8115 0.29774 -11.9986
-13.1956 2.94106 -12.1919
-12.0651 3.81805 -11.9175
-14.7022 10.4579 -12.8
-14.5473 7.8607 -12.3051
-13.0397 7.47318 -12.0881
-9.59477 11.0688 -13.502
-10.9228 11.5677 -11.2748
-11.0969 10.3083 -10.3354
-16.3456 8.95781 -8.19971
-14.8676 11.17 -8.04655
-13.5018 10.9061 -7.4824
-14.9573 6.62428 -3.66741
-13.4299 6.93153 -4.93226
-12.669 8.18147 -5.02491
-5.73709 8.27376 -2.62631
-8.62562 8.6518 -3.15255
-9.14694 7.66883 -4.06907
-4.41628 5.94527 -5.64938
-5.98843 4.12744 -4.81475
-7.01881 4.47183 -3.6682
-3.37069 5.5512 2.46189
-4.13383 5.33354 -0.0349927
-5.53722 4.63902 -0.19508
-9.11549 8.88663 5.8118
-8.15316 8.97238 2.95537
-7.95829 7.24371 1.08965
-13.1983 6.50915 2.15182
-12.7609 7.07845 0.380404
-11.4468 7.97186 0.194617
-10.8056 15.5691 -2.61655
-11.5325 12.7631 -2.05046
-13.1513 11.2381 -0.851154
-17.666 10.837 -0.0302562
-16.8916 11.5917 -1.03149
-19.1153 17.1093 2.85926
-18.9044 16.0815 0.737392
-18.4482 15.1899 -0.960059
-12.984 17.2454 -4.97707
-15.1836 16.8663 -4.52702
-17.1216 16.5221 -4.38498
-17.4128 12.8372 -5.40131
-20.5305 11.6988 -7.62291
-20.9853 11.3868 -5.86221
-22.8368 10.0536 -2.04549
-23.1622 9.29214 -3.85031
-29.8047 9.95594 -4.80688
-27.9014 10.3187 -4.75262
-26.8308 9.14544 -4.89051
-28.713 3.96827 -10.4927
-27.8717 5.48749 -7.72609
-28.2922 6.98792 -7.68249
-32.4171 12.0248 -9.46405
-31.8215 9.75526 -9.53518
-31.5176 7.75959 -9.61831
-35.99 1.59244 -11.7562
-34.3293 3.79335 -12.9641
-32.5289 5.75352 -12.6068
-30.7755 8.43534 -17.9119
-30.3596 9.4582 -15.8019
-30.182 8.11911 -14.4834
-24.9419 4.23965 -12.0258
-25.9982 5.87824 -13.1238
-26.602 7.82181 -13.0942
-28.0254 13.2412 -18.1448
-26.1045 11.361 -16.9206
-25.0027 9.20636 -16.1195
-23.7051 5.02545 -18.6454
-22.4603 7.18946 -19.337
-22.0765 8.13664 -18.201
-15.4866 10.5407 -17.2089
-17.8081 9.30791 -17.3802
-18.6607 9.54158 -18.6608
-15.1629 14.6365 -24.1894
-16.1849 11.9191 -23.6135
-16.3454 10.5662 -21.5269
-9.98474 10.161 -17.953
-12.2404 9.69419 -19.4506
-12.6428 10.7815 -20.5579
-8.19483 13.5865 -24.1034
-8.99555 13.1952 -22.427
-9.27395 11.7989 -21.8593
-4.26745 6.88789 -20.6203
-5.27603 8.99005 -20.7559
-5.76582 10.906 -21.0968
-2.08123 16.2712 -19.4015
-3.87619 15.2758 -20.6045
-3.159 13.5976 -21.4161
1.76773 12.8859 -25.6435
0.493848 11.5315 -24.272
0.286517 12.6288 -22.6247
3.39856 14.3197 -21.2162
5.83894 7.05371 -22.0589
5.324 9.49906 -20.3882
5.96347 11.9063 -19.8736
8.82381 13.8059 -15.4899
9.44767 12.3511 -16.5314
9.36264 12.3435 -18.0253
10.8638 8.88731 -18.7611
15.0317 8.85662 -19.9604
14.4602 9.89484 -18.3304
15.9867 13.8372 -20.4905
16.34 13.1697 -18.5881
18.784 15.1954 -14.9901
17.4995 15.5464 -15.6833
14.3116 18.8939 -16.6029
15.7474 18.7274 -16.5319
17.3407 22.0996 -16.0175
20.158 23.5347 -12.4331
20.2669 22.4805 -13.5272
16.116 18.4011 -11.845
19.2682 17.9674 -12.3447
20.1952 19.0406 -11.9097
24.768 18.0788 -10.6645
23.9001 18.2426 -11.8447
27.2297 16.7847 -17.5153
26.565 17.6418 -15.7842
25.9827 16.8662 -14.736
31.0404 14.9908 -9.91925
29.7008 15.9144 -12.0203
28.229 15.6703 -11.9238
27.7967 11.6956 -5.39082
27.5518 13.3697 -6.94414
27.2667 14.7424 -8.25051
24.6265 23.0271 -6.4194
25.5361 20.14 -6.43562
26.7903 17.8147 -6.08271
29.6178 16.0786 -1.98283
28.1091 18.2887 -1.51671
26.7945 18.216 -2.23292
21.9649 23.827 -1.51471
23.176 21.8119 -0.997563
24.1819 20.145 -0.409061
21.3273 16.5609 1.07699
22.6955 17.0965 1.40372
26.5312 16.6471 6.90821
25.654 14.5203 4.95428
23.9817 13.9083 3.08589
26.8875 10.8252 -2.00956
25.7893 9.90572 0.62421
24.1224 10.2094 2.48049
21.4667 5.43013 3.1446
21.3364 6.87074 4.48453
22.5911 7.59892 4.91671
23.2887 7.27517 8.73447
24.5521 6.31859 7.86008
29.9464 1.32016 7.92941
27.739 1.96027 7.67687
26.0628 2.85378 7.57834
20.8432 2.7209 6.69317
22.0359 0.488603 7.51259
23.1263 0.661054 8.56768
22.5007 -1.42487 12.7765
23.5013 -1.59419 11.5153
26.1456 -8.16821 9.88259
25.9758 -5.54873 10.5502
24.5662 -5.20214 10.8346
18.9657 -11.529 13.7318
20.4324 -9.18822 12.7694
22.7357 -8.16964 12.368
23.721 -12.0272 15.8102
25.5886 -11.4656 13.9933
25.0427 -11.0763 12.6914
28.4126 -18.8221 11.56
27.1063 -16.1883 12.0976
25.453 -14.641 11.1388
21.6913 -18.4747 7.4905
22.2464 -16.2955 7.43064
22.2818 -15.7769 9.3037
18.6818 -20.9395 9.98582
19.7859 -19.2966 11.1921
20.9288 -18.0129 12.1268
20.5261 -15.6711 19.2827
21.5674 -16.6315 17.377
21.9217 -17.6243 15.7032
27.4475 -20.5436 14.595
25.6649 -20.9245 15.9387
23.966 -20.6162 16.9438
25.9326 -22.3344 23.6053
25.7258 -22.5912 21.3883
24.3206 -22.7517 20.0845
21.4765 -26.5865 21.1693
21.6318 -25.1068 21.3853
19.3475 -22.3112 24.6662
19.7545 -23.7583 24.3618
17.4994 -27.1039 26.8005
17.0573 -26.1113 25.77
12.3699 -26.4515 24.7912
13.3194 -26.1052 26.0364
11.6317 -24.5252 29.9452
11.9284 -26.0411 29.632
10.6334 -30.2081 32.7025
9.88898 -28.5211 31.8704
8.1585 -26.0067 34.1533
4.21603 -23.5631 32.641
4.50508 -24.5982 33.7259
3.25649 -27.9845 32.5661
3.79297 -30.8639 30.1337
10.702 -29.4128 27.4515
8.19264 -30.7231 28.026
7.29584 -29.8401 28.9221
8.48496 -25.2953 29.4756
7.57325 -26.1002 28.7511
2.95384 -21.5293 25.1239
4.82466 -22.6737 27.1482
6.05461 -23.4505 26.5773
10.4786 -23.2053 23.2061
8.55731 -21.5563 22.8906
7.85777 -21.034 24.1847
9.68305 -14.833 25.4394
7.96739 -16.2293 24.8851
6.55439 -17.5081 24.6709
5.84096 -13.6114 21.3875
5.04815 -15.8713 20.2697
4.74968 -16.9695 21.3243
-0.226208 -21.6332 20.3705
1.71393 -19.9258 19.9434
3.05035 -20.2193 20.5888
2.09171 -26.8164 21.9772
3.23818 -25.1295 20.9394
4.3479 -23.6797 20.215
-0.21178 -25.7396 13.1955
1.73852 -24.2903 14.9144
3.62372 -23.7493 16.4137
11.07 -23.4241 15.1919
8.42478 -22.0793 15.0165
6.21523 -21.0883 15.6516
8.51609 -18.8648 12.1889
6.93455 -17.7978 12.1556
6.07963 -18.0272 13.4414
2.89977 -15.112 14.284
2.94858 -15.8441 12.9273
-3.76208 -15.5348 9.34415
-1.41317 -14.0654 10.3168
1.11461 -13.7725 10.4387
5.1773 -11.3464 4.72101
2.62304 -11.471 6.3184
1.10341 -10.6421 8.23086
2.02157 -5.27344 11.9801
0.876155 -6.6808 10.55
-0.507014 -7.39136 9.30668
-3.99141 -2.57646 5.25901
-2.00759 -3.77678 5.4492
-2.2644 -4.97152 6.98203
-6.49244 -7.83722 12.4676
-6.92713 -6.34418 9.89213
-5.81363 -6.23681 7.6501
-1.93245 -5.6475 1.76547
-4.8164 -5.92432 2.8732
-6.95734 -5.71078 4.09172
-13.6697 -2.36379 6.12165
-11.7965 -4.00878 4.42059
-10.6715 -5.85094 2.98909
-13.6865 -10.4237 1.57037
-13.706 -8.64922 0.698581
-12.5122 -7.84783 0.350617
-7.21987 -7.89806 -4.06404
-10.5908 -7.23923 -3.88625
-13.0781 -7.07728 -3.33929
-16.4775 -6.21035 -4.75896
-21.0518 -8.12611 -8.8917
-19.7398 -7.99125 -7.50916
-19.6493 -6.59311 -6.85153
-22.5498 -5.38048 -2.65565
-21.4226 -4.64911 -4.10754
-19.5993 -0.367723 -4.39796
-21.0347 -0.96482 -3.2805
-24.0417 -1.4818 -0.583626
-24.1235 0.715707 -0.110512
-23.9254 1.31598 -1.97853
-21.3183 4.6608 -0.612004
-22.366 4.76247 -2.20075
-19.1635 5.36967 -5.63834
-20.9005 6.23728 -5.39941
-27.0371 11.3151 -9.68527
-25.0094 9.50677 -8.41493
-23.287 7.68162 -7.94801
-21.5052 7.05032 -14.1325
-22.157 7.41945 -12.247
-21.5353 8.32743 -11.1611
-17.6805 13.4787 -11.0364
-18.2394 11.7031 -11.7804
-19.6011 11.3725 -12.2687
-19.5887 14.4509 -17.1009
-21.7658 12.1196 -19.4016
-20.7679 11.7962 -16.6385
-19.9098 12.7833 -15.9072
timestep
-2.2211 2.43226 -9.223
-3.20357 -1.56175 -7.46009
-4.39919 0.824636 -7.6608
-3.49216 2.32109 -8.61868
-10.0065 4.3521 -11.0166
-7.83117 4.55837 -10.7749
-5.92539 4.82263 -10.3134
-6.44989 11.3213 -7.16153
-5.41977 9.52986 -8.09229
-4.39725 7.88558 -8.48256
1.78924 8.88987 -5.40965
0.190819 7.53922 -6.42403
-1.13727 6.41792 -7.46081
-0.491806 6.34079 0.223662
-1.31942 5.57446 -2.54603
-2.96534 4.93819 -4.48623
-3.97087 0.512966 -3.66495
-6.31673 1.77092 -3.28359
-6.24826 3.023 -4.20585
-7.98658 6.28162 -7.4411
-9.97297 4.93398 -6.35299
-9.68144 4.58034 -4.87445
-14.8148 4.62648 0.144235
-13.0668 5.29289 -1.7269
-12.9859 4.33994 -2.89849
-16.1035 0.820538 -0.222603
-17.0531 2.0945 -2.39818
-16.1378 2.43628 -3.57661
-15.1301 7.46499 -6.11419
-17.607 6.2307 -5.95305
-17.4588 4.70849 -6.24583
-13.4775 6.7541 -9.7323
-13.3776 5.05797 -8.8729
-14.606 4.07354 -8.68159
-10.8338 -0.062228 -3.79601
-12.9318 1.18089 -5.31086
-12.8561 1.18814 -6.77686
-8.4133 -1.15806 -8.9717
-10.7632 -2.24984 -9.18906
-11.5155 -2.18077 -7.89255
-6.82015 -3.17635 -2.51977
-8.23691 -2.50494 -4.71616
-9.13817 -3.68618 -5.23987
-9.58441 -3.87585 3.17847
-9.44207 -4.45964 0.312049
-10.2077 -5.43444 -1.98755
-9.92069 -9.15882 0.312245
-11.4801 -9.62061 -0.887332
-12.3025 -8.45516 -1.21922
-14.4874 -12.3496 4.26587
-15.1746 -9.62496 3.2167
-15.3449 -8.37272 0.914347
-18.2178 -4.80607 1.02003
-16.7107 -4.84547 1.18503
-12.5955 1.16587 3.9808
-14.1597 -0.508278 3.46038
-15.3111 -2.02153 3.16733
-17.9496 3.42555 7.18384
-18.0091 1.19675 6.37082
-17.8945 -0.672055 5.59424
-21.6123 -1.08087 6.30318
-25.3604 -0.124528 5.39633
-24.2441 1.24924 4.84498
-21.7556 5.23809 3.91665
-23.6204 4.99488 4.68348
-28.862 7.89652 1.97898
-27.0324 7.47102 2.37403
-26.8848 6.24428 3.33632
-29.0212 2.15299 6.35094
-30.391 2.9749 3.43209
-29.3448 3.41926 2.39164
-33.7339 7.46483 0.897792
-32.1491 6.07049 0.0245989
-30.686 5.04335 -0.697258
-31.6353 0.738613 -6.39384
-30.1806 3.25096 -5.67137
-28.81 4.68022 -3.98615
-26.8448 10.087 -8.99824
-26.6945 8.27706 -7.60694
-26.7503 6.71452 -6.47665
-23.4801 2.8683 -4.31099
-22.1057 4.09532 -5.6479
-23.209 5.72296 -5.58248
-23.9614 13.6924 -3.99267
-22.3155 11.3182 -3.4976
-21.6819 9.07472 -4.51918
-17.0218 10.4766 -8.54811
-17.262 10.7895 -5.97017
-17.9272 9.77327 -5.06991
-14.6958 9.05903 1.43595
-16.0618 8.546 -0.825273
-15.7032 9.46896 -2.00806
-8.22062 9.40455 -4.4544
-10.4332 11.2601 -3.5053
-11.9391 10.0783 -1.8333
-11.7419 6.91089 4.0446
-10.6354 7.59173 1.74571
-10.7687 9.0566 1.4719
-9.05951 13.5589 4.68238
-8.92596 11.6647 5.1041
-8.41665 10.58 4.15776
-2.25097 7.58715 2.44186
-3.82726 8.50064 3.94798
-4.93655 9.49556 5.23382
-7.28015 10.821 11.0069
-5.21364 10.8633 9.85518
-3.78521 10.8411 8.51252
1.13655 14.4508 9.79972
0.543999 13.1199 8.05172
-0.16684 11.7505 9.14343
2.12965 10.7407 12.0245
10.2557 8.51769 14.7452
7.86795 9.76786 13.431
5.79443 11.122 12.8327
3.92018 17.2086 13.4983
5.10562 15.7793 13.5516
5.62466 14.7997 12.3665
7.51392 17.115 9.80756
11.5086 17.289 12.3015
10.0719 18.6258 12.1504
12.8679 21.901 8.89486
11.188 21.3913 9.85134
8.28747 24.986 8.54805
9.2321 24.0421 7.92253
8.71928 24.7806 3.06444
9.67153 25.2446 4.29009
10.3927 28.957 3.7151
13.8772 30.8267 6.26454
13.8095 29.8218 5.14247
12.4317 28.2187 9.92464
12.9923 26.1888 7.44544
14.2979 26.4253 6.8021
14.0482 23.8158 2.91391
15.1637 24.0165 4.01827
21.0498 21.1868 2.39179
19.2281 22.0491 2.17102
18.7135 23.1217 3.0545
21.4976 29.8029 2.45136
20.7903 27.4087 3.42301
20.8303 26.201 2.4909
26.0421 25.7249 -1.96371
24.0571 26.3592 -0.959633
23.6584 24.9576 0.381895
29.7324 24.8949 5.65383
28.9443 23.6802 2.9987
27.4407 24.0437 0.949684
24.2135 21.2555 -0.991926
26.6597 20.4672 -1.58597
27.708 20.6275 -0.450008
33.6085 16.3774 1.75808
31.6743 17.0058 0.583706
30.1141 17.7297 -0.471073
29.6085 14.8278 -4.21817
29.2792 14.8611 -2.69908
26.5617 12.7931 3.05378
28.0001 11.7915 0.597682
30.1877 11.6619 -0.845081
38.3234 8.58576 0.225065
35.2995 8.66826 0.149609
32.8058 8.98888 -0.537701
32.3227 4.53885 -2.84909
30.857 4.84027 -1.67719
31.2578 5.50829 -0.386283
30.0553 3.63779 2.80601
31.6209 2.92521 2.23681
37.0711 -1.26895 1.30486
35.4365 -0.000297531 2.62172
33.7962 -0.212824 1.51404
29.5063 0.00893259 0.632148
30.5182 -1.6232 -1.24976
31.6797 -2.43344 -0.700386
32.9231 -6.69551 -2.26852
31.974 -5.61422 -2.82048
27.9658 -7.94926 -8.34341
29.8603 -7.04724 -6.77895
29.5109 -7.25816 -5.27105
27.3464 -14.8247 -1.87439
26.8681 -12.0244 -2.53633
27.7667 -10.5744 -4.40287
28.8218 -14.4849 -10.3621
28.6768 -13.4939 -7.94688
28.0545 -12.072 -7.79507
21.5144 -13.389 -11.6102
22.2102 -12.9676 -8.75261
24.3617 -12.0499 -7.69567
24.5668 -6.46388 -6.97576
24.686 -7.72531 -5.06454
24.48 -9.73388 -4.77433
21.387 -12.8285 0.729146
20.8171 -12.6336 -1.62431
22.4131 -12.3628 -2.64763
25.7642 -16.9059 -3.81406
24.9334 -15.7658 -5.60173
23.2084 -14.9236 -5.26603
20.2274 -21.9801 -4.76836
20.794 -19.7999 -5.43134
21.0283 -17.91 -6.02827
18.2189 -13.8827 -5.43839
17.1546 -15.1268 -3.85986
18.3135 -16.6851 -3.69545
17.9131 -20.065 0.0077562
17.1032 -18.9814 -0.858562
12.8605 -17.7814 0.750178
14.358 -17.4051 1.10115
15.8791 -16.2031 5.33924
14.5631 -16.7049 4.85698
9.98908 -16.2441 6.62507
11.3617 -15.7889 6.9384
11.853 -13.2298 10.9048
11.3837 -14.7018 10.601
11.2879 -17.0619 14.9314
9.96489 -16.0585 13.8719
6.48373 -15.216 15.194
6.23848 -12.9944 19.4307
7.10412 -12.913 18.1098
10.8237 -12.0758 18.5041
11.9967 -9.58158 15.8203
13.8362 -14.0819 17.2486
14.1986 -13.4572 14.3687
14.329 -11.9911 14.2038
16.3853 -10.7073 10.2829
14.9221 -10.8322 10.6288
9.2587 -11.2109 6.12683
11.358 -10.6717 8.01101
12.6136 -11.4661 7.77708
14.3376 -12.7869 0.977036
13.7937 -13.0377 3.57552
12.8509 -12.0265 4.02016
11.1358 -9.76875 -1.91809
10.4677 -10.5571 0.0676679
9.93698 -11.1536 1.87323
8.48197 -17.3652 -0.867691
9.77908 -15.2909 0.260123
8.79171 -14.7052 1.37006
3.83042 -17.9654 5.13882
5.49387 -16.728 3.64349
7.04609 -16.9611 3.84402
8.15826 -21.5087 7.8525
6.5599 -20.9848 6.204
7.55409 -20.6956 4.58039
1.32115 -24.1496 5.20484
4.03645 -24.545 4.20592
5.9722 -23.6774 2.72551
9.85166 -25.7511 -2.14977
7.04335 -26.0214 -1.64031
4.98685 -25.0118 -0.705978
1.4943 -27.9111 -3.07546
0.579566 -26.6098 -1.93312
1.32313 -25.3014 -1.94949
-0.469294 -20.7381 -1.71709
-0.91751 -22.2301 -1.57621
-6.6979 -28.2223 -0.644273
-5.81325 -25.2671 -0.506856
-4.46266 -23.3249 -1.453
-10.7017 -23.1506 -5.14234
-9.41887 -21.9806 -2.64597
-7.3795 -20.8628 -1.51618
-7.54839 -17.3715 3.58391
-9.02744 -16.9282 1.8766
-9.10338 -18.4518 0.749852
-14.6735 -19.7205 -3.05895
-13.0139 -18.2201 -2.48634
-11.5175 -17.0154 -1.90708
-7.57155 -11.0303 -1.28199
-9.7093 -12.0613 -3.00473
-11.9852 -13.4768 -2.92169
-18.5 -12.0845 -0.583586
-16.8279 -11.9862 -3.06061
-14.5626 -10.9935 -4.03555
-12.4902 -9.5071 -10.344
-13.3184 -8.04402 -7.97022
-13.6118 -7.53835 -5.4492
-14.4071 -2.6442 -2.8605
-14.0938 -2.84142 -4.79583
-14.7768 -3.93514 -5.67825
-20.4885 -2.82823 -12.6431
-18.3069 -3.42169 -9.90822
-16.0443 -2.67688 -9.02299
-15.8344 0.759325 -10.6326
-21.9828 2.71213 -10.1982
-20.3666 2.05996 -10.9411
-19.4599 1.36791 -9.88303
-22.0135 -0.722326 -5.9061
-22.0788 -0.0509062 -7.67917
-25.0774 -1.53744 -10.7284
-25.6342 -0.478854 -9.19042
-27.2844 -6.0216 -6.74742
-28.0307 -4.13392 -7.68463
-28.2067 -2.28659 -7.23921
-25.4608 -2.6972 -3.55803
-26.8054 -1.38449 -3.76703
-27.4052 1.43733 -0.086468
-26.6613 1.76092 -1.79975
-28.2975 9.43229 -0.926422
-26.2496 7.47743 -1.87396
-24.9903 5.30185 -1.87303
-19.9057 5.18812 -1.06974
-20.5647 7.02448 -0.713533
-21.9208 6.83665 -0.0801972
-22.9587 11.1349 5.10822
-22.6167 9.78088 3.73471
-22.3084 9.84543 2.23096
-20.5196 13.9081 2.07234
-16.2236 13.0005 -0.148819
-18.7097 11.6683 0.598329
-20.1186 12.4008 0.637421
timestep
-2.98078 2.7377 -3.15516
-5.83538 -1.04113 -6.51509
-4.77815 0.955674 -5.08406
-3.15138 1.69456 -4.14688
1.79447 -0.0331475 -8.94747
-0.316215 -0.105539 -7.73364
-0.523103 1.68731 -7.00515
-1.99141 6.57231 -12.4605
-1.71001 5.90083 -10.2181
-1.31447 5.05579 -8.48958
2.28194 8.33229 -3.69724
0.353407 7.47031 -4.78234
-1.50328 6.90714 -5.24479
-5.10392 13.0351 -7.89162
-5.29519 10.24 -6.87351
-5.11917 8.00414 -5.7212
-5.33729 4.98846 -1.29367
-7.12881 4.82694 -3.23753
-6.71272 4.778 -4.71973
-6.4616 3.61085 -9.83988
-8.04879 2.0092 -8.4133
-8.77761 2.76341 -7.26694
-15.9933 1.42719 -7.0942
-13.5136 2.31034 -7.5362
-12.2823 1.34904 -7.14198
-15.4203 -4.72722 -5.83622
-14.0941 -2.42014 -5.78244
-13.2974 -2.21171 -7.09268
-16.876 0.0771194 -10.9795
-16.6446 -2.4512 -10.5532
-15.1767 -2.99705 -10.2765
-14.0026 0.174892 -14.3953
-12.6774 -0.20305 -13.1063
-12.4718 -1.59816 -12.4735
-7.55131 -6.31858 -13.9511
-8.74508 -4.5154 -11.9599
-8.93704 -3.10204 -12.604
-4.40856 0.535418 -13.1331
-5.66847 -0.798093 -15.1531
-5.84772 -2.26283 -14.7733
-4.82444 -3.49691 -9.73966
-2.76579 -2.63616 -11.1799
-2.7966 -3.07766 -12.6852
-5.36576 -8.25339 -7.93377
-3.72685 -7.59288 -10.4359
-3.68016 -6.71242 -12.8977
-3.76825 -11.4006 -13.5468
-3.87147 -10.5132 -15.2689
-4.85609 -9.29834 -15.352
-9.81854 -12.9238 -10.1571
-9.87987 -11.1027 -12.4676
-8.41938 -10.0494 -14.3025
-12.4545 -8.25321 -16.5079
-11.4485 -7.96243 -15.3045
-14.6812 -10.3996 -13.6547
-15.2701 -8.30741 -12.5634
-13.5636 -7.63649 -12.1443
-9.78044 -4.79869 -6.93206
-11.4288 -6.19309 -7.61281
-12.8737 -7.24041 -8.39224
-16.6159 -7.90943 -8.09805
-18.9968 -6.2448 -10.6922
-19.1298 -5.24524 -9.12828
-19.597 -2.00158 -5.11784
-20.6917 -3.16574 -6.2885
-26.3675 0.0513245 -7.24788
-24.5238 -0.441892 -7.19735
-24.2374 -1.99062 -6.92335
-31.3637 -5.08926 -8.64644
-28.8571 -3.4941 -7.31361
-27.5035 -3.4276 -8.18081
-28.9965 3.63458 -10.2999
-28.4224 1.40818 -10.3969
-28.0147 -0.53932 -10.7072
-31.0879 -0.741847 -17.6638
-28.3284 -0.931366 -16.5701
-27.0389 -0.692067 -14.3794
-27.2481 6.95485 -14.2133
-26.7375 4.73281 -14.344
-26.0681 2.87 -14.2724
-19.0082 2.64877 -14.5816
-20.9877 3.66683 -14.3781
-22.5731 3.63149 -13.1402
-26.2365 6.51793 -5.94749
-23.9946 5.67088 -7.76248
-22.4995 5.39498 -9.79937
-18.1658 7.07684 -13.538
-17.8044 5.52016 -11.4184
-18.7186 5.95641 -10.1913
-15.3652 10.3438 -5.57004
-16.5388 8.13447 -6.50103
-16.2516 7.98592 -8.00693
-9.07326 9.65867 -11.9522
-11.0104 10.0188 -9.80733
-12.4475 8.27716 -8.4796
-10.8054 6.38182 -1.75397
-10.7382 6.59036 -4.50423
-11.9274 7.52791 -4.86999
-15.2146 11.6611 -0.969859
-14.4453 10.2379 -2.08758
-13.0367 9.7424 -1.97959
-7.35919 9.78112 1.22418
-9.69226 9.41962 1.44973
-11.5316 8.85742 1.35193
-14.7871 6.00725 6.53301
-14.0004 7.90132 5.34234
-13.6266 9.59172 4.44457
-15.6728 13.9652 8.57258
-15.864 13.8283 6.29466
-14.1499 13.0453 6.02336
-13.3394 13.3714 9.71404
-4.75285 13.1156 12.4637
-7.66985 13.1757 11.6609
-10.2292 13.0677 11.8135
-14.8077 13.8137 14.4572
-13.1851 13.1554 15.2798
-11.8046 13.6818 15.1439
-10.0723 13.9064 18.4823
-7.77485 9.5973 18.013
-8.14586 10.8615 19.5399
-6.64396 10.8482 24.366
-5.86364 11.2591 22.562
-1.13641 12.1349 22.5233
-2.10069 11.0187 22.2407
0.546773 7.29011 21.2965
0.040287 7.80719 22.5807
2.51421 6.32231 24.9495
5.34125 3.14899 23.0446
4.38257 4.15947 22.4409
0.00600777 2.828 19.7431
2.92866 2.57846 18.1287
4.22026 2.63268 18.9584
7.15555 3.25546 15.4162
7.42606 3.03182 16.9676
9.75674 7.06518 16.0623
8.75851 7.34313 17.7401
8.51821 6.19082 18.6223
8.22003 7.27605 25.8782
8.98854 6.46432 23.4346
8.28865 7.21044 22.2509
6.00373 13.298 24.3877
7.223 11.8848 22.974
8.34464 10.9161 21.6973
9.43189 11.0818 28.4564
10.8656 10.8811 25.8527
11.6968 10.985 23.4531
15.4001 14.1015 20.6632
14.2314 11.8645 19.5905
14.0237 10.6396 20.4357
17.9457 4.14975 19.8688
17.1304 6.3158 19.4733
16.6617 8.28822 19.2802
20.4682 9.0737 16.442
19.0098 8.5408 16.1945
14.8974 5.65834 9.05091
16.9062 7.01618 10.8231
18.2581 6.73995 12.8967
21.498 1.08546 17.3843
21.4929 3.20966 15.2506
21.3396 4.45423 12.9846
24.9185 5.89806 10.5125
25.0474 4.01632 10.0642
23.6424 3.30012 10.1705
23.5003 0.986718 7.04061
24.583 0.16977 8.25802
30.0692 -4.13809 8.63284
27.7514 -3.55417 8.55497
27.9156 -1.493 8.37849
32.5566 0.222659 10.0959
31.196 1.91311 8.45872
30.2271 1.35376 7.37707
33.5656 -1.68443 6.16054
32.5052 -1.00447 5.27243
32.121 -6.11877 4.62724
29.7874 -4.89298 4.76719
29.8392 -3.42584 4.29566
23.4854 1.57236 0.573296
25.5734 -0.343642 1.41762
26.6515 -2.17853 2.76159
21.1823 -6.67308 4.37002
22.5363 -4.53985 3.69002
23.9332 -4.82301 2.91871
24.4784 -11.1725 -3.33605
24.8437 -9.3953 -0.995091
23.4614 -7.61942 0.250709
18.0996 -4.36728 1.32506
18.3943 -6.4973 0.800822
19.7402 -7.88438 0.650443
21.0812 -9.28106 -6.10175
20.4946 -10.076 -3.91093
19.8214 -10.4239 -2.10323
24.8789 -14.6418 -0.914389
22.9768 -13.6615 0.0134165
21.3727 -12.7462 0.551184
24.9572 -8.69914 6.14063
23.3634 -9.76531 4.83465
22.0422 -10.7639 3.85797
16.5961 -13.09 6.59136
17.7101 -11.1259 6.78375
18.7941 -9.84355 5.63377
16.5545 -5.6236 4.71579
17.0538 -6.48175 5.97353
16.1326 -3.71051 9.67131
15.264 -4.59902 8.78172
10.6413 -4.6321 9.40938
11.7078 -3.51557 9.35941
10.1898 0.977038 10.1305
10.5404 -0.278856 10.9411
7.53591 -0.221504 14.6487
7.50295 -0.52082 13.1827
3.00456 -1.95034 12.8217
3.79271 -0.291249 12.2265
2.83606 2.9288 14.0666
4.99325 6.7039 15.7849
4.7084 6.18024 14.4171
7.69146 5.34155 12.2436
10.8187 3.56808 13.5239
17.5322 2.56917 11.1808
15.5008 3.0815 13.1067
14.3058 2.21993 12.9645
15.3034 -2.46045 13.0515
16.0723 -1.19354 13.2471
23.4641 -1.25778 12.3324
20.8769 -1.62577 13.5725
19.7865 -0.99789 12.6753
18.8001 -1.8812 5.56726
19.9267 -2.22247 7.99772
19.2563 -1.19841 8.8893
13.9478 2.13635 5.9845
15.9191 1.25184 6.60847
15.7748 -0.461378 7.66888
15.5667 0.0933577 2.42627
14.7389 -2.34416 3.3474
14.2316 -2.34593 4.78455
8.44005 -6.75737 5.50131
10.4152 -5.13579 4.5187
11.7821 -5.14457 5.30074
9.93434 -8.35696 10.1336
11.5251 -8.42996 8.58474
13.019 -8.22336 7.20186
10.5154 -15.3784 4.51044
11.8787 -12.8502 3.89959
13.2075 -10.7738 4.49838
19.3146 -14.5431 3.78239
17.6316 -12.4698 2.2665
16.1007 -10.5939 2.01544
15.2057 -13.1926 -2.58894
15.975 -11.3981 -2.5847
15.2105 -10.4729 -1.67158
11.3534 -7.8356 -2.2983
12.0949 -8.87637 -3.11222
12.9006 -13.5558 -7.9011
12.7295 -10.6315 -7.6839
11.2756 -8.60639 -6.91989
11.1185 -1.71016 -9.11938
9.55985 -4.23973 -9.22279
8.67821 -6.54362 -8.84404
4.53532 -10.7792 -7.88604
4.14691 -8.52677 -8.14915
5.11181 -7.82292 -9.82081
7.03846 -10.5159 -15.7883
6.18806 -8.64756 -14.6804
5.09234 -7.30101 -13.6099
0.850049 -5.44273 -9.57037
0.944188 -7.39872 -11.6581
1.55152 -8.49008 -13.9064
-0.906591 -13.3371 -19.3224
-0.754832 -10.5357 -18.4241
-0.65617 -8.39038 -16.9339
-0.612676 -1.35468 -16.1884
-2.50328 -3.31208 -17.4332
-3.46035 -5.72643 -17.3874
-9.58734 -7.61534 -18.6964
-7.77396 -7.05534 -18.4698
-7.28374 -5.56576 -18.2704
-8.34111 1.60274 -19.8345
-8.80234 -0.928528 -17.5002
-9.90722 -3.24844 -16.9899
-13.4637 -4.47624 -16.4419
-14.7526 -1.69678 -19.9411
-16.4828 -2.29708 -19.4311
-16.4398 -2.73636 -17.9728
-20.1036 -1.48847 -14.8875
-19.823 -2.94847 -16.0988
-22.5165 -6.63282 -16.0337
-23.1141 -4.71961 -15.8625
-23.1269 -5.62979 -8.90912
-24.2308 -4.92285 -10.7519
-23.8059 -3.65286 -12.2532
-24.5191 0.914501 -10.7594
-23.0788 -0.406227 -10.7176
-19.4739 1.89427 -8.5384
-21.1832 1.21253 -8.0637
-26.6208 -0.00131309 -3.12766
-23.8571 0.911649 -2.97972
-22.1365 1.93458 -4.3646
-18.4081 7.1171 -2.44337
-19.6584 5.65399 -2.29356
-19.5881 4.135 -2.57287
-15.7448 -0.0925443 0.159638
-16.0126 1.42798 -1.02215
-16.8115 2.54834 -0.595038
-14.511 4.38958 2.98158
-16.5118 8.05428 2.09721
-14.4622 6.48262 0.736995
-14.464 5.00576 0.97421
timestep
5.51417 11.0649 -16.5219
6.61107 7.74513 -18.1157
6.23609 8.54627 -15.6596
4.91326 10.0163 -15.8228
1.95662 4.44142 -16.2932
1.66865 6.63083 -15.5922
1.3897 8.53001 -15.7674
-0.22088 11.2836 -9.45397
-0.449968 10.5925 -11.6505
-1.13417 9.96798 -13.4257
-2.91609 13.2723 -18.71
-3.7346 12.5155 -16.6043
-4.16352 11.7227 -14.7985
-6.92351 9.22014 -21.2331
-7.00728 8.73861 -18.2776
-6.85133 9.20142 -15.7594
-6.07693 10.4664 -11.0837
-8.09803 8.78169 -11.297
-8.03513 7.75685 -12.4572
-7.87845 2.48972 -11.5004
-10.3378 3.50284 -11.6359
-10.4713 4.80173 -12.3936
-16.8866 7.65303 -13.67
-14.5474 6.43859 -13.5503
-14.1631 5.78906 -12.2554
-19.2467 4.93057 -7.48959
-17.7425 5.65416 -9.45265
-16.9639 4.53532 -10.1786
-17.1575 3.42177 -15.683
-19.385 3.79027 -14.3923
-19.2554 3.16551 -13.0196
-16.3661 -0.753566 -15.8692
-15.9723 -0.281807 -14.0273
-17.1018 0.0381029 -13.0691
-14.7235 -3.01725 -6.34312
-15.2891 -2.39131 -9.19464
-15.5499 -0.876816 -9.57223
-10.1357 3.73644 -7.43072
-12.4385 2.59797 -8.49879
-12.9431 1.38258 -7.76742
-18.0225 0.905024 -5.71074
-16.4761 2.90515 -4.90154
-14.9324 2.67453 -4.86544
-17.6373 -4.37806 -1.68937
-16.0963 -1.7563 -2.28844
-14.1456 -0.624888 -3.34743
-9.58076 -1.05734 -1.2326
-9.60433 0.312371 -2.45314
-10.4721 0.0713712 -3.64005
-6.5744 -5.3641 -3.22429
-8.95934 -4.43965 -4.73009
-10.1535 -2.7798 -6.22647
-10.07 -1.0714 -10.2565
-11.1928 -2.00326 -9.69798
-10.8939 -5.94772 -15.4741
-11.5855 -5.14138 -13.482
-12.5666 -4.85087 -11.7677
-17.3502 -8.95403 -8.96463
-16.2516 -6.9193 -9.08343
-15.3166 -7.24377 -10.7887
-18.2269 -5.78096 -12.8222
-20.5 -2.63789 -13.2998
-21.6262 -4.13378 -12.9965
-25.1095 -7.57993 -13.0577
-24.938 -5.79857 -13.9503
-31.087 -4.53897 -15.9991
-29.6279 -5.07497 -14.8574
-28.2908 -4.58614 -15.2558
-24.8 -2.68636 -19.6874
-25.8114 -0.88429 -17.1053
-27.1159 -1.15259 -16.4217
-29.3058 5.49753 -14.6054
-29.6997 3.48251 -15.7666
-29.5095 1.89031 -16.9806
-33.2159 -0.330901 -21.8807
-32.0281 2.33299 -21.6658
-30.0176 3.4198 -20.4124
-30.586 10.3394 -23.8243
-29.9305 8.65915 -22.4213
-29.3169 7.00962 -21.5313
-22.3497 6.85471 -21.7438
-24.4961 6.50549 -20.9557
-25.9019 7.42239 -19.9571
-29.0308 11.3884 -17.5133
-26.6385 10.3414 -16.1056
-24.5256 9.69348 -17.3749
-21.6414 14.3854 -16.2942
-20.3289 12.1549 -16.995
-21.0425 10.8632 -16.4501
-19.7285 9.44928 -9.26173
-20.5637 9.39877 -11.8268
-19.8935 10.4833 -12.8066
-12.9316 14.3248 -10.535
-15.949 14.233 -10.5969
-16.668 12.047 -11.5819
-14.7445 6.56372 -7.18572
-14.6663 8.31924 -9.11513
-15.8602 9.25233 -9.08574
-20.0596 9.39296 -4.07744
-18.8566 9.04605 -5.57947
-17.4308 9.64662 -5.70295
-15.8963 12.0328 -1.73496
-14.1732 10.7333 -2.48651
-15.1726 8.98425 -2.67693
-13.3171 2.11434 0.433354
-13.84 4.41532 0.103607
-14.7509 6.05208 -0.235274
-19.2273 5.02044 3.47453
-18.7178 7.12705 2.69381
-16.7995 6.65819 2.77001
-16.1355 3.30246 4.14091
-12.2269 -1.34597 4.67339
-15.1435 -1.18657 5.17716
-17.4329 -0.181622 4.74437
-22.9907 -1.40107 6.0844
-21.4122 -2.06549 7.07231
-20.1356 -1.22424 7.32822
-19.798 -1.84676 11.0802
-23.0059 -1.15433 15.262
-21.1398 -1.09674 14.4359
-15.9698 -1.36272 14.5882
-17.5909 -1.75294 15.6655
-17.0652 -3.56583 20.073
-16.3466 -2.58533 19.1548
-13.4744 -0.840444 22.2854
-13.192 -1.53714 20.9387
-9.47528 -2.50261 21.2695
-5.80162 -4.33584 23.5591
-6.49708 -2.99635 23.5729
-8.50616 1.10255 23.3795
-5.84056 1.12425 25.2433
-4.78568 0.305164 24.5316
-0.792126 2.89067 24.2649
-1.21818 1.53142 24.7456
2.35159 -2.6033 28.5588
1.75474 -1.28175 27.2325
1.06376 0.077155 27.5019
-0.756857 2.63368 32.0314
1.74345 2.34957 31.628
2.15003 2.57573 30.1498
4.50088 8.00626 33.6268
4.60397 6.3244 32.0702
4.9204 5.05645 30.4925
7.5967 4.26656 37.4698
7.43792 3.17364 34.7351
7.4338 2.85358 32.2052
12.5089 2.70054 29.3621
10.0928 2.54878 28.2952
9.04023 1.65766 28.9835
8.36993 -4.9757 27.655
7.7279 -2.77488 27.5974
9.46231 -1.8919 27.3857
9.17735 -2.54431 22.7978
10.3638 -2.74497 23.7676
16.9724 -6.29706 26.0929
15.1311 -4.76028 24.3798
14.042 -3.09829 22.8535
20.5505 1.22715 21.1843
17.6492 0.589483 20.6474
15.5601 -0.994626 20.0842
14.8806 1.72969 15.7513
14.5102 -0.0594862 15.6421
15.41 -1.09465 16.3397
16.3791 -2.939 12.9883
17.8618 -1.96281 13.6052
23.7406 1.05151 15.8743
22.0072 0.264788 14.4154
20.9387 0.0887817 12.8945
19.2154 2.21536 9.35132
21.7257 2.89057 9.48238
22.7276 1.83011 9.96662
25.7984 4.33285 12.1423
25.878 2.90895 11.6646
29.9718 -1.57507 15.4921
28.754 -0.498651 13.3747
28.3227 0.944854 13.6288
32.3102 4.12047 19.9902
30.403 2.9254 17.9833
30.5595 3.18336 15.4749
33.7073 0.296019 18.1325
33.533 -0.366522 15.5666
33.4108 0.852456 14.623
36.989 0.460415 6.37101
35.9454 0.115963 9.16766
34.5711 -0.439624 11.2618
32.0849 -4.96169 12.2208
34.3635 -4.9218 12.0023
35.9377 -3.81016 12.4086
39.3037 -2.04015 6.46749
38.9524 -3.25036 8.51949
38.5455 -4.70946 9.83356
46.2992 -5.09539 9.66142
43.9528 -5.32962 9.99058
42.055 -5.78714 10.4059
44.1567 -8.77243 15.8781
42.4009 -8.11155 14.4475
40.8374 -7.43843 13.4909
36.7938 -9.60991 12.8087
35.7453 -8.59253 14.5343
37.368 -7.51512 15.1164
37.0212 -5.12667 18.7915
36.0516 -6.2604 18.4667
32.5571 -3.88603 15.8693
32.9259 -5.25787 16.4517
29.5145 -8.73404 15.6222
30.6698 -8.02009 14.9363
31.3443 -10.0729 10.6079
30.4301 -9.106 11.3027
26.6239 -7.39232 8.8598
26.9993 -8.66965 9.68376
25.8899 -13.0334 10.3888
25.318 -11.9487 8.95985
22.1994 -13.0198 6.94812
17.869 -13.4498 8.72507
18.6557 -12.3983 7.98311
19.749 -8.93698 9.38801
17.915 -5.74298 10.3327
22.9006 -6.8414 10.3587
22.0114 -4.71583 12.153
20.6688 -5.05895 12.8385
18.985 -4.76975 17.223
20.0714 -4.02365 16.4222
27.1464 -5.54435 17.1459
24.3845 -4.89442 17.5984
23.863 -3.62871 16.9043
28.4768 -3.82822 11.6534
26.5776 -4.23996 13.4463
25.6022 -3.14111 13.5454
26.1757 1.1926 8.44245
26.5623 -0.710816 9.7855
24.869 -1.6746 10.1548
27.5232 -2.73849 6.62043
25.4212 -4.35558 6.5288
24.1992 -3.79613 7.2278
17.9427 -7.11889 5.90788
20.0416 -5.5541 6.6034
21.4378 -6.02678 5.93165
19.8698 -11.5155 1.79781
20.637 -10.4315 3.7246
20.8691 -8.56899 3.04392
12.607 -6.96123 1.56317
15.2567 -7.99339 0.85394
17.7014 -8.77592 0.975105
23.5243 -6.71705 0.389689
21.561 -6.84874 -1.77071
19.0175 -6.76505 -1.87354
18.1901 -8.368 -6.72054
17.5504 -6.58447 -6.49141
17.0933 -6.21001 -5.06459
12.6449 -4.25153 -4.79105
13.5565 -5.27565 -5.54435
17.3267 -8.59995 -10.5482
14.6259 -7.21326 -10.4415
13.3376 -5.3899 -9.29758
11.2435 1.93007 -12.0065
11.5047 -0.815792 -11.274
10.6703 -3.23183 -10.952
3.92002 -3.70983 -9.83236
5.60823 -3.41596 -11.4327
7.18849 -3.25025 -12.558
5.73515 -4.44503 -19.4547
5.47967 -3.07138 -17.5336
5.17811 -2.23447 -15.7817
5.71106 1.7496 -9.58585
4.22186 0.936669 -12.0959
2.72189 -0.240762 -13.7611
-1.20272 -4.97558 -12.3204
-1.89862 -2.63148 -14.0653
-0.656251 -0.895432 -15.4846
-1.50552 -1.87581 -22.1239
-2.65658 0.366026 -20.4364
-2.3728 1.31565 -18.1081
-2.84998 6.44647 -16.2813
-4.1629 5.63378 -17.445
-4.70269 4.17898 -17.2811
-12.0724 0.309995 -14.717
-9.74879 2.31162 -16.403
-8.46174 4.29195 -17.5886
-10.948 6.10942 -19.6696
-14.3034 8.25801 -16.6836
-15.0914 6.82505 -17.5736
-14.5947 6.75458 -19.0631
-18.7209 8.60093 -21.8949
-17.9548 8.11501 -20.2366
-20.4405 6.95015 -15.9506
-19.9662 6.2178 -17.6661
-22.0733 3.11126 -20.3302
-21.5763 1.73085 -18.674
-22.0505 3.00755 -17.3881
-25.4043 5.04492 -14.7927
-24.4306 3.44323 -14.519
-22.9741 0.504478 -10.9341
-24.3341 0.328761 -12.2161
-31.6374 0.379684 -12.9178
-28.9941 -0.953805 -12.3934
-27.1061 -2.06802 -11.1572
-24.0704 -5.27901 -9.10623
-25.8832 -5.687 -8.61952
-26.9656 -5.629 -9.65529
-30.6676 -8.19861 -12.5394
-30.0591 -9.03663 -10.8396
-29.7664 -8.31169 -9.58103
-32.4856 -12.0491 -7.73395
-31.1611 -7.70433 -4.55555
-32.1635 -9.9672 -6.13517
-31.1457 -10.6458 -7.00704
timestep
-18.0852 2.87105 -4.19436
-18.1302 -0.411858 -2.22712
-16.1927 1.35585 -2.93813
-16.7767 3.0729 -3.7318
-17.8458 7.12793 2.3088
-16.526 6.20666 0.659684
-15.6983 5.22603 -0.864351
-13.3756 6.81052 -4.43391
-11.7263 5.41249 -3.60703
-11.9815 5.187 -1.62558
-6.15739 9.00749 -3.32797
-7.84457 8.27654 -1.90491
-9.06189 7.43567 -0.546046
-12.3472 12.2472 5.00188
-11.329 9.76014 3.77309
-9.57217 8.02221 3.22517
-5.62097 4.73947 8.62506
-6.78114 6.54671 7.03221
-8.06857 6.08718 6.36345
-11.6592 0.719031 9.06607
-9.65385 2.25931 8.25895
-10.1418 3.70341 8.4981
-15.04 5.89421 13.0563
-13.4478 5.18119 11.1141
-12.4189 4.00645 11.4349
-13.8213 0.957045 17.4458
-14.3314 2.55558 15.4343
-13.7151 1.91115 14.261
-16.5796 2.71046 9.65721
-17.4212 0.993573 11.5685
-16.4773 0.0847104 12.321
-13.1953 -3.86146 8.2802
-14.0061 -2.23708 9.06218
-14.0782 -2.21802 10.5504
-14.0664 -5.44094 15.0011
-11.5693 -4.319 14.0913
-11.6355 -2.89391 13.5851
-8.92144 -4.93868 10.1677
-8.44104 -2.32869 10.1888
-8.7137 -1.68943 11.6288
-8.64718 5.42165 11.67
-8.8819 2.86536 11.945
-7.65261 1.95222 12.2504
-11.236 4.22629 17.8973
-9.75606 1.80425 17.0069
-7.53231 1.13991 15.9193
-4.52346 0.118006 19.9894
-3.7488 0.448071 18.2597
-4.38578 -0.424282 17.224
0.627781 -7.02355 17.2732
-1.69059 -5.54543 16.49
-3.89289 -4.19282 16.4407
-7.94293 -5.53303 14.0791
-7.33661 -5.70127 15.4976
-8.12908 -8.20061 19.3614
-9.4253 -9.32437 17.8276
-8.15267 -9.31911 16.3806
-4.39292 -13.4667 13.9435
-5.8126 -13.6932 15.7398
-7.57418 -12.9041 15.2879
-11.3983 -13.6786 15.3274
-13.8628 -14.4649 12.3633
-13.1011 -12.8063 12.0776
-12.3261 -8.02148 10.2569
-13.6547 -9.17005 11.0213
-19.8314 -8.48812 12.2974
-17.9562 -8.67047 12.3516
-17.2776 -8.59885 11.0305
-18.0916 -9.6341 5.83368
-19.3657 -6.89106 7.08223
-19.8273 -6.97275 8.57923
-24.3406 -6.80397 13.3347
-24.029 -6.98712 10.9817
-23.4823 -7.48234 9.07495
-27.3785 -13.4201 5.46766
-26.5807 -11.0726 7.10189
-26.1869 -8.59866 6.60935
-32.037 -4.64423 9.25768
-30.1408 -5.17997 8.02552
-28.7301 -5.8157 6.81762
-22.851 -4.32234 3.89475
-24.6377 -3.16347 4.80086
-25.9918 -3.26704 6.23704
-28.3996 0.610215 13.848
-27.2955 -0.199372 11.2707
-26.7685 -0.55876 8.76383
-27.493 5.01976 9.15127
-25.9645 3.95682 7.27646
-25.1202 2.77795 7.79692
-19.4774 4.46988 11.8503
-21.1986 3.54136 10.0052
-21.8536 4.44002 9.05175
-17.5322 11.4054 5.56554
-19.5349 9.30695 6.37036
-19.5438 7.04558 7.46919
-12.3969 7.9637 8.69391
-14.7773 7.23774 7.63152
-16.0217 7.57033 8.58842
-18.7102 10.6934 11.9823
-16.8587 10.7196 12.0717
-16.0251 10.6227 10.8432
-10.5248 12.7012 9.93293
-11.5645 11.0397 11.2206
-12.5487 9.82302 12.3739
-14.7052 7.52977 17.693
-12.8185 7.72585 16.3891
-11.1215 8.00025 15.3485
-6.04126 9.96357 13.0084
-6.31483 8.69908 14.9194
-7.34728 7.16977 15.6612
-4.96177 4.72085 17.4178
0.863648 10.9273 16.7039
0.0979818 8.03699 16.2003
-1.81918 6.37265 15.9574
-2.11138 3.34859 11.3647
-0.42356 4.11183 12.1776
-0.0281684 3.9619 13.6049
3.21974 2.05451 13.4912
7.44182 3.74795 11.0377
6.41861 2.06142 11.477
6.93947 -3.00852 11.4158
7.84861 -1.33172 10.9176
12.1488 -2.83084 9.57812
10.6849 -2.73525 8.9532
9.27296 -7.22581 8.34024
10.0066 -6.15185 7.49951
9.4902 -7.31294 3.90673
13.4958 -7.7057 1.72095
12.3964 -6.59833 1.6719
12.3891 -0.640319 0.588884
14.088 -2.92617 -0.981846
13.49 -4.31719 -1.1516
13.51 -5.49078 -5.64076
14.2348 -5.94958 -4.39906
17.3784 -8.51153 -1.05131
18.0187 -8.51545 -2.85342
17.7652 -7.22214 -3.66263
22.8797 -4.87713 -8.35857
21.491 -5.17824 -6.10639
20.7364 -6.47505 -5.92074
27.089 -9.47216 -7.19821
24.7925 -9.52312 -6.87981
22.9063 -9.38388 -6.57056
22.667 -18.0333 -4.64827
21.8444 -15.1452 -4.94107
21.3888 -12.7779 -5.64395
18.0461 -11.9087 -9.5456
17.7558 -10.237 -7.56819
18.0649 -10.9679 -6.24982
14.7739 -14.3227 -0.989319
15.0372 -13.1438 -2.91985
14.8554 -12.0399 -4.52675
12.9419 -8.51083 -1.78603
12.4943 -9.55791 -2.7829
5.14208 -10.3267 -6.03574
7.2467 -9.41171 -4.24588
9.25483 -7.79153 -3.94675
6.84828 -2.48969 1.33274
9.00668 -2.92623 -0.581136
9.51848 -4.31346 -2.65159
9.70145 0.154815 -5.3034
11.1896 -0.992552 -5.73181
11.7341 -1.81592 -4.56631
15.5967 -0.904041 -4.81558
14.8295 0.228787 -3.50586
14.1129 6.88432 0.182063
14.2877 5.13068 -1.2455
14.6266 3.837 -2.74104
14.9108 2.11704 -7.41389
15.2949 4.69015 -7.2406
16.0238 5.07065 -5.96517
19.5996 8.33342 -5.20431
18.5466 7.90856 -6.27987
18.609 11.0684 -12.6708
18.523 10.4683 -10.1502
19.398 9.27887 -9.69726
26.8019 10.3505 -13.4387
24.5208 8.44578 -12.7473
22.3737 9.70657 -12.1033
23.8682 8.55676 -17.0884
21.6977 10.1619 -16.8392
21.5781 10.9834 -15.5792
17.7946 18.7926 -15.5418
18.0077 15.8494 -15.2383
18.9508 13.7024 -16.2714
18.5042 8.57078 -19.655
19.0663 10.6384 -20.3709
18.8746 12.5435 -19.8738
19.3837 17.0846 -20.0319
19.2961 16.6835 -22.3101
18.2441 14.9883 -22.72
22.6197 16.5885 -27.4485
20.9601 15.0268 -26.7201
19.3826 13.9568 -26.1134
22.3973 8.45486 -21.7743
21.4284 9.48386 -23.6038
20.809 10.5375 -25.1259
16.5027 6.60973 -27.5635
16.3222 8.81136 -27.2066
17.2925 8.88015 -25.471
17.9486 5.33205 -22.5203
17.9879 5.37621 -24.0445
19.8126 1.12567 -24.9885
18.2857 1.68964 -24.7418
16.1177 -2.63511 -24.8805
16.1866 -1.42767 -23.983
14.0682 -2.02567 -19.8629
15.6353 -2.20183 -20.3417
16.0353 -6.88031 -21.3203
16.9771 -5.81846 -20.6415
19.2086 -6.34444 -24.5702
19.9388 -5.44183 -22.909
20.6671 -1.84718 -22.2441
18.2706 1.49847 -19.5827
19.4125 1.40303 -20.6537
23.0872 1.91398 -19.6789
23.9618 4.69536 -17.0607
19.6734 6.98861 -14.4245
20.5028 4.3546 -13.6152
21.9987 4.05186 -13.8389
24.9886 2.24096 -10.9825
23.6856 1.75995 -11.3804
20.5887 2.65011 -4.55973
22.2861 2.90339 -6.9075
21.672 2.51829 -8.26051
15.9446 6.09474 -11.1488
18.4584 5.39768 -10.3017
18.5454 4.0138 -9.81356
13.022 0.65938 -12.5433
14.4243 2.11811 -11.4704
16.2924 1.91635 -12.0245
14.461 4.78721 -15.6174
16.7325 3.67545 -16.4266
16.8689 2.2448 -15.8174
23.0205 -1.0159 -14.3393
20.7318 0.383069 -14.2988
19.9269 0.0712245 -15.534
24.857 -3.46689 -18.7388
22.577 -3.3185 -18.0007
20.7571 -3.16329 -17.2201
13.7549 -0.842941 -15.4401
15.5118 -3.27061 -16.2287
17.5134 -4.85849 -16.3026
20.3358 -10.5239 -16.2324
17.6245 -9.76547 -15.1809
15.6998 -8.1659 -15.7981
11.4934 -11.2404 -17.2564
11.6232 -9.52909 -18.1218
12.1551 -8.42796 -17.1041
11.4415 -8.19453 -12.4794
10.4625 -8.56523 -13.6868
5.82785 -12.7654 -12.8706
5.23644 -9.74781 -12.4897
6.70891 -7.77897 -13.3268
0.36115 -4.09456 -17.1149
2.64625 -4.77813 -15.3804
4.51748 -4.70992 -13.5974
7.19209 -1.87639 -8.5771
5.20137 -2.44228 -9.73713
3.45437 -2.78837 -10.5094
-1.8612 -2.77785 -14.3849
-0.834834 -2.73837 -12.2252
-0.235484 -1.98238 -10.4489
1.77905 4.10087 -7.43733
-0.239025 1.83806 -7.34189
-1.54484 -0.311565 -7.22301
-4.90959 -5.56685 -1.94361
-4.27451 -2.8346 -2.94776
-4.19175 -0.916569 -4.65726
-7.55362 4.08938 -8.26565
-7.66794 2.83983 -5.60865
-6.66244 1.71345 -3.46368
-7.26448 3.31522 3.16441
-7.18493 3.48807 1.18646
-7.61061 2.26946 0.271214
-9.50933 -2.60142 6.48097
-10.0649 -0.815205 3.63625
-10.7512 0.82945 1.79006
-13.1081 3.29113 3.56589
-13.2149 -0.650988 5.5929
-14.7119 0.144296 6.43857
-15.433 0.988591 5.4573
-19.5259 2.2157 4.64776
-18.9823 1.59604 6.36468
-19.432 -3.34822 6.00648
-19.764 -1.93677 7.26869
-23.5805 0.388587 10.1594
-22.1647 -1.05205 11.2954
-20.7323 -2.3407 10.8975
-18.1574 -5.06552 13.955
-19.916 -4.40622 13.9213
-24.1969 -4.0998 15.9843
-22.4965 -3.93298 16.7945
-17.4783 -3.87301 22.7017
-19.6082 -3.47575 20.6872
-22.1802 -3.8734 20.5643
-24.918 -6.53181 24.8476
-24.6393 -4.5722 24.7055
-24.7369 -3.8422 23.3613
-25.8276 1.16759 22.157
-27.1383 0.287757 23.5195
-26.5809 -0.689418 24.6408
-30.7246 -0.666568 26.7956
-25.8071 0.508229 29.5295
-28.6119 -0.0756729 28.9564
-28.849 -0.724954 27.6461
timestep
-4.51744 -4.84313 6.63194
-7.93998 -2.18242 9.19616
-6.5793 -3.46793 7.32668
-4.64596 -3.70625 7.39701
0.171748 2.07807 6.54444
-1.11696 0.476095 7.75557
-2.38281 -0.895042 8.49982
-0.568999 -1.43458 14.8753
-1.49831 -0.113502 13.1479
-2.41925 0.950982 11.8222
2.50537 4.23899 14.4866
0.220339 4.4276 13.9882
-1.63874 4.47349 13.1815
3.75922 5.36694 8.7945
0.88252 6.11669 8.79728
-1.23346 6.72327 10.2519
-3.24957 10.3882 13.3503
-4.73408 10.0857 11.2706
-4.59448 8.56191 10.6224
-9.60684 5.77994 6.51197
-8.3721 6.36575 8.81697
-7.67609 7.77375 8.73749
-11.1415 13.048 5.12539
-10.0864 10.7594 6.02065
-10.1023 10.5599 7.52667
-11.8012 15.099 9.82221
-13.4936 13.1324 9.74289
-12.8536 11.7178 9.76047
-13.7808 8.42905 5.19932
-15.5172 9.63533 6.80024
-15.3391 9.39432 8.22364
-14.968 4.56203 5.69719
-14.1229 4.80313 7.44645
-14.6575 5.74955 8.55874
-13.5496 8.75821 12.2363
-12.5632 5.94698 12.638
-12.2318 5.212 11.3894
-6.72111 0.420515 11.9644
-8.11457 2.58213 11.3022
-9.14656 3.10286 12.3873
-3.9124 6.62384 15.5984
-5.60626 5.5466 13.8524
-6.90011 5.11579 14.5155
-9.52765 13.1771 13.2783
-9.95905 10.2461 13.2941
-9.53375 7.97742 14.5484
-12.7895 8.80325 19.3747
-12 7.22094 18.737
-12.1054 6.97662 17.0986
-18.325 5.05917 21.0543
-16.8678 6.02829 18.6637
-15.8556 6.90763 16.5545
-16.7686 6.67137 11.8308
-16.9894 7.7722 12.9288
-22.5464 12.6794 11.1221
-21.297 10.8159 11.6163
-20.4225 9.222 12.3541
-21.7645 5.43386 16.9633
-22.1849 5.63896 14.6147
-22.4005 5.92941 12.7056
-24.7081 4.41343 10.1623
-25.7888 4.14028 6.36153
-23.9503 4.02503 6.43577
-20.0741 6.25507 7.6452
-20.4952 5.27858 5.92605
-17.1764 -0.398732 6.49519
-18.0772 1.29252 6.86451
-18.7731 1.80808 5.58352
-24.454 -0.0921772 4.56611
-21.6078 -1.72868 3.94549
-20.48 -0.824031 3.45164
-20.4093 2.25647 -2.57604
-19.2672 1.07052 -0.908148
-20.5578 -0.326391 -0.330225
-23.6896 -0.356861 -6.51363
-22.407 -2.29547 -4.70366
-20.5037 -2.74742 -3.16614
-15.4714 -4.12257 -8.61636
-16.0602 -3.72837 -6.36822
-17.0026 -3.40255 -4.71055
-16.237 -2.65231 0.789277
-15.0553 -4.02986 -0.599631
-14.7377 -2.57358 -1.93648
-12.1876 4.87627 -3.56434
-12.5826 2.12264 -2.45497
-11.7323 -0.131645 -1.56967
-8.01813 -3.79435 -1.92912
-7.32528 -1.7078 -0.438091
-8.40752 -0.911936 0.181428
-5.82965 1.50845 6.57612
-6.76336 0.063446 4.60368
-7.00574 0.833734 3.2736
-5.03461 2.44037 -2.52036
-5.5957 4.04769 -0.0215777
-5.52605 4.32381 2.52026
-0.477154 6.86865 5.33643
-2.89225 6.14484 6.11963
-3.99852 6.56193 5.16439
-6.22277 11.4833 4.34517
-4.89027 11.3672 5.73727
-3.77908 10.3761 5.60932
3.43485 10.526 5.37469
1.43651 10.5902 6.49019
-0.448057 10.7689 7.38302
2.94429 10.5204 14.0596
1.15703 10.434 12.5898
0.891928 11.2543 10.8616
2.73487 17.9073 12.4301
1.70728 16.1944 11.3698
1.93878 14.844 10.0915
5.4481 14.0744 8.70594
6.76741 9.61864 15.3396
7.37549 12.107 13.8743
7.70799 13.3648 11.6538
11.1004 16.3286 8.44804
11.5891 15.573 10.1952
11.249 14.1651 10.5001
14.393 12.1263 10.4905
11.6284 9.09667 13.055
12.9998 8.78937 11.6254
10.2134 8.7683 7.94517
11.7967 7.56194 8.1903
13.5215 7.65262 3.78245
13.2657 6.56569 4.87327
16.6055 3.38685 5.3298
15.6743 3.80687 4.15516
15.3105 0.5763 2.1901
14.2602 -3.01803 5.3033
14.2013 -2.71557 3.81412
10.9602 -2.17202 -0.30938
11.6081 -5.18131 0.946034
11.667 -5.12232 2.55855
13.0201 -9.36752 3.80154
12.7695 -8.12643 4.67529
14.0816 -7.48043 11.3199
13.2557 -7.96684 9.5612
14.0295 -8.33726 8.29635
19.0722 -13.4968 9.30386
17.8969 -11.1132 9.04487
16.343 -11.225 9.19783
18.7598 -11.2814 14.3548
16.9429 -12.3786 13.42
15.6052 -13.1659 12.2855
13.3143 -10.6013 18.3891
13.0055 -10.5552 15.4148
12.3369 -11.3949 12.987
6.51308 -12.0429 11.8128
8.47601 -11.9781 10.1183
9.6698 -10.9203 10.4196
10.9706 -3.95767 9.54287
9.5893 -5.70704 9.21416
8.59633 -7.43017 9.30638
4.10787 -8.04538 9.01875
5.22086 -8.46363 8.0116
2.98099 -2.1205 2.57394
4.36991 -4.59144 3.34268
4.85432 -6.71761 4.60221
6.41238 -3.30979 -2.04699
6.39858 -5.89361 -0.403409
6.74512 -7.57002 1.50349
9.59698 -12.0671 0.814302
10.7 -10.5254 0.580189
10.0622 -9.13594 0.237285
11.9513 -7.02405 -2.54565
10.5368 -7.95317 -3.38176
7.00339 -12.8785 -7.08513
8.50388 -11.1164 -6.71011
9.94226 -9.79294 -6.64248
14.3957 -6.30235 -10.9952
13.5733 -8.09621 -9.16819
12.0433 -7.91238 -9.07129
10.1226 -5.3032 -12.2973
10.5149 -6.78249 -12.3637
11.1514 -10.0434 -18.7703
10.1893 -9.48625 -16.4102
10.341 -8.00441 -16.1059
6.8069 -1.34848 -18.2433
9.38946 -2.67611 -18.5658
9.2831 -5.21931 -18.3168
5.07303 -9.06207 -17.544
5.54835 -7.71936 -19.9014
6.99377 -7.53604 -20.2193
7.76064 -13.5475 -25.4799
6.62152 -11.2548 -23.9999
7.24489 -8.67299 -23.7935
4.59468 -3.17727 -24.8827
6.02438 -4.41625 -26.2068
6.51961 -6.24764 -26.5917
2.60032 -9.87985 -30.6729
4.56137 -8.45946 -30.5073
6.165 -7.48364 -30.1398
6.61541 -1.27912 -32.4897
7.78225 -3.22319 -31.9317
8.60373 -5.03275 -31.6949
11.9712 -1.00369 -29.3434
11.2664 -3.1337 -28.8684
10.8252 -5.01606 -28.6464
9.68374 -8.96967 -27.8562
11.6772 -9.28793 -26.9121
11.684 -7.58403 -26.0611
11.6737 -7.10441 -21.4598
12.6534 -7.24746 -22.5907
16.7571 -9.71986 -22.1005
15.48 -9.5226 -21.3848
15.6311 -11.6122 -17.3393
15.5457 -10.1752 -17.6878
20.243 -9.43179 -17.1064
18.9645 -8.5108 -17.2293
20.3592 -4.29748 -18.7207
19.5997 -5.44842 -19.2381
20.3331 -6.95971 -23.9721
20.2488 -5.11706 -23.0015
18.8923 -2.21162 -24.9857
15.8147 -0.523204 -28.2364
15.7895 -0.760005 -26.7266
14.2667 -3.98318 -25.3591
16.2736 -5.04007 -22.3487
13.4645 -5.11948 -15.3853
14.3104 -5.65839 -18.1411
15.3215 -4.66256 -18.6313
17.5175 -1.14437 -17.0575
17.9932 -2.59016 -16.7943
16.2254 -2.20109 -11.3594
18.4566 -3.86602 -12.1023
18.3942 -4.57399 -13.5894
17.4911 -11.604 -13.2003
18.2429 -9.0371 -12.9878
17.0267 -8.09491 -13.3835
11.2914 -12.8704 -15.36
12.6588 -11.2341 -14.2039
13.7243 -9.85895 -13.2646
14.3273 -14.569 -12.3455
15.4354 -13.1868 -10.3563
14.6861 -11.8193 -10.1476
15.049 -10.004 -3.03138
14.2897 -10.2061 -5.60002
14.9867 -11.2347 -6.34563
19.6144 -12.4894 -2.57006
17.5692 -13.3429 -3.12022
15.9134 -13.963 -3.84811
8.03198 -16.7383 -0.478992
10.7908 -16.0984 -1.30317
12.8405 -14.6701 -1.7444
18.5785 -10.2866 0.0791111
16.3602 -11.6137 1.42257
14.3209 -13.084 1.50668
12.645 -15.51 6.30484
11.4251 -15.1123 4.8438
11.5568 -13.7612 4.08338
9.43823 -9.97324 6.09083
9.05568 -11.5142 5.8391
2.66271 -12.1189 10.2818
4.07309 -12.6585 7.84766
5.29833 -12.4777 5.62106
3.09391 -13.2499 -1.41145
2.5719 -11.8831 1.23994
2.7823 -10.7092 3.5669
-0.218524 -4.59925 2.85007
-0.142323 -6.51503 4.11497
0.235998 -8.18867 4.99892
-0.834265 -12.1288 10.0697
-1.70428 -10.9293 8.28384
-2.48674 -10.0393 6.80049
-10.0659 -9.09247 2.17021
-7.75946 -9.89664 3.8126
-6.13344 -9.36502 5.6066
-5.07174 -5.83718 11.731
-7.15909 -7.26281 10.3806
-8.49884 -7.97624 8.30707
-16.1167 -3.96446 9.34747
-13.2015 -4.47212 9.09824
-11.1964 -5.34183 7.80284
-11.1736 -4.49239 2.30258
-11.8462 -3.2217 3.53665
-11.2782 -2.87291 4.89873
-12.0414 -0.820652 9.37549
-10.2428 1.63761 7.89114
-11.5955 0.722581 5.91121
-11.677 2.49836 2.4948
-14.0569 6.8141 -1.53881
-13.8382 5.44268 -0.246154
-12.4244 5.34721 0.293948
-8.79781 7.19477 3.00122
-10.6109 7.86768 2.46851
-11.6769 10.4928 -1.75743
-10.9484 10.742 0.0640073
-9.81833 16.4913 -1.01599
-9.32172 15.3198 0.886646
-11.0497 14.4329 0.961284
-15.6391 17.1916 1.02128
-14.1548 16.4347 0.162293
-15.1047 15.5541 -4.35636
-15.0964 17.1552 -3.37064
-12.8257 25.0196 -1.28872
-14.4494 22.464 -1.25673
-15.9262 20.822 -2.47292
-21.4724 24.1269 -2.4549
-19.6676 23.7333 -2.09638
-18.6733 23.4221 -3.31566
-16.3867 27.4756 -7.40581
-18.0658 26.4744 -7.1181
-18.8358 26.3595 -5.71803
-23.3709 28.7959 -7.00128
-19.9147 29.8659 -2.46597
-21.721 29.8772 -4.7197
-21.9542 28.5408 -5.44343
timestep
-1.70345 6.91182 4.35549
3.23416 6.23744 1.84365
1.17617 6.32863 3.46563
-0.308862 6.79161 4.68239
4.70113 5.4364 9.36696
2.92502 6.79944 8.62513
1.26053 7.77836 7.97603
5.10414 13.2866 8.68295
3.17645 12.1682 8.25158
1.3515 11.5529 8.22104
-3.11794 11.2687 3.25481
-1.27907 12.3242 4.12053
0.345255 13.1746 4.87535
-4.55649 19.3276 3.57437
-2.60192 17.4945 4.78903
-0.313459 16.7484 5.60699
-0.980051 19.1019 12.408
-0.402242 18.6348 9.84253
-0.335067 17.2394 9.41601
-0.0743105 12.7967 14.9642
0.0837902 14.8497 13.1879
-1.28939 15.186 12.4883
-7.49427 15.468 16.2348
-5.4015 14.7445 14.6421
-4.16148 15.5968 14.8352
-2.96662 19.8383 16.8416
-4.4942 18.4378 18.4767
-4.21795 16.9277 18.4533
-9.64692 13.4621 21.6206
-8.26967 15.0722 19.9547
-6.7728 14.6246 19.9325
-6.54015 10.1094 14.9401
-6.38382 11.7351 16.1073
-5.76678 11.7589 17.4978
-0.979968 11.3824 20.2276
-1.4495 9.45555 18.0296
-2.5063 9.90129 16.9234
-3.15051 10.4625 11.2273
-3.38241 8.26665 12.6531
-2.17639 8.00841 13.5887
4.38071 10.4529 11.8408
1.75028 9.98008 12.5838
1.27729 8.6122 12.4081
7.60524 8.50463 16.6662
5.04776 7.18283 15.7324
3.31283 5.97661 14.2899
6.23473 2.5651 14.2094
4.64906 1.69965 13.5601
3.49813 2.14921 14.4993
7.9503 -1.44353 19.6393
5.82983 0.396224 18.4788
3.75119 1.81737 18.2929
0.0267589 3.3155 20.7996
1.33886 3.80557 20.2571
6.28281 8.88104 20.5902
4.18971 8.00644 21.2072
2.68988 6.93923 21.9601
0.744236 5.24949 27.4865
-0.0896933 6.5221 25.7451
-0.520765 7.34533 23.9749
-1.69645 10.9419 23.6693
-4.28335 12.9316 25.9879
-4.75668 11.0994 26.0402
-9.67821 9.60724 25.1018
-7.74697 9.00658 25.3871
-3.94094 4.5271 23.3784
-4.74314 6.05033 24.2725
-5.5206 6.89293 23.2571
-10.8681 3.74417 22.0724
-8.60026 5.24168 20.0395
-8.08363 6.72674 20.4489
-12.5489 11.1515 16.2199
-11.56 9.82174 17.8524
-10.9049 8.93574 19.5146
-17.7143 8.54001 23.7087
-16.2978 7.3789 21.4294
-14.1299 6.85527 20.1386
-17.2873 2.68338 16.2141
-15.3647 3.66995 16.9299
-13.547 4.38367 17.2969
-9.2487 6.50534 16.6103
-8.74489 4.79237 15.251
-10.6715 4.64652 14.7612
-16.354 4.91526 11.5364
-13.4411 4.7545 10.9002
-10.9056 4.29408 10.9708
-4.7222 2.69119 7.78439
-6.89839 2.83038 9.13939
-7.89666 3.74647 8.63599
-9.16173 6.33599 2.18704
-8.00722 5.71124 4.49871
-8.33641 4.17337 4.87578
-11.546 1.70498 -2.37455
-9.91055 2.01885 -0.0559506
-8.11004 2.23693 1.63183
-1.12579 0.306543 1.60989
-3.71379 0.0384301 1.48425
-4.33149 1.40173 1.71815
-3.22827 6.54165 -1.46218
-2.51108 5.57428 0.0862613
-2.09897 4.07839 -0.0286824
4.22447 1.26951 -1.06575
2.21781 1.84507 -0.0398428
1.6001 3.51782 -0.804525
4.2345 3.30157 -8.06934
3.32461 3.99567 -5.89734
2.39408 4.88689 -4.26789
2.47988 11.3183 -3.19907
1.00459 9.73122 -3.56943
0.728348 8.20788 -4.79849
-1.29651 8.64235 -7.97308
-3.22473 15.9677 -10.7006
-1.94074 13.5397 -9.7418
-0.0559736 11.7232 -9.86119
4.29111 12.1933 -12.3479
3.60004 13.7145 -11.3547
3.15527 13.5859 -9.91592
2.45786 15.9661 -7.10892
4.12272 18.2834 -10.4303
4.56831 18.711 -8.55857
2.42993 22.9818 -8.02693
4.13943 22.3717 -7.36391
4.66406 21.535 -2.61196
5.37562 22.1974 -3.75988
9.57349 22.9604 -1.76293
9.05251 21.9172 -2.66302
10.5863 18.5371 -1.57873
6.4648 16.3297 -1.98339
7.56353 16.7123 -2.9831
9.76358 20.4145 -6.27242
8.96944 17.332 -7.24189
7.67763 16.8774 -6.79133
7.87273 13.7636 -10.1533
6.97601 13.8239 -8.87191
3.48843 8.23678 -8.29967
4.28588 9.95399 -8.74201
5.825 10.1937 -8.65885
10.6424 9.19588 -8.18209
8.96498 7.1358 -8.38988
7.74151 7.11938 -9.32574
6.91431 2.13162 -14.7556
7.25917 3.00077 -12.651
7.54664 3.63663 -10.8226
9.51869 1.55449 -2.44781
8.80071 1.27409 -5.34597
8.55482 1.56354 -7.77317
8.50607 -3.80173 -7.6566
7.13211 -2.88015 -9.68277
6.63103 -1.49229 -9.29761
1.34922 -0.537292 -6.47453
1.80723 -2.19281 -7.9809
3.59974 -2.48962 -7.22255
5.15842 -3.40203 -2.69006
4.77303 -4.17146 -4.00913
-2.35612 -4.13322 -1.79794
-0.00400028 -5.77774 -2.44996
1.96269 -6.70754 -3.69303
-2.60264 -6.34456 -9.52677
0.204832 -6.84088 -8.89217
1.69914 -8.16377 -7.26657
1.68893 -12.9068 -8.22165
3.48582 -12.3818 -7.76659
3.9527 -11.0027 -8.26694
7.15622 -12.1104 -10.2508
5.94797 -11.3943 -11.4208
1.07932 -9.65485 -16.2495
2.77306 -11.0833 -15.4664
3.96158 -12.363 -14.5569
3.59115 -19.4011 -17.0268
3.13738 -16.9409 -15.9031
3.65316 -15.644 -16.6246
0.086623 -13.4049 -18.1486
1.01588 -14.2842 -18.9996
6.35581 -9.77957 -20.8674
4.80477 -11.6501 -19.6454
3.58433 -11.8279 -20.3983
6.08979 -17.6594 -26.4489
5.65785 -16.1819 -23.8904
3.94199 -14.8516 -22.7141
-1.96865 -17.2073 -25.6859
0.552466 -16.785 -24.9614
0.801043 -16.9425 -23.475
-4.7101 -21.447 -20.3446
-2.15156 -20.2455 -19.5467
-1.26627 -19.8204 -22.0371
-0.0127095 -24.4404 -25.914
-2.16844 -23.5525 -25.4666
-3.01713 -22.1888 -24.4247
-6.76433 -17.7551 -22.8086
-7.26209 -19.899 -23.421
-6.91646 -21.7645 -24.0268
-10.3375 -22.1182 -30.921
-9.47321 -22.1202 -28.7089
-8.97591 -22.9916 -26.9538
-3.89078 -26.9448 -30.709
-5.59643 -26.5236 -29.1383
-6.95246 -25.9805 -27.9062
-8.61682 -31.6198 -26.4422
-6.89436 -30.549 -25.4544
-6.43558 -28.584 -25.1293
-3.80894 -27.1739 -21.5152
-3.45054 -27.718 -22.857
1.24951 -29.0389 -23.1956
-0.164391 -29.719 -23.0093
2.01669 -32.9897 -20.4168
0.682352 -32.1482 -20.2592
0.248241 -28.5164 -17.1067
1.48514 -29.2479 -17.834
5.31919 -31.6365 -15.8973
3.74004 -31.3661 -15.7229
2.5589 -32.8321 -11.1106
3.81929 -31.5726 -11.8566
7.17742 -30.1488 -10.7055
10.8757 -29.7823 -13.1965
9.5029 -29.4725 -13.6372
9.62585 -29.3802 -17.3922
6.85559 -28.2769 -19.7504
1.09491 -23.4199 -19.6158
3.57935 -24.9796 -18.9455
4.36096 -25.4802 -20.0884
3.62755 -23.0887 -24.1666
4.65076 -23.0651 -22.9945
7.20673 -17.139 -19.4346
5.37954 -19.0583 -20.6446
5.91408 -20.4727 -20.6591
9.72737 -23.3442 -15.1367
8.80385 -22.5199 -17.465
7.45351 -21.7981 -17.4399
6.2373 -22.1332 -10.7918
6.44591 -21.0648 -12.8561
6.4092 -19.7923 -14.428
7.53074 -17.6884 -10.2363
9.02439 -16.7101 -12.2567
8.34252 -16.4943 -13.5638
9.28439 -11.5135 -18.3281
8.29758 -13.0095 -16.4605
9.3496 -13.5421 -15.5484
12.8427 -9.60457 -11.0751
10.8413 -10.3452 -12.0984
11.2872 -12.2468 -12.3527
17.9213 -16.7593 -9.63724
15.1188 -15.6957 -9.60789
13.0451 -14.2863 -9.68364
16.4266 -8.16094 -5.31325
13.9066 -9.43328 -6.36806
12.6532 -11.3965 -7.25332
9.16179 -13.297 -3.66899
8.55806 -13.1578 -5.52695
8.96182 -11.9388 -6.2153
6.07585 -8.20814 -5.71079
6.66776 -9.25117 -4.82356
6.92441 -9.4491 2.63904
5.20351 -8.82607 0.318183
4.29684 -9.6978 -1.90946
1.38599 -15.9133 -5.02445
0.821683 -13.3984 -3.56091
0.891577 -11.4302 -1.90615
0.908127 -14.9681 5.02102
0.725973 -13.2783 3.38869
0.542397 -11.9655 1.86985
-0.820061 -5.28674 1.3589
-0.677038 -7.12832 2.85242
0.048889 -8.70543 3.89188
1.18607 -11.6893 10.4885
1.28318 -9.42738 8.56609
-0.166212 -7.61455 7.43401
2.67116 -2.63753 11.9364
0.279131 -3.50113 10.5068
-1.53152 -4.2341 8.90195
-7.61851 -0.44772 6.61924
-4.74721 -0.90739 5.80338
-2.41612 -1.04803 7.00432
1.32811 2.21794 5.66156
-0.152483 3.05419 6.5786
-0.830062 2.47174 7.76252
0.167156 4.21828 15.5202
-1.36143 3.9858 12.3262
-1.79804 5.23472 10.0809
-3.07668 8.50304 8.54645
-9.3394 10.5503 8.89969
-7.75037 9.49456 8.66521
-6.37668 10.2631 8.83074
-4.82648 14.6702 10.2016
-6.45769 13.5869 10.5534
-10.4993 14.2459 13.1857
-9.0733 15.394 12.5551
-10.8289 21.5965 12.9361
-9.10817 20.4448 12.0599
-8.99379 19.0726 13.4231
-9.38499 18.7874 18.328
-9.72601 20.1283 17.0128
-11.5819 24.6765 16.2788
-10.4146 23.8922 17.5118
-6.45868 22.7496 23.6785
-8.00233 24.3114 21.7249
-9.08159 26.1327 20.2832
-11.5262 31.1843 20.5021
-9.748 30.8931 21.2447
-8.73274 29.9131 20.5796
-2.6541 32.1357 20.3398
-4.50839 31.7216 20.0196
-5.50412 31.7442 21.1281
-6.21106 36.2598 20.4391
-10.872 34.5253 23.132
-8.93753 35.1782 21.126
-7.44322 35.081 21.5624
timestep
8.67752 22.9385 8.49114
10.4899 18.3764 7.99923
9.98424 20.9066 7.21361
9.41474 22.8424 7.25294
15.4108 23.716 7.40884
13.5053 24.3447 6.32669
11.8882 25.044 5.63639
14.0559 25.8483 -0.3319
12.409 24.3561 0.385367
11.194 25.0009 1.78214
10.6615 21.9883 -3.00418
9.38812 22.3131 -1.01484
8.32918 23.1402 0.41899
5.23636 18.3369 -2.10632
5.9441 19.0683 0.723989
6.09646 20.9676 2.51082
2.79266 22.0734 8.70024
3.43818 21.7742 6.21553
4.87899 21.3167 6.09017
7.87892 16.4802 10.3098
7.01996 18.9415 9.66901
5.98332 18.7835 8.56093
0.333379 13.8497 9.17045
2.55459 15.2617 8.36612
2.85532 16.4939 9.19976
4.46455 18.9321 13.284
3.63261 16.385 13.7251
4.04846 15.4253 12.6065
-0.206683 9.76963 12.3821
0.819008 12.1319 12.6105
2.31733 12.0604 12.6801
1.90149 10.0827 7.44251
3.44364 11.0736 8.13471
4.03242 10.8901 9.5503
8.03764 9.77079 12.8952
8.5578 9.64654 10.1287
7.91816 10.7722 9.28501
8.8741 14.6191 6.51097
10.7432 12.6738 6.20973
10.315 11.1944 6.45607
16.8535 8.1815 8.47803
14.837 9.84879 7.85868
13.4233 9.22565 7.66349
12.8734 9.64336 15.6672
12.6347 8.75048 12.8299
12.1708 7.35569 10.8131
12.0044 2.69907 13.2056
10.5112 2.9043 11.9568
10.1135 4.31646 11.7587
9.4135 2.50495 18.2929
7.82993 3.58259 16.0104
7.14823 5.0543 14.0267
4.08783 8.76556 13.82
5.12009 8.21763 14.764
6.09212 10.7332 21.8861
5.12947 10.3382 19.8619
4.38767 9.68646 18.1287
-0.428971 5.92902 17.235
0.33639 8.1694 16.7749
1.03567 9.94476 16.4857
-2.27415 11.8219 16.7975
-6.01207 12.6292 15.9247
-5.84271 10.7921 15.9447
-8.98491 6.48312 15.1503
-7.39624 7.56661 14.5555
-5.8862 5.96206 8.59975
-6.68888 5.69557 10.3307
-7.48042 6.96614 10.7743
-10.6611 10.6266 11.4543
-10.1923 9.47465 8.27794
-10.0086 7.90936 8.05949
-8.57278 9.75107 1.51007
-8.04737 9.53995 3.67744
-9.16291 7.93748 4.25593
-11.1208 4.54242 -2.53926
-8.73333 5.35214 -0.869906
-7.86409 5.70458 1.51641
-4.70923 8.63978 -3.56182
-4.70665 7.72871 -1.40067
-4.49125 7.06587 0.414162
-2.03914 7.70306 5.36748
-0.526185 7.70659 3.655
-1.3695 8.52255 2.0569
-3.15422 13.4853 -2.01238
-0.690647 13.0198 -0.448125
0.820958 11.4139 0.706667
8.03032 11.5832 0.332717
5.51981 11.61 -0.591571
4.52226 11.8962 0.565883
6.41435 17.3684 4.70633
5.92204 14.8869 3.94023
6.39964 14.614 2.52292
12.9991 20.2702 2.28656
10.3863 19.0517 2.58245
9.5568 16.695 2.28415
16.2906 14.9305 4.38076
13.8099 15.8803 4.17095
13.0717 15.3664 3.01827
12.7927 10.7767 0.312065
14.5557 11.6054 0.777286
14.8102 12.075 2.12937
20.728 11.0172 7.08986
19.033 10.9442 5.47605
17.9174 10.7102 3.84674
16.9814 5.71905 -0.124053
16.8322 6.59051 2.06984
16.9475 7.14113 4.00776
14.0605 2.40461 6.91514
14.7587 4.39027 7.73662
16.2881 4.45107 6.51015
17.9977 1.02486 6.49533
13.9994 0.641581 12.559
14.7047 -1.14269 10.2346
16.8582 -1.79393 8.89041
20.1575 -5.58503 11.7365
18.2876 -5.71672 11.4222
17.435 -5.31354 10.1998
14.5816 -7.62716 9.64073
15.9817 -8.82692 5.45293
16.6176 -9.6937 7.15261
21.3446 -9.31087 8.81804
19.6648 -10.1046 9.3058
19.2261 -9.12661 13.8002
18.3078 -9.69441 12.8186
14.4071 -10.8965 14.6435
14.7139 -9.60276 13.7945
11.7252 -7.0962 14.174
11.2551 -2.90216 11.9465
11.3929 -4.40206 11.5129
12.0153 -9.56394 8.0943
11.4432 -6.42152 7.06063
11.881 -5.15196 7.85962
13.4413 -1.29756 5.47516
12.4973 -2.44188 5.14868
17.3365 -3.43236 3.09921
15.9924 -4.72793 2.68971
14.5212 -4.30891 2.40635
9.90302 -5.97733 1.81619
11.5446 -6.6976 -0.0896453
12.8186 -7.04999 0.413454
14.348 -13.1395 0.733415
14.401 -11.3562 -0.630279
14.729 -9.73828 -1.61144
19.8573 -11.0547 -7.64808
17.8182 -9.81999 -5.92129
15.3701 -9.39105 -5.33416
13.1178 -14.7451 -4.01765
13.0568 -13.4036 -6.30706
12.7009 -11.9092 -6.12217
7.20071 -9.70356 -7.57994
7.75669 -11.8444 -6.88446
8.97604 -11.5477 -5.47677
8.50374 -14.7403 -1.93023
8.5522 -14.8281 -3.48962
2.03883 -16.3813 0.0651725
3.89263 -15.617 -2.05017
4.9426 -15.2594 -4.40165
5.01267 -16.0818 -12.3983
4.77269 -14.4483 -9.88324
3.48135 -13.9809 -7.66151
0.214461 -10.083 -8.99386
-0.551933 -11.6804 -8.1717
-0.0509035 -13.018 -8.70079
-3.5875 -14.1744 -10.2298
-2.46456 -13.7082 -11.6151
0.488539 -11.3749 -18.112
-1.19043 -11.6188 -16.4458
-2.25587 -11.5192 -14.8318
-6.66091 -6.32799 -12.8283
-4.6827 -7.47833 -14.0658
-4.97006 -8.89284 -14.7171
-8.81354 -10.2264 -17.1831
-8.13169 -8.91047 -16.7995
-11.8501 -2.81067 -18.071
-10.4634 -5.06968 -18.1679
-10.1115 -5.65337 -16.8187
-13.2481 -6.23035 -9.62011
-12.7492 -6.53287 -12.5381
-12.9366 -7.32587 -14.9611
-15.4917 -10.7964 -20.8263
-14.0926 -10.1581 -18.6041
-14.7583 -8.99508 -17.877
-22.4027 -12.7437 -19.2053
-19.6816 -11.8873 -18.5074
-18.2605 -10.0388 -17.5163
-18.7701 -4.85783 -16.0416
-19.3772 -6.26575 -14.3238
-19.1746 -8.19467 -14.2913
-16.1336 -10.1878 -9.29942
-18.2284 -10.2676 -10.1965
-19.9051 -10.393 -11.2891
-22.9428 -6.47316 -7.19371
-23.1146 -8.0861 -8.76216
-23.3242 -9.48172 -10.1931
-24.7019 -5.6223 -16.6101
-24.6606 -7.28251 -15.0197
-24.3447 -8.78955 -13.7887
-26.3634 -14.8291 -14.5071
-24.2671 -13.9457 -13.9026
-24.565 -12.3469 -14.9707
-26.4034 -12.8501 -19.3896
-26.6586 -13.291 -17.9215
-30.1496 -16.513 -17.6431
-28.589 -16.5359 -17.3878
-27.5533 -20.8261 -16.022
-27.5821 -20.2071 -17.4268
-29.0149 -21.887 -21.7053
-28.2641 -22.4565 -20.5262
-24.9033 -25.598 -21.1762
-25.158 -24.1929 -21.5938
-25.1157 -20.5277 -25.0258
-23.948 -21.9024 -24.3558
-20.299 -21.1402 -23.9036
-18.8626 -16.5282 -24.7399
-20.0286 -17.3943 -24.1873
-23.2115 -15.3324 -23.8864
-24.6639 -16.5616 -20.6161
-18.4969 -19.6602 -18.3848
-20.2579 -18.1452 -20.0901
-21.2805 -17.477 -19.3019
-19.1926 -17.5506 -15.0533
-19.3374 -16.4429 -16.0979
-16.0506 -10.6091 -13.3315
-17.4288 -13.0723 -13.8981
-16.8398 -13.7944 -15.1497
-9.83813 -13.8998 -17.0741
-12.5218 -13.4875 -17.028
-13.1092 -13.1414 -15.6265
-10.4528 -9.07303 -9.85534
-10.563 -10.3305 -11.8693
-10.7034 -11.1849 -13.6225
-8.83461 -14.2102 -10.2753
-7.57547 -14.5488 -12.6172
-7.60494 -13.3585 -13.546
-4.04937 -14.0028 -19.8205
-5.29619 -13.2391 -17.5594
-5.59891 -14.3303 -16.5628
0.608096 -18.1006 -13.621
-1.44989 -17.4472 -14.5341
-3.18675 -16.9984 -15.2876
-8.09791 -18.4255 -18.5166
-6.77092 -20.2836 -16.5637
-5.35996 -20.0153 -14.4146
-1.45532 -25.6889 -12.0764
-2.39046 -22.9581 -11.1785
-4.27797 -21.2136 -11.0048
-6.89129 -20.6485 -6.38415
-6.99553 -19.1398 -7.55965
-5.63255 -18.8959 -8.33706
-3.09763 -17.5158 -4.77246
-3.84183 -16.7779 -5.81093
-7.04006 -11.0426 -6.79251
-4.15454 -11.6481 -6.52333
-2.49871 -13.2456 -5.52575
1.49446 -7.63728 -5.94082
1.75649 -10.2849 -4.82984
0.144778 -11.6386 -3.3003
-1.20551 -11.6105 3.2878
-0.748849 -10.5091 1.21684
-0.219128 -9.38479 -0.317505
0.864581 -3.9691 -4.13933
1.01361 -4.98054 -2.07626
1.16314 -5.78999 -0.293674
2.41978 -5.08676 8.07766
3.14306 -4.47235 5.27606
2.28307 -4.01059 2.8948
8.46137 2.23267 3.40579
5.70054 0.94997 3.31198
3.49128 -0.371607 3.01583
-3.75764 2.66339 1.67154
-0.86259 2.68488 2.25177
1.60199 2.49774 1.61706
4.68591 5.44507 -1.91389
4.18319 6.08554 -0.214476
4.16267 5.32874 1.0476
4.86519 6.51831 9.74834
5.7193 7.06202 6.41101
4.7754 7.53373 4.1088
4.58794 11.4228 4.32635
-1.09542 14.8807 4.15131
0.179903 13.417 4.46464
1.6624 13.8307 4.23508
2.30257 18.465 3.36969
2.09187 17.5766 5.06056
-2.36757 17.1834 7.0447
-0.66905 17.6887 7.71705
-2.67552 20.0467 12.9684
-0.486245 19.5351 12.4502
-0.902083 17.8027 11.424
-2.7748 13.3329 12.2642
-2.18374 14.7954 13.3251
-1.52592 17.5297 17.2743
-0.576928 16.0368 16.5589
7.31277 14.8351 16.8129
4.93424 14.9217 18.5611
2.4903 14.6937 18.324
-0.154192 9.13642 21.4564
0.862152 10.5887 20.5306
0.597036 12.1089 20.5125
-2.34307 15.9517 23.6828
-2.51406 14.0403 23.8115
-1.38442 13.0044 23.8449
-3.12864 8.88604 26.6742
1.58383 9.08895 26.7513
-0.709368 10.6105 27.7129
-2.01006 10.7311 26.7849
timestep
12.0322 6.27659 4.60343
10.0224 6.58496 1.78619
12.5791 6.14999 1.96615
13.2178 6.34047 3.81957
18.2445 6.98356 2.81248
17.3868 9.13835 2.91373
15.7602 9.09947 4.05955
13.4671 15.6186 3.64736
13.8711 13.6876 4.83862
13.9134 11.9051 5.8108
12.3013 7.91257 11.4553
11.8507 9.56159 9.80021
11.3398 10.8631 8.4044
8.61939 17.5458 7.80987
9.46074 15.2337 9.43573
8.88577 12.9184 10.3938
2.01663 14.2909 12.022
4.26611 14.1686 10.7874
5.09356 12.8487 10.8769
3.26743 8.62954 13.5264
2.40768 8.89113 11.0361
2.20813 10.3261 10.6102
-3.46751 13.4385 13.7446
-1.5958 12.7914 12.0055
-0.833158 11.5646 12.4969
-4.28412 8.69871 18.0452
-3.56469 10.2066 15.9152
-2.89558 9.48294 14.7982
-5.62331 11.3807 10.1536
-6.36786 9.31059 11.5328
-5.22135 8.39428 11.977
-2.78341 10.5558 7.71039
-1.65926 9.4334 8.97053
-2.24531 8.20565 9.67594
-1.64201 4.85105 13.5272
-0.257646 4.28249 10.9774
0.198142 5.43766 10.2484
3.11911 7.51718 7.24115
4.07246 5.19371 7.84814
3.11533 4.13861 8.20831
3.0136 3.98499 13.3905
4.87189 2.49584 12.2067
4.22072 1.86672 11.0719
-2.29179 0.475196 15.9876
-0.282921 0.715675 13.7927
0.637852 0.521542 11.4848
-1.26713 -3.32547 10.2589
-1.87706 -2.12764 8.90726
-2.22271 -0.699624 9.39727
-7.9953 -5.21497 9.61853
-6.24998 -3.03149 10.6887
-5.2698 -0.86461 11.4801
-5.16421 3.96172 12.4795
-4.95776 2.56668 13.1515
-2.90207 3.87938 20.4417
-3.87165 3.75787 18.3571
-4.97926 3.82259 16.6954
-9.94667 5.01804 14.0082
-9.62375 5.65597 16.1876
-7.74939 6.33889 16.4258
-7.69357 10.0177 17.53
-6.26242 13.6541 17.5411
-7.47643 13.6112 16.0952
-9.31222 13.4767 10.9373
-7.87537 14.0266 12.2818
-2.78701 16.9443 9.44129
-3.99176 15.6423 9.90095
-5.42554 16.0615 10.3013
-6.68963 20.9572 11.2774
-6.56986 20.0405 8.1179
-6.93506 18.6249 7.95073
-3.22143 20.2354 3.28383
-4.49645 18.6714 4.15845
-5.43284 17.0986 4.94144
-10.3051 12.5904 2.68567
-7.33718 12.8574 2.50369
-5.19929 13.4502 3.81846
-0.653923 13.5116 -2.07226
-1.39109 12.8494 0.00212562
-2.12758 12.8042 1.87191
2.43053 12.7032 7.11427
1.6916 11.5662 5.27916
0.890474 13.0935 4.27544
0.546693 20.0388 1.70096
2.38381 17.8471 2.50834
3.47713 15.5233 2.75267
9.33932 11.2936 2.52235
6.78371 12.1946 2.2088
6.54163 13.6611 1.77531
12.0679 14.862 -2.92043
10.459 15.0703 -0.824147
9.07694 14.4927 -1.03691
7.25786 10.8983 -7.93045
8.97686 11.7749 -5.76699
8.72652 11.4763 -3.2372
14.0253 10.1377 -5.06881
12.8263 8.55392 -3.36783
11.236 8.45455 -3.4457
7.8492 3.02148 -2.23742
9.11627 4.58502 -2.60976
10.3439 5.14613 -1.87494
13.8262 -0.188285 2.65483
13.0051 0.911551 0.846207
12.1839 2.0248 -0.655737
11.02 3.59482 -6.95159
11.5128 1.82731 -5.38588
11.6325 0.353889 -4.07273
17.0647 -2.86107 -3.17373
15.1445 -3.37409 -4.33164
13.9547 -2.51537 -3.12424
16.8335 -0.638263 -1.43189
22.7624 0.634091 2.9085
21.6582 1.16619 0.127886
20.5251 0.304876 -1.92823
19.157 -0.793344 -6.96105
20.7496 -1.64381 -6.06823
20.8114 -2.32254 -4.67399
22.9116 -5.26991 -3.62149
26.6267 -2.56404 -4.64027
26.3194 -4.47588 -4.86884
29.1367 -4.99425 -1.47135
27.9882 -6.46608 -2.13514
25.4872 -7.90329 1.70158
25.7381 -8.44597 0.235568
22.4745 -11.8921 0.373961
22.7286 -10.6352 -0.580546
19.4051 -10.7106 -2.51142
18.0317 -7.11559 -5.41546
18.1302 -8.64335 -5.45346
16.1423 -13.4117 -8.39539
18.3821 -11.096 -9.58584
19.3438 -10.5127 -8.52468
23.7867 -9.83225 -9.20879
22.708 -9.99114 -10.1758
25.2598 -15.7734 -11.2787
24.465 -14.0457 -10.8148
23.2804 -13.4751 -11.5379
18.5222 -16.0839 -6.47297
20.0116 -14.5314 -8.14142
20.3482 -14.8551 -9.5672
14.884 -17.9226 -12.0014
17.28 -17.6051 -12.0521
17.3048 -15.6923 -11.6296
17.0684 -10.1065 -15.9497
15.8189 -11.1358 -13.4537
14.6912 -13.0503 -12.0501
10.5782 -13.4247 -8.1083
10.1464 -14.2673 -10.587
10.8386 -13.4626 -11.7338
5.73045 -11.0453 -15.6538
7.37888 -10.875 -14.029
8.94244 -10.4152 -12.8963
8.74366 -5.65206 -11.888
8.43142 -7.04848 -11.1686
7.85151 -9.52431 -4.71675
6.12775 -7.80311 -6.42461
5.44188 -7.13778 -8.85365
0.868283 -10.6927 -13.6321
1.17948 -8.17552 -11.9615
2.05258 -6.33721 -10.4416
0.841103 -1.16176 -11.1463
-0.635913 -2.28759 -10.8894
-0.394373 -3.44811 -9.83618
-2.69292 -4.4775 -6.75762
-2.91779 -5.71672 -8.068
-9.51648 -3.58194 -8.25943
-7.48034 -4.28601 -9.2191
-5.89234 -4.99164 -10.3277
-4.9216 -6.48871 -17.1836
-5.0662 -6.4309 -14.6239
-5.40742 -5.05107 -14.1234
-7.33125 -2.46169 -17.4611
-7.91411 -3.17128 -16.3255
-11.6713 -8.76746 -18.949
-9.83482 -6.90508 -18.7001
-9.76117 -6.2498 -17.3084
-13.1742 -4.21287 -11.8466
-11.3594 -6.25156 -12.9232
-10.4259 -8.27887 -14.1899
-6.83365 -12.3002 -12.4628
-8.76663 -13.0244 -14.0543
-10.1163 -12.1637 -13.8502
-12.9105 -18.9886 -10.0086
-11.8442 -16.3264 -10.673
-11.8082 -13.71 -10.7599
-13.8234 -11.6502 -5.48748
-13.6903 -10.371 -7.42068
-11.9712 -11.1021 -8.07745
-6.96043 -13.1889 -6.36646
-7.66639 -11.0376 -5.94424
-9.4511 -11.386 -5.35404
-5.57065 -9.56711 -0.624766
-7.81937 -9.89179 -0.93093
-9.50417 -10.7264 -1.63185
-11.3935 -4.77019 -2.77555
-12.2838 -6.74458 -2.08407
-12.671 -8.71043 -1.70843
-16.7346 -12.0326 1.53807
-15.1014 -12.7915 0.146364
-15.2419 -11.4071 -1.23922
-18.5892 -12.268 -4.5245
-18.5031 -11.7128 -3.10459
-22.1674 -12.2357 0.00241916
-21.596 -12.9359 -1.31176
-23.8426 -17.154 -1.89009
-23.9421 -15.6719 -2.33906
-28.1878 -16.1169 -3.36546
-27.6182 -15.0969 -2.36413
-28.9564 -16.6563 1.86523
-29.3689 -15.4364 0.990283
-27.6085 -12.4049 3.9874
-28.3193 -11.9894 2.23892
-27.8129 -8.73364 0.33148
-23.285 -8.23495 0.0286128
-24.2658 -8.50607 -1.09862
-22.4212 -9.74608 -4.17595
-24.6585 -12.4786 -5.72512
-21.987 -19.559 -6.9056
-23.1667 -16.8724 -7.11994
-22.8268 -15.8544 -6.11735
-19.059 -16.6046 -3.47692
-19.1643 -16.3592 -5.08621
-17.2327 -14.008 -8.88309
-15.1796 -15.6339 -7.42728
-15.6526 -16.7204 -6.56305
-11.4731 -20.196 -2.15468
-12.1634 -19.6208 -4.7026
-12.3224 -18.1359 -4.95922
-7.91303 -15.6198 -0.383724
-8.52836 -16.1959 -2.47768
-9.05652 -16.319 -4.38849
-4.93961 -19.3233 -3.09529
-6.08945 -20.0704 -5.33038
-7.09548 -19.0914 -6.02299
-10.4156 -20.8328 -12.2766
-8.89388 -19.6953 -10.2579
-7.98559 -20.624 -9.45411
-5.87597 -19.919 -14.8481
-5.16756 -20.7622 -12.7365
-4.5052 -21.2697 -10.9323
3.21226 -22.8674 -12.4333
0.842253 -22.1539 -10.6671
-1.00055 -20.8841 -9.443
-4.58095 -14.9371 -12.8177
-2.78964 -15.7243 -10.5927
-0.650912 -17.142 -10.1611
2.44873 -13.0232 -12.1776
3.14955 -14.3398 -10.966
2.22555 -14.7249 -9.69714
2.15045 -12.6996 -5.35605
1.35449 -12.6117 -6.67052
-3.52705 -12.3612 -3.697
-2.00507 -9.83447 -4.62125
-0.112973 -9.12847 -6.23291
3.03913 -2.00685 -8.48666
2.37671 -3.85734 -6.27962
2.30853 -6.29586 -5.61091
4.80068 -9.09949 -1.01529
5.52853 -6.92922 -1.52724
3.66663 -6.16835 -1.94925
-1.56787 -3.19506 -0.0929672
-0.0914528 -4.1453 1.45503
1.58788 -3.96345 0.337284
9.33631 -2.61751 -0.0363281
6.77703 -1.02629 0.222833
4.4742 -1.59469 1.17479
8.2599 0.865282 7.19607
5.57187 0.712456 5.78881
4.1636 1.15543 3.74446
-0.684504 3.19142 6.6844
0.714644 4.70501 4.61158
3.09981 4.86063 3.91826
6.01787 8.28689 0.494519
5.22998 8.84733 2.16656
5.16833 7.94247 3.49301
6.24314 6.91932 10.2225
7.23121 8.83127 7.4806
6.24211 10.6325 5.93533
6.17113 14.3507 5.59202
4.04124 20.3588 6.23332
3.76056 18.4608 6.06538
4.8351 17.6191 6.7438
6.45419 20.0898 10.4062
4.9075 18.841 10.3318
2.77632 22.6757 12.7416
2.13111 20.9736 11.905
-3.96558 21.0534 13.7561
-2.70582 19.5617 12.5582
-1.71284 20.9449 11.7009
-2.97243 24.059 8.72499
-3.70279 23.8875 10.3601
-7.5554 27.072 12.0396
-6.81494 25.4533 11.4921
-11.1979 18.5306 10.5748
-10.5865 21.3669 10.8793
-9.9261 23.6395 10.1312
-13.2251 27.9255 6.13344
-12.2781 26.4104 6.98342
-12.49 25.9616 8.43141
-17.4609 23.6501 9.78685
-16.9555 25.5996 9.95207
-16.2424 26.3471 8.74417
-20.1466 29.7787 7.25349
-15.403 31.0879 5.56988
-17.6432 29.1691 5.40945
-18.407 28.7319 6.70249
timestep
14.2618 1.54052 -9.00705
17.9667 3.68063 -7.09071
15.7291 3.80989 -8.45205
14.432 2.47551 -7.84363
19.4589 -0.551876 -4.67272
17.522 0.58176 -4.43647
16.0469 1.85617 -4.39427
19.8381 6.77372 -2.62016
19.2573 4.63192 -1.83934
17.3369 4.36692 -1.90503
13.0368 4.70372 3.06065
14.1984 5.9247 1.46019
15.3196 6.87148 0.129075
16.7955 11.794 -5.02148
15.3014 11.3265 -2.40135
14.7206 10.6949 0.0374965
12.3909 13.8426 6.07389
13.9382 12.592 4.41077
13.2414 12.4736 3.04715
8.01323 14.253 4.34837
9.0018 14.1748 1.93554
10.4113 14.7159 1.85548
12.5861 21.5164 0.436617
11.1153 19.244 0.368308
11.268 18.4809 1.56842
13.4723 20.8058 8.16251
13.1678 20.3065 5.53843
11.8446 19.815 5.10524
7.8326 22.0671 1.67999
8.24033 22.6243 4.2112
8.2303 21.3193 5.08525
5.41972 17.9126 0.849868
6.32687 18.5425 2.46126
5.73512 18.9341 3.75158
9.42931 17.3013 7.62551
6.55806 16.9727 8.02743
5.63243 16.7156 6.84293
1.88009 12.905 5.47806
2.58208 13.1664 8.03014
3.02097 14.5772 8.56025
7.98095 15.4033 11.4379
6.32429 13.3264 11.7758
4.90365 13.8337 11.7167
9.63495 18.6755 15.5892
7.22675 18.677 13.7276
5.19733 17.2733 13.1342
4.41377 21.3543 15.824
2.78666 20.29 15.7982
2.45594 19.619 14.4962
-0.383317 25.8854 10.2033
2.01013 24.1955 10.7132
2.71795 21.9101 11.49
4.82718 20.2966 7.46791
5.2237 20.6136 8.89912
11.7121 19.8859 12.3291
10.2385 20.5638 10.6326
8.77391 21.6056 9.79607
11.7834 27.9347 9.96711
10.7502 25.8416 10.2211
10.3611 24.8348 8.60674
12.3387 25.776 5.44287
11.1602 24.9418 1.88059
9.82488 25.9451 2.58232
5.63088 27.4481 4.61426
6.17477 25.9469 3.58564
2.68014 23.1475 -1.05494
3.71575 23.4587 0.563994
3.44127 24.7061 1.26004
1.5292 28.7148 -0.0799315
-0.779526 26.3915 0.0781577
-0.313967 25.3388 1.11536
-3.44626 20.6537 -3.59202
-2.43584 21.394 -1.58373
-1.4972 22.0091 -0.0520065
-0.90052 19.3196 6.82462
-1.12045 18.6914 3.98311
-1.08436 18.5257 1.45656
1.90031 15.2004 -3.34215
0.897831 15.1858 -1.26916
-0.349822 15.0946 0.233514
-3.70919 11.9377 4.24895
-3.32479 11.5947 2.04308
-1.34897 12.0563 2.18182
0.697472 10.1435 -5.90505
0.846856 9.9396 -2.90366
0.263722 9.94106 -0.461791
4.50446 4.24636 1.45166
2.56532 5.78156 0.322084
2.99706 7.23231 0.381568
10.2514 7.93202 0.826673
7.63466 7.83395 1.2561
6.84058 7.22294 0.0785284
5.15821 2.03809 -5.35151
6.38513 3.94328 -3.62395
8.34293 4.45993 -2.09236
15.0192 1.36963 -0.740157
12.6047 2.44463 -0.724359
11.9581 2.92522 -2.08601
12.8057 -2.25686 -1.35877
11.484 -1.70467 -2.6931
11.5798 -0.562982 -3.62344
9.59226 0.84235 -10.2492
10.2344 -0.55022 -8.50125
10.4023 -1.92114 -7.02778
15.0956 -5.47025 -3.78393
14.318 -3.85942 -5.47661
12.875 -4.76728 -6.45149
7.35472 -6.17443 -5.71019
9.13837 -7.63429 -5.49328
11.0422 -7.6266 -4.8856
12.8668 -10.9878 -4.2104
9.83832 -15.2688 -9.46413
10.7725 -15.5747 -6.64701
11.0009 -14.3555 -4.42771
12.7463 -15.8798 0.483706
11.5825 -17.0741 -0.561375
11.5406 -17.3264 -2.03729
10.3989 -20.9969 -2.14873
11.0095 -24.3421 1.57757
9.76927 -23.8682 0.116355
6.30381 -27.0524 -0.157024
7.399 -26.4301 1.38771
7.97752 -28.9922 5.37688
7.90079 -29.2326 3.94137
7.99087 -33.8106 2.31703
7.01321 -32.7627 2.90538
4.4319 -34.6079 4.87529
4.12165 -32.5734 9.1853
5.25889 -32.615 8.05966
9.38686 -33.9438 5.80218
9.55284 -31.8011 8.29721
8.68691 -32.1057 9.49086
11.9093 -32.1287 13.1095
10.7407 -31.2144 12.6747
15.5954 -29.1457 12.6489
14.191 -28.6205 11.3963
12.7976 -28.1996 11.7848
10.6826 -25.3729 5.40776
11.7866 -26.6043 7.45963
11.0059 -26.7785 8.69311
6.21273 -26.8654 12.7231
6.81467 -26.4168 10.5137
7.30344 -26.527 8.69258
2.5877 -30.1935 4.73435
3.33007 -27.3866 5.55301
4.99838 -25.5954 5.79125
8.64072 -21.2655 5.61444
5.94731 -20.7839 5.41436
5.166 -21.7252 6.24699
2.17135 -17.5903 9.59375
1.02849 -19.417 8.84323
1.92727 -19.9701 7.17075
1.09344 -17.0141 3.53503
0.591657 -16.9866 5.01926
-5.57596 -11.561 8.44232
-4.21494 -13.5838 6.73558
-2.55222 -14.7781 5.19018
-0.674022 -15.0253 -2.9498
-2.55451 -14.3256 -0.639256
-2.82734 -13.3686 1.72349
-1.99588 -7.91024 -1.40237
-2.25813 -9.71445 -0.993199
-3.36745 -10.0323 0.018203
-5.60043 -6.76644 0.330726
-6.39944 -7.88513 -0.816615
-6.04073 -2.47019 -5.14418
-5.57188 -4.68177 -4.73679
-5.42226 -6.62212 -4.27215
-2.26908 -11.3414 -8.68771
-3.89403 -9.76714 -7.09262
-3.5169 -8.27371 -7.10945
-0.761583 -6.85653 -10.7261
-2.13661 -6.41969 -10.0847
-7.01336 -9.24717 -14.5219
-5.25756 -8.96464 -12.5315
-5.25417 -7.55737 -11.8766
-10.525 -2.75702 -15.5441
-9.31539 -4.50553 -13.5982
-8.61871 -5.91389 -11.4331
-10.2091 -6.38823 -4.51453
-9.58663 -5.35955 -6.93745
-10.1385 -6.28584 -7.97887
-13.6754 -12.2667 -3.59024
-13.0981 -9.98627 -5.31565
-13.4907 -7.80369 -6.6578
-17.5173 -8.18828 -8.88792
-17.7735 -6.13074 -8.09482
-17.1235 -6.9202 -6.42267
-18.0916 -9.32211 0.0148657
-18.9221 -8.3815 -1.89548
-19.6816 -7.61005 -3.65804
-21.9973 -1.95091 -1.93722
-22.578 -4.17189 -2.27235
-22.9059 -5.91204 -3.0267
-22.2616 -0.730266 -7.4092
-23.4001 -2.68676 -6.8701
-23.9231 -4.51008 -6.41872
-28.1426 -9.51356 -6.7792
-25.9268 -8.82794 -6.73913
-24.4881 -8.00974 -7.78768
-25.5465 -5.86754 -11.9429
-24.2576 -6.37503 -11.2239
-20.1571 -6.26774 -13.8601
-21.2376 -5.34104 -13.3904
-21.4743 -1.74603 -16.2998
-22.2642 -2.98741 -15.9859
-22.2618 -5.48332 -20.1867
-23.0165 -5.45003 -18.8689
-22.8316 -9.87515 -16.9455
-23.803 -8.7143 -17.1703
-28.058 -8.80107 -15.3571
-26.3516 -9.06814 -14.4264
-26.0048 -10.52 -10.9589
-29.4104 -12.5925 -8.47794
-28.3074 -13.119 -9.39097
-29.2168 -15.2728 -12.3664
-28.9754 -18.0776 -9.81146
-25.7327 -17.7476 -3.24424
-26.1707 -17.8898 -6.10572
-27.3259 -17.1301 -6.6231
-28.949 -13.0783 -4.78136
-27.6341 -13.7716 -4.94887
-21.2 -11.922 -1.74867
-23.6757 -11.9748 -3.33403
-24.7417 -12.9572 -2.75705
-26.1525 -12.4643 3.89541
-25.5727 -13.7868 1.59051
-24.3359 -13.0637 0.964871
-21.3895 -9.45937 3.93602
-22.2487 -11.4276 4.89424
-21.6057 -12.7515 3.62658
-22.8989 -13.7381 8.1778
-23.4317 -15.9654 6.61348
-22.4699 -16.0345 5.39389
-25.8498 -19.806 0.151732
-25.3384 -18.0972 2.206
-23.8937 -18.2584 2.70635
-20.1686 -18.9208 -2.59476
-20.6722 -16.9398 -1.42068
-20.9644 -17.5621 0.386144
-15.3285 -22.0557 0.67399
-16.1488 -19.2213 1.15841
-17.4258 -17.1387 1.78811
-16.3522 -9.46888 3.60563
-15.2722 -12.2573 2.92869
-14.7235 -14.6346 1.97811
-11.0644 -13.223 -1.4152
-10.4356 -14.6408 -0.173704
-10.9842 -14.556 1.3385
-7.98723 -14.2094 5.078
-8.67717 -13.25 4.15678
-9.79984 -6.17101 3.94124
-7.86921 -8.18128 4.96569
-6.42741 -10.1855 4.54923
0.197838 -5.44798 0.751625
-1.27391 -7.53152 2.37985
-2.88566 -8.72921 3.99126
-4.41862 -7.92053 9.9218
-3.2383 -6.93891 8.17101
-2.49601 -6.03434 6.62139
-0.597209 -2.23248 2.13348
-1.50363 -1.90142 4.20069
-0.541649 -2.9539 5.57362
4.79032 -6.61485 8.31169
3.79253 -4.27498 6.80968
2.86989 -1.86408 6.89573
8.33913 0.580152 2.08845
6.70682 0.960335 4.58497
4.87993 1.33022 6.38769
0.637134 5.01354 11.9994
2.60448 4.54297 9.84727
3.42094 4.66411 7.3541
0.938354 8.38602 4.61185
2.44069 8.86834 5.69353
3.70055 8.08545 5.79262
11.3557 8.19968 4.51779
8.4246 9.93687 5.33126
6.08895 10.9754 5.20438
4.7992 13.4641 2.4905
5.22109 11.7174 -3.7779
4.58782 12.5529 -2.18005
5.60404 12.8704 -1.10554
10.1095 12.9768 -2.84978
8.9136 14.416 -2.48005
8.50114 19.5174 -2.93282
9.79132 18.0415 -3.22877
16.7261 18.7823 -4.58551
14.5621 19.061 -5.05086
12.99 19.7979 -4.13532
11.7084 24.0932 -2.72383
12.4484 23.6153 -4.40188
12.9487 26.0105 -8.39245
14.1978 25.6888 -7.01717
22.618 26.2777 -4.77579
19.6747 26.6899 -4.94622
17.3413 27.2248 -5.65146
13.5769 31.447 -4.92923
15.4288 31.6696 -5.49952
16.0354 30.7379 -6.63139
19.3876 33.5501 -11.6918
18.108 32.4741 -10.7301
17.2391 32.9591 -9.53473
13.8475 35.5876 -12.2063
15.1031 37.7349 -7.00874
15.3146 37.263 -9.96162
15.0771 35.8634 -10.5935
timestep
-8.14041 6.22592 2.20322
-5.67624 2.08488 1.00969
-7.75109 3.69646 1.14591
-7.10905 5.11489 2.35056
-4.85704 1.37246 6.49473
-3.45962 3.29127 6.10883
-4.15969 4.38755 4.70307
1.22397 3.27305 5.20861
0.389116 4.5438 3.4035
-1.03521 5.92931 3.22488
0.108253 9.77782 4.61198
-0.54972 10.9326 2.68089
-0.629402 9.37961 1.53109
1.17721 5.77609 -3.9387
1.06857 8.76136 -3.48665
1.20061 10.5262 -1.57437
0.322116 17.804 -0.97442
1.03742 15.2926 -1.41413
0.0242227 14.2424 -1.42858
-2.96417 10.1546 -3.40322
-3.69632 12.5836 -3.93697
-2.53432 13.585 -4.25227
-5.74406 19.4986 -6.52502
-5.1452 17.2596 -5.19134
-3.60996 17.1123 -4.82021
0.400499 22.9067 -2.49159
-0.844652 21.1504 -4.2638
-2.11953 20.5705 -3.75493
-6.41507 23.9237 -5.87204
-4.56596 24.3703 -3.90785
-4.55859 23.3626 -2.85919
-10.1796 20.4356 -4.42717
-8.29757 20.7232 -4.27899
-7.48418 20.7819 -3.02783
-4.29674 20.005 0.425395
-6.77164 18.3359 0.680996
-7.57223 17.9988 -0.609924
-11.1939 15.4203 -2.73937
-10.0781 14.0096 -0.939509
-9.55951 14.8199 0.315331
-3.69001 16.0081 0.984173
-5.06572 13.6927 1.02513
-6.33329 13.6704 1.89591
-1.96616 18.657 6.40203
-4.17488 17.315 4.89637
-6.36656 16.1149 4.78223
-10.3379 16.4305 7.84925
-10.1599 18.2499 7.11351
-9.42701 18.2784 5.69903
-7.55324 25.0827 9.45379
-7.81254 22.7544 7.60463
-7.67061 21.5534 5.32676
-7.73959 22.961 0.842183
-6.70537 22.7817 1.93642
-1.0657 20.8616 3.64857
-2.16067 22.8327 2.97333
-3.10422 24.3185 2.25229
-3.2785 31.0502 1.73132
-2.80024 28.9423 0.873128
-2.55054 27.1834 -0.0726074
0.31108 27.4293 -2.70685
0.405963 24.9782 -5.76565
-0.715011 26.3489 -6.21045
-4.60729 29.1498 -7.173
-4.15256 27.2844 -7.56035
-5.39418 23.2059 -12.4783
-5.29031 23.9049 -10.7326
-5.50695 25.5211 -10.6158
-6.91129 29.6986 -14.1056
-7.59591 26.5275 -14.6358
-8.05415 25.8293 -13.4103
-6.50236 19.2476 -15.4641
-8.1368 20.7802 -15.1257
-9.15447 22.3375 -14.5289
-16.1225 22.8138 -10.4335
-14.0426 22.2921 -12.3977
-11.885 20.8819 -12.3746
-13.4974 13.8927 -14.0113
-13.0118 15.7413 -12.6878
-12.3732 17.2301 -11.6263
-12.8049 16.9449 -7.09604
-11.4088 15.1823 -6.89391
-10.8473 15.1765 -8.75301
-7.69601 16.3291 -13.0782
-7.48255 13.5323 -11.8777
-8.64886 12.2493 -10.0507
-9.17334 5.25866 -8.35475
-9.05634 7.58527 -9.71497
-8.16269 8.63824 -9.05121
-2.96414 6.32139 -4.85656
-4.82665 7.38318 -6.34268
-5.64907 6.34236 -7.27275
-10.1654 0.383743 -7.17943
-7.37109 1.41165 -7.06839
-5.45122 2.78843 -6.09535
-0.310426 1.88654 -1.23343
-2.64036 1.6033 -2.41239
-2.44633 1.68829 -3.97301
1.27217 -3.59566 -5.1067
0.00380885 -2.23013 -5.46385
0.221245 -0.789894 -4.97761
5.84557 4.03477 -5.73197
4.67643 2.01879 -5.98601
3.56018 0.47856 -6.01902
4.58028 -2.73744 -12.482
4.72753 -2.11081 -10.215
5.50266 -1.75429 -8.44158
10.9981 -5.27652 -7.89104
9.74743 -4.38603 -6.10708
8.99668 -2.92411 -7.22016
11.6201 -1.0418 -9.2045
12.3265 -1.82675 -15.8172
12.5138 -3.64545 -13.436
13.5627 -3.67215 -11.0547
17.8533 -5.78559 -8.12535
18.021 -5.36458 -10.0141
17.3526 -4.08347 -10.5533
19.9159 -2.75241 -12.9612
25.0932 -3.90055 -12.704
23.2792 -4.62844 -12.1336
22.1556 -7.74631 -8.26663
23.1322 -6.17825 -8.76381
25.3968 -3.7258 -5.35086
24.8145 -5.11293 -5.45993
24.8486 -5.84606 -0.745001
23.8032 -5.42489 -1.79577
20.7142 -3.7718 -0.172618
20.1302 0.686377 -1.60041
19.7712 -0.682247 -2.10928
21.4026 -2.68376 -9.38518
19.965 -2.43395 -6.44654
20.0445 -0.955149 -5.93488
19.8332 0.854121 -10.4529
19.4058 1.21631 -8.96555
15.6401 0.781532 -12.4481
15.2775 0.0391612 -10.7056
15.6965 0.747146 -9.38608
13.9374 -4.81793 -5.1797
15.0823 -3.36923 -6.93342
14.5951 -1.88873 -6.78886
11.4727 1.63093 -1.12505
12.481 -0.131884 -2.27649
13.671 -1.49301 -3.10061
9.54775 -3.76353 3.77426
10.7957 -4.42759 1.11647
12.4509 -4.16135 -0.722544
17.5234 -3.66655 -3.42152
17.3051 -5.08112 -1.20781
15.951 -5.87421 -0.982647
11.6854 -11.1491 0.405805
13.6623 -9.96069 0.83031
15.4301 -8.98825 0.997246
18.8019 -7.77979 3.63304
18.7287 -9.04436 2.80963
24.6314 -12.3765 -0.651309
23.2976 -11.9328 1.99237
21.7416 -11.0977 3.83801
27.8625 -10.187 7.95623
24.8954 -10.1203 7.95058
22.7808 -11.4347 7.47585
19.4875 -15.2223 11.7456
21.0061 -14.1299 10.903
20.5723 -12.8023 10.2872
17.099 -10.9728 10.9145
18.4537 -10.2521 12.0387
19.2263 -5.02705 15.5903
18.8421 -7.31888 15.6515
18.7518 -9.31048 15.7211
12.9478 -10.1101 19.6747
15.1413 -9.46404 18.2545
16.0179 -10.6935 18.0104
14.7738 -15.2858 17.9205
14.1699 -13.9856 17.4606
7.19835 -13.1885 15.8215
9.64717 -14.2258 16.2688
10.2757 -13.9935 17.6889
7.87911 -11.8362 24.9169
6.82739 -13.3028 22.5559
7.92975 -14.3867 20.5576
5.96662 -21.1872 21.3797
6.71102 -18.6326 21.5223
6.77758 -18.0862 20.0976
3.10983 -24.5999 19.5957
2.66008 -21.83 18.9353
3.97147 -19.7629 18.1014
5.7465 -17.7228 12.3657
3.83895 -18.9004 13.1292
2.66188 -19.0059 14.5834
-1.50103 -16.5348 17.0059
-1.60726 -17.2382 14.823
-1.03903 -19.0713 15.0292
-3.18993 -18.245 9.62124
-1.06886 -18.7883 10.1604
-1.36412 -20.2168 11.4656
-3.01175 -26.8914 12.4224
-2.07507 -25.1695 11.0676
-1.58416 -23.6894 9.90485
1.51378 -26.1171 4.7937
0.345529 -24.385 5.8134
-1.46829 -23.7409 6.16224
-5.14635 -24.0025 3.36887
-4.46279 -25.0996 4.33012
-6.22118 -29.446 3.41246
-5.40216 -28.3446 2.75874
-5.18556 -28.8994 -2.06506
-6.13948 -28.3477 -0.999216
-11.0265 -27.825 -1.3341
-9.81767 -28.4533 -2.17537
-11.5712 -29.3965 -6.45646
-11.9703 -28.4128 -5.36901
-15.5488 -25.054 -5.46531
-15.3765 -26.8404 -4.87807
-18.6495 -28.6129 -4.31247
-21.2875 -32.0883 -5.56581
-19.794 -32.0536 -5.0916
-17.2959 -32.8057 -7.93413
-13.5316 -33.6576 -8.01156
-11.0126 -32.6887 -1.09233
-11.775 -32.5271 -3.93239
-13.1185 -33.1449 -4.31319
-15.811 -33.8438 -0.427102
-15.5749 -32.6952 -1.47565
-17.5124 -25.5546 -1.39782
-17.2294 -28.313 -0.879019
-15.8393 -28.994 -1.20735
-11.3694 -31.0724 4.14277
-12.3965 -30.0402 1.90432
-13.5491 -29.0376 1.90484
-14.4213 -28.2377 8.42194
-13.7244 -27.4602 6.4368
-13.1473 -26.6532 4.79197
-8.16728 -26.7885 5.2542
-8.97293 -25.82 2.9027
-10.0626 -24.7726 3.14914
-13.6441 -24.2347 -1.24036
-11.0121 -23.5441 -1.23632
-10.4877 -22.7898 -0.0718801
-15.8647 -24.177 3.33799
-14.7881 -22.4492 2.40782
-13.4348 -21.0866 1.67774
-10.7827 -20.305 8.73129
-11.8592 -19.1365 6.27742
-13.5577 -18.5311 4.47335
-20.7167 -16.0178 4.44654
-17.8062 -15.433 4.16849
-15.3651 -15.1782 4.75634
-11.0399 -12.0071 3.39484
-11.0857 -12.8435 5.1469
-12.4306 -13.0034 5.87395
-11.8488 -10.25 9.49843
-12.4811 -9.89919 8.13452
-16.6536 -5.82457 7.52833
-14.6429 -6.06219 5.35529
-12.647 -6.2233 6.91729
-6.77256 -1.66601 7.67546
-9.45995 -1.14973 6.81557
-11.5515 -2.51636 7.06132
-16.7147 2.37494 8.06333
-15.6446 0.542245 9.10639
-14.1816 0.106975 7.79569
-12.6089 3.20754 2.65794
-12.5961 3.69401 4.94609
-12.8618 3.56639 6.91241
-10.16 10.2605 11.8176
-10.6987 7.7615 10.2955
-12.1946 6.8954 8.38928
-4.69205 10.579 6.29639
-7.47516 9.61674 5.75176
-9.95611 9.02692 6.02338
-12.3817 16.1594 4.10091
-12.0521 13.2872 3.50573
-11.2782 10.909 3.07627
-11.3122 7.79637 -2.89803
-11.6867 9.07085 -1.42441
-10.6846 9.21903 -0.330796
-3.10747 5.97381 -0.883893
-5.87666 7.69056 -2.08696
-7.56907 9.50692 -2.48606
-7.74358 12.0679 -5.22011
-3.52075 13.1859 -10.1489
-4.72822 13.5981 -8.71894
-4.8455 12.4068 -7.64898
-1.76385 9.11636 -8.23974
-1.55514 10.7875 -7.17437
1.3102 13.7069 -9.62494
1.23462 13.0571 -7.85444
3.71755 11.2752 -5.06414
4.91707 13.0689 -4.32022
4.05196 14.3329 -5.58076
4.79174 19.5416 -6.60748
5.4218 17.7863 -6.68598
9.46087 17.9979 -8.84722
9.09364 18.3803 -7.00512
9.72638 16.2655 -0.967129
10.879 18.6923 -2.16861
10.9296 20.2857 -4.23699
13.3363 26.5965 -4.57725
12.6134 24.9292 -4.12678
12.6578 23.6063 -4.90886
16.8503 21.62 -8.53534
16.4031 23.2545 -7.63526
16.1305 23.4738 -6.10553
21.493 25.3382 -5.21143
17.5466 26.724 -1.82555
19.4911 24.9114 -3.05396
19.5549 24.7495 -4.6267
timestep
-0.274301 6.58569 -5.68503
5.04421 6.09267 -3.81001
2.62465 6.54739 -4.79107
0.776787 6.28361 -4.75198
4.23428 3.18419 0.107962
2.47721 4.62821 -0.479147
0.93285 5.78279 -0.943722
5.38833 9.36885 3.71514
3.41587 8.93256 2.5786
1.68535 8.23183 1.78561
-2.97283 8.20248 6.68656
-2.45473 8.62293 4.43081
-1.76492 9.34351 2.63992
-3.22525 16.7529 5.94808
-3.67552 14.9865 3.66745
-3.03268 12.8642 2.34245
-2.92754 15.4946 -4.61508
-3.73314 14.852 -2.12949
-2.57146 14.5614 -1.11037
2.59882 14.4993 -1.77287
1.17286 16.2233 -3.23932
0.0590949 16.9669 -2.49721
-1.90466 18.8099 -7.76438
-3.03517 19.0914 -5.41606
-2.20359 19.4999 -4.20153
-5.77808 22.2465 1.51118
-4.35002 21.6148 -0.641743
-4.37699 20.2408 -1.21523
-6.49692 20.3048 -6.83742
-7.7478 21.0471 -4.59073
-7.54713 20.2018 -3.31579
-7.20841 16.1524 -6.81365
-6.60577 16.0814 -4.94583
-7.43013 16.5175 -3.72156
-7.48899 13.5876 3.34368
-8.2771 14.4914 0.576455
-7.37879 14.0829 -0.531235
-4.12491 10.8898 -2.18985
-6.4661 10.9511 -3.50038
-7.73983 11.0462 -2.61887
-4.36031 7.44936 0.234374
-6.39704 8.8187 1.30139
-7.71552 8.64667 0.5461
-10.6207 8.46554 6.61923
-11.0396 10.1989 4.24759
-10.8455 10.1916 1.60064
-13.8142 9.09254 -2.33285
-14.5575 10.6269 -1.44946
-13.4942 11.5515 -0.824464
-16.4954 16.7716 4.52333
-15.4271 15.4468 2.04929
-14.2954 15.2072 -0.235795
-12.1193 18.6403 -2.90001
-12.1593 18.0467 -1.48965
-8.9008 20.5416 4.04577
-9.52827 20.4687 1.89983
-9.9427 20.8288 0.0360411
-10.5477 26.7079 0.753209
-9.19333 25.2964 -0.518998
-8.36347 23.8988 -1.48126
-4.92225 24.1307 -3.17679
-1.78207 23.8117 -5.4843
-3.06722 24.7719 -6.41182
-5.9788 26.835 -9.37674
-4.57583 25.561 -9.80879
-1.83553 22.2419 -14.6
-3.27557 22.8587 -13.4771
-3.52001 24.3882 -13.3088
-2.18119 29.4191 -13.9662
-3.22873 27.849 -16.6348
-4.0965 26.7095 -16.2451
-1.75937 22.0637 -21.6258
-3.02228 23.0318 -19.9921
-4.2305 23.7757 -18.5787
-10.0755 23.5021 -22.8622
-8.46325 22.0437 -20.7792
-6.99661 21.3153 -18.8616
-5.10527 14.5964 -18.0773
-5.63368 16.0741 -19.8897
-6.77879 17.4499 -19.0781
-8.35594 19.0212 -14.8329
-7.73957 16.9558 -14.2444
-6.23745 16.8767 -15.48
0.424928 19.3556 -13.4126
-0.881466 17.0561 -14.6617
-2.88482 15.5131 -14.0765
-4.95605 10.9392 -13.2059
-2.54452 11.0843 -12.2478
-2.02808 12.496 -11.918
3.11226 11.9002 -6.84577
0.843738 11.7359 -8.19403
0.915421 11.597 -9.76004
7.72358 8.04967 -13.6514
6.2425 10.0569 -11.9083
4.1912 9.68747 -10.4151
5.50545 3.27476 -7.24729
4.88726 5.17189 -9.00506
5.22288 6.57173 -8.45268
10.1542 7.92832 -4.31159
9.03413 6.92642 -5.53568
8.62264 7.359 -7.02039
11.6755 9.9615 -12.1138
12.4427 9.88596 -9.87944
11.4968 8.2323 -9.3708
11.9823 0.675728 -10.9364
12.2828 2.85068 -10.1072
12.7943 4.65388 -9.46562
18.9476 1.47859 -8.72168
17.7152 3.29036 -8.32887
16.6252 4.47422 -9.38984
17.9808 5.30912 -12.7989
22.2577 1.49643 -16.1927
19.3127 1.07119 -15.8284
17.7517 1.65885 -13.9246
14.6967 -2.81148 -10.6658
15.654 -1.94077 -12.131
16.5973 -0.864822 -11.4545
18.8439 -3.21756 -9.54636
16.6571 -7.23991 -8.78817
17.7214 -6.24339 -7.60097
19.1509 -7.21239 -2.72447
19.4459 -7.89034 -4.58333
22.6665 -11.4421 -5.09762
21.4304 -11.0971 -4.21789
19.6637 -13.809 -0.85786
20.4866 -12.5663 -0.846116
22.6439 -12.691 2.35446
22.2403 -8.15893 3.54246
21.7102 -8.97604 2.5015
25.2755 -8.34618 -4.74359
23.3979 -7.96431 -1.96018
23.8805 -8.39279 -0.618151
28.4447 -8.60915 -1.56778
27.6168 -7.71961 -0.65502
27.7402 -2.94179 -5.32618
27.2989 -4.57128 -4.22587
27.147 -4.5426 -2.66109
20.1034 -2.94524 -2.68066
22.4101 -4.14025 -3.13127
23.4895 -3.79319 -2.01935
26.1578 -2.51472 3.1862
24.3377 -3.67878 2.33154
22.6513 -4.47644 1.64301
15.7933 -1.56057 -1.1934
17.6113 -3.14868 0.540076
18.9383 -4.15987 2.55286
17.3314 -11.0021 3.31263
17.6056 -8.45296 3.89309
17.1377 -7.4657 2.87873
11.8665 -7.93385 -1.78017
12.9036 -8.74728 0.15726
13.9203 -9.1927 1.84931
12.9384 -12.3693 4.76366
12.5929 -12.3706 3.23511
9.48076 -18.0898 -1.23972
9.24974 -16.2086 1.18074
9.2966 -13.938 2.41776
3.95076 -8.63677 4.25189
4.53465 -11.3147 3.05018
5.61162 -13.6184 3.23421
2.67573 -19.5161 4.04623
4.01372 -18.0874 4.24577
3.59132 -16.8469 3.50937
-0.0347109 -15.3033 3.58935
0.830073 -14.9071 5.15106
2.36673 -11.7286 10.4617
1.18404 -13.3772 9.5352
0.235321 -15.0169 8.93925
-2.14593 -19.2669 8.15043
-1.22076 -19.0761 10.6158
-1.38538 -17.6983 11.1352
-1.01592 -14.415 14.6445
-0.345617 -15.7277 14.1757
3.1608 -19.3802 19.3386
2.41538 -18.2349 17.08
1.37627 -17.1454 17.2846
0.998452 -11.0175 22.1529
1.04288 -14.0291 22.3619
2.38326 -15.6386 20.8028
4.74993 -13.0586 24.6833
6.28002 -14.916 23.4352
5.40938 -16.1098 22.976
4.0057 -18.4997 31.089
3.83526 -17.7445 28.2038
3.30736 -17.6425 25.6894
-0.438403 -21.9424 22.0341
0.446888 -19.9173 22.2447
0.349185 -18.3834 23.3751
-3.6933 -13.46 22.2641
-3.49311 -15.592 23.0928
-3.27162 -17.3911 23.9527
-8.46577 -17.6063 20.3681
-7.54747 -18.2862 22.4028
-6.61372 -19.1417 23.9154
-5.66088 -22.6955 29.1032
-7.15386 -22.3772 27.361
-8.28352 -21.9503 25.8254
-13.3617 -24.6665 22.8875
-12.4069 -23.5438 24.6081
-11.5684 -23.8647 26.2101
-10.7095 -28.0451 27.8986
-10.0416 -27.2992 26.8708
-12.6015 -28.5526 23.0188
-11.2719 -28.7659 23.617
-8.00191 -30.6334 20.8443
-9.07057 -29.5615 20.6223
-9.15131 -27.9551 16.4354
-9.89352 -29.1751 16.9484
-12.4714 -31.3239 13.5721
-11.1089 -31.5672 14.0947
-7.01203 -34.6423 13.1824
-8.70099 -33.9774 12.3867
-9.48862 -35.9724 9.20887
-13.4075 -38.0784 7.19341
-13.0956 -37.209 8.43067
-12.9294 -40.0067 10.9894
-12.653 -37.5032 13.9055
-16.6896 -31.8706 11.3463
-15.6042 -33.9992 12.9974
-14.5046 -34.7347 12.364
-13.7225 -32.3392 8.2487
-13.1853 -32.3673 9.6049
-8.24141 -26.811 11.0103
-10.1337 -29.0678 11.0364
-10.9722 -29.258 9.80157
-13.1669 -27.9081 6.22072
-11.301 -26.1027 6.95
-9.92336 -26.6886 7.38618
-2.75256 -24.7434 4.82885
-4.98031 -24.7282 5.57467
-6.95783 -24.4931 6.19544
-8.98558 -17.8344 5.79997
-7.39861 -19.8989 6.37057
-7.34293 -20.9012 5.11343
-0.805659 -18.8358 2.34957
-3.02462 -19.8064 3.49449
-4.45016 -19.4634 2.93367
-4.41054 -25.6448 -0.245075
-5.10007 -23.4062 0.0290748
-5.79592 -21.5716 0.189774
-14.3854 -19.999 2.48258
-11.4314 -20.3198 1.79786
-9.65828 -21.4451 0.379056
-11.4019 -24.9193 -5.51262
-11.5077 -22.3347 -4.16615
-10.2521 -20.3581 -3.22144
-14.2747 -17.3162 -3.87092
-12.6297 -16.4324 -4.35423
-11.4275 -16.8566 -3.48401
-9.49936 -13.5958 -0.685565
-10.8867 -13.9927 -1.06589
-17.2814 -7.85294 0.954749
-14.9572 -9.6492 0.403509
-13.1969 -10.8533 -0.871989
-9.58763 -8.24912 -7.1857
-11.0532 -7.57903 -4.68049
-11.8451 -7.46948 -2.21968
-13.0896 -3.13542 2.87773
-12.439 -3.45829 0.710595
-11.7653 -3.90991 -1.07629
-9.32719 -0.610549 -6.85209
-9.74426 -0.849248 -4.64102
-9.74011 -1.09082 -2.64211
-6.562 1.95299 3.68147
-6.61736 1.33484 0.752837
-7.75661 1.9664 -1.40781
-0.560639 1.82516 -2.61259
-2.94965 3.59118 -2.25113
-5.27841 4.48661 -2.82168
-12.0956 6.8827 -3.8795
-9.26898 7.49759 -4.2204
-6.90038 7.30259 -4.8172
-4.13855 6.93946 -9.81213
-4.39916 8.57992 -8.74895
-4.24333 8.69189 -7.22066
-0.213721 10.2041 -1.32284
-0.915954 11.5371 -4.56526
-2.778 11.9651 -6.23902
-1.3852 14.959 -8.28942
4.69025 16.2104 -5.83681
3.23451 15.6209 -7.01976
1.87725 16.3238 -6.93451
2.57864 20.5493 -4.57885
2.09804 20.1097 -6.43393
0.262989 22.5676 -10.8645
1.39645 22.5214 -9.36363
4.83114 27.5907 -8.8223
4.52926 26.1715 -7.06354
2.69415 25.6955 -7.70928
-0.847317 27.8852 -5.52943
0.0177258 28.3251 -7.30004
3.76805 31.418 -6.29504
2.48596 31.1455 -7.7302
-3.42103 33.2461 -11.998
-0.530849 33.1216 -11.3432
1.87247 32.2152 -11.365
4.19412 32.0014 -17.395
3.18344 32.4675 -15.7512
3.9063 32.726 -14.4493
5.52164 36.8728 -11.8238
6.83351 35.959 -13.0364
6.456 35.4321 -14.322
10.613 35.7875 -17.0034
8.66627 30.6467 -14.9896
9.46531 32.8973 -16.6949
9.4634 34.2188 -16.079
timestep
-5.88528 7.82814 7.85632
-3.56328 6.48392 4.17519
-4.96848 5.92761 6.34337
-4.58676 7.25192 7.5179
2.65562 6.30885 9.46814
0.417982 6.98675 9.64512
-1.39581 7.79874 9.49769
3.96189 12.7524 10.3205
1.91551 11.6082 10.8011
0.11127 10.9203 10.9714
0.137739 15.0654 16.4028
-0.739743 14.2085 14.4912
-1.55305 13.6472 12.7819
1.79361 21.6411 9.84913
0.17713 19.0949 10.2099
-0.827835 16.733 10.6249
-3.35615 13.6125 9.3154
-1.85241 13.9192 7.22016
-0.449429 14.5501 7.63021
5.00738 15.3518 7.19032
3.37586 14.8382 5.14782
2.06091 15.4816 4.78015
2.879 16.8223 -2.24563
2.05264 15.5752 0.0096593
2.07515 16.6492 1.16723
4.68623 21.0075 -0.488711
2.20362 20.4677 -1.39154
1.30771 20.0062 -0.317963
-0.818352 16.7776 -4.52121
-2.05621 18.9217 -3.34921
-2.08572 18.917 -1.79163
-2.75485 13.6999 -1.40327
-1.81796 14.5989 -0.00883101
-2.42844 15.8989 0.526109
-2.30495 19.1072 7.25669
-2.55855 18.2582 4.62963
-3.354 16.9789 4.14403
-5.79662 13.0023 6.32576
-7.12555 15.3178 6.37867
-6.1992 16.4766 6.77142
-7.09724 19.0452 13.1807
-6.75212 18.4363 10.6452
-7.43827 17.1653 10.2475
-11.7378 17.7582 16.1836
-11.1111 18.8411 13.6011
-11.0251 17.281 11.7041
-15.9155 16.5272 12.3407
-15.1036 14.9847 11.4242
-14.0111 15.4105 10.4841
-19.908 18.3648 8.44239
-17.2964 19.5701 7.89024
-15.0605 18.4425 8.45474
-10.6216 18.6557 6.83921
-11.3629 19.2892 8.04444
-12.1653 23.3801 12.111
-10.6824 22.8035 10.5218
-9.28104 22.1216 9.3033
-2.98899 21.192 12.4502
-4.28115 21.9852 10.7354
-5.42535 22.4123 9.17765
-2.2889 22.924 6.87908
-0.621976 21.5853 3.62836
-2.38252 22.135 3.22694
-7.1912 23.0935 2.31591
-5.99337 21.4853 1.95867
-7.61476 16.558 -1.77951
-7.13787 17.7281 -0.33322
-6.7401 19.0902 -0.800994
-5.15493 23.1365 -4.92717
-6.50147 20.1863 -5.34093
-7.64985 19.5491 -4.49363
-13.0984 18.7934 -9.59976
-11.6595 18.1141 -7.96139
-10.2441 17.7981 -6.56762
-8.29325 13.0669 -1.27515
-8.92064 13.2893 -4.17306
-8.8593 14.3014 -6.53637
-11.8028 9.63677 -11.0001
-10.2434 10.3776 -9.54514
-8.69381 10.9211 -8.42399
-1.64294 10.1194 -9.9941
-3.85313 10.5819 -10.3974
-5.6669 9.7223 -10.5118
-7.02849 6.82367 -17.2125
-6.96365 6.31904 -14.2046
-5.67409 6.374 -12.114
0.254578 4.05658 -15.7367
-1.63648 5.68023 -14.7161
-2.08143 5.40253 -13.2873
2.61776 4.09274 -8.03865
1.07695 3.89143 -10.2185
0.592736 5.18607 -10.7786
4.76781 11.032 -5.73298
3.9075 8.77779 -7.52263
3.51801 7.20368 -9.62213
7.33725 5.19652 -7.52442
6.63683 3.94825 -9.71593
6.0474 4.7624 -10.8639
3.72628 6.30898 -15.3372
4.68801 4.64829 -15.3877
4.69249 3.59596 -14.3067
2.39406 -2.75689 -13.2482
3.73468 -1.32805 -14.5133
4.73192 0.0961278 -15.5889
9.83473 -1.05069 -18.1416
7.6377 -1.46157 -18.7079
5.73119 -1.90231 -18.5642
0.859841 -1.8863 -21.8038
1.66016 -3.77587 -20.8087
3.01585 -4.5068 -19.5417
2.99408 -8.28088 -19.5051
5.1949 -10.7452 -13.2592
5.99658 -8.98873 -15.5115
6.3806 -8.28409 -17.8719
10.4215 -4.55083 -19.8443
10.7003 -6.45803 -19.2185
9.81184 -7.66421 -19.5301
12.43 -10.0504 -20.6577
15.16 -6.70314 -18.4318
14.8895 -8.65521 -18.2401
15.6846 -12.3827 -15.6491
15.601 -10.5134 -14.9618
19.638 -8.53581 -13.3099
18.2205 -8.18711 -13.5054
17.3889 -3.96444 -11.816
18.2236 -4.44833 -12.9093
20.0436 -1.24634 -13.6652
23.1651 1.51532 -11.6292
23.0799 -0.0702336 -11.6964
26.0141 -3.81545 -5.25117
25.1144 -2.63854 -8.13671
24.1831 -1.47149 -8.31423
23.657 -0.31309 -4.01323
24.4815 0.436972 -5.07901
28.178 0.417416 -1.61582
28.7488 0.0735601 -3.45808
28.2369 0.784977 -4.66726
31.5283 -4.13856 -7.60832
29.5077 -2.62857 -7.00949
29.5591 -1.24389 -7.57507
32.142 0.972943 -11.6916
31.1502 -1.11572 -12.0425
29.3658 -0.793766 -11.2819
32.5253 -7.30174 -13.1725
30.0662 -5.84953 -12.2199
28.0735 -4.41091 -11.6508
21.2224 -5.49911 -10.1991
23.5252 -5.46774 -11.478
24.6656 -5.7795 -10.6253
21.9411 -7.40813 -4.77233
23.2389 -8.14116 -6.57591
24.0422 -8.70643 -8.31024
25.5608 -13.1909 -9.00913
24.3309 -12.5955 -8.49128
18.6405 -16.8364 -9.60423
21.2025 -16.7921 -8.24723
22.9192 -15.5786 -6.81653
22.4079 -16.2844 1.31779
21.9946 -17.5539 -1.29287
22.7047 -17.7078 -3.67573
24.5259 -23.9534 -3.72168
24.1314 -22.0296 -3.64173
22.8251 -21.4593 -4.16055
19.8305 -23.8357 -5.40176
19.5924 -23.4031 -3.62243
17.1341 -21.4721 2.0301
17.9101 -23.1968 0.66588
18.687 -24.8333 -0.236225
22.3107 -27.4686 -1.70401
20.5904 -28.8417 -0.134901
19.0962 -28.6341 -0.29992
17.4174 -29.581 4.11303
17.019 -29.92 2.69771
10.6565 -32.4002 0.876331
12.9616 -32.2998 2.16425
13.3802 -30.8751 2.46275
9.74313 -25.6178 7.63364
10.4119 -27.1344 5.2953
10.4373 -29.5156 4.35352
8.16564 -29.9841 8.19824
7.31518 -31.9758 6.65196
7.31991 -31.4367 5.22819
-0.188565 -27.586 7.75664
2.46845 -28.4959 6.63084
4.32111 -29.1771 5.08041
3.74564 -27.9436 0.906111
5.19484 -26.2467 0.966659
5.65962 -26.4256 2.76009
8.86921 -22.3312 7.30503
7.97749 -22.7989 5.13097
6.24608 -23.6766 5.39727
1.65524 -23.1083 10.4822
2.13513 -22.9775 8.20236
2.67827 -22.9957 6.28221
0.761887 -20.0893 2.02003
-0.551848 -21.6614 3.01166
-0.484461 -21.163 4.99773
-0.371615 -15.9379 7.31143
-2.29993 -17.1732 7.2635
-2.9334 -19.0386 6.93539
-7.68168 -19.6946 7.60508
-6.71236 -19.6026 6.50084
-9.31778 -18.8042 2.64103
-8.61207 -17.9374 3.67948
-10.6868 -13.6308 2.97899
-10.4227 -14.6259 4.11499
-12.4827 -14.5115 8.32363
-12.9736 -14.3008 6.99372
-17.2406 -13.1457 6.26034
-16.1858 -12.5035 6.99621
-17.3072 -8.13442 9.81331
-18.021 -9.91598 9.05453
-21.3712 -9.92398 7.35538
-20.6695 -10.2961 2.9806
-20.6796 -11.4967 4.0198
-18.2253 -14.0329 2.67878
-14.9949 -15.9165 2.9152
-12.6506 -20.5679 4.57511
-13.6649 -18.7487 6.56152
-14.9396 -18.0047 6.1434
-16.6695 -15.9374 9.95963
-17.3495 -16.4818 8.59478
-24.4081 -14.6809 7.88666
-21.5155 -15.2719 7.82006
-20.6064 -14.7574 8.94933
-21.4551 -9.86874 11.4193
-23.5323 -11.5643 11.1576
-23.1883 -12.9738 11.2489
-28.1521 -17.8299 14.5152
-27.1181 -16.0592 13.6384
-26.38 -14.5748 12.5905
-26.0371 -10.5308 18.6401
-25.3084 -11.5783 16.3126
-26.525 -12.1683 15.5395
-33.3738 -9.87237 15.3581
-31.1286 -11.1087 16.1536
-30.0126 -10.6836 15.1953
-27.8703 -5.00823 19.1168
-28.3063 -6.2255 17.2099
-28.1963 -7.42496 15.7442
-28.9301 -9.26345 7.92304
-27.2443 -8.95897 10.3661
-26.1838 -7.98791 12.562
-20.6398 -4.18183 15.509
-21.8227 -5.23235 12.8745
-23.3573 -5.99254 10.9757
-23.4913 -3.32338 6.3236
-24.0065 -5.12635 6.18249
-23.2025 -6.03778 7.14244
-19.1561 -7.67227 4.96464
-19.7718 -6.28053 5.53402
-14.8393 0.457321 5.50748
-17.134 -0.994174 4.37958
-18.5201 -3.12689 3.89265
-22.2541 -6.42 -1.54869
-20.2341 -4.75055 -0.216463
-18.225 -3.34904 0.0587789
-16.3972 3.18527 1.14089
-16.6826 1.3249 -0.242053
-17.153 -0.0906679 -1.58572
-19.0386 -3.24183 -4.9194
-18.0103 -1.52491 -6.18653
-16.4329 -0.809741 -5.32948
-15.4931 7.33691 -7.12257
-14.619 4.88662 -5.67661
-14.3807 2.36641 -5.33372
-6.83965 -0.434448 -7.58205
-8.4984 1.45761 -5.92213
-10.5149 2.43899 -4.81782
-12.4967 6.45748 0.724109
-10.8157 6.13026 -1.71342
-8.84452 5.39261 -3.20183
-3.49497 8.16586 -5.69773
-5.1485 7.98096 -4.68532
-5.33295 6.96299 -3.4627
0.67914 7.89319 3.84301
-1.51531 7.51698 1.21964
-2.53003 7.61328 -1.17072
1.23176 6.82878 -2.02975
5.71654 8.91483 -3.26613
5.73489 8.63769 -1.40873
4.32152 8.64016 -0.748311
2.66026 11.7283 2.83795
4.02083 11.7579 1.46903
6.31437 15.665 -0.474251
6.47496 14.8354 1.26803
11.705 17.292 5.30924
9.74126 16.261 5.03533
8.18418 16.7612 4.00576
5.03412 20.7945 5.43471
6.69759 20.1719 4.78684
10.9443 21.7753 6.02081
10.0361 21.7431 4.37713
8.81181 23.7678 -4.25378
9.23208 23.6699 -1.33085
9.8216 22.0595 0.568382
11.022 15.3988 0.629468
10.5394 17.3167 0.176244
11.4043 18.6197 0.244382
15.7841 21.345 -0.252081
15.9727 19.339 -0.567108
14.8422 18.5371 -1.18594
18.0341 14.8712 -2.45333
14.1868 15.9151 -5.50231
14.9332 14.2881 -3.21383
15.946 15.0975 -2.35846
timestep
12.891 27.1721 11.0238
16.2092 24.7253 8.11429
14.0849 26.2692 8.7257
12.4669 27.0438 9.58678
9.00578 21.1043 6.19187
9.67473 23.0067 7.45699
9.91324 24.7237 8.35591
6.76165 25.0595 13.9597
6.7928 25.6886 11.7735
7.11314 23.9853 10.7892
8.95014 17.7087 10.8528
7.55423 19.4365 10.3396
6.0745 20.4767 9.64702
3.95204 18.508 17.3358
3.9478 19.2598 14.4939
3.27857 19.5432 11.9983
3.60136 23.5199 8.54128
1.91167 23.7003 10.6357
1.12771 22.5022 10.8217
-0.167747 25.0184 6.67002
0.158156 22.4329 6.14567
-0.261136 21.5998 7.32914
0.150811 15.8005 6.89686
-2.04716 17.2429 6.37142
-1.78546 18.6437 5.70356
-0.729117 19.2856 0.912427
-3.37517 19.2646 1.5536
-3.90121 20.0373 2.8015
-10.1873 16.6204 2.47385
-7.67868 17.429 2.42273
-7.35853 18.7287 3.23663
-7.40455 15.1103 7.18312
-6.10005 16.5313 7.14015
-6.33675 17.9674 6.85779
-2.97431 23.8047 9.52901
-5.02269 21.8439 8.93009
-4.6015 20.3298 9.16709
-1.36383 17.7254 10.6745
-2.54504 18.7551 12.7903
-2.82684 20.2231 12.4914
-0.302869 25.9526 16.1579
-1.5897 24.0104 14.6814
-0.860215 22.6699 14.6802
-4.74145 21.4917 21.871
-2.32002 21.6371 20.1781
-1.47678 20.9994 17.8503
1.24097 17.0637 17.8703
-0.527961 16.3955 17.3561
-1.28619 17.4227 16.6156
-1.31801 10.7099 14.9355
-3.02966 13.153 15.352
-4.20867 15.383 15.1052
-6.797 18.8096 12.4817
-6.4816 18.3299 13.9733
-7.42977 19.0394 20.2267
-8.41767 19.3193 18.0924
-9.30369 19.3578 16.3298
-8.03399 25.6728 14.1778
-9.35201 23.7999 14.5625
-10.5967 22.3472 14.5536
-12.4484 20.6167 11.7282
-11.6988 18.6157 8.40919
-10.6046 20.115 8.40606
-7.94091 22.9472 5.21796
-9.88322 22.7184 5.59167
-14.2347 26.8152 3.02132
-12.7367 26.1282 3.89804
-12.4329 24.7527 3.69107
-7.16012 22.3749 -1.92876
-8.99739 22.9508 0.832724
-10.4974 23.4823 0.656207
-11.6875 16.8742 -2.68971
-11.7428 18.793 -1.35422
-12.3683 20.3182 -0.3364
-20.1079 20.7357 -0.495206
-17.5786 19.7041 0.760853
-15.3095 18.6215 1.40186
-15.4678 11.9881 1.8977
-13.8388 13.2458 0.972929
-14.6142 14.9681 0.493933
-17.4765 15.2509 -5.97713
-17.3853 15.1769 -3.63857
-17.2117 13.8989 -2.2129
-24.0998 12.327 -2.54066
-21.2952 11.1447 -2.68108
-18.8203 10.6948 -3.43921
-15.1204 9.6074 -9.75504
-16.6865 10.6215 -7.76146
-16.3498 10.2585 -6.3558
-9.18768 10.2855 -4.92716
-11.7299 9.45808 -4.99091
-12.4568 9.94072 -6.19101
-8.97525 13.1787 -12.8564
-10.4373 11.5219 -10.8691
-10.8726 9.33323 -9.52797
-7.61087 3.23548 -11.6137
-9.2416 5.38631 -11.5987
-8.61027 6.80683 -11.331
-3.09194 8.16804 -14.7441
-4.42359 7.76031 -13.3505
-5.73059 6.96869 -13.6137
-6.12653 0.729071 -16.5666
-6.29569 2.83219 -17.4733
-5.26152 4.07136 -16.2814
-0.0510817 4.59857 -14.1656
0.00459835 3.2111 -16.0891
-1.79298 2.8559 -16.6953
-4.28505 0.00552265 -20.7779
-2.38427 -1.05505 -19.9857
-1.25044 -0.472086 -18.4511
2.11145 -2.17954 -17.6961
5.79309 4.8378 -19.2071
4.23898 2.78368 -17.6911
3.43956 0.93547 -16.0829
5.41451 -1.07773 -11.4356
4.64877 0.721183 -11.3874
3.40449 1.18655 -12.264
1.73906 4.09839 -10.7586
4.12927 4.7502 -6.01994
4.33654 3.95751 -7.84338
8.72522 1.74592 -9.54361
7.26057 1.67032 -8.2078
7.03525 -2.18366 -5.66382
8.04513 -1.02364 -5.55922
11.5798 0.19216 -3.18915
11.5178 -1.02558 -4.06687
13.492 -4.01306 -2.86331
17.9797 -3.46521 -1.42164
16.8391 -4.36307 -1.06417
15.1939 -5.58486 6.52392
15.5601 -5.83491 3.32148
16.2405 -4.62891 2.69907
18.0953 -2.31928 6.23787
18.7005 -3.26337 5.19149
22.4201 -8.09459 7.80937
20.9484 -6.86654 7.35105
20.6865 -6.429 5.89737
18.3763 -10.0996 7.8392
17.0785 -9.30343 5.60266
17.9483 -8.66957 4.5962
17.7483 -10.9935 -2.58191
17.4186 -9.76702 -0.588292
17.1297 -8.57005 0.884474
10.9109 -12.0011 -2.38802
12.1617 -10.1722 -0.455334
13.4231 -8.34437 0.764414
12.0793 -2.42882 4.05144
11.5304 -4.24914 2.26839
11.7952 -5.64833 2.86588
8.88405 -5.13864 9.31603
10.157 -4.91764 7.39819
9.61044 -6.1291 5.87129
5.1703 -5.4242 6.15355
5.93904 -6.71396 6.46046
0.212822 -6.78996 3.2483
2.44322 -8.87565 3.36345
4.55411 -9.68865 4.6387
3.55678 -14.5599 9.16056
5.44122 -14.0969 6.91565
4.89922 -13.4702 4.53626
6.96315 -13.8785 -0.543857
5.08656 -14.1955 -0.264802
4.55825 -14.8183 1.02471
2.53627 -17.7591 -0.495666
3.97484 -18.5116 0.326806
9.7641 -20.7295 2.39729
8.11103 -20.6422 0.860442
6.9517 -20.7873 -0.733233
4.52058 -20.3793 -4.85273
6.9403 -21.5563 -5.10199
7.30677 -22.5103 -3.97534
11.9014 -23.5738 -5.39745
10.6258 -24.1779 -4.94307
9.46897 -30.8464 -2.92577
9.72028 -28.4898 -4.04402
10.8689 -27.6055 -3.43123
15.5887 -25.0159 0.574752
15.0977 -27.9264 -0.0743408
13.9044 -29.2946 -1.95363
17.5785 -31.5673 1.01704
16.9093 -32.3837 -1.49029
15.4415 -32.67 -1.67381
17.3489 -35.2709 5.88764
15.7197 -34.3214 3.61726
14.1056 -34.1791 1.60857
11.0072 -34.0047 -0.926279
9.30706 -34.625 0.409004
10.3245 -34.5228 2.00112
9.24266 -34.7758 8.58961
8.79874 -33.9572 6.41785
8.37316 -35.3832 5.25577
8.04914 -41.1925 8.01439
7.13068 -39.6851 6.44821
6.10984 -38.3133 5.51527
0.56141 -36.1997 10.3247
1.92642 -36.4649 8.49169
3.19483 -36.3777 6.90132
5.65363 -35.6576 1.19588
4.51191 -34.0471 2.29552
3.56653 -33.7888 4.01791
2.61241 -29.1935 4.0913
1.9673 -30.4428 3.5537
-1.82221 -28.0183 2.03028
-0.621619 -28.6529 1.46486
-0.111201 -27.419 -3.03662
0.692684 -27.1673 -1.84155
3.96725 -24.0453 -3.00955
2.47705 -23.9863 -2.55022
-0.13646 -20.1583 -3.57108
0.891823 -20.996 -4.40011
1.91924 -20.4916 -9.22026
1.86048 -19.4325 -7.58438
1.3526 -15.7383 -8.12448
-1.94534 -15.4669 -11.4631
-1.67652 -14.5641 -10.2706
-3.84301 -14.8388 -7.09797
-6.49199 -12.2363 -6.44401
-8.4697 -13.2528 -10.9919
-10.073 -14.148 -8.72052
-10.0609 -13.2745 -7.38988
-11.8964 -16.7957 -5.45974
-11.7198 -15.4531 -4.86306
-8.78302 -16.0116 1.87009
-9.14938 -16.1463 -0.897849
-9.81935 -14.9377 -1.66145
-6.93409 -8.72642 0.928671
-8.40534 -10.8103 0.299607
-7.70138 -12.0744 -0.11684
-2.29554 -8.97928 1.69267
-3.62048 -10.8477 2.08349
-4.69588 -12.4934 2.21979
-8.19299 -13.4073 8.49452
-7.34888 -12.2425 6.21291
-6.91294 -13.3635 5.18428
-10.2877 -19.6157 5.88331
-8.97334 -17.4736 6.71545
-9.28952 -16.3661 5.65543
-16.6128 -14.6105 6.56505
-14.7177 -15.4705 5.59746
-13.0067 -16.2588 4.95264
-11.0855 -22.8198 2.06332
-11.4462 -19.8882 1.86079
-12.4674 -17.5949 1.50421
-10.9823 -11.3403 3.61738
-12.8011 -12.5217 1.63545
-13.5874 -14.3113 -0.223698
-17.4589 -16.1452 -2.82779
-16.9859 -14.4563 -3.69864
-15.6136 -14.0056 -3.38433
-14.8997 -10.7761 -6.8233
-15.2876 -10.7941 -5.38129
-19.9834 -3.96988 -2.8357
-18.0677 -6.2665 -2.6477
-17.1473 -7.44659 -4.76002
-17.9852 -5.31853 -12.2665
-17.8975 -3.99219 -9.51554
-17.3144 -4.56081 -7.15236
-14.2151 -1.3589 -7.89074
-15.0188 -0.296036 -5.92275
-16.8463 -1.08895 -5.66449
-21.9523 2.93947 -3.20342
-20.1981 2.33683 -4.57385
-18.6078 2.21933 -5.81488
-14.5264 8.59843 -1.18386
-15.1341 6.56866 -3.21787
-16.0317 4.98864 -5.06001
-14.2744 6.38019 -12.4715
-13.9435 5.77152 -9.62947
-12.8744 5.27438 -7.4213
-9.50322 1.87397 -2.07319
-9.11698 3.55821 -4.49897
-9.31394 5.35649 -6.32167
-4.79916 9.52402 -8.37719
-5.8223 8.50847 -7.19084
-6.21909 7.05947 -7.60965
-2.16997 0.754291 -13.365
-2.83144 3.0221 -10.7609
-3.51773 4.93532 -9.24061
-0.448998 7.01972 -8.62398
2.37081 11.1117 -10.2192
3.53151 9.6125 -9.9167
2.72731 8.22848 -10.2541
5.00212 4.9364 -13.5813
5.17846 5.86855 -11.8296
8.4322 6.55445 -7.86383
7.83291 7.49025 -9.45672
9.88433 13.664 -8.90857
8.96654 12.5706 -10.6395
9.79352 10.7706 -10.335
14.3346 9.71946 -11.1068
13.4533 10.4794 -9.53669
15.611 10.4021 -5.28314
15.1679 11.8611 -6.39232
14.6735 19.3862 -4.83602
15.7209 16.63 -4.8581
17.3916 14.7907 -5.42549
22.6416 14.2982 -6.14106
22.0301 14.9436 -4.45741
20.8149 14.2215 -3.74168
19.4213 10.748 0.723296
21.0822 11.8528 0.536027
21.1147 13.2848 -0.0769816
23.1088 17.5608 -0.187066
24.5102 13.1261 3.35428
24.7573 15.357 1.46463
23.39 16.0528 1.09839
timestep
-2.15442 27.2818 1.11533
-0.232333 30.2558 -1.22714
0.113503 28.5863 0.726138
-0.924443 27.1032 0.36402
-2.31051 28.8257 -6.36974
-1.21189 27.5997 -4.70437
-0.2906 26.3196 -3.55728
7.05011 27.9867 -4.04522
4.97404 27.0644 -4.15778
3.37836 26.0048 -4.24846
3.88197 24.1289 -7.32748
4.26067 22.1241 -6.20802
3.43544 22.1211 -4.45709
8.96239 17.8676 -1.73698
6.18952 18.6868 -2.31284
3.69453 19.1742 -2.1295
2.00135 24.2364 -0.916258
1.6351 22.4478 1.08811
1.40636 20.8453 0.581789
-2.7255 23.1939 0.498956
-2.16942 21.6078 -1.74521
-1.38103 20.4897 -1.42312
-3.76438 14.0934 -5.46119
-3.36091 15.8216 -3.38378
-3.07056 17.2945 -3.82617
-3.0034 19.3996 -8.88165
-4.98987 18.3214 -7.51853
-5.06942 18.6443 -5.93652
-10.9742 14.0601 -4.82388
-8.49862 15.011 -5.56713
-8.31166 16.4844 -5.10797
-8.47168 13.8282 -0.956379
-7.21238 15.3493 -1.19126
-7.55731 16.6063 -1.84514
-6.25341 22.4465 -2.55275
-6.959 21.776 -0.130033
-6.24896 20.4087 0.0789682
-1.39948 17.6792 1.87119
-3.67882 18.5925 2.8504
-4.1867 19.9696 2.56376
-1.52978 26.7318 5.00753
-2.90717 24.5459 4.32418
-2.29099 23.2147 4.65217
0.391088 27.1907 10.8782
0.282942 25.3409 8.78666
-0.588584 23.1544 7.68184
1.56239 19.4268 10.3317
1.31583 18.8304 8.52257
-0.0411089 19.3116 7.91901
-4.47211 18.5365 15.2394
-3.81799 18.1876 12.2192
-3.16612 18.8948 9.79205
-6.31497 18.2042 5.98443
-5.7837 19.4116 7.02482
-7.15604 23.9614 9.59729
-7.73218 23.9964 7.38245
-8.44153 22.0995 6.95509
-6.46935 25.9328 1.92265
-7.61459 24.2476 3.03965
-8.897 22.8351 3.57163
-11.7578 19.8198 2.53348
-12.696 16.3551 0.62628
-11.9229 17.6131 -0.446844
-10.0927 21.2217 -3.22379
-11.2473 19.4816 -3.39733
-15.0109 18.0409 -8.57512
-14.3058 18.9597 -7.04849
-12.872 18.525 -6.54788
-8.13659 19.7304 -12.5609
-9.45842 19.2862 -9.46095
-10.571 18.375 -9.3961
-7.54681 12.2023 -10.4215
-8.08513 14.265 -9.43322
-9.9535 14.7191 -9.37795
-15.6953 15.9941 -11.413
-14.6777 13.4007 -10.5607
-13.0439 12.0793 -9.17113
-13.731 5.40752 -5.0331
-13.7367 7.06257 -6.55409
-13.6084 8.30896 -8.17882
-15.162 9.58694 -12.5546
-13.3418 8.37683 -13.0925
-13.6602 7.04344 -11.5636
-18.2984 2.52589 -13.5253
-15.4416 2.49938 -12.6453
-13.2257 3.49701 -12.8733
-13.6538 2.82729 -18.1069
-12.4771 0.836241 -16.8134
-11.6517 1.50858 -15.6396
-4.3227 2.04097 -15.7375
-6.89523 1.4981 -15.2214
-7.88194 1.50803 -16.3693
-1.36555 -0.164037 -22.2265
-3.70513 0.666745 -20.6987
-5.80343 0.0555387 -19.3137
-7.27007 -5.33839 -18.1963
-4.80381 -4.54889 -17.8744
-4.65066 -3.06076 -17.4104
-0.0329896 -1.83835 -12.7167
-1.54727 -2.13245 -13.9804
-1.4481 -2.82729 -15.2734
1.17448 -4.94672 -20.3827
1.13012 -5.39963 -18.1265
1.03872 -5.55044 -16.1981
6.25527 -1.28173 -16.316
5.00779 -2.93378 -15.1577
3.84038 -4.16154 -14.1262
5.87542 -4.19868 -8.352
4.84122 -5.84257 -9.61471
3.65032 -4.57108 -10.3196
2.66444 -1.43072 -8.3728
5.32677 -2.7715 -0.563352
4.50686 -2.31713 -3.38531
2.59094 -1.19566 -4.43115
0.346924 3.64869 -3.35337
1.64463 2.79702 -2.10525
2.87746 1.97332 -2.48196
5.44368 2.48603 0.281762
2.57865 0.0990086 3.9622
2.84099 1.68903 2.8315
1.59802 6.33921 2.68399
1.24306 4.97312 4.06453
-1.35564 4.99004 7.85599
-0.929695 6.10612 6.93418
-2.77014 10.0045 8.89959
-1.59799 9.11407 9.13714
-0.895733 9.05083 12.8538
1.83532 6.32636 15.3529
1.11323 6.03486 14.0158
-0.157754 -1.61393 13.6938
-0.0478533 1.63345 14.495
1.11201 2.26307 13.7479
3.94976 0.14965 10.6781
2.94569 1.2838 10.6039
0.0228637 -2.97975 7.99558
-0.595958 -1.4522 9.20872
-0.283632 0.0730992 9.0685
-4.24063 -1.60464 11.3864
-3.42385 0.593051 12.6324
-2.61574 1.44577 11.679
-6.11886 7.31413 13.739
-4.28688 5.9664 13.5315
-2.54964 5.03061 13.2317
-4.9358 8.00386 18.4681
-3.93055 5.15207 17.9719
-2.16609 3.73212 16.7691
-3.37183 -3.01309 19.1519
-3.63858 -0.808083 17.657
-2.43623 0.0401423 17.8092
1.46321 -5.17244 21.0341
0.745128 -3.91997 19.2857
0.0836055 -2.73014 17.8729
2.60011 -4.48766 14.212
1.27266 -4.9236 14.8927
-3.76464 -12.0032 13.8899
-1.30981 -10.332 14.0806
0.342556 -8.5247 13.937
7.8116 -10.5095 15.287
5.44541 -10.4173 13.535
3.57257 -9.5239 12.0245
5.55341 -6.90014 8.05506
4.38217 -8.24675 7.38169
4.24852 -9.44428 8.31225
5.01725 -12.1189 5.44154
6.45931 -11.8255 6.21415
13.7202 -9.9496 5.15151
11.733 -10.963 4.80481
9.95072 -11.6144 4.41394
8.79363 -14.0942 -2.19969
8.97901 -12.9996 0.242563
10.0962 -13.5681 1.1276
14.7935 -12.8339 0.198085
13.8161 -14.0148 0.654261
17.2106 -19.9184 3.07625
16.1216 -17.9786 1.51905
15.9238 -16.7399 2.34168
19.3592 -14.158 10.0784
18.253 -15.2896 7.50899
18.2261 -16.3329 5.20185
22.4382 -15.7831 7.16655
22.5513 -17.7361 5.33121
21.2038 -18.6165 5.11247
24.9321 -24.3965 9.89492
23.1732 -22.5571 8.49061
21.0688 -21.2706 7.74744
17.1402 -23.0526 6.34284
15.9868 -22.4665 8.24733
17.5134 -21.3396 9.01789
19.1468 -16.2355 12.8739
18.2679 -18.3673 12.5027
17.2947 -20.0953 12.5918
17.5947 -21.8276 18.2324
16.1795 -22.2274 16.4393
15.1493 -22.4814 14.7967
11.3088 -27.2617 10.7843
11.505 -25.6493 12.396
12.0028 -24.33 13.7668
7.55784 -20.4381 15.4979
8.52011 -22.3538 15.9322
8.56062 -24.2443 15.3325
4.72644 -26.0911 13.3241
5.94416 -25.4489 12.8606
5.69154 -20.706 11.8737
4.90348 -22.0031 11.6554
1.84747 -20.6767 8.19169
3.15728 -21.4281 8.24138
4.09468 -20.7344 3.68552
4.78709 -20.347 5.05474
8.14633 -17.5349 3.86574
6.61146 -17.1622 4.1057
4.53232 -15.1876 0.0494858
4.56191 -14.7439 1.93656
1.30428 -12.9273 2.71521
-3.2108 -13.7763 4.02698
-2.52603 -13.5627 2.7436
-3.28036 -10.1801 1.30487
-6.71601 -10.1203 -0.349142
-9.40122 -9.56392 -4.65041
-7.37678 -11.6294 -4.66098
-7.36267 -12.4049 -3.37197
-2.93043 -14.1425 -3.69272
-4.31508 -14.7041 -3.57493
-3.36271 -18.46 2.55233
-2.95462 -16.5006 0.47862
-4.21637 -16.1617 -0.0986441
-9.97334 -16.0814 3.98804
-7.64857 -16.4573 2.85464
-6.71523 -15.3272 2.65685
-9.72889 -10.4231 5.0601
-8.18428 -11.9136 5.78394
-6.6334 -13.1403 5.86891
-8.94886 -17.5284 10.9183
-8.93791 -15.7207 8.9825
-8.1057 -16.0157 7.76555
-4.88459 -20.2274 7.24113
-7.47148 -20.5766 6.78221
-8.21575 -19.4494 6.03
-15.2191 -21.1897 8.42844
-13.4535 -20.5176 7.2341
-12.0027 -20.0317 6.09684
-12.3673 -23.0169 -0.819926
-12.3144 -20.5714 0.827715
-12.9968 -18.9065 2.52623
-12.6274 -11.9762 4.02453
-14.2248 -14.2933 3.08936
-15.2503 -16.033 1.57035
-18.9502 -14.7671 -1.99799
-17.58 -15.8014 -2.81928
-16.2489 -15.4559 -2.16415
-13.2782 -12.6814 -4.49506
-14.5453 -12.4367 -3.64615
-19.0722 -9.28538 -0.424766
-17.2334 -8.33284 -2.45044
-15.7059 -8.94599 -4.34456
-11.111 -9.46615 -11.9787
-12.8414 -8.52864 -9.64591
-13.741 -7.61766 -7.44063
-12.6158 -3.10537 -3.31358
-13.2493 -3.55266 -5.39603
-14.0069 -3.99565 -7.18791
-17.6151 -2.33071 -13.5709
-16.3541 -1.92105 -11.6732
-15.1439 -1.69514 -10.1391
-18.6757 3.5121 -6.70836
-15.872 2.61536 -7.48151
-13.9309 1.32164 -8.6865
-12.4613 -2.65764 -13.6321
-11.2045 -0.49576 -12.1534
-10.485 0.812871 -10.2443
-7.1952 5.48308 -5.43869
-7.5529 4.83061 -8.41408
-7.45587 3.06342 -10.1425
-1.76312 3.88351 -13.3982
-3.3659 4.13261 -12.2789
-3.78187 3.03838 -11.2104
-1.97557 -0.710989 -4.20322
-1.07469 0.31524 -7.46323
-0.580108 1.8937 -9.44468
2.75633 3.37649 -10.5492
6.78841 3.02522 -13.6098
5.72286 1.35242 -13.6663
5.06893 1.11109 -12.3362
8.13401 -2.42368 -10.9445
7.9412 -0.558951 -10.5479
11.0032 2.2683 -7.47256
10.9451 1.10764 -9.04933
15.1901 -2.12764 -11.8661
15.4554 0.160301 -11.5936
14.6385 0.342378 -9.84131
15.1022 -0.490617 -4.77206
16.1864 -0.108144 -6.31946
20.483 0.76787 -8.5649
19.7638 -0.714847 -7.6355
24.8204 -6.21319 -10.6151
23.0546 -4.65243 -8.81688
22.173 -3.40408 -6.76058
23.7349 -0.835148 -1.82108
25.0431 -1.6002 -3.04845
24.861 -1.65936 -4.51931
28.0118 0.292656 -8.89318
28.6004 -0.0239444 -7.10107
28.3638 -1.17763 -6.12872
33.1925 -0.877021 -3.69389
29.0133 -2.80959 -1.09447
31.3289 -2.98338 -2.90051
31.3255 -1.84431 -3.95376
timestep
-10.2572 26.2494 27.9653
-10.7002 21.6661 28.869
-11.8734 23.9549 28.4093
-10.1261 24.7742 27.9109
-7.17923 19.7637 22.8407
-8.47882 21.3305 23.9795
-9.24708 22.9995 24.7052
-16.1366 20.6651 25.3368
-14.1965 21.7962 24.476
-12.7894 22.7469 23.4532
-17.577 24.1021 19.9058
-15.3575 24.2134 20.2985
-14.5484 25.5127 21.5462
-19.173 28.212 27.7362
-17.461 28.0244 25.2557
-16.1827 28.648 23.0701
-12.2867 26.0758 24.8841
-12.4771 28.4853 26.0959
-13.0548 29.5274 25.1372
-8.60066 27.3885 23.1317
-10.416 27.8965 21.2413
-11.3674 29.0434 21.6286
-16.9724 31.439 17.9067
-14.695 31.1723 19.0879
-14.0927 29.7267 19.0816
-12.212 24.8948 16.5511
-13.1864 27.1455 15.4103
-12.6437 28.377 15.8395
-15.4112 32.743 10.7753
-14.8034 31.017 12.7732
-13.3344 31.0289 13.23
-14.5991 36.3683 16.2308
-14.8699 34.4472 16.1738
-13.4789 33.8157 15.8912
-7.76019 33.9891 16.01
-9.37029 34.4951 18.3105
-10.6553 33.6314 18.4552
-13.3402 36.9747 23.7642
-12.7484 36.3735 21.2546
-13.127 34.9976 20.8403
-19.6572 32.821 22.9964
-17.031 33.0313 22.8024
-16.667 34.2554 21.8691
-18.0577 40.2674 28.2718
-17.2558 38.6801 25.9007
-16.9718 37.6156 23.5695
-18.2274 41.1731 20.1668
-17.1579 39.8346 19.2727
-16.17 39.1675 20.2091
-8.81931 37.8662 22.6687
-10.6153 40.0195 21.5739
-12.7833 40.4546 20.1753
-10.7197 43.0038 16.693
-11.594 41.7585 16.734
-14.1639 38.7699 10.8449
-12.5434 38.9122 12.6192
-10.926 39.4354 13.7825
-4.22658 38.1595 13.455
-6.25168 38.8594 12.5567
-7.96059 38.7625 11.6655
-7.5757 37.6215 7.99842
-8.4967 33.9054 7.48816
-6.69271 33.9002 7.96429
-2.01505 34.7036 8.90736
-2.99029 33.2228 8.13844
-1.91384 29.9283 4.58044
-0.611309 29.7613 5.92969
-0.989535 30.1311 7.37983
-1.37265 25.8739 11.8542
0.946101 27.8493 10.8422
1.26397 27.7272 9.40461
3.18637 23.7029 4.65111
4.21003 24.0053 6.67834
2.94692 24.6144 8.03383
-2.54936 21.0909 9.4449
0.136345 21.3123 10.732
2.54255 21.4037 10.0232
8.58343 16.8606 8.71372
6.58678 18.0232 8.56983
5.0315 19.0694 8.29343
3.9942 20.432 2.47516
3.94831 18.2977 3.25202
4.11355 17.4217 5.03304
-1.95075 13.6145 2.98118
0.884516 13.2553 3.90362
3.36246 13.8972 3.72832
5.13425 9.09309 5.46205
5.93818 10.0811 3.11718
4.83217 10.793 2.44268
-0.0832782 6.27637 -0.706582
1.52721 8.37975 -0.0593099
2.81612 7.96008 0.662056
8.10427 9.58699 -5.45097
6.67042 8.65213 -3.02719
5.5276 6.89814 -1.73201
9.35751 1.01072 0.245686
7.47289 2.67291 -0.732914
8.08152 4.12156 -0.993919
14.1989 6.37026 -2.14261
12.6515 5.47116 -1.23014
11.7777 4.6356 -1.98211
11.4483 4.13167 -6.04452
13.5612 3.13835 -6.16927
13.6478 2.40416 -4.38389
20.0915 3.79101 -0.882985
18.4189 2.30274 -1.63164
16.8048 1.55979 -2.53627
17.9242 -4.86583 -3.13864
16.2189 -3.3231 -3.46519
16.3919 -2.17505 -1.89981
16.8054 -4.0764 1.35691
17.6367 -8.1869 4.98019
14.869 -7.14082 4.45114
13.6767 -6.0232 2.4432
7.54889 -7.13244 -0.161135
9.37942 -7.26484 0.353752
10.0569 -6.67517 1.5767
8.07149 -8.30754 4.32063
5.18056 -11.3636 7.55232
5.29289 -10.4191 5.80709
1.7294 -10.6234 3.08056
1.52051 -10.4675 5.02603
-2.93663 -10.4759 6.56078
-1.83216 -11.5732 6.34352
-3.43285 -16.0449 6.6774
-3.28559 -14.9161 5.56998
-5.95915 -15.601 3.02387
-9.97648 -15.405 5.90293
-9.41071 -16.0489 4.58463
-11.6809 -18.7219 -0.537243
-13.2245 -17.9826 2.22491
-12.7589 -16.7171 2.93431
-15.4312 -13.5668 4.55381
-14.8243 -14.6722 5.40184
-19.7664 -17.0673 6.09597
-18.006 -17.9816 5.87549
-16.7829 -17.588 6.80128
-13.386 -23.4013 4.49209
-14.9201 -21.3426 4.80921
-14.3523 -20.2826 5.74645
-8.77257 -23.4487 7.35035
-9.78319 -21.8628 6.02312
-10.6077 -20.2757 5.10985
-10.5923 -25.86 -0.631357
-9.21295 -23.7141 0.884625
-9.19754 -21.2006 1.7467
-6.05119 -16.2815 -2.11312
-6.82565 -18.4519 -0.731106
-8.14953 -19.1006 -1.19344
-11.5292 -17.7061 -8.06638
-10.1369 -18.0415 -6.22765
-8.80549 -18.6396 -5.0108
-4.69994 -20.0722 -7.13505
-6.02199 -19.4208 -7.61895
-1.06287 -18.667 -12.1665
-4.04417 -18.2783 -11.6352
-6.18775 -19.4673 -11.4111
-10.7982 -20.4844 -15.8639
-8.07374 -21.6668 -15.9245
-6.35349 -22.2178 -14.1036
-6.71969 -27.3194 -15.1463
-4.88474 -26.7024 -14.5621
-4.29618 -25.3428 -14.9831
-1.11794 -26.147 -17.0794
-2.37679 -25.2539 -18.123
-7.79024 -24.002 -22.1987
-5.68152 -24.9579 -21.9359
-4.02834 -26.0544 -21.5204
1.21302 -27.305 -26.3297
-0.334663 -25.7905 -24.716
-1.135 -26.7033 -23.7013
1.91546 -30.4379 -24.2349
1.59312 -29.3908 -23.2046
2.93595 -25.8042 -19.4849
4.51116 -27.8882 -19.7883
4.59049 -28.5893 -21.2176
8.88151 -28.5153 -25.6024
9.58364 -30.1296 -23.2305
7.43672 -31.0209 -22.2069
8.86043 -36.0572 -21.9081
7.06324 -35.1737 -20.247
7.26971 -33.8089 -19.6701
13.8654 -37.5913 -17.3323
13.107 -34.8887 -18.28
10.8574 -33.8225 -18.1641
8.90392 -29.1003 -18.5964
9.82086 -28.9501 -16.492
11.2727 -30.3035 -16.9973
17.7013 -31.2093 -19.2281
16.0991 -29.831 -18.2493
14.8253 -28.7714 -17.2041
11.1253 -23.1158 -20.9945
12.4077 -24.4607 -19.6554
13.3591 -25.4642 -18.224
11.8943 -21.3777 -11.9454
11.8206 -22.8695 -13.7333
11.3919 -23.9423 -15.2775
7.58408 -24.4925 -19.4183
7.04344 -24.128 -17.2135
7.83174 -23.1747 -15.7383
4.99713 -21.5187 -12.9067
5.55864 -22.8794 -12.7472
1.67093 -24.8747 -14.2996
2.95838 -25.4776 -13.857
1.93121 -30.0532 -13.752
2.3052 -29.0607 -14.8476
2.34814 -31.3189 -19.1737
1.55467 -30.2624 -18.3166
-2.97932 -29.183 -19.2331
-1.99876 -30.3537 -19.5405
-4.77651 -33.0798 -22.9429
-3.33035 -31.7427 -22.8524
-3.37665 -29.1631 -25.6778
-7.16765 -26.3202 -25.4416
-5.73242 -26.0868 -25.8949
-5.05897 -22.4444 -25.7304
-1.63959 -21.1452 -24.4034
0.0378212 -22.2168 -17.1348
0.327118 -21.7189 -19.9842
-1.04917 -21.834 -20.7734
-5.67545 -21.924 -18.9319
-4.44151 -21.1074 -19.1029
-2.70219 -14.6791 -15.4759
-2.70408 -16.898 -17.2513
-3.93254 -17.9053 -17.074
-9.31964 -16.3749 -12.9012
-7.0594 -16.283 -14.3753
-7.19838 -16.4363 -15.8316
-13.3299 -14.4051 -17.8859
-11.612 -15.05 -16.5154
-9.93217 -14.1735 -17.1221
-13.9346 -8.78059 -14.6231
-12.2365 -10.7742 -14.9158
-11.2381 -10.723 -16.0587
-9.70684 -6.48381 -19.979
-10.2421 -6.09846 -17.382
-9.71307 -7.16168 -16.4967
-3.26487 -4.62293 -13.6237
-5.57425 -4.98818 -14.0185
-7.50239 -5.43724 -13.9597
-11.3638 -5.00732 -7.45589
-10.3247 -3.68425 -9.85416
-8.88556 -2.7176 -11.7771
-12.4042 2.97409 -13.7731
-9.65031 2.26993 -12.6679
-7.97048 0.914524 -11.1384
-3.43813 3.54303 -9.67146
-3.9493 2.02426 -8.59534
-5.45946 1.83683 -8.37982
-7.72299 3.96364 -4.60253
-6.27332 3.88229 -5.25498
-4.27223 10.4451 -2.79271
-3.04631 7.94021 -3.84571
-3.36062 5.42792 -3.35896
-2.48214 -1.1585 1.03972
-3.04461 1.80893 0.875143
-3.85909 4.12331 0.271033
-1.12483 2.16136 6.1231
-1.94548 3.96082 4.85406
-2.53747 5.38427 3.61378
-2.65646 12.839 6.21259
-2.28986 10.5831 5.65568
-1.67266 8.92538 4.88184
-1.45396 9.88473 10.9246
0.875415 9.6378 9.06145
1.16862 7.93323 7.15154
3.36055 2.98214 0.220966
2.83817 3.85828 3.06442
2.8321 5.03061 5.28246
6.34363 0.712384 11.474
5.17946 2.18489 9.17976
5.68855 3.05158 6.75467
8.57829 5.32066 3.50478
9.4606 3.60691 4.11712
8.53962 2.37481 4.479
8.68625 -5.34052 7.05504
9.55799 -2.82387 4.76381
10.6592 -0.703244 3.78466
13.4254 -0.361854 1.29982
15.6162 2.05242 4.09714
17.179 1.20678 3.38521
16.9563 0.456133 2.06202
21.2863 -0.141317 -0.318356
20.1967 -1.13993 0.819178
20.6733 -5.20205 3.7364
21.6855 -3.64223 3.20475
25.3098 0.595439 5.6375
25.1945 -1.57077 6.04518
24.9944 -3.27571 5.02086
27.5793 -6.91741 3.76892
27.7778 -5.80653 5.24004
30.0357 -7.2451 9.22561
30.5087 -5.91555 7.85154
36.3303 -8.6755 1.9938
35.3109 -6.7029 4.00389
33.201 -5.73775 5.26233
32.036 -0.0617116 4.74673
31.7733 -1.39021 3.33249
31.3329 -2.92791 3.50998
26.4585 -4.45908 0.766479
27.5517 -2.87547 0.516181
29.1019 -2.77031 0.405129
27.5977 -0.213461 -3.39627
33.163 -2.00177 -3.18873
30.503 -1.10192 -3.83422
29.5789 -0.620607 -2.64291
timestep
-3.74622 22.0537 7.69156
-2.55894 21.2882 12.7819
-3.61018 21.4617 10.3363
-4.1339 20.9623 8.56991
0.577628 15.2231 9.23028
-1.45861 16.3466 8.87322
-3.14904 17.2822 8.48953
-2.31028 12.0626 12.0698
-3.82857 13.6886 11.4776
-5.10406 15.0331 10.7222
-5.96544 17.8867 16.9465
-6.35299 17.8382 14.7372
-6.53946 17.8762 12.8011
-9.08209 22.4755 6.66491
-8.20673 20.8329 9.01262
-7.56481 21.2914 11.3996
-8.97043 20.6383 16.6267
-10.3179 22.4096 15.1865
-9.48805 23.0957 14.1229
-5.45865 28.2928 17.4189
-6.51496 25.9571 16.5559
-7.41341 26.1146 15.3027
-3.99601 30.6923 10.8611
-4.5741 28.4922 12.3264
-5.8897 27.9954 12.3075
-10.0619 25.8531 9.03095
-7.49292 25.9589 8.38872
-6.62067 25.5363 9.53813
-0.393792 26.8038 6.57769
-2.52483 27.1341 8.05292
-2.9509 25.8707 8.70516
1.89576 21.8859 11.0106
0.666264 22.8179 9.84339
0.220084 24.2778 10.0228
0.607076 28.8833 12.9773
2.5094 28.2359 10.8087
1.89067 27.6863 9.53785
3.03784 29.3293 2.8093
3.13113 29.5912 5.42348
3.40883 28.2132 6.12619
10.1065 28.1751 8.74142
7.47891 28.3952 8.56335
6.99437 27.7214 7.28074
6.91678 21.1936 12.7861
6.58945 22.9625 10.5599
7.25577 24.1614 8.32452
11.6777 23.5108 6.75377
10.6811 23.9194 5.12362
9.23302 23.5394 5.20046
3.51352 19.4366 3.02728
6.34835 19.7601 1.9975
8.60685 20.6931 2.76188
13.1328 19.5768 1.94145
12.153 20.6801 1.45227
13.9667 25.4267 -4.03273
13.7988 23.4849 -2.85808
13.821 21.81 -1.80988
16.8533 19.7846 3.09809
16.9996 19.8968 0.781989
17.1016 19.8664 -1.26241
17.4345 16.5984 -2.98537
17.4553 12.7131 -3.36007
19.1742 13.1706 -3.42621
24.0708 13.6568 -3.57909
22.7495 12.6365 -4.61772
23.6226 10.647 -8.79684
24.5479 9.41915 -7.59371
24.0393 9.41143 -6.14578
20.8163 8.64216 -3.07656
23.6929 7.02513 -2.50832
24.4855 6.60158 -3.80407
26.6084 -0.299845 -4.2599
25.3308 1.57872 -4.36234
24.0315 3.01069 -4.78401
22.8993 4.47939 -10.7256
20.8748 3.2875 -8.88703
20.7975 2.32369 -6.51099
22.5628 -4.9034 -7.1033
21.1873 -3.01071 -6.98462
19.985 -1.42193 -6.71754
15.1481 -6.44836 -6.57019
15.8226 -4.32081 -6.30874
17.0628 -3.32504 -5.11878
18.9149 -7.98419 1.43257
18.1862 -5.92999 -0.609983
16.3183 -5.04707 -1.8825
11.9662 -7.65806 -4.76887
11.8895 -5.24436 -3.7891
12.5231 -5.17136 -2.38853
8.67649 -6.72394 3.65085
10.314 -5.79905 1.85706
10.2202 -6.37466 0.472991
3.86267 -0.480049 -1.12411
6.13642 -2.50059 -1.28974
7.57277 -4.5954 -1.52529
6.86384 -9.7266 -6.41157
6.54575 -8.38075 -4.14196
6.27597 -6.89594 -4.28035
4.37264 -3.80528 -7.91557
3.68254 -5.65811 -7.68286
3.1563 -6.26332 -6.39884
-0.210944 -7.97792 -11.8464
0.15174 -8.24998 -9.609
0.255299 -8.40011 -7.64207
2.89928 -12.1795 -5.96471
0.621992 -12.3116 -5.42356
-0.0455251 -10.6625 -4.64067
-3.78796 -9.64265 0.142005
-2.07017 -8.45962 -0.650585
-0.781543 -9.92121 -1.00311
-0.766317 -12.9909 1.2453
1.5121 -13.7627 7.63226
-0.599624 -12.2375 6.25144
-1.20462 -10.6953 4.20503
-4.51551 -6.59711 3.63618
-2.86438 -6.21718 4.67404
-1.48812 -6.85675 4.24441
1.02026 -4.04677 4.55032
-1.43993 0.288877 5.40544
-1.59015 -1.58063 5.89244
-4.26561 -2.89143 9.68717
-4.56925 -2.82646 7.80589
-8.10692 -5.10371 6.20351
-8.1142 -3.96115 7.06582
-11.1977 -3.25157 10.5056
-9.86943 -3.98372 10.4793
-10.3948 -7.68214 11.4289
-7.22026 -10.8732 13.1637
-8.65528 -10.8027 12.8481
-13.2501 -12.9406 11.8457
-11.7586 -14.0507 14.5418
-10.7563 -13.0084 15.189
-10.4843 -12.3794 19.6681
-10.4094 -13.7766 18.9267
-12.4811 -14.7523 23.6412
-13.1514 -15.6539 22.0583
-12.3169 -16.2925 20.9939
-17.3522 -17.3007 16.16
-15.8123 -16.2956 18.0284
-14.4598 -16.8719 17.8708
-12.8178 -21.9794 15.5365
-12.7671 -19.7584 14.7513
-13.0767 -17.8659 14.4347
-9.53788 -20.4805 11.1149
-12.1456 -19.3813 9.88109
-14.0271 -17.9512 10.7731
-19.8595 -14.2474 7.88559
-17.368 -15.0551 8.17199
-17.1121 -16.2466 9.24837
-21.0071 -21.5043 11.3794
-20.3551 -19.312 11.3636
-19.9953 -18.748 9.45264
-23.8173 -16.8155 7.75594
-22.8165 -17.843 7.16598
-23.5438 -22.2254 0.867096
-22.7145 -19.8191 2.39337
-21.9929 -17.6745 3.4785
-15.2628 -14.9436 4.57064
-17.8607 -15.196 3.03299
-20.0297 -14.7401 1.94093
-20.1538 -9.63309 0.43601
-21.4677 -10.7289 -0.405913
-21.0656 -12.1751 -0.698732
-21.6857 -12.0168 -4.65937
-19.8767 -12.0387 -4.33499
-13.9539 -14.921 -4.24946
-15.0553 -12.8599 -4.44649
-16.2001 -11.4135 -5.15538
-13.8657 -10.7918 -12.05
-15.1167 -11.6177 -9.77868
-15.5044 -10.5491 -8.72378
-16.5306 -6.26307 -10.4849
-17.0748 -7.63374 -10.692
-21.8939 -9.18777 -16.1108
-20.3581 -8.26196 -14.0844
-18.8964 -8.83679 -13.8635
-18.3672 -8.31987 -22.5121
-18.4334 -8.70099 -19.5306
-17.5047 -9.62382 -17.3706
-16.1046 -15.07 -16.7046
-15.1054 -13.0408 -15.2454
-14.7077 -11.7967 -16.0473
-11.0965 -15.4055 -23.4401
-12.4333 -14.3822 -20.9904
-13.3814 -12.4849 -19.4492
-10.1509 -8.55783 -23.0531
-11.3992 -8.07131 -21.2921
-12.8417 -9.34163 -21.5712
-16.8235 -13.4015 -25.2625
-15.6391 -11.337 -25.1892
-14.1863 -9.96478 -24.9858
-17.8955 -3.85542 -27.9304
-16.4698 -5.29841 -26.8533
-15.131 -6.49002 -26.0639
-8.97192 -3.54635 -25.9571
-10.9403 -3.94256 -24.8088
-12.4935 -4.77146 -23.8711
-15.1654 -6.42876 -17.6794
-15.5135 -5.38953 -19.7204
-14.6752 -4.10439 -20.9487
-13.7803 -0.350346 -18.0488
-13.214 -1.66286 -18.4138
-10.2885 -2.08118 -14.7093
-11.307 -2.9465 -15.3888
-13.7453 -6.38176 -13.1988
-12.9251 -5.22183 -12.7571
-13.376 -5.43623 -8.01651
-12.4369 -6.06373 -9.02746
-12.1127 -9.60539 -5.77333
-11.7469 -9.32088 -7.31501
-10.1838 -13.5096 -9.8312
-11.4726 -12.8686 -8.59068
-13.7722 -15.8349 -7.78537
-17.7569 -15.8039 -5.05711
-17.2458 -15.9245 -6.49151
-19.7579 -14.1321 -8.73143
-21.8635 -11.1219 -9.48673
-19.4953 -4.25377 -9.79457
-21.5287 -6.31178 -9.47282
-20.7512 -7.59118 -9.1529
-16.6179 -6.26721 -7.05292
-18.0841 -5.98554 -6.86034
-20.2953 0.0245907 -2.94434
-19.5905 -2.5932 -3.86089
-18.6326 -2.59329 -5.12
-17.1856 -0.048099 -8.91231
-16.3362 1.17322 -6.67926
-16.1499 0.209507 -5.47716
-10.829 -1.36654 -2.00617
-12.4449 0.299497 -2.35075
-13.4733 1.68277 -3.16602
-9.48449 4.58289 -8.43799
-11.0192 2.95217 -7.04978
-11.7248 3.63356 -5.93563
-15.6046 7.42156 -5.72721
-13.1563 8.14663 -6.42843
-12.3314 7.20152 -7.23619
-8.98586 7.6348 -13.0446
-9.66175 9.34506 -11.5294
-9.74701 8.32135 -9.85697
-6.87127 6.825 -3.28771
-7.2405 9.05508 -5.16561
-7.48628 10.2208 -7.33265
-3.78807 11.7479 -14.125
-3.23918 10.3409 -11.5876
-4.20897 10.0338 -9.24509
-1.71288 13.637 -6.97119
-0.955789 12.0205 -6.35395
-0.947026 10.7074 -7.28364
2.8553 8.13189 -7.12058
1.70841 8.3734 -6.01345
-1.18483 7.34762 1.44425
0.816582 6.85632 -0.76952
2.68573 7.25075 -2.52699
9.0677 11.3231 -1.82142
7.69596 8.64617 -1.3029
6.39114 6.53562 -1.90102
6.82805 4.76727 1.04893
8.45105 3.26643 0.396042
8.06629 3.13082 -1.47774
8.48479 2.84889 -5.78636
7.26225 0.951147 -5.58182
7.91314 0.244368 -3.9426
15.1973 0.659544 -6.96016
13.1531 -0.807321 -5.3066
11.4516 -1.20726 -3.49076
12.5919 -3.01512 4.57542
13.5416 -2.62677 1.77964
13.7414 -1.55439 -0.526385
17.2574 5.11805 -3.3341
17.7809 2.62898 -1.91253
17.0724 0.212693 -1.29036
23.0094 -3.03926 -1.82168
21.5722 -1.74261 -2.11298
20.681 -1.00905 -1.02878
21.1554 1.48956 7.38583
22.5721 0.725697 4.27011
22.8409 0.315535 1.76623
26.3564 -0.563118 0.755639
29.2387 0.5077 4.56067
30.1042 -1.07838 3.82379
29.1274 -2.01208 3.10018
26.1926 -6.44858 4.05499
26.6395 -4.57935 4.52673
25.4677 -1.86177 8.46126
26.6986 -3.3251 8.04924
30.2122 -6.63923 7.33819
30.3464 -6.58057 9.62818
28.3855 -6.28535 9.79494
25.8086 -10.1668 11.2659
27.2362 -9.14837 12.0299
27.8936 -7.95662 16.2322
28.6959 -9.53807 15.5454
23.5317 -15.718 18.2585
26.1437 -14.5342 17.553
27.7368 -13.1262 16.1839
31.8431 -15.1416 12.4047
30.442 -16.1211 13.292
28.9857 -15.733 13.6331
23.8328 -16.7367 13.0005
25.067 -18.2563 12.6036
26.3766 -18.5235 13.4052
27.8913 -22.9787 12.8494
27.9073 -25.3307 15.986
26.3225 -22.9251 15.5343
26.4175 -22.3168 14.1587
timestep
6.44253 38.6542 -10.6446
11.6882 37.6682 -9.31435
9.08099 38.2543 -9.56391
7.12267 38 -9.50079
8.64713 34.2563 -4.89347
6.9341 35.6825 -5.53419
5.4345 36.7287 -6.32765
7.79945 39.4439 -3.42483
5.68485 40.3602 -3.17104
4.411 38.8167 -3.37689
3.67065 44.4497 -6.32347
2.51168 42.5605 -5.56146
1.64189 40.8518 -4.97916
-2.1757 45.8966 -7.66556
-2.82165 43.6214 -5.80722
-1.98945 41.2401 -6.10109
1.83432 40.8136 -10.1853
-0.829955 40.3505 -10.4729
-1.54793 39.5289 -9.43924
2.90902 37.0176 -10.3819
1.87693 36.6089 -8.07413
0.339666 36.5744 -7.90261
-0.254112 36.0222 -1.02012
0.335469 37.459 -3.18071
-0.629383 37.0287 -4.31534
-5.34212 34.8085 -4.25902
-5.18349 37.1164 -2.84664
-4.18633 38.0728 -3.38505
-4.79309 42.9686 2.00128
-4.1911 40.7264 0.686254
-3.80346 40.8802 -0.828719
0.553427 45.3815 -2.98632
-1.07648 44.4204 -2.19225
-1.09001 43.3937 -1.1206
2.35538 45.6438 5.04023
1.3704 43.8436 3.03878
1.37867 44.3694 1.60155
3.45955 48.5912 0.210432
5.28034 46.9097 1.10353
4.9371 45.408 0.876836
9.00548 46.3403 4.66349
7.55942 44.001 4.49346
7.23547 43.4068 3.12542
6.38388 36.4292 -0.295795
6.20614 38.8841 1.29159
5.39939 40.1296 3.44099
5.21176 40.2522 8.11039
5.10202 38.3452 7.76655
5.82733 37.8778 6.49991
11.0585 35.1415 5.5068
8.35057 34.0322 5.78972
6.42684 34.2688 7.49081
3.5546 31.9863 10.1749
4.93831 32.6354 10.4865
6.20149 27.3447 9.62238
7.20182 28.3035 11.4924
7.76345 30.1536 11.0903
14.3465 32.8836 12.9936
12.8899 31.6115 11.7779
11.5135 30.4758 10.8739
13.5652 27.8932 9.01197
13.6569 27.3826 5.15826
12.1329 26.4802 5.82067
9.03913 22.7224 6.53652
10.4371 23.173 5.26994
12.0587 20.3888 -0.448736
11.8794 20.9563 1.38523
10.5461 21.4297 1.89459
4.56967 16.4219 3.73571
6.6378 18.7775 2.55977
8.10784 18.721 3.04689
8.4922 12.1556 0.0382025
9.20251 13.8497 1.44917
9.63201 15.3308 2.62675
12.3061 16.9866 9.47488
11.6624 15.5535 6.94112
12.1489 13.9698 5.17435
18.3508 12.9395 3.03462
16.2359 12.0099 3.33116
14.5468 11.3269 3.98602
9.79735 9.01688 2.21969
10.1489 9.25016 4.53396
11.9692 8.57656 4.5427
15.3513 1.68672 5.27915
13.625 3.52404 3.819
12.4717 5.45939 2.50156
11.952 6.6087 -2.32326
12.094 3.94701 -1.9116
11.2331 3.64265 -0.677151
5.75863 -0.868006 -0.54689
7.6551 0.924183 -0.861611
9.02041 0.563947 -0.879069
5.05856 -5.16574 -5.59834
7.45243 -3.39212 -5.18657
9.02514 -2.23879 -3.48033
15.2397 -6.15033 -3.82226
12.7351 -5.24921 -3.5793
12.2084 -4.17619 -4.56974
16.2088 -4.01575 -9.58932
15.3877 -4.41507 -7.83657
14.0754 -5.28483 -7.64121
19.4762 -9.25424 -7.73825
17.1705 -9.04058 -7.69982
15.2571 -8.88253 -7.73969
15.1345 -8.90627 -1.50898
13.7266 -9.42311 -3.26346
12.8134 -9.87928 -4.95225
6.79105 -8.41017 -3.06417
8.38672 -10.0379 -3.49964
9.15353 -10.9217 -5.14857
7.14948 -11.7432 -8.38084
4.95792 -18.6735 -9.19894
4.30928 -15.7683 -9.6685
3.734 -13.5379 -8.58467
-0.638093 -11.5278 -6.25473
-0.354219 -13.3607 -6.10117
1.06526 -13.9662 -5.97425
0.0496688 -16.555 -3.47323
-4.2644 -18.3207 -3.56749
-3.48108 -17.2579 -2.13933
-1.65223 -20.7315 0.521407
-2.25055 -18.9365 1.06764
-1.52549 -16.5566 5.25801
-1.18649 -17.8068 4.60119
0.584575 -21.7528 6.7693
-0.150152 -20.4461 7.03746
0.504722 -19.203 10.5507
-3.52795 -19.3195 12.9822
-2.71534 -18.1452 12.3445
-3.9768 -13.5856 10.1146
-4.63751 -14.0208 13.2504
-3.64457 -14.9734 14.0782
-2.57274 -14.3932 18.7209
-3.87794 -14.6305 17.8708
-3.32349 -9.40496 18.8689
-4.81454 -10.1753 17.7227
-5.69202 -11.3433 18.0572
-10.557 -12.1726 12.9394
-8.25324 -11.9062 14.2508
-8.01967 -12.9216 15.408
-12.6637 -17.7137 15.4761
-10.474 -17.0583 15.4585
-8.57821 -16.5923 14.8605
-13.8219 -18.7527 12.1107
-11.0981 -17.6977 11.2346
-8.49373 -17.6494 11.3
-5.00381 -21.2139 9.67108
-5.2531 -19.1753 8.06405
-6.0048 -17.9486 8.49093
-6.49161 -11.0619 6.23168
-6.64835 -13.4059 5.93593
-6.54943 -15.3414 5.88264
-5.9104 -17.0205 1.42444
-6.18708 -15.6486 2.10502
-8.82161 -9.4334 0.838021
-7.36488 -11.3573 -0.823816
-7.6102 -13.8912 -0.954513
-11.3234 -21.4718 -1.31456
-10.0983 -18.7706 -1.20191
-9.06699 -16.945 -2.58755
-8.90941 -20.6489 -5.86208
-9.53497 -19.0483 -6.72084
-10.5283 -18.1872 -5.90034
-13.2538 -17.8397 -8.82481
-13.8435 -18.9706 -7.41678
-16.6556 -22.93 -3.42292
-16.1318 -22.8225 -5.68546
-15.4467 -22.4969 -7.51047
-20.4203 -22.7709 -12.4917
-19.0635 -21.2674 -10.7635
-17.6387 -21.8835 -10.5917
-14.4077 -22.6861 -14.2525
-14.9338 -21.6554 -13.1284
-14.387 -14.3604 -13.4265
-13.7805 -16.982 -13.3591
-14.8541 -17.9251 -13.9849
-15.0697 -10.7865 -18.9693
-15.5791 -13.288 -17.509
-15.6616 -15.7619 -16.9529
-16.912 -18.0245 -21.5187
-15.1602 -19.1833 -19.8958
-14.0185 -18.1809 -19.4522
-9.15174 -19.7879 -26.8729
-11.1945 -19.325 -24.6407
-11.3575 -18.7547 -22.1296
-8.62685 -14.8475 -24.1319
-7.11233 -15.5911 -22.5805
-8.04919 -17.0557 -21.7396
-5.78711 -23.1128 -19.0057
-6.29716 -20.7759 -19.0359
-6.93491 -18.936 -18.6736
-1.03812 -19.2872 -17.0249
-3.11739 -18.403 -16.2846
-5.00168 -18.0657 -15.5842
-4.82434 -13.7346 -12.1622
-6.03449 -13.5121 -14.0108
-7.09506 -15.0749 -14.4335
-11.0654 -14.139 -19.114
-11.3407 -15.0444 -16.9831
-10.4028 -16.2279 -15.74
-11.2935 -20.8717 -14.3284
-10.7951 -20.0968 -15.5907
-10.8102 -23.707 -18.781
-11.7467 -22.6027 -18.3
-16.2928 -23.754 -18.9963
-15.3095 -23.9713 -17.9983
-15.6496 -27.2294 -14.3017
-15.1008 -27.1386 -15.7595
-14.7148 -31.4041 -17.7533
-15.774 -30.6402 -16.8518
-14.2469 -33.9567 -13.7942
-15.5912 -32.613 -13.527
-16.7551 -31.3391 -10.1215
-18.9707 -27.2192 -10.8929
-18.9411 -28.5953 -11.5705
-20.3712 -27.7341 -15.0921
-19.1877 -24.2599 -16.3589
-23.6031 -21.242 -18.4029
-20.7804 -20.3335 -18.2836
-20.1766 -20.61 -16.9343
-19.1362 -17.6086 -13.3078
-20.2771 -18.6646 -13.5801
-24.5265 -20.97 -13.6934
-24.207 -19.4638 -11.2411
-23.3241 -18.2322 -11.444
-23.4658 -11.8884 -8.73893
-24.3349 -14.4061 -9.09095
-23.368 -15.5457 -8.75776
-23.1617 -21.6034 -6.13312
-22.5212 -19.3309 -6.00212
-22.2499 -17.4724 -5.75665
-20.0337 -18.4161 -9.05476
-18.058 -17.2348 -7.67259
-18.4615 -17.1921 -6.17711
-13.9654 -14.4281 -1.55785
-15.0698 -16.2351 -2.99263
-15.8225 -15.5702 -4.16459
-14.9527 -9.25442 -7.69941
-14.381 -10.964 -6.12024
-13.7053 -12.6631 -5.28821
-5.79226 -13.3135 -6.95056
-8.4874 -12.2792 -6.10905
-10.3 -11.5937 -4.4215
-14.156 -5.62717 -7.13293
-11.9186 -6.91634 -5.6303
-9.88816 -7.68878 -4.28994
-9.68481 -5.80087 0.529472
-10.803 -4.6822 -0.553545
-10.3033 -4.65812 -2.02175
-7.54293 -1.02636 -3.65437
-7.47348 -2.15996 -2.67751
-1.24962 -4.2931 2.50967
-3.49276 -3.33141 0.700158
-4.39835 -1.25531 -0.517645
-4.90088 5.52433 2.6675
-3.43653 3.75093 0.85503
-2.12858 1.67528 -0.110208
3.7791 2.93418 -4.62731
2.53176 2.78665 -2.7631
1.49707 2.43181 -1.20498
3.54137 1.76589 5.04023
4.484 1.3487 2.93793
3.89232 2.68464 1.61882
5.65074 9.38018 -1.60095
5.92027 7.02786 0.125856
6.68973 5.21145 1.68382
8.05158 -1.72992 3.60628
8.70854 1.15455 3.77568
8.7601 3.63443 4.43816
7.45085 3.31763 11.3895
9.09007 4.40643 8.99782
11.0764 4.62233 7.36197
16.2232 6.44242 6.65166
15.6693 5.50721 8.28174
14.7145 4.37223 8.27251
18.5757 7.16758 13.9377
15.5568 5.40258 13.3419
15.1121 3.41202 11.8769
14.4395 -0.132415 12.8623
17.7748 1.50386 15.7476
18.1948 -0.404679 15.5515
17.0131 -1.40072 15.4455
17.7509 -5.35775 18.1063
17.9433 -3.46571 18.6148
19.6427 -0.275832 22.4431
19.5833 -2.12452 21.7499
21.3817 -7.99888 24.6484
21.9047 -6.1466 23.4869
20.5606 -4.92612 24.1658
17.9127 -3.81436 28.1644
19.0534 -5.32882 27.6846
22.1693 -8.62238 28.446
20.2871 -8.80512 28.5268
16.007 -13.173 25.3542
16.5259 -12.615 28.2527
18.0838 -11.531 30.0114
22.3156 -14.1929 34.159
20.871 -13.436 33.1138
20.3586 -14.0304 31.7522
20.6566 -20.2655 29.9976
21.0636 -18.4482 30.5446
20.6151 -17.8227 31.8197
22.2107 -21.0594 35.6255
20.3927 -20.7563 38.6545
19.7746 -19.3065 36.1671
20.9258 -19.4281 35.2173
timestep
-7.66294 26.5277 2.98308
-4.13964 25.9658 1.10969
-5.07179 27.6375 2.95219
-6.57152 26.7104 3.92427
-0.820953 22.4403 6.55866
-2.88614 23.4283 6.12611
-4.63725 24.3588 6.15536
-6.26881 19.2007 9.59791
-5.90991 21.4867 9.4669
-6.04515 23.4088 9.53439
-1.82624 25.4803 14.8156
-4.0263 25.1382 13.9258
-5.71816 24.6152 13.1438
-7.93778 26.0747 19.7805
-8.30256 27.0018 16.9657
-7.24671 27.6818 14.6497
-3.61634 30.5337 17.8354
-5.66343 31.6341 16.6491
-5.85336 31.2601 15.219
-1.15452 33.748 15.8341
-1.82399 32.5914 13.4065
-3.26773 32.5569 12.8222
-3.50536 26.837 8.72727
-4.11024 28.5118 10.699
-4.24398 29.9552 10.1872
-3.30897 31.7541 5.30805
-5.43719 30.1326 5.6297
-6.22323 30.2297 6.96078
-10.0875 24.3105 7.12106
-7.87285 25.7566 7.31944
-8.19374 27.1448 7.96552
-12.345 27.9355 12.8133
-11.3939 27.4106 11.1633
-10.2536 26.5085 11.0691
-10.6578 20.9813 9.73658
-9.81342 21.9316 12.3033
-10.5516 23.1375 12.7558
-13.6814 21.1689 17.1031
-12.2026 23.4194 17.1407
-10.8021 23.1015 16.7373
-10.3524 18.1337 18.9505
-8.38487 19.9351 19.0347
-8.68462 21.3304 19.303
-3.83282 19.2241 14.4633
-4.93521 21.5195 16.0234
-5.45147 23.0063 18.0207
-5.01829 25.9749 22.0322
-3.37662 25.9351 21.1044
-3.47617 25.7742 19.6437
1.83594 30.6607 14.4234
0.189486 29.5355 16.6168
-0.361006 27.7177 18.2828
2.59167 26.7576 21.8042
2.05282 27.9728 21.1671
3.06989 34.1496 20.4933
4.11703 32.2359 21.2086
4.87852 30.5104 21.9054
10.0989 32.7241 26.7228
8.83385 31.5761 25.1714
7.81831 30.292 24.132
8.98589 27.0244 25.6737
9.98302 23.847 23.7574
9.28985 25.0624 22.5619
7.85812 27.8887 19.0642
7.40105 26.1323 19.6344
4.60742 21.2322 16.3721
5.09509 23.0617 16.7687
6.54378 23.2829 17.2507
11.1075 23.3478 18.5173
10.5169 21.3225 16.0622
9.27679 21.637 15.3275
13.149 21.7065 10.1369
11.1384 20.8514 10.8308
9.61199 20.1 11.8412
4.38334 15.7248 9.84406
7.27977 16.0631 9.96249
9.61434 16.8662 9.85361
16.0544 14.7089 6.10471
13.9067 14.9234 6.89456
11.9904 15.1532 7.20254
7.82192 16.7503 4.61629
8.16857 14.6212 3.75221
8.93957 13.8606 5.37236
12.7107 5.78201 6.93297
11.6117 8.54595 6.30596
10.5233 10.4086 4.93489
9.84645 5.46965 -0.475405
11.07 7.21698 1.11017
10.1595 7.39598 2.31707
5.24455 2.2124 3.2271
6.59059 4.23826 2.23348
8.05227 4.34575 2.53233
13.9641 -1.57369 5.72928
11.9777 0.0488137 4.25477
10.9236 1.78309 2.72457
8.60387 -0.138895 -3.96181
9.66982 1.37602 -1.98693
9.86567 0.505574 -0.615546
15.0466 -0.250691 -2.3277
14.2472 -1.17996 -0.853947
12.9346 -1.80871 -0.956085
15.6826 -6.81576 3.3199
13.8387 -5.63121 2.52267
12.4404 -4.67154 1.50033
6.57145 -3.79387 0.52509
7.232 -6.09051 0.936397
8.76 -5.69502 2.06884
5.9375 -5.24469 7.76602
7.81597 -4.38348 6.88853
8.31985 -5.85046 5.74738
8.34396 -9.43539 6.93344
1.53172 -6.97171 10.2834
3.83162 -8.42677 8.91045
4.46752 -10.0551 7.15519
3.30418 -15.4326 6.71621
2.11526 -13.9583 6.23439
2.57698 -12.7536 5.39318
-0.0422941 -10.3956 4.23505
-4.62682 -10.5072 2.05864
-3.57656 -11.5496 3.23465
-4.78288 -16.2963 5.12987
-5.20639 -14.9992 3.71859
-9.5152 -15.615 1.8559
-8.81681 -14.6373 2.75249
-12.5189 -12.2482 4.51513
-11.4138 -13.1886 5.11317
-12.9731 -16.5434 6.06245
-16.9707 -18.1069 7.23446
-16.7328 -16.8831 6.51826
-21.6438 -16.6304 4.53402
-20.0303 -13.7842 4.91316
-19.107 -13.989 6.11849
-19.5444 -11.046 9.39076
-20.2451 -12.3707 9.39113
-24.753 -9.41654 9.15998
-24.7446 -11.2912 8.6464
-24.0641 -12.4358 9.42745
-25.1092 -18.2811 5.19931
-25.0232 -15.6962 6.12907
-24.5403 -15.6688 7.60305
-24.6626 -21.7836 9.85036
-23.3061 -20.0816 9.16407
-22.2091 -18.5925 8.46643
-18.5852 -25.2623 6.54023
-20.2119 -22.7907 6.647
-20.1464 -20.3809 5.82621
-15.7361 -16.087 2.58455
-16.507 -18.585 3.05115
-17.9704 -18.8757 3.04784
-20.8148 -21.158 -2.07599
-19.7072 -19.2642 -1.45323
-18.2885 -20.11 -0.464643
-16.4506 -22.2717 -4.4391
-16.01 -21.2998 -3.34623
-8.79326 -16.7692 -5.30889
-10.6064 -18.9673 -4.62185
-12.9685 -19.6365 -5.0308
-16.7181 -16.7141 -11.4607
-14.6169 -18.3961 -10.2996
-13.1686 -19.6998 -8.7327
-10.908 -23.9012 -10.5655
-10.4999 -22.4671 -11.7577
-10.6162 -20.942 -11.288
-7.6111 -19.2014 -13.2402
-9.19841 -18.8218 -14.0973
-14.0131 -16.2555 -17.1206
-12.077 -17.4331 -17.5265
-10.3328 -18.3947 -17.7524
-10.1203 -13.3808 -23.0371
-10.2701 -14.5205 -20.5781
-9.62618 -15.8888 -20.4689
-6.29386 -16.763 -23.9027
-6.33297 -16.3078 -22.4756
-3.12867 -12.1338 -17.8637
-4.04642 -14.0851 -19.3424
-4.13841 -13.7644 -20.8521
-2.12741 -6.32365 -21.9144
-2.45151 -9.27573 -21.9217
-1.53788 -11.6053 -22.4204
1.34328 -8.02866 -23.6118
2.88585 -9.85453 -22.4122
2.2452 -11.1412 -22.2828
6.91816 -17.6732 -18.6697
6.2167 -15.4081 -20.449
4.36132 -13.7076 -20.4171
0.872908 -12.9939 -18.7396
1.24017 -13.1531 -16.4735
3.01375 -13.9395 -16.8543
7.8088 -14.0804 -11.7759
6.1833 -14.875 -13.1415
4.80373 -15.8835 -14.0729
2.19524 -12.8928 -9.96764
2.63105 -15.1572 -9.76446
2.04993 -16.1535 -11.4099
-1.8107 -16.6401 -9.38526
-1.99481 -18.4182 -11.0324
-1.31198 -17.4984 -12.5906
-7.12338 -15.9968 -16.658
-5.00886 -15.8235 -15.9257
-3.42127 -16.9766 -15.6558
-1.90728 -19.2864 -19.4805
-1.40282 -18.0261 -18.7573
2.04666 -16.7552 -21.8955
0.801371 -16.1138 -21.2995
-0.816158 -17.0469 -25.6014
-1.0943 -15.9163 -24.5995
-4.25398 -13.3644 -27.2115
-4.13272 -14.7143 -26.4924
-7.72879 -17.5148 -27.6422
-6.30584 -17.3836 -28.1314
-3.73117 -19.4215 -31.1953
-5.20743 -18.1688 -31.5987
-8.48783 -19.3209 -33.197
-9.95831 -18.3924 -37.5786
-8.76797 -17.8861 -36.701
-9.19139 -14.1216 -36.1694
-7.69574 -14.742 -32.6769
-11.6788 -10.7511 -28.0839
-10.1388 -12.8075 -29.4559
-8.6861 -12.4794 -29.8915
-6.49473 -9.03264 -27.9507
-6.9137 -10.379 -27.3462
-6.80675 -11.0108 -19.6237
-6.3873 -10.8874 -22.5577
-7.44542 -10.1682 -23.4684
-11.0318 -6.9693 -25.1671
-10.6861 -7.04856 -22.4904
-9.24537 -7.23437 -21.9342
-9.21118 -6.50572 -14.7917
-10.32 -7.44846 -16.5432
-9.08319 -7.68787 -18.0549
-3.8979 -7.2241 -17.746
-4.90514 -8.74471 -15.8713
-6.21232 -9.3379 -16.1507
-8.40538 -13.4632 -10.5294
-7.12325 -12.54 -12.7378
-7.28689 -11.0518 -12.9401
-10.0791 -10.7456 -7.16566
-8.84313 -9.68834 -8.65862
-7.92986 -8.6576 -10.0924
-1.11082 -8.45349 -6.5578
-3.32052 -6.52387 -6.89667
-5.27013 -6.40164 -8.50212
-6.60261 -4.09467 -16.3838
-5.6411 -3.35814 -13.6568
-4.42762 -4.56059 -11.7571
-1.36975 -3.93129 -15.7834
-0.359278 -4.42081 -14.2261
-0.95941 -3.82518 -12.9013
-1.6381 0.644771 -14.246
-0.995406 -0.126119 -13.1448
1.96746 -2.99146 -7.17129
1.4189 -0.390976 -8.69908
-0.288018 1.18516 -9.63043
-3.25022 7.30232 -10.4212
-2.51485 5.50462 -8.10833
-0.49888 4.23892 -7.37165
6.37585 5.43373 -6.02653
4.07645 5.31121 -5.64597
2.17993 5.15577 -4.91844
-1.36921 5.80558 1.11065
0.544461 5.93424 -0.215655
2.22895 6.4561 -1.31786
8.13133 7.23893 -3.73662
6.44795 8.43194 -1.58682
5.13721 7.94711 0.504305
-0.647794 6.51734 4.59675
2.26648 6.5523 4.58543
4.65005 7.10522 4.18058
7.31841 10.9458 9.47528
7.64826 8.59294 7.75716
7.40714 6.28475 6.58664
7.51937 0.144365 6.64039
8.92746 1.55476 6.88038
8.80508 2.98807 7.68036
9.99963 3.56008 15.8765
11.0712 3.37556 12.7364
11.6343 3.43825 10.2553
15.3776 3.80759 9.39584
14.754 -1.54157 8.65612
14.9652 -0.725904 10.468
15.9638 0.323049 10.7581
19.0364 -0.228403 14.4154
19.2198 -0.588335 12.5531
23.186 -1.32773 9.99672
22.24 -2.41298 11.2518
22.1726 -7.82862 10.3368
23.6479 -6.95143 11.7475
24.5404 -5.2677 12.1923
28.9734 -3.82039 14.2016
28.2667 -5.16184 12.9908
29.9436 -7.33776 9.00904
29.7378 -7.89524 10.8511
27.4713 -14.69 15.8732
28.9703 -12.2668 14.9227
30.1381 -10.4776 13.5052
35.9383 -12.8941 11.219
34.433 -12.4359 12.3657
32.9618 -12.5791 11.9124
31.723 -14.11 6.70994
32.5559 -15.4271 7.913
32.2808 -15.4744 9.45298
32.702 -20.6023 11.3972
32.7003 -16.2365 13.8463
31.2247 -18.5296 12.6942
31.7073 -18.7946 11.2842
timestep
3.65199 7.71972 -0.121945
7.35956 5.19449 3.3175
5.6165 6.69443 1.88028
4.02833 7.60744 1.29675
3.69739 4.9871 5.96741
1.64822 4.98061 5.05245
1.61189 6.77713 4.26761
6.19637 8.83964 8.38287
4.48094 9.76908 6.93341
2.79124 9.95798 5.91087
7.83086 13.5906 4.96103
5.5581 13.5565 4.48077
3.52738 13.4532 4.57576
2.65719 21.2419 3.55738
2.28728 18.3427 4.00074
1.28567 16.0565 3.18465
5.3187 18.7389 0.618585
3.09797 18.1893 -0.704697
2.43697 16.7879 -0.447605
7.00893 11.3694 -0.487624
5.32842 13.1672 0.560653
4.2504 13.5574 -0.333547
-0.795552 8.90722 2.03232
1.12985 10.8019 2.10325
1.09966 11.6401 0.827381
-5.71017 12.0199 -1.47439
-3.46526 11.3181 -0.197908
-2.33769 12.3865 -0.371277
-5.50944 12.5096 3.11488
-3.83487 14.5651 3.61696
-3.15433 15.006 2.34387
-1.78437 21.429 3.29177
-2.3465 19.7892 2.47963
-2.09281 18.6014 3.41381
-0.36511 15.7242 7.11582
0.0335585 18.5683 7.4653
-0.920984 19.5404 6.8465
3.17113 22.2303 9.16958
0.692131 22.1864 10.1641
-0.543646 22.5099 9.30011
-3.81577 29.0301 10.4286
-3.09771 26.5449 10.0024
-1.83516 26.1002 9.27188
-0.439961 31.551 14.6141
0.705463 29.4653 12.8567
1.14434 27.8931 10.8068
4.99928 28.726 7.10696
5.57778 28.8852 8.95063
4.83351 27.9467 10.0338
6.80389 22.2734 15.9977
7.09732 24.6934 14.2415
6.70488 26.9681 13.0857
7.64982 31.1905 15.2853
8.34098 30.1546 14.3708
15.3894 32.2244 12.6581
13.56 31.1684 13.8272
12.0485 30.3497 14.7395
10.3109 26.1026 19.2813
11.4095 28.1053 19.049
12.534 29.567 18.3083
15.407 31.8924 18.896
18.9499 30.0457 19.6133
18.1211 29.358 18.0486
16.7056 27.0293 14.1321
17.3082 26.2629 15.9169
18.5459 19.7593 16.0357
17.9405 21.6547 16.1034
18.8765 22.7357 15.608
21.77 27.227 12.7142
21.6699 23.9513 12.052
20.3629 23.2164 12.1938
18.2884 22.6009 5.56748
18.6919 21.6149 7.66593
19.4953 20.812 9.25161
26.8732 22.0772 6.07201
24.2921 20.9896 6.84699
22.2906 19.3022 7.12592
25.6797 13.7658 9.277
23.8319 14.7306 8.60892
22.2159 15.6107 7.77979
15.7146 15.158 5.36288
17.7077 14.1676 5.90266
18.7918 13.8354 7.52684
19.4911 9.78032 14.2744
18.0129 10.9224 11.8885
17.9714 10.6237 9.41477
17.0968 4.0289 6.80135
17.7106 5.96283 8.43615
16.6609 7.13679 8.58594
9.46512 6.58549 8.33231
12.1189 6.13005 7.69851
13.074 5.78847 8.88277
8.53981 3.32077 15.6847
10.246 3.45378 13.1795
11.3683 3.11885 10.9281
7.99943 -2.65337 8.63054
9.69576 -0.865033 9.37703
9.09965 0.276493 10.1705
3.77296 0.887713 10.1862
4.47473 -0.771232 10.8986
5.75561 -0.850003 11.697
6.18979 -2.06582 17.9336
5.24973 -2.54838 15.9222
4.51646 -3.33715 14.3076
3.51546 -8.55559 10.2904
2.76153 -6.63566 11.3312
1.82598 -5.27433 12.5665
-4.44986 -4.81597 12.0283
-2.65682 -3.42825 12.6386
-1.74963 -4.7961 13.608
-3.7574 -8.01674 13.7776
-3.24807 -10.3704 6.50469
-4.29868 -9.80551 9.25667
-5.9626 -9.81842 11.2121
-10.4059 -10.3264 14.9092
-10.2107 -10.5712 12.9885
-9.14309 -11.4375 12.2593
-11.2754 -14.3051 10.9119
-11.2774 -19.0778 8.76042
-11.8116 -17.155 8.51806
-12.8801 -14.9101 3.6898
-13.1066 -16.3908 4.88951
-15.8545 -19.8881 3.15444
-14.8798 -18.8262 2.52992
-16.148 -14.7049 0.609741
-15.2011 -15.7909 0.150878
-12.6084 -14.0186 -1.90322
-8.11375 -15.2667 -3.17017
-9.51206 -15.8285 -3.06386
-14.6989 -19.2826 -1.63914
-11.776 -18.9447 -0.226381
-10.5535 -19.0257 -1.19933
-9.50014 -23.2057 -3.08405
-10.4426 -22.0993 -3.54381
-12.8545 -25.2045 -8.60867
-12.3071 -24.8368 -6.77307
-12.8334 -23.5459 -6.05056
-18.0719 -23.426 -0.917159
-15.7979 -23.1164 -2.36167
-15.9283 -23.3437 -3.86551
-22.0955 -25.429 -3.46093
-20.7082 -23.7192 -4.15196
-19.4861 -22.3185 -4.80164
-24.6286 -21.1691 0.221967
-21.8719 -20.7485 -0.822126
-20.1872 -19.7069 -2.27882
-15.3924 -15.3138 -4.82438
-17.0864 -17.1032 -4.11014
-17.9816 -16.7153 -2.94204
-19.4251 -11.4299 0.777241
-19.0435 -12.3238 -1.3924
-19.0086 -13.0527 -3.23769
-15.7139 -12.1055 -6.3734
-17.1715 -12.2406 -6.42132
-20.0856 -7.91094 -10.7369
-19.1872 -10.7049 -10.3859
-17.7585 -12.8287 -10.1547
-16.3893 -20.6258 -11.4596
-16.1974 -17.9421 -12.694
-15.9279 -15.4757 -12.1051
-10.8022 -15.8488 -13.6119
-11.749 -14.3282 -14.2532
-13.2745 -14.4298 -14.5125
-14.3221 -12.9764 -18.0487
-14.596 -14.8608 -17.9392
-15.3338 -20.9698 -19.0826
-13.7789 -19.3399 -19.3151
-12.8385 -17.6815 -19.814
-9.03751 -18.4917 -25.7155
-11.1702 -18.1383 -24.2205
-10.6868 -17.5021 -22.8635
-6.33534 -15.8733 -23.5755
-7.70453 -15.2091 -23.2314
-5.64533 -8.27839 -23.2861
-5.69611 -10.8858 -23.2925
-6.96331 -11.5564 -23.8699
-10.5314 -4.92183 -25.8343
-9.17147 -7.51711 -26.1544
-8.07682 -9.60558 -26.9582
-8.17536 -5.31225 -29.6775
-5.85064 -6.50695 -29.5656
-5.98641 -8.00836 -29.7587
1.44968 -7.47792 -29.808
-0.774111 -9.27554 -29.76
-2.96282 -10.2587 -29.0186
-2.05383 -16.4209 -30.3424
-2.81942 -15.137 -28.6089
-1.95452 -13.6709 -27.7094
2.67474 -12.8463 -22.5664
1.5906 -13.5868 -24.5672
1.41796 -14.65 -26.2231
-0.579361 -20.8098 -22.2237
-0.0727398 -19.4227 -24.0698
0.472658 -18.222 -25.5034
0.423047 -24.7043 -27.6281
0.147123 -22.5074 -28.2308
-0.237436 -20.4559 -28.4824
-6.13878 -21.5235 -24.016
-4.6752 -21.7709 -25.8596
-3.85568 -20.6086 -27.2487
-6.69078 -18.4548 -30.4846
-6.19042 -18.1526 -29.0065
-8.06059 -13.941 -28.552
-8.50281 -15.3636 -28.284
-13.0349 -16.6904 -27.3878
-12.3455 -15.5144 -27.9963
-16.4434 -13.3557 -29.0219
-15.4191 -13.2484 -27.8488
-16.7743 -9.80054 -24.7282
-17.2492 -11.2735 -25.0642
-21.0119 -12.0756 -22.1059
-20.8816 -11.3338 -23.893
-24.3626 -10.2066 -25.0784
-24.651 -9.13319 -29.7248
-24.318 -10.3708 -28.9242
-20.6837 -11.395 -28.5615
-17.7261 -9.26214 -29.2454
-14.2084 -6.39594 -30.8989
-13.2708 -7.97624 -28.6183
-13.8598 -9.31062 -28.3152
-10.6502 -11.9749 -25.921
-12.2058 -11.6747 -26.0511
-15.287 -15.0617 -23.9955
-13.5228 -13.7843 -22.0486
-13.0846 -12.3999 -22.4261
-9.68096 -15.2776 -18.7796
-8.83954 -13.1124 -20.0057
-9.96488 -12.0265 -20.2876
-9.70761 -4.70246 -20.3245
-8.86205 -6.77659 -20.1854
-8.37342 -8.67692 -20.0461
-2.33724 -8.74885 -16.6039
-4.28758 -7.83423 -18.0958
-5.68442 -8.06523 -17.4464
-7.49813 -5.04771 -10.9521
-7.42802 -6.50471 -13.1536
-6.09609 -6.34558 -14.0392
-1.22475 -3.75325 -14.0794
-1.49089 -5.69896 -12.8338
-3.16113 -5.64463 -11.8275
-3.47524 -4.12977 -2.95858
-3.48857 -4.79332 -5.89001
-2.82541 -4.34739 -8.28148
3.73892 -0.384148 -10.322
1.4381 -0.835738 -8.41982
0.0411766 -2.22116 -6.90191
1.05543 -4.26914 -2.55835
2.40143 -2.91409 -2.76068
1.90245 -1.67516 -3.53669
3.06749 3.05254 -2.57438
3.62359 1.77989 -3.2748
10.8337 3.28394 -6.46119
9.45402 1.40197 -4.58675
7.39498 1.55452 -3.08416
7.90036 -1.52804 3.76334
9.20697 0.169203 1.73585
9.10272 2.23348 0.199831
11.6628 8.56599 -0.294787
10.0538 7.02453 -0.107674
10.8847 5.47039 0.873616
16.3109 2.72461 1.96785
14.9078 4.27718 2.99161
13.6165 5.78094 3.56952
20.7579 6.98606 5.71943
18.2455 8.24041 4.61985
15.7633 8.5317 4.90104
8.49276 10.3319 5.00806
11.1852 10.631 6.24317
13.6195 11.4 6.00479
17.1993 16.1459 11.4609
14.7074 14.75 10.6084
14.0418 12.4723 9.76889
12.6015 7.06018 13.2669
13.3527 8.59481 12.3086
12.56 9.82166 11.9015
6.72102 13.6445 12.0511
7.83598 11.6196 14.5244
9.97446 10.2684 14.6261
9.45086 7.57541 17.329
5.98011 4.11941 18.2014
5.153 5.91231 18.2767
5.98858 7.00353 18.834
2.67077 7.41938 22.4303
4.56222 7.65177 22.2718
8.87976 8.10763 25.2947
7.35902 7.07762 24.7717
3.66458 4.00311 24.7998
5.1938 2.72546 26.1146
6.13241 4.22296 26.957
5.6453 3.69256 31.7003
7.10263 3.43739 30.5569
10.6717 0.68667 31.8237
8.74836 0.471789 32.0735
3.63605 -4.97205 31.6947
5.50139 -3.44098 33.4618
7.66433 -2.34438 34.3919
11.8564 -0.602153 37.0905
10.5554 -1.64995 38.07
9.97965 -2.85147 37.4419
9.83856 -8.04243 38.9373
10.921 -6.87657 40.0222
10.5343 -5.33126 40.2695
13.0087 -2.0514 43.5552
10.7498 -0.706205 46.3405
9.94203 -2.27585 43.955
11.1508 -2.79015 43.1537
timestep
-2.89836 28.0661 35.9675
0.307033 25.0578 37.878
-0.53117 27.2143 36.6162
-2.22225 26.747 35.8142
-0.578623 25.3121 29.7336
-1.152 26.3597 31.6958
-2 24.8314 32.6811
1.87406 19.9509 35.1655
0.366478 20.5414 33.4935
-0.730464 21.2107 32.0343
-3.05583 16.6775 36.416
-3.1113 17.7637 34.3658
-3.29176 18.5297 32.6251
-7.91936 12.9618 28.9899
-6.92467 15.5749 30.0572
-6.19272 18.0667 30.3456
-6.77705 21.2588 34.6342
-8.72696 19.569 34.1077
-8.93941 19.4079 32.5329
-10.6974 24.147 33.4199
-8.7703 24.1534 31.6532
-8.85286 22.8699 30.8505
-2.62745 20.6089 27.7375
-4.63048 21.0853 29.4663
-5.95704 21.5807 28.8055
-7.25881 21.2399 21.8817
-6.11095 21.6709 24.3125
-6.20242 20.4181 25.1769
-4.67464 17.9709 21.0786
-2.76425 18.3664 22.8777
-3.25466 18.2118 24.3041
0.0852858 13.7856 28.1638
-0.794583 14.8897 26.757
-0.708159 16.4094 26.4186
2.97962 20.6446 25.3074
3.32797 18.9529 27.6235
2.92325 17.4216 27.4877
6.63168 13.2254 32.0079
5.71062 14.3881 29.828
5.31324 15.8414 29.9625
11.296 19.5774 29.3003
9.40599 17.7824 29.0896
8.06103 18.2544 28.9476
8.04677 25.5018 24.5442
7.54672 23.8903 26.9565
8.37992 21.5278 26.996
9.55011 22.5574 21.5197
10.7793 21.3574 22.6212
10.8799 21.737 24.1332
17.4153 26.649 26.6782
15.4966 25.4928 24.8364
14.0784 23.7046 23.6978
17.5698 23.4446 20.7318
16.0678 23.2114 20.482
12.2179 23.0622 14.1768
13.8865 22.296 15.6158
15.0798 21.6859 17.0959
17.106 15.9112 12.5398
16.532 17.1947 14.3882
15.9396 18.131 16.0548
16.6273 15.4113 18.5655
15.3523 11.6101 18.9789
17.1441 11.5608 18.4345
21.082 9.48383 17.3113
19.4579 9.59069 16.235
19.077 8.35217 10.0967
19.772 8.84855 11.7925
19.5465 7.73369 12.8907
20.9602 0.922472 14.0996
19.2218 3.18387 12.5025
20.0525 4.1269 11.6225
22.7265 -1.85772 7.67157
21.9321 0.299201 8.31424
21.6304 2.23507 8.84406
27.3864 5.56075 8.3991
25.4615 4.33795 6.48128
23.1065 3.81968 5.73289
25.5051 1.51141 0.0115522
23.676 1.9025 1.45834
22.0049 2.13778 2.59141
17.7093 4.40317 2.78372
16.8492 2.39694 2.19975
18.3197 1.24397 2.45
20.7044 -3.6015 5.04534
18.1551 -3.57968 3.67307
17.1737 -2.2408 1.77178
13.1255 -4.12791 -3.5121
14.9173 -4.06633 -1.65097
14.2707 -3.68155 -0.30997
9.70717 -2.61846 2.30774
9.76359 -4.86614 0.952906
11.1685 -5.49248 0.884664
12.55 -14.1867 1.9365
12.7207 -11.2603 1.36172
11.3622 -9.27813 0.592572
6.28088 -8.8216 5.55971
7.95971 -8.2289 3.56394
8.57258 -9.50952 3.10014
6.80983 -15.9649 3.68416
7.36187 -14.1503 3.92811
6.65443 -12.8261 3.4285
2.11524 -8.61534 4.47611
2.00098 -10.312 2.83537
2.97621 -11.942 3.43895
-2.4674 -16.9049 5.02139
-0.515615 -15.6417 5.6506
0.133354 -14.3716 4.26858
-3.47968 -17.4624 -0.882319
-3.12945 -15.5055 0.238812
-3.01256 -14.973 2.16199
-6.11967 -15.7189 4.12105
-6.81751 -22.4523 8.40475
-6.80609 -20.7174 5.9515
-6.11887 -19.5817 3.83646
-4.31892 -21.5534 -0.928878
-5.43641 -22.5371 0.35693
-6.7376 -22.0806 1.05279
-9.8253 -24.2858 1.3607
-11.3948 -26.4886 -3.18979
-11.7961 -26.032 -1.2188
-15.3782 -24.7336 1.37589
-15.3692 -26.4084 0.258191
-17.6759 -26.7402 -3.70158
-17.791 -27.4263 -2.43487
-21.1564 -30.7247 -3.50048
-19.5891 -30.6774 -3.63707
-18.8723 -33.1936 -6.37502
-16.1035 -33.4544 -10.1916
-16.0049 -32.9783 -8.76066
-15.6645 -30.2794 -3.34875
-13.4778 -30.0842 -5.81717
-14.0291 -30.0254 -7.24571
-11.4803 -27.351 -10.304
-11.5622 -27.664 -8.76862
-7.69373 -24.0202 -4.6441
-8.56295 -25.2794 -5.94456
-9.68721 -24.9245 -6.94109
-8.87776 -19.1891 -11.2303
-9.99708 -21.02 -9.58763
-8.97484 -21.531 -8.54503
-2.2818 -18.7965 -8.35161
-4.6383 -18.9444 -8.20493
-6.61543 -18.598 -8.07514
-5.65059 -13.1929 -14.2692
-6.44147 -14.2086 -11.5962
-7.44982 -15.3143 -9.5546
-12.43 -15.0462 -4.30717
-10.5831 -14.2011 -6.09526
-10.6552 -14.7835 -7.44526
-15.8122 -17.0335 -7.9702
-14.9604 -16.2152 -9.94262
-13.7049 -14.8051 -9.6496
-15.453 -12.9761 -5.9255
-15.8971 -12.9151 -7.37472
-13.1014 -5.9923 -6.41844
-14.1574 -8.1011 -8.36451
-15.7904 -9.78628 -9.43198
-20.8194 -12.7618 -12.85
-19.9853 -10.0246 -12.9683
-17.598 -8.83738 -12.6336
-14.4399 -8.82469 -15.9096
-15.4513 -7.22282 -16.3767
-16.2176 -6.67657 -15.1905
-15.9528 -2.71498 -15.4078
-17.1093 -3.17109 -16.6458
-21.5215 -0.861069 -19.6064
-19.7713 -1.30218 -21.1517
-18.2678 -2.08559 -20.0067
-11.8793 -1.34771 -23.0222
-14.1646 -2.41104 -22.1829
-15.3581 -1.55175 -22.4191
-17.1363 -0.274072 -26.6598
-15.7911 -0.299748 -25.9555
-9.71888 3.0593 -25.4118
-11.8641 1.61086 -26.0388
-13.1464 2.37591 -26.1907
-9.97169 10.3405 -25.6681
-11.5384 7.89176 -26.1095
-12.658 5.97106 -27.2879
-8.60261 7.67919 -30.7725
-11.1198 8.49438 -30.8679
-12.2045 7.35645 -30.8075
-8.22582 4.3782 -36.9641
-9.57495 4.65524 -34.3202
-10.6977 4.12983 -32.0571
-12.0355 -2.59933 -32.3393
-12.5307 -0.828617 -31.1163
-11.1473 0.653919 -30.7534
-5.3206 1.55654 -28.3503
-7.13952 0.144337 -28.0909
-7.64564 -0.570793 -29.8436
-6.65178 -3.60301 -24.9571
-6.78851 -4.25731 -27.219
-6.95397 -4.25366 -29.2187
-8.10557 -7.23075 -34.4265
-9.40333 -7.72102 -32.5031
-9.22594 -6.06905 -31.4161
-13.7953 -3.40855 -27.4446
-12.1077 -4.87326 -27.0865
-12.0865 -5.83909 -28.8526
-15.3038 -8.94593 -29.5164
-15.1541 -7.49825 -30.1461
-18.3166 -5.22587 -28.0834
-18.4011 -5.55844 -29.5523
-21.9457 -3.86385 -32.1904
-20.7215 -3.2843 -31.4849
-18.4122 1.01803 -31.2323
-19.4534 0.1461 -30.4497
-22.5852 1.96966 -27.7491
-21.5627 2.78347 -28.739
-22.3323 7.83124 -28.1922
-21.7738 6.19875 -27.277
-22.7495 6.23492 -23.5894
-21.0645 3.07192 -20.5545
-20.4909 3.82032 -21.7349
-17.5339 2.31374 -23.3784
-17.1826 3.53971 -26.9685
-18.3335 6.06523 -31.7116
-17.2338 7.39306 -29.4332
-16.254 6.76538 -28.4846
-16.9538 10.4418 -25.908
-15.8074 9.40045 -25.7654
-19.1762 7.63518 -22.7731
-16.6077 6.31182 -22.1605
-15.4506 7.21883 -22.603
-13.3706 2.35554 -21.5806
-11.9423 4.04687 -22.9108
-12.0099 5.48509 -22.3758
-9.17172 11.0335 -21.7909
-9.25188 9.09438 -20.4971
-8.89665 7.45904 -21.6411
-5.65295 3.11014 -24.2317
-5.17649 5.70804 -24.1876
-5.43002 6.25308 -22.7615
-2.91338 3.17603 -20.7914
-1.46086 5.38445 -20.4054
-2.43966 6.61917 -20.4323
-0.944448 12.2934 -15.629
-0.878271 10.9815 -17.58
-0.677668 9.8431 -19.1979
5.67311 5.78417 -21.8499
3.24971 7.34596 -20.7571
2.71178 8.54169 -18.5811
2.75527 14.0594 -14.6316
3.97563 13.2103 -17.1913
5.34083 11.1389 -17.7887
6.42404 10.6095 -12.5524
7.59313 11.7975 -13.4673
7.89407 11.3957 -14.8826
12.3501 10.6063 -15.5548
11.3034 9.72791 -14.8708
7.44766 7.79874 -7.96382
9.59955 8.10892 -9.98034
11.7509 9.07009 -11.0351
18.2821 10.16 -5.10604
16.0882 9.9803 -7.02003
14.4645 8.53364 -8.43826
15.3374 1.02704 -6.81198
15.1551 3.30757 -6.66997
14.6959 5.2635 -6.42535
11.118 7.84245 -0.66624
12.7737 6.53052 -1.61094
14.0389 5.6558 -2.71803
18.7273 -1.47777 -3.18401
16.6163 0.31595 -2.2951
14.7202 1.95413 -2.17931
8.40655 -2.37866 -2.64306
10.1373 -0.520565 -1.13396
12.2982 0.0473638 0.0790603
16.593 -1.24629 7.70994
14.8553 -1.02825 5.40409
13.6014 -1.55424 3.25055
14.3137 -8.09054 4.37678
14.399 -6.15698 4.40034
13.1856 -5.21344 4.14676
4.6015 -5.37335 5.84886
7.88044 -4.90399 6.59436
10.1435 -6.08932 6.16819
10.73 -9.90422 6.39354
9.88612 -14.1912 8.81567
8.40003 -13.1057 8.76191
8.56862 -11.6027 8.92637
7.13587 -9.53462 13.3296
8.34848 -10.914 12.6568
11.6129 -13.6784 14.8288
9.77614 -13.2636 15.281
5.19822 -14.9647 19.2392
7.47198 -14.869 19.4866
8.97471 -13.8304 18.9441
11.5069 -10.6769 21.9593
11.4457 -12.5287 21.5698
14.3028 -16.8337 22.6948
13.5232 -15.2543 23.3777
11.5515 -18.319 29.3175
14.0104 -16.7672 28.5059
14.899 -15.0723 26.9077
18.9264 -10.0785 26.7872
17.549 -11.3774 27.2726
17.8077 -12.7652 27.632
22.601 -14.154 32.0994
21.4987 -13.8212 30.5667
20.6451 -12.5798 30.1052
24.5355 -9.26058 31.3683
20.4897 -6.75206 32.2068
22.1194 -8.02186 30.1874
22.6865 -9.43624 30.4988
timestep
0.737591 17.8456 22.6757
-2.8016 19.2115 18.3007
-1.00434 18.3226 20.0677
0.64212 17.7616 21.1966
3.47556 18.5717 15.1674
3.52531 18.6211 17.5393
3.71688 18.9181 19.5239
2.69144 25.4906 21.1904
4.0369 23.7791 20.3988
5.27177 22.4205 19.705
6.26579 22.4164 27.0862
6.88588 21.8903 24.9122
7.19484 21.6477 23.0389
14.7229 20.5589 20.1619
12.1712 20.4333 21.731
10.3632 19.6085 23.1526
9.4507 14.3854 23.1534
8.4337 16.0669 24.9347
9.43786 16.9143 25.5464
14.0663 15.0903 30.8547
12.1359 16.4599 29.5667
11.4119 15.53 28.5506
12.8654 10.7703 30.9817
11.1766 10.878 28.9157
10.1795 11.9691 29.1473
8.2698 13.0609 35.9203
9.49625 13.4047 33.5866
8.72315 12.9141 32.4031
7.93625 16.8603 34.8235
6.84363 17.2044 32.4318
6.37639 15.7984 32.0319
6.27178 12.0979 27.9487
4.91746 13.539 28.2511
5.37509 14.9198 28.434
2.88367 20.1653 23.3203
4.56925 18.7464 25.2813
4.19957 17.2533 25.5188
3.87287 12.0012 24.6055
4.49153 13.6214 22.5551
5.29333 14.8334 22.9406
8.37343 19.3918 18.7758
7.69205 17.7046 20.6604
7.30767 16.3447 20.1263
6.59235 18.0763 13.6357
7.21689 15.6572 15.4002
8.83037 14.7507 17.0659
11.5691 11.2734 18.8386
12.0639 11.2925 16.9868
11.8308 12.6142 16.2435
13.7332 17.7877 12.0334
14.5664 14.9576 12.2757
13.8315 12.6064 13.0368
13.6537 8.20896 11.1466
14.3459 8.81835 12.3114
19.0813 4.34444 14.8733
17.7478 6.23355 14.679
17.3409 6.63191 12.7499
16.8223 6.44212 6.79811
18.1629 7.72271 8.17414
18.9283 6.45489 9.41133
22.4603 5.57461 8.80388
24.7362 8.60327 7.7972
23.1041 8.85037 7.06821
25.7164 6.57466 3.40848
23.7895 6.70021 3.91844
18.9023 3.79719 1.06365
20.4585 4.7994 1.3255
21.5301 4.23994 2.3062
19.4607 0.390947 5.21422
22.1025 -0.205862 3.36747
22.0312 0.542375 2.00463
18.6438 -5.27534 0.0545845
19.6724 -3.29913 -0.421075
20.4442 -1.45539 -0.690286
24.6982 -0.0992458 -7.01896
22.179 -0.756352 -5.43037
19.8251 -0.91532 -4.5655
13.7998 -3.14916 -8.76755
15.5131 -2.4622 -7.34885
16.4371 -1.97096 -5.6802
15.2715 0.655506 -0.345906
14.4922 -1.25256 -0.999997
14.2509 -2.37271 -2.54603
15.1625 -9.18734 -2.73237
13.1142 -7.05946 -2.4484
11.6108 -5.07693 -2.75806
4.51013 -3.38061 -3.18566
6.9069 -4.10541 -4.02982
7.8678 -4.66885 -2.97671
4.72465 -4.59882 1.16108
4.76316 -6.92598 -0.132656
6.06367 -7.31926 -0.774589
9.13299 -15.5238 0.139567
7.83781 -12.8934 -0.22077
6.25869 -11.0761 -1.05201
1.33445 -13.3039 4.21116
3.54307 -12.8616 2.69053
3.40382 -12.1913 1.37029
-0.826779 -7.74273 -0.482583
-0.0637481 -9.38073 0.253563
0.849942 -9.43891 1.43984
-0.83175 -3.86967 6.63619
-0.350442 -5.74171 5.42504
-0.368763 -7.39308 4.45126
-2.9196 -14.2118 5.90703
-3.01157 -11.8452 5.90039
-2.77955 -9.95981 5.86882
-7.86928 -5.99609 6.34039
-5.59006 -5.51347 6.29478
-5.1049 -7.18252 7.09234
-8.19096 -9.43519 7.29765
-10.4431 -15.3734 10.0442
-9.01191 -14.1844 7.66491
-7.7048 -13.0083 5.98996
-6.37145 -14.9283 0.676612
-6.68077 -15.819 2.30592
-7.79287 -15.5519 3.30296
-9.14068 -19.0108 3.745
-9.03453 -20.232 8.97711
-10.055 -20.2507 7.29809
-14.0856 -22.4951 6.80873
-13.5863 -21.3717 8.26774
-16.374 -21.0622 12.1164
-15.069 -21.8669 11.671
-13.8075 -25.5219 14.4551
-14.6797 -25.2975 13.2578
-18.3144 -26.4976 13.6707
-19.0523 -23.3248 10.414
-18.9702 -24.8489 10.2945
-17.7082 -27.0103 2.47437
-18.8441 -26.6832 5.67695
-18.3518 -25.3964 6.47543
-18.0835 -20.8113 5.89192
-18.05 -22.1014 4.99516
-17.1022 -23.625 -0.314323
-16.6249 -21.8325 0.262465
-16.1428 -21.449 1.69162
-12.7404 -16.8005 5.59229
-13.7406 -18.7377 4.13811
-14.4604 -18.2702 2.89045
-8.60644 -17.2606 -1.46574
-10.4603 -16.6388 -0.280003
-12.1856 -16.2063 0.647099
-10.7561 -17.7549 -5.53128
-13.1576 -16.1999 -4.57564
-13.8836 -14.8822 -2.3964
-19.0476 -10.1961 -1.74804
-16.8033 -11.6036 -1.76248
-16.9068 -12.6771 -2.77024
-22.6509 -14.2956 -4.50662
-20.7772 -13.3732 -5.45919
-18.9407 -12.7595 -5.93654
-19.5193 -8.61818 -8.11522
-19.421 -10.0262 -8.60315
-22.6936 -9.08022 -14.8782
-19.8792 -9.64286 -14.2604
-18.2844 -9.33668 -12.2551
-10.0734 -6.77093 -12.8743
-12.8292 -7.15979 -14.0254
-15.3758 -7.30122 -13.6438
-17.7663 -3.25775 -12.5735
-16.5698 -2.66653 -14.0847
-16.1069 -3.75806 -15.0021
-17.1258 -1.41474 -18.1168
-15.2408 -1.56744 -18.1002
-8.42859 -0.594053 -20.7754
-10.2939 -0.0609265 -19.5492
-11.9344 0.250504 -18.638
-10.0824 7.22623 -17.1313
-10.6717 4.58052 -16.8629
-11.3812 3.99915 -18.0876
-12.2054 5.02302 -22.52
-10.9283 5.15201 -21.7213
-5.20043 8.84713 -24.052
-6.79433 6.87851 -23.1514
-8.25354 7.30958 -23.3572
-12.9341 13.351 -27.3453
-11.4323 11.0739 -26.2799
-9.18749 10.0332 -26.0107
-5.82377 13.1354 -24.085
-6.75461 14.1131 -26.3305
-7.23574 13.0385 -27.3495
0.826234 12.9751 -30.2738
-2.02646 12.4491 -29.7703
-4.50329 11.9887 -29.7317
-6.79391 6.65762 -27.3866
-4.63655 7.0424 -28.0877
-4.98551 8.23111 -29.6231
-4.06531 5.52795 -35.2644
-5.64657 6.15318 -33.6509
-7.08417 6.49919 -32.3079
-13.1354 1.71851 -31.0643
-11.7401 3.52798 -31.5326
-10.6793 5.16065 -31.7876
-15.6201 10.9748 -32.4585
-14.1424 9.38746 -31.5202
-13.0092 7.93575 -30.7844
-10.2252 3.80057 -27.6944
-11.5137 5.46783 -26.847
-13.0845 6.39094 -27.2896
-17.2428 6.57777 -24.6106
-15.6755 6.99089 -24.5809
-15.2295 8.32638 -19.9714
-15.0645 7.16008 -20.8418
-16.0369 2.93997 -19.3039
-15.7009 4.17661 -18.6006
-16.1874 2.09182 -14.5699
-14.8683 2.75978 -15.1443
-11.1695 2.32171 -12.2107
-11.7577 1.65413 -13.4418
-11.1241 -2.65834 -15.2768
-10.3111 -1.9183 -13.6872
-6.55209 -1.40072 -13.1695
-5.07788 2.94938 -12.3885
-6.12637 2.10771 -11.7903
-9.02893 4.1018 -10.44
-9.04205 6.286 -13.5386
-13.9393 8.23097 -10.7557
-13.3712 5.99955 -12.7159
-12.7431 6.46599 -13.9952
-14.2179 10.666 -14.2943
-13.5977 9.96066 -15.5016
-7.75651 10.9205 -14.1462
-9.5014 12.5022 -15.8674
-10.4283 11.6288 -16.7281
-11.8273 10.0592 -21.421
-9.21418 10.2492 -21.0058
-8.60564 9.93977 -19.6109
-2.48218 6.85344 -17.8541
-3.64062 8.2944 -18.9715
-4.92469 9.52952 -19.8593
-2.15778 13.7284 -24.7742
-2.4494 12.7267 -22.2633
-2.57503 11.268 -22.327
-0.827524 6.69218 -24.6582
0.933726 8.56361 -24.0368
0.588891 9.39605 -22.6819
4.14942 16.051 -23.2848
3.24797 14.0378 -22.5117
2.47459 12.4611 -21.6294
3.80375 7.9912 -17.0121
3.60856 10.8575 -16.5492
2.56984 12.8741 -17.6727
-3.57068 14.5112 -18.0649
-1.30368 15.9143 -16.6452
1.21682 16.0469 -16.3215
-2.28656 15.7907 -12.1111
-0.644311 16.8525 -11.9476
0.675185 16.2801 -12.5592
3.71863 13.3413 -11.2859
2.3667 13.4888 -10.5592
-2.75006 10.1526 -6.94356
0.125502 10.857 -7.39278
2.54682 11.7002 -7.27048
7.2523 15.2292 -2.29006
5.98193 12.6582 -3.16907
5.16127 10.8765 -4.65657
5.56093 4.89323 -6.86406
6.88117 6.82157 -6.69086
6.71508 7.41898 -4.83385
5.74604 5.7294 1.82325
6.95504 5.71125 -0.100668
8.16636 5.88177 -1.65686
15.1168 5.24458 -3.2772
12.9893 3.624 -1.96736
10.4733 2.93394 -1.977
6.02429 1.9968 -4.80986
7.12476 -0.170012 -3.17272
8.83321 -0.459666 -1.26996
9.72717 0.0924794 6.36795
9.5792 -1.17708 3.67658
9.40989 -2.60859 1.65272
10.5023 -9.02745 1.28195
10.6784 -7.21744 1.80372
9.46306 -6.33965 1.95167
1.71464 -9.68341 6.60201
4.41448 -8.54323 4.72869
6.91068 -8.33439 4.06747
7.54132 -12.1137 3.72645
8.48928 -16.7454 3.01908
7.05686 -16.631 4.19805
7.02315 -15.5543 5.1793
7.85469 -15.7948 10.1829
7.84551 -16.9344 8.59301
10.6047 -20.9997 8.63116
9.01846 -20.4243 9.62526
4.56098 -21.0395 11.1275
5.40776 -22.4168 12.8119
7.1789 -21.5681 12.6849
10.8604 -19.6778 14.9
9.72118 -21.0522 15.4591
9.21839 -25.203 18.0948
8.52679 -23.4279 18.2683
2.12567 -20.7732 22.7926
4.29647 -22.8118 22.4177
6.64903 -22.9684 21.561
9.38062 -22.9002 27.6796
8.38129 -22.4462 26.0798
7.88407 -23.5253 25.0137
4.71607 -27.6445 24.4213
5.96103 -27.7806 25.9059
[truncated: 2,734,377 more chars]
