# Supplementary material for: Investigating Intrinsically Disordered Proteins With Brownian Dynamics
Source: Front Mol Biosci. 2022 Jun 8;9:898838. doi: 10.3389/fmolb.2022.898838 (PMC9213797; doi:10.3389/fmolb.2022.898838)
Supplement: Supplementary file 1 [file Presentation1.zip › Browndye_IDP_paper/starting_structures/ljidp1.pdb]

ATOM      1  N   ALA A   1     -42.466  -9.598 -40.151  1.00 55.26           N  
ATOM      2  H   ALA A   1     -42.772  -9.630 -41.113  1.00 55.26           H  
ATOM      3  H2  ALA A   1     -43.047 -10.194 -39.579  1.00 55.26           H  
ATOM      4  H3  ALA A   1     -42.546  -8.654 -39.803  1.00 55.26           H  
ATOM      5  CA  ALA A   1     -41.055 -10.005 -40.046  1.00 55.26           C  
ATOM      6  HA  ALA A   1     -40.959 -11.056 -40.321  1.00 55.26           H  
ATOM      7  C   ALA A   1     -40.652  -9.848 -38.591  1.00 55.26           C  
ATOM      8  CB  ALA A   1     -40.170  -9.173 -40.981  1.00 55.26           C  
ATOM      9  HB1 ALA A   1     -40.473  -9.324 -42.017  1.00 55.26           H  
ATOM     10  HB2 ALA A   1     -40.250  -8.114 -40.732  1.00 55.26           H  
ATOM     11  HB3 ALA A   1     -39.131  -9.480 -40.868  1.00 55.26           H  
ATOM     12  O   ALA A   1     -40.947  -8.810 -38.016  1.00 55.26           O  
ATOM     13  N   HIS A   2     -40.117 -10.914 -37.999  1.00 41.76           N  
ATOM     14  H   HIS A   2     -39.883 -11.711 -38.574  1.00 41.76           H  
ATOM     15  CA  HIS A   2     -39.565 -10.952 -36.642  1.00 41.76           C  
ATOM     16  HA  HIS A   2     -40.340 -10.721 -35.911  1.00 41.76           H  
ATOM     17  C   HIS A   2     -38.431  -9.920 -36.477  1.00 41.76           C  
ATOM     18  CB  HIS A   2     -39.051 -12.393 -36.427  1.00 41.76           C  
ATOM     19  HB2 HIS A   2     -38.354 -12.413 -35.589  1.00 41.76           H  
ATOM     20  HB3 HIS A   2     -38.497 -12.730 -37.304  1.00 41.76           H  
ATOM     21  O   HIS A   2     -38.064  -9.297 -37.469  1.00 41.76           O  
ATOM     22  CG  HIS A   2     -40.136 -13.392 -36.122  1.00 41.76           C  
ATOM     23  CD2 HIS A   2     -41.099 -13.873 -36.969  1.00 41.76           C  
ATOM     24  HD2 HIS A   2     -41.223 -13.617 -38.011  1.00 41.76           H  
ATOM     25  ND1 HIS A   2     -40.334 -14.000 -34.904  1.00 41.76           N  
ATOM     26  HD1 HIS A   2     -39.769 -13.888 -34.074  1.00 41.76           H  
ATOM     27  CE1 HIS A   2     -41.396 -14.814 -35.010  1.00 41.76           C  
ATOM     28  HE1 HIS A   2     -41.792 -15.431 -34.216  1.00 41.76           H  
ATOM     29  NE2 HIS A   2     -41.901 -14.759 -36.251  1.00 41.76           N  
ATOM     30  N   HIS A   3     -37.817  -9.882 -35.285  1.00 53.08           N  
ATOM     31  H   HIS A   3     -38.239 -10.439 -34.556  1.00 53.08           H  
ATOM     32  CA  HIS A   3     -36.617  -9.125 -34.882  1.00 53.08           C  
ATOM     33  HA  HIS A   3     -36.074  -9.753 -34.175  1.00 53.08           H  
ATOM     34  C   HIS A   3     -36.989  -7.816 -34.137  1.00 53.08           C  
ATOM     35  CB  HIS A   3     -35.664  -8.896 -36.077  1.00 53.08           C  
ATOM     36  HB2 HIS A   3     -36.094  -8.196 -36.794  1.00 53.08           H  
ATOM     37  HB3 HIS A   3     -34.798  -8.368 -35.676  1.00 53.08           H  
ATOM     38  O   HIS A   3     -37.730  -7.009 -34.669  1.00 53.08           O  
ATOM     39  CG  HIS A   3     -35.080 -10.095 -36.800  1.00 53.08           C  
ATOM     40  CD2 HIS A   3     -35.709 -11.092 -37.508  1.00 53.08           C  
ATOM     41  HD2 HIS A   3     -36.767 -11.233 -37.668  1.00 53.08           H  
ATOM     42  ND1 HIS A   3     -33.731 -10.308 -36.962  1.00 53.08           N  
ATOM     43  HD1 HIS A   3     -32.996  -9.716 -36.604  1.00 53.08           H  
ATOM     44  CE1 HIS A   3     -33.562 -11.402 -37.724  1.00 53.08           C  
ATOM     45  HE1 HIS A   3     -32.607 -11.805 -38.025  1.00 53.08           H  
ATOM     46  NE2 HIS A   3     -34.746 -11.924 -38.070  1.00 53.08           N  
ATOM     47  N   HIS A   4     -36.588  -7.518 -32.898  1.00 57.26           N  
ATOM     48  H   HIS A   4     -37.063  -6.713 -32.515  1.00 57.26           H  
ATOM     49  CA  HIS A   4     -35.425  -7.939 -32.122  1.00 57.26           C  
ATOM     50  HA  HIS A   4     -35.064  -8.898 -32.494  1.00 57.26           H  
ATOM     51  C   HIS A   4     -35.767  -8.105 -30.630  1.00 57.26           C  
ATOM     52  CB  HIS A   4     -34.299  -6.898 -32.290  1.00 57.26           C  
ATOM     53  HB2 HIS A   4     -33.863  -6.672 -31.317  1.00 57.26           H  
ATOM     54  HB3 HIS A   4     -34.695  -5.960 -32.680  1.00 57.26           H  
ATOM     55  O   HIS A   4     -36.536  -7.352 -30.041  1.00 57.26           O  
ATOM     56  CG  HIS A   4     -33.188  -7.380 -33.182  1.00 57.26           C  
ATOM     57  CD2 HIS A   4     -33.099  -7.237 -34.536  1.00 57.26           C  
ATOM     58  HD2 HIS A   4     -33.787  -6.678 -35.153  1.00 57.26           H  
ATOM     59  ND1 HIS A   4     -32.046  -8.027 -32.780  1.00 57.26           N  
ATOM     60  HD1 HIS A   4     -31.739  -8.155 -31.826  1.00 57.26           H  
ATOM     61  CE1 HIS A   4     -31.331  -8.334 -33.876  1.00 57.26           C  
ATOM     62  HE1 HIS A   4     -30.373  -8.833 -33.872  1.00 57.26           H  
ATOM     63  NE2 HIS A   4     -31.969  -7.927 -34.983  1.00 57.26           N  
ATOM     64  N   HIS A   5     -35.154  -9.141 -30.074  1.00 55.50           N  
ATOM     65  H   HIS A   5     -34.481  -9.608 -30.665  1.00 55.50           H  
ATOM     66  CA  HIS A   5     -35.164  -9.622 -28.701  1.00 55.50           C  
ATOM     67  HA  HIS A   5     -36.194  -9.745 -28.365  1.00 55.50           H  
ATOM     68  C   HIS A   5     -34.407  -8.655 -27.767  1.00 55.50           C  
ATOM     69  CB  HIS A   5     -34.457 -10.995 -28.785  1.00 55.50           C  
ATOM     70  HB2 HIS A   5     -34.615 -11.420 -29.776  1.00 55.50           H  
ATOM     71  HB3 HIS A   5     -33.382 -10.843 -28.685  1.00 55.50           H  
ATOM     72  O   HIS A   5     -33.405  -8.073 -28.173  1.00 55.50           O  
ATOM     73  CG  HIS A   5     -34.868 -12.073 -27.822  1.00 55.50           C  
ATOM     74  CD2 HIS A   5     -34.869 -12.015 -26.457  1.00 55.50           C  
ATOM     75  HD2 HIS A   5     -34.600 -11.157 -25.860  1.00 55.50           H  
ATOM     76  ND1 HIS A   5     -35.125 -13.383 -28.163  1.00 55.50           N  
ATOM     77  HD1 HIS A   5     -35.113 -13.772 -29.095  1.00 55.50           H  
ATOM     78  CE1 HIS A   5     -35.306 -14.084 -27.033  1.00 55.50           C  
ATOM     79  HE1 HIS A   5     -35.516 -15.142 -26.979  1.00 55.50           H  
ATOM     80  NE2 HIS A   5     -35.178 -13.285 -25.968  1.00 55.50           N  
ATOM     81  N   HIS A   6     -34.901  -8.544 -26.532  1.00 57.17           N  
ATOM     82  H   HIS A   6     -35.789  -9.000 -26.381  1.00 57.17           H  
ATOM     83  CA  HIS A   6     -34.329  -7.941 -25.322  1.00 57.17           C  
ATOM     84  HA  HIS A   6     -34.855  -7.007 -25.124  1.00 57.17           H  
ATOM     85  C   HIS A   6     -32.814  -7.658 -25.296  1.00 57.17           C  
ATOM     86  CB  HIS A   6     -34.607  -8.912 -24.156  1.00 57.17           C  
ATOM     87  HB2 HIS A   6     -34.093  -9.859 -24.320  1.00 57.17           H  
ATOM     88  HB3 HIS A   6     -34.164  -8.485 -23.256  1.00 57.17           H  
ATOM     89  O   HIS A   6     -32.002  -8.566 -25.465  1.00 57.17           O  
ATOM     90  CG  HIS A   6     -36.062  -9.179 -23.852  1.00 57.17           C  
ATOM     91  CD2 HIS A   6     -36.968  -9.922 -24.566  1.00 57.17           C  
ATOM     92  HD2 HIS A   6     -36.788 -10.453 -25.489  1.00 57.17           H  
ATOM     93  ND1 HIS A   6     -36.714  -8.726 -22.731  1.00 57.17           N  
ATOM     94  HD1 HIS A   6     -36.309  -8.184 -21.981  1.00 57.17           H  
ATOM     95  CE1 HIS A   6     -37.981  -9.164 -22.776  1.00 57.17           C  
ATOM     96  HE1 HIS A   6     -38.732  -8.968 -22.026  1.00 57.17           H  
ATOM     97  NE2 HIS A   6     -38.187  -9.886 -23.887  1.00 57.17           N  
ATOM     98  N   HIS A   7     -32.449  -6.452 -24.855  1.00 64.72           N  
ATOM     99  H   HIS A   7     -33.132  -5.708 -24.824  1.00 64.72           H  
ATOM    100  CA  HIS A   7     -31.255  -6.258 -24.033  1.00 64.72           C  
ATOM    101  HA  HIS A   7     -31.014  -7.208 -23.556  1.00 64.72           H  
ATOM    102  C   HIS A   7     -31.593  -5.265 -22.920  1.00 64.72           C  
ATOM    103  CB  HIS A   7     -30.040  -5.857 -24.880  1.00 64.72           C  
ATOM    104  HB2 HIS A   7     -30.094  -6.359 -25.846  1.00 64.72           H  
ATOM    105  HB3 HIS A   7     -30.041  -4.782 -25.062  1.00 64.72           H  
ATOM    106  O   HIS A   7     -31.608  -4.054 -23.113  1.00 64.72           O  
ATOM    107  CG  HIS A   7     -28.737  -6.266 -24.238  1.00 64.72           C  
ATOM    108  CD2 HIS A   7     -27.646  -5.475 -23.996  1.00 64.72           C  
ATOM    109  HD2 HIS A   7     -27.564  -4.417 -24.197  1.00 64.72           H  
ATOM    110  ND1 HIS A   7     -28.389  -7.551 -23.878  1.00 64.72           N  
ATOM    111  HD1 HIS A   7     -28.979  -8.367 -23.951  1.00 64.72           H  
ATOM    112  CE1 HIS A   7     -27.126  -7.531 -23.425  1.00 64.72           C  
ATOM    113  HE1 HIS A   7     -26.572  -8.386 -23.066  1.00 64.72           H  
ATOM    114  NE2 HIS A   7     -26.619  -6.305 -23.530  1.00 64.72           N  
ATOM    115  N   VAL A   8     -32.009  -5.820 -21.782  1.00 63.13           N  
ATOM    116  H   VAL A   8     -31.959  -6.826 -21.712  1.00 63.13           H  
ATOM    117  CA  VAL A   8     -32.047  -5.109 -20.508  1.00 63.13           C  
ATOM    118  HA  VAL A   8     -32.339  -4.069 -20.649  1.00 63.13           H  
ATOM    119  C   VAL A   8     -30.610  -5.158 -20.012  1.00 63.13           C  
ATOM    120  CB  VAL A   8     -33.029  -5.787 -19.526  1.00 63.13           C  
ATOM    121  HB  VAL A   8     -32.764  -6.839 -19.420  1.00 63.13           H  
ATOM    122  O   VAL A   8     -30.166  -6.184 -19.497  1.00 63.13           O  
ATOM    123  CG1 VAL A   8     -33.015  -5.139 -18.139  1.00 63.13           C  
ATOM    124 HG11 VAL A   8     -32.024  -5.226 -17.694  1.00 63.13           H  
ATOM    125 HG12 VAL A   8     -33.712  -5.650 -17.475  1.00 63.13           H  
ATOM    126 HG13 VAL A   8     -33.278  -4.083 -18.205  1.00 63.13           H  
ATOM    127  CG2 VAL A   8     -34.468  -5.716 -20.062  1.00 63.13           C  
ATOM    128 HG21 VAL A   8     -34.540  -6.234 -21.018  1.00 63.13           H  
ATOM    129 HG22 VAL A   8     -34.759  -4.673 -20.192  1.00 63.13           H  
ATOM    130 HG23 VAL A   8     -35.144  -6.190 -19.350  1.00 63.13           H  
ATOM    131  N   ASP A   9     -29.854  -4.093 -20.244  1.00 61.11           N  
ATOM    132  H   ASP A   9     -30.210  -3.316 -20.782  1.00 61.11           H  
ATOM    133  CA  ASP A   9     -28.629  -3.881 -19.490  1.00 61.11           C  
ATOM    134  HA  ASP A   9     -28.061  -4.810 -19.437  1.00 61.11           H  
ATOM    135  C   ASP A   9     -29.056  -3.516 -18.076  1.00 61.11           C  
ATOM    136  CB  ASP A   9     -27.732  -2.830 -20.152  1.00 61.11           C  
ATOM    137  HB2 ASP A   9     -28.327  -1.966 -20.447  1.00 61.11           H  
ATOM    138  HB3 ASP A   9     -26.981  -2.503 -19.433  1.00 61.11           H  
ATOM    139  O   ASP A   9     -29.321  -2.361 -17.752  1.00 61.11           O  
ATOM    140  CG  ASP A   9     -27.008  -3.422 -21.358  1.00 61.11           C  
ATOM    141  OD1 ASP A   9     -26.342  -4.463 -21.154  1.00 61.11           O  
ATOM    142  OD2 ASP A   9     -27.145  -2.842 -22.461  1.00 61.11           O  
ATOM    143  N   ASP A  10     -29.231  -4.545 -17.244  1.00 61.03           N  
ATOM    144  H   ASP A  10     -29.277  -5.473 -17.640  1.00 61.03           H  
ATOM    145  CA  ASP A  10     -29.277  -4.368 -15.803  1.00 61.03           C  
ATOM    146  HA  ASP A  10     -30.109  -3.708 -15.557  1.00 61.03           H  
ATOM    147  C   ASP A  10     -27.955  -3.697 -15.397  1.00 61.03           C  
ATOM    148  CB  ASP A  10     -29.462  -5.699 -15.041  1.00 61.03           C  
ATOM    149  HB2 ASP A  10     -29.770  -5.463 -14.022  1.00 61.03           H  
ATOM    150  HB3 ASP A  10     -28.508  -6.217 -14.955  1.00 61.03           H  
ATOM    151  O   ASP A  10     -26.953  -4.374 -15.162  1.00 61.03           O  
ATOM    152  CG  ASP A  10     -30.454  -6.689 -15.637  1.00 61.03           C  
ATOM    153  OD1 ASP A  10     -31.661  -6.575 -15.348  1.00 61.03           O  
ATOM    154  OD2 ASP A  10     -29.935  -7.617 -16.310  1.00 61.03           O  
ATOM    155  N   ASP A  11     -27.938  -2.370 -15.307  1.00 59.39           N  
ATOM    156  H   ASP A  11     -28.679  -1.859 -15.765  1.00 59.39           H  
ATOM    157  CA  ASP A  11     -26.858  -1.599 -14.677  1.00 59.39           C  
ATOM    158  HA  ASP A  11     -25.910  -1.894 -15.128  1.00 59.39           H  
ATOM    159  C   ASP A  11     -26.736  -1.919 -13.165  1.00 59.39           C  
ATOM    160  CB  ASP A  11     -27.072  -0.096 -14.947  1.00 59.39           C  
ATOM    161  HB2 ASP A  11     -26.558   0.477 -14.175  1.00 59.39           H  
ATOM    162  HB3 ASP A  11     -28.134   0.140 -14.874  1.00 59.39           H  
ATOM    163  O   ASP A  11     -25.813  -1.474 -12.484  1.00 59.39           O  
ATOM    164  CG  ASP A  11     -26.514   0.372 -16.300  1.00 59.39           C  
ATOM    165  OD1 ASP A  11     -25.369  -0.025 -16.622  1.00 59.39           O  
ATOM    166  OD2 ASP A  11     -27.194   1.194 -16.956  1.00 59.39           O  
ATOM    167  N   ASP A  12     -27.614  -2.773 -12.629  1.00 57.06           N  
ATOM    168  H   ASP A  12     -28.373  -3.063 -13.229  1.00 57.06           H  
ATOM    169  CA  ASP A  12     -27.707  -3.113 -11.207  1.00 57.06           C  
ATOM    170  HA  ASP A  12     -27.416  -2.232 -10.636  1.00 57.06           H  
ATOM    171  C   ASP A  12     -26.753  -4.224 -10.721  1.00 57.06           C  
ATOM    172  CB  ASP A  12     -29.178  -3.433 -10.874  1.00 57.06           C  
ATOM    173  HB2 ASP A  12     -29.223  -4.038  -9.969  1.00 57.06           H  
ATOM    174  HB3 ASP A  12     -29.616  -4.022 -11.680  1.00 57.06           H  
ATOM    175  O   ASP A  12     -26.768  -4.589  -9.542  1.00 57.06           O  
ATOM    176  CG  ASP A  12     -30.023  -2.180 -10.612  1.00 57.06           C  
ATOM    177  OD1 ASP A  12     -29.462  -1.189 -10.091  1.00 57.06           O  
ATOM    178  OD2 ASP A  12     -31.246  -2.255 -10.857  1.00 57.06           O  
ATOM    179  N   LYS A  13     -25.881  -4.796 -11.564  1.00 56.92           N  
ATOM    180  H   LYS A  13     -25.881  -4.469 -12.520  1.00 56.92           H  
ATOM    181  CA  LYS A  13     -25.203  -6.062 -11.186  1.00 56.92           C  
ATOM    182  HA  LYS A  13     -25.940  -6.620 -10.608  1.00 56.92           H  
ATOM    183  C   LYS A  13     -24.012  -5.938 -10.231  1.00 56.92           C  
ATOM    184  CB  LYS A  13     -24.863  -6.974 -12.381  1.00 56.92           C  
ATOM    185  HB2 LYS A  13     -23.808  -6.858 -12.627  1.00 56.92           H  
ATOM    186  HB3 LYS A  13     -25.021  -8.008 -12.074  1.00 56.92           H  
ATOM    187  O   LYS A  13     -23.503  -6.971  -9.801  1.00 56.92           O  
ATOM    188  CG  LYS A  13     -25.666  -6.696 -13.654  1.00 56.92           C  
ATOM    189  HG2 LYS A  13     -26.722  -6.576 -13.413  1.00 56.92           H  
ATOM    190  HG3 LYS A  13     -25.273  -5.766 -14.065  1.00 56.92           H  
ATOM    191  CD  LYS A  13     -25.525  -7.799 -14.712  1.00 56.92           C  
ATOM    192  HD2 LYS A  13     -24.484  -8.123 -14.736  1.00 56.92           H  
ATOM    193  HD3 LYS A  13     -26.151  -8.651 -14.449  1.00 56.92           H  
ATOM    194  CE  LYS A  13     -25.878  -7.253 -16.110  1.00 56.92           C  
ATOM    195  HE2 LYS A  13     -25.073  -7.514 -16.798  1.00 56.92           H  
ATOM    196  HE3 LYS A  13     -25.902  -6.165 -16.063  1.00 56.92           H  
ATOM    197  NZ  LYS A  13     -27.171  -7.743 -16.664  1.00 56.92           N  
ATOM    198  HZ1 LYS A  13     -27.222  -8.747 -16.764  1.00 56.92           H  
ATOM    199  HZ2 LYS A  13     -27.361  -7.319 -17.561  1.00 56.92           H  
ATOM    200  HZ3 LYS A  13     -27.974  -7.469 -16.116  1.00 56.92           H  
ATOM    201  N   MET A  14     -23.526  -4.745  -9.876  1.00 61.04           N  
ATOM    202  H   MET A  14     -23.982  -3.920 -10.240  1.00 61.04           H  
ATOM    203  CA  MET A  14     -22.349  -4.629  -8.990  1.00 61.04           C  
ATOM    204  HA  MET A  14     -22.253  -5.568  -8.445  1.00 61.04           H  
ATOM    205  C   MET A  14     -22.504  -3.620  -7.853  1.00 61.04           C  
ATOM    206  CB  MET A  14     -21.035  -4.484  -9.782  1.00 61.04           C  
ATOM    207  HB2 MET A  14     -21.069  -3.595 -10.412  1.00 61.04           H  
ATOM    208  HB3 MET A  14     -20.213  -4.376  -9.075  1.00 61.04           H  
ATOM    209  O   MET A  14     -21.551  -2.938  -7.477  1.00 61.04           O  
ATOM    210  CG  MET A  14     -20.744  -5.722 -10.641  1.00 61.04           C  
ATOM    211  HG2 MET A  14     -21.128  -6.604 -10.128  1.00 61.04           H  
ATOM    212  HG3 MET A  14     -21.273  -5.623 -11.589  1.00 61.04           H  
ATOM    213  SD  MET A  14     -18.991  -6.056 -10.955  1.00 61.04           S  
ATOM    214  CE  MET A  14     -19.192  -7.432 -12.121  1.00 61.04           C  
ATOM    215  HE1 MET A  14     -19.751  -7.092 -12.993  1.00 61.04           H  
ATOM    216  HE2 MET A  14     -18.212  -7.787 -12.442  1.00 61.04           H  
ATOM    217  HE3 MET A  14     -19.735  -8.246 -11.641  1.00 61.04           H  
ATOM    218  N   ALA A  15     -23.670  -3.598  -7.208  1.00 57.96           N  
ATOM    219  H   ALA A  15     -24.457  -4.100  -7.594  1.00 57.96           H  
ATOM    220  CA  ALA A  15     -23.779  -3.080  -5.848  1.00 57.96           C  
ATOM    221  HA  ALA A  15     -23.309  -2.097  -5.807  1.00 57.96           H  
ATOM    222  C   ALA A  15     -23.020  -4.014  -4.880  1.00 57.96           C  
ATOM    223  CB  ALA A  15     -25.259  -2.895  -5.495  1.00 57.96           C  
ATOM    224  HB1 ALA A  15     -25.784  -3.848  -5.556  1.00 57.96           H  
ATOM    225  HB2 ALA A  15     -25.353  -2.499  -4.484  1.00 57.96           H  
ATOM    226  HB3 ALA A  15     -25.720  -2.196  -6.193  1.00 57.96           H  
ATOM    227  O   ALA A  15     -23.602  -4.873  -4.213  1.00 57.96           O  
ATOM    228  N   ARG A  16     -21.686  -3.879  -4.827  1.00 59.70           N  
ATOM    229  H   ARG A  16     -21.283  -3.222  -5.480  1.00 59.70           H  
ATOM    230  CA  ARG A  16     -20.815  -4.546  -3.848  1.00 59.70           C  
ATOM    231  HA  ARG A  16     -20.967  -5.624  -3.904  1.00 59.70           H  
ATOM    232  C   ARG A  16     -21.222  -4.092  -2.448  1.00 59.70           C  
ATOM    233  CB  ARG A  16     -19.335  -4.225  -4.122  1.00 59.70           C  
ATOM    234  HB2 ARG A  16     -19.216  -3.146  -4.224  1.00 59.70           H  
ATOM    235  HB3 ARG A  16     -18.750  -4.549  -3.261  1.00 59.70           H  
ATOM    236  O   ARG A  16     -20.753  -3.081  -1.937  1.00 59.70           O  
ATOM    237  CG  ARG A  16     -18.777  -4.923  -5.370  1.00 59.70           C  
ATOM    238  HG2 ARG A  16     -19.346  -4.624  -6.250  1.00 59.70           H  
ATOM    239  HG3 ARG A  16     -18.856  -6.003  -5.241  1.00 59.70           H  
ATOM    240  CD  ARG A  16     -17.305  -4.531  -5.555  1.00 59.70           C  
ATOM    241  HD2 ARG A  16     -17.258  -3.467  -5.789  1.00 59.70           H  
ATOM    242  HD3 ARG A  16     -16.777  -4.708  -4.618  1.00 59.70           H  
ATOM    243  NE  ARG A  16     -16.656  -5.306  -6.629  1.00 59.70           N  
ATOM    244  HE  ARG A  16     -17.245  -5.933  -7.157  1.00 59.70           H  
ATOM    245  NH1 ARG A  16     -14.562  -4.378  -6.437  1.00 59.70           N  
ATOM    246 HH11 ARG A  16     -14.922  -3.738  -5.744  1.00 59.70           H  
ATOM    247 HH12 ARG A  16     -13.612  -4.291  -6.771  1.00 59.70           H  
ATOM    248  NH2 ARG A  16     -14.922  -5.982  -7.945  1.00 59.70           N  
ATOM    249 HH21 ARG A  16     -15.547  -6.593  -8.451  1.00 59.70           H  
ATOM    250 HH22 ARG A  16     -13.967  -5.882  -8.258  1.00 59.70           H  
ATOM    251  CZ  ARG A  16     -15.388  -5.220  -6.995  1.00 59.70           C  
ATOM    252  N   SER A  17     -22.137  -4.828  -1.838  1.00 59.27           N  
ATOM    253  H   SER A  17     -22.564  -5.583  -2.355  1.00 59.27           H  
ATOM    254  CA  SER A  17     -22.636  -4.568  -0.496  1.00 59.27           C  
ATOM    255  HA  SER A  17     -22.628  -3.492  -0.321  1.00 59.27           H  
ATOM    256  C   SER A  17     -21.685  -5.208   0.520  1.00 59.27           C  
ATOM    257  CB  SER A  17     -24.104  -5.013  -0.358  1.00 59.27           C  
ATOM    258  HB2 SER A  17     -24.277  -5.401   0.646  1.00 59.27           H  
ATOM    259  HB3 SER A  17     -24.743  -4.141  -0.493  1.00 59.27           H  
ATOM    260  O   SER A  17     -21.606  -6.427   0.663  1.00 59.27           O  
ATOM    261  OG  SER A  17     -24.481  -5.983  -1.323  1.00 59.27           O  
ATOM    262  HG  SER A  17     -24.561  -5.570  -2.186  1.00 59.27           H  
ATOM    263  N   PHE A  18     -20.919  -4.373   1.226  1.00 56.08           N  
ATOM    264  H   PHE A  18     -20.960  -3.389   0.999  1.00 56.08           H  
ATOM    265  CA  PHE A  18     -20.043  -4.787   2.327  1.00 56.08           C  
ATOM    266  HA  PHE A  18     -19.568  -5.732   2.063  1.00 56.08           H  
ATOM    267  C   PHE A  18     -20.862  -5.016   3.612  1.00 56.08           C  
ATOM    268  CB  PHE A  18     -18.935  -3.739   2.546  1.00 56.08           C  
ATOM    269  HB2 PHE A  18     -19.397  -2.776   2.762  1.00 56.08           H  
ATOM    270  HB3 PHE A  18     -18.364  -4.024   3.430  1.00 56.08           H  
ATOM    271  O   PHE A  18     -20.780  -4.235   4.555  1.00 56.08           O  
ATOM    272  CG  PHE A  18     -17.951  -3.564   1.406  1.00 56.08           C  
ATOM    273  CD1 PHE A  18     -16.870  -4.456   1.264  1.00 56.08           C  
ATOM    274  HD1 PHE A  18     -16.757  -5.284   1.949  1.00 56.08           H  
ATOM    275  CD2 PHE A  18     -18.083  -2.481   0.517  1.00 56.08           C  
ATOM    276  HD2 PHE A  18     -18.907  -1.791   0.616  1.00 56.08           H  
ATOM    277  CE1 PHE A  18     -15.926  -4.263   0.240  1.00 56.08           C  
ATOM    278  HE1 PHE A  18     -15.092  -4.943   0.139  1.00 56.08           H  
ATOM    279  CE2 PHE A  18     -17.138  -2.289  -0.506  1.00 56.08           C  
ATOM    280  HE2 PHE A  18     -17.245  -1.454  -1.183  1.00 56.08           H  
ATOM    281  CZ  PHE A  18     -16.058  -3.177  -0.643  1.00 56.08           C  
ATOM    282  HZ  PHE A  18     -15.327  -3.021  -1.423  1.00 56.08           H  
ATOM    283  N   THR A  19     -21.681  -6.068   3.676  1.00 57.53           N  
ATOM    284  H   THR A  19     -21.828  -6.607   2.834  1.00 57.53           H  
ATOM    285  CA  THR A  19     -22.614  -6.254   4.812  1.00 57.53           C  
ATOM    286  HA  THR A  19     -22.991  -5.268   5.084  1.00 57.53           H  
ATOM    287  C   THR A  19     -21.964  -6.793   6.104  1.00 57.53           C  
ATOM    288  CB  THR A  19     -23.856  -7.048   4.364  1.00 57.53           C  
ATOM    289  HB  THR A  19     -23.542  -8.004   3.946  1.00 57.53           H  
ATOM    290  O   THR A  19     -22.580  -6.739   7.163  1.00 57.53           O  
ATOM    291  CG2 THR A  19     -24.916  -7.298   5.438  1.00 57.53           C  
ATOM    292 HG21 THR A  19     -25.813  -7.718   4.983  1.00 57.53           H  
ATOM    293 HG22 THR A  19     -25.169  -6.363   5.939  1.00 57.53           H  
ATOM    294 HG23 THR A  19     -24.542  -8.016   6.167  1.00 57.53           H  
ATOM    295  OG1 THR A  19     -24.502  -6.293   3.363  1.00 57.53           O  
ATOM    296  HG1 THR A  19     -25.206  -6.833   2.995  1.00 57.53           H  
ATOM    297  N   ASN A  20     -20.697  -7.226   6.119  1.00 58.62           N  
ATOM    298  H   ASN A  20     -20.178  -7.202   5.252  1.00 58.62           H  
ATOM    299  CA  ASN A  20     -20.188  -8.050   7.236  1.00 58.62           C  
ATOM    300  HA  ASN A  20     -20.987  -8.180   7.966  1.00 58.62           H  
ATOM    301  C   ASN A  20     -19.053  -7.440   8.087  1.00 58.62           C  
ATOM    302  CB  ASN A  20     -19.905  -9.469   6.713  1.00 58.62           C  
ATOM    303  HB2 ASN A  20     -19.495 -10.084   7.514  1.00 58.62           H  
ATOM    304  HB3 ASN A  20     -19.170  -9.421   5.910  1.00 58.62           H  
ATOM    305  O   ASN A  20     -18.259  -8.181   8.663  1.00 58.62           O  
ATOM    306  CG  ASN A  20     -21.160 -10.171   6.214  1.00 58.62           C  
ATOM    307  ND2 ASN A  20     -21.009 -11.198   5.416  1.00 58.62           N  
ATOM    308 HD21 ASN A  20     -20.092 -11.536   5.161  1.00 58.62           H  
ATOM    309 HD22 ASN A  20     -21.860 -11.653   5.118  1.00 58.62           H  
ATOM    310  OD1 ASN A  20     -22.285  -9.819   6.519  1.00 58.62           O  
ATOM    311  N   ILE A  21     -18.972  -6.111   8.237  1.00 59.25           N  
ATOM    312  H   ILE A  21     -19.619  -5.530   7.723  1.00 59.25           H  
ATOM    313  CA  ILE A  21     -17.911  -5.476   9.057  1.00 59.25           C  
ATOM    314  HA  ILE A  21     -16.949  -5.848   8.705  1.00 59.25           H  
ATOM    315  C   ILE A  21     -18.000  -5.890  10.541  1.00 59.25           C  
ATOM    316  CB  ILE A  21     -17.904  -3.937   8.868  1.00 59.25           C  
ATOM    317  HB  ILE A  21     -18.897  -3.555   9.102  1.00 59.25           H  
ATOM    318  O   ILE A  21     -16.975  -6.089  11.188  1.00 59.25           O  
ATOM    319  CG1 ILE A  21     -17.574  -3.599   7.393  1.00 59.25           C  
ATOM    320 HG12 ILE A  21     -16.567  -3.944   7.159  1.00 59.25           H  
ATOM    321 HG13 ILE A  21     -18.267  -4.126   6.737  1.00 59.25           H  
ATOM    322  CG2 ILE A  21     -16.891  -3.253   9.810  1.00 59.25           C  
ATOM    323 HG21 ILE A  21     -15.886  -3.629   9.616  1.00 59.25           H  
ATOM    324 HG22 ILE A  21     -17.140  -3.437  10.855  1.00 59.25           H  
ATOM    325 HG23 ILE A  21     -16.900  -2.173   9.667  1.00 59.25           H  
ATOM    326  CD1 ILE A  21     -17.679  -2.111   7.036  1.00 59.25           C  
ATOM    327 HD11 ILE A  21     -16.886  -1.541   7.519  1.00 59.25           H  
ATOM    328 HD12 ILE A  21     -18.651  -1.722   7.339  1.00 59.25           H  
ATOM    329 HD13 ILE A  21     -17.575  -1.994   5.957  1.00 59.25           H  
ATOM    330  N   LYS A  22     -19.208  -6.102  11.083  1.00 57.42           N  
ATOM    331  H   LYS A  22     -20.020  -5.971  10.497  1.00 57.42           H  
ATOM    332  CA  LYS A  22     -19.384  -6.413  12.516  1.00 57.42           C  
ATOM    333  HA  LYS A  22     -18.781  -5.713  13.094  1.00 57.42           H  
ATOM    334  C   LYS A  22     -18.859  -7.797  12.924  1.00 57.42           C  
ATOM    335  CB  LYS A  22     -20.855  -6.240  12.928  1.00 57.42           C  
ATOM    336  HB2 LYS A  22     -21.490  -6.855  12.290  1.00 57.42           H  
ATOM    337  HB3 LYS A  22     -20.964  -6.588  13.955  1.00 57.42           H  
ATOM    338  O   LYS A  22     -18.386  -7.948  14.045  1.00 57.42           O  
ATOM    339  CG  LYS A  22     -21.310  -4.773  12.860  1.00 57.42           C  
ATOM    340  HG2 LYS A  22     -21.288  -4.426  11.827  1.00 57.42           H  
ATOM    341  HG3 LYS A  22     -20.628  -4.162  13.451  1.00 57.42           H  
ATOM    342  CD  LYS A  22     -22.732  -4.614  13.417  1.00 57.42           C  
ATOM    343  HD2 LYS A  22     -22.760  -5.011  14.432  1.00 57.42           H  
ATOM    344  HD3 LYS A  22     -23.425  -5.180  12.796  1.00 57.42           H  
ATOM    345  CE  LYS A  22     -23.136  -3.135  13.437  1.00 57.42           C  
ATOM    346  HE2 LYS A  22     -22.390  -2.580  14.008  1.00 57.42           H  
ATOM    347  HE3 LYS A  22     -23.121  -2.755  12.416  1.00 57.42           H  
ATOM    348  NZ  LYS A  22     -24.480  -2.942  14.038  1.00 57.42           N  
ATOM    349  HZ1 LYS A  22     -25.180  -3.442  13.510  1.00 57.42           H  
ATOM    350  HZ2 LYS A  22     -24.730  -1.964  14.046  1.00 57.42           H  
ATOM    351  HZ3 LYS A  22     -24.496  -3.281  14.990  1.00 57.42           H  
ATOM    352  N   ALA A  23     -18.915  -8.790  12.034  1.00 58.59           N  
ATOM    353  H   ALA A  23     -19.256  -8.594  11.104  1.00 58.59           H  
ATOM    354  CA  ALA A  23     -18.482 -10.157  12.347  1.00 58.59           C  
ATOM    355  HA  ALA A  23     -18.873 -10.439  13.324  1.00 58.59           H  
ATOM    356  C   ALA A  23     -16.951 -10.284  12.420  1.00 58.59           C  
ATOM    357  CB  ALA A  23     -19.083 -11.104  11.301  1.00 58.59           C  
ATOM    358  HB1 ALA A  23     -18.792 -12.129  11.533  1.00 58.59           H  
ATOM    359  HB2 ALA A  23     -20.170 -11.037  11.317  1.00 58.59           H  
ATOM    360  HB3 ALA A  23     -18.717 -10.849  10.307  1.00 58.59           H  
ATOM    361  O   ALA A  23     -16.424 -11.038  13.234  1.00 58.59           O  
ATOM    362  N   ILE A  24     -16.229  -9.500  11.613  1.00 55.64           N  
ATOM    363  H   ILE A  24     -16.711  -8.888  10.972  1.00 55.64           H  
ATOM    364  CA  ILE A  24     -14.762  -9.523  11.592  1.00 55.64           C  
ATOM    365  HA  ILE A  24     -14.436 -10.562  11.634  1.00 55.64           H  
ATOM    366  C   ILE A  24     -14.197  -8.832  12.843  1.00 55.64           C  
ATOM    367  CB  ILE A  24     -14.227  -8.915  10.274  1.00 55.64           C  
ATOM    368  HB  ILE A  24     -14.488  -7.857  10.253  1.00 55.64           H  
ATOM    369  O   ILE A  24     -13.183  -9.276  13.373  1.00 55.64           O  
ATOM    370  CG1 ILE A  24     -14.864  -9.601   9.039  1.00 55.64           C  
ATOM    371 HG12 ILE A  24     -14.565 -10.649   9.009  1.00 55.64           H  
ATOM    372 HG13 ILE A  24     -15.951  -9.568   9.116  1.00 55.64           H  
ATOM    373  CG2 ILE A  24     -12.693  -9.044  10.221  1.00 55.64           C  
ATOM    374 HG21 ILE A  24     -12.398 -10.090  10.300  1.00 55.64           H  
ATOM    375 HG22 ILE A  24     -12.299  -8.629   9.293  1.00 55.64           H  
ATOM    376 HG23 ILE A  24     -12.239  -8.483  11.038  1.00 55.64           H  
ATOM    377  CD1 ILE A  24     -14.510  -8.940   7.702  1.00 55.64           C  
ATOM    378 HD11 ILE A  24     -15.136  -9.364   6.916  1.00 55.64           H  
ATOM    379 HD12 ILE A  24     -13.466  -9.124   7.446  1.00 55.64           H  
ATOM    380 HD13 ILE A  24     -14.692  -7.867   7.757  1.00 55.64           H  
ATOM    381  N   SER A  25     -14.868  -7.801  13.374  1.00 55.86           N  
ATOM    382  H   SER A  25     -15.676  -7.436  12.891  1.00 55.86           H  
ATOM    383  CA  SER A  25     -14.412  -7.101  14.585  1.00 55.86           C  
ATOM    384  HA  SER A  25     -13.415  -6.701  14.401  1.00 55.86           H  
ATOM    385  C   SER A  25     -14.303  -8.014  15.811  1.00 55.86           C  
ATOM    386  CB  SER A  25     -15.345  -5.934  14.921  1.00 55.86           C  
ATOM    387  HB2 SER A  25     -16.347  -6.314  15.124  1.00 55.86           H  
ATOM    388  HB3 SER A  25     -14.977  -5.423  15.810  1.00 55.86           H  
ATOM    389  O   SER A  25     -13.355  -7.874  16.578  1.00 55.86           O  
ATOM    390  OG  SER A  25     -15.405  -5.014  13.847  1.00 55.86           O  
ATOM    391  HG  SER A  25     -14.516  -4.712  13.650  1.00 55.86           H  
ATOM    392  N   ALA A  26     -15.228  -8.965  15.983  1.00 56.13           N  
ATOM    393  H   ALA A  26     -15.977  -9.053  15.310  1.00 56.13           H  
ATOM    394  CA  ALA A  26     -15.181  -9.909  17.102  1.00 56.13           C  
ATOM    395  HA  ALA A  26     -14.978  -9.360  18.021  1.00 56.13           H  
ATOM    396  C   ALA A  26     -14.051 -10.943  16.938  1.00 56.13           C  
ATOM    397  CB  ALA A  26     -16.558 -10.568  17.240  1.00 56.13           C  
ATOM    398  HB1 ALA A  26     -17.321  -9.807  17.405  1.00 56.13           H  
ATOM    399  HB2 ALA A  26     -16.548 -11.248  18.092  1.00 56.13           H  
ATOM    400  HB3 ALA A  26     -16.798 -11.133  16.339  1.00 56.13           H  
ATOM    401  O   ALA A  26     -13.324 -11.221  17.890  1.00 56.13           O  
ATOM    402  N   LEU A  27     -13.842 -11.444  15.714  1.00 57.03           N  
ATOM    403  H   LEU A  27     -14.472 -11.182  14.968  1.00 57.03           H  
ATOM    404  CA  LEU A  27     -12.771 -12.400  15.415  1.00 57.03           C  
ATOM    405  HA  LEU A  27     -12.839 -13.223  16.126  1.00 57.03           H  
ATOM    406  C   LEU A  27     -11.377 -11.766  15.565  1.00 57.03           C  
ATOM    407  CB  LEU A  27     -12.980 -12.932  13.986  1.00 57.03           C  
ATOM    408  HB2 LEU A  27     -14.046 -13.041  13.784  1.00 57.03           H  
ATOM    409  HB3 LEU A  27     -12.591 -12.197  13.282  1.00 57.03           H  
ATOM    410  O   LEU A  27     -10.449 -12.391  16.073  1.00 57.03           O  
ATOM    411  CG  LEU A  27     -12.292 -14.288  13.743  1.00 57.03           C  
ATOM    412  HG  LEU A  27     -11.287 -14.285  14.166  1.00 57.03           H  
ATOM    413  CD1 LEU A  27     -13.129 -15.402  14.363  1.00 57.03           C  
ATOM    414 HD11 LEU A  27     -14.164 -15.340  14.025  1.00 57.03           H  
ATOM    415 HD12 LEU A  27     -13.108 -15.343  15.452  1.00 57.03           H  
ATOM    416 HD13 LEU A  27     -12.742 -16.374  14.058  1.00 57.03           H  
ATOM    417  CD2 LEU A  27     -12.185 -14.560  12.243  1.00 57.03           C  
ATOM    418 HD21 LEU A  27     -13.179 -14.585  11.795  1.00 57.03           H  
ATOM    419 HD22 LEU A  27     -11.698 -15.524  12.095  1.00 57.03           H  
ATOM    420 HD23 LEU A  27     -11.581 -13.786  11.770  1.00 57.03           H  
ATOM    421  N   VAL A  28     -11.227 -10.500  15.162  1.00 59.11           N  
ATOM    422  H   VAL A  28     -12.015 -10.044  14.725  1.00 59.11           H  
ATOM    423  CA  VAL A  28      -9.954  -9.772  15.258  1.00 59.11           C  
ATOM    424  HA  VAL A  28      -9.166 -10.423  14.879  1.00 59.11           H  
ATOM    425  C   VAL A  28      -9.582  -9.448  16.705  1.00 59.11           C  
ATOM    426  CB  VAL A  28      -9.973  -8.506  14.376  1.00 59.11           C  
ATOM    427  HB  VAL A  28     -10.885  -7.943  14.576  1.00 59.11           H  
ATOM    428  O   VAL A  28      -8.401  -9.363  17.009  1.00 59.11           O  
ATOM    429  CG1 VAL A  28      -8.773  -7.573  14.596  1.00 59.11           C  
ATOM    430 HG11 VAL A  28      -7.841  -8.129  14.490  1.00 59.11           H  
ATOM    431 HG12 VAL A  28      -8.793  -6.759  13.871  1.00 59.11           H  
ATOM    432 HG13 VAL A  28      -8.815  -7.135  15.593  1.00 59.11           H  
ATOM    433  CG2 VAL A  28      -9.943  -8.902  12.893  1.00 59.11           C  
ATOM    434 HG21 VAL A  28     -10.754  -9.595  12.668  1.00 59.11           H  
ATOM    435 HG22 VAL A  28      -8.998  -9.390  12.657  1.00 59.11           H  
ATOM    436 HG23 VAL A  28     -10.057  -8.015  12.271  1.00 59.11           H  
ATOM    437  N   ALA A  29     -10.535  -9.289  17.622  1.00 56.46           N  
ATOM    438  H   ALA A  29     -11.508  -9.366  17.364  1.00 56.46           H  
ATOM    439  CA  ALA A  29     -10.182  -9.021  19.015  1.00 56.46           C  
ATOM    440  HA  ALA A  29      -9.351  -8.317  19.041  1.00 56.46           H  
ATOM    441  C   ALA A  29      -9.708 -10.291  19.740  1.00 56.46           C  
ATOM    442  CB  ALA A  29     -11.367  -8.348  19.708  1.00 56.46           C  
ATOM    443  HB1 ALA A  29     -11.100  -8.112  20.738  1.00 56.46           H  
ATOM    444  HB2 ALA A  29     -11.629  -7.428  19.185  1.00 56.46           H  
ATOM    445  HB3 ALA A  29     -12.228  -9.016  19.711  1.00 56.46           H  
ATOM    446  O   ALA A  29      -8.655 -10.276  20.377  1.00 56.46           O  
ATOM    447  N   GLU A  30     -10.447 -11.397  19.620  1.00 57.14           N  
ATOM    448  H   GLU A  30     -11.314 -11.359  19.103  1.00 57.14           H  
ATOM    449  CA  GLU A  30     -10.159 -12.595  20.419  1.00 57.14           C  
ATOM    450  HA  GLU A  30      -9.613 -12.301  21.315  1.00 57.14           H  
ATOM    451  C   GLU A  30      -9.251 -13.599  19.700  1.00 57.14           C  
ATOM    452  CB  GLU A  30     -11.458 -13.243  20.912  1.00 57.14           C  
ATOM    453  HB2 GLU A  30     -11.167 -14.120  21.490  1.00 57.14           H  
ATOM    454  HB3 GLU A  30     -12.065 -13.567  20.066  1.00 57.14           H  
ATOM    455  O   GLU A  30      -8.252 -14.054  20.267  1.00 57.14           O  
ATOM    456  CG  GLU A  30     -12.268 -12.275  21.799  1.00 57.14           C  
ATOM    457  HG2 GLU A  30     -11.581 -11.563  22.258  1.00 57.14           H  
ATOM    458  HG3 GLU A  30     -12.951 -11.707  21.168  1.00 57.14           H  
ATOM    459  CD  GLU A  30     -13.049 -12.965  22.929  1.00 57.14           C  
ATOM    460  OE1 GLU A  30     -13.437 -12.234  23.868  1.00 57.14           O  
ATOM    461  OE2 GLU A  30     -13.238 -14.201  22.869  1.00 57.14           O  
ATOM    462  N   GLU A  31      -9.519 -13.911  18.429  1.00 59.65           N  
ATOM    463  H   GLU A  31     -10.302 -13.481  17.957  1.00 59.65           H  
ATOM    464  CA  GLU A  31      -8.722 -14.909  17.710  1.00 59.65           C  
ATOM    465  HA  GLU A  31      -8.480 -15.716  18.402  1.00 59.65           H  
ATOM    466  C   GLU A  31      -7.393 -14.354  17.212  1.00 59.65           C  
ATOM    467  CB  GLU A  31      -9.475 -15.540  16.541  1.00 59.65           C  
ATOM    468  HB2 GLU A  31      -9.736 -14.788  15.797  1.00 59.65           H  
ATOM    469  HB3 GLU A  31      -8.780 -16.243  16.081  1.00 59.65           H  
ATOM    470  O   GLU A  31      -6.388 -15.068  17.239  1.00 59.65           O  
ATOM    471  CG  GLU A  31     -10.726 -16.305  16.988  1.00 59.65           C  
ATOM    472  HG2 GLU A  31     -11.529 -15.593  17.181  1.00 59.65           H  
ATOM    473  HG3 GLU A  31     -10.501 -16.822  17.921  1.00 59.65           H  
ATOM    474  CD  GLU A  31     -11.172 -17.350  15.954  1.00 59.65           C  
ATOM    475  OE1 GLU A  31     -12.077 -18.140  16.297  1.00 59.65           O  
ATOM    476  OE2 GLU A  31     -10.601 -17.377  14.837  1.00 59.65           O  
ATOM    477  N   PHE A  32      -7.337 -13.076  16.818  1.00 57.79           N  
ATOM    478  H   PHE A  32      -8.190 -12.536  16.790  1.00 57.79           H  
ATOM    479  CA  PHE A  32      -6.058 -12.473  16.441  1.00 57.79           C  
ATOM    480  HA  PHE A  32      -5.614 -13.082  15.654  1.00 57.79           H  
ATOM    481  C   PHE A  32      -5.102 -12.458  17.631  1.00 57.79           C  
ATOM    482  CB  PHE A  32      -6.230 -11.055  15.910  1.00 57.79           C  
ATOM    483  HB2 PHE A  32      -6.372 -10.404  16.772  1.00 57.79           H  
ATOM    484  HB3 PHE A  32      -7.104 -11.012  15.259  1.00 57.79           H  
ATOM    485  O   PHE A  32      -3.942 -12.824  17.460  1.00 57.79           O  
ATOM    486  CG  PHE A  32      -5.039 -10.525  15.147  1.00 57.79           C  
ATOM    487  CD1 PHE A  32      -4.166  -9.600  15.751  1.00 57.79           C  
ATOM    488  HD1 PHE A  32      -4.343  -9.269  16.764  1.00 57.79           H  
ATOM    489  CD2 PHE A  32      -4.808 -10.950  13.827  1.00 57.79           C  
ATOM    490  HD2 PHE A  32      -5.479 -11.658  13.363  1.00 57.79           H  
ATOM    491  CE1 PHE A  32      -3.064  -9.102  15.036  1.00 57.79           C  
ATOM    492  HE1 PHE A  32      -2.396  -8.392  15.500  1.00 57.79           H  
ATOM    493  CE2 PHE A  32      -3.706 -10.452  13.112  1.00 57.79           C  
ATOM    494  HE2 PHE A  32      -3.530 -10.779  12.098  1.00 57.79           H  
ATOM    495  CZ  PHE A  32      -2.834  -9.529  13.716  1.00 57.79           C  
ATOM    496  HZ  PHE A  32      -1.987  -9.145  13.166  1.00 57.79           H  
ATOM    497  N   SER A  33      -5.599 -12.126  18.830  1.00 59.59           N  
ATOM    498  H   SER A  33      -6.573 -11.867  18.885  1.00 59.59           H  
ATOM    499  CA  SER A  33      -4.809 -12.108  20.065  1.00 59.59           C  
ATOM    500  HA  SER A  33      -3.963 -11.436  19.924  1.00 59.59           H  
ATOM    501  C   SER A  33      -4.253 -13.497  20.396  1.00 59.59           C  
ATOM    502  CB  SER A  33      -5.668 -11.554  21.207  1.00 59.59           C  
ATOM    503  HB2 SER A  33      -6.253 -10.715  20.831  1.00 59.59           H  
ATOM    504  HB3 SER A  33      -6.348 -12.320  21.579  1.00 59.59           H  
ATOM    505  O   SER A  33      -3.060 -13.641  20.663  1.00 59.59           O  
ATOM    506  OG  SER A  33      -4.845 -11.070  22.246  1.00 59.59           O  
ATOM    507  HG  SER A  33      -5.418 -10.700  22.922  1.00 59.59           H  
ATOM    508  N   ASN A  34      -5.061 -14.553  20.248  1.00 58.72           N  
ATOM    509  H   ASN A  34      -6.037 -14.396  20.041  1.00 58.72           H  
ATOM    510  CA  ASN A  34      -4.588 -15.924  20.449  1.00 58.72           C  
ATOM    511  HA  ASN A  34      -4.031 -15.948  21.386  1.00 58.72           H  
ATOM    512  C   ASN A  34      -3.622 -16.395  19.337  1.00 58.72           C  
ATOM    513  CB  ASN A  34      -5.812 -16.837  20.596  1.00 58.72           C  
ATOM    514  HB2 ASN A  34      -6.267 -16.994  19.618  1.00 58.72           H  
ATOM    515  HB3 ASN A  34      -6.552 -16.355  21.235  1.00 58.72           H  
ATOM    516  O   ASN A  34      -2.655 -17.110  19.611  1.00 58.72           O  
ATOM    517  CG  ASN A  34      -5.478 -18.173  21.238  1.00 58.72           C  
ATOM    518  ND2 ASN A  34      -6.165 -19.223  20.855  1.00 58.72           N  
ATOM    519 HD21 ASN A  34      -6.102 -20.021  21.471  1.00 58.72           H  
ATOM    520 HD22 ASN A  34      -6.950 -19.084  20.235  1.00 58.72           H  
ATOM    521  OD1 ASN A  34      -4.633 -18.310  22.105  1.00 58.72           O  
ATOM    522  N   SER A  35      -3.825 -15.974  18.080  1.00 59.58           N  
ATOM    523  H   SER A  35      -4.655 -15.433  17.884  1.00 59.58           H  
ATOM    524  CA  SER A  35      -2.902 -16.285  16.973  1.00 59.58           C  
ATOM    525  HA  SER A  35      -2.702 -17.356  16.999  1.00 59.58           H  
ATOM    526  C   SER A  35      -1.553 -15.571  17.132  1.00 59.58           C  
ATOM    527  CB  SER A  35      -3.538 -15.976  15.607  1.00 59.58           C  
ATOM    528  HB2 SER A  35      -3.123 -16.669  14.875  1.00 59.58           H  
ATOM    529  HB3 SER A  35      -4.615 -16.141  15.649  1.00 59.58           H  
ATOM    530  O   SER A  35      -0.499 -16.159  16.871  1.00 59.58           O  
ATOM    531  OG  SER A  35      -3.264 -14.663  15.156  1.00 59.58           O  
ATOM    532  HG  SER A  35      -3.605 -14.035  15.797  1.00 59.58           H  
ATOM    533  N   LEU A  36      -1.583 -14.330  17.627  1.00 58.06           N  
ATOM    534  H   LEU A  36      -2.486 -13.914  17.805  1.00 58.06           H  
ATOM    535  CA  LEU A  36      -0.414 -13.501  17.880  1.00 58.06           C  
ATOM    536  HA  LEU A  36       0.256 -13.590  17.025  1.00 58.06           H  
ATOM    537  C   LEU A  36       0.347 -14.002  19.111  1.00 58.06           C  
ATOM    538  CB  LEU A  36      -0.872 -12.035  18.031  1.00 58.06           C  
ATOM    539  HB2 LEU A  36      -1.661 -11.821  17.311  1.00 58.06           H  
ATOM    540  HB3 LEU A  36      -1.288 -11.900  19.029  1.00 58.06           H  
ATOM    541  O   LEU A  36       1.570 -14.022  19.098  1.00 58.06           O  
ATOM    542  CG  LEU A  36       0.248 -11.012  17.797  1.00 58.06           C  
ATOM    543  HG  LEU A  36       1.146 -11.320  18.332  1.00 58.06           H  
ATOM    544  CD1 LEU A  36       0.524 -10.867  16.299  1.00 58.06           C  
ATOM    545 HD11 LEU A  36      -0.340 -10.421  15.808  1.00 58.06           H  
ATOM    546 HD12 LEU A  36       1.387 -10.220  16.143  1.00 58.06           H  
ATOM    547 HD13 LEU A  36       0.691 -11.843  15.842  1.00 58.06           H  
ATOM    548  CD2 LEU A  36      -0.154  -9.626  18.294  1.00 58.06           C  
ATOM    549 HD21 LEU A  36      -1.068  -9.298  17.799  1.00 58.06           H  
ATOM    550 HD22 LEU A  36      -0.327  -9.664  19.369  1.00 58.06           H  
ATOM    551 HD23 LEU A  36       0.647  -8.914  18.094  1.00 58.06           H  
ATOM    552  N   ALA A  37      -0.351 -14.496  20.137  1.00 59.28           N  
ATOM    553  H   ALA A  37      -1.353 -14.369  20.151  1.00 59.28           H  
ATOM    554  CA  ALA A  37       0.283 -15.117  21.297  1.00 59.28           C  
ATOM    555  HA  ALA A  37       1.025 -14.427  21.698  1.00 59.28           H  
ATOM    556  C   ALA A  37       1.018 -16.421  20.939  1.00 59.28           C  
ATOM    557  CB  ALA A  37      -0.784 -15.346  22.372  1.00 59.28           C  
ATOM    558  HB1 ALA A  37      -0.324 -15.780  23.260  1.00 59.28           H  
ATOM    559  HB2 ALA A  37      -1.245 -14.397  22.643  1.00 59.28           H  
ATOM    560  HB3 ALA A  37      -1.554 -16.023  22.002  1.00 59.28           H  
ATOM    561  O   ALA A  37       2.094 -16.688  21.473  1.00 59.28           O  
ATOM    562  N   ARG A  38       0.489 -17.224  20.000  1.00 62.81           N  
ATOM    563  H   ARG A  38      -0.422 -16.985  19.635  1.00 62.81           H  
ATOM    564  CA  ARG A  38       1.192 -18.425  19.502  1.00 62.81           C  
ATOM    565  HA  ARG A  38       1.585 -18.983  20.352  1.00 62.81           H  
ATOM    566  C   ARG A  38       2.407 -18.082  18.651  1.00 62.81           C  
ATOM    567  CB  ARG A  38       0.240 -19.320  18.705  1.00 62.81           C  
ATOM    568  HB2 ARG A  38      -0.292 -18.725  17.963  1.00 62.81           H  
ATOM    569  HB3 ARG A  38       0.823 -20.082  18.188  1.00 62.81           H  
ATOM    570  O   ARG A  38       3.394 -18.814  18.658  1.00 62.81           O  
ATOM    571  CG  ARG A  38      -0.759 -20.018  19.630  1.00 62.81           C  
ATOM    572  HG2 ARG A  38      -1.380 -19.280  20.138  1.00 62.81           H  
ATOM    573  HG3 ARG A  38      -0.218 -20.597  20.378  1.00 62.81           H  
ATOM    574  CD  ARG A  38      -1.643 -20.955  18.809  1.00 62.81           C  
ATOM    575  HD2 ARG A  38      -1.007 -21.695  18.323  1.00 62.81           H  
ATOM    576  HD3 ARG A  38      -2.160 -20.371  18.048  1.00 62.81           H  
ATOM    577  NE  ARG A  38      -2.634 -21.621  19.667  1.00 62.81           N  
ATOM    578  HE  ARG A  38      -2.833 -21.169  20.548  1.00 62.81           H  
ATOM    579  NH1 ARG A  38      -3.213 -23.308  18.218  1.00 62.81           N  
ATOM    580 HH11 ARG A  38      -3.781 -24.114  18.000  1.00 62.81           H  
ATOM    581 HH12 ARG A  38      -2.584 -22.919  17.530  1.00 62.81           H  
ATOM    582  NH2 ARG A  38      -4.187 -23.184  20.223  1.00 62.81           N  
ATOM    583 HH21 ARG A  38      -4.305 -22.736  21.120  1.00 62.81           H  
ATOM    584 HH22 ARG A  38      -4.744 -23.994  19.990  1.00 62.81           H  
ATOM    585  CZ  ARG A  38      -3.336 -22.698  19.365  1.00 62.81           C  
ATOM    586  N   ARG A  39       2.355 -16.976  17.916  1.00 55.77           N  
ATOM    587  H   ARG A  39       1.515 -16.418  17.960  1.00 55.77           H  
ATOM    588  CA  ARG A  39       3.499 -16.461  17.170  1.00 55.77           C  
ATOM    589  HA  ARG A  39       4.204 -17.268  16.971  1.00 55.77           H  
ATOM    590  C   ARG A  39       4.216 -15.449  18.046  1.00 55.77           C  
ATOM    591  CB  ARG A  39       2.993 -15.911  15.831  1.00 55.77           C  
ATOM    592  HB2 ARG A  39       2.398 -16.689  15.353  1.00 55.77           H  
ATOM    593  HB3 ARG A  39       2.341 -15.054  16.002  1.00 55.77           H  
ATOM    594  O   ARG A  39       4.062 -14.270  17.818  1.00 55.77           O  
ATOM    595  CG  ARG A  39       4.152 -15.516  14.904  1.00 55.77           C  
ATOM    596  HG2 ARG A  39       4.882 -16.323  14.853  1.00 55.77           H  
ATOM    597  HG3 ARG A  39       4.649 -14.628  15.296  1.00 55.77           H  
ATOM    598  CD  ARG A  39       3.640 -15.211  13.495  1.00 55.77           C  
ATOM    599  HD2 ARG A  39       4.455 -14.767  12.923  1.00 55.77           H  
ATOM    600  HD3 ARG A  39       2.831 -14.484  13.568  1.00 55.77           H  
ATOM    601  NE  ARG A  39       3.170 -16.434  12.812  1.00 55.77           N  
ATOM    602  HE  ARG A  39       3.310 -17.304  13.305  1.00 55.77           H  
ATOM    603  NH1 ARG A  39       2.326 -15.413  10.944  1.00 55.77           N  
ATOM    604 HH11 ARG A  39       2.569 -14.521  11.351  1.00 55.77           H  
ATOM    605 HH12 ARG A  39       1.839 -15.458  10.060  1.00 55.77           H  
ATOM    606  NH2 ARG A  39       2.204 -17.636  11.136  1.00 55.77           N  
ATOM    607 HH21 ARG A  39       2.369 -18.490  11.650  1.00 55.77           H  
ATOM    608 HH22 ARG A  39       1.737 -17.668  10.241  1.00 55.77           H  
ATOM    609  CZ  ARG A  39       2.571 -16.490  11.638  1.00 55.77           C  
ATOM    610  N   GLY A  40       4.953 -15.905  19.058  1.00 51.20           N  
ATOM    611  H   GLY A  40       4.967 -16.902  19.217  1.00 51.20           H  
ATOM    612  CA  GLY A  40       5.604 -15.035  20.043  1.00 51.20           C  
ATOM    613  HA2 GLY A  40       4.869 -14.746  20.795  1.00 51.20           H  
ATOM    614  HA3 GLY A  40       6.400 -15.588  20.541  1.00 51.20           H  
ATOM    615  C   GLY A  40       6.218 -13.768  19.432  1.00 51.20           C  
ATOM    616  O   GLY A  40       7.286 -13.813  18.827  1.00 51.20           O  
ATOM    617  N   TYR A  41       5.535 -12.634  19.593  1.00 50.73           N  
ATOM    618  H   TYR A  41       4.604 -12.684  19.982  1.00 50.73           H  
ATOM    619  CA  TYR A  41       6.077 -11.322  19.274  1.00 50.73           C  
ATOM    620  HA  TYR A  41       6.881 -11.427  18.546  1.00 50.73           H  
ATOM    621  C   TYR A  41       6.669 -10.760  20.559  1.00 50.73           C  
ATOM    622  CB  TYR A  41       5.019 -10.405  18.639  1.00 50.73           C  
ATOM    623  HB2 TYR A  41       4.112 -10.424  19.242  1.00 50.73           H  
ATOM    624  HB3 TYR A  41       5.396  -9.382  18.651  1.00 50.73           H  
ATOM    625  O   TYR A  41       5.952 -10.387  21.487  1.00 50.73           O  
ATOM    626  CG  TYR A  41       4.685 -10.767  17.201  1.00 50.73           C  
ATOM    627  CD1 TYR A  41       5.452 -10.267  16.131  1.00 50.73           C  
ATOM    628  HD1 TYR A  41       6.271  -9.592  16.329  1.00 50.73           H  
ATOM    629  CD2 TYR A  41       3.627 -11.647  16.934  1.00 50.73           C  
ATOM    630  HD2 TYR A  41       3.067 -12.068  17.756  1.00 50.73           H  
ATOM    631  CE1 TYR A  41       5.152 -10.641  14.804  1.00 50.73           C  
ATOM    632  HE1 TYR A  41       5.740 -10.244  13.990  1.00 50.73           H  
ATOM    633  CE2 TYR A  41       3.352 -12.062  15.618  1.00 50.73           C  
ATOM    634  HE2 TYR A  41       2.576 -12.789  15.430  1.00 50.73           H  
ATOM    635  OH  TYR A  41       3.806 -11.921  13.271  1.00 50.73           O  
ATOM    636  HH  TYR A  41       4.344 -11.420  12.653  1.00 50.73           H  
ATOM    637  CZ  TYR A  41       4.095 -11.543  14.547  1.00 50.73           C  
ATOM    638  N   ALA A  42       7.997 -10.709  20.617  1.00 53.92           N  
ATOM    639  H   ALA A  42       8.528 -11.099  19.851  1.00 53.92           H  
ATOM    640  CA  ALA A  42       8.714  -9.947  21.625  1.00 53.92           C  
ATOM    641  HA  ALA A  42       8.318 -10.188  22.611  1.00 53.92           H  
ATOM    642  C   ALA A  42       8.482  -8.449  21.361  1.00 53.92           C  
ATOM    643  CB  ALA A  42      10.194 -10.355  21.586  1.00 53.92           C  
ATOM    644  HB1 ALA A  42      10.747  -9.788  22.334  1.00 53.92           H  
ATOM    645  HB2 ALA A  42      10.616 -10.148  20.602  1.00 53.92           H  
ATOM    646  HB3 ALA A  42      10.291 -11.418  21.804  1.00 53.92           H  
ATOM    647  O   ALA A  42       9.242  -7.800  20.646  1.00 53.92           O  
ATOM    648  N   ALA A  43       7.397  -7.899  21.900  1.00 55.95           N  
ATOM    649  H   ALA A  43       6.731  -8.500  22.365  1.00 55.95           H  
ATOM    650  CA  ALA A  43       7.164  -6.464  21.909  1.00 55.95           C  
ATOM    651  HA  ALA A  43       7.518  -6.033  20.972  1.00 55.95           H  
ATOM    652  C   ALA A  43       7.973  -5.845  23.057  1.00 55.95           C  
ATOM    653  CB  ALA A  43       5.658  -6.193  21.997  1.00 55.95           C  
ATOM    654  HB1 ALA A  43       5.252  -6.622  22.913  1.00 55.95           H  
ATOM    655  HB2 ALA A  43       5.152  -6.636  21.139  1.00 55.95           H  
ATOM    656  HB3 ALA A  43       5.480  -5.118  22.000  1.00 55.95           H  
ATOM    657  O   ALA A  43       7.545  -5.830  24.209  1.00 55.95           O  
ATOM    658  N   THR A  44       9.169  -5.341  22.748  1.00 47.47           N  
ATOM    659  H   THR A  44       9.501  -5.446  21.800  1.00 47.47           H  
ATOM    660  CA  THR A  44       9.899  -4.454  23.661  1.00 47.47           C  
ATOM    661  HA  THR A  44       9.806  -4.847  24.673  1.00 47.47           H  
ATOM    662  C   THR A  44       9.225  -3.081  23.647  1.00 47.47           C  
ATOM    663  CB  THR A  44      11.408  -4.428  23.361  1.00 47.47           C  
ATOM    664  HB  THR A  44      11.778  -5.447  23.472  1.00 47.47           H  
ATOM    665  O   THR A  44       9.569  -2.194  22.875  1.00 47.47           O  
ATOM    666  CG2 THR A  44      11.826  -3.943  21.969  1.00 47.47           C  
ATOM    667 HG21 THR A  44      12.877  -4.183  21.807  1.00 47.47           H  
ATOM    668 HG22 THR A  44      11.697  -2.866  21.868  1.00 47.47           H  
ATOM    669 HG23 THR A  44      11.239  -4.447  21.201  1.00 47.47           H  
ATOM    670  OG1 THR A  44      12.065  -3.625  24.311  1.00 47.47           O  
ATOM    671  HG1 THR A  44      12.830  -3.249  23.870  1.00 47.47           H  
ATOM    672  N   ALA A  45       8.186  -2.914  24.460  1.00 53.43           N  
ATOM    673  H   ALA A  45       7.844  -3.712  24.977  1.00 53.43           H  
ATOM    674  CA  ALA A  45       7.580  -1.612  24.711  1.00 53.43           C  
ATOM    675  HA  ALA A  45       7.951  -0.880  23.995  1.00 53.43           H  
ATOM    676  C   ALA A  45       8.015  -1.149  26.101  1.00 53.43           C  
ATOM    677  CB  ALA A  45       6.066  -1.688  24.504  1.00 53.43           C  
ATOM    678  HB1 ALA A  45       5.631  -2.422  25.184  1.00 53.43           H  
ATOM    679  HB2 ALA A  45       5.849  -1.978  23.476  1.00 53.43           H  
ATOM    680  HB3 ALA A  45       5.619  -0.714  24.702  1.00 53.43           H  
ATOM    681  O   ALA A  45       7.376  -1.422  27.114  1.00 53.43           O  
ATOM    682  N   GLN A  46       9.156  -0.469  26.150  1.00 45.74           N  
ATOM    683  H   GLN A  46       9.653  -0.313  25.284  1.00 45.74           H  
ATOM    684  CA  GLN A  46       9.650   0.183  27.353  1.00 45.74           C  
ATOM    685  HA  GLN A  46       9.452  -0.467  28.205  1.00 45.74           H  
ATOM    686  C   GLN A  46       8.859   1.487  27.557  1.00 45.74           C  
ATOM    687  CB  GLN A  46      11.178   0.346  27.216  1.00 45.74           C  
ATOM    688  HB2 GLN A  46      11.413   1.201  26.581  1.00 45.74           H  
ATOM    689  HB3 GLN A  46      11.574  -0.543  26.725  1.00 45.74           H  
ATOM    690  O   GLN A  46       9.349   2.574  27.276  1.00 45.74           O  
ATOM    691  CG  GLN A  46      11.903   0.478  28.559  1.00 45.74           C  
ATOM    692  HG2 GLN A  46      11.579   1.393  29.056  1.00 45.74           H  
ATOM    693  HG3 GLN A  46      11.653  -0.372  29.193  1.00 45.74           H  
ATOM    694  CD  GLN A  46      13.417   0.527  28.369  1.00 45.74           C  
ATOM    695  NE2 GLN A  46      14.081  -0.598  28.207  1.00 45.74           N  
ATOM    696 HE21 GLN A  46      13.597  -1.483  28.171  1.00 45.74           H  
ATOM    697 HE22 GLN A  46      15.076  -0.509  28.053  1.00 45.74           H  
ATOM    698  OE1 GLN A  46      14.034   1.578  28.359  1.00 45.74           O  
ATOM    699  N   SER A  47       7.602   1.394  28.002  1.00 45.34           N  
ATOM    700  H   SER A  47       7.186   0.480  28.109  1.00 45.34           H  
ATOM    701  CA  SER A  47       6.853   2.569  28.457  1.00 45.34           C  
ATOM    702  HA  SER A  47       7.258   3.456  27.969  1.00 45.34           H  
ATOM    703  C   SER A  47       7.046   2.731  29.959  1.00 45.34           C  
ATOM    704  CB  SER A  47       5.379   2.534  28.050  1.00 45.34           C  
ATOM    705  HB2 SER A  47       4.911   3.478  28.332  1.00 45.34           H  
ATOM    706  HB3 SER A  47       5.301   2.418  26.969  1.00 45.34           H  
ATOM    707  O   SER A  47       6.530   1.956  30.764  1.00 45.34           O  
ATOM    708  OG  SER A  47       4.694   1.479  28.684  1.00 45.34           O  
ATOM    709  HG  SER A  47       5.004   1.413  29.590  1.00 45.34           H  
ATOM    710  N   ALA A  48       7.822   3.749  30.318  1.00 42.94           N  
ATOM    711  H   ALA A  48       8.243   4.288  29.574  1.00 42.94           H  
ATOM    712  CA  ALA A  48       8.009   4.235  31.671  1.00 42.94           C  
ATOM    713  HA  ALA A  48       8.558   3.490  32.245  1.00 42.94           H  
ATOM    714  C   ALA A  48       6.652   4.496  32.352  1.00 42.94           C  
ATOM    715  CB  ALA A  48       8.855   5.512  31.568  1.00 42.94           C  
ATOM    716  HB1 ALA A  48       9.018   5.923  32.564  1.00 42.94           H  
ATOM    717  HB2 ALA A  48       8.341   6.257  30.960  1.00 42.94           H  
ATOM    718  HB3 ALA A  48       9.820   5.284  31.116  1.00 42.94           H  
ATOM    719  O   ALA A  48       5.978   5.483  32.075  1.00 42.94           O  
ATOM    720  N   GLY A  49       6.262   3.608  33.260  1.00 43.67           N  
ATOM    721  H   GLY A  49       6.758   2.729  33.300  1.00 43.67           H  
ATOM    722  CA  GLY A  49       5.023   3.713  34.020  1.00 43.67           C  
ATOM    723  HA2 GLY A  49       4.209   3.269  33.446  1.00 43.67           H  
ATOM    724  HA3 GLY A  49       4.780   4.756  34.222  1.00 43.67           H  
ATOM    725  C   GLY A  49       5.169   2.950  35.322  1.00 43.67           C  
ATOM    726  O   GLY A  49       5.019   1.738  35.376  1.00 43.67           O  
ATOM    727  N   ARG A  50       5.562   3.679  36.360  1.00 41.70           N  
ATOM    728  H   ARG A  50       5.607   4.675  36.199  1.00 41.70           H  
ATOM    729  CA  ARG A  50       5.860   3.200  37.708  1.00 41.70           C  
ATOM    730  HA  ARG A  50       6.732   2.547  37.694  1.00 41.70           H  
ATOM    731  C   ARG A  50       4.681   2.430  38.312  1.00 41.70           C  
ATOM    732  CB  ARG A  50       6.118   4.442  38.583  1.00 41.70           C  
ATOM    733  HB2 ARG A  50       5.215   5.054  38.597  1.00 41.70           H  
ATOM    734  HB3 ARG A  50       6.312   4.112  39.603  1.00 41.70           H  
ATOM    735  O   ARG A  50       3.734   3.072  38.740  1.00 41.70           O  
ATOM    736  CG  ARG A  50       7.276   5.336  38.130  1.00 41.70           C  
ATOM    737  HG2 ARG A  50       7.143   5.645  37.093  1.00 41.70           H  
ATOM    738  HG3 ARG A  50       8.217   4.795  38.231  1.00 41.70           H  
ATOM    739  CD  ARG A  50       7.286   6.582  39.020  1.00 41.70           C  
ATOM    740  HD2 ARG A  50       6.328   7.090  38.912  1.00 41.70           H  
ATOM    741  HD3 ARG A  50       7.405   6.276  40.060  1.00 41.70           H  
ATOM    742  NE  ARG A  50       8.376   7.502  38.656  1.00 41.70           N  
ATOM    743  HE  ARG A  50       9.111   7.133  38.068  1.00 41.70           H  
ATOM    744  NH1 ARG A  50       7.588   9.342  39.786  1.00 41.70           N  
ATOM    745 HH11 ARG A  50       7.679  10.312  40.052  1.00 41.70           H  
ATOM    746 HH12 ARG A  50       6.784   8.810  40.087  1.00 41.70           H  
ATOM    747  NH2 ARG A  50       9.504   9.478  38.651  1.00 41.70           N  
ATOM    748 HH21 ARG A  50      10.216   9.078  38.056  1.00 41.70           H  
ATOM    749 HH22 ARG A  50       9.577  10.445  38.931  1.00 41.70           H  
ATOM    750  CZ  ARG A  50       8.483   8.764  39.032  1.00 41.70           C  
ATOM    751  N   VAL A  51       4.784   1.112  38.463  1.00 46.48           N  
ATOM    752  H   VAL A  51       5.428   0.610  37.869  1.00 46.48           H  
ATOM    753  CA  VAL A  51       4.164   0.379  39.582  1.00 46.48           C  
ATOM    754  HA  VAL A  51       4.414   0.914  40.499  1.00 46.48           H  
ATOM    755  C   VAL A  51       4.764  -1.024  39.696  1.00 46.48           C  
ATOM    756  CB  VAL A  51       2.612   0.265  39.524  1.00 46.48           C  
ATOM    757  HB  VAL A  51       2.340  -0.765  39.753  1.00 46.48           H  
ATOM    758  O   VAL A  51       4.520  -1.872  38.852  1.00 46.48           O  
ATOM    759  CG1 VAL A  51       1.969   1.105  40.637  1.00 46.48           C  
ATOM    760 HG11 VAL A  51       2.353   0.796  41.609  1.00 46.48           H  
ATOM    761 HG12 VAL A  51       2.170   2.166  40.484  1.00 46.48           H  
ATOM    762 HG13 VAL A  51       0.890   0.951  40.628  1.00 46.48           H  
ATOM    763  CG2 VAL A  51       1.947   0.595  38.179  1.00 46.48           C  
ATOM    764 HG21 VAL A  51       1.942   1.665  37.973  1.00 46.48           H  
ATOM    765 HG22 VAL A  51       2.459   0.065  37.376  1.00 46.48           H  
ATOM    766 HG23 VAL A  51       0.912   0.255  38.203  1.00 46.48           H  
ATOM    767  N   GLY A  52       5.507  -1.250  40.783  1.00 40.95           N  
ATOM    768  H   GLY A  52       5.735  -0.440  41.342  1.00 40.95           H  
ATOM    769  CA  GLY A  52       5.544  -2.535  41.487  1.00 40.95           C  
ATOM    770  HA2 GLY A  52       5.824  -2.345  42.523  1.00 40.95           H  
ATOM    771  HA3 GLY A  52       4.530  -2.935  41.507  1.00 40.95           H  
ATOM    772  C   GLY A  52       6.428  -3.662  40.937  1.00 40.95           C  
ATOM    773  O   GLY A  52       6.253  -4.132  39.827  1.00 40.95           O  
ATOM    774  N   ALA A  53       7.276  -4.179  41.832  1.00 46.18           N  
ATOM    775  H   ALA A  53       7.317  -3.700  42.720  1.00 46.18           H  
ATOM    776  CA  ALA A  53       7.891  -5.511  41.811  1.00 46.18           C  
ATOM    777  HA  ALA A  53       8.311  -5.637  42.809  1.00 46.18           H  
ATOM    778  C   ALA A  53       9.096  -5.747  40.871  1.00 46.18           C  
ATOM    779  CB  ALA A  53       6.798  -6.586  41.748  1.00 46.18           C  
ATOM    780  HB1 ALA A  53       7.240  -7.568  41.921  1.00 46.18           H  
ATOM    781  HB2 ALA A  53       6.034  -6.403  42.505  1.00 46.18           H  
ATOM    782  HB3 ALA A  53       6.333  -6.591  40.762  1.00 46.18           H  
ATOM    783  O   ALA A  53       9.022  -6.406  39.843  1.00 46.18           O  
ATOM    784  N   SER A  54      10.254  -5.257  41.332  1.00 40.65           N  
ATOM    785  H   SER A  54      10.146  -4.515  42.010  1.00 40.65           H  
ATOM    786  CA  SER A  54      11.510  -6.016  41.486  1.00 40.65           C  
ATOM    787  HA  SER A  54      12.341  -5.356  41.237  1.00 40.65           H  
ATOM    788  C   SER A  54      11.670  -7.294  40.646  1.00 40.65           C  
ATOM    789  CB  SER A  54      11.639  -6.383  42.980  1.00 40.65           C  
ATOM    790  HB2 SER A  54      10.713  -6.848  43.318  1.00 40.65           H  
ATOM    791  HB3 SER A  54      11.799  -5.473  43.559  1.00 40.65           H  
ATOM    792  O   SER A  54      11.268  -8.360  41.099  1.00 40.65           O  
ATOM    793  OG  SER A  54      12.702  -7.280  43.227  1.00 40.65           O  
ATOM    794  HG  SER A  54      12.430  -8.127  42.866  1.00 40.65           H  
ATOM    795  N   MET A  55      12.428  -7.217  39.551  1.00 51.32           N  
ATOM    796  H   MET A  55      12.527  -6.314  39.110  1.00 51.32           H  
ATOM    797  CA  MET A  55      13.454  -8.210  39.209  1.00 51.32           C  
ATOM    798  HA  MET A  55      13.893  -8.572  40.139  1.00 51.32           H  
ATOM    799  C   MET A  55      14.566  -7.511  38.411  1.00 51.32           C  
ATOM    800  CB  MET A  55      12.894  -9.437  38.461  1.00 51.32           C  
ATOM    801  HB2 MET A  55      12.070  -9.123  37.821  1.00 51.32           H  
ATOM    802  HB3 MET A  55      13.675  -9.836  37.815  1.00 51.32           H  
ATOM    803  O   MET A  55      14.341  -6.865  37.392  1.00 51.32           O  
ATOM    804  CG  MET A  55      12.422 -10.595  39.363  1.00 51.32           C  
ATOM    805  HG2 MET A  55      12.044 -11.382  38.710  1.00 51.32           H  
ATOM    806  HG3 MET A  55      11.569 -10.293  39.972  1.00 51.32           H  
ATOM    807  SD  MET A  55      13.697 -11.351  40.417  1.00 51.32           S  
ATOM    808  CE  MET A  55      12.802 -11.608  41.972  1.00 51.32           C  
ATOM    809  HE1 MET A  55      13.464 -12.079  42.698  1.00 51.32           H  
ATOM    810  HE2 MET A  55      11.944 -12.255  41.793  1.00 51.32           H  
ATOM    811  HE3 MET A  55      12.457 -10.649  42.359  1.00 51.32           H  
ATOM    812  N   SER A  56      15.766  -7.590  38.973  1.00 42.06           N  
ATOM    813  H   SER A  56      15.822  -8.198  39.777  1.00 42.06           H  
ATOM    814  CA  SER A  56      17.031  -7.018  38.517  1.00 42.06           C  
ATOM    815  HA  SER A  56      16.946  -5.934  38.446  1.00 42.06           H  
ATOM    816  C   SER A  56      17.482  -7.599  37.174  1.00 42.06           C  
ATOM    817  CB  SER A  56      18.051  -7.392  39.598  1.00 42.06           C  
ATOM    818  HB2 SER A  56      17.734  -6.972  40.552  1.00 42.06           H  
ATOM    819  HB3 SER A  56      18.084  -8.478  39.691  1.00 42.06           H  
ATOM    820  O   SER A  56      17.457  -8.813  36.994  1.00 42.06           O  
ATOM    821  OG  SER A  56      19.349  -6.929  39.303  1.00 42.06           O  
ATOM    822  HG  SER A  56      19.962  -7.400  39.871  1.00 42.06           H  
ATOM    823  N   GLY A  57      17.972  -6.756  36.260  1.00 46.80           N  
ATOM    824  H   GLY A  57      17.893  -5.763  36.425  1.00 46.80           H  
ATOM    825  CA  GLY A  57      18.653  -7.237  35.057  1.00 46.80           C  
ATOM    826  HA2 GLY A  57      19.603  -7.692  35.336  1.00 46.80           H  
ATOM    827  HA3 GLY A  57      18.043  -8.012  34.594  1.00 46.80           H  
ATOM    828  C   GLY A  57      18.897  -6.164  34.004  1.00 46.80           C  
ATOM    829  O   GLY A  57      18.105  -5.994  33.088  1.00 46.80           O  
ATOM    830  N   LYS A  58      20.013  -5.445  34.144  1.00 43.77           N  
ATOM    831  H   LYS A  58      20.586  -5.691  34.939  1.00 43.77           H  
ATOM    832  CA  LYS A  58      20.604  -4.528  33.155  1.00 43.77           C  
ATOM    833  HA  LYS A  58      20.126  -3.550  33.208  1.00 43.77           H  
ATOM    834  C   LYS A  58      20.496  -5.051  31.712  1.00 43.77           C  
ATOM    835  CB  LYS A  58      22.112  -4.421  33.468  1.00 43.77           C  
ATOM    836  HB2 LYS A  58      22.498  -5.419  33.678  1.00 43.77           H  
ATOM    837  HB3 LYS A  58      22.631  -4.058  32.581  1.00 43.77           H  
ATOM    838  O   LYS A  58      21.116  -6.057  31.389  1.00 43.77           O  
ATOM    839  CG  LYS A  58      22.474  -3.479  34.617  1.00 43.77           C  
ATOM    840  HG2 LYS A  58      21.822  -3.669  35.469  1.00 43.77           H  
ATOM    841  HG3 LYS A  58      22.333  -2.449  34.288  1.00 43.77           H  
ATOM    842  CD  LYS A  58      23.932  -3.696  35.049  1.00 43.77           C  
ATOM    843  HD2 LYS A  58      24.579  -3.637  34.173  1.00 43.77           H  
ATOM    844  HD3 LYS A  58      24.026  -4.687  35.492  1.00 43.77           H  
ATOM    845  CE  LYS A  58      24.348  -2.627  36.064  1.00 43.77           C  
ATOM    846  HE2 LYS A  58      24.264  -1.649  35.590  1.00 43.77           H  
ATOM    847  HE3 LYS A  58      23.651  -2.650  36.903  1.00 43.77           H  
ATOM    848  NZ  LYS A  58      25.736  -2.841  36.547  1.00 43.77           N  
ATOM    849  HZ1 LYS A  58      26.009  -2.110  37.189  1.00 43.77           H  
ATOM    850  HZ2 LYS A  58      26.387  -2.845  35.775  1.00 43.77           H  
ATOM    851  HZ3 LYS A  58      25.812  -3.726  37.028  1.00 43.77           H  
ATOM    852  N   MET A  59      19.904  -4.263  30.818  1.00 44.27           N  
ATOM    853  H   MET A  59      19.269  -3.547  31.139  1.00 44.27           H  
ATOM    854  CA  MET A  59      20.431  -4.131  29.458  1.00 44.27           C  
ATOM    855  HA  MET A  59      21.498  -4.349  29.501  1.00 44.27           H  
ATOM    856  C   MET A  59      20.266  -2.682  29.011  1.00 44.27           C  
ATOM    857  CB  MET A  59      19.813  -5.138  28.478  1.00 44.27           C  
ATOM    858  HB2 MET A  59      19.901  -6.146  28.886  1.00 44.27           H  
ATOM    859  HB3 MET A  59      18.756  -4.913  28.333  1.00 44.27           H  
ATOM    860  O   MET A  59      19.162  -2.148  28.931  1.00 44.27           O  
ATOM    861  CG  MET A  59      20.538  -5.092  27.124  1.00 44.27           C  
ATOM    862  HG2 MET A  59      20.037  -5.772  26.435  1.00 44.27           H  
ATOM    863  HG3 MET A  59      20.437  -4.088  26.710  1.00 44.27           H  
ATOM    864  SD  MET A  59      22.310  -5.508  27.165  1.00 44.27           S  
ATOM    865  CE  MET A  59      22.231  -7.292  26.847  1.00 44.27           C  
ATOM    866  HE1 MET A  59      23.240  -7.704  26.835  1.00 44.27           H  
ATOM    867  HE2 MET A  59      21.653  -7.781  27.631  1.00 44.27           H  
ATOM    868  HE3 MET A  59      21.759  -7.472  25.881  1.00 44.27           H  
ATOM    869  N   GLY A  60      21.410  -2.028  28.833  1.00 42.34           N  
ATOM    870  H   GLY A  60      22.261  -2.572  28.820  1.00 42.34           H  
ATOM    871  CA  GLY A  60      21.504  -0.631  28.463  1.00 42.34           C  
ATOM    872  HA2 GLY A  60      22.513  -0.269  28.659  1.00 42.34           H  
ATOM    873  HA3 GLY A  60      20.810  -0.058  29.079  1.00 42.34           H  
ATOM    874  C   GLY A  60      21.188  -0.383  26.991  1.00 42.34           C  
ATOM    875  O   GLY A  60      21.485  -1.195  26.124  1.00 42.34           O  
ATOM    876  N   SER A  61      20.616   0.797  26.763  1.00 42.58           N  
ATOM    877  H   SER A  61      20.147   1.200  27.562  1.00 42.58           H  
ATOM    878  CA  SER A  61      20.999   1.775  25.742  1.00 42.58           C  
ATOM    879  HA  SER A  61      20.125   2.400  25.557  1.00 42.58           H  
ATOM    880  C   SER A  61      21.464   1.232  24.385  1.00 42.58           C  
ATOM    881  CB  SER A  61      22.078   2.686  26.348  1.00 42.58           C  
ATOM    882  HB2 SER A  61      23.053   2.202  26.294  1.00 42.58           H  
ATOM    883  HB3 SER A  61      21.847   2.869  27.397  1.00 42.58           H  
ATOM    884  O   SER A  61      22.641   0.940  24.192  1.00 42.58           O  
ATOM    885  OG  SER A  61      22.116   3.936  25.691  1.00 42.58           O  
ATOM    886  HG  SER A  61      22.930   4.376  25.948  1.00 42.58           H  
ATOM    887  N   THR A  62      20.574   1.274  23.393  1.00 52.35           N  
ATOM    888  H   THR A  62      19.598   1.409  23.614  1.00 52.35           H  
ATOM    889  CA  THR A  62      20.981   1.580  22.016  1.00 52.35           C  
ATOM    890  HA  THR A  62      22.003   1.958  22.041  1.00 52.35           H  
ATOM    891  C   THR A  62      20.115   2.712  21.474  1.00 52.35           C  
ATOM    892  CB  THR A  62      21.041   0.365  21.082  1.00 52.35           C  
ATOM    893  HB  THR A  62      21.148   0.716  20.055  1.00 52.35           H  
ATOM    894  O   THR A  62      18.948   2.576  21.129  1.00 52.35           O  
ATOM    895  CG2 THR A  62      22.227  -0.541  21.413  1.00 52.35           C  
ATOM    896 HG21 THR A  62      23.155   0.028  21.367  1.00 52.35           H  
ATOM    897 HG22 THR A  62      22.117  -0.969  22.409  1.00 52.35           H  
ATOM    898 HG23 THR A  62      22.276  -1.350  20.684  1.00 52.35           H  
ATOM    899  OG1 THR A  62      19.887  -0.422  21.181  1.00 52.35           O  
ATOM    900  HG1 THR A  62      19.951  -0.927  21.995  1.00 52.35           H  
ATOM    901  N   LYS A  63      20.735   3.887  21.474  1.00 45.07           N  
ATOM    902  H   LYS A  63      21.673   3.875  21.849  1.00 45.07           H  
ATOM    903  CA  LYS A  63      20.372   5.080  20.719  1.00 45.07           C  
ATOM    904  HA  LYS A  63      19.367   5.409  20.981  1.00 45.07           H  
ATOM    905  C   LYS A  63      20.436   4.736  19.222  1.00 45.07           C  
ATOM    906  CB  LYS A  63      21.434   6.118  21.143  1.00 45.07           C  
ATOM    907  HB2 LYS A  63      22.419   5.707  20.920  1.00 45.07           H  
ATOM    908  HB3 LYS A  63      21.367   6.247  22.224  1.00 45.07           H  
ATOM    909  O   LYS A  63      21.511   4.405  18.738  1.00 45.07           O  
ATOM    910  CG  LYS A  63      21.346   7.503  20.495  1.00 45.07           C  
ATOM    911  HG2 LYS A  63      20.426   7.999  20.805  1.00 45.07           H  
ATOM    912  HG3 LYS A  63      21.322   7.381  19.412  1.00 45.07           H  
ATOM    913  CD  LYS A  63      22.565   8.378  20.849  1.00 45.07           C  
ATOM    914  HD2 LYS A  63      23.477   7.815  20.655  1.00 45.07           H  
ATOM    915  HD3 LYS A  63      22.557   9.240  20.181  1.00 45.07           H  
ATOM    916  CE  LYS A  63      22.554   8.884  22.300  1.00 45.07           C  
ATOM    917  HE2 LYS A  63      22.517   8.024  22.969  1.00 45.07           H  
ATOM    918  HE3 LYS A  63      21.646   9.465  22.454  1.00 45.07           H  
ATOM    919  NZ  LYS A  63      23.751   9.713  22.599  1.00 45.07           N  
ATOM    920  HZ1 LYS A  63      23.725  10.050  23.551  1.00 45.07           H  
ATOM    921  HZ2 LYS A  63      23.781  10.514  21.984  1.00 45.07           H  
ATOM    922  HZ3 LYS A  63      24.598   9.180  22.464  1.00 45.07           H  
ATOM    923  N   SER A  64      19.326   4.823  18.498  1.00 48.52           N  
ATOM    924  H   SER A  64      18.442   4.926  18.975  1.00 48.52           H  
ATOM    925  CA  SER A  64      19.308   4.871  17.028  1.00 48.52           C  
ATOM    926  HA  SER A  64      20.127   5.492  16.666  1.00 48.52           H  
ATOM    927  C   SER A  64      17.980   5.505  16.622  1.00 48.52           C  
ATOM    928  CB  SER A  64      19.459   3.466  16.432  1.00 48.52           C  
ATOM    929  HB2 SER A  64      18.574   2.870  16.652  1.00 48.52           H  
ATOM    930  HB3 SER A  64      20.333   2.975  16.860  1.00 48.52           H  
ATOM    931  O   SER A  64      16.930   4.895  16.745  1.00 48.52           O  
ATOM    932  OG  SER A  64      19.637   3.577  15.034  1.00 48.52           O  
ATOM    933  HG  SER A  64      19.543   2.704  14.647  1.00 48.52           H  
ATOM    934  N   GLY A  65      17.947   6.813  16.393  1.00 45.76           N  
ATOM    935  H   GLY A  65      17.120   7.224  16.801  1.00 45.76           H  
ATOM    936  CA  GLY A  65      18.170   7.300  15.032  1.00 45.76           C  
ATOM    937  HA2 GLY A  65      18.847   6.634  14.498  1.00 45.76           H  
ATOM    938  HA3 GLY A  65      18.611   8.296  15.076  1.00 45.76           H  
ATOM    939  C   GLY A  65      16.855   7.391  14.247  1.00 45.76           C  
ATOM    940  O   GLY A  65      16.818   7.068  13.065  1.00 45.76           O  
ATOM    941  N   GLU A  66      15.769   7.801  14.903  1.00 43.53           N  
ATOM    942  H   GLU A  66      15.840   8.059  15.877  1.00 43.53           H  
ATOM    943  CA  GLU A  66      14.468   8.060  14.292  1.00 43.53           C  
ATOM    944  HA  GLU A  66      14.389   7.545  13.334  1.00 43.53           H  
ATOM    945  C   GLU A  66      14.335   9.569  14.064  1.00 43.53           C  
ATOM    946  CB  GLU A  66      13.368   7.504  15.219  1.00 43.53           C  
ATOM    947  HB2 GLU A  66      13.586   6.452  15.405  1.00 43.53           H  
ATOM    948  HB3 GLU A  66      13.394   8.029  16.174  1.00 43.53           H  
ATOM    949  O   GLU A  66      13.991  10.282  14.992  1.00 43.53           O  
ATOM    950  CG  GLU A  66      11.960   7.608  14.610  1.00 43.53           C  
ATOM    951  HG2 GLU A  66      11.762   8.648  14.350  1.00 43.53           H  
ATOM    952  HG3 GLU A  66      11.940   7.029  13.687  1.00 43.53           H  
ATOM    953  CD  GLU A  66      10.852   7.103  15.553  1.00 43.53           C  
ATOM    954  OE1 GLU A  66       9.685   7.475  15.300  1.00 43.53           O  
ATOM    955  OE2 GLU A  66      11.166   6.327  16.483  1.00 43.53           O  
ATOM    956  N   GLU A  67      14.658  10.064  12.862  1.00 48.93           N  
ATOM    957  H   GLU A  67      15.111   9.421  12.228  1.00 48.93           H  
ATOM    958  CA  GLU A  67      14.022  11.291  12.318  1.00 48.93           C  
ATOM    959  HA  GLU A  67      12.946  11.129  12.383  1.00 48.93           H  
ATOM    960  C   GLU A  67      14.301  11.587  10.827  1.00 48.93           C  
ATOM    961  CB  GLU A  67      14.279  12.574  13.146  1.00 48.93           C  
ATOM    962  HB2 GLU A  67      13.896  12.470  14.161  1.00 48.93           H  
ATOM    963  HB3 GLU A  67      13.689  13.379  12.707  1.00 48.93           H  
ATOM    964  O   GLU A  67      13.908  12.639  10.333  1.00 48.93           O  
ATOM    965  CG  GLU A  67      15.739  13.025  13.204  1.00 48.93           C  
ATOM    966  HG2 GLU A  67      16.342  12.213  13.609  1.00 48.93           H  
ATOM    967  HG3 GLU A  67      16.093  13.230  12.194  1.00 48.93           H  
ATOM    968  CD  GLU A  67      15.925  14.282  14.070  1.00 48.93           C  
ATOM    969  OE1 GLU A  67      17.099  14.528  14.432  1.00 48.93           O  
ATOM    970  OE2 GLU A  67      14.939  15.012  14.316  1.00 48.93           O  
ATOM    971  N   LYS A  68      14.931  10.696  10.041  1.00 48.76           N  
ATOM    972  H   LYS A  68      15.303   9.856  10.460  1.00 48.76           H  
ATOM    973  CA  LYS A  68      15.188  10.971   8.603  1.00 48.76           C  
ATOM    974  HA  LYS A  68      14.712  11.918   8.348  1.00 48.76           H  
ATOM    975  C   LYS A  68      14.490  10.053   7.600  1.00 48.76           C  
ATOM    976  CB  LYS A  68      16.685  11.206   8.335  1.00 48.76           C  
ATOM    977  HB2 LYS A  68      16.883  11.143   7.265  1.00 48.76           H  
ATOM    978  HB3 LYS A  68      17.283  10.447   8.839  1.00 48.76           H  
ATOM    979  O   LYS A  68      14.939   9.933   6.466  1.00 48.76           O  
ATOM    980  CG  LYS A  68      17.100  12.612   8.798  1.00 48.76           C  
ATOM    981  HG2 LYS A  68      17.128  12.641   9.887  1.00 48.76           H  
ATOM    982  HG3 LYS A  68      16.375  13.345   8.444  1.00 48.76           H  
ATOM    983  CD  LYS A  68      18.472  12.982   8.231  1.00 48.76           C  
ATOM    984  HD2 LYS A  68      19.203  12.255   8.585  1.00 48.76           H  
ATOM    985  HD3 LYS A  68      18.440  12.963   7.142  1.00 48.76           H  
ATOM    986  CE  LYS A  68      18.856  14.382   8.713  1.00 48.76           C  
ATOM    987  HE2 LYS A  68      18.699  14.431   9.790  1.00 48.76           H  
ATOM    988  HE3 LYS A  68      18.187  15.110   8.254  1.00 48.76           H  
ATOM    989  NZ  LYS A  68      20.271  14.693   8.396  1.00 48.76           N  
ATOM    990  HZ1 LYS A  68      20.883  14.030   8.850  1.00 48.76           H  
ATOM    991  HZ2 LYS A  68      20.502  15.617   8.733  1.00 48.76           H  
ATOM    992  HZ3 LYS A  68      20.427  14.663   7.399  1.00 48.76           H  
ATOM    993  N   ALA A  69      13.359   9.454   7.971  1.00 52.41           N  
ATOM    994  H   ALA A  69      13.058   9.556   8.929  1.00 52.41           H  
ATOM    995  CA  ALA A  69      12.523   8.689   7.032  1.00 52.41           C  
ATOM    996  HA  ALA A  69      12.958   8.752   6.034  1.00 52.41           H  
ATOM    997  C   ALA A  69      11.089   9.232   6.863  1.00 52.41           C  
ATOM    998  CB  ALA A  69      12.566   7.210   7.425  1.00 52.41           C  
ATOM    999  HB1 ALA A  69      13.599   6.864   7.459  1.00 52.41           H  
ATOM   1000  HB2 ALA A  69      12.107   7.070   8.403  1.00 52.41           H  
ATOM   1001  HB3 ALA A  69      12.021   6.617   6.690  1.00 52.41           H  
ATOM   1002  O   ALA A  69      10.302   8.645   6.123  1.00 52.41           O  
ATOM   1003  N   ALA A  70      10.743  10.358   7.500  1.00 51.19           N  
ATOM   1004  H   ALA A  70      11.413  10.809   8.106  1.00 51.19           H  
ATOM   1005  CA  ALA A  70       9.399  10.943   7.425  1.00 51.19           C  
ATOM   1006  HA  ALA A  70       8.677  10.128   7.375  1.00 51.19           H  
ATOM   1007  C   ALA A  70       9.149  11.807   6.171  1.00 51.19           C  
ATOM   1008  CB  ALA A  70       9.118  11.702   8.725  1.00 51.19           C  
ATOM   1009  HB1 ALA A  70       9.240  11.038   9.581  1.00 51.19           H  
ATOM   1010  HB2 ALA A  70       8.093  12.074   8.719  1.00 51.19           H  
ATOM   1011  HB3 ALA A  70       9.798  12.547   8.824  1.00 51.19           H  
ATOM   1012  O   ALA A  70       8.046  12.308   5.984  1.00 51.19           O  
ATOM   1013  N   ALA A  71      10.127  11.939   5.269  1.00 49.77           N  
ATOM   1014  H   ALA A  71      11.023  11.517   5.463  1.00 49.77           H  
ATOM   1015  CA  ALA A  71       9.930  12.561   3.957  1.00 49.77           C  
ATOM   1016  HA  ALA A  71       9.129  13.295   4.039  1.00 49.77           H  
ATOM   1017  C   ALA A  71       9.461  11.543   2.898  1.00 49.77           C  
ATOM   1018  CB  ALA A  71      11.192  13.336   3.564  1.00 49.77           C  
ATOM   1019  HB1 ALA A  71      11.019  13.868   2.628  1.00 49.77           H  
ATOM   1020  HB2 ALA A  71      11.440  14.062   4.338  1.00 49.77           H  
ATOM   1021  HB3 ALA A  71      12.027  12.648   3.428  1.00 49.77           H  
ATOM   1022  O   ALA A  71       9.785  11.669   1.719  1.00 49.77           O  
ATOM   1023  N   ARG A  72       8.715  10.506   3.312  1.00 52.77           N  
ATOM   1024  H   ARG A  72       8.460  10.484   4.289  1.00 52.77           H  
ATOM   1025  CA  ARG A  72       7.939   9.679   2.385  1.00 52.77           C  
ATOM   1026  HA  ARG A  72       8.565   9.381   1.544  1.00 52.77           H  
ATOM   1027  C   ARG A  72       6.834  10.564   1.822  1.00 52.77           C  
ATOM   1028  CB  ARG A  72       7.391   8.417   3.074  1.00 52.77           C  
ATOM   1029  HB2 ARG A  72       6.582   8.017   2.463  1.00 52.77           H  
ATOM   1030  HB3 ARG A  72       6.987   8.672   4.054  1.00 52.77           H  
ATOM   1031  O   ARG A  72       5.794  10.747   2.451  1.00 52.77           O  
ATOM   1032  CG  ARG A  72       8.472   7.335   3.213  1.00 52.77           C  
ATOM   1033  HG2 ARG A  72       8.885   7.125   2.226  1.00 52.77           H  
ATOM   1034  HG3 ARG A  72       9.272   7.691   3.861  1.00 52.77           H  
ATOM   1035  CD  ARG A  72       7.879   6.043   3.787  1.00 52.77           C  
ATOM   1036  HD2 ARG A  72       7.584   6.222   4.822  1.00 52.77           H  
ATOM   1037  HD3 ARG A  72       6.984   5.797   3.215  1.00 52.77           H  
ATOM   1038  NE  ARG A  72       8.854   4.933   3.736  1.00 52.77           N  
ATOM   1039  HE  ARG A  72       9.789   5.157   4.045  1.00 52.77           H  
ATOM   1040  NH1 ARG A  72       7.465   3.282   2.925  1.00 52.77           N  
ATOM   1041 HH11 ARG A  72       6.697   3.937   2.925  1.00 52.77           H  
ATOM   1042 HH12 ARG A  72       7.325   2.333   2.610  1.00 52.77           H  
ATOM   1043  NH2 ARG A  72       9.608   2.822   3.314  1.00 52.77           N  
ATOM   1044 HH21 ARG A  72      10.533   3.090   3.617  1.00 52.77           H  
ATOM   1045 HH22 ARG A  72       9.438   1.881   2.989  1.00 52.77           H  
ATOM   1046  CZ  ARG A  72       8.637   3.692   3.327  1.00 52.77           C  
ATOM   1047  N   GLU A  73       7.134  11.166   0.674  1.00 54.84           N  
ATOM   1048  H   GLU A  73       8.084  11.083   0.342  1.00 54.84           H  
ATOM   1049  CA  GLU A  73       6.175  11.789  -0.231  1.00 54.84           C  
ATOM   1050  HA  GLU A  73       5.996  12.818   0.080  1.00 54.84           H  
ATOM   1051  C   GLU A  73       4.860  11.020  -0.192  1.00 54.84           C  
ATOM   1052  CB  GLU A  73       6.723  11.781  -1.664  1.00 54.84           C  
ATOM   1053  HB2 GLU A  73       7.438  10.965  -1.770  1.00 54.84           H  
ATOM   1054  HB3 GLU A  73       5.906  11.606  -2.364  1.00 54.84           H  
ATOM   1055  O   GLU A  73       4.823   9.791  -0.262  1.00 54.84           O  
ATOM   1056  CG  GLU A  73       7.373  13.118  -2.033  1.00 54.84           C  
ATOM   1057  HG2 GLU A  73       8.145  13.351  -1.301  1.00 54.84           H  
ATOM   1058  HG3 GLU A  73       6.611  13.895  -1.980  1.00 54.84           H  
ATOM   1059  CD  GLU A  73       7.995  13.086  -3.438  1.00 54.84           C  
ATOM   1060  OE1 GLU A  73       8.008  14.160  -4.074  1.00 54.84           O  
ATOM   1061  OE2 GLU A  73       8.487  12.004  -3.840  1.00 54.84           O  
ATOM   1062  N   LYS A  74       3.784  11.770   0.001  1.00 53.36           N  
ATOM   1063  H   LYS A  74       3.915  12.771  -0.030  1.00 53.36           H  
ATOM   1064  CA  LYS A  74       2.425  11.278   0.168  1.00 53.36           C  
ATOM   1065  HA  LYS A  74       2.391  10.532   0.962  1.00 53.36           H  
ATOM   1066  C   LYS A  74       2.016  10.614  -1.146  1.00 53.36           C  
ATOM   1067  CB  LYS A  74       1.538  12.483   0.534  1.00 53.36           C  
ATOM   1068  HB2 LYS A  74       0.501  12.159   0.617  1.00 53.36           H  
ATOM   1069  HB3 LYS A  74       1.597  13.208  -0.277  1.00 53.36           H  
ATOM   1070  O   LYS A  74       1.524  11.286  -2.043  1.00 53.36           O  
ATOM   1071  CG  LYS A  74       1.967  13.158   1.854  1.00 53.36           C  
ATOM   1072  HG2 LYS A  74       1.528  12.619   2.694  1.00 53.36           H  
ATOM   1073  HG3 LYS A  74       3.050  13.133   1.968  1.00 53.36           H  
ATOM   1074  CD  LYS A  74       1.535  14.628   1.891  1.00 53.36           C  
ATOM   1075  HD2 LYS A  74       0.447  14.676   1.919  1.00 53.36           H  
ATOM   1076  HD3 LYS A  74       1.893  15.135   0.995  1.00 53.36           H  
ATOM   1077  CE  LYS A  74       2.135  15.302   3.129  1.00 53.36           C  
ATOM   1078  HE2 LYS A  74       1.850  14.726   4.009  1.00 53.36           H  
ATOM   1079  HE3 LYS A  74       3.222  15.271   3.050  1.00 53.36           H  
ATOM   1080  NZ  LYS A  74       1.666  16.702   3.261  1.00 53.36           N  
ATOM   1081  HZ1 LYS A  74       0.660  16.731   3.345  1.00 53.36           H  
ATOM   1082  HZ2 LYS A  74       1.930  17.237   2.446  1.00 53.36           H  
ATOM   1083  HZ3 LYS A  74       2.072  17.139   4.076  1.00 53.36           H  
ATOM   1084  N   VAL A  75       2.286   9.316  -1.275  1.00 56.45           N  
ATOM   1085  H   VAL A  75       2.898   8.903  -0.586  1.00 56.45           H  
ATOM   1086  CA  VAL A  75       1.902   8.527  -2.448  1.00 56.45           C  
ATOM   1087  HA  VAL A  75       2.266   9.028  -3.346  1.00 56.45           H  
ATOM   1088  C   VAL A  75       0.381   8.502  -2.482  1.00 56.45           C  
ATOM   1089  CB  VAL A  75       2.500   7.105  -2.415  1.00 56.45           C  
ATOM   1090  HB  VAL A  75       2.128   6.570  -1.541  1.00 56.45           H  
ATOM   1091  O   VAL A  75      -0.254   7.832  -1.668  1.00 56.45           O  
ATOM   1092  CG1 VAL A  75       2.115   6.317  -3.672  1.00 56.45           C  
ATOM   1093 HG11 VAL A  75       2.585   5.334  -3.646  1.00 56.45           H  
ATOM   1094 HG12 VAL A  75       1.035   6.175  -3.711  1.00 56.45           H  
ATOM   1095 HG13 VAL A  75       2.439   6.851  -4.565  1.00 56.45           H  
ATOM   1096  CG2 VAL A  75       4.033   7.136  -2.338  1.00 56.45           C  
ATOM   1097 HG21 VAL A  75       4.432   6.124  -2.409  1.00 56.45           H  
ATOM   1098 HG22 VAL A  75       4.354   7.561  -1.387  1.00 56.45           H  
ATOM   1099 HG23 VAL A  75       4.435   7.739  -3.152  1.00 56.45           H  
ATOM   1100  N   SER A  76      -0.202   9.292  -3.377  1.00 61.01           N  
ATOM   1101  H   SER A  76       0.376   9.834  -4.003  1.00 61.01           H  
ATOM   1102  CA  SER A  76      -1.644   9.330  -3.582  1.00 61.01           C  
ATOM   1103  HA  SER A  76      -2.151   9.270  -2.619  1.00 61.01           H  
ATOM   1104  C   SER A  76      -2.014   8.106  -4.412  1.00 61.01           C  
ATOM   1105  CB  SER A  76      -2.060  10.650  -4.237  1.00 61.01           C  
ATOM   1106  HB2 SER A  76      -3.132  10.633  -4.436  1.00 61.01           H  
ATOM   1107  HB3 SER A  76      -1.524  10.792  -5.175  1.00 61.01           H  
ATOM   1108  O   SER A  76      -1.630   7.977  -5.569  1.00 61.01           O  
ATOM   1109  OG  SER A  76      -1.767  11.708  -3.338  1.00 61.01           O  
ATOM   1110  HG  SER A  76      -0.826  11.886  -3.405  1.00 61.01           H  
ATOM   1111  N   TRP A  77      -2.691   7.147  -3.785  1.00 62.90           N  
ATOM   1112  H   TRP A  77      -2.936   7.286  -2.815  1.00 62.90           H  
ATOM   1113  CA  TRP A  77      -3.109   5.906  -4.430  1.00 62.90           C  
ATOM   1114  HA  TRP A  77      -2.297   5.523  -5.047  1.00 62.90           H  
ATOM   1115  C   TRP A  77      -4.300   6.195  -5.342  1.00 62.90           C  
ATOM   1116  CB  TRP A  77      -3.433   4.854  -3.358  1.00 62.90           C  
ATOM   1117  HB2 TRP A  77      -4.149   5.268  -2.649  1.00 62.90           H  
ATOM   1118  HB3 TRP A  77      -3.914   4.005  -3.844  1.00 62.90           H  
ATOM   1119  O   TRP A  77      -5.446   6.202  -4.894  1.00 62.90           O  
ATOM   1120  CG  TRP A  77      -2.249   4.333  -2.602  1.00 62.90           C  
ATOM   1121  CD1 TRP A  77      -1.574   4.987  -1.631  1.00 62.90           C  
ATOM   1122  HD1 TRP A  77      -1.813   5.978  -1.274  1.00 62.90           H  
ATOM   1123  CD2 TRP A  77      -1.561   3.055  -2.758  1.00 62.90           C  
ATOM   1124  CE2 TRP A  77      -0.447   3.019  -1.870  1.00 62.90           C  
ATOM   1125  CE3 TRP A  77      -1.771   1.916  -3.556  1.00 62.90           C  
ATOM   1126  HE3 TRP A  77      -2.648   1.893  -4.186  1.00 62.90           H  
ATOM   1127  NE1 TRP A  77      -0.509   4.222  -1.202  1.00 62.90           N  
ATOM   1128  HE1 TRP A  77       0.154   4.547  -0.512  1.00 62.90           H  
ATOM   1129  CH2 TRP A  77       0.205   0.819  -2.649  1.00 62.90           C  
ATOM   1130  HH2 TRP A  77       0.871  -0.030  -2.623  1.00 62.90           H  
ATOM   1131  CZ2 TRP A  77       0.428   1.923  -1.807  1.00 62.90           C  
ATOM   1132  HZ2 TRP A  77       1.264   1.933  -1.124  1.00 62.90           H  
ATOM   1133  CZ3 TRP A  77      -0.895   0.816  -3.523  1.00 62.90           C  
ATOM   1134  HZ3 TRP A  77      -1.077  -0.035  -4.163  1.00 62.90           H  
ATOM   1135  N   VAL A  78      -4.031   6.456  -6.619  1.00 69.97           N  
ATOM   1136  H   VAL A  78      -3.065   6.522  -6.909  1.00 69.97           H  
ATOM   1137  CA  VAL A  78      -5.073   6.679  -7.625  1.00 69.97           C  
ATOM   1138  HA  VAL A  78      -5.950   7.074  -7.111  1.00 69.97           H  
ATOM   1139  C   VAL A  78      -5.426   5.337  -8.281  1.00 69.97           C  
ATOM   1140  CB  VAL A  78      -4.654   7.753  -8.647  1.00 69.97           C  
ATOM   1141  HB  VAL A  78      -3.772   7.413  -9.190  1.00 69.97           H  
ATOM   1142  O   VAL A  78      -4.521   4.609  -8.702  1.00 69.97           O  
ATOM   1143  CG1 VAL A  78      -5.774   8.045  -9.654  1.00 69.97           C  
ATOM   1144 HG11 VAL A  78      -6.667   8.404  -9.141  1.00 69.97           H  
ATOM   1145 HG12 VAL A  78      -5.440   8.806 -10.359  1.00 69.97           H  
ATOM   1146 HG13 VAL A  78      -6.015   7.148 -10.225  1.00 69.97           H  
ATOM   1147  CG2 VAL A  78      -4.324   9.076  -7.939  1.00 69.97           C  
ATOM   1148 HG21 VAL A  78      -4.079   9.838  -8.679  1.00 69.97           H  
ATOM   1149 HG22 VAL A  78      -3.453   8.954  -7.296  1.00 69.97           H  
ATOM   1150 HG23 VAL A  78      -5.172   9.413  -7.343  1.00 69.97           H  
ATOM   1151  N   PRO A  79      -6.716   4.957  -8.351  1.00 66.89           N  
ATOM   1152  CA  PRO A  79      -7.129   3.774  -9.097  1.00 66.89           C  
ATOM   1153  HA  PRO A  79      -6.572   2.900  -8.761  1.00 66.89           H  
ATOM   1154  C   PRO A  79      -6.871   4.003 -10.591  1.00 66.89           C  
ATOM   1155  CB  PRO A  79      -8.616   3.588  -8.775  1.00 66.89           C  
ATOM   1156  HB2 PRO A  79      -8.717   2.959  -7.890  1.00 66.89           H  
ATOM   1157  HB3 PRO A  79      -9.166   3.155  -9.610  1.00 66.89           H  
ATOM   1158  O   PRO A  79      -7.359   4.976 -11.161  1.00 66.89           O  
ATOM   1159  CG  PRO A  79      -9.099   5.002  -8.450  1.00 66.89           C  
ATOM   1160  HG2 PRO A  79      -9.357   5.522  -9.373  1.00 66.89           H  
ATOM   1161  HG3 PRO A  79      -9.949   4.993  -7.768  1.00 66.89           H  
ATOM   1162  CD  PRO A  79      -7.875   5.661  -7.818  1.00 66.89           C  
ATOM   1163  HD2 PRO A  79      -7.904   5.539  -6.736  1.00 66.89           H  
ATOM   1164  HD3 PRO A  79      -7.860   6.720  -8.078  1.00 66.89           H  
ATOM   1165  N   ASP A  80      -6.107   3.116 -11.228  1.00 68.96           N  
ATOM   1166  H   ASP A  80      -5.699   2.347 -10.717  1.00 68.96           H  
ATOM   1167  CA  ASP A  80      -5.884   3.168 -12.673  1.00 68.96           C  
ATOM   1168  HA  ASP A  80      -5.739   4.208 -12.966  1.00 68.96           H  
ATOM   1169  C   ASP A  80      -7.108   2.574 -13.403  1.00 68.96           C  
ATOM   1170  CB  ASP A  80      -4.580   2.426 -13.012  1.00 68.96           C  
ATOM   1171  HB2 ASP A  80      -3.755   2.904 -12.485  1.00 68.96           H  
ATOM   1172  HB3 ASP A  80      -4.658   1.398 -12.658  1.00 68.96           H  
ATOM   1173  O   ASP A  80      -7.343   1.364 -13.280  1.00 68.96           O  
ATOM   1174  CG  ASP A  80      -4.250   2.383 -14.506  1.00 68.96           C  
ATOM   1175  OD1 ASP A  80      -5.033   2.903 -15.327  1.00 68.96           O  
ATOM   1176  OD2 ASP A  80      -3.244   1.713 -14.845  1.00 68.96           O  
ATOM   1177  N   PRO A  81      -7.884   3.371 -14.168  1.00 68.61           N  
ATOM   1178  CA  PRO A  81      -9.073   2.889 -14.871  1.00 68.61           C  
ATOM   1179  HA  PRO A  81      -9.756   2.421 -14.162  1.00 68.61           H  
ATOM   1180  C   PRO A  81      -8.756   1.861 -15.964  1.00 68.61           C  
ATOM   1181  CB  PRO A  81      -9.734   4.144 -15.456  1.00 68.61           C  
ATOM   1182  HB2 PRO A  81     -10.439   4.550 -14.731  1.00 68.61           H  
ATOM   1183  HB3 PRO A  81     -10.241   3.945 -16.401  1.00 68.61           H  
ATOM   1184  O   PRO A  81      -9.648   1.125 -16.374  1.00 68.61           O  
ATOM   1185  CG  PRO A  81      -8.574   5.120 -15.631  1.00 68.61           C  
ATOM   1186  HG2 PRO A  81      -8.907   6.158 -15.603  1.00 68.61           H  
ATOM   1187  HG3 PRO A  81      -8.053   4.908 -16.565  1.00 68.61           H  
ATOM   1188  CD  PRO A  81      -7.668   4.785 -14.452  1.00 68.61           C  
ATOM   1189  HD2 PRO A  81      -6.631   4.987 -14.723  1.00 68.61           H  
ATOM   1190  HD3 PRO A  81      -7.958   5.381 -13.587  1.00 68.61           H  
ATOM   1191  N   VAL A  82      -7.506   1.782 -16.430  1.00 66.45           N  
ATOM   1192  H   VAL A  82      -6.801   2.395 -16.046  1.00 66.45           H  
ATOM   1193  CA  VAL A  82      -7.105   0.864 -17.506  1.00 66.45           C  
ATOM   1194  HA  VAL A  82      -7.947   0.722 -18.182  1.00 66.45           H  
ATOM   1195  C   VAL A  82      -6.738  -0.512 -16.956  1.00 66.45           C  
ATOM   1196  CB  VAL A  82      -5.945   1.471 -18.319  1.00 66.45           C  
ATOM   1197  HB  VAL A  82      -5.070   1.579 -17.678  1.00 66.45           H  
ATOM   1198  O   VAL A  82      -7.049  -1.528 -17.572  1.00 66.45           O  
ATOM   1199  CG1 VAL A  82      -5.557   0.584 -19.508  1.00 66.45           C  
ATOM   1200 HG11 VAL A  82      -6.424   0.415 -20.147  1.00 66.45           H  
ATOM   1201 HG12 VAL A  82      -5.180  -0.376 -19.157  1.00 66.45           H  
ATOM   1202 HG13 VAL A  82      -4.771   1.066 -20.089  1.00 66.45           H  
ATOM   1203  CG2 VAL A  82      -6.324   2.854 -18.872  1.00 66.45           C  
ATOM   1204 HG21 VAL A  82      -7.241   2.786 -19.458  1.00 66.45           H  
ATOM   1205 HG22 VAL A  82      -5.520   3.235 -19.500  1.00 66.45           H  
ATOM   1206 HG23 VAL A  82      -6.467   3.558 -18.052  1.00 66.45           H  
ATOM   1207  N   THR A  83      -6.097  -0.568 -15.786  1.00 69.19           N  
ATOM   1208  H   THR A  83      -5.904   0.307 -15.319  1.00 69.19           H  
ATOM   1209  CA  THR A  83      -5.604  -1.838 -15.221  1.00 69.19           C  
ATOM   1210  HA  THR A  83      -5.626  -2.597 -16.003  1.00 69.19           H  
ATOM   1211  C   THR A  83      -6.498  -2.369 -14.094  1.00 69.19           C  
ATOM   1212  CB  THR A  83      -4.136  -1.726 -14.760  1.00 69.19           C  
ATOM   1213  HB  THR A  83      -4.108  -1.346 -13.739  1.00 69.19           H  
ATOM   1214  O   THR A  83      -6.408  -3.540 -13.743  1.00 69.19           O  
ATOM   1215  CG2 THR A  83      -3.399  -3.066 -14.829  1.00 69.19           C  
ATOM   1216 HG21 THR A  83      -2.501  -3.024 -14.211  1.00 69.19           H  
ATOM   1217 HG22 THR A  83      -4.035  -3.885 -14.494  1.00 69.19           H  
ATOM   1218 HG23 THR A  83      -3.118  -3.282 -15.859  1.00 69.19           H  
ATOM   1219  OG1 THR A  83      -3.364  -0.873 -15.585  1.00 69.19           O  
ATOM   1220  HG1 THR A  83      -3.618   0.036 -15.408  1.00 69.19           H  
ATOM   1221  N   GLY A  84      -7.337  -1.527 -13.480  1.00 69.35           N  
ATOM   1222  H   GLY A  84      -7.393  -0.569 -13.796  1.00 69.35           H  
ATOM   1223  CA  GLY A  84      -8.141  -1.899 -12.308  1.00 69.35           C  
ATOM   1224  HA2 GLY A  84      -8.699  -2.808 -12.531  1.00 69.35           H  
ATOM   1225  HA3 GLY A  84      -8.851  -1.097 -12.106  1.00 69.35           H  
ATOM   1226  C   GLY A  84      -7.323  -2.142 -11.030  1.00 69.35           C  
ATOM   1227  O   GLY A  84      -7.888  -2.506  -9.999  1.00 69.35           O  
ATOM   1228  N   TYR A  85      -6.006  -1.920 -11.071  1.00 67.89           N  
ATOM   1229  H   TYR A  85      -5.627  -1.568 -11.939  1.00 67.89           H  
ATOM   1230  CA  TYR A  85      -5.095  -2.039  -9.935  1.00 67.89           C  
ATOM   1231  HA  TYR A  85      -5.647  -2.417  -9.075  1.00 67.89           H  
ATOM   1232  C   TYR A  85      -4.535  -0.671  -9.561  1.00 67.89           C  
ATOM   1233  CB  TYR A  85      -3.968  -3.038 -10.232  1.00 67.89           C  
ATOM   1234  HB2 TYR A  85      -3.238  -2.991  -9.424  1.00 67.89           H  
ATOM   1235  HB3 TYR A  85      -3.458  -2.739 -11.148  1.00 67.89           H  
ATOM   1236  O   TYR A  85      -4.195   0.138 -10.423  1.00 67.89           O  
ATOM   1237  CG  TYR A  85      -4.440  -4.474 -10.355  1.00 67.89           C  
ATOM   1238  CD1 TYR A  85      -4.729  -5.231  -9.203  1.00 67.89           C  
ATOM   1239  HD1 TYR A  85      -4.599  -4.793  -8.225  1.00 67.89           H  
ATOM   1240  CD2 TYR A  85      -4.615  -5.048 -11.625  1.00 67.89           C  
ATOM   1241  HD2 TYR A  85      -4.413  -4.462 -12.509  1.00 67.89           H  
ATOM   1242  CE1 TYR A  85      -5.199  -6.554  -9.327  1.00 67.89           C  
ATOM   1243  HE1 TYR A  85      -5.426  -7.132  -8.443  1.00 67.89           H  
ATOM   1244  CE2 TYR A  85      -5.087  -6.365 -11.758  1.00 67.89           C  
ATOM   1245  HE2 TYR A  85      -5.243  -6.796 -12.736  1.00 67.89           H  
ATOM   1246  OH  TYR A  85      -5.844  -8.392 -10.737  1.00 67.89           O  
ATOM   1247  HH  TYR A  85      -6.012  -8.803  -9.886  1.00 67.89           H  
ATOM   1248  CZ  TYR A  85      -5.384  -7.121 -10.608  1.00 67.89           C  
ATOM   1249  N   TYR A  86      -4.413  -0.422  -8.261  1.00 70.04           N  
ATOM   1250  H   TYR A  86      -4.688  -1.130  -7.595  1.00 70.04           H  
ATOM   1251  CA  TYR A  86      -3.798   0.796  -7.759  1.00 70.04           C  
ATOM   1252  HA  TYR A  86      -4.221   1.655  -8.281  1.00 70.04           H  
ATOM   1253  C   TYR A  86      -2.291   0.756  -8.017  1.00 70.04           C  
ATOM   1254  CB  TYR A  86      -4.075   0.964  -6.269  1.00 70.04           C  
ATOM   1255  HB2 TYR A  86      -3.530   1.866  -5.991  1.00 70.04           H  
ATOM   1256  HB3 TYR A  86      -3.670   0.119  -5.712  1.00 70.04           H  
ATOM   1257  O   TYR A  86      -1.591  -0.119  -7.502  1.00 70.04           O  
ATOM   1258  CG  TYR A  86      -5.523   1.177  -5.882  1.00 70.04           C  
ATOM   1259  CD1 TYR A  86      -5.965   2.480  -5.583  1.00 70.04           C  
ATOM   1260  HD1 TYR A  86      -5.285   3.316  -5.653  1.00 70.04           H  
ATOM   1261  CD2 TYR A  86      -6.423   0.095  -5.809  1.00 70.04           C  
ATOM   1262  HD2 TYR A  86      -6.090  -0.910  -6.024  1.00 70.04           H  
ATOM   1263  CE1 TYR A  86      -7.300   2.709  -5.212  1.00 70.04           C  
ATOM   1264  HE1 TYR A  86      -7.628   3.713  -4.988  1.00 70.04           H  
ATOM   1265  CE2 TYR A  86      -7.768   0.323  -5.459  1.00 70.04           C  
ATOM   1266  HE2 TYR A  86      -8.473  -0.493  -5.415  1.00 70.04           H  
ATOM   1267  OH  TYR A  86      -9.504   1.846  -4.823  1.00 70.04           O  
ATOM   1268  HH  TYR A  86      -9.674   2.776  -4.659  1.00 70.04           H  
ATOM   1269  CZ  TYR A  86      -8.206   1.629  -5.159  1.00 70.04           C  
ATOM   1270  N   LYS A  87      -1.794   1.709  -8.806  1.00 59.22           N  
ATOM   1271  H   LYS A  87      -2.425   2.406  -9.176  1.00 59.22           H  
ATOM   1272  CA  LYS A  87      -0.363   1.881  -9.058  1.00 59.22           C  
ATOM   1273  HA  LYS A  87       0.159   0.960  -8.799  1.00 59.22           H  
ATOM   1274  C   LYS A  87       0.149   3.021  -8.175  1.00 59.22           C  
ATOM   1275  CB  LYS A  87      -0.110   2.153 -10.549  1.00 59.22           C  
ATOM   1276  HB2 LYS A  87      -0.722   2.998 -10.867  1.00 59.22           H  
ATOM   1277  HB3 LYS A  87       0.938   2.421 -10.685  1.00 59.22           H  
ATOM   1278  O   LYS A  87      -0.421   4.110  -8.228  1.00 59.22           O  
ATOM   1279  CG  LYS A  87      -0.425   0.926 -11.420  1.00 59.22           C  
ATOM   1280  HG2 LYS A  87       0.251   0.113 -11.157  1.00 59.22           H  
ATOM   1281  HG3 LYS A  87      -1.451   0.604 -11.245  1.00 59.22           H  
ATOM   1282  CD  LYS A  87      -0.266   1.264 -12.907  1.00 59.22           C  
ATOM   1283  HD2 LYS A  87      -0.949   2.079 -13.146  1.00 59.22           H  
ATOM   1284  HD3 LYS A  87       0.755   1.587 -13.109  1.00 59.22           H  
ATOM   1285  CE  LYS A  87      -0.610   0.048 -13.773  1.00 59.22           C  
ATOM   1286  HE2 LYS A  87      -1.517  -0.405 -13.373  1.00 59.22           H  
ATOM   1287  HE3 LYS A  87       0.196  -0.684 -13.715  1.00 59.22           H  
ATOM   1288  NZ  LYS A  87      -0.867   0.450 -15.174  1.00 59.22           N  
ATOM   1289  HZ1 LYS A  87      -1.617   1.126 -15.173  1.00 59.22           H  
ATOM   1290  HZ2 LYS A  87      -1.251  -0.317 -15.707  1.00 59.22           H  
ATOM   1291  HZ3 LYS A  87      -0.062   0.856 -15.630  1.00 59.22           H  
ATOM   1292  N   PRO A  88       1.190   2.818  -7.352  1.00 56.61           N  
ATOM   1293  CA  PRO A  88       1.857   3.942  -6.711  1.00 56.61           C  
ATOM   1294  HA  PRO A  88       1.129   4.541  -6.163  1.00 56.61           H  
ATOM   1295  C   PRO A  88       2.510   4.812  -7.795  1.00 56.61           C  
ATOM   1296  CB  PRO A  88       2.842   3.325  -5.716  1.00 56.61           C  
ATOM   1297  HB2 PRO A  88       2.354   3.216  -4.748  1.00 56.61           H  
ATOM   1298  HB3 PRO A  88       3.756   3.913  -5.622  1.00 56.61           H  
ATOM   1299  O   PRO A  88       3.288   4.319  -8.607  1.00 56.61           O  
ATOM   1300  CG  PRO A  88       3.114   1.940  -6.293  1.00 56.61           C  
ATOM   1301  HG2 PRO A  88       3.899   2.032  -7.044  1.00 56.61           H  
ATOM   1302  HG3 PRO A  88       3.388   1.217  -5.525  1.00 56.61           H  
ATOM   1303  CD  PRO A  88       1.828   1.557  -7.013  1.00 56.61           C  
ATOM   1304  HD2 PRO A  88       2.069   0.974  -7.902  1.00 56.61           H  
ATOM   1305  HD3 PRO A  88       1.180   0.990  -6.346  1.00 56.61           H  
ATOM   1306  N   GLU A  89       2.173   6.102  -7.793  1.00 60.76           N  
ATOM   1307  H   GLU A  89       1.467   6.394  -7.132  1.00 60.76           H  
ATOM   1308  CA  GLU A  89       2.488   7.090  -8.841  1.00 60.76           C  
ATOM   1309  HA  GLU A  89       1.955   6.829  -9.755  1.00 60.76           H  
ATOM   1310  C   GLU A  89       3.984   7.194  -9.197  1.00 60.76           C  
ATOM   1311  CB  GLU A  89       1.943   8.436  -8.325  1.00 60.76           C  
ATOM   1312  HB2 GLU A  89       2.509   8.716  -7.437  1.00 60.76           H  
ATOM   1313  HB3 GLU A  89       0.905   8.282  -8.029  1.00 60.76           H  
ATOM   1314  O   GLU A  89       4.331   7.577 -10.308  1.00 60.76           O  
ATOM   1315  CG  GLU A  89       1.981   9.602  -9.327  1.00 60.76           C  
ATOM   1316  HG2 GLU A  89       1.443   9.303 -10.226  1.00 60.76           H  
ATOM   1317  HG3 GLU A  89       3.018   9.804  -9.595  1.00 60.76           H  
ATOM   1318  CD  GLU A  89       1.357  10.893  -8.761  1.00 60.76           C  
ATOM   1319  OE1 GLU A  89       1.315  11.888  -9.518  1.00 60.76           O  
ATOM   1320  OE2 GLU A  89       0.934  10.888  -7.578  1.00 60.76           O  
ATOM   1321  N   ASN A  90       4.884   6.824  -8.280  1.00 53.98           N  
ATOM   1322  H   ASN A  90       4.527   6.444  -7.415  1.00 53.98           H  
ATOM   1323  CA  ASN A  90       6.308   7.155  -8.368  1.00 53.98           C  
ATOM   1324  HA  ASN A  90       6.497   7.613  -9.339  1.00 53.98           H  
ATOM   1325  C   ASN A  90       7.250   5.939  -8.309  1.00 53.98           C  
ATOM   1326  CB  ASN A  90       6.609   8.222  -7.302  1.00 53.98           C  
ATOM   1327  HB2 ASN A  90       5.874   9.024  -7.376  1.00 53.98           H  
ATOM   1328  HB3 ASN A  90       6.530   7.770  -6.313  1.00 53.98           H  
ATOM   1329  O   ASN A  90       8.352   6.036  -7.764  1.00 53.98           O  
ATOM   1330  CG  ASN A  90       7.982   8.862  -7.455  1.00 53.98           C  
ATOM   1331  ND2 ASN A  90       8.626   9.181  -6.357  1.00 53.98           N  
ATOM   1332 HD21 ASN A  90       8.138   9.153  -5.473  1.00 53.98           H  
ATOM   1333 HD22 ASN A  90       9.409   9.809  -6.469  1.00 53.98           H  
ATOM   1334  OD1 ASN A  90       8.490   9.123  -8.535  1.00 53.98           O  
ATOM   1335  N   ILE A  91       6.869   4.780  -8.860  1.00 59.60           N  
ATOM   1336  H   ILE A  91       5.968   4.725  -9.313  1.00 59.60           H  
ATOM   1337  CA  ILE A  91       7.889   3.759  -9.152  1.00 59.60           C  
ATOM   1338  HA  ILE A  91       8.604   3.731  -8.330  1.00 59.60           H  
ATOM   1339  C   ILE A  91       8.651   4.239 -10.385  1.00 59.60           C  
ATOM   1340  CB  ILE A  91       7.346   2.316  -9.277  1.00 59.60           C  
ATOM   1341  HB  ILE A  91       6.689   2.252 -10.145  1.00 59.60           H  
ATOM   1342  O   ILE A  91       8.345   3.861 -11.512  1.00 59.60           O  
ATOM   1343  CG1 ILE A  91       6.548   1.932  -8.015  1.00 59.60           C  
ATOM   1344 HG12 ILE A  91       7.201   1.992  -7.144  1.00 59.60           H  
ATOM   1345 HG13 ILE A  91       5.747   2.658  -7.885  1.00 59.60           H  
ATOM   1346  CG2 ILE A  91       8.529   1.338  -9.456  1.00 59.60           C  
ATOM   1347 HG21 ILE A  91       9.112   1.610 -10.336  1.00 59.60           H  
ATOM   1348 HG22 ILE A  91       9.182   1.357  -8.583  1.00 59.60           H  
ATOM   1349 HG23 ILE A  91       8.172   0.323  -9.631  1.00 59.60           H  
ATOM   1350  CD1 ILE A  91       5.923   0.528  -8.066  1.00 59.60           C  
ATOM   1351 HD11 ILE A  91       6.694  -0.241  -8.128  1.00 59.60           H  
ATOM   1352 HD12 ILE A  91       5.257   0.449  -8.925  1.00 59.60           H  
ATOM   1353 HD13 ILE A  91       5.359   0.342  -7.152  1.00 59.60           H  
ATOM   1354  N   LYS A  92       9.659   5.092 -10.163  1.00 60.73           N  
ATOM   1355  H   LYS A  92       9.762   5.444  -9.222  1.00 60.73           H  
ATOM   1356  CA  LYS A  92      10.793   5.179 -11.085  1.00 60.73           C  
ATOM   1357  HA  LYS A  92      10.468   5.617 -12.029  1.00 60.73           H  
ATOM   1358  C   LYS A  92      11.228   3.744 -11.333  1.00 60.73           C  
ATOM   1359  CB  LYS A  92      11.943   5.995 -10.475  1.00 60.73           C  
ATOM   1360  HB2 LYS A  92      12.803   5.943 -11.143  1.00 60.73           H  
ATOM   1361  HB3 LYS A  92      12.226   5.563  -9.515  1.00 60.73           H  
ATOM   1362  O   LYS A  92      11.365   3.001 -10.359  1.00 60.73           O  
ATOM   1363  CG  LYS A  92      11.545   7.462 -10.281  1.00 60.73           C  
ATOM   1364  HG2 LYS A  92      10.692   7.520  -9.605  1.00 60.73           H  
ATOM   1365  HG3 LYS A  92      11.258   7.885 -11.244  1.00 60.73           H  
ATOM   1366  CD  LYS A  92      12.695   8.282  -9.692  1.00 60.73           C  
ATOM   1367  HD2 LYS A  92      13.542   8.258 -10.378  1.00 60.73           H  
ATOM   1368  HD3 LYS A  92      12.987   7.853  -8.733  1.00 60.73           H  
ATOM   1369  CE  LYS A  92      12.208   9.720  -9.498  1.00 60.73           C  
ATOM   1370  HE2 LYS A  92      11.870  10.102 -10.462  1.00 60.73           H  
ATOM   1371  HE3 LYS A  92      11.340   9.705  -8.838  1.00 60.73           H  
ATOM   1372  NZ  LYS A  92      13.273  10.589  -8.945  1.00 60.73           N  
ATOM   1373  HZ1 LYS A  92      14.062  10.615  -9.575  1.00 60.73           H  
ATOM   1374  HZ2 LYS A  92      13.576  10.238  -8.048  1.00 60.73           H  
ATOM   1375  HZ3 LYS A  92      12.917  11.527  -8.823  1.00 60.73           H  
ATOM   1376  N   GLU A  93      11.362   3.361 -12.595  1.00 61.29           N  
ATOM   1377  H   GLU A  93      11.124   4.016 -13.326  1.00 61.29           H  
ATOM   1378  CA  GLU A  93      11.860   2.058 -13.032  1.00 61.29           C  
ATOM   1379  HA  GLU A  93      11.215   1.265 -12.652  1.00 61.29           H  
ATOM   1380  C   GLU A  93      13.270   1.852 -12.461  1.00 61.29           C  
ATOM   1381  CB  GLU A  93      11.856   1.998 -14.569  1.00 61.29           C  
ATOM   1382  HB2 GLU A  93      12.315   1.060 -14.882  1.00 61.29           H  
ATOM   1383  HB3 GLU A  93      12.455   2.825 -14.948  1.00 61.29           H  
ATOM   1384  O   GLU A  93      14.281   2.099 -13.106  1.00 61.29           O  
ATOM   1385  CG  GLU A  93      10.446   2.082 -15.178  1.00 61.29           C  
ATOM   1386  HG2 GLU A  93       9.947   2.974 -14.798  1.00 61.29           H  
ATOM   1387  HG3 GLU A  93       9.875   1.213 -14.853  1.00 61.29           H  
ATOM   1388  CD  GLU A  93      10.454   2.150 -16.716  1.00 61.29           C  
ATOM   1389  OE1 GLU A  93       9.340   2.234 -17.281  1.00 61.29           O  
ATOM   1390  OE2 GLU A  93      11.551   2.136 -17.316  1.00 61.29           O  
ATOM   1391  N   ILE A  94      13.342   1.497 -11.182  1.00 63.60           N  
ATOM   1392  H   ILE A  94      12.479   1.462 -10.659  1.00 63.60           H  
ATOM   1393  CA  ILE A  94      14.563   1.091 -10.520  1.00 63.60           C  
ATOM   1394  HA  ILE A  94      15.386   1.717 -10.865  1.00 63.60           H  
ATOM   1395  C   ILE A  94      14.811  -0.315 -11.027  1.00 63.60           C  
ATOM   1396  CB  ILE A  94      14.434   1.244  -8.986  1.00 63.60           C  
ATOM   1397  HB  ILE A  94      13.381   1.173  -8.713  1.00 63.60           H  
ATOM   1398  O   ILE A  94      13.968  -1.206 -10.870  1.00 63.60           O  
ATOM   1399  CG1 ILE A  94      14.963   2.642  -8.599  1.00 63.60           C  
ATOM   1400 HG12 ILE A  94      14.506   3.378  -9.262  1.00 63.60           H  
ATOM   1401 HG13 ILE A  94      16.041   2.680  -8.753  1.00 63.60           H  
ATOM   1402  CG2 ILE A  94      15.185   0.158  -8.207  1.00 63.60           C  
ATOM   1403 HG21 ILE A  94      14.798  -0.819  -8.493  1.00 63.60           H  
ATOM   1404 HG22 ILE A  94      15.046   0.287  -7.133  1.00 63.60           H  
ATOM   1405 HG23 ILE A  94      16.249   0.200  -8.442  1.00 63.60           H  
ATOM   1406  CD1 ILE A  94      14.650   3.069  -7.161  1.00 63.60           C  
ATOM   1407 HD11 ILE A  94      13.581   2.977  -6.971  1.00 63.60           H  
ATOM   1408 HD12 ILE A  94      14.946   4.109  -7.024  1.00 63.60           H  
ATOM   1409 HD13 ILE A  94      15.203   2.454  -6.451  1.00 63.60           H  
ATOM   1410  N   ASP A  95      15.966  -0.493 -11.657  1.00 66.52           N  
ATOM   1411  H   ASP A  95      16.584   0.294 -11.794  1.00 66.52           H  
ATOM   1412  CA  ASP A  95      16.413  -1.808 -12.066  1.00 66.52           C  
ATOM   1413  HA  ASP A  95      15.712  -2.193 -12.806  1.00 66.52           H  
ATOM   1414  C   ASP A  95      16.404  -2.738 -10.844  1.00 66.52           C  
ATOM   1415  CB  ASP A  95      17.791  -1.724 -12.725  1.00 66.52           C  
ATOM   1416  HB2 ASP A  95      17.753  -1.039 -13.572  1.00 66.52           H  
ATOM   1417  HB3 ASP A  95      18.525  -1.357 -12.007  1.00 66.52           H  
ATOM   1418  O   ASP A  95      16.812  -2.374  -9.734  1.00 66.52           O  
ATOM   1419  CG  ASP A  95      18.180  -3.116 -13.210  1.00 66.52           C  
ATOM   1420  OD1 ASP A  95      18.837  -3.828 -12.420  1.00 66.52           O  
ATOM   1421  OD2 ASP A  95      17.679  -3.535 -14.272  1.00 66.52           O  
ATOM   1422  N   VAL A  96      15.898  -3.956 -11.029  1.00 68.63           N  
ATOM   1423  H   VAL A  96      15.610  -4.207 -11.964  1.00 68.63           H  
ATOM   1424  CA  VAL A  96      15.725  -4.907  -9.925  1.00 68.63           C  
ATOM   1425  HA  VAL A  96      15.089  -4.437  -9.176  1.00 68.63           H  
ATOM   1426  C   VAL A  96      17.072  -5.215  -9.250  1.00 68.63           C  
ATOM   1427  CB  VAL A  96      15.028  -6.189 -10.424  1.00 68.63           C  
ATOM   1428  HB  VAL A  96      15.654  -6.664 -11.179  1.00 68.63           H  
ATOM   1429  O   VAL A  96      17.101  -5.502  -8.049  1.00 68.63           O  
ATOM   1430  CG1 VAL A  96      14.790  -7.199  -9.292  1.00 68.63           C  
ATOM   1431 HG11 VAL A  96      15.742  -7.523  -8.873  1.00 68.63           H  
ATOM   1432 HG12 VAL A  96      14.261  -8.069  -9.680  1.00 68.63           H  
ATOM   1433 HG13 VAL A  96      14.194  -6.733  -8.507  1.00 68.63           H  
ATOM   1434  CG2 VAL A  96      13.656  -5.885 -11.044  1.00 68.63           C  
ATOM   1435 HG21 VAL A  96      13.173  -6.808 -11.366  1.00 68.63           H  
ATOM   1436 HG22 VAL A  96      13.769  -5.245 -11.919  1.00 68.63           H  
ATOM   1437 HG23 VAL A  96      13.020  -5.375 -10.320  1.00 68.63           H  
ATOM   1438  N   ALA A  97      18.196  -5.139  -9.973  1.00 73.70           N  
ATOM   1439  H   ALA A  97      18.159  -4.791 -10.921  1.00 73.70           H  
ATOM   1440  CA  ALA A  97      19.525  -5.307  -9.394  1.00 73.70           C  
ATOM   1441  HA  ALA A  97      19.524  -6.210  -8.782  1.00 73.70           H  
ATOM   1442  C   ALA A  97      19.913  -4.136  -8.479  1.00 73.70           C  
ATOM   1443  CB  ALA A  97      20.556  -5.499 -10.512  1.00 73.70           C  
ATOM   1444  HB1 ALA A  97      20.204  -6.237 -11.233  1.00 73.70           H  
ATOM   1445  HB2 ALA A  97      21.501  -5.833 -10.085  1.00 73.70           H  
ATOM   1446  HB3 ALA A  97      20.734  -4.555 -11.027  1.00 73.70           H  
ATOM   1447  O   ALA A  97      20.479  -4.365  -7.404  1.00 73.70           O  
ATOM   1448  N   GLU A  98      19.565  -2.901  -8.847  1.00 74.05           N  
ATOM   1449  H   GLU A  98      19.071  -2.769  -9.718  1.00 74.05           H  
ATOM   1450  CA  GLU A  98      19.789  -1.732  -7.995  1.00 74.05           C  
ATOM   1451  HA  GLU A  98      20.824  -1.757  -7.652  1.00 74.05           H  
ATOM   1452  C   GLU A  98      18.895  -1.782  -6.749  1.00 74.05           C  
ATOM   1453  CB  GLU A  98      19.608  -0.430  -8.789  1.00 74.05           C  
ATOM   1454  HB2 GLU A  98      20.155  -0.513  -9.728  1.00 74.05           H  
ATOM   1455  HB3 GLU A  98      18.550  -0.277  -9.006  1.00 74.05           H  
ATOM   1456  O   GLU A  98      19.385  -1.535  -5.649  1.00 74.05           O  
ATOM   1457  CG  GLU A  98      20.165   0.765  -7.994  1.00 74.05           C  
ATOM   1458  HG2 GLU A  98      19.625   0.842  -7.051  1.00 74.05           H  
ATOM   1459  HG3 GLU A  98      21.212   0.569  -7.764  1.00 74.05           H  
ATOM   1460  CD  GLU A  98      20.057   2.112  -8.725  1.00 74.05           C  
ATOM   1461  OE1 GLU A  98      20.508   3.113  -8.123  1.00 74.05           O  
ATOM   1462  OE2 GLU A  98      19.505   2.144  -9.846  1.00 74.05           O  
ATOM   1463  N   LEU A  99      17.633  -2.224  -6.863  1.00 73.48           N  
ATOM   1464  H   LEU A  99      17.269  -2.367  -7.794  1.00 73.48           H  
ATOM   1465  CA  LEU A  99      16.758  -2.409  -5.696  1.00 73.48           C  
ATOM   1466  HA  LEU A  99      16.693  -1.448  -5.186  1.00 73.48           H  
ATOM   1467  C   LEU A  99      17.333  -3.429  -4.711  1.00 73.48           C  
ATOM   1468  CB  LEU A  99      15.352  -2.856  -6.134  1.00 73.48           C  
ATOM   1469  HB2 LEU A  99      15.417  -3.851  -6.573  1.00 73.48           H  
ATOM   1470  HB3 LEU A  99      14.987  -2.185  -6.911  1.00 73.48           H  
ATOM   1471  O   LEU A  99      17.364  -3.184  -3.505  1.00 73.48           O  
ATOM   1472  CG  LEU A  99      14.314  -2.877  -4.994  1.00 73.48           C  
ATOM   1473  HG  LEU A  99      14.632  -3.581  -4.224  1.00 73.48           H  
ATOM   1474  CD1 LEU A  99      14.105  -1.502  -4.352  1.00 73.48           C  
ATOM   1475 HD11 LEU A  99      13.283  -1.549  -3.638  1.00 73.48           H  
ATOM   1476 HD12 LEU A  99      13.875  -0.764  -5.120  1.00 73.48           H  
ATOM   1477 HD13 LEU A  99      15.005  -1.200  -3.815  1.00 73.48           H  
ATOM   1478  CD2 LEU A  99      12.970  -3.354  -5.542  1.00 73.48           C  
ATOM   1479 HD21 LEU A  99      12.609  -2.658  -6.299  1.00 73.48           H  
ATOM   1480 HD22 LEU A  99      13.086  -4.339  -5.995  1.00 73.48           H  
ATOM   1481 HD23 LEU A  99      12.241  -3.419  -4.735  1.00 73.48           H  
ATOM   1482  N   ARG A 100      17.819  -4.569  -5.218  1.00 74.19           N  
ATOM   1483  H   ARG A 100      17.762  -4.700  -6.218  1.00 74.19           H  
ATOM   1484  CA  ARG A 100      18.486  -5.580  -4.384  1.00 74.19           C  
ATOM   1485  HA  ARG A 100      17.818  -5.881  -3.577  1.00 74.19           H  
ATOM   1486  C   ARG A 100      19.719  -5.000  -3.703  1.00 74.19           C  
ATOM   1487  CB  ARG A 100      18.867  -6.805  -5.221  1.00 74.19           C  
ATOM   1488  HB2 ARG A 100      19.577  -7.409  -4.655  1.00 74.19           H  
ATOM   1489  HB3 ARG A 100      19.353  -6.479  -6.140  1.00 74.19           H  
ATOM   1490  O   ARG A 100      19.899  -5.223  -2.512  1.00 74.19           O  
ATOM   1491  CG  ARG A 100      17.652  -7.677  -5.554  1.00 74.19           C  
ATOM   1492  HG2 ARG A 100      17.216  -8.062  -4.632  1.00 74.19           H  
ATOM   1493  HG3 ARG A 100      16.900  -7.091  -6.082  1.00 74.19           H  
ATOM   1494  CD  ARG A 100      18.105  -8.845  -6.431  1.00 74.19           C  
ATOM   1495  HD2 ARG A 100      18.629  -8.433  -7.294  1.00 74.19           H  
ATOM   1496  HD3 ARG A 100      18.809  -9.459  -5.870  1.00 74.19           H  
ATOM   1497  NE  ARG A 100      16.962  -9.675  -6.855  1.00 74.19           N  
ATOM   1498  HE  ARG A 100      16.315  -9.952  -6.130  1.00 74.19           H  
ATOM   1499  NH1 ARG A 100      17.439  -9.759  -9.108  1.00 74.19           N  
ATOM   1500 HH11 ARG A 100      18.237  -9.159  -8.961  1.00 74.19           H  
ATOM   1501 HH12 ARG A 100      17.189 -10.031 -10.048  1.00 74.19           H  
ATOM   1502  NH2 ARG A 100      15.630 -10.796  -8.324  1.00 74.19           N  
ATOM   1503 HH21 ARG A 100      15.425 -11.085  -9.269  1.00 74.19           H  
ATOM   1504 HH22 ARG A 100      15.004 -11.045  -7.572  1.00 74.19           H  
ATOM   1505  CZ  ARG A 100      16.688 -10.071  -8.088  1.00 74.19           C  
ATOM   1506  N   SER A 101      20.520  -4.220  -4.424  1.00 75.81           N  
ATOM   1507  H   SER A 101      20.299  -4.075  -5.399  1.00 75.81           H  
ATOM   1508  CA  SER A 101      21.714  -3.571  -3.873  1.00 75.81           C  
ATOM   1509  HA  SER A 101      22.323  -4.324  -3.373  1.00 75.81           H  
ATOM   1510  C   SER A 101      21.364  -2.501  -2.836  1.00 75.81           C  
ATOM   1511  CB  SER A 101      22.559  -2.961  -4.994  1.00 75.81           C  
ATOM   1512  HB2 SER A 101      23.476  -2.553  -4.569  1.00 75.81           H  
ATOM   1513  HB3 SER A 101      22.010  -2.157  -5.484  1.00 75.81           H  
ATOM   1514  O   SER A 101      22.025  -2.415  -1.811  1.00 75.81           O  
ATOM   1515  OG  SER A 101      22.890  -3.959  -5.942  1.00 75.81           O  
ATOM   1516  HG  SER A 101      22.144  -4.080  -6.533  1.00 75.81           H  
ATOM   1517  N   ALA A 102      20.296  -1.726  -3.031  1.00 73.18           N  
ATOM   1518  H   ALA A 102      19.817  -1.783  -3.918  1.00 73.18           H  
ATOM   1519  CA  ALA A 102      19.843  -0.711  -2.080  1.00 73.18           C  
ATOM   1520  HA  ALA A 102      20.699  -0.103  -1.786  1.00 73.18           H  
ATOM   1521  C   ALA A 102      19.240  -1.315  -0.799  1.00 73.18           C  
ATOM   1522  CB  ALA A 102      18.828   0.189  -2.794  1.00 73.18           C  
ATOM   1523  HB1 ALA A 102      17.961  -0.396  -3.103  1.00 73.18           H  
ATOM   1524  HB2 ALA A 102      19.286   0.634  -3.677  1.00 73.18           H  
ATOM   1525  HB3 ALA A 102      18.505   0.985  -2.123  1.00 73.18           H  
ATOM   1526  O   ALA A 102      19.374  -0.731   0.280  1.00 73.18           O  
ATOM   1527  N   VAL A 103      18.576  -2.472  -0.915  1.00 73.05           N  
ATOM   1528  H   VAL A 103      18.437  -2.840  -1.845  1.00 73.05           H  
ATOM   1529  CA  VAL A 103      18.009  -3.219   0.221  1.00 73.05           C  
ATOM   1530  HA  VAL A 103      17.558  -2.513   0.918  1.00 73.05           H  
ATOM   1531  C   VAL A 103      19.099  -3.958   0.997  1.00 73.05           C  
ATOM   1532  CB  VAL A 103      16.907  -4.187  -0.260  1.00 73.05           C  
ATOM   1533  HB  VAL A 103      17.294  -4.790  -1.081  1.00 73.05           H  
ATOM   1534  O   VAL A 103      19.072  -3.950   2.224  1.00 73.05           O  
ATOM   1535  CG1 VAL A 103      16.413  -5.134   0.843  1.00 73.05           C  
ATOM   1536 HG11 VAL A 103      17.211  -5.814   1.141  1.00 73.05           H  
ATOM   1537 HG12 VAL A 103      16.091  -4.562   1.713  1.00 73.05           H  
ATOM   1538 HG13 VAL A 103      15.581  -5.734   0.473  1.00 73.05           H  
ATOM   1539  CG2 VAL A 103      15.677  -3.409  -0.751  1.00 73.05           C  
ATOM   1540 HG21 VAL A 103      14.957  -4.098  -1.193  1.00 73.05           H  
ATOM   1541 HG22 VAL A 103      15.960  -2.677  -1.508  1.00 73.05           H  
ATOM   1542 HG23 VAL A 103      15.212  -2.882   0.082  1.00 73.05           H  
ATOM   1543  N   LEU A 104      20.055  -4.579   0.300  1.00 73.39           N  
ATOM   1544  H   LEU A 104      20.002  -4.568  -0.709  1.00 73.39           H  
ATOM   1545  CA  LEU A 104      21.120  -5.378   0.915  1.00 73.39           C  
ATOM   1546  HA  LEU A 104      20.756  -5.800   1.852  1.00 73.39           H  
ATOM   1547  C   LEU A 104      22.364  -4.556   1.293  1.00 73.39           C  
ATOM   1548  CB  LEU A 104      21.494  -6.537  -0.030  1.00 73.39           C  
ATOM   1549  HB2 LEU A 104      21.828  -6.114  -0.977  1.00 73.39           H  
ATOM   1550  HB3 LEU A 104      22.340  -7.073   0.400  1.00 73.39           H  
ATOM   1551  O   LEU A 104      23.138  -4.976   2.142  1.00 73.39           O  
ATOM   1552  CG  LEU A 104      20.363  -7.552  -0.296  1.00 73.39           C  
ATOM   1553  HG  LEU A 104      19.467  -7.035  -0.638  1.00 73.39           H  
ATOM   1554  CD1 LEU A 104      20.790  -8.534  -1.388  1.00 73.39           C  
ATOM   1555 HD11 LEU A 104      21.680  -9.078  -1.071  1.00 73.39           H  
ATOM   1556 HD12 LEU A 104      21.016  -7.981  -2.300  1.00 73.39           H  
ATOM   1557 HD13 LEU A 104      19.984  -9.239  -1.589  1.00 73.39           H  
ATOM   1558  CD2 LEU A 104      20.004  -8.356   0.956  1.00 73.39           C  
ATOM   1559 HD21 LEU A 104      19.242  -9.097   0.715  1.00 73.39           H  
ATOM   1560 HD22 LEU A 104      20.890  -8.860   1.343  1.00 73.39           H  
ATOM   1561 HD23 LEU A 104      19.609  -7.693   1.724  1.00 73.39           H  
ATOM   1562  N   GLY A 105      22.574  -3.385   0.693  1.00 60.20           N  
ATOM   1563  H   GLY A 105      21.932  -3.108  -0.036  1.00 60.20           H  
ATOM   1564  CA  GLY A 105      23.805  -2.590   0.804  1.00 60.20           C  
ATOM   1565  HA2 GLY A 105      24.660  -3.267   0.792  1.00 60.20           H  
ATOM   1566  HA3 GLY A 105      23.886  -1.935  -0.063  1.00 60.20           H  
ATOM   1567  C   GLY A 105      23.924  -1.728   2.060  1.00 60.20           C  
ATOM   1568  O   GLY A 105      24.541  -0.667   2.017  1.00 60.20           O  
ATOM   1569  N   LYS A 106      23.303  -2.134   3.168  1.00 58.85           N  
ATOM   1570  H   LYS A 106      22.888  -3.054   3.144  1.00 58.85           H  
ATOM   1571  CA  LYS A 106      23.371  -1.423   4.453  1.00 58.85           C  
ATOM   1572  HA  LYS A 106      24.253  -0.782   4.459  1.00 58.85           H  
ATOM   1573  C   LYS A 106      23.583  -2.410   5.598  1.00 58.85           C  
ATOM   1574  CB  LYS A 106      22.131  -0.544   4.662  1.00 58.85           C  
ATOM   1575  HB2 LYS A 106      21.247  -1.182   4.635  1.00 58.85           H  
ATOM   1576  HB3 LYS A 106      22.191  -0.083   5.647  1.00 58.85           H  
ATOM   1577  O   LYS A 106      22.771  -2.498   6.516  1.00 58.85           O  
ATOM   1578  CG  LYS A 106      21.988   0.565   3.615  1.00 58.85           C  
ATOM   1579  HG2 LYS A 106      22.834   1.248   3.688  1.00 58.85           H  
ATOM   1580  HG3 LYS A 106      21.952   0.136   2.614  1.00 58.85           H  
ATOM   1581  CD  LYS A 106      20.682   1.316   3.862  1.00 58.85           C  
ATOM   1582  HD2 LYS A 106      19.852   0.616   3.762  1.00 58.85           H  
ATOM   1583  HD3 LYS A 106      20.687   1.736   4.868  1.00 58.85           H  
ATOM   1584  CE  LYS A 106      20.550   2.429   2.827  1.00 58.85           C  
ATOM   1585  HE2 LYS A 106      20.660   1.984   1.838  1.00 58.85           H  
ATOM   1586  HE3 LYS A 106      21.367   3.137   2.967  1.00 58.85           H  
ATOM   1587  NZ  LYS A 106      19.237   3.099   2.941  1.00 58.85           N  
ATOM   1588  HZ1 LYS A 106      18.509   2.420   2.772  1.00 58.85           H  
ATOM   1589  HZ2 LYS A 106      19.163   3.827   2.245  1.00 58.85           H  
ATOM   1590  HZ3 LYS A 106      19.122   3.493   3.864  1.00 58.85           H  
ATOM   1591  N   ASN A 107      24.680  -3.145   5.523  1.00 48.60           N  
ATOM   1592  H   ASN A 107      25.297  -3.000   4.736  1.00 48.60           H  
ATOM   1593  CA  ASN A 107      25.335  -3.792   6.655  1.00 48.60           C  
ATOM   1594  HA  ASN A 107      24.959  -3.388   7.594  1.00 48.60           H  
ATOM   1595  C   ASN A 107      26.814  -3.417   6.609  1.00 48.60           C  
ATOM   1596  CB  ASN A 107      25.095  -5.313   6.601  1.00 48.60           C  
ATOM   1597  HB2 ASN A 107      25.400  -5.693   5.626  1.00 48.60           H  
ATOM   1598  HB3 ASN A 107      25.710  -5.794   7.362  1.00 48.60           H  
ATOM   1599  O   ASN A 107      27.399  -3.321   7.706  1.00 48.60           O  
ATOM   1600  CG  ASN A 107      23.649  -5.701   6.841  1.00 48.60           C  
ATOM   1601  ND2 ASN A 107      23.152  -5.482   8.035  1.00 48.60           N  
ATOM   1602 HD21 ASN A 107      22.158  -5.637   8.124  1.00 48.60           H  
ATOM   1603 HD22 ASN A 107      23.709  -4.953   8.692  1.00 48.60           H  
ATOM   1604  OD1 ASN A 107      22.949  -6.212   5.984  1.00 48.60           O  
ATOM   1605  OXT ASN A 107      27.285  -3.184   5.475  1.00 48.60           O  
TER    1606      ASN A 107                                                       
END   
