# Supplementary material for: Investigating Intrinsically Disordered Proteins With Brownian Dynamics
Source: Front Mol Biosci. 2022 Jun 8;9:898838. doi: 10.3389/fmolb.2022.898838 (PMC9213797; doi:10.3389/fmolb.2022.898838)
Supplement: Supplementary file 1 [file Presentation1.zip › Browndye_IDP_paper/starting_structures/asr1.pdb]

ATOM      1  N   MET A   1      32.583  48.299  27.999  1.00 43.22           N  
ATOM      2  H   MET A   1      32.520  49.195  28.459  1.00 43.22           H  
ATOM      3  H2  MET A   1      33.450  48.235  27.484  1.00 43.22           H  
ATOM      4  H3  MET A   1      32.568  47.555  28.682  1.00 43.22           H  
ATOM      5  CA  MET A   1      31.470  48.119  27.051  1.00 43.22           C  
ATOM      6  HA  MET A   1      30.523  48.071  27.588  1.00 43.22           H  
ATOM      7  C   MET A   1      31.682  46.781  26.390  1.00 43.22           C  
ATOM      8  CB  MET A   1      31.388  49.257  26.022  1.00 43.22           C  
ATOM      9  HB2 MET A   1      32.383  49.650  25.817  1.00 43.22           H  
ATOM     10  HB3 MET A   1      30.967  48.880  25.090  1.00 43.22           H  
ATOM     11  O   MET A   1      32.716  46.576  25.770  1.00 43.22           O  
ATOM     12  CG  MET A   1      30.472  50.374  26.532  1.00 43.22           C  
ATOM     13  HG2 MET A   1      30.756  50.643  27.549  1.00 43.22           H  
ATOM     14  HG3 MET A   1      29.449  49.997  26.549  1.00 43.22           H  
ATOM     15  SD  MET A   1      30.522  51.871  25.518  1.00 43.22           S  
ATOM     16  CE  MET A   1      28.998  52.685  26.068  1.00 43.22           C  
ATOM     17  HE1 MET A   1      28.887  53.635  25.544  1.00 43.22           H  
ATOM     18  HE2 MET A   1      28.141  52.051  25.841  1.00 43.22           H  
ATOM     19  HE3 MET A   1      29.043  52.868  27.141  1.00 43.22           H  
ATOM     20  N   GLU A   2      30.768  45.865  26.674  1.00 42.83           N  
ATOM     21  H   GLU A   2      29.937  46.127  27.184  1.00 42.83           H  
ATOM     22  CA  GLU A   2      30.678  44.532  26.097  1.00 42.83           C  
ATOM     23  HA  GLU A   2      31.658  44.061  26.029  1.00 42.83           H  
ATOM     24  C   GLU A   2      30.070  44.665  24.693  1.00 42.83           C  
ATOM     25  CB  GLU A   2      29.760  43.684  27.005  1.00 42.83           C  
ATOM     26  HB2 GLU A   2      28.806  44.204  27.099  1.00 42.83           H  
ATOM     27  HB3 GLU A   2      29.576  42.723  26.526  1.00 42.83           H  
ATOM     28  O   GLU A   2      28.921  45.075  24.565  1.00 42.83           O  
ATOM     29  CG  GLU A   2      30.347  43.429  28.408  1.00 42.83           C  
ATOM     30  HG2 GLU A   2      30.767  44.356  28.798  1.00 42.83           H  
ATOM     31  HG3 GLU A   2      31.166  42.716  28.317  1.00 42.83           H  
ATOM     32  CD  GLU A   2      29.304  42.929  29.423  1.00 42.83           C  
ATOM     33  OE1 GLU A   2      29.683  42.085  30.265  1.00 42.83           O  
ATOM     34  OE2 GLU A   2      28.178  43.475  29.415  1.00 42.83           O  
ATOM     35  N   GLU A   3      30.833  44.344  23.649  1.00 41.97           N  
ATOM     36  H   GLU A   3      31.808  44.126  23.797  1.00 41.97           H  
ATOM     37  CA  GLU A   3      30.282  43.967  22.344  1.00 41.97           C  
ATOM     38  HA  GLU A   3      29.210  43.805  22.458  1.00 41.97           H  
ATOM     39  C   GLU A   3      30.873  42.613  21.949  1.00 41.97           C  
ATOM     40  CB  GLU A   3      30.442  45.038  21.251  1.00 41.97           C  
ATOM     41  HB2 GLU A   3      31.328  45.643  21.442  1.00 41.97           H  
ATOM     42  HB3 GLU A   3      30.565  44.532  20.294  1.00 41.97           H  
ATOM     43  O   GLU A   3      31.985  42.462  21.449  1.00 41.97           O  
ATOM     44  CG  GLU A   3      29.189  45.931  21.150  1.00 41.97           C  
ATOM     45  HG2 GLU A   3      28.302  45.298  21.174  1.00 41.97           H  
ATOM     46  HG3 GLU A   3      29.157  46.588  22.020  1.00 41.97           H  
ATOM     47  CD  GLU A   3      29.141  46.778  19.867  1.00 41.97           C  
ATOM     48  OE1 GLU A   3      28.015  47.170  19.481  1.00 41.97           O  
ATOM     49  OE2 GLU A   3      30.217  47.040  19.283  1.00 41.97           O  
ATOM     50  N   GLU A   4      30.084  41.606  22.276  1.00 35.09           N  
ATOM     51  H   GLU A   4      29.247  41.861  22.780  1.00 35.09           H  
ATOM     52  CA  GLU A   4      30.025  40.291  21.670  1.00 35.09           C  
ATOM     53  HA  GLU A   4      30.943  39.735  21.856  1.00 35.09           H  
ATOM     54  C   GLU A   4      29.741  40.430  20.160  1.00 35.09           C  
ATOM     55  CB  GLU A   4      28.827  39.659  22.406  1.00 35.09           C  
ATOM     56  HB2 GLU A   4      29.008  39.724  23.479  1.00 35.09           H  
ATOM     57  HB3 GLU A   4      27.954  40.272  22.184  1.00 35.09           H  
ATOM     58  O   GLU A   4      28.849  41.200  19.804  1.00 35.09           O  
ATOM     59  CG  GLU A   4      28.492  38.201  22.105  1.00 35.09           C  
ATOM     60  HG2 GLU A   4      29.312  37.574  22.456  1.00 35.09           H  
ATOM     61  HG3 GLU A   4      28.408  38.068  21.026  1.00 35.09           H  
ATOM     62  CD  GLU A   4      27.165  37.773  22.765  1.00 35.09           C  
ATOM     63  OE1 GLU A   4      27.051  36.566  23.065  1.00 35.09           O  
ATOM     64  OE2 GLU A   4      26.248  38.621  22.871  1.00 35.09           O  
ATOM     65  N   LYS A   5      30.441  39.679  19.285  1.00 43.20           N  
ATOM     66  H   LYS A   5      31.342  39.365  19.615  1.00 43.20           H  
ATOM     67  CA  LYS A   5      29.843  38.893  18.172  1.00 43.20           C  
ATOM     68  HA  LYS A   5      29.368  38.030  18.639  1.00 43.20           H  
ATOM     69  C   LYS A   5      30.855  38.333  17.157  1.00 43.20           C  
ATOM     70  CB  LYS A   5      28.738  39.674  17.415  1.00 43.20           C  
ATOM     71  HB2 LYS A   5      28.689  39.364  16.371  1.00 43.20           H  
ATOM     72  HB3 LYS A   5      28.973  40.738  17.399  1.00 43.20           H  
ATOM     73  O   LYS A   5      31.704  39.035  16.626  1.00 43.20           O  
ATOM     74  CG  LYS A   5      27.368  39.401  18.079  1.00 43.20           C  
ATOM     75  HG2 LYS A   5      26.969  38.459  17.702  1.00 43.20           H  
ATOM     76  HG3 LYS A   5      27.490  39.271  19.154  1.00 43.20           H  
ATOM     77  CD  LYS A   5      26.341  40.509  17.841  1.00 43.20           C  
ATOM     78  HD2 LYS A   5      26.793  41.472  18.076  1.00 43.20           H  
ATOM     79  HD3 LYS A   5      26.019  40.499  16.800  1.00 43.20           H  
ATOM     80  CE  LYS A   5      25.161  40.261  18.786  1.00 43.20           C  
ATOM     81  HE2 LYS A   5      25.538  40.262  19.808  1.00 43.20           H  
ATOM     82  HE3 LYS A   5      24.753  39.269  18.589  1.00 43.20           H  
ATOM     83  NZ  LYS A   5      24.111  41.291  18.629  1.00 43.20           N  
ATOM     84  HZ1 LYS A   5      23.367  41.120  19.290  1.00 43.20           H  
ATOM     85  HZ2 LYS A   5      23.750  41.296  17.686  1.00 43.20           H  
ATOM     86  HZ3 LYS A   5      24.508  42.195  18.839  1.00 43.20           H  
ATOM     87  N   HIS A   6      30.609  37.066  16.806  1.00 41.23           N  
ATOM     88  H   HIS A   6      29.915  36.597  17.372  1.00 41.23           H  
ATOM     89  CA  HIS A   6      30.931  36.403  15.533  1.00 41.23           C  
ATOM     90  HA  HIS A   6      30.336  35.489  15.559  1.00 41.23           H  
ATOM     91  C   HIS A   6      32.341  35.825  15.302  1.00 41.23           C  
ATOM     92  CB  HIS A   6      30.334  37.184  14.345  1.00 41.23           C  
ATOM     93  HB2 HIS A   6      30.879  36.945  13.431  1.00 41.23           H  
ATOM     94  HB3 HIS A   6      30.423  38.261  14.489  1.00 41.23           H  
ATOM     95  O   HIS A   6      32.987  36.082  14.291  1.00 41.23           O  
ATOM     96  CG  HIS A   6      28.894  36.829  14.090  1.00 41.23           C  
ATOM     97  CD2 HIS A   6      27.823  37.023  14.919  1.00 41.23           C  
ATOM     98  HD2 HIS A   6      27.845  37.466  15.904  1.00 41.23           H  
ATOM     99  ND1 HIS A   6      28.426  36.177  12.975  1.00 41.23           N  
ATOM    100  HD1 HIS A   6      28.971  35.916  12.166  1.00 41.23           H  
ATOM    101  CE1 HIS A   6      27.103  36.000  13.120  1.00 41.23           C  
ATOM    102  HE1 HIS A   6      26.454  35.532  12.395  1.00 41.23           H  
ATOM    103  NE2 HIS A   6      26.690  36.501  14.294  1.00 41.23           N  
ATOM    104  N   HIS A   7      32.741  34.869  16.144  1.00 46.12           N  
ATOM    105  H   HIS A   7      32.208  34.718  16.989  1.00 46.12           H  
ATOM    106  CA  HIS A   7      33.652  33.795  15.724  1.00 46.12           C  
ATOM    107  HA  HIS A   7      34.191  34.093  14.825  1.00 46.12           H  
ATOM    108  C   HIS A   7      32.836  32.546  15.358  1.00 46.12           C  
ATOM    109  CB  HIS A   7      34.708  33.521  16.803  1.00 46.12           C  
ATOM    110  HB2 HIS A   7      34.224  33.422  17.775  1.00 46.12           H  
ATOM    111  HB3 HIS A   7      35.201  32.575  16.581  1.00 46.12           H  
ATOM    112  O   HIS A   7      32.651  31.647  16.173  1.00 46.12           O  
ATOM    113  CG  HIS A   7      35.775  34.583  16.870  1.00 46.12           C  
ATOM    114  CD2 HIS A   7      36.751  34.819  15.938  1.00 46.12           C  
ATOM    115  HD2 HIS A   7      36.892  34.284  15.010  1.00 46.12           H  
ATOM    116  ND1 HIS A   7      35.968  35.483  17.893  1.00 46.12           N  
ATOM    117  HD1 HIS A   7      35.405  35.577  18.727  1.00 46.12           H  
ATOM    118  CE1 HIS A   7      37.033  36.242  17.583  1.00 46.12           C  
ATOM    119  HE1 HIS A   7      37.426  37.043  18.192  1.00 46.12           H  
ATOM    120  NE2 HIS A   7      37.547  35.867  16.404  1.00 46.12           N  
ATOM    121  N   HIS A   8      32.301  32.500  14.137  1.00 46.29           N  
ATOM    122  H   HIS A   8      32.430  33.291  13.523  1.00 46.29           H  
ATOM    123  CA  HIS A   8      31.624  31.311  13.609  1.00 46.29           C  
ATOM    124  HA  HIS A   8      31.926  30.447  14.200  1.00 46.29           H  
ATOM    125  C   HIS A   8      32.099  31.041  12.180  1.00 46.29           C  
ATOM    126  CB  HIS A   8      30.095  31.437  13.751  1.00 46.29           C  
ATOM    127  HB2 HIS A   8      29.871  31.937  14.694  1.00 46.29           H  
ATOM    128  HB3 HIS A   8      29.685  32.052  12.950  1.00 46.29           H  
ATOM    129  O   HIS A   8      31.372  31.237  11.215  1.00 46.29           O  
ATOM    130  CG  HIS A   8      29.404  30.094  13.778  1.00 46.29           C  
ATOM    131  CD2 HIS A   8      28.927  29.377  12.712  1.00 46.29           C  
ATOM    132  HD2 HIS A   8      28.969  29.678  11.676  1.00 46.29           H  
ATOM    133  ND1 HIS A   8      29.161  29.346  14.908  1.00 46.29           N  
ATOM    134  HD1 HIS A   8      29.394  29.608  15.856  1.00 46.29           H  
ATOM    135  CE1 HIS A   8      28.545  28.212  14.538  1.00 46.29           C  
ATOM    136  HE1 HIS A   8      28.222  27.430  15.209  1.00 46.29           H  
ATOM    137  NE2 HIS A   8      28.390  28.180  13.205  1.00 46.29           N  
ATOM    138  N   HIS A   9      33.357  30.624  12.032  1.00 52.92           N  
ATOM    139  H   HIS A   9      33.932  30.503  12.854  1.00 52.92           H  
ATOM    140  CA  HIS A   9      33.869  30.118  10.761  1.00 52.92           C  
ATOM    141  HA  HIS A   9      33.138  30.310   9.975  1.00 52.92           H  
ATOM    142  C   HIS A   9      33.992  28.595  10.832  1.00 52.92           C  
ATOM    143  CB  HIS A   9      35.129  30.873  10.321  1.00 52.92           C  
ATOM    144  HB2 HIS A   9      35.739  31.130  11.187  1.00 52.92           H  
ATOM    145  HB3 HIS A   9      35.722  30.228   9.674  1.00 52.92           H  
ATOM    146  O   HIS A   9      35.004  28.039  11.235  1.00 52.92           O  
ATOM    147  CG  HIS A   9      34.777  32.119   9.539  1.00 52.92           C  
ATOM    148  CD2 HIS A   9      34.555  33.376  10.037  1.00 52.92           C  
ATOM    149  HD2 HIS A   9      34.629  33.675  11.072  1.00 52.92           H  
ATOM    150  ND1 HIS A   9      34.550  32.181   8.180  1.00 52.92           N  
ATOM    151  HD1 HIS A   9      34.657  31.424   7.521  1.00 52.92           H  
ATOM    152  CE1 HIS A   9      34.205  33.442   7.870  1.00 52.92           C  
ATOM    153  HE1 HIS A   9      33.977  33.802   6.877  1.00 52.92           H  
ATOM    154  NE2 HIS A   9      34.196  34.206   8.970  1.00 52.92           N  
ATOM    155  N   HIS A  10      32.874  27.956  10.484  1.00 51.67           N  
ATOM    156  H   HIS A  10      32.063  28.552  10.399  1.00 51.67           H  
ATOM    157  CA  HIS A  10      32.764  26.715   9.718  1.00 51.67           C  
ATOM    158  HA  HIS A  10      31.862  26.212  10.067  1.00 51.67           H  
ATOM    159  C   HIS A  10      33.902  25.690   9.869  1.00 51.67           C  
ATOM    160  CB  HIS A  10      32.508  27.107   8.254  1.00 51.67           C  
ATOM    161  HB2 HIS A  10      32.463  26.203   7.646  1.00 51.67           H  
ATOM    162  HB3 HIS A  10      33.334  27.716   7.885  1.00 51.67           H  
ATOM    163  O   HIS A  10      34.783  25.575   9.023  1.00 51.67           O  
ATOM    164  CG  HIS A  10      31.209  27.856   8.088  1.00 51.67           C  
ATOM    165  CD2 HIS A  10      31.045  29.206   7.912  1.00 51.67           C  
ATOM    166  HD2 HIS A  10      31.831  29.944   7.841  1.00 51.67           H  
ATOM    167  ND1 HIS A  10      29.949  27.303   8.157  1.00 51.67           N  
ATOM    168  HD1 HIS A  10      29.722  26.325   8.270  1.00 51.67           H  
ATOM    169  CE1 HIS A  10      29.050  28.291   8.020  1.00 51.67           C  
ATOM    170  HE1 HIS A  10      27.978  28.167   8.029  1.00 51.67           H  
ATOM    171  NE2 HIS A  10      29.674  29.467   7.866  1.00 51.67           N  
ATOM    172  N   LEU A  11      33.783  24.846  10.894  1.00 46.51           N  
ATOM    173  H   LEU A  11      33.062  25.039  11.575  1.00 46.51           H  
ATOM    174  CA  LEU A  11      34.613  23.658  11.132  1.00 46.51           C  
ATOM    175  HA  LEU A  11      35.645  23.940  10.922  1.00 46.51           H  
ATOM    176  C   LEU A  11      34.284  22.465  10.198  1.00 46.51           C  
ATOM    177  CB  LEU A  11      34.496  23.319  12.637  1.00 46.51           C  
ATOM    178  HB2 LEU A  11      34.632  24.242  13.200  1.00 46.51           H  
ATOM    179  HB3 LEU A  11      33.484  22.964  12.829  1.00 46.51           H  
ATOM    180  O   LEU A  11      34.695  21.340  10.453  1.00 46.51           O  
ATOM    181  CG  LEU A  11      35.485  22.280  13.210  1.00 46.51           C  
ATOM    182  HG  LEU A  11      35.318  21.298  12.769  1.00 46.51           H  
ATOM    183  CD1 LEU A  11      36.945  22.683  12.993  1.00 46.51           C  
ATOM    184 HD11 LEU A  11      37.599  21.970  13.494  1.00 46.51           H  
ATOM    185 HD12 LEU A  11      37.181  22.663  11.929  1.00 46.51           H  
ATOM    186 HD13 LEU A  11      37.126  23.681  13.391  1.00 46.51           H  
ATOM    187  CD2 LEU A  11      35.241  22.133  14.712  1.00 46.51           C  
ATOM    188 HD21 LEU A  11      34.212  21.822  14.889  1.00 46.51           H  
ATOM    189 HD22 LEU A  11      35.430  23.078  15.221  1.00 46.51           H  
ATOM    190 HD23 LEU A  11      35.906  21.369  15.115  1.00 46.51           H  
ATOM    191  N   PHE A  12      33.568  22.659   9.086  1.00 48.12           N  
ATOM    192  H   PHE A  12      33.351  23.609   8.819  1.00 48.12           H  
ATOM    193  CA  PHE A  12      33.274  21.571   8.141  1.00 48.12           C  
ATOM    194  HA  PHE A  12      33.299  20.625   8.683  1.00 48.12           H  
ATOM    195  C   PHE A  12      34.375  21.442   7.078  1.00 48.12           C  
ATOM    196  CB  PHE A  12      31.843  21.677   7.599  1.00 48.12           C  
ATOM    197  HB2 PHE A  12      31.749  21.025   6.731  1.00 48.12           H  
ATOM    198  HB3 PHE A  12      31.651  22.697   7.265  1.00 48.12           H  
ATOM    199  O   PHE A  12      34.174  21.694   5.892  1.00 48.12           O  
ATOM    200  CG  PHE A  12      30.797  21.247   8.614  1.00 48.12           C  
ATOM    201  CD1 PHE A  12      30.516  19.878   8.800  1.00 48.12           C  
ATOM    202  HD1 PHE A  12      31.035  19.134   8.214  1.00 48.12           H  
ATOM    203  CD2 PHE A  12      30.118  22.205   9.389  1.00 48.12           C  
ATOM    204  HD2 PHE A  12      30.332  23.256   9.259  1.00 48.12           H  
ATOM    205  CE1 PHE A  12      29.558  19.472   9.747  1.00 48.12           C  
ATOM    206  HE1 PHE A  12      29.346  18.422   9.886  1.00 48.12           H  
ATOM    207  CE2 PHE A  12      29.158  21.800  10.335  1.00 48.12           C  
ATOM    208  HE2 PHE A  12      28.636  22.536  10.929  1.00 48.12           H  
ATOM    209  CZ  PHE A  12      28.877  20.434  10.513  1.00 48.12           C  
ATOM    210  HZ  PHE A  12      28.142  20.122  11.241  1.00 48.12           H  
ATOM    211  N   HIS A  13      35.561  21.028   7.526  1.00 43.97           N  
ATOM    212  H   HIS A  13      35.656  20.898   8.523  1.00 43.97           H  
ATOM    213  CA  HIS A  13      36.653  20.558   6.673  1.00 43.97           C  
ATOM    214  HA  HIS A  13      36.340  20.619   5.630  1.00 43.97           H  
ATOM    215  C   HIS A  13      36.922  19.066   6.913  1.00 43.97           C  
ATOM    216  CB  HIS A  13      37.903  21.443   6.827  1.00 43.97           C  
ATOM    217  HB2 HIS A  13      38.774  20.888   6.478  1.00 43.97           H  
ATOM    218  HB3 HIS A  13      38.060  21.672   7.881  1.00 43.97           H  
ATOM    219  O   HIS A  13      37.966  18.675   7.413  1.00 43.97           O  
ATOM    220  CG  HIS A  13      37.870  22.721   6.025  1.00 43.97           C  
ATOM    221  CD2 HIS A  13      38.429  23.918   6.383  1.00 43.97           C  
ATOM    222  HD2 HIS A  13      38.941  24.127   7.311  1.00 43.97           H  
ATOM    223  ND1 HIS A  13      37.352  22.883   4.758  1.00 43.97           N  
ATOM    224  HD1 HIS A  13      36.738  22.234   4.286  1.00 43.97           H  
ATOM    225  CE1 HIS A  13      37.591  24.145   4.368  1.00 43.97           C  
ATOM    226  HE1 HIS A  13      37.250  24.587   3.444  1.00 43.97           H  
ATOM    227  NE2 HIS A  13      38.254  24.811   5.321  1.00 43.97           N  
ATOM    228  N   HIS A  14      35.973  18.235   6.498  1.00 44.05           N  
ATOM    229  H   HIS A  14      35.094  18.630   6.195  1.00 44.05           H  
ATOM    230  CA  HIS A  14      36.207  16.843   6.111  1.00 44.05           C  
ATOM    231  HA  HIS A  14      37.275  16.637   6.039  1.00 44.05           H  
ATOM    232  C   HIS A  14      35.563  16.713   4.714  1.00 44.05           C  
ATOM    233  CB  HIS A  14      35.580  15.909   7.169  1.00 44.05           C  
ATOM    234  HB2 HIS A  14      35.381  14.945   6.701  1.00 44.05           H  
ATOM    235  HB3 HIS A  14      34.623  16.312   7.502  1.00 44.05           H  
ATOM    236  O   HIS A  14      34.354  16.871   4.602  1.00 44.05           O  
ATOM    237  CG  HIS A  14      36.469  15.652   8.364  1.00 44.05           C  
ATOM    238  CD2 HIS A  14      36.291  16.074   9.657  1.00 44.05           C  
ATOM    239  HD2 HIS A  14      35.477  16.686  10.018  1.00 44.05           H  
ATOM    240  ND1 HIS A  14      37.611  14.886   8.344  1.00 44.05           N  
ATOM    241  HD1 HIS A  14      37.981  14.410   7.534  1.00 44.05           H  
ATOM    242  CE1 HIS A  14      38.112  14.851   9.591  1.00 44.05           C  
ATOM    243  HE1 HIS A  14      39.003  14.315   9.882  1.00 44.05           H  
ATOM    244  NE2 HIS A  14      37.339  15.560  10.431  1.00 44.05           N  
ATOM    245  N   LYS A  15      36.253  16.614   3.563  1.00 39.29           N  
ATOM    246  H   LYS A  15      35.630  16.743   2.779  1.00 39.29           H  
ATOM    247  CA  LYS A  15      37.470  15.841   3.249  1.00 39.29           C  
ATOM    248  HA  LYS A  15      37.485  15.660   2.174  1.00 39.29           H  
ATOM    249  C   LYS A  15      37.299  14.473   3.918  1.00 39.29           C  
ATOM    250  CB  LYS A  15      38.766  16.592   3.627  1.00 39.29           C  
ATOM    251  HB2 LYS A  15      39.130  16.214   4.583  1.00 39.29           H  
ATOM    252  HB3 LYS A  15      38.544  17.647   3.784  1.00 39.29           H  
ATOM    253  O   LYS A  15      37.533  14.340   5.106  1.00 39.29           O  
ATOM    254  CG  LYS A  15      39.909  16.453   2.598  1.00 39.29           C  
ATOM    255  HG2 LYS A  15      40.834  16.336   3.161  1.00 39.29           H  
ATOM    256  HG3 LYS A  15      39.776  15.556   1.993  1.00 39.29           H  
ATOM    257  CD  LYS A  15      40.056  17.683   1.685  1.00 39.29           C  
ATOM    258  HD2 LYS A  15      39.271  17.667   0.928  1.00 39.29           H  
ATOM    259  HD3 LYS A  15      39.964  18.588   2.285  1.00 39.29           H  
ATOM    260  CE  LYS A  15      41.445  17.662   1.033  1.00 39.29           C  
ATOM    261  HE2 LYS A  15      42.190  17.587   1.825  1.00 39.29           H  
ATOM    262  HE3 LYS A  15      41.527  16.758   0.429  1.00 39.29           H  
ATOM    263  NZ  LYS A  15      41.698  18.869   0.208  1.00 39.29           N  
ATOM    264  HZ1 LYS A  15      42.622  18.818  -0.198  1.00 39.29           H  
ATOM    265  HZ2 LYS A  15      41.646  19.698   0.783  1.00 39.29           H  
ATOM    266  HZ3 LYS A  15      41.018  18.935  -0.537  1.00 39.29           H  
ATOM    267  N   ASP A  16      36.603  13.539   3.291  1.00 50.52           N  
ATOM    268  H   ASP A  16      36.214  12.867   3.937  1.00 50.52           H  
ATOM    269  CA  ASP A  16      37.065  12.902   2.071  1.00 50.52           C  
ATOM    270  HA  ASP A  16      37.733  13.566   1.523  1.00 50.52           H  
ATOM    271  C   ASP A  16      35.878  12.552   1.183  1.00 50.52           C  
ATOM    272  CB  ASP A  16      37.872  11.663   2.489  1.00 50.52           C  
ATOM    273  HB2 ASP A  16      38.231  11.150   1.596  1.00 50.52           H  
ATOM    274  HB3 ASP A  16      37.240  10.979   3.055  1.00 50.52           H  
ATOM    275  O   ASP A  16      34.918  11.910   1.611  1.00 50.52           O  
ATOM    276  CG  ASP A  16      39.070  12.107   3.334  1.00 50.52           C  
ATOM    277  OD1 ASP A  16      39.787  13.009   2.832  1.00 50.52           O  
ATOM    278  OD2 ASP A  16      39.179  11.659   4.494  1.00 50.52           O  
ATOM    279  N   LYS A  17      35.936  13.006  -0.074  1.00 46.17           N  
ATOM    280  H   LYS A  17      36.798  13.443  -0.364  1.00 46.17           H  
ATOM    281  CA  LYS A  17      35.099  12.422  -1.112  1.00 46.17           C  
ATOM    282  HA  LYS A  17      34.045  12.530  -0.856  1.00 46.17           H  
ATOM    283  C   LYS A  17      35.448  10.948  -1.121  1.00 46.17           C  
ATOM    284  CB  LYS A  17      35.380  13.031  -2.488  1.00 46.17           C  
ATOM    285  HB2 LYS A  17      36.449  13.011  -2.702  1.00 46.17           H  
ATOM    286  HB3 LYS A  17      34.883  12.396  -3.220  1.00 46.17           H  
ATOM    287  O   LYS A  17      36.576  10.604  -1.467  1.00 46.17           O  
ATOM    288  CG  LYS A  17      34.852  14.465  -2.619  1.00 46.17           C  
ATOM    289  HG2 LYS A  17      35.605  15.169  -2.265  1.00 46.17           H  
ATOM    290  HG3 LYS A  17      33.943  14.583  -2.030  1.00 46.17           H  
ATOM    291  CD  LYS A  17      34.516  14.723  -4.091  1.00 46.17           C  
ATOM    292  HD2 LYS A  17      35.390  14.508  -4.706  1.00 46.17           H  
ATOM    293  HD3 LYS A  17      33.715  14.042  -4.378  1.00 46.17           H  
ATOM    294  CE  LYS A  17      34.067  16.164  -4.326  1.00 46.17           C  
ATOM    295  HE2 LYS A  17      34.924  16.829  -4.221  1.00 46.17           H  
ATOM    296  HE3 LYS A  17      33.337  16.421  -3.558  1.00 46.17           H  
ATOM    297  NZ  LYS A  17      33.446  16.297  -5.667  1.00 46.17           N  
ATOM    298  HZ1 LYS A  17      34.100  16.038  -6.391  1.00 46.17           H  
ATOM    299  HZ2 LYS A  17      32.656  15.672  -5.741  1.00 46.17           H  
ATOM    300  HZ3 LYS A  17      33.120  17.239  -5.830  1.00 46.17           H  
ATOM    301  N   ALA A  18      34.493  10.144  -0.671  1.00 47.34           N  
ATOM    302  H   ALA A  18      33.664  10.562  -0.274  1.00 47.34           H  
ATOM    303  CA  ALA A  18      34.502   8.714  -0.837  1.00 47.34           C  
ATOM    304  HA  ALA A  18      35.151   8.259  -0.089  1.00 47.34           H  
ATOM    305  C   ALA A  18      35.041   8.421  -2.235  1.00 47.34           C  
ATOM    306  CB  ALA A  18      33.066   8.210  -0.645  1.00 47.34           C  
ATOM    307  HB1 ALA A  18      32.719   8.443   0.361  1.00 47.34           H  
ATOM    308  HB2 ALA A  18      33.043   7.130  -0.786  1.00 47.34           H  
ATOM    309  HB3 ALA A  18      32.404   8.671  -1.379  1.00 47.34           H  
ATOM    310  O   ALA A  18      34.519   8.933  -3.230  1.00 47.34           O  
ATOM    311  N   GLU A  19      36.133   7.662  -2.282  1.00 49.16           N  
ATOM    312  H   GLU A  19      36.575   7.396  -1.414  1.00 49.16           H  
ATOM    313  CA  GLU A  19      36.395   6.803  -3.416  1.00 49.16           C  
ATOM    314  HA  GLU A  19      36.659   7.384  -4.300  1.00 49.16           H  
ATOM    315  C   GLU A  19      35.094   6.045  -3.670  1.00 49.16           C  
ATOM    316  CB  GLU A  19      37.508   5.794  -3.099  1.00 49.16           C  
ATOM    317  HB2 GLU A  19      37.345   5.384  -2.102  1.00 49.16           H  
ATOM    318  HB3 GLU A  19      37.424   4.975  -3.814  1.00 49.16           H  
ATOM    319  O   GLU A  19      34.772   5.062  -3.002  1.00 49.16           O  
ATOM    320  CG  GLU A  19      38.935   6.328  -3.206  1.00 49.16           C  
ATOM    321  HG2 GLU A  19      39.078   6.780  -4.188  1.00 49.16           H  
ATOM    322  HG3 GLU A  19      39.089   7.097  -2.449  1.00 49.16           H  
ATOM    323  CD  GLU A  19      39.930   5.176  -2.991  1.00 49.16           C  
ATOM    324  OE1 GLU A  19      40.786   4.965  -3.881  1.00 49.16           O  
ATOM    325  OE2 GLU A  19      39.823   4.511  -1.936  1.00 49.16           O  
ATOM    326  N   GLU A  20      34.313   6.539  -4.621  1.00 52.02           N  
ATOM    327  H   GLU A  20      34.503   7.471  -4.960  1.00 52.02           H  
ATOM    328  CA  GLU A  20      33.350   5.742  -5.350  1.00 52.02           C  
ATOM    329  HA  GLU A  20      32.723   5.182  -4.657  1.00 52.02           H  
ATOM    330  C   GLU A  20      34.188   4.744  -6.156  1.00 52.02           C  
ATOM    331  CB  GLU A  20      32.449   6.645  -6.211  1.00 52.02           C  
ATOM    332  HB2 GLU A  20      33.074   7.282  -6.837  1.00 52.02           H  
ATOM    333  HB3 GLU A  20      31.840   6.009  -6.853  1.00 52.02           H  
ATOM    334  O   GLU A  20      34.421   4.895  -7.355  1.00 52.02           O  
ATOM    335  CG  GLU A  20      31.514   7.529  -5.361  1.00 52.02           C  
ATOM    336  HG2 GLU A  20      32.117   8.132  -4.682  1.00 52.02           H  
ATOM    337  HG3 GLU A  20      30.878   6.881  -4.756  1.00 52.02           H  
ATOM    338  CD  GLU A  20      30.625   8.470  -6.196  1.00 52.02           C  
ATOM    339  OE1 GLU A  20      29.979   9.350  -5.579  1.00 52.02           O  
ATOM    340  OE2 GLU A  20      30.603   8.343  -7.442  1.00 52.02           O  
ATOM    341  N   GLY A  21      34.731   3.742  -5.455  1.00 50.50           N  
ATOM    342  H   GLY A  21      34.619   3.765  -4.451  1.00 50.50           H  
ATOM    343  CA  GLY A  21      35.200   2.519  -6.081  1.00 50.50           C  
ATOM    344  HA2 GLY A  21      35.438   1.769  -5.326  1.00 50.50           H  
ATOM    345  HA3 GLY A  21      36.088   2.744  -6.672  1.00 50.50           H  
ATOM    346  C   GLY A  21      34.083   2.002  -6.987  1.00 50.50           C  
ATOM    347  O   GLY A  21      32.913   2.263  -6.694  1.00 50.50           O  
ATOM    348  N   PRO A  22      34.426   1.328  -8.100  1.00 54.26           N  
ATOM    349  CA  PRO A  22      33.482   0.960  -9.148  1.00 54.26           C  
ATOM    350  HA  PRO A  22      33.192   1.846  -9.712  1.00 54.26           H  
ATOM    351  C   PRO A  22      32.251   0.337  -8.506  1.00 54.26           C  
ATOM    352  CB  PRO A  22      34.233  -0.011 -10.068  1.00 54.26           C  
ATOM    353  HB2 PRO A  22      33.597  -0.823 -10.422  1.00 54.26           H  
ATOM    354  HB3 PRO A  22      34.646   0.541 -10.912  1.00 54.26           H  
ATOM    355  O   PRO A  22      32.324  -0.756  -7.942  1.00 54.26           O  
ATOM    356  CG  PRO A  22      35.377  -0.528  -9.194  1.00 54.26           C  
ATOM    357  HG2 PRO A  22      36.236  -0.835  -9.790  1.00 54.26           H  
ATOM    358  HG3 PRO A  22      35.023  -1.352  -8.574  1.00 54.26           H  
ATOM    359  CD  PRO A  22      35.700   0.674  -8.314  1.00 54.26           C  
ATOM    360  HD2 PRO A  22      36.374   1.352  -8.838  1.00 54.26           H  
ATOM    361  HD3 PRO A  22      36.149   0.340  -7.379  1.00 54.26           H  
ATOM    362  N   VAL A  23      31.159   1.104  -8.515  1.00 55.22           N  
ATOM    363  H   VAL A  23      31.240   2.043  -8.880  1.00 55.22           H  
ATOM    364  CA  VAL A  23      29.897   0.721  -7.898  1.00 55.22           C  
ATOM    365  HA  VAL A  23      30.057   0.600  -6.827  1.00 55.22           H  
ATOM    366  C   VAL A  23      29.548  -0.617  -8.522  1.00 55.22           C  
ATOM    367  CB  VAL A  23      28.808   1.789  -8.120  1.00 55.22           C  
ATOM    368  HB  VAL A  23      28.565   1.851  -9.180  1.00 55.22           H  
ATOM    369  O   VAL A  23      29.464  -0.742  -9.742  1.00 55.22           O  
ATOM    370  CG1 VAL A  23      27.536   1.440  -7.339  1.00 55.22           C  
ATOM    371 HG11 VAL A  23      27.749   1.382  -6.271  1.00 55.22           H  
ATOM    372 HG12 VAL A  23      26.775   2.201  -7.508  1.00 55.22           H  
ATOM    373 HG13 VAL A  23      27.133   0.486  -7.681  1.00 55.22           H  
ATOM    374  CG2 VAL A  23      29.287   3.172  -7.650  1.00 55.22           C  
ATOM    375 HG21 VAL A  23      30.113   3.526  -8.267  1.00 55.22           H  
ATOM    376 HG22 VAL A  23      28.476   3.894  -7.733  1.00 55.22           H  
ATOM    377 HG23 VAL A  23      29.616   3.124  -6.612  1.00 55.22           H  
ATOM    378  N   ASP A  24      29.498  -1.643  -7.685  1.00 58.10           N  
ATOM    379  H   ASP A  24      29.700  -1.449  -6.715  1.00 58.10           H  
ATOM    380  CA  ASP A  24      29.327  -3.040  -8.062  1.00 58.10           C  
ATOM    381  HA  ASP A  24      30.020  -3.278  -8.870  1.00 58.10           H  
ATOM    382  C   ASP A  24      27.881  -3.207  -8.575  1.00 58.10           C  
ATOM    383  CB  ASP A  24      29.712  -3.872  -6.813  1.00 58.10           C  
ATOM    384  HB2 ASP A  24      30.621  -3.444  -6.390  1.00 58.10           H  
ATOM    385  HB3 ASP A  24      28.932  -3.763  -6.060  1.00 58.10           H  
ATOM    386  O   ASP A  24      27.001  -3.697  -7.865  1.00 58.10           O  
ATOM    387  CG  ASP A  24      29.995  -5.364  -7.012  1.00 58.10           C  
ATOM    388  OD1 ASP A  24      29.966  -5.834  -8.169  1.00 58.10           O  
ATOM    389  OD2 ASP A  24      30.197  -6.038  -5.959  1.00 58.10           O  
ATOM    390  N   TYR A  25      27.604  -2.700  -9.787  1.00 56.00           N  
ATOM    391  H   TYR A  25      28.341  -2.157 -10.212  1.00 56.00           H  
ATOM    392  CA  TYR A  25      26.269  -2.592 -10.389  1.00 56.00           C  
ATOM    393  HA  TYR A  25      25.663  -1.913  -9.790  1.00 56.00           H  
ATOM    394  C   TYR A  25      25.555  -3.953 -10.421  1.00 56.00           C  
ATOM    395  CB  TYR A  25      26.386  -2.029 -11.822  1.00 56.00           C  
ATOM    396  HB2 TYR A  25      25.429  -2.183 -12.321  1.00 56.00           H  
ATOM    397  HB3 TYR A  25      27.123  -2.615 -12.371  1.00 56.00           H  
ATOM    398  O   TYR A  25      24.331  -4.027 -10.303  1.00 56.00           O  
ATOM    399  CG  TYR A  25      26.723  -0.549 -11.951  1.00 56.00           C  
ATOM    400  CD1 TYR A  25      25.721   0.420 -11.739  1.00 56.00           C  
ATOM    401  HD1 TYR A  25      24.732   0.112 -11.433  1.00 56.00           H  
ATOM    402  CD2 TYR A  25      28.021  -0.135 -12.312  1.00 56.00           C  
ATOM    403  HD2 TYR A  25      28.804  -0.866 -12.449  1.00 56.00           H  
ATOM    404  CE1 TYR A  25      26.015   1.792 -11.873  1.00 56.00           C  
ATOM    405  HE1 TYR A  25      25.249   2.527 -11.674  1.00 56.00           H  
ATOM    406  CE2 TYR A  25      28.320   1.236 -12.446  1.00 56.00           C  
ATOM    407  HE2 TYR A  25      29.321   1.559 -12.690  1.00 56.00           H  
ATOM    408  OH  TYR A  25      27.615   3.524 -12.339  1.00 56.00           O  
ATOM    409  HH  TYR A  25      26.895   4.079 -12.032  1.00 56.00           H  
ATOM    410  CZ  TYR A  25      27.319   2.203 -12.224  1.00 56.00           C  
ATOM    411  N   GLU A  26      26.305  -5.056 -10.523  1.00 57.34           N  
ATOM    412  H   GLU A  26      27.308  -4.950 -10.571  1.00 57.34           H  
ATOM    413  CA  GLU A  26      25.739  -6.406 -10.468  1.00 57.34           C  
ATOM    414  HA  GLU A  26      24.894  -6.464 -11.154  1.00 57.34           H  
ATOM    415  C   GLU A  26      25.210  -6.784  -9.079  1.00 57.34           C  
ATOM    416  CB  GLU A  26      26.775  -7.452 -10.888  1.00 57.34           C  
ATOM    417  HB2 GLU A  26      26.352  -8.426 -10.645  1.00 57.34           H  
ATOM    418  HB3 GLU A  26      27.691  -7.321 -10.312  1.00 57.34           H  
ATOM    419  O   GLU A  26      24.193  -7.485  -8.976  1.00 57.34           O  
ATOM    420  CG  GLU A  26      27.090  -7.428 -12.389  1.00 57.34           C  
ATOM    421  HG2 GLU A  26      27.727  -6.572 -12.607  1.00 57.34           H  
ATOM    422  HG3 GLU A  26      26.155  -7.305 -12.936  1.00 57.34           H  
ATOM    423  CD  GLU A  26      27.768  -8.727 -12.861  1.00 57.34           C  
ATOM    424  OE1 GLU A  26      27.795  -8.935 -14.094  1.00 57.34           O  
ATOM    425  OE2 GLU A  26      28.160  -9.554 -12.002  1.00 57.34           O  
ATOM    426  N   LYS A  27      25.866  -6.326  -8.005  1.00 58.44           N  
ATOM    427  H   LYS A  27      26.641  -5.695  -8.149  1.00 58.44           H  
ATOM    428  CA  LYS A  27      25.396  -6.561  -6.636  1.00 58.44           C  
ATOM    429  HA  LYS A  27      25.158  -7.620  -6.537  1.00 58.44           H  
ATOM    430  C   LYS A  27      24.095  -5.799  -6.388  1.00 58.44           C  
ATOM    431  CB  LYS A  27      26.514  -6.220  -5.637  1.00 58.44           C  
ATOM    432  HB2 LYS A  27      27.423  -6.738  -5.945  1.00 58.44           H  
ATOM    433  HB3 LYS A  27      26.709  -5.148  -5.656  1.00 58.44           H  
ATOM    434  O   LYS A  27      23.166  -6.366  -5.820  1.00 58.44           O  
ATOM    435  CG  LYS A  27      26.151  -6.646  -4.203  1.00 58.44           C  
ATOM    436  HG2 LYS A  27      25.838  -7.690  -4.191  1.00 58.44           H  
ATOM    437  HG3 LYS A  27      25.317  -6.035  -3.859  1.00 58.44           H  
ATOM    438  CD  LYS A  27      27.326  -6.452  -3.234  1.00 58.44           C  
ATOM    439  HD2 LYS A  27      27.785  -5.484  -3.436  1.00 58.44           H  
ATOM    440  HD3 LYS A  27      26.942  -6.438  -2.214  1.00 58.44           H  
ATOM    441  CE  LYS A  27      28.352  -7.588  -3.351  1.00 58.44           C  
ATOM    442  HE2 LYS A  27      28.193  -8.301  -2.542  1.00 58.44           H  
ATOM    443  HE3 LYS A  27      28.192  -8.099  -4.300  1.00 58.44           H  
ATOM    444  NZ  LYS A  27      29.735  -7.061  -3.335  1.00 58.44           N  
ATOM    445  HZ1 LYS A  27      29.903  -6.564  -4.198  1.00 58.44           H  
ATOM    446  HZ2 LYS A  27      29.895  -6.414  -2.576  1.00 58.44           H  
ATOM    447  HZ3 LYS A  27      30.426  -7.799  -3.332  1.00 58.44           H  
ATOM    448  N   GLU A  28      23.965  -4.580  -6.899  1.00 57.13           N  
ATOM    449  H   GLU A  28      24.762  -4.163  -7.359  1.00 57.13           H  
ATOM    450  CA  GLU A  28      22.757  -3.769  -6.708  1.00 57.13           C  
ATOM    451  HA  GLU A  28      22.524  -3.761  -5.643  1.00 57.13           H  
ATOM    452  C   GLU A  28      21.521  -4.351  -7.429  1.00 57.13           C  
ATOM    453  CB  GLU A  28      23.080  -2.329  -7.117  1.00 57.13           C  
ATOM    454  HB2 GLU A  28      23.133  -2.254  -8.204  1.00 57.13           H  
ATOM    455  HB3 GLU A  28      24.054  -2.074  -6.699  1.00 57.13           H  
ATOM    456  O   GLU A  28      20.436  -4.436  -6.845  1.00 57.13           O  
ATOM    457  CG  GLU A  28      22.046  -1.340  -6.566  1.00 57.13           C  
ATOM    458  HG2 GLU A  28      21.849  -1.587  -5.523  1.00 57.13           H  
ATOM    459  HG3 GLU A  28      21.114  -1.458  -7.120  1.00 57.13           H  
ATOM    460  CD  GLU A  28      22.514   0.121  -6.645  1.00 57.13           C  
ATOM    461  OE1 GLU A  28      21.845   0.954  -5.995  1.00 57.13           O  
ATOM    462  OE2 GLU A  28      23.505   0.391  -7.359  1.00 57.13           O  
ATOM    463  N   ILE A  29      21.686  -4.884  -8.648  1.00 57.25           N  
ATOM    464  H   ILE A  29      22.584  -4.761  -9.094  1.00 57.25           H  
ATOM    465  CA  ILE A  29      20.585  -5.512  -9.407  1.00 57.25           C  
ATOM    466  HA  ILE A  29      19.769  -4.792  -9.477  1.00 57.25           H  
ATOM    467  C   ILE A  29      20.025  -6.748  -8.684  1.00 57.25           C  
ATOM    468  CB  ILE A  29      21.046  -5.860 -10.843  1.00 57.25           C  
ATOM    469  HB  ILE A  29      21.960  -6.451 -10.776  1.00 57.25           H  
ATOM    470  O   ILE A  29      18.806  -6.948  -8.645  1.00 57.25           O  
ATOM    471  CG1 ILE A  29      21.342  -4.573 -11.647  1.00 57.25           C  
ATOM    472 HG12 ILE A  29      21.927  -3.882 -11.040  1.00 57.25           H  
ATOM    473 HG13 ILE A  29      20.405  -4.070 -11.887  1.00 57.25           H  
ATOM    474  CG2 ILE A  29      19.981  -6.691 -11.594  1.00 57.25           C  
ATOM    475 HG21 ILE A  29      19.036  -6.148 -11.619  1.00 57.25           H  
ATOM    476 HG22 ILE A  29      20.306  -6.895 -12.614  1.00 57.25           H  
ATOM    477 HG23 ILE A  29      19.832  -7.654 -11.107  1.00 57.25           H  
ATOM    478  CD1 ILE A  29      22.123  -4.822 -12.945  1.00 57.25           C  
ATOM    479 HD11 ILE A  29      21.517  -5.371 -13.666  1.00 57.25           H  
ATOM    480 HD12 ILE A  29      23.034  -5.379 -12.730  1.00 57.25           H  
ATOM    481 HD13 ILE A  29      22.397  -3.863 -13.385  1.00 57.25           H  
ATOM    482  N   LYS A  30      20.887  -7.591  -8.093  1.00 60.49           N  
ATOM    483  H   LYS A  30      21.871  -7.365  -8.130  1.00 60.49           H  
ATOM    484  CA  LYS A  30      20.437  -8.809  -7.390  1.00 60.49           C  
ATOM    485  HA  LYS A  30      19.764  -9.360  -8.047  1.00 60.49           H  
ATOM    486  C   LYS A  30      19.611  -8.485  -6.145  1.00 60.49           C  
ATOM    487  CB  LYS A  30      21.632  -9.709  -7.041  1.00 60.49           C  
ATOM    488  HB2 LYS A  30      21.318 -10.440  -6.295  1.00 60.49           H  
ATOM    489  HB3 LYS A  30      22.431  -9.104  -6.613  1.00 60.49           H  
ATOM    490  O   LYS A  30      18.621  -9.171  -5.887  1.00 60.49           O  
ATOM    491  CG  LYS A  30      22.148 -10.468  -8.273  1.00 60.49           C  
ATOM    492  HG2 LYS A  30      22.443  -9.752  -9.040  1.00 60.49           H  
ATOM    493  HG3 LYS A  30      21.351 -11.097  -8.668  1.00 60.49           H  
ATOM    494  CD  LYS A  30      23.356 -11.345  -7.918  1.00 60.49           C  
ATOM    495  HD2 LYS A  30      24.140 -10.701  -7.519  1.00 60.49           H  
ATOM    496  HD3 LYS A  30      23.073 -12.077  -7.161  1.00 60.49           H  
ATOM    497  CE  LYS A  30      23.871 -12.058  -9.175  1.00 60.49           C  
ATOM    498  HE2 LYS A  30      23.974 -11.314  -9.964  1.00 60.49           H  
ATOM    499  HE3 LYS A  30      23.130 -12.789  -9.501  1.00 60.49           H  
ATOM    500  NZ  LYS A  30      25.186 -12.709  -8.949  1.00 60.49           N  
ATOM    501  HZ1 LYS A  30      25.148 -13.396  -8.209  1.00 60.49           H  
ATOM    502  HZ2 LYS A  30      25.872 -12.008  -8.712  1.00 60.49           H  
ATOM    503  HZ3 LYS A  30      25.519 -13.140  -9.800  1.00 60.49           H  
ATOM    504  N   HIS A  31      19.967  -7.430  -5.411  1.00 59.52           N  
ATOM    505  H   HIS A  31      20.771  -6.889  -5.695  1.00 59.52           H  
ATOM    506  CA  HIS A  31      19.220  -7.003  -4.224  1.00 59.52           C  
ATOM    507  HA  HIS A  31      19.047  -7.871  -3.588  1.00 59.52           H  
ATOM    508  C   HIS A  31      17.828  -6.443  -4.570  1.00 59.52           C  
ATOM    509  CB  HIS A  31      20.068  -6.004  -3.425  1.00 59.52           C  
ATOM    510  HB2 HIS A  31      19.409  -5.430  -2.774  1.00 59.52           H  
ATOM    511  HB3 HIS A  31      20.557  -5.302  -4.101  1.00 59.52           H  
ATOM    512  O   HIS A  31      16.889  -6.616  -3.789  1.00 59.52           O  
ATOM    513  CG  HIS A  31      21.105  -6.675  -2.554  1.00 59.52           C  
ATOM    514  CD2 HIS A  31      22.234  -7.340  -2.955  1.00 59.52           C  
ATOM    515  HD2 HIS A  31      22.543  -7.520  -3.974  1.00 59.52           H  
ATOM    516  ND1 HIS A  31      21.057  -6.780  -1.183  1.00 59.52           N  
ATOM    517  HD1 HIS A  31      20.372  -6.349  -0.579  1.00 59.52           H  
ATOM    518  CE1 HIS A  31      22.136  -7.468  -0.775  1.00 59.52           C  
ATOM    519  HE1 HIS A  31      22.384  -7.680   0.255  1.00 59.52           H  
ATOM    520  NE2 HIS A  31      22.885  -7.837  -1.823  1.00 59.52           N  
ATOM    521  N   HIS A  32      17.652  -5.863  -5.762  1.00 64.03           N  
ATOM    522  H   HIS A  32      18.462  -5.693  -6.340  1.00 64.03           H  
ATOM    523  CA  HIS A  32      16.373  -5.284  -6.182  1.00 64.03           C  
ATOM    524  HA  HIS A  32      16.071  -4.554  -5.431  1.00 64.03           H  
ATOM    525  C   HIS A  32      15.243  -6.324  -6.286  1.00 64.03           C  
ATOM    526  CB  HIS A  32      16.578  -4.545  -7.510  1.00 64.03           C  
ATOM    527  HB2 HIS A  32      17.469  -3.922  -7.439  1.00 64.03           H  
ATOM    528  HB3 HIS A  32      16.734  -5.265  -8.313  1.00 64.03           H  
ATOM    529  O   HIS A  32      14.126  -6.082  -5.829  1.00 64.03           O  
ATOM    530  CG  HIS A  32      15.416  -3.653  -7.855  1.00 64.03           C  
ATOM    531  CD2 HIS A  32      14.470  -3.862  -8.824  1.00 64.03           C  
ATOM    532  HD2 HIS A  32      14.415  -4.711  -9.488  1.00 64.03           H  
ATOM    533  ND1 HIS A  32      15.105  -2.465  -7.235  1.00 64.03           N  
ATOM    534  HD1 HIS A  32      15.638  -2.013  -6.505  1.00 64.03           H  
ATOM    535  CE1 HIS A  32      14.000  -1.970  -7.815  1.00 64.03           C  
ATOM    536  HE1 HIS A  32      13.523  -1.038  -7.548  1.00 64.03           H  
ATOM    537  NE2 HIS A  32      13.582  -2.782  -8.798  1.00 64.03           N  
ATOM    538  N   LYS A  33      15.534  -7.522  -6.816  1.00 72.49           N  
ATOM    539  H   LYS A  33      16.477  -7.672  -7.145  1.00 72.49           H  
ATOM    540  CA  LYS A  33      14.508  -8.561  -7.021  1.00 72.49           C  
ATOM    541  HA  LYS A  33      13.660  -8.092  -7.520  1.00 72.49           H  
ATOM    542  C   LYS A  33      13.958  -9.125  -5.706  1.00 72.49           C  
ATOM    543  CB  LYS A  33      15.069  -9.660  -7.935  1.00 72.49           C  
ATOM    544  HB2 LYS A  33      15.829 -10.229  -7.400  1.00 72.49           H  
ATOM    545  HB3 LYS A  33      15.537  -9.184  -8.797  1.00 72.49           H  
ATOM    546  O   LYS A  33      12.778  -9.458  -5.635  1.00 72.49           O  
ATOM    547  CG  LYS A  33      13.965 -10.605  -8.438  1.00 72.49           C  
ATOM    548  HG2 LYS A  33      13.173 -10.015  -8.901  1.00 72.49           H  
ATOM    549  HG3 LYS A  33      13.547 -11.162  -7.600  1.00 72.49           H  
ATOM    550  CD  LYS A  33      14.521 -11.593  -9.468  1.00 72.49           C  
ATOM    551  HD2 LYS A  33      15.294 -12.199  -8.996  1.00 72.49           H  
ATOM    552  HD3 LYS A  33      14.958 -11.035 -10.296  1.00 72.49           H  
ATOM    553  CE  LYS A  33      13.395 -12.492  -9.989  1.00 72.49           C  
ATOM    554  HE2 LYS A  33      12.633 -11.860 -10.445  1.00 72.49           H  
ATOM    555  HE3 LYS A  33      12.942 -13.001  -9.138  1.00 72.49           H  
ATOM    556  NZ  LYS A  33      13.906 -13.482 -10.970  1.00 72.49           N  
ATOM    557  HZ1 LYS A  33      13.156 -14.067 -11.309  1.00 72.49           H  
ATOM    558  HZ2 LYS A  33      14.329 -13.008 -11.756  1.00 72.49           H  
ATOM    559  HZ3 LYS A  33      14.604 -14.071 -10.539  1.00 72.49           H  
ATOM    560  N   HIS A  34      14.789  -9.233  -4.667  1.00 77.55           N  
ATOM    561  H   HIS A  34      15.738  -8.900  -4.766  1.00 77.55           H  
ATOM    562  CA  HIS A  34      14.341  -9.743  -3.368  1.00 77.55           C  
ATOM    563  HA  HIS A  34      13.724 -10.625  -3.539  1.00 77.55           H  
ATOM    564  C   HIS A  34      13.471  -8.722  -2.629  1.00 77.55           C  
ATOM    565  CB  HIS A  34      15.548 -10.166  -2.526  1.00 77.55           C  
ATOM    566  HB2 HIS A  34      16.191 -10.812  -3.122  1.00 77.55           H  
ATOM    567  HB3 HIS A  34      16.122  -9.285  -2.242  1.00 77.55           H  
ATOM    568  O   HIS A  34      12.416  -9.080  -2.106  1.00 77.55           O  
ATOM    569  CG  HIS A  34      15.141 -10.925  -1.288  1.00 77.55           C  
ATOM    570  CD2 HIS A  34      15.424 -10.594   0.010  1.00 77.55           C  
ATOM    571  HD2 HIS A  34      15.978  -9.728   0.344  1.00 77.55           H  
ATOM    572  ND1 HIS A  34      14.425 -12.103  -1.259  1.00 77.55           N  
ATOM    573  HD1 HIS A  34      14.028 -12.586  -2.052  1.00 77.55           H  
ATOM    574  CE1 HIS A  34      14.291 -12.476   0.024  1.00 77.55           C  
ATOM    575  HE1 HIS A  34      13.770 -13.357   0.368  1.00 77.55           H  
ATOM    576  NE2 HIS A  34      14.898 -11.596   0.829  1.00 77.55           N  
ATOM    577  N   LEU A  35      13.860  -7.444  -2.659  1.00 76.21           N  
ATOM    578  H   LEU A  35      14.731  -7.204  -3.111  1.00 76.21           H  
ATOM    579  CA  LEU A  35      13.065  -6.363  -2.074  1.00 76.21           C  
ATOM    580  HA  LEU A  35      12.844  -6.605  -1.035  1.00 76.21           H  
ATOM    581  C   LEU A  35      11.711  -6.213  -2.775  1.00 76.21           C  
ATOM    582  CB  LEU A  35      13.864  -5.052  -2.135  1.00 76.21           C  
ATOM    583  HB2 LEU A  35      13.204  -4.229  -1.863  1.00 76.21           H  
ATOM    584  HB3 LEU A  35      14.191  -4.889  -3.162  1.00 76.21           H  
ATOM    585  O   LEU A  35      10.694  -6.058  -2.105  1.00 76.21           O  
ATOM    586  CG  LEU A  35      15.091  -5.017  -1.205  1.00 76.21           C  
ATOM    587  HG  LEU A  35      15.743  -5.863  -1.421  1.00 76.21           H  
ATOM    588  CD1 LEU A  35      15.874  -3.730  -1.453  1.00 76.21           C  
ATOM    589 HD11 LEU A  35      16.755  -3.702  -0.812  1.00 76.21           H  
ATOM    590 HD12 LEU A  35      15.251  -2.861  -1.239  1.00 76.21           H  
ATOM    591 HD13 LEU A  35      16.201  -3.693  -2.492  1.00 76.21           H  
ATOM    592  CD2 LEU A  35      14.699  -5.068   0.275  1.00 76.21           C  
ATOM    593 HD21 LEU A  35      14.247  -6.029   0.518  1.00 76.21           H  
ATOM    594 HD22 LEU A  35      15.588  -4.947   0.894  1.00 76.21           H  
ATOM    595 HD23 LEU A  35      13.997  -4.266   0.504  1.00 76.21           H  
ATOM    596  N   GLU A  36      11.670  -6.345  -4.104  1.00 79.13           N  
ATOM    597  H   GLU A  36      12.539  -6.387  -4.617  1.00 79.13           H  
ATOM    598  CA  GLU A  36      10.415  -6.338  -4.860  1.00 79.13           C  
ATOM    599  HA  GLU A  36       9.885  -5.410  -4.649  1.00 79.13           H  
ATOM    600  C   GLU A  36       9.498  -7.506  -4.452  1.00 79.13           C  
ATOM    601  CB  GLU A  36      10.732  -6.391  -6.365  1.00 79.13           C  
ATOM    602  HB2 GLU A  36      11.135  -7.376  -6.600  1.00 79.13           H  
ATOM    603  HB3 GLU A  36      11.485  -5.639  -6.605  1.00 79.13           H  
ATOM    604  O   GLU A  36       8.290  -7.325  -4.305  1.00 79.13           O  
ATOM    605  CG  GLU A  36       9.486  -6.117  -7.222  1.00 79.13           C  
ATOM    606  HG2 GLU A  36       9.180  -5.080  -7.082  1.00 79.13           H  
ATOM    607  HG3 GLU A  36       8.674  -6.754  -6.873  1.00 79.13           H  
ATOM    608  CD  GLU A  36       9.677  -6.405  -8.720  1.00 79.13           C  
ATOM    609  OE1 GLU A  36       8.666  -6.257  -9.452  1.00 79.13           O  
ATOM    610  OE2 GLU A  36      10.718  -6.962  -9.125  1.00 79.13           O  
ATOM    611  N   GLN A  37      10.053  -8.703  -4.234  1.00 85.45           N  
ATOM    612  H   GLN A  37      11.051  -8.799  -4.356  1.00 85.45           H  
ATOM    613  CA  GLN A  37       9.280  -9.862  -3.777  1.00 85.45           C  
ATOM    614  HA  GLN A  37       8.402  -9.968  -4.414  1.00 85.45           H  
ATOM    615  C   GLN A  37       8.754  -9.694  -2.349  1.00 85.45           C  
ATOM    616  CB  GLN A  37      10.117 -11.141  -3.890  1.00 85.45           C  
ATOM    617  HB2 GLN A  37       9.641 -11.926  -3.302  1.00 85.45           H  
ATOM    618  HB3 GLN A  37      11.115 -10.968  -3.488  1.00 85.45           H  
ATOM    619  O   GLN A  37       7.583  -9.991  -2.115  1.00 85.45           O  
ATOM    620  CG  GLN A  37      10.214 -11.628  -5.341  1.00 85.45           C  
ATOM    621  HG2 GLN A  37      10.687 -10.870  -5.965  1.00 85.45           H  
ATOM    622  HG3 GLN A  37       9.206 -11.795  -5.720  1.00 85.45           H  
ATOM    623  CD  GLN A  37      11.005 -12.925  -5.465  1.00 85.45           C  
ATOM    624  NE2 GLN A  37      10.745 -13.718  -6.483  1.00 85.45           N  
ATOM    625 HE21 GLN A  37      11.198 -14.619  -6.429  1.00 85.45           H  
ATOM    626 HE22 GLN A  37       9.956 -13.523  -7.081  1.00 85.45           H  
ATOM    627  OE1 GLN A  37      11.860 -13.274  -4.671  1.00 85.45           O  
ATOM    628  N   ILE A  38       9.570  -9.187  -1.417  1.00 85.90           N  
ATOM    629  H   ILE A  38      10.527  -8.988  -1.669  1.00 85.90           H  
ATOM    630  CA  ILE A  38       9.126  -8.874  -0.049  1.00 85.90           C  
ATOM    631  HA  ILE A  38       8.683  -9.766   0.393  1.00 85.90           H  
ATOM    632  C   ILE A  38       8.034  -7.802  -0.085  1.00 85.90           C  
ATOM    633  CB  ILE A  38      10.316  -8.433   0.835  1.00 85.90           C  
ATOM    634  HB  ILE A  38      10.858  -7.640   0.320  1.00 85.90           H  
ATOM    635  O   ILE A  38       7.002  -7.964   0.560  1.00 85.90           O  
ATOM    636  CG1 ILE A  38      11.272  -9.620   1.081  1.00 85.90           C  
ATOM    637 HG12 ILE A  38      11.468 -10.149   0.147  1.00 85.90           H  
ATOM    638 HG13 ILE A  38      10.800 -10.325   1.766  1.00 85.90           H  
ATOM    639  CG2 ILE A  38       9.811  -7.886   2.189  1.00 85.90           C  
ATOM    640 HG21 ILE A  38       9.208  -6.989   2.046  1.00 85.90           H  
ATOM    641 HG22 ILE A  38       9.212  -8.639   2.701  1.00 85.90           H  
ATOM    642 HG23 ILE A  38      10.641  -7.595   2.833  1.00 85.90           H  
ATOM    643  CD1 ILE A  38      12.625  -9.194   1.663  1.00 85.90           C  
ATOM    644 HD11 ILE A  38      12.504  -8.594   2.565  1.00 85.90           H  
ATOM    645 HD12 ILE A  38      13.187  -8.625   0.922  1.00 85.90           H  
ATOM    646 HD13 ILE A  38      13.185 -10.086   1.945  1.00 85.90           H  
ATOM    647  N   GLY A  39       8.222  -6.746  -0.881  1.00 84.82           N  
ATOM    648  H   GLY A  39       9.106  -6.655  -1.360  1.00 84.82           H  
ATOM    649  CA  GLY A  39       7.235  -5.684  -1.057  1.00 84.82           C  
ATOM    650  HA2 GLY A  39       7.049  -5.197  -0.099  1.00 84.82           H  
ATOM    651  HA3 GLY A  39       7.629  -4.945  -1.755  1.00 84.82           H  
ATOM    652  C   GLY A  39       5.910  -6.215  -1.602  1.00 84.82           C  
ATOM    653  O   GLY A  39       4.860  -5.936  -1.033  1.00 84.82           O  
ATOM    654  N   LYS A  40       5.945  -7.048  -2.650  1.00 83.94           N  
ATOM    655  H   LYS A  40       6.842  -7.234  -3.075  1.00 83.94           H  
ATOM    656  CA  LYS A  40       4.746  -7.694  -3.215  1.00 83.94           C  
ATOM    657  HA  LYS A  40       4.002  -6.932  -3.447  1.00 83.94           H  
ATOM    658  C   LYS A  40       4.066  -8.642  -2.233  1.00 83.94           C  
ATOM    659  CB  LYS A  40       5.106  -8.457  -4.495  1.00 83.94           C  
ATOM    660  HB2 LYS A  40       6.007  -9.046  -4.322  1.00 83.94           H  
ATOM    661  HB3 LYS A  40       4.294  -9.140  -4.745  1.00 83.94           H  
ATOM    662  O   LYS A  40       2.843  -8.661  -2.154  1.00 83.94           O  
ATOM    663  CG  LYS A  40       5.317  -7.509  -5.679  1.00 83.94           C  
ATOM    664  HG2 LYS A  40       6.062  -6.755  -5.425  1.00 83.94           H  
ATOM    665  HG3 LYS A  40       4.379  -7.005  -5.909  1.00 83.94           H  
ATOM    666  CD  LYS A  40       5.788  -8.297  -6.904  1.00 83.94           C  
ATOM    667  HD2 LYS A  40       5.022  -9.011  -7.206  1.00 83.94           H  
ATOM    668  HD3 LYS A  40       6.706  -8.825  -6.648  1.00 83.94           H  
ATOM    669  CE  LYS A  40       6.067  -7.311  -8.036  1.00 83.94           C  
ATOM    670  HE2 LYS A  40       6.743  -6.545  -7.654  1.00 83.94           H  
ATOM    671  HE3 LYS A  40       5.146  -6.807  -8.329  1.00 83.94           H  
ATOM    672  NZ  LYS A  40       6.707  -7.963  -9.197  1.00 83.94           N  
ATOM    673  HZ1 LYS A  40       7.234  -7.249  -9.679  1.00 83.94           H  
ATOM    674  HZ2 LYS A  40       7.436  -8.592  -8.893  1.00 83.94           H  
ATOM    675  HZ3 LYS A  40       6.047  -8.403  -9.822  1.00 83.94           H  
ATOM    676  N   LEU A  41       4.832  -9.434  -1.486  1.00 90.12           N  
ATOM    677  H   LEU A  41       5.835  -9.405  -1.602  1.00 90.12           H  
ATOM    678  CA  LEU A  41       4.259 -10.312  -0.470  1.00 90.12           C  
ATOM    679  HA  LEU A  41       3.475 -10.907  -0.939  1.00 90.12           H  
ATOM    680  C   LEU A  41       3.601  -9.489   0.646  1.00 90.12           C  
ATOM    681  CB  LEU A  41       5.352 -11.251   0.063  1.00 90.12           C  
ATOM    682  HB2 LEU A  41       5.799 -11.786  -0.775  1.00 90.12           H  
ATOM    683  HB3 LEU A  41       6.131 -10.650   0.532  1.00 90.12           H  
ATOM    684  O   LEU A  41       2.487  -9.804   1.052  1.00 90.12           O  
ATOM    685  CG  LEU A  41       4.831 -12.275   1.089  1.00 90.12           C  
ATOM    686  HG  LEU A  41       4.354 -11.756   1.920  1.00 90.12           H  
ATOM    687  CD1 LEU A  41       3.829 -13.255   0.471  1.00 90.12           C  
ATOM    688 HD11 LEU A  41       3.557 -14.009   1.209  1.00 90.12           H  
ATOM    689 HD12 LEU A  41       4.265 -13.744  -0.400  1.00 90.12           H  
ATOM    690 HD13 LEU A  41       2.920 -12.727   0.183  1.00 90.12           H  
ATOM    691  CD2 LEU A  41       6.006 -13.074   1.647  1.00 90.12           C  
ATOM    692 HD21 LEU A  41       6.502 -13.624   0.847  1.00 90.12           H  
ATOM    693 HD22 LEU A  41       6.719 -12.396   2.117  1.00 90.12           H  
ATOM    694 HD23 LEU A  41       5.647 -13.775   2.400  1.00 90.12           H  
ATOM    695  N   GLY A  42       4.253  -8.409   1.084  1.00 91.00           N  
ATOM    696  H   GLY A  42       5.173  -8.223   0.712  1.00 91.00           H  
ATOM    697  CA  GLY A  42       3.731  -7.481   2.082  1.00 91.00           C  
ATOM    698  HA2 GLY A  42       3.546  -8.014   3.015  1.00 91.00           H  
ATOM    699  HA3 GLY A  42       4.476  -6.706   2.264  1.00 91.00           H  
ATOM    700  C   GLY A  42       2.433  -6.806   1.639  1.00 91.00           C  
ATOM    701  O   GLY A  42       1.480  -6.768   2.413  1.00 91.00           O  
ATOM    702  N   THR A  43       2.343  -6.346   0.385  1.00 89.45           N  
ATOM    703  H   THR A  43       3.149  -6.398  -0.220  1.00 89.45           H  
ATOM    704  CA  THR A  43       1.110  -5.733  -0.142  1.00 89.45           C  
ATOM    705  HA  THR A  43       0.770  -4.982   0.571  1.00 89.45           H  
ATOM    706  C   THR A  43      -0.027  -6.741  -0.280  1.00 89.45           C  
ATOM    707  CB  THR A  43       1.324  -5.027  -1.488  1.00 89.45           C  
ATOM    708  HB  THR A  43       0.359  -4.682  -1.858  1.00 89.45           H  
ATOM    709  O   THR A  43      -1.160  -6.426   0.082  1.00 89.45           O  
ATOM    710  CG2 THR A  43       2.246  -3.815  -1.379  1.00 89.45           C  
ATOM    711 HG21 THR A  43       2.387  -3.357  -2.358  1.00 89.45           H  
ATOM    712 HG22 THR A  43       1.793  -3.077  -0.717  1.00 89.45           H  
ATOM    713 HG23 THR A  43       3.214  -4.098  -0.965  1.00 89.45           H  
ATOM    714  OG1 THR A  43       1.883  -5.884  -2.450  1.00 89.45           O  
ATOM    715  HG1 THR A  43       2.291  -5.319  -3.110  1.00 89.45           H  
ATOM    716  N   VAL A  44       0.254  -7.965  -0.740  1.00 90.19           N  
ATOM    717  H   VAL A  44       1.191  -8.145  -1.072  1.00 90.19           H  
ATOM    718  CA  VAL A  44      -0.750  -9.039  -0.817  1.00 90.19           C  
ATOM    719  HA  VAL A  44      -1.621  -8.662  -1.352  1.00 90.19           H  
ATOM    720  C   VAL A  44      -1.235  -9.440   0.578  1.00 90.19           C  
ATOM    721  CB  VAL A  44      -0.201 -10.253  -1.594  1.00 90.19           C  
ATOM    722  HB  VAL A  44       0.765 -10.540  -1.180  1.00 90.19           H  
ATOM    723  O   VAL A  44      -2.441  -9.557   0.786  1.00 90.19           O  
ATOM    724  CG1 VAL A  44      -1.137 -11.470  -1.532  1.00 90.19           C  
ATOM    725 HG11 VAL A  44      -2.137 -11.191  -1.864  1.00 90.19           H  
ATOM    726 HG12 VAL A  44      -1.193 -11.851  -0.513  1.00 90.19           H  
ATOM    727 HG13 VAL A  44      -0.753 -12.267  -2.168  1.00 90.19           H  
ATOM    728  CG2 VAL A  44      -0.024  -9.908  -3.080  1.00 90.19           C  
ATOM    729 HG21 VAL A  44      -0.995  -9.721  -3.537  1.00 90.19           H  
ATOM    730 HG22 VAL A  44       0.589  -9.013  -3.194  1.00 90.19           H  
ATOM    731 HG23 VAL A  44       0.468 -10.735  -3.593  1.00 90.19           H  
ATOM    732  N   ALA A  45      -0.327  -9.608   1.543  1.00 91.73           N  
ATOM    733  H   ALA A  45       0.651  -9.503   1.316  1.00 91.73           H  
ATOM    734  CA  ALA A  45      -0.674  -9.965   2.918  1.00 91.73           C  
ATOM    735  HA  ALA A  45      -1.284 -10.868   2.901  1.00 91.73           H  
ATOM    736  C   ALA A  45      -1.499  -8.866   3.606  1.00 91.73           C  
ATOM    737  CB  ALA A  45       0.616 -10.268   3.689  1.00 91.73           C  
ATOM    738  HB1 ALA A  45       1.150 -11.089   3.210  1.00 91.73           H  
ATOM    739  HB2 ALA A  45       1.258  -9.388   3.710  1.00 91.73           H  
ATOM    740  HB3 ALA A  45       0.370 -10.553   4.712  1.00 91.73           H  
ATOM    741  O   ALA A  45      -2.537  -9.164   4.196  1.00 91.73           O  
ATOM    742  N   ALA A  46      -1.091  -7.600   3.476  1.00 87.99           N  
ATOM    743  H   ALA A  46      -0.214  -7.413   3.010  1.00 87.99           H  
ATOM    744  CA  ALA A  46      -1.843  -6.462   4.001  1.00 87.99           C  
ATOM    745  HA  ALA A  46      -1.987  -6.599   5.073  1.00 87.99           H  
ATOM    746  C   ALA A  46      -3.234  -6.355   3.358  1.00 87.99           C  
ATOM    747  CB  ALA A  46      -1.022  -5.187   3.780  1.00 87.99           C  
ATOM    748  HB1 ALA A  46      -1.562  -4.332   4.188  1.00 87.99           H  
ATOM    749  HB2 ALA A  46      -0.063  -5.274   4.289  1.00 87.99           H  
ATOM    750  HB3 ALA A  46      -0.851  -5.026   2.715  1.00 87.99           H  
ATOM    751  O   ALA A  46      -4.219  -6.143   4.060  1.00 87.99           O  
ATOM    752  N   GLY A  47      -3.333  -6.569   2.041  1.00 89.89           N  
ATOM    753  H   GLY A  47      -2.487  -6.704   1.507  1.00 89.89           H  
ATOM    754  CA  GLY A  47      -4.611  -6.596   1.329  1.00 89.89           C  
ATOM    755  HA2 GLY A  47      -5.122  -5.643   1.469  1.00 89.89           H  
ATOM    756  HA3 GLY A  47      -4.418  -6.743   0.267  1.00 89.89           H  
ATOM    757  C   GLY A  47      -5.534  -7.718   1.810  1.00 89.89           C  
ATOM    758  O   GLY A  47      -6.721  -7.486   2.035  1.00 89.89           O  
ATOM    759  N   ALA A  48      -4.993  -8.919   2.025  1.00 90.41           N  
ATOM    760  H   ALA A  48      -4.017  -9.061   1.808  1.00 90.41           H  
ATOM    761  CA  ALA A  48      -5.755 -10.043   2.561  1.00 90.41           C  
ATOM    762  HA  ALA A  48      -6.643 -10.183   1.946  1.00 90.41           H  
ATOM    763  C   ALA A  48      -6.235  -9.783   4.001  1.00 90.41           C  
ATOM    764  CB  ALA A  48      -4.898 -11.310   2.461  1.00 90.41           C  
ATOM    765  HB1 ALA A  48      -5.469 -12.165   2.822  1.00 90.41           H  
ATOM    766  HB2 ALA A  48      -4.614 -11.483   1.423  1.00 90.41           H  
ATOM    767  HB3 ALA A  48      -3.997 -11.202   3.065  1.00 90.41           H  
ATOM    768  O   ALA A  48      -7.401 -10.035   4.303  1.00 90.41           O  
ATOM    769  N   TYR A  49      -5.376  -9.236   4.869  1.00 83.64           N  
ATOM    770  H   TYR A  49      -4.428  -9.062   4.567  1.00 83.64           H  
ATOM    771  CA  TYR A  49      -5.734  -8.897   6.250  1.00 83.64           C  
ATOM    772  HA  TYR A  49      -6.164  -9.780   6.724  1.00 83.64           H  
ATOM    773  C   TYR A  49      -6.794  -7.790   6.310  1.00 83.64           C  
ATOM    774  CB  TYR A  49      -4.474  -8.507   7.034  1.00 83.64           C  
ATOM    775  HB2 TYR A  49      -4.076  -7.570   6.644  1.00 83.64           H  
ATOM    776  HB3 TYR A  49      -3.712  -9.273   6.890  1.00 83.64           H  
ATOM    777  O   TYR A  49      -7.795  -7.941   7.003  1.00 83.64           O  
ATOM    778  CG  TYR A  49      -4.724  -8.363   8.522  1.00 83.64           C  
ATOM    779  CD1 TYR A  49      -5.063  -7.110   9.068  1.00 83.64           C  
ATOM    780  HD1 TYR A  49      -5.148  -6.237   8.437  1.00 83.64           H  
ATOM    781  CD2 TYR A  49      -4.665  -9.498   9.356  1.00 83.64           C  
ATOM    782  HD2 TYR A  49      -4.422 -10.465   8.939  1.00 83.64           H  
ATOM    783  CE1 TYR A  49      -5.346  -6.991  10.441  1.00 83.64           C  
ATOM    784  HE1 TYR A  49      -5.647  -6.035  10.845  1.00 83.64           H  
ATOM    785  CE2 TYR A  49      -4.938  -9.379  10.732  1.00 83.64           C  
ATOM    786  HE2 TYR A  49      -4.913 -10.241  11.382  1.00 83.64           H  
ATOM    787  OH  TYR A  49      -5.580  -8.014  12.596  1.00 83.64           O  
ATOM    788  HH  TYR A  49      -5.932  -7.141  12.786  1.00 83.64           H  
ATOM    789  CZ  TYR A  49      -5.284  -8.124  11.276  1.00 83.64           C  
ATOM    790  N   ALA A  50      -6.643  -6.729   5.511  1.00 83.12           N  
ATOM    791  H   ALA A  50      -5.792  -6.639   4.973  1.00 83.12           H  
ATOM    792  CA  ALA A  50      -7.623  -5.647   5.434  1.00 83.12           C  
ATOM    793  HA  ALA A  50      -7.748  -5.221   6.429  1.00 83.12           H  
ATOM    794  C   ALA A  50      -9.003  -6.142   4.964  1.00 83.12           C  
ATOM    795  CB  ALA A  50      -7.072  -4.565   4.497  1.00 83.12           C  
ATOM    796  HB1 ALA A  50      -6.122  -4.197   4.885  1.00 83.12           H  
ATOM    797  HB2 ALA A  50      -6.919  -4.973   3.498  1.00 83.12           H  
ATOM    798  HB3 ALA A  50      -7.777  -3.735   4.446  1.00 83.12           H  
ATOM    799  O   ALA A  50     -10.032  -5.697   5.474  1.00 83.12           O  
ATOM    800  N   LEU A  51      -9.046  -7.089   4.018  1.00 79.59           N  
ATOM    801  H   LEU A  51      -8.176  -7.401   3.610  1.00 79.59           H  
ATOM    802  CA  LEU A  51     -10.298  -7.730   3.604  1.00 79.59           C  
ATOM    803  HA  LEU A  51     -11.045  -6.957   3.426  1.00 79.59           H  
ATOM    804  C   LEU A  51     -10.887  -8.630   4.698  1.00 79.59           C  
ATOM    805  CB  LEU A  51     -10.077  -8.538   2.314  1.00 79.59           C  
ATOM    806  HB2 LEU A  51     -10.930  -9.203   2.177  1.00 79.59           H  
ATOM    807  HB3 LEU A  51      -9.192  -9.162   2.437  1.00 79.59           H  
ATOM    808  O   LEU A  51     -12.109  -8.682   4.837  1.00 79.59           O  
ATOM    809  CG  LEU A  51      -9.927  -7.689   1.039  1.00 79.59           C  
ATOM    810  HG  LEU A  51      -9.097  -6.991   1.148  1.00 79.59           H  
ATOM    811  CD1 LEU A  51      -9.642  -8.614  -0.145  1.00 79.59           C  
ATOM    812 HD11 LEU A  51      -8.725  -9.171   0.048  1.00 79.59           H  
ATOM    813 HD12 LEU A  51      -9.504  -8.021  -1.050  1.00 79.59           H  
ATOM    814 HD13 LEU A  51     -10.468  -9.312  -0.287  1.00 79.59           H  
ATOM    815  CD2 LEU A  51     -11.192  -6.888   0.716  1.00 79.59           C  
ATOM    816 HD21 LEU A  51     -11.352  -6.120   1.473  1.00 79.59           H  
ATOM    817 HD22 LEU A  51     -12.057  -7.550   0.680  1.00 79.59           H  
ATOM    818 HD23 LEU A  51     -11.075  -6.391  -0.247  1.00 79.59           H  
ATOM    819  N   HIS A  52     -10.043  -9.321   5.465  1.00 83.97           N  
ATOM    820  H   HIS A  52      -9.051  -9.244   5.291  1.00 83.97           H  
ATOM    821  CA  HIS A  52     -10.485 -10.175   6.565  1.00 83.97           C  
ATOM    822  HA  HIS A  52     -11.270 -10.833   6.195  1.00 83.97           H  
ATOM    823  C   HIS A  52     -11.093  -9.354   7.713  1.00 83.97           C  
ATOM    824  CB  HIS A  52      -9.308 -11.043   7.031  1.00 83.97           C  
ATOM    825  HB2 HIS A  52      -8.861 -11.533   6.166  1.00 83.97           H  
ATOM    826  HB3 HIS A  52      -8.547 -10.415   7.494  1.00 83.97           H  
ATOM    827  O   HIS A  52     -12.199  -9.647   8.163  1.00 83.97           O  
ATOM    828  CG  HIS A  52      -9.723 -12.110   8.008  1.00 83.97           C  
ATOM    829  CD2 HIS A  52      -9.383 -12.192   9.331  1.00 83.97           C  
ATOM    830  HD2 HIS A  52      -8.757 -11.498   9.873  1.00 83.97           H  
ATOM    831  ND1 HIS A  52     -10.550 -13.177   7.734  1.00 83.97           N  
ATOM    832  HD1 HIS A  52     -11.024 -13.354   6.860  1.00 83.97           H  
ATOM    833  CE1 HIS A  52     -10.705 -13.882   8.865  1.00 83.97           C  
ATOM    834  HE1 HIS A  52     -11.327 -14.759   8.975  1.00 83.97           H  
ATOM    835  NE2 HIS A  52      -9.997 -13.332   9.860  1.00 83.97           N  
ATOM    836  N   GLU A  53     -10.429  -8.276   8.133  1.00 74.81           N  
ATOM    837  H   GLU A  53      -9.518  -8.089   7.740  1.00 74.81           H  
ATOM    838  CA  GLU A  53     -10.875  -7.429   9.245  1.00 74.81           C  
ATOM    839  HA  GLU A  53     -11.095  -8.064  10.102  1.00 74.81           H  
ATOM    840  C   GLU A  53     -12.159  -6.648   8.915  1.00 74.81           C  
ATOM    841  CB  GLU A  53      -9.716  -6.502   9.630  1.00 74.81           C  
ATOM    842  HB2 GLU A  53      -8.829  -7.116   9.785  1.00 74.81           H  
ATOM    843  HB3 GLU A  53      -9.523  -5.809   8.811  1.00 74.81           H  
ATOM    844  O   GLU A  53     -13.073  -6.574   9.741  1.00 74.81           O  
ATOM    845  CG  GLU A  53      -9.998  -5.719  10.920  1.00 74.81           C  
ATOM    846  HG2 GLU A  53     -10.306  -6.424  11.692  1.00 74.81           H  
ATOM    847  HG3 GLU A  53     -10.821  -5.026  10.742  1.00 74.81           H  
ATOM    848  CD  GLU A  53      -8.775  -4.931  11.416  1.00 74.81           C  
ATOM    849  OE1 GLU A  53      -8.836  -4.450  12.567  1.00 74.81           O  
ATOM    850  OE2 GLU A  53      -7.784  -4.820  10.658  1.00 74.81           O  
ATOM    851  N   LYS A  54     -12.308  -6.155   7.673  1.00 67.69           N  
ATOM    852  H   LYS A  54     -11.528  -6.225   7.035  1.00 67.69           H  
ATOM    853  CA  LYS A  54     -13.550  -5.486   7.237  1.00 67.69           C  
ATOM    854  HA  LYS A  54     -13.770  -4.695   7.954  1.00 67.69           H  
ATOM    855  C   LYS A  54     -14.783  -6.399   7.277  1.00 67.69           C  
ATOM    856  CB  LYS A  54     -13.386  -4.856   5.839  1.00 67.69           C  
ATOM    857  HB2 LYS A  54     -12.882  -5.552   5.168  1.00 67.69           H  
ATOM    858  HB3 LYS A  54     -14.380  -4.659   5.438  1.00 67.69           H  
ATOM    859  O   LYS A  54     -15.906  -5.889   7.300  1.00 67.69           O  
ATOM    860  CG  LYS A  54     -12.626  -3.518   5.887  1.00 67.69           C  
ATOM    861  HG2 LYS A  54     -12.981  -2.944   6.743  1.00 67.69           H  
ATOM    862  HG3 LYS A  54     -11.561  -3.703   6.022  1.00 67.69           H  
ATOM    863  CD  LYS A  54     -12.858  -2.668   4.624  1.00 67.69           C  
ATOM    864  HD2 LYS A  54     -12.501  -3.202   3.743  1.00 67.69           H  
ATOM    865  HD3 LYS A  54     -13.927  -2.478   4.529  1.00 67.69           H  
ATOM    866  CE  LYS A  54     -12.111  -1.330   4.765  1.00 67.69           C  
ATOM    867  HE2 LYS A  54     -12.173  -1.015   5.807  1.00 67.69           H  
ATOM    868  HE3 LYS A  54     -11.057  -1.491   4.541  1.00 67.69           H  
ATOM    869  NZ  LYS A  54     -12.669  -0.240   3.916  1.00 67.69           N  
ATOM    870  HZ1 LYS A  54     -12.750  -0.474   2.937  1.00 67.69           H  
ATOM    871  HZ2 LYS A  54     -12.139   0.615   4.009  1.00 67.69           H  
ATOM    872  HZ3 LYS A  54     -13.554   0.111   4.255  1.00 67.69           H  
ATOM    873  N   HIS A  55     -14.614  -7.722   7.279  1.00 69.20           N  
ATOM    874  H   HIS A  55     -13.675  -8.093   7.292  1.00 69.20           H  
ATOM    875  CA  HIS A  55     -15.738  -8.647   7.422  1.00 69.20           C  
ATOM    876  HA  HIS A  55     -16.565  -8.279   6.815  1.00 69.20           H  
ATOM    877  C   HIS A  55     -16.249  -8.722   8.871  1.00 69.20           C  
ATOM    878  CB  HIS A  55     -15.345 -10.023   6.874  1.00 69.20           C  
ATOM    879  HB2 HIS A  55     -14.912  -9.906   5.881  1.00 69.20           H  
ATOM    880  HB3 HIS A  55     -14.591 -10.470   7.522  1.00 69.20           H  
ATOM    881  O   HIS A  55     -17.462  -8.745   9.083  1.00 69.20           O  
ATOM    882  CG  HIS A  55     -16.524 -10.954   6.782  1.00 69.20           C  
ATOM    883  CD2 HIS A  55     -17.436 -11.019   5.763  1.00 69.20           C  
ATOM    884  HD2 HIS A  55     -17.415 -10.425   4.861  1.00 69.20           H  
ATOM    885  ND1 HIS A  55     -16.917 -11.860   7.742  1.00 69.20           N  
ATOM    886  HD1 HIS A  55     -16.460 -12.029   8.626  1.00 69.20           H  
ATOM    887  CE1 HIS A  55     -18.039 -12.455   7.305  1.00 69.20           C  
ATOM    888  HE1 HIS A  55     -18.581 -13.213   7.850  1.00 69.20           H  
ATOM    889  NE2 HIS A  55     -18.402 -11.972   6.101  1.00 69.20           N  
ATOM    890  N   GLU A  56     -15.354  -8.695   9.863  1.00 62.57           N  
ATOM    891  H   GLU A  56     -14.372  -8.634   9.638  1.00 62.57           H  
ATOM    892  CA  GLU A  56     -15.731  -8.784  11.283  1.00 62.57           C  
ATOM    893  HA  GLU A  56     -16.565  -9.478  11.385  1.00 62.57           H  
ATOM    894  C   GLU A  56     -16.234  -7.451  11.856  1.00 62.57           C  
ATOM    895  CB  GLU A  56     -14.565  -9.331  12.124  1.00 62.57           C  
ATOM    896  HB2 GLU A  56     -14.825  -9.243  13.179  1.00 62.57           H  
ATOM    897  HB3 GLU A  56     -13.680  -8.721  11.947  1.00 62.57           H  
ATOM    898  O   GLU A  56     -17.146  -7.452  12.684  1.00 62.57           O  
ATOM    899  CG  GLU A  56     -14.225 -10.804  11.833  1.00 62.57           C  
ATOM    900  HG2 GLU A  56     -13.843 -10.875  10.815  1.00 62.57           H  
ATOM    901  HG3 GLU A  56     -13.424 -11.110  12.506  1.00 62.57           H  
ATOM    902  CD  GLU A  56     -15.417 -11.774  12.005  1.00 62.57           C  
ATOM    903  OE1 GLU A  56     -15.622 -12.613  11.099  1.00 62.57           O  
ATOM    904  OE2 GLU A  56     -16.207 -11.675  12.983  1.00 62.57           O  
ATOM    905  N   ALA A  57     -15.740  -6.309  11.360  1.00 58.69           N  
ATOM    906  H   ALA A  57     -14.951  -6.367  10.733  1.00 58.69           H  
ATOM    907  CA  ALA A  57     -16.130  -4.983  11.859  1.00 58.69           C  
ATOM    908  HA  ALA A  57     -15.872  -4.929  12.916  1.00 58.69           H  
ATOM    909  C   ALA A  57     -17.642  -4.684  11.750  1.00 58.69           C  
ATOM    910  CB  ALA A  57     -15.303  -3.931  11.111  1.00 58.69           C  
ATOM    911  HB1 ALA A  57     -14.241  -4.128  11.254  1.00 58.69           H  
ATOM    912  HB2 ALA A  57     -15.530  -2.940  11.503  1.00 58.69           H  
ATOM    913  HB3 ALA A  57     -15.533  -3.959  10.046  1.00 58.69           H  
ATOM    914  O   ALA A  57     -18.158  -3.808  12.442  1.00 58.69           O  
ATOM    915  N   LYS A  58     -18.391  -5.428  10.922  1.00 58.07           N  
ATOM    916  H   LYS A  58     -17.927  -6.177  10.429  1.00 58.07           H  
ATOM    917  CA  LYS A  58     -19.851  -5.274  10.807  1.00 58.07           C  
ATOM    918  HA  LYS A  58     -20.074  -4.211  10.724  1.00 58.07           H  
ATOM    919  C   LYS A  58     -20.632  -5.731  12.042  1.00 58.07           C  
ATOM    920  CB  LYS A  58     -20.368  -5.987   9.552  1.00 58.07           C  
ATOM    921  HB2 LYS A  58     -20.009  -7.017   9.542  1.00 58.07           H  
ATOM    922  HB3 LYS A  58     -21.458  -6.001   9.574  1.00 58.07           H  
ATOM    923  O   LYS A  58     -21.841  -5.508  12.076  1.00 58.07           O  
ATOM    924  CG  LYS A  58     -19.923  -5.263   8.279  1.00 58.07           C  
ATOM    925  HG2 LYS A  58     -18.838  -5.322   8.184  1.00 58.07           H  
ATOM    926  HG3 LYS A  58     -20.220  -4.216   8.333  1.00 58.07           H  
ATOM    927  CD  LYS A  58     -20.580  -5.910   7.060  1.00 58.07           C  
ATOM    928  HD2 LYS A  58     -20.291  -6.960   7.021  1.00 58.07           H  
ATOM    929  HD3 LYS A  58     -21.664  -5.834   7.148  1.00 58.07           H  
ATOM    930  CE  LYS A  58     -20.103  -5.192   5.798  1.00 58.07           C  
ATOM    931  HE2 LYS A  58     -20.410  -4.147   5.851  1.00 58.07           H  
ATOM    932  HE3 LYS A  58     -19.014  -5.219   5.784  1.00 58.07           H  
ATOM    933  NZ  LYS A  58     -20.648  -5.843   4.583  1.00 58.07           N  
ATOM    934  HZ1 LYS A  58     -20.344  -6.805   4.553  1.00 58.07           H  
ATOM    935  HZ2 LYS A  58     -20.311  -5.372   3.755  1.00 58.07           H  
ATOM    936  HZ3 LYS A  58     -21.657  -5.820   4.596  1.00 58.07           H  
ATOM    937  N   LYS A  59     -19.996  -6.368  13.031  1.00 57.87           N  
ATOM    938  H   LYS A  59     -19.004  -6.539  12.949  1.00 57.87           H  
ATOM    939  CA  LYS A  59     -20.702  -6.838  14.230  1.00 57.87           C  
ATOM    940  HA  LYS A  59     -21.727  -7.082  13.951  1.00 57.87           H  
ATOM    941  C   LYS A  59     -20.896  -5.777  15.319  1.00 57.87           C  
ATOM    942  CB  LYS A  59     -20.073  -8.137  14.750  1.00 57.87           C  
ATOM    943  HB2 LYS A  59     -20.497  -8.369  15.726  1.00 57.87           H  
ATOM    944  HB3 LYS A  59     -18.997  -8.005  14.864  1.00 57.87           H  
ATOM    945  O   LYS A  59     -21.769  -5.996  16.147  1.00 57.87           O  
ATOM    946  CG  LYS A  59     -20.374  -9.301  13.789  1.00 57.87           C  
ATOM    947  HG2 LYS A  59     -21.451  -9.400  13.659  1.00 57.87           H  
ATOM    948  HG3 LYS A  59     -19.913  -9.102  12.822  1.00 57.87           H  
ATOM    949  CD  LYS A  59     -19.813 -10.604  14.354  1.00 57.87           C  
ATOM    950  HD2 LYS A  59     -20.307 -10.851  15.294  1.00 57.87           H  
ATOM    951  HD3 LYS A  59     -18.753 -10.441  14.551  1.00 57.87           H  
ATOM    952  CE  LYS A  59     -19.976 -11.753  13.355  1.00 57.87           C  
ATOM    953  HE2 LYS A  59     -19.935 -11.335  12.349  1.00 57.87           H  
ATOM    954  HE3 LYS A  59     -20.946 -12.227  13.501  1.00 57.87           H  
ATOM    955  NZ  LYS A  59     -18.865 -12.722  13.516  1.00 57.87           N  
ATOM    956  HZ1 LYS A  59     -18.901 -13.475  12.844  1.00 57.87           H  
ATOM    957  HZ2 LYS A  59     -18.804 -13.077  14.460  1.00 57.87           H  
ATOM    958  HZ3 LYS A  59     -17.981 -12.266  13.342  1.00 57.87           H  
ATOM    959  N   ASP A  60     -20.224  -4.619  15.267  1.00 59.82           N  
ATOM    960  H   ASP A  60     -19.517  -4.493  14.556  1.00 59.82           H  
ATOM    961  CA  ASP A  60     -20.335  -3.595  16.322  1.00 59.82           C  
ATOM    962  HA  ASP A  60     -21.157  -3.860  16.986  1.00 59.82           H  
ATOM    963  C   ASP A  60     -20.628  -2.174  15.789  1.00 59.82           C  
ATOM    964  CB  ASP A  60     -19.085  -3.619  17.214  1.00 59.82           C  
ATOM    965  HB2 ASP A  60     -19.056  -2.701  17.803  1.00 59.82           H  
ATOM    966  HB3 ASP A  60     -18.190  -3.652  16.594  1.00 59.82           H  
ATOM    967  O   ASP A  60     -19.708  -1.422  15.450  1.00 59.82           O  
ATOM    968  CG  ASP A  60     -19.106  -4.794  18.197  1.00 59.82           C  
ATOM    969  OD1 ASP A  60     -20.172  -5.014  18.810  1.00 59.82           O  
ATOM    970  OD2 ASP A  60     -18.044  -5.432  18.347  1.00 59.82           O  
ATOM    971  N   PRO A  61     -21.905  -1.737  15.756  1.00 59.98           N  
ATOM    972  CA  PRO A  61     -22.274  -0.381  15.335  1.00 59.98           C  
ATOM    973  HA  PRO A  61     -21.860  -0.188  14.345  1.00 59.98           H  
ATOM    974  C   PRO A  61     -21.756   0.718  16.278  1.00 59.98           C  
ATOM    975  CB  PRO A  61     -23.805  -0.389  15.245  1.00 59.98           C  
ATOM    976  HB2 PRO A  61     -24.240   0.573  15.515  1.00 59.98           H  
ATOM    977  HB3 PRO A  61     -24.104  -0.668  14.235  1.00 59.98           H  
ATOM    978  O   PRO A  61     -21.652   1.872  15.864  1.00 59.98           O  
ATOM    979  CG  PRO A  61     -24.225  -1.490  16.216  1.00 59.98           C  
ATOM    980  HG2 PRO A  61     -24.265  -1.088  17.228  1.00 59.98           H  
ATOM    981  HG3 PRO A  61     -25.184  -1.931  15.942  1.00 59.98           H  
ATOM    982  CD  PRO A  61     -23.090  -2.503  16.118  1.00 59.98           C  
ATOM    983  HD2 PRO A  61     -22.981  -3.002  17.081  1.00 59.98           H  
ATOM    984  HD3 PRO A  61     -23.303  -3.233  15.338  1.00 59.98           H  
ATOM    985  N   GLU A  62     -21.380   0.387  17.515  1.00 60.05           N  
ATOM    986  H   GLU A  62     -21.491  -0.569  17.823  1.00 60.05           H  
ATOM    987  CA  GLU A  62     -20.857   1.363  18.482  1.00 60.05           C  
ATOM    988  HA  GLU A  62     -21.514   2.233  18.487  1.00 60.05           H  
ATOM    989  C   GLU A  62     -19.458   1.890  18.108  1.00 60.05           C  
ATOM    990  CB  GLU A  62     -20.881   0.766  19.898  1.00 60.05           C  
ATOM    991  HB2 GLU A  62     -20.467   1.506  20.583  1.00 60.05           H  
ATOM    992  HB3 GLU A  62     -20.259  -0.129  19.925  1.00 60.05           H  
ATOM    993  O   GLU A  62     -19.089   3.000  18.491  1.00 60.05           O  
ATOM    994  CG  GLU A  62     -22.316   0.425  20.344  1.00 60.05           C  
ATOM    995  HG2 GLU A  62     -22.672  -0.435  19.777  1.00 60.05           H  
ATOM    996  HG3 GLU A  62     -22.959   1.272  20.104  1.00 60.05           H  
ATOM    997  CD  GLU A  62     -22.430   0.126  21.847  1.00 60.05           C  
ATOM    998  OE1 GLU A  62     -23.548   0.322  22.377  1.00 60.05           O  
ATOM    999  OE2 GLU A  62     -21.411  -0.271  22.453  1.00 60.05           O  
ATOM   1000  N   HIS A  63     -18.709   1.164  17.270  1.00 59.60           N  
ATOM   1001  H   HIS A  63     -19.064   0.271  16.960  1.00 59.60           H  
ATOM   1002  CA  HIS A  63     -17.393   1.592  16.775  1.00 59.60           C  
ATOM   1003  HA  HIS A  63     -16.951   2.267  17.508  1.00 59.60           H  
ATOM   1004  C   HIS A  63     -17.457   2.387  15.457  1.00 59.60           C  
ATOM   1005  CB  HIS A  63     -16.474   0.366  16.688  1.00 59.60           C  
ATOM   1006  HB2 HIS A  63     -15.576   0.630  16.129  1.00 59.60           H  
ATOM   1007  HB3 HIS A  63     -16.976  -0.441  16.155  1.00 59.60           H  
ATOM   1008  O   HIS A  63     -16.451   2.944  15.008  1.00 59.60           O  
ATOM   1009  CG  HIS A  63     -16.049  -0.112  18.055  1.00 59.60           C  
ATOM   1010  CD2 HIS A  63     -14.924   0.275  18.731  1.00 59.60           C  
ATOM   1011  HD2 HIS A  63     -14.164   0.948  18.360  1.00 59.60           H  
ATOM   1012  ND1 HIS A  63     -16.743  -0.965  18.884  1.00 59.60           N  
ATOM   1013  HD1 HIS A  63     -17.573  -1.493  18.654  1.00 59.60           H  
ATOM   1014  CE1 HIS A  63     -16.054  -1.081  20.032  1.00 59.60           C  
ATOM   1015  HE1 HIS A  63     -16.344  -1.707  20.863  1.00 59.60           H  
ATOM   1016  NE2 HIS A  63     -14.939  -0.331  19.990  1.00 59.60           N  
ATOM   1017  N   ALA A  64     -18.642   2.512  14.848  1.00 59.35           N  
ATOM   1018  H   ALA A  64     -19.444   2.078  15.283  1.00 59.35           H  
ATOM   1019  CA  ALA A  64     -18.807   3.060  13.502  1.00 59.35           C  
ATOM   1020  HA  ALA A  64     -18.171   2.490  12.825  1.00 59.35           H  
ATOM   1021  C   ALA A  64     -18.406   4.542  13.360  1.00 59.35           C  
ATOM   1022  CB  ALA A  64     -20.266   2.848  13.083  1.00 59.35           C  
ATOM   1023  HB1 ALA A  64     -20.403   3.177  12.053  1.00 59.35           H  
ATOM   1024  HB2 ALA A  64     -20.929   3.416  13.736  1.00 59.35           H  
ATOM   1025  HB3 ALA A  64     -20.518   1.790  13.152  1.00 59.35           H  
ATOM   1026  O   ALA A  64     -18.066   4.977  12.260  1.00 59.35           O  
ATOM   1027  N   HIS A  65     -18.444   5.338  14.436  1.00 66.72           N  
ATOM   1028  H   HIS A  65     -18.732   4.943  15.320  1.00 66.72           H  
ATOM   1029  CA  HIS A  65     -18.131   6.768  14.337  1.00 66.72           C  
ATOM   1030  HA  HIS A  65     -18.605   7.154  13.435  1.00 66.72           H  
ATOM   1031  C   HIS A  65     -16.627   7.036  14.181  1.00 66.72           C  
ATOM   1032  CB  HIS A  65     -18.727   7.532  15.525  1.00 66.72           C  
ATOM   1033  HB2 HIS A  65     -19.760   7.216  15.673  1.00 66.72           H  
ATOM   1034  HB3 HIS A  65     -18.167   7.302  16.432  1.00 66.72           H  
ATOM   1035  O   HIS A  65     -16.235   7.827  13.326  1.00 66.72           O  
ATOM   1036  CG  HIS A  65     -18.723   9.023  15.289  1.00 66.72           C  
ATOM   1037  CD2 HIS A  65     -17.868   9.944  15.833  1.00 66.72           C  
ATOM   1038  HD2 HIS A  65     -17.068   9.740  16.529  1.00 66.72           H  
ATOM   1039  ND1 HIS A  65     -19.563   9.707  14.439  1.00 66.72           N  
ATOM   1040  HD1 HIS A  65     -20.318   9.311  13.898  1.00 66.72           H  
ATOM   1041  CE1 HIS A  65     -19.223  11.007  14.471  1.00 66.72           C  
ATOM   1042  HE1 HIS A  65     -19.704  11.795  13.912  1.00 66.72           H  
ATOM   1043  NE2 HIS A  65     -18.203  11.199  15.317  1.00 66.72           N  
ATOM   1044  N   LYS A  66     -15.781   6.342  14.954  1.00 66.00           N  
ATOM   1045  H   LYS A  66     -16.161   5.639  15.571  1.00 66.00           H  
ATOM   1046  CA  LYS A  66     -14.317   6.465  14.840  1.00 66.00           C  
ATOM   1047  HA  LYS A  66     -14.043   7.519  14.792  1.00 66.00           H  
ATOM   1048  C   LYS A  66     -13.802   5.854  13.535  1.00 66.00           C  
ATOM   1049  CB  LYS A  66     -13.624   5.833  16.055  1.00 66.00           C  
ATOM   1050  HB2 LYS A  66     -13.943   4.796  16.159  1.00 66.00           H  
ATOM   1051  HB3 LYS A  66     -12.548   5.841  15.878  1.00 66.00           H  
ATOM   1052  O   LYS A  66     -12.925   6.434  12.902  1.00 66.00           O  
ATOM   1053  CG  LYS A  66     -13.918   6.602  17.353  1.00 66.00           C  
ATOM   1054  HG2 LYS A  66     -13.620   7.644  17.230  1.00 66.00           H  
ATOM   1055  HG3 LYS A  66     -14.984   6.560  17.574  1.00 66.00           H  
ATOM   1056  CD  LYS A  66     -13.135   5.985  18.516  1.00 66.00           C  
ATOM   1057  HD2 LYS A  66     -13.439   4.945  18.634  1.00 66.00           H  
ATOM   1058  HD3 LYS A  66     -12.072   6.014  18.278  1.00 66.00           H  
ATOM   1059  CE  LYS A  66     -13.394   6.752  19.816  1.00 66.00           C  
ATOM   1060  HE2 LYS A  66     -13.110   7.794  19.664  1.00 66.00           H  
ATOM   1061  HE3 LYS A  66     -14.461   6.716  20.036  1.00 66.00           H  
ATOM   1062  NZ  LYS A  66     -12.615   6.162  20.932  1.00 66.00           N  
ATOM   1063  HZ1 LYS A  66     -12.772   6.667  21.792  1.00 66.00           H  
ATOM   1064  HZ2 LYS A  66     -11.629   6.179  20.712  1.00 66.00           H  
ATOM   1065  HZ3 LYS A  66     -12.883   5.198  21.068  1.00 66.00           H  
ATOM   1066  N   HIS A  67     -14.432   4.765  13.084  1.00 68.49           N  
ATOM   1067  H   HIS A  67     -15.114   4.320  13.682  1.00 68.49           H  
ATOM   1068  CA  HIS A  67     -14.052   4.079  11.850  1.00 68.49           C  
ATOM   1069  HA  HIS A  67     -13.014   3.759  11.946  1.00 68.49           H  
ATOM   1070  C   HIS A  67     -14.140   4.978  10.615  1.00 68.49           C  
ATOM   1071  CB  HIS A  67     -14.930   2.836  11.664  1.00 68.49           C  
ATOM   1072  HB2 HIS A  67     -15.023   2.317  12.618  1.00 68.49           H  
ATOM   1073  HB3 HIS A  67     -15.928   3.130  11.339  1.00 68.49           H  
ATOM   1074  O   HIS A  67     -13.267   4.912   9.763  1.00 68.49           O  
ATOM   1075  CG  HIS A  67     -14.342   1.861  10.674  1.00 68.49           C  
ATOM   1076  CD2 HIS A  67     -14.715   1.650   9.370  1.00 68.49           C  
ATOM   1077  HD2 HIS A  67     -15.490   2.175   8.833  1.00 68.49           H  
ATOM   1078  ND1 HIS A  67     -13.287   1.016  10.933  1.00 68.49           N  
ATOM   1079  HD1 HIS A  67     -12.733   0.989  11.777  1.00 68.49           H  
ATOM   1080  CE1 HIS A  67     -13.046   0.297   9.827  1.00 68.49           C  
ATOM   1081  HE1 HIS A  67     -12.263  -0.441   9.733  1.00 68.49           H  
ATOM   1082  NE2 HIS A  67     -13.904   0.631   8.850  1.00 68.49           N  
ATOM   1083  N   LYS A  68     -15.146   5.861  10.525  1.00 72.81           N  
ATOM   1084  H   LYS A  68     -15.838   5.881  11.261  1.00 72.81           H  
ATOM   1085  CA  LYS A  68     -15.282   6.769   9.373  1.00 72.81           C  
ATOM   1086  HA  LYS A  68     -15.253   6.183   8.455  1.00 72.81           H  
ATOM   1087  C   LYS A  68     -14.115   7.748   9.251  1.00 72.81           C  
ATOM   1088  CB  LYS A  68     -16.608   7.534   9.440  1.00 72.81           C  
ATOM   1089  HB2 LYS A  68     -16.578   8.342   8.710  1.00 72.81           H  
ATOM   1090  HB3 LYS A  68     -16.733   7.967  10.432  1.00 72.81           H  
ATOM   1091  O   LYS A  68     -13.622   7.956   8.152  1.00 72.81           O  
ATOM   1092  CG  LYS A  68     -17.793   6.622   9.106  1.00 72.81           C  
ATOM   1093  HG2 LYS A  68     -17.650   6.196   8.113  1.00 72.81           H  
ATOM   1094  HG3 LYS A  68     -17.854   5.811   9.831  1.00 72.81           H  
ATOM   1095  CD  LYS A  68     -19.091   7.430   9.126  1.00 72.81           C  
ATOM   1096  HD2 LYS A  68     -19.015   8.232   8.391  1.00 72.81           H  
ATOM   1097  HD3 LYS A  68     -19.232   7.861  10.118  1.00 72.81           H  
ATOM   1098  CE  LYS A  68     -20.262   6.511   8.781  1.00 72.81           C  
ATOM   1099  HE2 LYS A  68     -20.360   5.763   9.569  1.00 72.81           H  
ATOM   1100  HE3 LYS A  68     -20.021   5.990   7.854  1.00 72.81           H  
ATOM   1101  NZ  LYS A  68     -21.513   7.289   8.623  1.00 72.81           N  
ATOM   1102  HZ1 LYS A  68     -22.279   6.676   8.381  1.00 72.81           H  
ATOM   1103  HZ2 LYS A  68     -21.393   7.969   7.886  1.00 72.81           H  
ATOM   1104  HZ3 LYS A  68     -21.730   7.777   9.480  1.00 72.81           H  
ATOM   1105  N   ILE A  69     -13.658   8.319  10.366  1.00 78.14           N  
ATOM   1106  H   ILE A  69     -14.064   8.044  11.250  1.00 78.14           H  
ATOM   1107  CA  ILE A  69     -12.547   9.283  10.362  1.00 78.14           C  
ATOM   1108  HA  ILE A  69     -12.726  10.023   9.582  1.00 78.14           H  
ATOM   1109  C   ILE A  69     -11.235   8.571  10.013  1.00 78.14           C  
ATOM   1110  CB  ILE A  69     -12.460  10.017  11.721  1.00 78.14           C  
ATOM   1111  HB  ILE A  69     -12.305   9.274  12.503  1.00 78.14           H  
ATOM   1112  O   ILE A  69     -10.451   9.062   9.205  1.00 78.14           O  
ATOM   1113  CG1 ILE A  69     -13.778  10.775  12.017  1.00 78.14           C  
ATOM   1114 HG12 ILE A  69     -13.924  11.554  11.269  1.00 78.14           H  
ATOM   1115 HG13 ILE A  69     -14.618  10.084  11.949  1.00 78.14           H  
ATOM   1116  CG2 ILE A  69     -11.262  10.988  11.732  1.00 78.14           C  
ATOM   1117 HG21 ILE A  69     -11.185  11.497  12.693  1.00 78.14           H  
ATOM   1118 HG22 ILE A  69     -11.373  11.724  10.937  1.00 78.14           H  
ATOM   1119 HG23 ILE A  69     -10.329  10.445  11.581  1.00 78.14           H  
ATOM   1120  CD1 ILE A  69     -13.842  11.406  13.414  1.00 78.14           C  
ATOM   1121 HD11 ILE A  69     -14.849  11.785  13.589  1.00 78.14           H  
ATOM   1122 HD12 ILE A  69     -13.611  10.656  14.171  1.00 78.14           H  
ATOM   1123 HD13 ILE A  69     -13.143  12.238  13.492  1.00 78.14           H  
ATOM   1124  N   GLU A  70     -11.001   7.393  10.591  1.00 78.43           N  
ATOM   1125  H   GLU A  70     -11.665   7.029  11.259  1.00 78.43           H  
ATOM   1126  CA  GLU A  70      -9.811   6.589  10.296  1.00 78.43           C  
ATOM   1127  HA  GLU A  70      -8.918   7.202  10.416  1.00 78.43           H  
ATOM   1128  C   GLU A  70      -9.809   6.075   8.852  1.00 78.43           C  
ATOM   1129  CB  GLU A  70      -9.732   5.416  11.279  1.00 78.43           C  
ATOM   1130  HB2 GLU A  70      -8.963   4.723  10.939  1.00 78.43           H  
ATOM   1131  HB3 GLU A  70     -10.691   4.897  11.289  1.00 78.43           H  
ATOM   1132  O   GLU A  70      -8.773   6.117   8.189  1.00 78.43           O  
ATOM   1133  CG  GLU A  70      -9.377   5.886  12.699  1.00 78.43           C  
ATOM   1134  HG2 GLU A  70      -8.370   6.304  12.687  1.00 78.43           H  
ATOM   1135  HG3 GLU A  70     -10.062   6.681  12.996  1.00 78.43           H  
ATOM   1136  CD  GLU A  70      -9.450   4.762  13.743  1.00 78.43           C  
ATOM   1137  OE1 GLU A  70      -9.401   5.104  14.950  1.00 78.43           O  
ATOM   1138  OE2 GLU A  70      -9.593   3.582  13.351  1.00 78.43           O  
ATOM   1139  N   GLU A  71     -10.965   5.649   8.338  1.00 74.07           N  
ATOM   1140  H   GLU A  71     -11.775   5.597   8.939  1.00 74.07           H  
ATOM   1141  CA  GLU A  71     -11.123   5.210   6.952  1.00 74.07           C  
ATOM   1142  HA  GLU A  71     -10.365   4.453   6.751  1.00 74.07           H  
ATOM   1143  C   GLU A  71     -10.872   6.362   5.972  1.00 74.07           C  
ATOM   1144  CB  GLU A  71     -12.506   4.557   6.756  1.00 74.07           C  
ATOM   1145  HB2 GLU A  71     -12.605   3.747   7.477  1.00 74.07           H  
ATOM   1146  HB3 GLU A  71     -13.290   5.292   6.937  1.00 74.07           H  
ATOM   1147  O   GLU A  71     -10.191   6.157   4.970  1.00 74.07           O  
ATOM   1148  CG  GLU A  71     -12.677   3.964   5.347  1.00 74.07           C  
ATOM   1149  HG2 GLU A  71     -11.785   3.383   5.111  1.00 74.07           H  
ATOM   1150  HG3 GLU A  71     -12.745   4.775   4.623  1.00 74.07           H  
ATOM   1151  CD  GLU A  71     -13.907   3.051   5.187  1.00 74.07           C  
ATOM   1152  OE1 GLU A  71     -13.829   2.143   4.313  1.00 74.07           O  
ATOM   1153  OE2 GLU A  71     -14.911   3.214   5.913  1.00 74.07           O  
ATOM   1154  N   GLU A  72     -11.332   7.581   6.275  1.00 79.76           N  
ATOM   1155  H   GLU A  72     -11.919   7.691   7.089  1.00 79.76           H  
ATOM   1156  CA  GLU A  72     -11.036   8.772   5.470  1.00 79.76           C  
ATOM   1157  HA  GLU A  72     -11.302   8.570   4.432  1.00 79.76           H  
ATOM   1158  C   GLU A  72      -9.540   9.122   5.477  1.00 79.76           C  
ATOM   1159  CB  GLU A  72     -11.869   9.971   5.953  1.00 79.76           C  
ATOM   1160  HB2 GLU A  72     -11.847  10.019   7.041  1.00 79.76           H  
ATOM   1161  HB3 GLU A  72     -11.421  10.884   5.559  1.00 79.76           H  
ATOM   1162  O   GLU A  72      -8.972   9.387   4.414  1.00 79.76           O  
ATOM   1163  CG  GLU A  72     -13.324   9.903   5.459  1.00 79.76           C  
ATOM   1164  HG2 GLU A  72     -13.314   9.895   4.369  1.00 79.76           H  
ATOM   1165  HG3 GLU A  72     -13.777   8.967   5.784  1.00 79.76           H  
ATOM   1166  CD  GLU A  72     -14.194  11.082   5.934  1.00 79.76           C  
ATOM   1167  OE1 GLU A  72     -15.403  11.072   5.596  1.00 79.76           O  
ATOM   1168  OE2 GLU A  72     -13.669  11.997   6.610  1.00 79.76           O  
ATOM   1169  N   ILE A  73      -8.870   9.066   6.635  1.00 82.69           N  
ATOM   1170  H   ILE A  73      -9.392   8.852   7.473  1.00 82.69           H  
ATOM   1171  CA  ILE A  73      -7.418   9.302   6.735  1.00 82.69           C  
ATOM   1172  HA  ILE A  73      -7.189  10.260   6.269  1.00 82.69           H  
ATOM   1173  C   ILE A  73      -6.647   8.231   5.956  1.00 82.69           C  
ATOM   1174  CB  ILE A  73      -6.968   9.363   8.214  1.00 82.69           C  
ATOM   1175  HB  ILE A  73      -7.345   8.478   8.727  1.00 82.69           H  
ATOM   1176  O   ILE A  73      -5.737   8.555   5.189  1.00 82.69           O  
ATOM   1177  CG1 ILE A  73      -7.544  10.623   8.900  1.00 82.69           C  
ATOM   1178 HG12 ILE A  73      -8.604  10.720   8.665  1.00 82.69           H  
ATOM   1179 HG13 ILE A  73      -7.045  11.510   8.510  1.00 82.69           H  
ATOM   1180  CG2 ILE A  73      -5.428   9.375   8.331  1.00 82.69           C  
ATOM   1181 HG21 ILE A  73      -5.016  10.218   7.776  1.00 82.69           H  
ATOM   1182 HG22 ILE A  73      -5.006   8.449   7.941  1.00 82.69           H  
ATOM   1183 HG23 ILE A  73      -5.123   9.445   9.375  1.00 82.69           H  
ATOM   1184  CD1 ILE A  73      -7.412  10.608  10.429  1.00 82.69           C  
ATOM   1185 HD11 ILE A  73      -7.850   9.694  10.829  1.00 82.69           H  
ATOM   1186 HD12 ILE A  73      -6.367  10.679  10.731  1.00 82.69           H  
ATOM   1187 HD13 ILE A  73      -7.948  11.464  10.841  1.00 82.69           H  
ATOM   1188  N   ALA A  74      -7.016   6.959   6.113  1.00 82.71           N  
ATOM   1189  H   ALA A  74      -7.760   6.749   6.764  1.00 82.71           H  
ATOM   1190  CA  ALA A  74      -6.387   5.852   5.406  1.00 82.71           C  
ATOM   1191  HA  ALA A  74      -5.313   5.889   5.585  1.00 82.71           H  
ATOM   1192  C   ALA A  74      -6.611   5.948   3.890  1.00 82.71           C  
ATOM   1193  CB  ALA A  74      -6.929   4.538   5.978  1.00 82.71           C  
ATOM   1194  HB1 ALA A  74      -8.006   4.479   5.826  1.00 82.71           H  
ATOM   1195  HB2 ALA A  74      -6.447   3.695   5.482  1.00 82.71           H  
ATOM   1196  HB3 ALA A  74      -6.719   4.489   7.046  1.00 82.71           H  
ATOM   1197  O   ALA A  74      -5.676   5.742   3.115  1.00 82.71           O  
ATOM   1198  N   ALA A  75      -7.820   6.315   3.457  1.00 81.76           N  
ATOM   1199  H   ALA A  75      -8.557   6.448   4.135  1.00 81.76           H  
ATOM   1200  CA  ALA A  75      -8.137   6.535   2.052  1.00 81.76           C  
ATOM   1201  HA  ALA A  75      -7.872   5.639   1.491  1.00 81.76           H  
ATOM   1202  C   ALA A  75      -7.325   7.703   1.472  1.00 81.76           C  
ATOM   1203  CB  ALA A  75      -9.645   6.766   1.904  1.00 81.76           C  
ATOM   1204  HB1 ALA A  75     -10.190   5.895   2.268  1.00 81.76           H  
ATOM   1205  HB2 ALA A  75      -9.890   6.926   0.854  1.00 81.76           H  
ATOM   1206  HB3 ALA A  75      -9.949   7.640   2.480  1.00 81.76           H  
ATOM   1207  O   ALA A  75      -6.743   7.562   0.397  1.00 81.76           O  
ATOM   1208  N   ALA A  76      -7.218   8.823   2.192  1.00 85.63           N  
ATOM   1209  H   ALA A  76      -7.734   8.897   3.057  1.00 85.63           H  
ATOM   1210  CA  ALA A  76      -6.404   9.964   1.779  1.00 85.63           C  
ATOM   1211  HA  ALA A  76      -6.730  10.282   0.788  1.00 85.63           H  
ATOM   1212  C   ALA A  76      -4.913   9.599   1.682  1.00 85.63           C  
ATOM   1213  CB  ALA A  76      -6.641  11.119   2.757  1.00 85.63           C  
ATOM   1214  HB1 ALA A  76      -7.699  11.381   2.770  1.00 85.63           H  
ATOM   1215  HB2 ALA A  76      -6.338  10.828   3.763  1.00 85.63           H  
ATOM   1216  HB3 ALA A  76      -6.064  11.990   2.446  1.00 85.63           H  
ATOM   1217  O   ALA A  76      -4.266   9.932   0.689  1.00 85.63           O  
ATOM   1218  N   ALA A  77      -4.376   8.861   2.659  1.00 85.00           N  
ATOM   1219  H   ALA A  77      -4.942   8.646   3.467  1.00 85.00           H  
ATOM   1220  CA  ALA A  77      -2.998   8.375   2.628  1.00 85.00           C  
ATOM   1221  HA  ALA A  77      -2.331   9.226   2.499  1.00 85.00           H  
ATOM   1222  C   ALA A  77      -2.753   7.414   1.451  1.00 85.00           C  
ATOM   1223  CB  ALA A  77      -2.681   7.715   3.975  1.00 85.00           C  
ATOM   1224  HB1 ALA A  77      -1.644   7.380   3.985  1.00 85.00           H  
ATOM   1225  HB2 ALA A  77      -3.335   6.859   4.139  1.00 85.00           H  
ATOM   1226  HB3 ALA A  77      -2.830   8.434   4.781  1.00 85.00           H  
ATOM   1227  O   ALA A  77      -1.743   7.538   0.759  1.00 85.00           O  
ATOM   1228  N   ALA A  78      -3.690   6.502   1.174  1.00 82.31           N  
ATOM   1229  H   ALA A  78      -4.481   6.424   1.796  1.00 82.31           H  
ATOM   1230  CA  ALA A  78      -3.601   5.567   0.055  1.00 82.31           C  
ATOM   1231  HA  ALA A  78      -2.639   5.056   0.110  1.00 82.31           H  
ATOM   1232  C   ALA A  78      -3.671   6.271  -1.311  1.00 82.31           C  
ATOM   1233  CB  ALA A  78      -4.707   4.517   0.205  1.00 82.31           C  
ATOM   1234  HB1 ALA A  78      -4.598   4.000   1.158  1.00 82.31           H  
ATOM   1235  HB2 ALA A  78      -4.632   3.791  -0.605  1.00 82.31           H  
ATOM   1236  HB3 ALA A  78      -5.686   4.995   0.170  1.00 82.31           H  
ATOM   1237  O   ALA A  78      -2.885   5.949  -2.202  1.00 82.31           O  
ATOM   1238  N   VAL A  79      -4.563   7.256  -1.477  1.00 81.06           N  
ATOM   1239  H   VAL A  79      -5.204   7.451  -0.722  1.00 81.06           H  
ATOM   1240  CA  VAL A  79      -4.645   8.078  -2.698  1.00 81.06           C  
ATOM   1241  HA  VAL A  79      -4.678   7.416  -3.564  1.00 81.06           H  
ATOM   1242  C   VAL A  79      -3.400   8.949  -2.855  1.00 81.06           C  
ATOM   1243  CB  VAL A  79      -5.926   8.939  -2.709  1.00 81.06           C  
ATOM   1244  HB  VAL A  79      -6.001   9.485  -1.769  1.00 81.06           H  
ATOM   1245  O   VAL A  79      -2.869   9.040  -3.957  1.00 81.06           O  
ATOM   1246  CG1 VAL A  79      -5.949   9.953  -3.864  1.00 81.06           C  
ATOM   1247 HG11 VAL A  79      -5.793   9.443  -4.815  1.00 81.06           H  
ATOM   1248 HG12 VAL A  79      -5.172  10.704  -3.726  1.00 81.06           H  
ATOM   1249 HG13 VAL A  79      -6.909  10.469  -3.885  1.00 81.06           H  
ATOM   1250  CG2 VAL A  79      -7.169   8.055  -2.872  1.00 81.06           C  
ATOM   1251 HG21 VAL A  79      -8.068   8.667  -2.796  1.00 81.06           H  
ATOM   1252 HG22 VAL A  79      -7.153   7.556  -3.841  1.00 81.06           H  
ATOM   1253 HG23 VAL A  79      -7.205   7.299  -2.087  1.00 81.06           H  
ATOM   1254  N   GLY A  80      -2.896   9.547  -1.772  1.00 80.54           N  
ATOM   1255  H   GLY A  80      -3.393   9.458  -0.897  1.00 80.54           H  
ATOM   1256  CA  GLY A  80      -1.675  10.353  -1.783  1.00 80.54           C  
ATOM   1257  HA2 GLY A  80      -1.516  10.765  -0.787  1.00 80.54           H  
ATOM   1258  HA3 GLY A  80      -1.784  11.176  -2.489  1.00 80.54           H  
ATOM   1259  C   GLY A  80      -0.447   9.532  -2.174  1.00 80.54           C  
ATOM   1260  O   GLY A  80       0.260   9.895  -3.109  1.00 80.54           O  
ATOM   1261  N   ALA A  81      -0.230   8.386  -1.524  1.00 74.88           N  
ATOM   1262  H   ALA A  81      -0.842   8.133  -0.761  1.00 74.88           H  
ATOM   1263  CA  ALA A  81       0.893   7.500  -1.825  1.00 74.88           C  
ATOM   1264  HA  ALA A  81       1.813   8.085  -1.818  1.00 74.88           H  
ATOM   1265  C   ALA A  81       0.768   6.862  -3.216  1.00 74.88           C  
ATOM   1266  CB  ALA A  81       0.985   6.438  -0.723  1.00 74.88           C  
ATOM   1267  HB1 ALA A  81       0.074   5.840  -0.698  1.00 74.88           H  
ATOM   1268  HB2 ALA A  81       1.119   6.924   0.243  1.00 74.88           H  
ATOM   1269  HB3 ALA A  81       1.837   5.785  -0.913  1.00 74.88           H  
ATOM   1270  O   ALA A  81       1.731   6.849  -3.980  1.00 74.88           O  
ATOM   1271  N   GLY A  82      -0.424   6.371  -3.572  1.00 73.91           N  
ATOM   1272  H   GLY A  82      -1.180   6.399  -2.902  1.00 73.91           H  
ATOM   1273  CA  GLY A  82      -0.693   5.782  -4.881  1.00 73.91           C  
ATOM   1274  HA2 GLY A  82      -1.710   5.388  -4.884  1.00 73.91           H  
ATOM   1275  HA3 GLY A  82       0.008   4.968  -5.063  1.00 73.91           H  
ATOM   1276  C   GLY A  82      -0.570   6.798  -6.013  1.00 73.91           C  
ATOM   1277  O   GLY A  82       0.050   6.504  -7.028  1.00 73.91           O  
ATOM   1278  N   GLY A  83      -1.102   8.007  -5.829  1.00 73.30           N  
ATOM   1279  H   GLY A  83      -1.601   8.188  -4.969  1.00 73.30           H  
ATOM   1280  CA  GLY A  83      -1.014   9.105  -6.789  1.00 73.30           C  
ATOM   1281  HA2 GLY A  83      -1.644   9.924  -6.441  1.00 73.30           H  
ATOM   1282  HA3 GLY A  83      -1.377   8.770  -7.761  1.00 73.30           H  
ATOM   1283  C   GLY A  83       0.408   9.634  -6.952  1.00 73.30           C  
ATOM   1284  O   GLY A  83       0.844   9.842  -8.082  1.00 73.30           O  
ATOM   1285  N   PHE A  84       1.159   9.780  -5.855  1.00 64.89           N  
ATOM   1286  H   PHE A  84       0.742   9.632  -4.947  1.00 64.89           H  
ATOM   1287  CA  PHE A  84       2.567  10.179  -5.901  1.00 64.89           C  
ATOM   1288  HA  PHE A  84       2.649  11.097  -6.483  1.00 64.89           H  
ATOM   1289  C   PHE A  84       3.428   9.123  -6.608  1.00 64.89           C  
ATOM   1290  CB  PHE A  84       3.067  10.470  -4.480  1.00 64.89           C  
ATOM   1291  HB2 PHE A  84       3.063   9.550  -3.895  1.00 64.89           H  
ATOM   1292  HB3 PHE A  84       2.382  11.170  -4.002  1.00 64.89           H  
ATOM   1293  O   PHE A  84       4.174   9.453  -7.529  1.00 64.89           O  
ATOM   1294  CG  PHE A  84       4.451  11.082  -4.450  1.00 64.89           C  
ATOM   1295  CD1 PHE A  84       5.586  10.274  -4.254  1.00 64.89           C  
ATOM   1296  HD1 PHE A  84       5.482   9.208  -4.115  1.00 64.89           H  
ATOM   1297  CD2 PHE A  84       4.605  12.464  -4.669  1.00 64.89           C  
ATOM   1298  HD2 PHE A  84       3.738  13.086  -4.835  1.00 64.89           H  
ATOM   1299  CE1 PHE A  84       6.870  10.846  -4.284  1.00 64.89           C  
ATOM   1300  HE1 PHE A  84       7.744  10.220  -4.179  1.00 64.89           H  
ATOM   1301  CE2 PHE A  84       5.889  13.037  -4.693  1.00 64.89           C  
ATOM   1302  HE2 PHE A  84       6.009  14.094  -4.878  1.00 64.89           H  
ATOM   1303  CZ  PHE A  84       7.021  12.227  -4.502  1.00 64.89           C  
ATOM   1304  HZ  PHE A  84       8.011  12.656  -4.548  1.00 64.89           H  
ATOM   1305  N   ALA A  85       3.246   7.840  -6.275  1.00 64.71           N  
ATOM   1306  H   ALA A  85       2.636   7.613  -5.502  1.00 64.71           H  
ATOM   1307  CA  ALA A  85       3.923   6.748  -6.971  1.00 64.71           C  
ATOM   1308  HA  ALA A  85       4.998   6.919  -6.920  1.00 64.71           H  
ATOM   1309  C   ALA A  85       3.538   6.678  -8.461  1.00 64.71           C  
ATOM   1310  CB  ALA A  85       3.607   5.436  -6.245  1.00 64.71           C  
ATOM   1311  HB1 ALA A  85       4.137   4.617  -6.733  1.00 64.71           H  
ATOM   1312  HB2 ALA A  85       2.535   5.243  -6.270  1.00 64.71           H  
ATOM   1313  HB3 ALA A  85       3.936   5.503  -5.208  1.00 64.71           H  
ATOM   1314  O   ALA A  85       4.386   6.400  -9.308  1.00 64.71           O  
ATOM   1315  N   PHE A  86       2.278   6.959  -8.816  1.00 61.45           N  
ATOM   1316  H   PHE A  86       1.596   7.131  -8.090  1.00 61.45           H  
ATOM   1317  CA  PHE A  86       1.840   6.995 -10.215  1.00 61.45           C  
ATOM   1318  HA  PHE A  86       2.206   6.091 -10.701  1.00 61.45           H  
ATOM   1319  C   PHE A  86       2.423   8.192 -10.981  1.00 61.45           C  
ATOM   1320  CB  PHE A  86       0.307   6.991 -10.294  1.00 61.45           C  
ATOM   1321  HB2 PHE A  86      -0.067   8.015 -10.273  1.00 61.45           H  
ATOM   1322  HB3 PHE A  86      -0.103   6.481  -9.422  1.00 61.45           H  
ATOM   1323  O   PHE A  86       2.733   8.057 -12.166  1.00 61.45           O  
ATOM   1324  CG  PHE A  86      -0.235   6.256 -11.500  1.00 61.45           C  
ATOM   1325  CD1 PHE A  86      -0.536   6.938 -12.692  1.00 61.45           C  
ATOM   1326  HD1 PHE A  86      -0.363   8.002 -12.760  1.00 61.45           H  
ATOM   1327  CD2 PHE A  86      -0.447   4.867 -11.416  1.00 61.45           C  
ATOM   1328  HD2 PHE A  86      -0.216   4.345 -10.499  1.00 61.45           H  
ATOM   1329  CE1 PHE A  86      -1.062   6.234 -13.791  1.00 61.45           C  
ATOM   1330  HE1 PHE A  86      -1.305   6.766 -14.699  1.00 61.45           H  
ATOM   1331  CE2 PHE A  86      -0.971   4.162 -12.514  1.00 61.45           C  
ATOM   1332  HE2 PHE A  86      -1.146   3.099 -12.436  1.00 61.45           H  
ATOM   1333  CZ  PHE A  86      -1.283   4.848 -13.701  1.00 61.45           C  
ATOM   1334  HZ  PHE A  86      -1.701   4.312 -14.540  1.00 61.45           H  
ATOM   1335  N   HIS A  87       2.593   9.340 -10.315  1.00 66.71           N  
ATOM   1336  H   HIS A  87       2.295   9.394  -9.351  1.00 66.71           H  
ATOM   1337  CA  HIS A  87       3.190  10.535 -10.906  1.00 66.71           C  
ATOM   1338  HA  HIS A  87       2.656  10.766 -11.828  1.00 66.71           H  
ATOM   1339  C   HIS A  87       4.654  10.290 -11.286  1.00 66.71           C  
ATOM   1340  CB  HIS A  87       3.032  11.722  -9.945  1.00 66.71           C  
ATOM   1341  HB2 HIS A  87       1.989  11.799  -9.639  1.00 66.71           H  
ATOM   1342  HB3 HIS A  87       3.633  11.554  -9.051  1.00 66.71           H  
ATOM   1343  O   HIS A  87       5.045  10.556 -12.420  1.00 66.71           O  
ATOM   1344  CG  HIS A  87       3.434  13.033 -10.570  1.00 66.71           C  
ATOM   1345  CD2 HIS A  87       4.518  13.804 -10.243  1.00 66.71           C  
ATOM   1346  HD2 HIS A  87       5.251  13.587  -9.479  1.00 66.71           H  
ATOM   1347  ND1 HIS A  87       2.780  13.669 -11.601  1.00 66.71           N  
ATOM   1348  HD1 HIS A  87       1.959  13.333 -12.085  1.00 66.71           H  
ATOM   1349  CE1 HIS A  87       3.454  14.795 -11.888  1.00 66.71           C  
ATOM   1350  HE1 HIS A  87       3.196  15.500 -12.664  1.00 66.71           H  
ATOM   1351  NE2 HIS A  87       4.508  14.928 -11.075  1.00 66.71           N  
ATOM   1352  N   GLU A  88       5.437   9.678 -10.396  1.00 59.91           N  
ATOM   1353  H   GLU A  88       5.082   9.506  -9.467  1.00 59.91           H  
ATOM   1354  CA  GLU A  88       6.857   9.419 -10.655  1.00 59.91           C  
ATOM   1355  HA  GLU A  88       7.305  10.329 -11.055  1.00 59.91           H  
ATOM   1356  C   GLU A  88       7.075   8.303 -11.696  1.00 59.91           C  
ATOM   1357  CB  GLU A  88       7.528   9.105  -9.310  1.00 59.91           C  
ATOM   1358  HB2 GLU A  88       7.126   9.778  -8.553  1.00 59.91           H  
ATOM   1359  HB3 GLU A  88       7.296   8.079  -9.024  1.00 59.91           H  
ATOM   1360  O   GLU A  88       8.013   8.339 -12.498  1.00 59.91           O  
ATOM   1361  CG  GLU A  88       9.046   9.318  -9.366  1.00 59.91           C  
ATOM   1362  HG2 GLU A  88       9.479   8.603 -10.065  1.00 59.91           H  
ATOM   1363  HG3 GLU A  88       9.244  10.321  -9.744  1.00 59.91           H  
ATOM   1364  CD  GLU A  88       9.723   9.153  -7.997  1.00 59.91           C  
ATOM   1365  OE1 GLU A  88      10.849   9.679  -7.856  1.00 59.91           O  
ATOM   1366  OE2 GLU A  88       9.155   8.447  -7.132  1.00 59.91           O  
ATOM   1367  N   HIS A  89       6.179   7.312 -11.759  1.00 58.76           N  
ATOM   1368  H   HIS A  89       5.441   7.292 -11.069  1.00 58.76           H  
ATOM   1369  CA  HIS A  89       6.385   6.152 -12.626  1.00 58.76           C  
ATOM   1370  HA  HIS A  89       7.462   5.985 -12.661  1.00 58.76           H  
ATOM   1371  C   HIS A  89       5.951   6.355 -14.092  1.00 58.76           C  
ATOM   1372  CB  HIS A  89       5.783   4.902 -11.973  1.00 58.76           C  
ATOM   1373  HB2 HIS A  89       5.683   5.064 -10.900  1.00 58.76           H  
ATOM   1374  HB3 HIS A  89       4.791   4.705 -12.380  1.00 58.76           H  
ATOM   1375  O   HIS A  89       6.195   5.470 -14.927  1.00 58.76           O  
ATOM   1376  CG  HIS A  89       6.669   3.699 -12.140  1.00 58.76           C  
ATOM   1377  CD2 HIS A  89       7.464   3.132 -11.180  1.00 58.76           C  
ATOM   1378  HD2 HIS A  89       7.540   3.449 -10.150  1.00 58.76           H  
ATOM   1379  ND1 HIS A  89       6.908   3.036 -13.316  1.00 58.76           N  
ATOM   1380  HD1 HIS A  89       6.563   3.342 -14.215  1.00 58.76           H  
ATOM   1381  CE1 HIS A  89       7.807   2.069 -13.069  1.00 58.76           C  
ATOM   1382  HE1 HIS A  89       8.213   1.392 -13.806  1.00 58.76           H  
ATOM   1383  NE2 HIS A  89       8.180   2.089 -11.783  1.00 58.76           N  
ATOM   1384  N   HIS A  90       5.333   7.494 -14.442  1.00 56.72           N  
ATOM   1385  H   HIS A  90       5.147   8.179 -13.723  1.00 56.72           H  
ATOM   1386  CA  HIS A  90       4.883   7.760 -15.815  1.00 56.72           C  
ATOM   1387  HA  HIS A  90       4.854   6.799 -16.329  1.00 56.72           H  
ATOM   1388  C   HIS A  90       5.850   8.610 -16.665  1.00 56.72           C  
ATOM   1389  CB  HIS A  90       3.429   8.264 -15.836  1.00 56.72           C  
ATOM   1390  HB2 HIS A  90       2.897   7.872 -14.969  1.00 56.72           H  
ATOM   1391  HB3 HIS A  90       3.414   9.352 -15.775  1.00 56.72           H  
ATOM   1392  O   HIS A  90       5.714   8.615 -17.889  1.00 56.72           O  
ATOM   1393  CG  HIS A  90       2.705   7.797 -17.080  1.00 56.72           C  
ATOM   1394  CD2 HIS A  90       1.999   6.631 -17.226  1.00 56.72           C  
ATOM   1395  HD2 HIS A  90       1.799   5.927 -16.432  1.00 56.72           H  
ATOM   1396  ND1 HIS A  90       2.780   8.374 -18.323  1.00 56.72           N  
ATOM   1397  HD1 HIS A  90       3.307   9.208 -18.540  1.00 56.72           H  
ATOM   1398  CE1 HIS A  90       2.131   7.587 -19.195  1.00 56.72           C  
ATOM   1399  HE1 HIS A  90       2.034   7.804 -20.249  1.00 56.72           H  
ATOM   1400  NE2 HIS A  90       1.679   6.469 -18.589  1.00 56.72           N  
ATOM   1401  N   GLU A  91       6.877   9.241 -16.088  1.00 55.13           N  
ATOM   1402  H   GLU A  91       6.935   9.273 -15.080  1.00 55.13           H  
ATOM   1403  CA  GLU A  91       7.762  10.142 -16.854  1.00 55.13           C  
ATOM   1404  HA  GLU A  91       7.146  10.679 -17.574  1.00 55.13           H  
ATOM   1405  C   GLU A  91       8.842   9.406 -17.684  1.00 55.13           C  
ATOM   1406  CB  GLU A  91       8.340  11.203 -15.903  1.00 55.13           C  
ATOM   1407  HB2 GLU A  91       7.569  11.473 -15.182  1.00 55.13           H  
ATOM   1408  HB3 GLU A  91       9.193  10.787 -15.368  1.00 55.13           H  
ATOM   1409  O   GLU A  91       9.354   9.921 -18.672  1.00 55.13           O  
ATOM   1410  CG  GLU A  91       8.751  12.476 -16.663  1.00 55.13           C  
ATOM   1411  HG2 GLU A  91       7.907  12.808 -17.266  1.00 55.13           H  
ATOM   1412  HG3 GLU A  91       9.572  12.232 -17.337  1.00 55.13           H  
ATOM   1413  CD  GLU A  91       9.187  13.629 -15.745  1.00 55.13           C  
ATOM   1414  OE1 GLU A  91       9.526  14.694 -16.304  1.00 55.13           O  
ATOM   1415  OE2 GLU A  91       9.199  13.430 -14.511  1.00 55.13           O  
ATOM   1416  N   LYS A  92       9.151   8.134 -17.388  1.00 56.73           N  
ATOM   1417  H   LYS A  92       8.715   7.746 -16.564  1.00 56.73           H  
ATOM   1418  CA  LYS A  92      10.246   7.399 -18.071  1.00 56.73           C  
ATOM   1419  HA  LYS A  92      10.978   8.143 -18.386  1.00 56.73           H  
ATOM   1420  C   LYS A  92       9.871   6.698 -19.386  1.00 56.73           C  
ATOM   1421  CB  LYS A  92      10.965   6.473 -17.074  1.00 56.73           C  
ATOM   1422  HB2 LYS A  92      10.231   5.905 -16.503  1.00 56.73           H  
ATOM   1423  HB3 LYS A  92      11.604   5.772 -17.612  1.00 56.73           H  
ATOM   1424  O   LYS A  92      10.705   5.991 -19.963  1.00 56.73           O  
ATOM   1425  CG  LYS A  92      11.858   7.289 -16.127  1.00 56.73           C  
ATOM   1426  HG2 LYS A  92      12.603   7.826 -16.714  1.00 56.73           H  
ATOM   1427  HG3 LYS A  92      11.247   8.015 -15.592  1.00 56.73           H  
ATOM   1428  CD  LYS A  92      12.576   6.398 -15.104  1.00 56.73           C  
ATOM   1429  HD2 LYS A  92      13.201   5.668 -15.619  1.00 56.73           H  
ATOM   1430  HD3 LYS A  92      11.829   5.882 -14.501  1.00 56.73           H  
ATOM   1431  CE  LYS A  92      13.445   7.284 -14.200  1.00 56.73           C  
ATOM   1432  HE2 LYS A  92      12.830   8.110 -13.844  1.00 56.73           H  
ATOM   1433  HE3 LYS A  92      14.250   7.718 -14.794  1.00 56.73           H  
ATOM   1434  NZ  LYS A  92      13.996   6.551 -13.031  1.00 56.73           N  
ATOM   1435  HZ1 LYS A  92      14.529   7.185 -12.453  1.00 56.73           H  
ATOM   1436  HZ2 LYS A  92      13.248   6.205 -12.448  1.00 56.73           H  
ATOM   1437  HZ3 LYS A  92      14.598   5.789 -13.308  1.00 56.73           H  
ATOM   1438  N   LYS A  93       8.639   6.845 -19.890  1.00 57.89           N  
ATOM   1439  H   LYS A  93       8.019   7.499 -19.433  1.00 57.89           H  
ATOM   1440  CA  LYS A  93       8.227   6.167 -21.139  1.00 57.89           C  
ATOM   1441  HA  LYS A  93       8.644   5.160 -21.125  1.00 57.89           H  
ATOM   1442  C   LYS A  93       8.820   6.785 -22.406  1.00 57.89           C  
ATOM   1443  CB  LYS A  93       6.700   6.042 -21.234  1.00 57.89           C  
ATOM   1444  HB2 LYS A  93       6.413   5.968 -22.283  1.00 57.89           H  
ATOM   1445  HB3 LYS A  93       6.231   6.934 -20.817  1.00 57.89           H  
ATOM   1446  O   LYS A  93       8.973   6.048 -23.383  1.00 57.89           O  
ATOM   1447  CG  LYS A  93       6.202   4.782 -20.508  1.00 57.89           C  
ATOM   1448  HG2 LYS A  93       6.666   3.898 -20.945  1.00 57.89           H  
ATOM   1449  HG3 LYS A  93       6.471   4.845 -19.454  1.00 57.89           H  
ATOM   1450  CD  LYS A  93       4.680   4.673 -20.639  1.00 57.89           C  
ATOM   1451  HD2 LYS A  93       4.247   5.593 -20.246  1.00 57.89           H  
ATOM   1452  HD3 LYS A  93       4.405   4.580 -21.690  1.00 57.89           H  
ATOM   1453  CE  LYS A  93       4.126   3.483 -19.848  1.00 57.89           C  
ATOM   1454  HE2 LYS A  93       4.391   2.552 -20.349  1.00 57.89           H  
ATOM   1455  HE3 LYS A  93       4.592   3.490 -18.863  1.00 57.89           H  
ATOM   1456  NZ  LYS A  93       2.653   3.608 -19.689  1.00 57.89           N  
ATOM   1457  HZ1 LYS A  93       2.279   2.889 -19.087  1.00 57.89           H  
ATOM   1458  HZ2 LYS A  93       2.171   3.599 -20.577  1.00 57.89           H  
ATOM   1459  HZ3 LYS A  93       2.429   4.490 -19.251  1.00 57.89           H  
ATOM   1460  N   ASP A  94       9.212   8.055 -22.393  1.00 51.98           N  
ATOM   1461  H   ASP A  94       9.011   8.638 -21.594  1.00 51.98           H  
ATOM   1462  CA  ASP A  94       9.674   8.704 -23.624  1.00 51.98           C  
ATOM   1463  HA  ASP A  94       9.091   8.308 -24.455  1.00 51.98           H  
ATOM   1464  C   ASP A  94      11.122   8.338 -23.983  1.00 51.98           C  
ATOM   1465  CB  ASP A  94       9.361  10.206 -23.569  1.00 51.98           C  
ATOM   1466  HB2 ASP A  94       9.826  10.695 -24.425  1.00 51.98           H  
ATOM   1467  HB3 ASP A  94       9.776  10.633 -22.656  1.00 51.98           H  
ATOM   1468  O   ASP A  94      11.392   8.005 -25.138  1.00 51.98           O  
ATOM   1469  CG  ASP A  94       7.841  10.447 -23.636  1.00 51.98           C  
ATOM   1470  OD1 ASP A  94       7.144   9.629 -24.293  1.00 51.98           O  
ATOM   1471  OD2 ASP A  94       7.375  11.415 -23.009  1.00 51.98           O  
ATOM   1472  N   ALA A  95      12.020   8.194 -23.002  1.00 53.30           N  
ATOM   1473  H   ALA A  95      11.774   8.512 -22.076  1.00 53.30           H  
ATOM   1474  CA  ALA A  95      13.407   7.793 -23.273  1.00 53.30           C  
ATOM   1475  HA  ALA A  95      13.803   8.431 -24.063  1.00 53.30           H  
ATOM   1476  C   ALA A  95      13.528   6.334 -23.766  1.00 53.30           C  
ATOM   1477  CB  ALA A  95      14.235   8.039 -22.007  1.00 53.30           C  
ATOM   1478  HB1 ALA A  95      15.277   7.784 -22.200  1.00 53.30           H  
ATOM   1479  HB2 ALA A  95      13.862   7.432 -21.182  1.00 53.30           H  
ATOM   1480  HB3 ALA A  95      14.182   9.093 -21.733  1.00 53.30           H  
ATOM   1481  O   ALA A  95      14.240   6.033 -24.727  1.00 53.30           O  
ATOM   1482  N   LYS A  96      12.771   5.400 -23.169  1.00 54.49           N  
ATOM   1483  H   LYS A  96      12.193   5.694 -22.395  1.00 54.49           H  
ATOM   1484  CA  LYS A  96      12.876   3.968 -23.518  1.00 54.49           C  
ATOM   1485  HA  LYS A  96      13.940   3.736 -23.581  1.00 54.49           H  
ATOM   1486  C   LYS A  96      12.295   3.650 -24.902  1.00 54.49           C  
ATOM   1487  CB  LYS A  96      12.255   3.123 -22.393  1.00 54.49           C  
ATOM   1488  HB2 LYS A  96      12.351   3.670 -21.455  1.00 54.49           H  
ATOM   1489  HB3 LYS A  96      11.193   2.963 -22.584  1.00 54.49           H  
ATOM   1490  O   LYS A  96      12.677   2.662 -25.534  1.00 54.49           O  
ATOM   1491  CG  LYS A  96      12.982   1.779 -22.226  1.00 54.49           C  
ATOM   1492  HG2 LYS A  96      12.803   1.151 -23.099  1.00 54.49           H  
ATOM   1493  HG3 LYS A  96      14.052   1.968 -22.145  1.00 54.49           H  
ATOM   1494  CD  LYS A  96      12.518   1.049 -20.957  1.00 54.49           C  
ATOM   1495  HD2 LYS A  96      12.585   1.741 -20.117  1.00 54.49           H  
ATOM   1496  HD3 LYS A  96      11.483   0.728 -21.072  1.00 54.49           H  
ATOM   1497  CE  LYS A  96      13.428  -0.156 -20.680  1.00 54.49           C  
ATOM   1498  HE2 LYS A  96      13.293  -0.896 -21.469  1.00 54.49           H  
ATOM   1499  HE3 LYS A  96      14.462   0.185 -20.733  1.00 54.49           H  
ATOM   1500  NZ  LYS A  96      13.173  -0.756 -19.344  1.00 54.49           N  
ATOM   1501  HZ1 LYS A  96      12.222  -1.083 -19.248  1.00 54.49           H  
ATOM   1502  HZ2 LYS A  96      13.356  -0.073 -18.623  1.00 54.49           H  
ATOM   1503  HZ3 LYS A  96      13.809  -1.523 -19.179  1.00 54.49           H  
ATOM   1504  N   LYS A  97      11.364   4.478 -25.391  1.00 53.80           N  
ATOM   1505  H   LYS A  97      11.119   5.287 -24.838  1.00 53.80           H  
ATOM   1506  CA  LYS A  97      10.790   4.343 -26.738  1.00 53.80           C  
ATOM   1507  HA  LYS A  97      10.601   3.285 -26.919  1.00 53.80           H  
ATOM   1508  C   LYS A  97      11.775   4.798 -27.819  1.00 53.80           C  
ATOM   1509  CB  LYS A  97       9.455   5.103 -26.786  1.00 53.80           C  
ATOM   1510  HB2 LYS A  97       8.965   4.999 -25.818  1.00 53.80           H  
ATOM   1511  HB3 LYS A  97       9.645   6.164 -26.948  1.00 53.80           H  
ATOM   1512  O   LYS A  97      11.731   4.257 -28.925  1.00 53.80           O  
ATOM   1513  CG  LYS A  97       8.489   4.564 -27.855  1.00 53.80           C  
ATOM   1514  HG2 LYS A  97       8.914   4.709 -28.848  1.00 53.80           H  
ATOM   1515  HG3 LYS A  97       8.323   3.500 -27.686  1.00 53.80           H  
ATOM   1516  CD  LYS A  97       7.151   5.310 -27.749  1.00 53.80           C  
ATOM   1517  HD2 LYS A  97       6.800   5.251 -26.719  1.00 53.80           H  
ATOM   1518  HD3 LYS A  97       7.318   6.361 -27.986  1.00 53.80           H  
ATOM   1519  CE  LYS A  97       6.070   4.734 -28.674  1.00 53.80           C  
ATOM   1520  HE2 LYS A  97       6.420   4.798 -29.704  1.00 53.80           H  
ATOM   1521  HE3 LYS A  97       5.920   3.684 -28.424  1.00 53.80           H  
ATOM   1522  NZ  LYS A  97       4.797   5.488 -28.514  1.00 53.80           N  
ATOM   1523  HZ1 LYS A  97       4.934   6.469 -28.709  1.00 53.80           H  
ATOM   1524  HZ2 LYS A  97       4.475   5.439 -27.558  1.00 53.80           H  
ATOM   1525  HZ3 LYS A  97       4.066   5.137 -29.116  1.00 53.80           H  
ATOM   1526  N   GLU A  98      12.674   5.727 -27.502  1.00 52.98           N  
ATOM   1527  H   GLU A  98      12.643   6.162 -26.591  1.00 52.98           H  
ATOM   1528  CA  GLU A  98      13.709   6.199 -28.424  1.00 52.98           C  
ATOM   1529  HA  GLU A  98      13.266   6.287 -29.416  1.00 52.98           H  
ATOM   1530  C   GLU A  98      14.875   5.205 -28.546  1.00 52.98           C  
ATOM   1531  CB  GLU A  98      14.154   7.603 -27.997  1.00 52.98           C  
ATOM   1532  HB2 GLU A  98      14.844   7.536 -27.156  1.00 52.98           H  
ATOM   1533  HB3 GLU A  98      13.273   8.168 -27.693  1.00 52.98           H  
ATOM   1534  O   GLU A  98      15.294   4.879 -29.658  1.00 52.98           O  
ATOM   1535  CG  GLU A  98      14.809   8.331 -29.176  1.00 52.98           C  
ATOM   1536  HG2 GLU A  98      15.744   7.828 -29.424  1.00 52.98           H  
ATOM   1537  HG3 GLU A  98      14.151   8.254 -30.042  1.00 52.98           H  
ATOM   1538  CD  GLU A  98      15.088   9.812 -28.896  1.00 52.98           C  
ATOM   1539  OE1 GLU A  98      15.359  10.510 -29.897  1.00 52.98           O  
ATOM   1540  OE2 GLU A  98      15.041  10.212 -27.715  1.00 52.98           O  
ATOM   1541  N   GLU A  99      15.303   4.592 -27.441  1.00 53.70           N  
ATOM   1542  H   GLU A  99      15.005   4.951 -26.545  1.00 53.70           H  
ATOM   1543  CA  GLU A  99      16.355   3.565 -27.468  1.00 53.70           C  
ATOM   1544  HA  GLU A  99      17.219   3.972 -27.993  1.00 53.70           H  
ATOM   1545  C   GLU A  99      15.906   2.295 -28.220  1.00 53.70           C  
ATOM   1546  CB  GLU A  99      16.776   3.259 -26.029  1.00 53.70           C  
ATOM   1547  HB2 GLU A  99      16.822   4.189 -25.462  1.00 53.70           H  
ATOM   1548  HB3 GLU A  99      16.024   2.612 -25.576  1.00 53.70           H  
ATOM   1549  O   GLU A  99      16.627   1.779 -29.079  1.00 53.70           O  
ATOM   1550  CG  GLU A  99      18.160   2.603 -25.983  1.00 53.70           C  
ATOM   1551  HG2 GLU A  99      18.139   1.695 -26.587  1.00 53.70           H  
ATOM   1552  HG3 GLU A  99      18.887   3.286 -26.423  1.00 53.70           H  
ATOM   1553  CD  GLU A  99      18.578   2.236 -24.554  1.00 53.70           C  
ATOM   1554  OE1 GLU A  99      19.801   2.181 -24.319  1.00 53.70           O  
ATOM   1555  OE2 GLU A  99      17.665   1.969 -23.732  1.00 53.70           O  
ATOM   1556  N   LYS A 100      14.652   1.849 -28.020  1.00 53.54           N  
ATOM   1557  H   LYS A 100      14.113   2.285 -27.286  1.00 53.54           H  
ATOM   1558  CA  LYS A 100      14.068   0.760 -28.828  1.00 53.54           C  
ATOM   1559  HA  LYS A 100      14.754  -0.086 -28.787  1.00 53.54           H  
ATOM   1560  C   LYS A 100      13.969   1.112 -30.314  1.00 53.54           C  
ATOM   1561  CB  LYS A 100      12.689   0.333 -28.289  1.00 53.54           C  
ATOM   1562  HB2 LYS A 100      12.028   0.120 -29.130  1.00 53.54           H  
ATOM   1563  HB3 LYS A 100      12.242   1.141 -27.710  1.00 53.54           H  
ATOM   1564  O   LYS A 100      14.065   0.210 -31.146  1.00 53.54           O  
ATOM   1565  CG  LYS A 100      12.789  -0.939 -27.436  1.00 53.54           C  
ATOM   1566  HG2 LYS A 100      13.292  -1.714 -28.015  1.00 53.54           H  
ATOM   1567  HG3 LYS A 100      13.380  -0.728 -26.545  1.00 53.54           H  
ATOM   1568  CD  LYS A 100      11.401  -1.453 -27.027  1.00 53.54           C  
ATOM   1569  HD2 LYS A 100      10.797  -1.612 -27.920  1.00 53.54           H  
ATOM   1570  HD3 LYS A 100      10.922  -0.708 -26.391  1.00 53.54           H  
ATOM   1571  CE  LYS A 100      11.555  -2.775 -26.265  1.00 53.54           C  
ATOM   1572  HE2 LYS A 100      12.219  -2.606 -25.418  1.00 53.54           H  
ATOM   1573  HE3 LYS A 100      12.046  -3.496 -26.919  1.00 53.54           H  
ATOM   1574  NZ  LYS A 100      10.252  -3.311 -25.794  1.00 53.54           N  
ATOM   1575  HZ1 LYS A 100       9.798  -2.656 -25.173  1.00 53.54           H  
ATOM   1576  HZ2 LYS A 100      10.398  -4.177 -25.294  1.00 53.54           H  
ATOM   1577  HZ3 LYS A 100       9.644  -3.507 -26.576  1.00 53.54           H  
ATOM   1578  N   LYS A 101      13.766   2.387 -30.671  1.00 54.28           N  
ATOM   1579  H   LYS A 101      13.748   3.088 -29.944  1.00 54.28           H  
ATOM   1580  CA  LYS A 101      13.774   2.819 -32.078  1.00 54.28           C  
ATOM   1581  HA  LYS A 101      13.213   2.100 -32.674  1.00 54.28           H  
ATOM   1582  C   LYS A 101      15.182   2.804 -32.669  1.00 54.28           C  
ATOM   1583  CB  LYS A 101      13.130   4.201 -32.252  1.00 54.28           C  
ATOM   1584  HB2 LYS A 101      13.407   4.848 -31.419  1.00 54.28           H  
ATOM   1585  HB3 LYS A 101      13.526   4.648 -33.163  1.00 54.28           H  
ATOM   1586  O   LYS A 101      15.298   2.387 -33.816  1.00 54.28           O  
ATOM   1587  CG  LYS A 101      11.600   4.141 -32.382  1.00 54.28           C  
ATOM   1588  HG2 LYS A 101      11.161   3.740 -31.469  1.00 54.28           H  
ATOM   1589  HG3 LYS A 101      11.330   3.503 -33.223  1.00 54.28           H  
ATOM   1590  CD  LYS A 101      11.083   5.563 -32.634  1.00 54.28           C  
ATOM   1591  HD2 LYS A 101      11.570   5.961 -33.524  1.00 54.28           H  
ATOM   1592  HD3 LYS A 101      11.365   6.185 -31.784  1.00 54.28           H  
ATOM   1593  CE  LYS A 101       9.565   5.627 -32.824  1.00 54.28           C  
ATOM   1594  HE2 LYS A 101       9.088   5.234 -31.926  1.00 54.28           H  
ATOM   1595  HE3 LYS A 101       9.292   4.998 -33.671  1.00 54.28           H  
ATOM   1596  NZ  LYS A 101       9.141   7.032 -33.066  1.00 54.28           N  
ATOM   1597  HZ1 LYS A 101       9.609   7.407 -33.878  1.00 54.28           H  
ATOM   1598  HZ2 LYS A 101       9.407   7.623 -32.291  1.00 54.28           H  
ATOM   1599  HZ3 LYS A 101       8.145   7.116 -33.211  1.00 54.28           H  
ATOM   1600  N   LYS A 102      16.227   3.168 -31.914  1.00 55.49           N  
ATOM   1601  H   LYS A 102      16.052   3.545 -30.993  1.00 55.49           H  
ATOM   1602  CA  LYS A 102      17.621   3.043 -32.378  1.00 55.49           C  
ATOM   1603  HA  LYS A 102      17.708   3.492 -33.367  1.00 55.49           H  
ATOM   1604  C   LYS A 102      18.028   1.585 -32.581  1.00 55.49           C  
ATOM   1605  CB  LYS A 102      18.598   3.770 -31.443  1.00 55.49           C  
ATOM   1606  HB2 LYS A 102      18.342   3.577 -30.401  1.00 55.49           H  
ATOM   1607  HB3 LYS A 102      19.599   3.378 -31.625  1.00 55.49           H  
ATOM   1608  O   LYS A 102      18.460   1.246 -33.672  1.00 55.49           O  
ATOM   1609  CG  LYS A 102      18.623   5.281 -31.715  1.00 55.49           C  
ATOM   1610  HG2 LYS A 102      18.779   5.454 -32.780  1.00 55.49           H  
ATOM   1611  HG3 LYS A 102      17.670   5.720 -31.420  1.00 55.49           H  
ATOM   1612  CD  LYS A 102      19.764   5.950 -30.937  1.00 55.49           C  
ATOM   1613  HD2 LYS A 102      20.707   5.483 -31.222  1.00 55.49           H  
ATOM   1614  HD3 LYS A 102      19.605   5.802 -29.869  1.00 55.49           H  
ATOM   1615  CE  LYS A 102      19.824   7.450 -31.250  1.00 55.49           C  
ATOM   1616  HE2 LYS A 102      18.890   7.911 -30.930  1.00 55.49           H  
ATOM   1617  HE3 LYS A 102      19.908   7.577 -32.329  1.00 55.49           H  
ATOM   1618  NZ  LYS A 102      20.973   8.101 -30.571  1.00 55.49           N  
ATOM   1619  HZ1 LYS A 102      20.892   7.998 -29.569  1.00 55.49           H  
ATOM   1620  HZ2 LYS A 102      20.992   9.090 -30.778  1.00 55.49           H  
ATOM   1621  HZ3 LYS A 102      21.846   7.689 -30.866  1.00 55.49           H  
ATOM   1622  N   LEU A 103      17.758   0.700 -31.618  1.00 54.95           N  
ATOM   1623  H   LEU A 103      17.447   1.052 -30.725  1.00 54.95           H  
ATOM   1624  CA  LEU A 103      18.061  -0.736 -31.752  1.00 54.95           C  
ATOM   1625  HA  LEU A 103      19.121  -0.850 -31.977  1.00 54.95           H  
ATOM   1626  C   LEU A 103      17.303  -1.407 -32.910  1.00 54.95           C  
ATOM   1627  CB  LEU A 103      17.751  -1.428 -30.412  1.00 54.95           C  
ATOM   1628  HB2 LEU A 103      16.888  -0.946 -29.954  1.00 54.95           H  
ATOM   1629  HB3 LEU A 103      17.487  -2.471 -30.589  1.00 54.95           H  
ATOM   1630  O   LEU A 103      17.870  -2.201 -33.664  1.00 54.95           O  
ATOM   1631  CG  LEU A 103      18.952  -1.384 -29.448  1.00 54.95           C  
ATOM   1632  HG  LEU A 103      19.486  -0.442 -29.569  1.00 54.95           H  
ATOM   1633  CD1 LEU A 103      18.473  -1.478 -28.001  1.00 54.95           C  
ATOM   1634 HD11 LEU A 103      19.334  -1.438 -27.334  1.00 54.95           H  
ATOM   1635 HD12 LEU A 103      17.935  -2.412 -27.838  1.00 54.95           H  
ATOM   1636 HD13 LEU A 103      17.831  -0.628 -27.770  1.00 54.95           H  
ATOM   1637  CD2 LEU A 103      19.903  -2.550 -29.728  1.00 54.95           C  
ATOM   1638 HD21 LEU A 103      19.401  -3.506 -29.575  1.00 54.95           H  
ATOM   1639 HD22 LEU A 103      20.760  -2.487 -29.058  1.00 54.95           H  
ATOM   1640 HD23 LEU A 103      20.272  -2.494 -30.752  1.00 54.95           H  
ATOM   1641  N   ARG A 104      16.017  -1.073 -33.101  1.00 51.73           N  
ATOM   1642  H   ARG A 104      15.579  -0.451 -32.437  1.00 51.73           H  
ATOM   1643  CA  ARG A 104      15.242  -1.600 -34.238  1.00 51.73           C  
ATOM   1644  HA  ARG A 104      15.483  -2.659 -34.331  1.00 51.73           H  
ATOM   1645  C   ARG A 104      15.662  -0.961 -35.566  1.00 51.73           C  
ATOM   1646  CB  ARG A 104      13.737  -1.453 -33.971  1.00 51.73           C  
ATOM   1647  HB2 ARG A 104      13.400  -0.467 -34.291  1.00 51.73           H  
ATOM   1648  HB3 ARG A 104      13.551  -1.560 -32.902  1.00 51.73           H  
ATOM   1649  O   ARG A 104      15.597  -1.625 -36.599  1.00 51.73           O  
ATOM   1650  CG  ARG A 104      12.948  -2.561 -34.681  1.00 51.73           C  
ATOM   1651  HG2 ARG A 104      13.179  -2.575 -35.746  1.00 51.73           H  
ATOM   1652  HG3 ARG A 104      13.249  -3.518 -34.257  1.00 51.73           H  
ATOM   1653  CD  ARG A 104      11.437  -2.398 -34.483  1.00 51.73           C  
ATOM   1654  HD2 ARG A 104      11.246  -2.086 -33.456  1.00 51.73           H  
ATOM   1655  HD3 ARG A 104      10.972  -3.371 -34.643  1.00 51.73           H  
ATOM   1656  NE  ARG A 104      10.867  -1.440 -35.450  1.00 51.73           N  
ATOM   1657  HE  ARG A 104      11.387  -1.333 -36.310  1.00 51.73           H  
ATOM   1658  NH1 ARG A 104       8.983  -0.837 -34.282  1.00 51.73           N  
ATOM   1659 HH11 ARG A 104       9.287  -1.442 -33.533  1.00 51.73           H  
ATOM   1660 HH12 ARG A 104       8.069  -0.408 -34.272  1.00 51.73           H  
ATOM   1661  NH2 ARG A 104       9.289  -0.083 -36.362  1.00 51.73           N  
ATOM   1662 HH21 ARG A 104       9.820  -0.074 -37.220  1.00 51.73           H  
ATOM   1663 HH22 ARG A 104       8.385   0.366 -36.337  1.00 51.73           H  
ATOM   1664  CZ  ARG A 104       9.722  -0.790 -35.357  1.00 51.73           C  
ATOM   1665  N   GLY A 105      16.089   0.300 -35.534  1.00 56.33           N  
ATOM   1666  H   GLY A 105      16.105   0.777 -34.644  1.00 56.33           H  
ATOM   1667  CA  GLY A 105      16.688   1.013 -36.659  1.00 56.33           C  
ATOM   1668  HA2 GLY A 105      15.992   1.049 -37.497  1.00 56.33           H  
ATOM   1669  HA3 GLY A 105      16.926   2.030 -36.349  1.00 56.33           H  
ATOM   1670  C   GLY A 105      17.977   0.340 -37.117  1.00 56.33           C  
ATOM   1671  O   GLY A 105      18.046  -0.060 -38.272  1.00 56.33           O  
ATOM   1672  N   ASP A 106      18.923   0.095 -36.209  1.00 55.67           N  
ATOM   1673  H   ASP A 106      18.833   0.489 -35.284  1.00 55.67           H  
ATOM   1674  CA  ASP A 106      20.203  -0.560 -36.521  1.00 55.67           C  
ATOM   1675  HA  ASP A 106      20.698  -0.012 -37.322  1.00 55.67           H  
ATOM   1676  C   ASP A 106      20.025  -1.985 -37.038  1.00 55.67           C  
ATOM   1677  CB  ASP A 106      21.110  -0.582 -35.276  1.00 55.67           C  
ATOM   1678  HB2 ASP A 106      21.761  -1.454 -35.332  1.00 55.67           H  
ATOM   1679  HB3 ASP A 106      20.501  -0.687 -34.378  1.00 55.67           H  
ATOM   1680  O   ASP A 106      20.690  -2.387 -37.994  1.00 55.67           O  
ATOM   1681  CG  ASP A 106      22.018   0.645 -35.159  1.00 55.67           C  
ATOM   1682  OD1 ASP A 106      22.175   1.363 -36.171  1.00 55.67           O  
ATOM   1683  OD2 ASP A 106      22.529   0.857 -34.039  1.00 55.67           O  
ATOM   1684  N   THR A 107      19.071  -2.737 -36.481  1.00 55.73           N  
ATOM   1685  H   THR A 107      18.607  -2.379 -35.659  1.00 55.73           H  
ATOM   1686  CA  THR A 107      18.759  -4.081 -36.993  1.00 55.73           C  
ATOM   1687  HA  THR A 107      19.686  -4.651 -37.052  1.00 55.73           H  
ATOM   1688  C   THR A 107      18.176  -4.010 -38.411  1.00 55.73           C  
ATOM   1689  CB  THR A 107      17.800  -4.834 -36.059  1.00 55.73           C  
ATOM   1690  HB  THR A 107      16.815  -4.369 -36.103  1.00 55.73           H  
ATOM   1691  O   THR A 107      18.542  -4.804 -39.276  1.00 55.73           O  
ATOM   1692  CG2 THR A 107      17.677  -6.310 -36.439  1.00 55.73           C  
ATOM   1693 HG21 THR A 107      17.235  -6.412 -37.430  1.00 55.73           H  
ATOM   1694 HG22 THR A 107      18.662  -6.777 -36.433  1.00 55.73           H  
ATOM   1695 HG23 THR A 107      17.039  -6.819 -35.716  1.00 55.73           H  
ATOM   1696  OG1 THR A 107      18.244  -4.812 -34.721  1.00 55.73           O  
ATOM   1697  HG1 THR A 107      18.341  -3.904 -34.424  1.00 55.73           H  
ATOM   1698  N   THR A 108      17.309  -3.028 -38.693  1.00 55.42           N  
ATOM   1699  H   THR A 108      17.118  -2.338 -37.980  1.00 55.42           H  
ATOM   1700  CA  THR A 108      16.707  -2.867 -40.029  1.00 55.42           C  
ATOM   1701  HA  THR A 108      16.361  -3.844 -40.365  1.00 55.42           H  
ATOM   1702  C   THR A 108      17.730  -2.362 -41.050  1.00 55.42           C  
ATOM   1703  CB  THR A 108      15.490  -1.928 -40.005  1.00 55.42           C  
ATOM   1704  HB  THR A 108      15.827  -0.914 -39.793  1.00 55.42           H  
ATOM   1705  O   THR A 108      17.756  -2.862 -42.174  1.00 55.42           O  
ATOM   1706  CG2 THR A 108      14.727  -1.931 -41.332  1.00 55.42           C  
ATOM   1707 HG21 THR A 108      13.833  -1.315 -41.240  1.00 55.42           H  
ATOM   1708 HG22 THR A 108      14.439  -2.950 -41.594  1.00 55.42           H  
ATOM   1709 HG23 THR A 108      15.359  -1.523 -42.120  1.00 55.42           H  
ATOM   1710  OG1 THR A 108      14.562  -2.309 -39.010  1.00 55.42           O  
ATOM   1711  HG1 THR A 108      15.003  -2.193 -38.166  1.00 55.42           H  
ATOM   1712  N   ILE A 109      18.598  -1.419 -40.670  1.00 56.83           N  
ATOM   1713  H   ILE A 109      18.542  -1.058 -39.729  1.00 56.83           H  
ATOM   1714  CA  ILE A 109      19.678  -0.904 -41.525  1.00 56.83           C  
ATOM   1715  HA  ILE A 109      19.256  -0.592 -42.480  1.00 56.83           H  
ATOM   1716  C   ILE A 109      20.675  -2.027 -41.837  1.00 56.83           C  
ATOM   1717  CB  ILE A 109      20.348   0.331 -40.874  1.00 56.83           C  
ATOM   1718  HB  ILE A 109      20.658   0.064 -39.864  1.00 56.83           H  
ATOM   1719  O   ILE A 109      21.002  -2.224 -43.004  1.00 56.83           O  
ATOM   1720  CG1 ILE A 109      19.352   1.515 -40.804  1.00 56.83           C  
ATOM   1721 HG12 ILE A 109      19.202   1.920 -41.805  1.00 56.83           H  
ATOM   1722 HG13 ILE A 109      18.381   1.169 -40.450  1.00 56.83           H  
ATOM   1723  CG2 ILE A 109      21.595   0.765 -41.670  1.00 56.83           C  
ATOM   1724 HG21 ILE A 109      21.331   0.996 -42.702  1.00 56.83           H  
ATOM   1725 HG22 ILE A 109      22.058   1.638 -41.210  1.00 56.83           H  
ATOM   1726 HG23 ILE A 109      22.347  -0.025 -41.665  1.00 56.83           H  
ATOM   1727  CD1 ILE A 109      19.803   2.648 -39.873  1.00 56.83           C  
ATOM   1728 HD11 ILE A 109      20.692   3.141 -40.268  1.00 56.83           H  
ATOM   1729 HD12 ILE A 109      20.020   2.250 -38.882  1.00 56.83           H  
ATOM   1730 HD13 ILE A 109      19.005   3.386 -39.790  1.00 56.83           H  
ATOM   1731  N   SER A 110      21.060  -2.833 -40.841  1.00 57.25           N  
ATOM   1732  H   SER A 110      20.793  -2.606 -39.894  1.00 57.25           H  
ATOM   1733  CA  SER A 110      21.954  -3.981 -41.054  1.00 57.25           C  
ATOM   1734  HA  SER A 110      22.860  -3.628 -41.546  1.00 57.25           H  
ATOM   1735  C   SER A 110      21.331  -5.047 -41.961  1.00 57.25           C  
ATOM   1736  CB  SER A 110      22.365  -4.614 -39.722  1.00 57.25           C  
ATOM   1737  HB2 SER A 110      21.483  -4.971 -39.191  1.00 57.25           H  
ATOM   1738  HB3 SER A 110      23.028  -5.456 -39.923  1.00 57.25           H  
ATOM   1739  O   SER A 110      22.017  -5.592 -42.818  1.00 57.25           O  
ATOM   1740  OG  SER A 110      23.055  -3.677 -38.921  1.00 57.25           O  
ATOM   1741  HG  SER A 110      22.413  -3.102 -38.499  1.00 57.25           H  
ATOM   1742  N   SER A 111      20.022  -5.308 -41.849  1.00 58.95           N  
ATOM   1743  H   SER A 111      19.512  -4.911 -41.073  1.00 58.95           H  
ATOM   1744  CA  SER A 111      19.342  -6.255 -42.749  1.00 58.95           C  
ATOM   1745  HA  SER A 111      19.946  -7.160 -42.806  1.00 58.95           H  
ATOM   1746  C   SER A 111      19.198  -5.742 -44.188  1.00 58.95           C  
ATOM   1747  CB  SER A 111      17.980  -6.661 -42.179  1.00 58.95           C  
ATOM   1748  HB2 SER A 111      17.573  -7.476 -42.777  1.00 58.95           H  
ATOM   1749  HB3 SER A 111      18.117  -7.017 -41.158  1.00 58.95           H  
ATOM   1750  O   SER A 111      19.183  -6.541 -45.120  1.00 58.95           O  
ATOM   1751  OG  SER A 111      17.052  -5.589 -42.175  1.00 58.95           O  
ATOM   1752  HG  SER A 111      17.525  -4.754 -42.161  1.00 58.95           H  
ATOM   1753  N   LYS A 112      19.127  -4.418 -44.391  1.00 58.50           N  
ATOM   1754  H   LYS A 112      19.190  -3.804 -43.591  1.00 58.50           H  
ATOM   1755  CA  LYS A 112      19.041  -3.814 -45.730  1.00 58.50           C  
ATOM   1756  HA  LYS A 112      18.431  -4.459 -46.362  1.00 58.50           H  
ATOM   1757  C   LYS A 112      20.375  -3.750 -46.464  1.00 58.50           C  
ATOM   1758  CB  LYS A 112      18.400  -2.418 -45.659  1.00 58.50           C  
ATOM   1759  HB2 LYS A 112      18.930  -1.739 -46.327  1.00 58.50           H  
ATOM   1760  HB3 LYS A 112      18.473  -2.015 -44.649  1.00 58.50           H  
ATOM   1761  O   LYS A 112      20.356  -3.545 -47.668  1.00 58.50           O  
ATOM   1762  CG  LYS A 112      16.938  -2.486 -46.105  1.00 58.50           C  
ATOM   1763  HG2 LYS A 112      16.381  -3.128 -45.422  1.00 58.50           H  
ATOM   1764  HG3 LYS A 112      16.888  -2.905 -47.110  1.00 58.50           H  
ATOM   1765  CD  LYS A 112      16.318  -1.088 -46.116  1.00 58.50           C  
ATOM   1766  HD2 LYS A 112      16.900  -0.451 -46.782  1.00 58.50           H  
ATOM   1767  HD3 LYS A 112      16.341  -0.676 -45.108  1.00 58.50           H  
ATOM   1768  CE  LYS A 112      14.876  -1.186 -46.618  1.00 58.50           C  
ATOM   1769  HE2 LYS A 112      14.887  -1.687 -47.586  1.00 58.50           H  
ATOM   1770  HE3 LYS A 112      14.308  -1.810 -45.927  1.00 58.50           H  
ATOM   1771  NZ  LYS A 112      14.264   0.157 -46.743  1.00 58.50           N  
ATOM   1772  HZ1 LYS A 112      13.318   0.080 -47.088  1.00 58.50           H  
ATOM   1773  HZ2 LYS A 112      14.797   0.708 -47.400  1.00 58.50           H  
ATOM   1774  HZ3 LYS A 112      14.264   0.630 -45.850  1.00 58.50           H  
ATOM   1775  N   LEU A 113      21.497  -3.918 -45.767  1.00 56.69           N  
ATOM   1776  H   LEU A 113      21.434  -4.047 -44.767  1.00 56.69           H  
ATOM   1777  CA  LEU A 113      22.825  -3.935 -46.381  1.00 56.69           C  
ATOM   1778  HA  LEU A 113      22.769  -3.374 -47.314  1.00 56.69           H  
ATOM   1779  C   LEU A 113      23.282  -5.348 -46.791  1.00 56.69           C  
ATOM   1780  CB  LEU A 113      23.817  -3.224 -45.437  1.00 56.69           C  
ATOM   1781  HB2 LEU A 113      24.288  -3.976 -44.805  1.00 56.69           H  
ATOM   1782  HB3 LEU A 113      23.281  -2.536 -44.783  1.00 56.69           H  
ATOM   1783  O   LEU A 113      24.411  -5.512 -47.240  1.00 56.69           O  
ATOM   1784  CG  LEU A 113      24.900  -2.424 -46.185  1.00 56.69           C  
ATOM   1785  HG  LEU A 113      25.345  -3.034 -46.972  1.00 56.69           H  
ATOM   1786  CD1 LEU A 113      24.329  -1.142 -46.803  1.00 56.69           C  
ATOM   1787 HD11 LEU A 113      25.129  -0.585 -47.289  1.00 56.69           H  
ATOM   1788 HD12 LEU A 113      23.873  -0.523 -46.030  1.00 56.69           H  
ATOM   1789 HD13 LEU A 113      23.582  -1.388 -47.558  1.00 56.69           H  
ATOM   1790  CD2 LEU A 113      26.004  -2.012 -45.210  1.00 56.69           C  
ATOM   1791 HD21 LEU A 113      25.591  -1.399 -44.409  1.00 56.69           H  
ATOM   1792 HD22 LEU A 113      26.458  -2.906 -44.783  1.00 56.69           H  
ATOM   1793 HD23 LEU A 113      26.774  -1.454 -45.741  1.00 56.69           H  
ATOM   1794  N   LEU A 114      22.425  -6.365 -46.625  1.00 55.09           N  
ATOM   1795  H   LEU A 114      21.506  -6.160 -46.259  1.00 55.09           H  
ATOM   1796  CA  LEU A 114      22.724  -7.762 -46.964  1.00 55.09           C  
ATOM   1797  HA  LEU A 114      23.795  -7.830 -47.152  1.00 55.09           H  
ATOM   1798  C   LEU A 114      22.063  -8.243 -48.276  1.00 55.09           C  
ATOM   1799  CB  LEU A 114      22.396  -8.661 -45.753  1.00 55.09           C  
ATOM   1800  HB2 LEU A 114      22.497  -8.091 -44.830  1.00 55.09           H  
ATOM   1801  HB3 LEU A 114      21.355  -8.974 -45.835  1.00 55.09           H  
ATOM   1802  O   LEU A 114      22.022  -9.446 -48.524  1.00 55.09           O  
ATOM   1803  CG  LEU A 114      23.308  -9.903 -45.662  1.00 55.09           C  
ATOM   1804  HG  LEU A 114      23.453 -10.347 -46.647  1.00 55.09           H  
ATOM   1805  CD1 LEU A 114      24.680  -9.545 -45.082  1.00 55.09           C  
ATOM   1806 HD11 LEU A 114      25.174  -8.815 -45.723  1.00 55.09           H  
ATOM   1807 HD12 LEU A 114      25.301 -10.439 -45.033  1.00 55.09           H  
ATOM   1808 HD13 LEU A 114      24.569  -9.123 -44.083  1.00 55.09           H  
ATOM   1809  CD2 LEU A 114      22.675 -10.960 -44.756  1.00 55.09           C  
ATOM   1810 HD21 LEU A 114      21.718 -11.267 -45.178  1.00 55.09           H  
ATOM   1811 HD22 LEU A 114      22.521 -10.552 -43.757  1.00 55.09           H  
ATOM   1812 HD23 LEU A 114      23.328 -11.831 -44.701  1.00 55.09           H  
ATOM   1813  N   PHE A 115      21.550  -7.331 -49.104  1.00 53.52           N  
ATOM   1814  H   PHE A 115      21.697  -6.352 -48.900  1.00 53.52           H  
ATOM   1815  CA  PHE A 115      21.053  -7.591 -50.462  1.00 53.52           C  
ATOM   1816  HA  PHE A 115      21.436  -8.544 -50.829  1.00 53.52           H  
ATOM   1817  C   PHE A 115      21.590  -6.527 -51.416  1.00 53.52           C  
ATOM   1818  CB  PHE A 115      19.515  -7.617 -50.482  1.00 53.52           C  
ATOM   1819  HB2 PHE A 115      19.123  -7.035 -49.648  1.00 53.52           H  
ATOM   1820  HB3 PHE A 115      19.171  -7.127 -51.392  1.00 53.52           H  
ATOM   1821  O   PHE A 115      21.927  -6.900 -52.560  1.00 53.52           O  
ATOM   1822  CG  PHE A 115      18.925  -9.010 -50.463  1.00 53.52           C  
ATOM   1823  CD1 PHE A 115      18.719  -9.696 -51.674  1.00 53.52           C  
ATOM   1824  HD1 PHE A 115      19.010  -9.228 -52.604  1.00 53.52           H  
ATOM   1825  CD2 PHE A 115      18.590  -9.626 -49.245  1.00 53.52           C  
ATOM   1826  HD2 PHE A 115      18.786  -9.110 -48.317  1.00 53.52           H  
ATOM   1827  CE1 PHE A 115      18.163 -10.987 -51.671  1.00 53.52           C  
ATOM   1828  HE1 PHE A 115      18.020 -11.514 -52.603  1.00 53.52           H  
ATOM   1829  CE2 PHE A 115      18.033 -10.918 -49.239  1.00 53.52           C  
ATOM   1830  HE2 PHE A 115      17.794 -11.395 -48.300  1.00 53.52           H  
ATOM   1831  CZ  PHE A 115      17.817 -11.598 -50.452  1.00 53.52           C  
ATOM   1832  HZ  PHE A 115      17.404 -12.596 -50.446  1.00 53.52           H  
ATOM   1833  OXT PHE A 115      21.623  -5.360 -50.968  1.00 53.52           O  
TER    1834      PHE A 115                                                       
END   
