# Supplementary material for: Investigating Intrinsically Disordered Proteins With Brownian Dynamics
Source: Front Mol Biosci. 2022 Jun 8;9:898838. doi: 10.3389/fmolb.2022.898838 (PMC9213797; doi:10.3389/fmolb.2022.898838)
Supplement: Supplementary file 1 [file Presentation1.zip › Browndye_IDP_paper/starting_structures/alpha-synuclein.pdb]

ATOM      1  N   MET A   1     -57.987  -0.024  37.477  1.00 74.01           N  
ATOM      2  H   MET A   1     -58.261  -0.987  37.611  1.00 74.01           H  
ATOM      3  H2  MET A   1     -58.351   0.514  38.250  1.00 74.01           H  
ATOM      4  H3  MET A   1     -58.394   0.312  36.616  1.00 74.01           H  
ATOM      5  CA  MET A   1     -56.508   0.076  37.436  1.00 74.01           C  
ATOM      6  HA  MET A   1     -56.228   1.122  37.308  1.00 74.01           H  
ATOM      7  C   MET A   1     -55.902  -0.655  36.234  1.00 74.01           C  
ATOM      8  CB  MET A   1     -55.877  -0.401  38.751  1.00 74.01           C  
ATOM      9  HB2 MET A   1     -56.433  -1.250  39.148  1.00 74.01           H  
ATOM     10  HB3 MET A   1     -54.853  -0.723  38.562  1.00 74.01           H  
ATOM     11  O   MET A   1     -54.862  -0.220  35.752  1.00 74.01           O  
ATOM     12  CG  MET A   1     -55.822   0.727  39.789  1.00 74.01           C  
ATOM     13  HG2 MET A   1     -55.210   1.540  39.397  1.00 74.01           H  
ATOM     14  HG3 MET A   1     -56.827   1.105  39.973  1.00 74.01           H  
ATOM     15  SD  MET A   1     -55.116   0.185  41.364  1.00 74.01           S  
ATOM     16  CE  MET A   1     -55.012   1.757  42.264  1.00 74.01           C  
ATOM     17  HE1 MET A   1     -54.358   2.447  41.731  1.00 74.01           H  
ATOM     18  HE2 MET A   1     -54.605   1.575  43.259  1.00 74.01           H  
ATOM     19  HE3 MET A   1     -56.006   2.194  42.362  1.00 74.01           H  
ATOM     20  N   ASP A   2     -56.546  -1.693  35.692  1.00 82.05           N  
ATOM     21  H   ASP A   2     -57.319  -2.132  36.172  1.00 82.05           H  
ATOM     22  CA  ASP A   2     -55.952  -2.568  34.661  1.00 82.05           C  
ATOM     23  HA  ASP A   2     -55.029  -2.991  35.059  1.00 82.05           H  
ATOM     24  C   ASP A   2     -55.609  -1.878  33.337  1.00 82.05           C  
ATOM     25  CB  ASP A   2     -56.912  -3.733  34.392  1.00 82.05           C  
ATOM     26  HB2 ASP A   2     -57.802  -3.364  33.882  1.00 82.05           H  
ATOM     27  HB3 ASP A   2     -56.424  -4.472  33.756  1.00 82.05           H  
ATOM     28  O   ASP A   2     -54.617  -2.223  32.703  1.00 82.05           O  
ATOM     29  CG  ASP A   2     -57.295  -4.367  35.720  1.00 82.05           C  
ATOM     30  OD1 ASP A   2     -56.366  -4.844  36.396  1.00 82.05           O  
ATOM     31  OD2 ASP A   2     -58.439  -4.102  36.141  1.00 82.05           O  
ATOM     32  N   VAL A   3     -56.382  -0.866  32.927  1.00 80.27           N  
ATOM     33  H   VAL A   3     -57.224  -0.671  33.450  1.00 80.27           H  
ATOM     34  CA  VAL A   3     -56.123  -0.120  31.682  1.00 80.27           C  
ATOM     35  HA  VAL A   3     -56.055  -0.837  30.864  1.00 80.27           H  
ATOM     36  C   VAL A   3     -54.779   0.617  31.742  1.00 80.27           C  
ATOM     37  CB  VAL A   3     -57.270   0.860  31.359  1.00 80.27           C  
ATOM     38  HB  VAL A   3     -57.300   1.637  32.123  1.00 80.27           H  
ATOM     39  O   VAL A   3     -54.023   0.584  30.773  1.00 80.27           O  
ATOM     40  CG1 VAL A   3     -57.071   1.520  29.989  1.00 80.27           C  
ATOM     41 HG11 VAL A   3     -57.910   2.181  29.771  1.00 80.27           H  
ATOM     42 HG12 VAL A   3     -56.163   2.123  29.983  1.00 80.27           H  
ATOM     43 HG13 VAL A   3     -57.004   0.762  29.209  1.00 80.27           H  
ATOM     44  CG2 VAL A   3     -58.631   0.150  31.338  1.00 80.27           C  
ATOM     45 HG21 VAL A   3     -58.619  -0.666  30.615  1.00 80.27           H  
ATOM     46 HG22 VAL A   3     -58.879  -0.247  32.323  1.00 80.27           H  
ATOM     47 HG23 VAL A   3     -59.412   0.857  31.058  1.00 80.27           H  
ATOM     48  N   PHE A   4     -54.440   1.211  32.893  1.00 80.11           N  
ATOM     49  H   PHE A   4     -55.066   1.137  33.682  1.00 80.11           H  
ATOM     50  CA  PHE A   4     -53.146   1.870  33.099  1.00 80.11           C  
ATOM     51  HA  PHE A   4     -52.964   2.563  32.277  1.00 80.11           H  
ATOM     52  C   PHE A   4     -51.995   0.864  33.095  1.00 80.11           C  
ATOM     53  CB  PHE A   4     -53.148   2.664  34.412  1.00 80.11           C  
ATOM     54  HB2 PHE A   4     -52.125   2.971  34.629  1.00 80.11           H  
ATOM     55  HB3 PHE A   4     -53.468   2.020  35.231  1.00 80.11           H  
ATOM     56  O   PHE A   4     -50.986   1.103  32.435  1.00 80.11           O  
ATOM     57  CG  PHE A   4     -53.998   3.916  34.376  1.00 80.11           C  
ATOM     58  CD1 PHE A   4     -53.563   5.028  33.630  1.00 80.11           C  
ATOM     59  HD1 PHE A   4     -52.631   4.988  33.086  1.00 80.11           H  
ATOM     60  CD2 PHE A   4     -55.205   3.985  35.096  1.00 80.11           C  
ATOM     61  HD2 PHE A   4     -55.532   3.141  35.686  1.00 80.11           H  
ATOM     62  CE1 PHE A   4     -54.334   6.203  33.602  1.00 80.11           C  
ATOM     63  HE1 PHE A   4     -53.996   7.058  33.036  1.00 80.11           H  
ATOM     64  CE2 PHE A   4     -55.975   5.162  35.068  1.00 80.11           C  
ATOM     65  HE2 PHE A   4     -56.897   5.227  35.628  1.00 80.11           H  
ATOM     66  CZ  PHE A   4     -55.539   6.270  34.320  1.00 80.11           C  
ATOM     67  HZ  PHE A   4     -56.125   7.177  34.304  1.00 80.11           H  
ATOM     68  N   MET A   5     -52.162  -0.285  33.760  1.00 83.22           N  
ATOM     69  H   MET A   5     -53.012  -0.426  34.287  1.00 83.22           H  
ATOM     70  CA  MET A   5     -51.151  -1.349  33.752  1.00 83.22           C  
ATOM     71  HA  MET A   5     -50.197  -0.933  34.076  1.00 83.22           H  
ATOM     72  C   MET A   5     -50.928  -1.898  32.339  1.00 83.22           C  
ATOM     73  CB  MET A   5     -51.553  -2.478  34.713  1.00 83.22           C  
ATOM     74  HB2 MET A   5     -52.567  -2.809  34.490  1.00 83.22           H  
ATOM     75  HB3 MET A   5     -50.880  -3.323  34.563  1.00 83.22           H  
ATOM     76  O   MET A   5     -49.790  -2.066  31.912  1.00 83.22           O  
ATOM     77  CG  MET A   5     -51.469  -2.064  36.186  1.00 83.22           C  
ATOM     78  HG2 MET A   5     -52.159  -1.241  36.374  1.00 83.22           H  
ATOM     79  HG3 MET A   5     -51.786  -2.914  36.789  1.00 83.22           H  
ATOM     80  SD  MET A   5     -49.804  -1.574  36.722  1.00 83.22           S  
ATOM     81  CE  MET A   5     -50.022  -1.642  38.520  1.00 83.22           C  
ATOM     82  HE1 MET A   5     -50.293  -2.654  38.819  1.00 83.22           H  
ATOM     83  HE2 MET A   5     -50.809  -0.951  38.823  1.00 83.22           H  
ATOM     84  HE3 MET A   5     -49.090  -1.362  39.010  1.00 83.22           H  
ATOM     85  N   LYS A   6     -52.003  -2.092  31.567  1.00 80.15           N  
ATOM     86  H   LYS A   6     -52.913  -1.965  31.986  1.00 80.15           H  
ATOM     87  CA  LYS A   6     -51.926  -2.551  30.175  1.00 80.15           C  
ATOM     88  HA  LYS A   6     -51.296  -3.440  30.155  1.00 80.15           H  
ATOM     89  C   LYS A   6     -51.251  -1.520  29.263  1.00 80.15           C  
ATOM     90  CB  LYS A   6     -53.343  -2.926  29.715  1.00 80.15           C  
ATOM     91  HB2 LYS A   6     -53.836  -3.446  30.537  1.00 80.15           H  
ATOM     92  HB3 LYS A   6     -53.915  -2.026  29.490  1.00 80.15           H  
ATOM     93  O   LYS A   6     -50.466  -1.901  28.397  1.00 80.15           O  
ATOM     94  CG  LYS A   6     -53.343  -3.873  28.507  1.00 80.15           C  
ATOM     95  HG2 LYS A   6     -52.994  -3.345  27.619  1.00 80.15           H  
ATOM     96  HG3 LYS A   6     -52.670  -4.705  28.712  1.00 80.15           H  
ATOM     97  CD  LYS A   6     -54.757  -4.425  28.267  1.00 80.15           C  
ATOM     98  HD2 LYS A   6     -55.136  -4.816  29.211  1.00 80.15           H  
ATOM     99  HD3 LYS A   6     -55.415  -3.624  27.931  1.00 80.15           H  
ATOM    100  CE  LYS A   6     -54.731  -5.562  27.237  1.00 80.15           C  
ATOM    101  HE2 LYS A   6     -54.574  -5.142  26.243  1.00 80.15           H  
ATOM    102  HE3 LYS A   6     -53.882  -6.206  27.464  1.00 80.15           H  
ATOM    103  NZ  LYS A   6     -55.979  -6.370  27.279  1.00 80.15           N  
ATOM    104  HZ1 LYS A   6     -56.105  -6.776  28.195  1.00 80.15           H  
ATOM    105  HZ2 LYS A   6     -56.792  -5.808  27.070  1.00 80.15           H  
ATOM    106  HZ3 LYS A   6     -55.936  -7.133  26.618  1.00 80.15           H  
ATOM    107  N   GLY A   7     -51.522  -0.229  29.469  1.00 83.18           N  
ATOM    108  H   GLY A   7     -52.209   0.007  30.171  1.00 83.18           H  
ATOM    109  CA  GLY A   7     -50.854   0.867  28.761  1.00 83.18           C  
ATOM    110  HA2 GLY A   7     -51.318   1.809  29.052  1.00 83.18           H  
ATOM    111  HA3 GLY A   7     -50.969   0.736  27.685  1.00 83.18           H  
ATOM    112  C   GLY A   7     -49.362   0.954  29.085  1.00 83.18           C  
ATOM    113  O   GLY A   7     -48.542   1.055  28.174  1.00 83.18           O  
ATOM    114  N   LEU A   8     -49.000   0.827  30.364  1.00 84.98           N  
ATOM    115  H   LEU A   8     -49.722   0.766  31.069  1.00 84.98           H  
ATOM    116  CA  LEU A   8     -47.608   0.826  30.809  1.00 84.98           C  
ATOM    117  HA  LEU A   8     -47.133   1.721  30.408  1.00 84.98           H  
ATOM    118  C   LEU A   8     -46.836  -0.385  30.269  1.00 84.98           C  
ATOM    119  CB  LEU A   8     -47.574   0.890  32.346  1.00 84.98           C  
ATOM    120  HB2 LEU A   8     -48.064   0.000  32.742  1.00 84.98           H  
ATOM    121  HB3 LEU A   8     -48.144   1.759  32.675  1.00 84.98           H  
ATOM    122  O   LEU A   8     -45.707  -0.220  29.818  1.00 84.98           O  
ATOM    123  CG  LEU A   8     -46.154   0.976  32.937  1.00 84.98           C  
ATOM    124  HG  LEU A   8     -45.574   0.108  32.623  1.00 84.98           H  
ATOM    125  CD1 LEU A   8     -45.415   2.246  32.508  1.00 84.98           C  
ATOM    126 HD11 LEU A   8     -44.458   2.318  33.025  1.00 84.98           H  
ATOM    127 HD12 LEU A   8     -45.220   2.224  31.436  1.00 84.98           H  
ATOM    128 HD13 LEU A   8     -46.013   3.125  32.748  1.00 84.98           H  
ATOM    129  CD2 LEU A   8     -46.228   0.955  34.463  1.00 84.98           C  
ATOM    130 HD21 LEU A   8     -45.227   0.998  34.891  1.00 84.98           H  
ATOM    131 HD22 LEU A   8     -46.722   0.042  34.797  1.00 84.98           H  
ATOM    132 HD23 LEU A   8     -46.800   1.812  34.817  1.00 84.98           H  
ATOM    133  N   SER A   9     -47.430  -1.582  30.262  1.00 84.11           N  
ATOM    134  H   SER A   9     -48.312  -1.700  30.740  1.00 84.11           H  
ATOM    135  CA  SER A   9     -46.791  -2.773  29.684  1.00 84.11           C  
ATOM    136  HA  SER A   9     -45.816  -2.909  30.153  1.00 84.11           H  
ATOM    137  C   SER A   9     -46.545  -2.620  28.183  1.00 84.11           C  
ATOM    138  CB  SER A   9     -47.609  -4.034  29.958  1.00 84.11           C  
ATOM    139  HB2 SER A   9     -47.145  -4.878  29.448  1.00 84.11           H  
ATOM    140  HB3 SER A   9     -48.627  -3.906  29.590  1.00 84.11           H  
ATOM    141  O   SER A   9     -45.432  -2.875  27.734  1.00 84.11           O  
ATOM    142  OG  SER A   9     -47.625  -4.286  31.350  1.00 84.11           O  
ATOM    143  HG  SER A   9     -47.962  -5.173  31.494  1.00 84.11           H  
ATOM    144  N   LYS A  10     -47.516  -2.096  27.420  1.00 81.33           N  
ATOM    145  H   LYS A  10     -48.411  -1.897  27.843  1.00 81.33           H  
ATOM    146  CA  LYS A  10     -47.310  -1.789  25.992  1.00 81.33           C  
ATOM    147  HA  LYS A  10     -46.961  -2.686  25.481  1.00 81.33           H  
ATOM    148  C   LYS A  10     -46.224  -0.737  25.768  1.00 81.33           C  
ATOM    149  CB  LYS A  10     -48.613  -1.308  25.348  1.00 81.33           C  
ATOM    150  HB2 LYS A  10     -48.363  -0.809  24.411  1.00 81.33           H  
ATOM    151  HB3 LYS A  10     -49.107  -0.584  25.997  1.00 81.33           H  
ATOM    152  O   LYS A  10     -45.436  -0.863  24.837  1.00 81.33           O  
ATOM    153  CG  LYS A  10     -49.564  -2.465  25.029  1.00 81.33           C  
ATOM    154  HG2 LYS A  10     -49.035  -3.214  24.439  1.00 81.33           H  
ATOM    155  HG3 LYS A  10     -49.921  -2.923  25.951  1.00 81.33           H  
ATOM    156  CD  LYS A  10     -50.747  -1.928  24.216  1.00 81.33           C  
ATOM    157  HD2 LYS A  10     -50.362  -1.429  23.326  1.00 81.33           H  
ATOM    158  HD3 LYS A  10     -51.300  -1.208  24.819  1.00 81.33           H  
ATOM    159  CE  LYS A  10     -51.663  -3.076  23.794  1.00 81.33           C  
ATOM    160  HE2 LYS A  10     -52.086  -3.533  24.689  1.00 81.33           H  
ATOM    161  HE3 LYS A  10     -51.054  -3.827  23.291  1.00 81.33           H  
ATOM    162  NZ  LYS A  10     -52.730  -2.590  22.884  1.00 81.33           N  
ATOM    163  HZ1 LYS A  10     -53.294  -1.880  23.328  1.00 81.33           H  
ATOM    164  HZ2 LYS A  10     -52.307  -2.183  22.061  1.00 81.33           H  
ATOM    165  HZ3 LYS A  10     -53.315  -3.353  22.575  1.00 81.33           H  
ATOM    166  N   ALA A  11     -46.165   0.294  26.612  1.00 80.70           N  
ATOM    167  H   ALA A  11     -46.878   0.386  27.323  1.00 80.70           H  
ATOM    168  CA  ALA A  11     -45.109   1.300  26.538  1.00 80.70           C  
ATOM    169  HA  ALA A  11     -45.078   1.699  25.524  1.00 80.70           H  
ATOM    170  C   ALA A  11     -43.728   0.687  26.829  1.00 80.70           C  
ATOM    171  CB  ALA A  11     -45.446   2.449  27.496  1.00 80.70           C  
ATOM    172  HB1 ALA A  11     -46.418   2.870  27.240  1.00 80.70           H  
ATOM    173  HB2 ALA A  11     -44.689   3.228  27.408  1.00 80.70           H  
ATOM    174  HB3 ALA A  11     -45.469   2.091  28.525  1.00 80.70           H  
ATOM    175  O   ALA A  11     -42.772   0.969  26.111  1.00 80.70           O  
ATOM    176  N   LYS A  12     -43.627  -0.199  27.829  1.00 84.17           N  
ATOM    177  H   LYS A  12     -44.452  -0.382  28.383  1.00 84.17           H  
ATOM    178  CA  LYS A  12     -42.392  -0.933  28.145  1.00 84.17           C  
ATOM    179  HA  LYS A  12     -41.580  -0.221  28.287  1.00 84.17           H  
ATOM    180  C   LYS A  12     -41.952  -1.830  26.990  1.00 84.17           C  
ATOM    181  CB  LYS A  12     -42.568  -1.759  29.425  1.00 84.17           C  
ATOM    182  HB2 LYS A  12     -41.747  -2.474  29.491  1.00 84.17           H  
ATOM    183  HB3 LYS A  12     -43.500  -2.322  29.375  1.00 84.17           H  
ATOM    184  O   LYS A  12     -40.795  -1.756  26.597  1.00 84.17           O  
ATOM    185  CG  LYS A  12     -42.550  -0.893  30.691  1.00 84.17           C  
ATOM    186  HG2 LYS A  12     -43.331  -0.134  30.650  1.00 84.17           H  
ATOM    187  HG3 LYS A  12     -41.584  -0.393  30.764  1.00 84.17           H  
ATOM    188  CD  LYS A  12     -42.755  -1.778  31.926  1.00 84.17           C  
ATOM    189  HD2 LYS A  12     -43.732  -2.258  31.866  1.00 84.17           H  
ATOM    190  HD3 LYS A  12     -41.981  -2.546  31.938  1.00 84.17           H  
ATOM    191  CE  LYS A  12     -42.667  -0.937  33.202  1.00 84.17           C  
ATOM    192  HE2 LYS A  12     -43.509  -0.245  33.224  1.00 84.17           H  
ATOM    193  HE3 LYS A  12     -41.752  -0.347  33.162  1.00 84.17           H  
ATOM    194  NZ  LYS A  12     -42.661  -1.795  34.413  1.00 84.17           N  
ATOM    195  HZ1 LYS A  12     -41.870  -2.423  34.394  1.00 84.17           H  
ATOM    196  HZ2 LYS A  12     -43.503  -2.350  34.457  1.00 84.17           H  
ATOM    197  HZ3 LYS A  12     -42.600  -1.233  35.250  1.00 84.17           H  
ATOM    198  N   GLU A  13     -42.858  -2.621  26.421  1.00 81.51           N  
ATOM    199  H   GLU A  13     -43.786  -2.667  26.818  1.00 81.51           H  
ATOM    200  CA  GLU A  13     -42.576  -3.449  25.239  1.00 81.51           C  
ATOM    201  HA  GLU A  13     -41.771  -4.150  25.459  1.00 81.51           H  
ATOM    202  C   GLU A  13     -42.121  -2.596  24.049  1.00 81.51           C  
ATOM    203  CB  GLU A  13     -43.828  -4.245  24.848  1.00 81.51           C  
ATOM    204  HB2 GLU A  13     -43.690  -4.647  23.844  1.00 81.51           H  
ATOM    205  HB3 GLU A  13     -44.682  -3.568  24.834  1.00 81.51           H  
ATOM    206  O   GLU A  13     -41.144  -2.939  23.389  1.00 81.51           O  
ATOM    207  CG  GLU A  13     -44.105  -5.418  25.801  1.00 81.51           C  
ATOM    208  HG2 GLU A  13     -43.292  -6.138  25.709  1.00 81.51           H  
ATOM    209  HG3 GLU A  13     -44.110  -5.052  26.827  1.00 81.51           H  
ATOM    210  CD  GLU A  13     -45.446  -6.118  25.516  1.00 81.51           C  
ATOM    211  OE1 GLU A  13     -45.797  -7.018  26.311  1.00 81.51           O  
ATOM    212  OE2 GLU A  13     -46.155  -5.716  24.562  1.00 81.51           O  
ATOM    213  N   GLY A  14     -42.760  -1.443  23.820  1.00 84.13           N  
ATOM    214  H   GLY A  14     -43.588  -1.239  24.361  1.00 84.13           H  
ATOM    215  CA  GLY A  14     -42.354  -0.495  22.782  1.00 84.13           C  
ATOM    216  HA2 GLY A  14     -42.401  -0.984  21.809  1.00 84.13           H  
ATOM    217  HA3 GLY A  14     -43.045   0.348  22.788  1.00 84.13           H  
ATOM    218  C   GLY A  14     -40.936   0.048  22.984  1.00 84.13           C  
ATOM    219  O   GLY A  14     -40.165   0.112  22.028  1.00 84.13           O  
ATOM    220  N   VAL A  15     -40.561   0.386  24.224  1.00 86.04           N  
ATOM    221  H   VAL A  15     -41.248   0.326  24.961  1.00 86.04           H  
ATOM    222  CA  VAL A  15     -39.197   0.832  24.563  1.00 86.04           C  
ATOM    223  HA  VAL A  15     -38.905   1.616  23.865  1.00 86.04           H  
ATOM    224  C   VAL A  15     -38.183  -0.300  24.396  1.00 86.04           C  
ATOM    225  CB  VAL A  15     -39.143   1.423  25.987  1.00 86.04           C  
ATOM    226  HB  VAL A  15     -39.595   0.721  26.688  1.00 86.04           H  
ATOM    227  O   VAL A  15     -37.111  -0.066  23.841  1.00 86.04           O  
ATOM    228  CG1 VAL A  15     -37.711   1.719  26.456  1.00 86.04           C  
ATOM    229 HG11 VAL A  15     -37.203   2.357  25.732  1.00 86.04           H  
ATOM    230 HG12 VAL A  15     -37.732   2.222  27.423  1.00 86.04           H  
ATOM    231 HG13 VAL A  15     -37.149   0.793  26.572  1.00 86.04           H  
ATOM    232  CG2 VAL A  15     -39.912   2.749  26.050  1.00 86.04           C  
ATOM    233 HG21 VAL A  15     -39.423   3.494  25.422  1.00 86.04           H  
ATOM    234 HG22 VAL A  15     -40.935   2.617  25.698  1.00 86.04           H  
ATOM    235 HG23 VAL A  15     -39.942   3.111  27.078  1.00 86.04           H  
ATOM    236  N   VAL A  16     -38.511  -1.525  24.817  1.00 88.16           N  
ATOM    237  H   VAL A  16     -39.407  -1.658  25.262  1.00 88.16           H  
ATOM    238  CA  VAL A  16     -37.634  -2.696  24.639  1.00 88.16           C  
ATOM    239  HA  VAL A  16     -36.651  -2.461  25.049  1.00 88.16           H  
ATOM    240  C   VAL A  16     -37.424  -2.990  23.152  1.00 88.16           C  
ATOM    241  CB  VAL A  16     -38.180  -3.922  25.396  1.00 88.16           C  
ATOM    242  HB  VAL A  16     -39.220  -4.087  25.116  1.00 88.16           H  
ATOM    243  O   VAL A  16     -36.280  -3.114  22.719  1.00 88.16           O  
ATOM    244  CG1 VAL A  16     -37.383  -5.198  25.099  1.00 88.16           C  
ATOM    245 HG11 VAL A  16     -36.324  -5.045  25.306  1.00 88.16           H  
ATOM    246 HG12 VAL A  16     -37.753  -6.022  25.710  1.00 88.16           H  
ATOM    247 HG13 VAL A  16     -37.497  -5.488  24.055  1.00 88.16           H  
ATOM    248  CG2 VAL A  16     -38.104  -3.697  26.915  1.00 88.16           C  
ATOM    249 HG21 VAL A  16     -38.581  -4.531  27.430  1.00 88.16           H  
ATOM    250 HG22 VAL A  16     -37.063  -3.630  27.229  1.00 88.16           H  
ATOM    251 HG23 VAL A  16     -38.613  -2.776  27.197  1.00 88.16           H  
ATOM    252  N   ALA A  17     -38.489  -2.991  22.347  1.00 85.20           N  
ATOM    253  H   ALA A  17     -39.407  -2.896  22.756  1.00 85.20           H  
ATOM    254  CA  ALA A  17     -38.401  -3.198  20.903  1.00 85.20           C  
ATOM    255  HA  ALA A  17     -37.885  -4.140  20.716  1.00 85.20           H  
ATOM    256  C   ALA A  17     -37.604  -2.083  20.201  1.00 85.20           C  
ATOM    257  CB  ALA A  17     -39.826  -3.302  20.347  1.00 85.20           C  
ATOM    258  HB1 ALA A  17     -40.348  -4.127  20.831  1.00 85.20           H  
ATOM    259  HB2 ALA A  17     -40.372  -2.377  20.533  1.00 85.20           H  
ATOM    260  HB3 ALA A  17     -39.788  -3.490  19.274  1.00 85.20           H  
ATOM    261  O   ALA A  17     -36.785  -2.361  19.323  1.00 85.20           O  
ATOM    262  N   ALA A  18     -37.795  -0.821  20.600  1.00 83.20           N  
ATOM    263  H   ALA A  18     -38.505  -0.632  21.293  1.00 83.20           H  
ATOM    264  CA  ALA A  18     -37.021   0.302  20.072  1.00 83.20           C  
ATOM    265  HA  ALA A  18     -37.083   0.287  18.984  1.00 83.20           H  
ATOM    266  C   ALA A  18     -35.532   0.202  20.448  1.00 83.20           C  
ATOM    267  CB  ALA A  18     -37.643   1.609  20.574  1.00 83.20           C  
ATOM    268  HB1 ALA A  18     -38.682   1.673  20.249  1.00 83.20           H  
ATOM    269  HB2 ALA A  18     -37.091   2.457  20.170  1.00 83.20           H  
ATOM    270  HB3 ALA A  18     -37.607   1.647  21.663  1.00 83.20           H  
ATOM    271  O   ALA A  18     -34.661   0.438  19.604  1.00 83.20           O  
ATOM    272  N   ALA A  19     -35.226  -0.195  21.685  1.00 84.54           N  
ATOM    273  H   ALA A  19     -35.975  -0.354  22.344  1.00 84.54           H  
ATOM    274  CA  ALA A  19     -33.858  -0.420  22.138  1.00 84.54           C  
ATOM    275  HA  ALA A  19     -33.272   0.477  21.939  1.00 84.54           H  
ATOM    276  C   ALA A  19     -33.198  -1.586  21.385  1.00 84.54           C  
ATOM    277  CB  ALA A  19     -33.878  -0.658  23.653  1.00 84.54           C  
ATOM    278  HB1 ALA A  19     -32.859  -0.798  24.014  1.00 84.54           H  
ATOM    279  HB2 ALA A  19     -34.315   0.205  24.156  1.00 84.54           H  
ATOM    280  HB3 ALA A  19     -34.468  -1.544  23.887  1.00 84.54           H  
ATOM    281  O   ALA A  19     -32.045  -1.480  20.968  1.00 84.54           O  
ATOM    282  N   GLU A  20     -33.922  -2.678  21.151  1.00 85.68           N  
ATOM    283  H   GLU A  20     -34.844  -2.746  21.557  1.00 85.68           H  
ATOM    284  CA  GLU A  20     -33.407  -3.848  20.438  1.00 85.68           C  
ATOM    285  HA  GLU A  20     -32.435  -4.102  20.860  1.00 85.68           H  
ATOM    286  C   GLU A  20     -33.184  -3.568  18.947  1.00 85.68           C  
ATOM    287  CB  GLU A  20     -34.350  -5.023  20.706  1.00 85.68           C  
ATOM    288  HB2 GLU A  20     -35.297  -4.879  20.186  1.00 85.68           H  
ATOM    289  HB3 GLU A  20     -34.536  -5.028  21.780  1.00 85.68           H  
ATOM    290  O   GLU A  20     -32.122  -3.891  18.408  1.00 85.68           O  
ATOM    291  CG  GLU A  20     -33.726  -6.367  20.309  1.00 85.68           C  
ATOM    292  HG2 GLU A  20     -33.831  -6.501  19.233  1.00 85.68           H  
ATOM    293  HG3 GLU A  20     -32.661  -6.338  20.540  1.00 85.68           H  
ATOM    294  CD  GLU A  20     -34.347  -7.559  21.056  1.00 85.68           C  
ATOM    295  OE1 GLU A  20     -33.779  -8.661  20.902  1.00 85.68           O  
ATOM    296  OE2 GLU A  20     -35.326  -7.357  21.810  1.00 85.68           O  
ATOM    297  N   LYS A  21     -34.102  -2.838  18.303  1.00 90.10           N  
ATOM    298  H   LYS A  21     -34.967  -2.635  18.785  1.00 90.10           H  
ATOM    299  CA  LYS A  21     -33.918  -2.349  16.930  1.00 90.10           C  
ATOM    300  HA  LYS A  21     -33.692  -3.206  16.295  1.00 90.10           H  
ATOM    301  C   LYS A  21     -32.728  -1.391  16.815  1.00 90.10           C  
ATOM    302  CB  LYS A  21     -35.230  -1.708  16.456  1.00 90.10           C  
ATOM    303  HB2 LYS A  21     -35.397  -0.769  16.983  1.00 90.10           H  
ATOM    304  HB3 LYS A  21     -36.048  -2.389  16.693  1.00 90.10           H  
ATOM    305  O   LYS A  21     -31.999  -1.430  15.827  1.00 90.10           O  
ATOM    306  CG  LYS A  21     -35.225  -1.471  14.941  1.00 90.10           C  
ATOM    307  HG2 LYS A  21     -34.971  -2.404  14.437  1.00 90.10           H  
ATOM    308  HG3 LYS A  21     -34.480  -0.717  14.686  1.00 90.10           H  
ATOM    309  CD  LYS A  21     -36.605  -1.006  14.460  1.00 90.10           C  
ATOM    310  HD2 LYS A  21     -37.354  -1.730  14.779  1.00 90.10           H  
ATOM    311  HD3 LYS A  21     -36.831  -0.034  14.900  1.00 90.10           H  
ATOM    312  CE  LYS A  21     -36.602  -0.908  12.931  1.00 90.10           C  
ATOM    313  HE2 LYS A  21     -36.296  -1.873  12.527  1.00 90.10           H  
ATOM    314  HE3 LYS A  21     -35.855  -0.174  12.629  1.00 90.10           H  
ATOM    315  NZ  LYS A  21     -37.939  -0.538  12.405  1.00 90.10           N  
ATOM    316  HZ1 LYS A  21     -38.624  -1.228  12.678  1.00 90.10           H  
ATOM    317  HZ2 LYS A  21     -38.221   0.365  12.762  1.00 90.10           H  
ATOM    318  HZ3 LYS A  21     -37.914  -0.494  11.397  1.00 90.10           H  
ATOM    319  N   THR A  22     -32.484  -0.575  17.843  1.00 87.39           N  
ATOM    320  H   THR A  22     -33.138  -0.574  18.612  1.00 87.39           H  
ATOM    321  CA  THR A  22     -31.299   0.296  17.908  1.00 87.39           C  
ATOM    322  HA  THR A  22     -31.230   0.861  16.978  1.00 87.39           H  
ATOM    323  C   THR A  22     -30.013  -0.522  18.034  1.00 87.39           C  
ATOM    324  CB  THR A  22     -31.409   1.313  19.054  1.00 87.39           C  
ATOM    325  HB  THR A  22     -31.458   0.793  20.011  1.00 87.39           H  
ATOM    326  O   THR A  22     -29.053  -0.241  17.321  1.00 87.39           O  
ATOM    327  CG2 THR A  22     -30.232   2.289  19.084  1.00 87.39           C  
ATOM    328 HG21 THR A  22     -30.132   2.779  18.116  1.00 87.39           H  
ATOM    329 HG22 THR A  22     -30.410   3.044  19.849  1.00 87.39           H  
ATOM    330 HG23 THR A  22     -29.308   1.764  19.324  1.00 87.39           H  
ATOM    331  OG1 THR A  22     -32.576   2.085  18.891  1.00 87.39           O  
ATOM    332  HG1 THR A  22     -33.334   1.540  19.116  1.00 87.39           H  
ATOM    333  N   LYS A  23     -29.987  -1.578  18.863  1.00 87.43           N  
ATOM    334  H   LYS A  23     -30.804  -1.766  19.426  1.00 87.43           H  
ATOM    335  CA  LYS A  23     -28.829  -2.488  18.958  1.00 87.43           C  
ATOM    336  HA  LYS A  23     -27.945  -1.918  19.244  1.00 87.43           H  
ATOM    337  C   LYS A  23     -28.497  -3.126  17.610  1.00 87.43           C  
ATOM    338  CB  LYS A  23     -29.077  -3.593  19.994  1.00 87.43           C  
ATOM    339  HB2 LYS A  23     -30.053  -4.048  19.822  1.00 87.43           H  
ATOM    340  HB3 LYS A  23     -28.322  -4.368  19.857  1.00 87.43           H  
ATOM    341  O   LYS A  23     -27.331  -3.139  17.222  1.00 87.43           O  
ATOM    342  CG  LYS A  23     -28.988  -3.100  21.442  1.00 87.43           C  
ATOM    343  HG2 LYS A  23     -27.989  -2.705  21.630  1.00 87.43           H  
ATOM    344  HG3 LYS A  23     -29.719  -2.312  21.617  1.00 87.43           H  
ATOM    345  CD  LYS A  23     -29.260  -4.276  22.387  1.00 87.43           C  
ATOM    346  HD2 LYS A  23     -28.521  -5.056  22.205  1.00 87.43           H  
ATOM    347  HD3 LYS A  23     -30.253  -4.676  22.178  1.00 87.43           H  
ATOM    348  CE  LYS A  23     -29.186  -3.831  23.849  1.00 87.43           C  
ATOM    349  HE2 LYS A  23     -29.936  -3.057  24.014  1.00 87.43           H  
ATOM    350  HE3 LYS A  23     -28.204  -3.395  24.032  1.00 87.43           H  
ATOM    351  NZ  LYS A  23     -29.419  -4.979  24.762  1.00 87.43           N  
ATOM    352  HZ1 LYS A  23     -29.379  -4.685  25.728  1.00 87.43           H  
ATOM    353  HZ2 LYS A  23     -30.327  -5.386  24.589  1.00 87.43           H  
ATOM    354  HZ3 LYS A  23     -28.725  -5.698  24.614  1.00 87.43           H  
ATOM    355  N   GLN A  24     -29.509  -3.611  16.892  1.00 87.88           N  
ATOM    356  H   GLN A  24     -30.436  -3.594  17.292  1.00 87.88           H  
ATOM    357  CA  GLN A  24     -29.326  -4.181  15.555  1.00 87.88           C  
ATOM    358  HA  GLN A  24     -28.571  -4.966  15.602  1.00 87.88           H  
ATOM    359  C   GLN A  24     -28.815  -3.134  14.559  1.00 87.88           C  
ATOM    360  CB  GLN A  24     -30.640  -4.798  15.066  1.00 87.88           C  
ATOM    361  HB2 GLN A  24     -30.538  -5.048  14.009  1.00 87.88           H  
ATOM    362  HB3 GLN A  24     -31.445  -4.071  15.171  1.00 87.88           H  
ATOM    363  O   GLN A  24     -27.847  -3.397  13.853  1.00 87.88           O  
ATOM    364  CG  GLN A  24     -30.997  -6.081  15.832  1.00 87.88           C  
ATOM    365  HG2 GLN A  24     -30.208  -6.817  15.685  1.00 87.88           H  
ATOM    366  HG3 GLN A  24     -31.072  -5.868  16.899  1.00 87.88           H  
ATOM    367  CD  GLN A  24     -32.320  -6.686  15.375  1.00 87.88           C  
ATOM    368  NE2 GLN A  24     -32.683  -7.843  15.882  1.00 87.88           N  
ATOM    369 HE21 GLN A  24     -33.579  -8.200  15.581  1.00 87.88           H  
ATOM    370 HE22 GLN A  24     -32.134  -8.299  16.597  1.00 87.88           H  
ATOM    371  OE1 GLN A  24     -33.061  -6.136  14.576  1.00 87.88           O  
ATOM    372  N   GLY A  25     -29.394  -1.929  14.557  1.00 86.20           N  
ATOM    373  H   GLY A  25     -30.212  -1.782  15.132  1.00 86.20           H  
ATOM    374  CA  GLY A  25     -28.961  -0.845  13.672  1.00 86.20           C  
ATOM    375  HA2 GLY A  25     -29.050  -1.170  12.636  1.00 86.20           H  
ATOM    376  HA3 GLY A  25     -29.609   0.017  13.826  1.00 86.20           H  
ATOM    377  C   GLY A  25     -27.514  -0.405  13.916  1.00 86.20           C  
ATOM    378  O   GLY A  25     -26.761  -0.213  12.964  1.00 86.20           O  
ATOM    379  N   VAL A  26     -27.091  -0.302  15.181  1.00 89.43           N  
ATOM    380  H   VAL A  26     -27.760  -0.449  15.924  1.00 89.43           H  
ATOM    381  CA  VAL A  26     -25.698   0.022  15.538  1.00 89.43           C  
ATOM    382  HA  VAL A  26     -25.392   0.906  14.978  1.00 89.43           H  
ATOM    383  C   VAL A  26     -24.749  -1.106  15.125  1.00 89.43           C  
ATOM    384  CB  VAL A  26     -25.571   0.344  17.041  1.00 89.43           C  
ATOM    385  HB  VAL A  26     -26.011  -0.467  17.621  1.00 89.43           H  
ATOM    386  O   VAL A  26     -23.684  -0.832  14.573  1.00 89.43           O  
ATOM    387  CG1 VAL A  26     -24.112   0.525  17.486  1.00 89.43           C  
ATOM    388 HG11 VAL A  26     -23.569  -0.416  17.400  1.00 89.43           H  
ATOM    389 HG12 VAL A  26     -23.622   1.278  16.869  1.00 89.43           H  
ATOM    390 HG13 VAL A  26     -24.077   0.839  18.529  1.00 89.43           H  
ATOM    391  CG2 VAL A  26     -26.302   1.650  17.382  1.00 89.43           C  
ATOM    392 HG21 VAL A  26     -26.272   1.821  18.458  1.00 89.43           H  
ATOM    393 HG22 VAL A  26     -27.345   1.603  17.069  1.00 89.43           H  
ATOM    394 HG23 VAL A  26     -25.826   2.488  16.873  1.00 89.43           H  
ATOM    395  N   ALA A  27     -25.131  -2.369  15.338  1.00 88.08           N  
ATOM    396  H   ALA A  27     -26.017  -2.548  15.789  1.00 88.08           H  
ATOM    397  CA  ALA A  27     -24.326  -3.515  14.919  1.00 88.08           C  
ATOM    398  HA  ALA A  27     -23.325  -3.405  15.337  1.00 88.08           H  
ATOM    399  C   ALA A  27     -24.173  -3.590  13.388  1.00 88.08           C  
ATOM    400  CB  ALA A  27     -24.951  -4.790  15.496  1.00 88.08           C  
ATOM    401  HB1 ALA A  27     -24.336  -5.650  15.230  1.00 88.08           H  
ATOM    402  HB2 ALA A  27     -25.009  -4.716  16.582  1.00 88.08           H  
ATOM    403  HB3 ALA A  27     -25.954  -4.932  15.092  1.00 88.08           H  
ATOM    404  O   ALA A  27     -23.070  -3.818  12.892  1.00 88.08           O  
ATOM    405  N   GLU A  28     -25.246  -3.337  12.635  1.00 86.74           N  
ATOM    406  H   GLU A  28     -26.137  -3.199  13.090  1.00 86.74           H  
ATOM    407  CA  GLU A  28     -25.221  -3.322  11.169  1.00 86.74           C  
ATOM    408  HA  GLU A  28     -24.757  -4.244  10.818  1.00 86.74           H  
ATOM    409  C   GLU A  28     -24.389  -2.150  10.625  1.00 86.74           C  
ATOM    410  CB  GLU A  28     -26.663  -3.277  10.639  1.00 86.74           C  
ATOM    411  HB2 GLU A  28     -27.092  -2.296  10.842  1.00 86.74           H  
ATOM    412  HB3 GLU A  28     -27.254  -4.033  11.156  1.00 86.74           H  
ATOM    413  O   GLU A  28     -23.568  -2.337   9.725  1.00 86.74           O  
ATOM    414  CG  GLU A  28     -26.718  -3.566   9.130  1.00 86.74           C  
ATOM    415  HG2 GLU A  28     -26.031  -2.893   8.617  1.00 86.74           H  
ATOM    416  HG3 GLU A  28     -26.378  -4.587   8.954  1.00 86.74           H  
ATOM    417  CD  GLU A  28     -28.114  -3.381   8.518  1.00 86.74           C  
ATOM    418  OE1 GLU A  28     -28.152  -3.136   7.285  1.00 86.74           O  
ATOM    419  OE2 GLU A  28     -29.116  -3.404   9.263  1.00 86.74           O  
ATOM    420  N   ALA A  29     -24.534  -0.952  11.203  1.00 86.95           N  
ATOM    421  H   ALA A  29     -25.241  -0.838  11.915  1.00 86.95           H  
ATOM    422  CA  ALA A  29     -23.726   0.211  10.835  1.00 86.95           C  
ATOM    423  HA  ALA A  29     -23.837   0.390   9.766  1.00 86.95           H  
ATOM    424  C   ALA A  29     -22.229  -0.018  11.113  1.00 86.95           C  
ATOM    425  CB  ALA A  29     -24.259   1.433  11.592  1.00 86.95           C  
ATOM    426  HB1 ALA A  29     -24.172   1.277  12.667  1.00 86.95           H  
ATOM    427  HB2 ALA A  29     -25.307   1.595  11.339  1.00 86.95           H  
ATOM    428  HB3 ALA A  29     -23.687   2.317  11.311  1.00 86.95           H  
ATOM    429  O   ALA A  29     -21.378   0.315  10.281  1.00 86.95           O  
ATOM    430  N   ALA A  30     -21.898  -0.647  12.245  1.00 86.75           N  
ATOM    431  H   ALA A  30     -22.627  -0.867  12.909  1.00 86.75           H  
ATOM    432  CA  ALA A  30     -20.530  -1.049  12.560  1.00 86.75           C  
ATOM    433  HA  ALA A  30     -19.883  -0.176  12.480  1.00 86.75           H  
ATOM    434  C   ALA A  30     -20.004  -2.104  11.569  1.00 86.75           C  
ATOM    435  CB  ALA A  30     -20.487  -1.551  14.008  1.00 86.75           C  
ATOM    436  HB1 ALA A  30     -20.778  -0.746  14.683  1.00 86.75           H  
ATOM    437  HB2 ALA A  30     -19.476  -1.874  14.255  1.00 86.75           H  
ATOM    438  HB3 ALA A  30     -21.174  -2.387  14.139  1.00 86.75           H  
ATOM    439  O   ALA A  30     -18.853  -2.016  11.141  1.00 86.75           O  
ATOM    440  N   GLY A  31     -20.842  -3.064  11.163  1.00 89.38           N  
ATOM    441  H   GLY A  31     -21.763  -3.099  11.577  1.00 89.38           H  
ATOM    442  CA  GLY A  31     -20.512  -4.067  10.147  1.00 89.38           C  
ATOM    443  HA2 GLY A  31     -21.371  -4.726  10.012  1.00 89.38           H  
ATOM    444  HA3 GLY A  31     -19.663  -4.664  10.479  1.00 89.38           H  
ATOM    445  C   GLY A  31     -20.172  -3.444   8.792  1.00 89.38           C  
ATOM    446  O   GLY A  31     -19.079  -3.670   8.274  1.00 89.38           O  
ATOM    447  N   LYS A  32     -21.048  -2.578   8.268  1.00 91.24           N  
ATOM    448  H   LYS A  32     -21.926  -2.448   8.750  1.00 91.24           H  
ATOM    449  CA  LYS A  32     -20.829  -1.874   6.988  1.00 91.24           C  
ATOM    450  HA  LYS A  32     -20.650  -2.608   6.203  1.00 91.24           H  
ATOM    451  C   LYS A  32     -19.592  -0.978   7.015  1.00 91.24           C  
ATOM    452  CB  LYS A  32     -22.072  -1.046   6.626  1.00 91.24           C  
ATOM    453  HB2 LYS A  32     -21.830  -0.392   5.788  1.00 91.24           H  
ATOM    454  HB3 LYS A  32     -22.362  -0.430   7.477  1.00 91.24           H  
ATOM    455  O   LYS A  32     -18.866  -0.897   6.029  1.00 91.24           O  
ATOM    456  CG  LYS A  32     -23.239  -1.950   6.210  1.00 91.24           C  
ATOM    457  HG2 LYS A  32     -23.469  -2.640   7.022  1.00 91.24           H  
ATOM    458  HG3 LYS A  32     -22.943  -2.532   5.337  1.00 91.24           H  
ATOM    459  CD  LYS A  32     -24.498  -1.143   5.875  1.00 91.24           C  
ATOM    460  HD2 LYS A  32     -24.314  -0.499   5.015  1.00 91.24           H  
ATOM    461  HD3 LYS A  32     -24.772  -0.540   6.741  1.00 91.24           H  
ATOM    462  CE  LYS A  32     -25.617  -2.144   5.565  1.00 91.24           C  
ATOM    463  HE2 LYS A  32     -25.391  -2.681   4.644  1.00 91.24           H  
ATOM    464  HE3 LYS A  32     -25.630  -2.879   6.370  1.00 91.24           H  
ATOM    465  NZ  LYS A  32     -26.958  -1.521   5.502  1.00 91.24           N  
ATOM    466  HZ1 LYS A  32     -27.210  -1.221   4.572  1.00 91.24           H  
ATOM    467  HZ2 LYS A  32     -27.619  -2.206   5.841  1.00 91.24           H  
ATOM    468  HZ3 LYS A  32     -27.040  -0.773   6.176  1.00 91.24           H  
ATOM    469  N   THR A  33     -19.314  -0.337   8.152  1.00 87.91           N  
ATOM    470  H   THR A  33     -19.973  -0.411   8.914  1.00 87.91           H  
ATOM    471  CA  THR A  33     -18.099   0.477   8.316  1.00 87.91           C  
ATOM    472  HA  THR A  33     -18.033   1.176   7.483  1.00 87.91           H  
ATOM    473  C   THR A  33     -16.841  -0.392   8.280  1.00 87.91           C  
ATOM    474  CB  THR A  33     -18.144   1.301   9.610  1.00 87.91           C  
ATOM    475  HB  THR A  33     -18.151   0.634  10.472  1.00 87.91           H  
ATOM    476  O   THR A  33     -15.886  -0.041   7.591  1.00 87.91           O  
ATOM    477  CG2 THR A  33     -16.955   2.256   9.728  1.00 87.91           C  
ATOM    478 HG21 THR A  33     -16.904   2.900   8.850  1.00 87.91           H  
ATOM    479 HG22 THR A  33     -17.076   2.878  10.615  1.00 87.91           H  
ATOM    480 HG23 THR A  33     -16.024   1.696   9.821  1.00 87.91           H  
ATOM    481  OG1 THR A  33     -19.310   2.091   9.636  1.00 87.91           O  
ATOM    482  HG1 THR A  33     -20.062   1.520   9.812  1.00 87.91           H  
ATOM    483  N   LYS A  34     -16.837  -1.551   8.958  1.00 89.96           N  
ATOM    484  H   LYS A  34     -17.660  -1.809   9.483  1.00 89.96           H  
ATOM    485  CA  LYS A  34     -15.712  -2.503   8.897  1.00 89.96           C  
ATOM    486  HA  LYS A  34     -14.795  -2.001   9.204  1.00 89.96           H  
ATOM    487  C   LYS A  34     -15.465  -2.989   7.473  1.00 89.96           C  
ATOM    488  CB  LYS A  34     -15.966  -3.711   9.810  1.00 89.96           C  
ATOM    489  HB2 LYS A  34     -16.974  -4.091   9.648  1.00 89.96           H  
ATOM    490  HB3 LYS A  34     -15.263  -4.499   9.542  1.00 89.96           H  
ATOM    491  O   LYS A  34     -14.325  -2.981   7.022  1.00 89.96           O  
ATOM    492  CG  LYS A  34     -15.769  -3.386  11.294  1.00 89.96           C  
ATOM    493  HG2 LYS A  34     -16.430  -2.573  11.595  1.00 89.96           H  
ATOM    494  HG3 LYS A  34     -14.737  -3.075  11.459  1.00 89.96           H  
ATOM    495  CD  LYS A  34     -16.066  -4.634  12.133  1.00 89.96           C  
ATOM    496  HD2 LYS A  34     -15.389  -5.432  11.828  1.00 89.96           H  
ATOM    497  HD3 LYS A  34     -17.094  -4.949  11.955  1.00 89.96           H  
ATOM    498  CE  LYS A  34     -15.869  -4.325  13.619  1.00 89.96           C  
ATOM    499  HE2 LYS A  34     -16.602  -3.575  13.917  1.00 89.96           H  
ATOM    500  HE3 LYS A  34     -14.877  -3.894  13.752  1.00 89.96           H  
ATOM    501  NZ  LYS A  34     -16.006  -5.549  14.447  1.00 89.96           N  
ATOM    502  HZ1 LYS A  34     -15.318  -6.236  14.174  1.00 89.96           H  
ATOM    503  HZ2 LYS A  34     -15.867  -5.332  15.424  1.00 89.96           H  
ATOM    504  HZ3 LYS A  34     -16.924  -5.953  14.331  1.00 89.96           H  
ATOM    505  N   GLU A  35     -16.521  -3.375   6.766  1.00 86.82           N  
ATOM    506  H   GLU A  35     -17.428  -3.381   7.209  1.00 86.82           H  
ATOM    507  CA  GLU A  35     -16.426  -3.831   5.379  1.00 86.82           C  
ATOM    508  HA  GLU A  35     -15.725  -4.664   5.323  1.00 86.82           H  
ATOM    509  C   GLU A  35     -15.900  -2.726   4.452  1.00 86.82           C  
ATOM    510  CB  GLU A  35     -17.805  -4.338   4.949  1.00 86.82           C  
ATOM    511  HB2 GLU A  35     -18.157  -5.046   5.699  1.00 86.82           H  
ATOM    512  HB3 GLU A  35     -18.501  -3.499   4.907  1.00 86.82           H  
ATOM    513  O   GLU A  35     -14.986  -2.967   3.666  1.00 86.82           O  
ATOM    514  CG  GLU A  35     -17.763  -5.045   3.590  1.00 86.82           C  
ATOM    515  HG2 GLU A  35     -17.011  -5.834   3.631  1.00 86.82           H  
ATOM    516  HG3 GLU A  35     -17.464  -4.329   2.825  1.00 86.82           H  
ATOM    517  CD  GLU A  35     -19.119  -5.656   3.204  1.00 86.82           C  
ATOM    518  OE1 GLU A  35     -19.141  -6.377   2.184  1.00 86.82           O  
ATOM    519  OE2 GLU A  35     -20.117  -5.396   3.918  1.00 86.82           O  
ATOM    520  N   GLY A  36     -16.388  -1.491   4.609  1.00 89.37           N  
ATOM    521  H   GLY A  36     -17.169  -1.360   5.235  1.00 89.37           H  
ATOM    522  CA  GLY A  36     -15.900  -0.334   3.857  1.00 89.37           C  
ATOM    523  HA2 GLY A  36     -16.473   0.544   4.155  1.00 89.37           H  
ATOM    524  HA3 GLY A  36     -16.053  -0.509   2.791  1.00 89.37           H  
ATOM    525  C   GLY A  36     -14.416  -0.045   4.097  1.00 89.37           C  
ATOM    526  O   GLY A  36     -13.664   0.149   3.141  1.00 89.37           O  
ATOM    527  N   VAL A  37     -13.965  -0.078   5.356  1.00 90.45           N  
ATOM    528  H   VAL A  37     -14.630  -0.240   6.098  1.00 90.45           H  
ATOM    529  CA  VAL A  37     -12.546   0.114   5.707  1.00 90.45           C  
ATOM    530  HA  VAL A  37     -12.196   1.042   5.255  1.00 90.45           H  
ATOM    531  C   VAL A  37     -11.678  -1.007   5.133  1.00 90.45           C  
ATOM    532  CB  VAL A  37     -12.366   0.232   7.235  1.00 90.45           C  
ATOM    533  HB  VAL A  37     -12.860  -0.607   7.723  1.00 90.45           H  
ATOM    534  O   VAL A  37     -10.610  -0.730   4.588  1.00 90.45           O  
ATOM    535  CG1 VAL A  37     -10.890   0.242   7.661  1.00 90.45           C  
ATOM    536 HG11 VAL A  37     -10.814   0.424   8.733  1.00 90.45           H  
ATOM    537 HG12 VAL A  37     -10.350   1.024   7.126  1.00 90.45           H  
ATOM    538 HG13 VAL A  37     -10.428  -0.722   7.450  1.00 90.45           H  
ATOM    539  CG2 VAL A  37     -12.983   1.540   7.751  1.00 90.45           C  
ATOM    540 HG21 VAL A  37     -12.435   2.394   7.352  1.00 90.45           H  
ATOM    541 HG22 VAL A  37     -14.025   1.626   7.442  1.00 90.45           H  
ATOM    542 HG23 VAL A  37     -12.941   1.564   8.840  1.00 90.45           H  
ATOM    543  N   LEU A  38     -12.137  -2.261   5.189  1.00 91.68           N  
ATOM    544  H   LEU A  38     -13.022  -2.435   5.642  1.00 91.68           H  
ATOM    545  CA  LEU A  38     -11.417  -3.392   4.600  1.00 91.68           C  
ATOM    546  HA  LEU A  38     -10.384  -3.372   4.949  1.00 91.68           H  
ATOM    547  C   LEU A  38     -11.349  -3.300   3.072  1.00 91.68           C  
ATOM    548  CB  LEU A  38     -12.075  -4.712   5.030  1.00 91.68           C  
ATOM    549  HB2 LEU A  38     -13.146  -4.646   4.839  1.00 91.68           H  
ATOM    550  HB3 LEU A  38     -11.681  -5.517   4.410  1.00 91.68           H  
ATOM    551  O   LEU A  38     -10.294  -3.573   2.499  1.00 91.68           O  
ATOM    552  CG  LEU A  38     -11.847  -5.088   6.504  1.00 91.68           C  
ATOM    553  HG  LEU A  38     -12.161  -4.273   7.155  1.00 91.68           H  
ATOM    554  CD1 LEU A  38     -12.679  -6.327   6.838  1.00 91.68           C  
ATOM    555 HD11 LEU A  38     -12.541  -6.594   7.886  1.00 91.68           H  
ATOM    556 HD12 LEU A  38     -12.376  -7.163   6.208  1.00 91.68           H  
ATOM    557 HD13 LEU A  38     -13.734  -6.113   6.668  1.00 91.68           H  
ATOM    558  CD2 LEU A  38     -10.379  -5.397   6.807  1.00 91.68           C  
ATOM    559 HD21 LEU A  38     -10.282  -5.746   7.835  1.00 91.68           H  
ATOM    560 HD22 LEU A  38      -9.773  -4.498   6.698  1.00 91.68           H  
ATOM    561 HD23 LEU A  38     -10.012  -6.170   6.131  1.00 91.68           H  
ATOM    562  N   TYR A  39     -12.429  -2.883   2.410  1.00 91.02           N  
ATOM    563  H   TYR A  39     -13.283  -2.734   2.928  1.00 91.02           H  
ATOM    564  CA  TYR A  39     -12.457  -2.692   0.961  1.00 91.02           C  
ATOM    565  HA  TYR A  39     -12.139  -3.615   0.477  1.00 91.02           H  
ATOM    566  C   TYR A  39     -11.496  -1.584   0.519  1.00 91.02           C  
ATOM    567  CB  TYR A  39     -13.890  -2.385   0.510  1.00 91.02           C  
ATOM    568  HB2 TYR A  39     -14.268  -1.521   1.056  1.00 91.02           H  
ATOM    569  HB3 TYR A  39     -14.529  -3.233   0.760  1.00 91.02           H  
ATOM    570  O   TYR A  39     -10.649  -1.811  -0.347  1.00 91.02           O  
ATOM    571  CG  TYR A  39     -13.991  -2.115  -0.978  1.00 91.02           C  
ATOM    572  CD1 TYR A  39     -14.012  -0.791  -1.461  1.00 91.02           C  
ATOM    573  HD1 TYR A  39     -13.983   0.035  -0.766  1.00 91.02           H  
ATOM    574  CD2 TYR A  39     -14.023  -3.195  -1.881  1.00 91.02           C  
ATOM    575  HD2 TYR A  39     -14.014  -4.208  -1.508  1.00 91.02           H  
ATOM    576  CE1 TYR A  39     -14.069  -0.546  -2.847  1.00 91.02           C  
ATOM    577  HE1 TYR A  39     -14.086   0.470  -3.213  1.00 91.02           H  
ATOM    578  CE2 TYR A  39     -14.077  -2.954  -3.266  1.00 91.02           C  
ATOM    579  HE2 TYR A  39     -14.119  -3.778  -3.964  1.00 91.02           H  
ATOM    580  OH  TYR A  39     -14.137  -1.405  -5.090  1.00 91.02           O  
ATOM    581  HH  TYR A  39     -14.227  -0.470  -5.287  1.00 91.02           H  
ATOM    582  CZ  TYR A  39     -14.101  -1.631  -3.751  1.00 91.02           C  
ATOM    583  N   VAL A  40     -11.574  -0.405   1.149  1.00 88.90           N  
ATOM    584  H   VAL A  40     -12.278  -0.289   1.864  1.00 88.90           H  
ATOM    585  CA  VAL A  40     -10.675   0.722   0.855  1.00 88.90           C  
ATOM    586  HA  VAL A  40     -10.723   0.939  -0.213  1.00 88.90           H  
ATOM    587  C   VAL A  40      -9.228   0.351   1.169  1.00 88.90           C  
ATOM    588  CB  VAL A  40     -11.102   1.991   1.619  1.00 88.90           C  
ATOM    589  HB  VAL A  40     -11.190   1.761   2.681  1.00 88.90           H  
ATOM    590  O   VAL A  40      -8.343   0.627   0.361  1.00 88.90           O  
ATOM    591  CG1 VAL A  40     -10.096   3.138   1.447  1.00 88.90           C  
ATOM    592 HG11 VAL A  40      -9.927   3.337   0.389  1.00 88.90           H  
ATOM    593 HG12 VAL A  40      -9.146   2.890   1.921  1.00 88.90           H  
ATOM    594 HG13 VAL A  40     -10.478   4.041   1.924  1.00 88.90           H  
ATOM    595  CG2 VAL A  40     -12.455   2.498   1.103  1.00 88.90           C  
ATOM    596 HG21 VAL A  40     -12.773   3.360   1.689  1.00 88.90           H  
ATOM    597 HG22 VAL A  40     -12.372   2.788   0.055  1.00 88.90           H  
ATOM    598 HG23 VAL A  40     -13.217   1.725   1.195  1.00 88.90           H  
ATOM    599  N   GLY A  41      -8.977  -0.327   2.290  1.00 89.14           N  
ATOM    600  H   GLY A  41      -9.735  -0.500   2.935  1.00 89.14           H  
ATOM    601  CA  GLY A  41      -7.647  -0.813   2.656  1.00 89.14           C  
ATOM    602  HA2 GLY A  41      -7.709  -1.307   3.625  1.00 89.14           H  
ATOM    603  HA3 GLY A  41      -6.959   0.029   2.735  1.00 89.14           H  
ATOM    604  C   GLY A  41      -7.088  -1.810   1.640  1.00 89.14           C  
ATOM    605  O   GLY A  41      -5.946  -1.672   1.206  1.00 89.14           O  
ATOM    606  N   SER A  42      -7.906  -2.763   1.188  1.00 89.01           N  
ATOM    607  H   SER A  42      -8.835  -2.822   1.580  1.00 89.01           H  
ATOM    608  CA  SER A  42      -7.511  -3.759   0.183  1.00 89.01           C  
ATOM    609  HA  SER A  42      -6.589  -4.241   0.508  1.00 89.01           H  
ATOM    610  C   SER A  42      -7.236  -3.114  -1.174  1.00 89.01           C  
ATOM    611  CB  SER A  42      -8.579  -4.848   0.040  1.00 89.01           C  
ATOM    612  HB2 SER A  42      -9.515  -4.411  -0.308  1.00 89.01           H  
ATOM    613  HB3 SER A  42      -8.242  -5.588  -0.686  1.00 89.01           H  
ATOM    614  O   SER A  42      -6.193  -3.370  -1.773  1.00 89.01           O  
ATOM    615  OG  SER A  42      -8.788  -5.480   1.288  1.00 89.01           O  
ATOM    616  HG  SER A  42      -9.334  -4.896   1.819  1.00 89.01           H  
ATOM    617  N   LYS A  43      -8.106  -2.205  -1.631  1.00 87.74           N  
ATOM    618  H   LYS A  43      -8.944  -2.031  -1.094  1.00 87.74           H  
ATOM    619  CA  LYS A  43      -7.910  -1.465  -2.888  1.00 87.74           C  
ATOM    620  HA  LYS A  43      -7.663  -2.186  -3.667  1.00 87.74           H  
ATOM    621  C   LYS A  43      -6.708  -0.529  -2.841  1.00 87.74           C  
ATOM    622  CB  LYS A  43      -9.193  -0.690  -3.249  1.00 87.74           C  
ATOM    623  HB2 LYS A  43      -9.552  -0.159  -2.368  1.00 87.74           H  
ATOM    624  HB3 LYS A  43      -8.966   0.054  -4.013  1.00 87.74           H  
ATOM    625  O   LYS A  43      -5.977  -0.433  -3.822  1.00 87.74           O  
ATOM    626  CG  LYS A  43     -10.309  -1.606  -3.777  1.00 87.74           C  
ATOM    627  HG2 LYS A  43     -11.245  -1.048  -3.807  1.00 87.74           H  
ATOM    628  HG3 LYS A  43     -10.433  -2.449  -3.097  1.00 87.74           H  
ATOM    629  CD  LYS A  43      -9.988  -2.114  -5.192  1.00 87.74           C  
ATOM    630  HD2 LYS A  43      -8.930  -2.365  -5.263  1.00 87.74           H  
ATOM    631  HD3 LYS A  43     -10.188  -1.326  -5.919  1.00 87.74           H  
ATOM    632  CE  LYS A  43     -10.797  -3.364  -5.542  1.00 87.74           C  
ATOM    633  HE2 LYS A  43     -10.966  -3.926  -4.623  1.00 87.74           H  
ATOM    634  HE3 LYS A  43     -11.765  -3.075  -5.950  1.00 87.74           H  
ATOM    635  NZ  LYS A  43     -10.026  -4.215  -6.485  1.00 87.74           N  
ATOM    636  HZ1 LYS A  43      -9.113  -4.422  -6.107  1.00 87.74           H  
ATOM    637  HZ2 LYS A  43      -9.850  -3.754  -7.366  1.00 87.74           H  
ATOM    638  HZ3 LYS A  43     -10.462  -5.113  -6.638  1.00 87.74           H  
ATOM    639  N   THR A  44      -6.462   0.114  -1.702  1.00 85.33           N  
ATOM    640  H   THR A  44      -7.128   0.025  -0.948  1.00 85.33           H  
ATOM    641  CA  THR A  44      -5.269   0.948  -1.500  1.00 85.33           C  
ATOM    642  HA  THR A  44      -5.195   1.664  -2.319  1.00 85.33           H  
ATOM    643  C   THR A  44      -4.009   0.093  -1.521  1.00 85.33           C  
ATOM    644  CB  THR A  44      -5.346   1.737  -0.188  1.00 85.33           C  
ATOM    645  HB  THR A  44      -5.394   1.047   0.655  1.00 85.33           H  
ATOM    646  O   THR A  44      -3.046   0.458  -2.186  1.00 85.33           O  
ATOM    647  CG2 THR A  44      -4.158   2.680   0.002  1.00 85.33           C  
ATOM    648 HG21 THR A  44      -4.313   3.279   0.900  1.00 85.33           H  
ATOM    649 HG22 THR A  44      -3.233   2.115   0.121  1.00 85.33           H  
ATOM    650 HG23 THR A  44      -4.070   3.344  -0.858  1.00 85.33           H  
ATOM    651  OG1 THR A  44      -6.505   2.533  -0.193  1.00 85.33           O  
ATOM    652  HG1 THR A  44      -7.245   1.953   0.002  1.00 85.33           H  
ATOM    653  N   LYS A  45      -4.016  -1.076  -0.869  1.00 84.59           N  
ATOM    654  H   LYS A  45      -4.827  -1.320  -0.318  1.00 84.59           H  
ATOM    655  CA  LYS A  45      -2.893  -2.019  -0.917  1.00 84.59           C  
ATOM    656  HA  LYS A  45      -1.997  -1.503  -0.570  1.00 84.59           H  
ATOM    657  C   LYS A  45      -2.605  -2.470  -2.349  1.00 84.59           C  
ATOM    658  CB  LYS A  45      -3.177  -3.207   0.012  1.00 84.59           C  
ATOM    659  HB2 LYS A  45      -4.043  -3.757  -0.356  1.00 84.59           H  
ATOM    660  HB3 LYS A  45      -3.407  -2.832   1.010  1.00 84.59           H  
ATOM    661  O   LYS A  45      -1.458  -2.399  -2.771  1.00 84.59           O  
ATOM    662  CG  LYS A  45      -1.975  -4.158   0.106  1.00 84.59           C  
ATOM    663  HG2 LYS A  45      -1.134  -3.636   0.563  1.00 84.59           H  
ATOM    664  HG3 LYS A  45      -1.685  -4.489  -0.891  1.00 84.59           H  
ATOM    665  CD  LYS A  45      -2.328  -5.394   0.939  1.00 84.59           C  
ATOM    666  HD2 LYS A  45      -3.176  -5.900   0.478  1.00 84.59           H  
ATOM    667  HD3 LYS A  45      -2.598  -5.087   1.950  1.00 84.59           H  
ATOM    668  CE  LYS A  45      -1.123  -6.341   0.982  1.00 84.59           C  
ATOM    669  HE2 LYS A  45      -0.799  -6.533  -0.041  1.00 84.59           H  
ATOM    670  HE3 LYS A  45      -0.305  -5.842   1.501  1.00 84.59           H  
ATOM    671  NZ  LYS A  45      -1.460  -7.621   1.653  1.00 84.59           N  
ATOM    672  HZ1 LYS A  45      -2.204  -8.092   1.158  1.00 84.59           H  
ATOM    673  HZ2 LYS A  45      -1.757  -7.457   2.604  1.00 84.59           H  
ATOM    674  HZ3 LYS A  45      -0.654  -8.230   1.671  1.00 84.59           H  
ATOM    675  N   GLU A  46      -3.623  -2.889  -3.099  1.00 80.72           N  
ATOM    676  H   GLU A  46      -4.539  -2.953  -2.680  1.00 80.72           H  
ATOM    677  CA  GLU A  46      -3.477  -3.255  -4.516  1.00 80.72           C  
ATOM    678  HA  GLU A  46      -2.770  -4.079  -4.612  1.00 80.72           H  
ATOM    679  C   GLU A  46      -2.918  -2.090  -5.346  1.00 80.72           C  
ATOM    680  CB  GLU A  46      -4.833  -3.698  -5.092  1.00 80.72           C  
ATOM    681  HB2 GLU A  46      -4.763  -3.716  -6.180  1.00 80.72           H  
ATOM    682  HB3 GLU A  46      -5.591  -2.967  -4.811  1.00 80.72           H  
ATOM    683  O   GLU A  46      -1.964  -2.277  -6.097  1.00 80.72           O  
ATOM    684  CG  GLU A  46      -5.266  -5.095  -4.622  1.00 80.72           C  
ATOM    685  HG2 GLU A  46      -4.550  -5.823  -5.003  1.00 80.72           H  
ATOM    686  HG3 GLU A  46      -5.225  -5.132  -3.533  1.00 80.72           H  
ATOM    687  CD  GLU A  46      -6.687  -5.487  -5.081  1.00 80.72           C  
ATOM    688  OE1 GLU A  46      -7.117  -6.601  -4.720  1.00 80.72           O  
ATOM    689  OE2 GLU A  46      -7.398  -4.686  -5.749  1.00 80.72           O  
ATOM    690  N   GLY A  47      -3.457  -0.879  -5.172  1.00 84.36           N  
ATOM    691  H   GLY A  47      -4.254  -0.794  -4.557  1.00 84.36           H  
ATOM    692  CA  GLY A  47      -3.014   0.317  -5.889  1.00 84.36           C  
ATOM    693  HA2 GLY A  47      -3.677   1.143  -5.632  1.00 84.36           H  
ATOM    694  HA3 GLY A  47      -3.079   0.138  -6.962  1.00 84.36           H  
ATOM    695  C   GLY A  47      -1.583   0.738  -5.554  1.00 84.36           C  
ATOM    696  O   GLY A  47      -0.827   1.089  -6.455  1.00 84.36           O  
ATOM    697  N   VAL A  48      -1.179   0.658  -4.284  1.00 86.47           N  
ATOM    698  H   VAL A  48      -1.855   0.386  -3.585  1.00 86.47           H  
ATOM    699  CA  VAL A  48       0.192   0.963  -3.845  1.00 86.47           C  
ATOM    700  HA  VAL A  48       0.503   1.906  -4.295  1.00 86.47           H  
ATOM    701  C   VAL A  48       1.162  -0.101  -4.341  1.00 86.47           C  
ATOM    702  CB  VAL A  48       0.275   1.115  -2.313  1.00 86.47           C  
ATOM    703  HB  VAL A  48      -0.185   0.248  -1.840  1.00 86.47           H  
ATOM    704  O   VAL A  48       2.198   0.249  -4.892  1.00 86.47           O  
ATOM    705  CG1 VAL A  48       1.722   1.234  -1.810  1.00 86.47           C  
ATOM    706 HG11 VAL A  48       1.726   1.434  -0.738  1.00 86.47           H  
ATOM    707 HG12 VAL A  48       2.234   2.046  -2.325  1.00 86.47           H  
ATOM    708 HG13 VAL A  48       2.264   0.304  -1.979  1.00 86.47           H  
ATOM    709  CG2 VAL A  48      -0.459   2.383  -1.856  1.00 86.47           C  
ATOM    710 HG21 VAL A  48      -1.483   2.397  -2.229  1.00 86.47           H  
ATOM    711 HG22 VAL A  48       0.054   3.268  -2.232  1.00 86.47           H  
ATOM    712 HG23 VAL A  48      -0.485   2.421  -0.767  1.00 86.47           H  
ATOM    713  N   VAL A  49       0.829  -1.388  -4.213  1.00 84.55           N  
ATOM    714  H   VAL A  49      -0.048  -1.624  -3.772  1.00 84.55           H  
ATOM    715  CA  VAL A  49       1.680  -2.477  -4.719  1.00 84.55           C  
ATOM    716  HA  VAL A  49       2.673  -2.384  -4.281  1.00 84.55           H  
ATOM    717  C   VAL A  49       1.852  -2.357  -6.231  1.00 84.55           C  
ATOM    718  CB  VAL A  49       1.103  -3.850  -4.325  1.00 84.55           C  
ATOM    719  HB  VAL A  49       0.046  -3.888  -4.591  1.00 84.55           H  
ATOM    720  O   VAL A  49       2.976  -2.416  -6.724  1.00 84.55           O  
ATOM    721  CG1 VAL A  49       1.817  -5.016  -5.022  1.00 84.55           C  
ATOM    722 HG11 VAL A  49       1.631  -4.989  -6.096  1.00 84.55           H  
ATOM    723 HG12 VAL A  49       2.891  -4.961  -4.845  1.00 84.55           H  
ATOM    724 HG13 VAL A  49       1.438  -5.965  -4.643  1.00 84.55           H  
ATOM    725  CG2 VAL A  49       1.248  -4.079  -2.813  1.00 84.55           C  
ATOM    726 HG21 VAL A  49       0.825  -3.244  -2.253  1.00 84.55           H  
ATOM    727 HG22 VAL A  49       2.302  -4.167  -2.552  1.00 84.55           H  
ATOM    728 HG23 VAL A  49       0.726  -4.993  -2.530  1.00 84.55           H  
ATOM    729  N   HIS A  50       0.766  -2.117  -6.965  1.00 82.67           N  
ATOM    730  H   HIS A  50      -0.138  -2.086  -6.515  1.00 82.67           H  
ATOM    731  CA  HIS A  50       0.824  -1.915  -8.408  1.00 82.67           C  
ATOM    732  HA  HIS A  50       1.352  -2.758  -8.855  1.00 82.67           H  
ATOM    733  C   HIS A  50       1.597  -0.643  -8.782  1.00 82.67           C  
ATOM    734  CB  HIS A  50      -0.603  -1.887  -8.962  1.00 82.67           C  
ATOM    735  HB2 HIS A  50      -1.128  -2.787  -8.642  1.00 82.67           H  
ATOM    736  HB3 HIS A  50      -1.135  -1.023  -8.564  1.00 82.67           H  
ATOM    737  O   HIS A  50       2.422  -0.670  -9.693  1.00 82.67           O  
ATOM    738  CG  HIS A  50      -0.629  -1.842 -10.465  1.00 82.67           C  
ATOM    739  CD2 HIS A  50      -0.988  -0.779 -11.247  1.00 82.67           C  
ATOM    740  HD2 HIS A  50      -1.320   0.187 -10.895  1.00 82.67           H  
ATOM    741  ND1 HIS A  50      -0.253  -2.861 -11.310  1.00 82.67           N  
ATOM    742  HD1 HIS A  50       0.106  -3.765 -11.041  1.00 82.67           H  
ATOM    743  CE1 HIS A  50      -0.383  -2.421 -12.572  1.00 82.67           C  
ATOM    744  HE1 HIS A  50      -0.137  -2.988 -13.458  1.00 82.67           H  
ATOM    745  NE2 HIS A  50      -0.845  -1.161 -12.583  1.00 82.67           N  
ATOM    746  N   GLY A  51       1.383   0.458  -8.059  1.00 83.08           N  
ATOM    747  H   GLY A  51       0.673   0.432  -7.341  1.00 83.08           H  
ATOM    748  CA  GLY A  51       2.087   1.720  -8.268  1.00 83.08           C  
ATOM    749  HA2 GLY A  51       1.920   2.065  -9.289  1.00 83.08           H  
ATOM    750  HA3 GLY A  51       1.692   2.463  -7.575  1.00 83.08           H  
ATOM    751  C   GLY A  51       3.591   1.596  -8.032  1.00 83.08           C  
ATOM    752  O   GLY A  51       4.375   1.991  -8.890  1.00 83.08           O  
ATOM    753  N   VAL A  52       4.003   0.987  -6.919  1.00 83.23           N  
ATOM    754  H   VAL A  52       3.306   0.666  -6.263  1.00 83.23           H  
ATOM    755  CA  VAL A  52       5.418   0.763  -6.585  1.00 83.23           C  
ATOM    756  HA  VAL A  52       5.951   1.711  -6.674  1.00 83.23           H  
ATOM    757  C   VAL A  52       6.069  -0.199  -7.578  1.00 83.23           C  
ATOM    758  CB  VAL A  52       5.575   0.268  -5.133  1.00 83.23           C  
ATOM    759  HB  VAL A  52       4.945  -0.608  -4.981  1.00 83.23           H  
ATOM    760  O   VAL A  52       7.155   0.098  -8.068  1.00 83.23           O  
ATOM    761  CG1 VAL A  52       7.025  -0.109  -4.798  1.00 83.23           C  
ATOM    762 HG11 VAL A  52       7.338  -0.975  -5.382  1.00 83.23           H  
ATOM    763 HG12 VAL A  52       7.107  -0.370  -3.743  1.00 83.23           H  
ATOM    764 HG13 VAL A  52       7.692   0.726  -5.012  1.00 83.23           H  
ATOM    765  CG2 VAL A  52       5.160   1.360  -4.136  1.00 83.23           C  
ATOM    766 HG21 VAL A  52       4.148   1.711  -4.339  1.00 83.23           H  
ATOM    767 HG22 VAL A  52       5.190   0.962  -3.122  1.00 83.23           H  
ATOM    768 HG23 VAL A  52       5.841   2.208  -4.207  1.00 83.23           H  
ATOM    769  N   ALA A  53       5.401  -1.298  -7.945  1.00 80.89           N  
ATOM    770  H   ALA A  53       4.516  -1.512  -7.508  1.00 80.89           H  
ATOM    771  CA  ALA A  53       5.907  -2.220  -8.964  1.00 80.89           C  
ATOM    772  HA  ALA A  53       6.890  -2.576  -8.657  1.00 80.89           H  
ATOM    773  C   ALA A  53       6.077  -1.528 -10.328  1.00 80.89           C  
ATOM    774  CB  ALA A  53       4.963  -3.424  -9.054  1.00 80.89           C  
ATOM    775  HB1 ALA A  53       3.965  -3.099  -9.350  1.00 80.89           H  
ATOM    776  HB2 ALA A  53       4.908  -3.925  -8.088  1.00 80.89           H  
ATOM    777  HB3 ALA A  53       5.342  -4.127  -9.796  1.00 80.89           H  
ATOM    778  O   ALA A  53       7.111  -1.681 -10.973  1.00 80.89           O  
ATOM    779  N   THR A  54       5.110  -0.698 -10.731  1.00 81.01           N  
ATOM    780  H   THR A  54       4.278  -0.627 -10.162  1.00 81.01           H  
ATOM    781  CA  THR A  54       5.169   0.067 -11.988  1.00 81.01           C  
ATOM    782  HA  THR A  54       5.355  -0.621 -12.812  1.00 81.01           H  
ATOM    783  C   THR A  54       6.297   1.096 -11.975  1.00 81.01           C  
ATOM    784  CB  THR A  54       3.839   0.791 -12.250  1.00 81.01           C  
ATOM    785  HB  THR A  54       3.639   1.493 -11.441  1.00 81.01           H  
ATOM    786  O   THR A  54       7.008   1.249 -12.968  1.00 81.01           O  
ATOM    787  CG2 THR A  54       3.829   1.551 -13.578  1.00 81.01           C  
ATOM    788 HG21 THR A  54       4.523   2.390 -13.537  1.00 81.01           H  
ATOM    789 HG22 THR A  54       4.114   0.874 -14.384  1.00 81.01           H  
ATOM    790 HG23 THR A  54       2.825   1.929 -13.766  1.00 81.01           H  
ATOM    791  OG1 THR A  54       2.778  -0.126 -12.319  1.00 81.01           O  
ATOM    792  HG1 THR A  54       2.594  -0.437 -11.430  1.00 81.01           H  
ATOM    793  N   VAL A  55       6.483   1.820 -10.867  1.00 80.25           N  
ATOM    794  H   VAL A  55       5.863   1.676 -10.082  1.00 80.25           H  
ATOM    795  CA  VAL A  55       7.585   2.785 -10.727  1.00 80.25           C  
ATOM    796  HA  VAL A  55       7.578   3.454 -11.587  1.00 80.25           H  
ATOM    797  C   VAL A  55       8.931   2.064 -10.747  1.00 80.25           C  
ATOM    798  CB  VAL A  55       7.422   3.641  -9.456  1.00 80.25           C  
ATOM    799  HB  VAL A  55       7.247   2.989  -8.601  1.00 80.25           H  
ATOM    800  O   VAL A  55       9.855   2.539 -11.405  1.00 80.25           O  
ATOM    801  CG1 VAL A  55       8.654   4.510  -9.167  1.00 80.25           C  
ATOM    802 HG11 VAL A  55       8.456   5.165  -8.319  1.00 80.25           H  
ATOM    803 HG12 VAL A  55       8.907   5.116 -10.037  1.00 80.25           H  
ATOM    804 HG13 VAL A  55       9.508   3.884  -8.908  1.00 80.25           H  
ATOM    805  CG2 VAL A  55       6.231   4.601  -9.603  1.00 80.25           C  
ATOM    806 HG21 VAL A  55       6.056   5.112  -8.656  1.00 80.25           H  
ATOM    807 HG22 VAL A  55       6.439   5.340 -10.377  1.00 80.25           H  
ATOM    808 HG23 VAL A  55       5.326   4.058  -9.875  1.00 80.25           H  
ATOM    809  N   ALA A  56       9.041   0.907 -10.093  1.00 75.79           N  
ATOM    810  H   ALA A  56       8.255   0.568  -9.557  1.00 75.79           H  
ATOM    811  CA  ALA A  56      10.251   0.094 -10.110  1.00 75.79           C  
ATOM    812  HA  ALA A  56      11.089   0.714  -9.791  1.00 75.79           H  
ATOM    813  C   ALA A  56      10.577  -0.421 -11.522  1.00 75.79           C  
ATOM    814  CB  ALA A  56      10.093  -1.046  -9.099  1.00 75.79           C  
ATOM    815  HB1 ALA A  56       9.901  -0.635  -8.107  1.00 75.79           H  
ATOM    816  HB2 ALA A  56       9.264  -1.692  -9.385  1.00 75.79           H  
ATOM    817  HB3 ALA A  56      11.009  -1.635  -9.066  1.00 75.79           H  
ATOM    818  O   ALA A  56      11.720  -0.281 -11.956  1.00 75.79           O  
ATOM    819  N   GLU A  57       9.595  -0.936 -12.271  1.00 78.94           N  
ATOM    820  H   GLU A  57       8.682  -1.079 -11.862  1.00 78.94           H  
ATOM    821  CA  GLU A  57       9.805  -1.350 -13.666  1.00 78.94           C  
ATOM    822  HA  GLU A  57      10.628  -2.063 -13.707  1.00 78.94           H  
ATOM    823  C   GLU A  57      10.228  -0.180 -14.556  1.00 78.94           C  
ATOM    824  CB  GLU A  57       8.558  -2.009 -14.270  1.00 78.94           C  
ATOM    825  HB2 GLU A  57       7.652  -1.512 -13.922  1.00 78.94           H  
ATOM    826  HB3 GLU A  57       8.619  -1.872 -15.350  1.00 78.94           H  
ATOM    827  O   GLU A  57      11.257  -0.266 -15.229  1.00 78.94           O  
ATOM    828  CG  GLU A  57       8.486  -3.517 -13.990  1.00 78.94           C  
ATOM    829  HG2 GLU A  57       9.490  -3.900 -13.806  1.00 78.94           H  
ATOM    830  HG3 GLU A  57       7.897  -3.687 -13.089  1.00 78.94           H  
ATOM    831  CD  GLU A  57       7.879  -4.283 -15.176  1.00 78.94           C  
ATOM    832  OE1 GLU A  57       8.383  -5.398 -15.441  1.00 78.94           O  
ATOM    833  OE2 GLU A  57       6.918  -3.757 -15.782  1.00 78.94           O  
ATOM    834  N   LYS A  58       9.510   0.949 -14.501  1.00 81.28           N  
ATOM    835  H   LYS A  58       8.674   0.956 -13.934  1.00 81.28           H  
ATOM    836  CA  LYS A  58       9.877   2.144 -15.277  1.00 81.28           C  
ATOM    837  HA  LYS A  58       9.931   1.870 -16.331  1.00 81.28           H  
ATOM    838  C   LYS A  58      11.267   2.664 -14.915  1.00 81.28           C  
ATOM    839  CB  LYS A  58       8.833   3.250 -15.088  1.00 81.28           C  
ATOM    840  HB2 LYS A  58       9.249   4.181 -15.474  1.00 81.28           H  
ATOM    841  HB3 LYS A  58       8.616   3.381 -14.028  1.00 81.28           H  
ATOM    842  O   LYS A  58      12.008   3.086 -15.798  1.00 81.28           O  
ATOM    843  CG  LYS A  58       7.545   2.941 -15.859  1.00 81.28           C  
ATOM    844  HG2 LYS A  58       7.057   2.062 -15.439  1.00 81.28           H  
ATOM    845  HG3 LYS A  58       7.795   2.737 -16.900  1.00 81.28           H  
ATOM    846  CD  LYS A  58       6.595   4.140 -15.801  1.00 81.28           C  
ATOM    847  HD2 LYS A  58       7.105   5.011 -16.212  1.00 81.28           H  
ATOM    848  HD3 LYS A  58       6.315   4.334 -14.766  1.00 81.28           H  
ATOM    849  CE  LYS A  58       5.353   3.820 -16.634  1.00 81.28           C  
ATOM    850  HE2 LYS A  58       5.679   3.420 -17.594  1.00 81.28           H  
ATOM    851  HE3 LYS A  58       4.789   3.036 -16.129  1.00 81.28           H  
ATOM    852  NZ  LYS A  58       4.516   5.026 -16.844  1.00 81.28           N  
ATOM    853  HZ1 LYS A  58       5.045   5.731 -17.336  1.00 81.28           H  
ATOM    854  HZ2 LYS A  58       4.213   5.395 -15.954  1.00 81.28           H  
ATOM    855  HZ3 LYS A  58       3.704   4.784 -17.392  1.00 81.28           H  
ATOM    856  N   THR A  59      11.638   2.614 -13.635  1.00 78.85           N  
ATOM    857  H   THR A  59      10.971   2.267 -12.962  1.00 78.85           H  
ATOM    858  CA  THR A  59      12.976   3.010 -13.174  1.00 78.85           C  
ATOM    859  HA  THR A  59      13.210   3.996 -13.576  1.00 78.85           H  
ATOM    860  C   THR A  59      14.034   2.043 -13.695  1.00 78.85           C  
ATOM    861  CB  THR A  59      13.045   3.103 -11.643  1.00 78.85           C  
ATOM    862  HB  THR A  59      12.844   2.126 -11.204  1.00 78.85           H  
ATOM    863  O   THR A  59      15.058   2.490 -14.200  1.00 78.85           O  
ATOM    864  CG2 THR A  59      14.400   3.603 -11.144  1.00 78.85           C  
ATOM    865 HG21 THR A  59      14.642   4.554 -11.620  1.00 78.85           H  
ATOM    866 HG22 THR A  59      15.180   2.875 -11.368  1.00 78.85           H  
ATOM    867 HG23 THR A  59      14.357   3.746 -10.065  1.00 78.85           H  
ATOM    868  OG1 THR A  59      12.084   4.021 -11.177  1.00 78.85           O  
ATOM    869  HG1 THR A  59      11.231   3.586 -11.241  1.00 78.85           H  
ATOM    870  N   LYS A  60      13.790   0.728 -13.653  1.00 78.27           N  
ATOM    871  H   LYS A  60      12.919   0.411 -13.251  1.00 78.27           H  
ATOM    872  CA  LYS A  60      14.712  -0.284 -14.187  1.00 78.27           C  
ATOM    873  HA  LYS A  60      15.677  -0.174 -13.694  1.00 78.27           H  
ATOM    874  C   LYS A  60      14.959  -0.089 -15.683  1.00 78.27           C  
ATOM    875  CB  LYS A  60      14.147  -1.677 -13.878  1.00 78.27           C  
ATOM    876  HB2 LYS A  60      13.193  -1.802 -14.390  1.00 78.27           H  
ATOM    877  HB3 LYS A  60      13.974  -1.757 -12.804  1.00 78.27           H  
ATOM    878  O   LYS A  60      16.113  -0.122 -16.112  1.00 78.27           O  
ATOM    879  CG  LYS A  60      15.101  -2.798 -14.311  1.00 78.27           C  
ATOM    880  HG2 LYS A  60      15.302  -2.721 -15.379  1.00 78.27           H  
ATOM    881  HG3 LYS A  60      16.040  -2.709 -13.764  1.00 78.27           H  
ATOM    882  CD  LYS A  60      14.469  -4.164 -14.032  1.00 78.27           C  
ATOM    883  HD2 LYS A  60      13.514  -4.221 -14.554  1.00 78.27           H  
ATOM    884  HD3 LYS A  60      14.297  -4.272 -12.961  1.00 78.27           H  
ATOM    885  CE  LYS A  60      15.393  -5.277 -14.531  1.00 78.27           C  
ATOM    886  HE2 LYS A  60      16.329  -5.234 -13.973  1.00 78.27           H  
ATOM    887  HE3 LYS A  60      15.619  -5.090 -15.581  1.00 78.27           H  
ATOM    888  NZ  LYS A  60      14.752  -6.606 -14.379  1.00 78.27           N  
ATOM    889  HZ1 LYS A  60      14.539  -6.787 -13.408  1.00 78.27           H  
ATOM    890  HZ2 LYS A  60      13.887  -6.630 -14.900  1.00 78.27           H  
ATOM    891  HZ3 LYS A  60      15.357  -7.336 -14.727  1.00 78.27           H  
ATOM    892  N   GLU A  61      13.912   0.154 -16.468  1.00 75.38           N  
ATOM    893  H   GLU A  61      12.985   0.117 -16.070  1.00 75.38           H  
ATOM    894  CA  GLU A  61      14.049   0.433 -17.902  1.00 75.38           C  
ATOM    895  HA  GLU A  61      14.616  -0.367 -18.377  1.00 75.38           H  
ATOM    896  C   GLU A  61      14.810   1.739 -18.165  1.00 75.38           C  
ATOM    897  CB  GLU A  61      12.673   0.507 -18.569  1.00 75.38           C  
ATOM    898  HB2 GLU A  61      12.030   1.179 -18.001  1.00 75.38           H  
ATOM    899  HB3 GLU A  61      12.811   0.922 -19.567  1.00 75.38           H  
ATOM    900  O   GLU A  61      15.737   1.762 -18.976  1.00 75.38           O  
ATOM    901  CG  GLU A  61      12.000  -0.865 -18.710  1.00 75.38           C  
ATOM    902  HG2 GLU A  61      12.710  -1.552 -19.171  1.00 75.38           H  
ATOM    903  HG3 GLU A  61      11.752  -1.250 -17.721  1.00 75.38           H  
ATOM    904  CD  GLU A  61      10.731  -0.794 -19.575  1.00 75.38           C  
ATOM    905  OE1 GLU A  61      10.281  -1.874 -20.011  1.00 75.38           O  
ATOM    906  OE2 GLU A  61      10.239   0.335 -19.826  1.00 75.38           O  
ATOM    907  N   GLN A  62      14.480   2.821 -17.451  1.00 70.88           N  
ATOM    908  H   GLN A  62      13.707   2.760 -16.804  1.00 70.88           H  
ATOM    909  CA  GLN A  62      15.168   4.106 -17.613  1.00 70.88           C  
ATOM    910  HA  GLN A  62      15.155   4.375 -18.669  1.00 70.88           H  
ATOM    911  C   GLN A  62      16.643   4.035 -17.206  1.00 70.88           C  
ATOM    912  CB  GLN A  62      14.451   5.208 -16.824  1.00 70.88           C  
ATOM    913  HB2 GLN A  62      15.114   6.070 -16.750  1.00 70.88           H  
ATOM    914  HB3 GLN A  62      14.224   4.861 -15.816  1.00 70.88           H  
ATOM    915  O   GLN A  62      17.496   4.530 -17.941  1.00 70.88           O  
ATOM    916  CG  GLN A  62      13.166   5.661 -17.532  1.00 70.88           C  
ATOM    917  HG2 GLN A  62      13.415   5.978 -18.544  1.00 70.88           H  
ATOM    918  HG3 GLN A  62      12.465   4.829 -17.604  1.00 70.88           H  
ATOM    919  CD  GLN A  62      12.478   6.824 -16.827  1.00 70.88           C  
ATOM    920  NE2 GLN A  62      11.441   7.378 -17.418  1.00 70.88           N  
ATOM    921 HE21 GLN A  62      11.047   8.172 -16.935  1.00 70.88           H  
ATOM    922 HE22 GLN A  62      11.124   7.036 -18.314  1.00 70.88           H  
ATOM    923  OE1 GLN A  62      12.848   7.287 -15.764  1.00 70.88           O  
ATOM    924  N   VAL A  63      16.964   3.382 -16.088  1.00 76.95           N  
ATOM    925  H   VAL A  63      16.217   3.007 -15.521  1.00 76.95           H  
ATOM    926  CA  VAL A  63      18.348   3.184 -15.632  1.00 76.95           C  
ATOM    927  HA  VAL A  63      18.854   4.149 -15.608  1.00 76.95           H  
ATOM    928  C   VAL A  63      19.121   2.307 -16.613  1.00 76.95           C  
ATOM    929  CB  VAL A  63      18.376   2.592 -14.209  1.00 76.95           C  
ATOM    930  HB  VAL A  63      17.728   1.717 -14.171  1.00 76.95           H  
ATOM    931  O   VAL A  63      20.279   2.600 -16.894  1.00 76.95           O  
ATOM    932  CG1 VAL A  63      19.783   2.169 -13.765  1.00 76.95           C  
ATOM    933 HG11 VAL A  63      20.478   3.002 -13.869  1.00 76.95           H  
ATOM    934 HG12 VAL A  63      20.135   1.330 -14.365  1.00 76.95           H  
ATOM    935 HG13 VAL A  63      19.762   1.849 -12.724  1.00 76.95           H  
ATOM    936  CG2 VAL A  63      17.882   3.628 -13.189  1.00 76.95           C  
ATOM    937 HG21 VAL A  63      16.902   4.015 -13.469  1.00 76.95           H  
ATOM    938 HG22 VAL A  63      17.803   3.167 -12.205  1.00 76.95           H  
ATOM    939 HG23 VAL A  63      18.580   4.464 -13.137  1.00 76.95           H  
ATOM    940  N   THR A  64      18.492   1.283 -17.194  1.00 79.31           N  
ATOM    941  H   THR A  64      17.537   1.085 -16.929  1.00 79.31           H  
ATOM    942  CA  THR A  64      19.137   0.436 -18.210  1.00 79.31           C  
ATOM    943  HA  THR A  64      20.092   0.085 -17.819  1.00 79.31           H  
ATOM    944  C   THR A  64      19.432   1.227 -19.485  1.00 79.31           C  
ATOM    945  CB  THR A  64      18.280  -0.797 -18.529  1.00 79.31           C  
ATOM    946  HB  THR A  64      17.321  -0.482 -18.940  1.00 79.31           H  
ATOM    947  O   THR A  64      20.550   1.173 -19.993  1.00 79.31           O  
ATOM    948  CG2 THR A  64      18.959  -1.740 -19.522  1.00 79.31           C  
ATOM    949 HG21 THR A  64      19.942  -2.031 -19.150  1.00 79.31           H  
ATOM    950 HG22 THR A  64      19.066  -1.254 -20.491  1.00 79.31           H  
ATOM    951 HG23 THR A  64      18.344  -2.631 -19.649  1.00 79.31           H  
ATOM    952  OG1 THR A  64      18.052  -1.537 -17.350  1.00 79.31           O  
ATOM    953  HG1 THR A  64      17.401  -1.050 -16.839  1.00 79.31           H  
ATOM    954  N   ASN A  65      18.472   2.014 -19.978  1.00 76.54           N  
ATOM    955  H   ASN A  65      17.560   1.997 -19.544  1.00 76.54           H  
ATOM    956  CA  ASN A  65      18.653   2.818 -21.189  1.00 76.54           C  
ATOM    957  HA  ASN A  65      19.022   2.175 -21.989  1.00 76.54           H  
ATOM    958  C   ASN A  65      19.702   3.922 -20.998  1.00 76.54           C  
ATOM    959  CB  ASN A  65      17.293   3.402 -21.607  1.00 76.54           C  
ATOM    960  HB2 ASN A  65      17.451   4.158 -22.376  1.00 76.54           H  
ATOM    961  HB3 ASN A  65      16.818   3.876 -20.748  1.00 76.54           H  
ATOM    962  O   ASN A  65      20.578   4.098 -21.845  1.00 76.54           O  
ATOM    963  CG  ASN A  65      16.353   2.360 -22.188  1.00 76.54           C  
ATOM    964  ND2 ASN A  65      15.088   2.682 -22.322  1.00 76.54           N  
ATOM    965 HD21 ASN A  65      14.485   1.937 -22.639  1.00 76.54           H  
ATOM    966 HD22 ASN A  65      14.734   3.552 -21.949  1.00 76.54           H  
ATOM    967  OD1 ASN A  65      16.732   1.265 -22.559  1.00 76.54           O  
ATOM    968  N   VAL A  66      19.649   4.643 -19.874  1.00 78.84           N  
ATOM    969  H   VAL A  66      18.909   4.456 -19.213  1.00 78.84           H  
ATOM    970  CA  VAL A  66      20.633   5.686 -19.549  1.00 78.84           C  
ATOM    971  HA  VAL A  66      20.748   6.340 -20.414  1.00 78.84           H  
ATOM    972  C   VAL A  66      22.003   5.066 -19.280  1.00 78.84           C  
ATOM    973  CB  VAL A  66      20.157   6.549 -18.364  1.00 78.84           C  
ATOM    974  HB  VAL A  66      19.924   5.903 -17.518  1.00 78.84           H  
ATOM    975  O   VAL A  66      22.996   5.540 -19.822  1.00 78.84           O  
ATOM    976  CG1 VAL A  66      21.219   7.566 -17.924  1.00 78.84           C  
ATOM    977 HG11 VAL A  66      20.815   8.207 -17.140  1.00 78.84           H  
ATOM    978 HG12 VAL A  66      22.092   7.053 -17.519  1.00 78.84           H  
ATOM    979 HG13 VAL A  66      21.527   8.181 -18.769  1.00 78.84           H  
ATOM    980  CG2 VAL A  66      18.903   7.350 -18.745  1.00 78.84           C  
ATOM    981 HG21 VAL A  66      18.537   7.894 -17.875  1.00 78.84           H  
ATOM    982 HG22 VAL A  66      19.138   8.057 -19.540  1.00 78.84           H  
ATOM    983 HG23 VAL A  66      18.110   6.687 -19.093  1.00 78.84           H  
ATOM    984  N   GLY A  67      22.070   3.977 -18.513  1.00 79.46           N  
ATOM    985  H   GLY A  67      21.224   3.616 -18.096  1.00 79.46           H  
ATOM    986  CA  GLY A  67      23.313   3.257 -18.234  1.00 79.46           C  
ATOM    987  HA2 GLY A  67      24.008   3.912 -17.709  1.00 79.46           H  
ATOM    988  HA3 GLY A  67      23.090   2.398 -17.603  1.00 79.46           H  
ATOM    989  C   GLY A  67      23.984   2.753 -19.511  1.00 79.46           C  
ATOM    990  O   GLY A  67      25.173   2.989 -19.716  1.00 79.46           O  
ATOM    991  N   GLY A  68      23.214   2.149 -20.421  1.00 81.48           N  
ATOM    992  H   GLY A  68      22.245   1.972 -20.199  1.00 81.48           H  
ATOM    993  CA  GLY A  68      23.714   1.720 -21.727  1.00 81.48           C  
ATOM    994  HA2 GLY A  68      22.905   1.227 -22.267  1.00 81.48           H  
ATOM    995  HA3 GLY A  68      24.527   1.008 -21.587  1.00 81.48           H  
ATOM    996  C   GLY A  68      24.223   2.884 -22.583  1.00 81.48           C  
ATOM    997  O   GLY A  68      25.289   2.778 -23.195  1.00 81.48           O  
ATOM    998  N   ALA A  69      23.516   4.019 -22.585  1.00 79.75           N  
ATOM    999  H   ALA A  69      22.644   4.050 -22.077  1.00 79.75           H  
ATOM   1000  CA  ALA A  69      23.936   5.228 -23.299  1.00 79.75           C  
ATOM   1001  HA  ALA A  69      24.126   4.973 -24.341  1.00 79.75           H  
ATOM   1002  C   ALA A  69      25.232   5.834 -22.725  1.00 79.75           C  
ATOM   1003  CB  ALA A  69      22.785   6.239 -23.272  1.00 79.75           C  
ATOM   1004  HB1 ALA A  69      21.896   5.799 -23.723  1.00 79.75           H  
ATOM   1005  HB2 ALA A  69      23.068   7.126 -23.838  1.00 79.75           H  
ATOM   1006  HB3 ALA A  69      22.559   6.529 -22.246  1.00 79.75           H  
ATOM   1007  O   ALA A  69      26.095   6.284 -23.478  1.00 79.75           O  
ATOM   1008  N   VAL A  70      25.405   5.812 -21.401  1.00 86.50           N  
ATOM   1009  H   VAL A  70      24.651   5.465 -20.825  1.00 86.50           H  
ATOM   1010  CA  VAL A  70      26.628   6.297 -20.745  1.00 86.50           C  
ATOM   1011  HA  VAL A  70      26.876   7.279 -21.148  1.00 86.50           H  
ATOM   1012  C   VAL A  70      27.809   5.384 -21.065  1.00 86.50           C  
ATOM   1013  CB  VAL A  70      26.423   6.446 -19.226  1.00 86.50           C  
ATOM   1014  HB  VAL A  70      26.019   5.518 -18.822  1.00 86.50           H  
ATOM   1015  O   VAL A  70      28.858   5.882 -21.466  1.00 86.50           O  
ATOM   1016  CG1 VAL A  70      27.729   6.774 -18.488  1.00 86.50           C  
ATOM   1017 HG11 VAL A  70      28.199   7.656 -18.924  1.00 86.50           H  
ATOM   1018 HG12 VAL A  70      27.521   6.961 -17.435  1.00 86.50           H  
ATOM   1019 HG13 VAL A  70      28.420   5.933 -18.547  1.00 86.50           H  
ATOM   1020  CG2 VAL A  70      25.444   7.589 -18.924  1.00 86.50           C  
ATOM   1021 HG21 VAL A  70      24.508   7.455 -19.467  1.00 86.50           H  
ATOM   1022 HG22 VAL A  70      25.880   8.543 -19.220  1.00 86.50           H  
ATOM   1023 HG23 VAL A  70      25.224   7.610 -17.856  1.00 86.50           H  
ATOM   1024  N   VAL A  71      27.645   4.062 -20.955  1.00 83.58           N  
ATOM   1025  H   VAL A  71      26.763   3.712 -20.610  1.00 83.58           H  
ATOM   1026  CA  VAL A  71      28.713   3.098 -21.275  1.00 83.58           C  
ATOM   1027  HA  VAL A  71      29.587   3.326 -20.666  1.00 83.58           H  
ATOM   1028  C   VAL A  71      29.144   3.236 -22.733  1.00 83.58           C  
ATOM   1029  CB  VAL A  71      28.270   1.656 -20.960  1.00 83.58           C  
ATOM   1030  HB  VAL A  71      27.309   1.463 -21.436  1.00 83.58           H  
ATOM   1031  O   VAL A  71      30.331   3.395 -23.007  1.00 83.58           O  
ATOM   1032  CG1 VAL A  71      29.278   0.610 -21.457  1.00 83.58           C  
ATOM   1033 HG11 VAL A  71      30.270   0.824 -21.060  1.00 83.58           H  
ATOM   1034 HG12 VAL A  71      29.325   0.609 -22.547  1.00 83.58           H  
ATOM   1035 HG13 VAL A  71      28.971  -0.384 -21.133  1.00 83.58           H  
ATOM   1036  CG2 VAL A  71      28.124   1.456 -19.447  1.00 83.58           C  
ATOM   1037 HG21 VAL A  71      27.448   2.197 -19.019  1.00 83.58           H  
ATOM   1038 HG22 VAL A  71      27.720   0.464 -19.244  1.00 83.58           H  
ATOM   1039 HG23 VAL A  71      29.095   1.552 -18.960  1.00 83.58           H  
ATOM   1040  N   THR A  72      28.193   3.261 -23.669  1.00 82.30           N  
ATOM   1041  H   THR A  72      27.229   3.170 -23.382  1.00 82.30           H  
ATOM   1042  CA  THR A  72      28.506   3.446 -25.096  1.00 82.30           C  
ATOM   1043  HA  THR A  72      29.230   2.685 -25.386  1.00 82.30           H  
ATOM   1044  C   THR A  72      29.171   4.794 -25.373  1.00 82.30           C  
ATOM   1045  CB  THR A  72      27.269   3.282 -25.991  1.00 82.30           C  
ATOM   1046  HB  THR A  72      27.500   3.665 -26.985  1.00 82.30           H  
ATOM   1047  O   THR A  72      30.138   4.848 -26.135  1.00 82.30           O  
ATOM   1048  CG2 THR A  72      26.864   1.818 -26.132  1.00 82.30           C  
ATOM   1049 HG21 THR A  72      27.675   1.262 -26.603  1.00 82.30           H  
ATOM   1050 HG22 THR A  72      26.655   1.382 -25.155  1.00 82.30           H  
ATOM   1051 HG23 THR A  72      25.977   1.742 -26.760  1.00 82.30           H  
ATOM   1052  OG1 THR A  72      26.159   3.978 -25.483  1.00 82.30           O  
ATOM   1053  HG1 THR A  72      25.839   3.503 -24.712  1.00 82.30           H  
ATOM   1054  N   GLY A  73      28.726   5.868 -24.714  1.00 82.09           N  
ATOM   1055  H   GLY A  73      27.892   5.776 -24.151  1.00 82.09           H  
ATOM   1056  CA  GLY A  73      29.363   7.182 -24.789  1.00 82.09           C  
ATOM   1057  HA2 GLY A  73      29.343   7.535 -25.820  1.00 82.09           H  
ATOM   1058  HA3 GLY A  73      28.799   7.876 -24.166  1.00 82.09           H  
ATOM   1059  C   GLY A  73      30.815   7.172 -24.300  1.00 82.09           C  
ATOM   1060  O   GLY A  73      31.703   7.648 -25.007  1.00 82.09           O  
ATOM   1061  N   VAL A  74      31.081   6.586 -23.130  1.00 87.41           N  
ATOM   1062  H   VAL A  74      30.312   6.197 -22.605  1.00 87.41           H  
ATOM   1063  CA  VAL A  74      32.436   6.489 -22.560  1.00 87.41           C  
ATOM   1064  HA  VAL A  74      32.878   7.485 -22.541  1.00 87.41           H  
ATOM   1065  C   VAL A  74      33.340   5.623 -23.437  1.00 87.41           C  
ATOM   1066  CB  VAL A  74      32.390   5.962 -21.111  1.00 87.41           C  
ATOM   1067  HB  VAL A  74      31.817   5.035 -21.082  1.00 87.41           H  
ATOM   1068  O   VAL A  74      34.469   6.023 -23.722  1.00 87.41           O  
ATOM   1069  CG1 VAL A  74      33.790   5.689 -20.542  1.00 87.41           C  
ATOM   1070 HG11 VAL A  74      34.412   6.580 -20.626  1.00 87.41           H  
ATOM   1071 HG12 VAL A  74      34.265   4.867 -21.076  1.00 87.41           H  
ATOM   1072 HG13 VAL A  74      33.713   5.404 -19.493  1.00 87.41           H  
ATOM   1073  CG2 VAL A  74      31.726   6.988 -20.182  1.00 87.41           C  
ATOM   1074 HG21 VAL A  74      30.734   7.256 -20.545  1.00 87.41           H  
ATOM   1075 HG22 VAL A  74      32.333   7.892 -20.127  1.00 87.41           H  
ATOM   1076 HG23 VAL A  74      31.622   6.565 -19.183  1.00 87.41           H  
ATOM   1077  N   THR A  75      32.853   4.482 -23.933  1.00 84.10           N  
ATOM   1078  H   THR A  75      31.937   4.170 -23.641  1.00 84.10           H  
ATOM   1079  CA  THR A  75      33.613   3.629 -24.857  1.00 84.10           C  
ATOM   1080  HA  THR A  75      34.554   3.352 -24.381  1.00 84.10           H  
ATOM   1081  C   THR A  75      33.962   4.370 -26.149  1.00 84.10           C  
ATOM   1082  CB  THR A  75      32.839   2.343 -25.183  1.00 84.10           C  
ATOM   1083  HB  THR A  75      31.894   2.599 -25.660  1.00 84.10           H  
ATOM   1084  O   THR A  75      35.115   4.328 -26.577  1.00 84.10           O  
ATOM   1085  CG2 THR A  75      33.620   1.395 -26.093  1.00 84.10           C  
ATOM   1086 HG21 THR A  75      33.733   1.835 -27.084  1.00 84.10           H  
ATOM   1087 HG22 THR A  75      34.606   1.194 -25.674  1.00 84.10           H  
ATOM   1088 HG23 THR A  75      33.072   0.459 -26.197  1.00 84.10           H  
ATOM   1089  OG1 THR A  75      32.571   1.622 -24.004  1.00 84.10           O  
ATOM   1090  HG1 THR A  75      33.403   1.412 -23.573  1.00 84.10           H  
ATOM   1091  N   ALA A  76      33.015   5.101 -26.743  1.00 82.40           N  
ATOM   1092  H   ALA A  76      32.079   5.100 -26.362  1.00 82.40           H  
ATOM   1093  CA  ALA A  76      33.266   5.880 -27.955  1.00 82.40           C  
ATOM   1094  HA  ALA A  76      33.684   5.219 -28.714  1.00 82.40           H  
ATOM   1095  C   ALA A  76      34.280   7.015 -27.721  1.00 82.40           C  
ATOM   1096  CB  ALA A  76      31.927   6.424 -28.466  1.00 82.40           C  
ATOM   1097  HB1 ALA A  76      31.477   7.078 -27.720  1.00 82.40           H  
ATOM   1098  HB2 ALA A  76      31.249   5.595 -28.669  1.00 82.40           H  
ATOM   1099  HB3 ALA A  76      32.088   6.983 -29.388  1.00 82.40           H  
ATOM   1100  O   ALA A  76      35.146   7.258 -28.564  1.00 82.40           O  
ATOM   1101  N   VAL A  77      34.211   7.696 -26.572  1.00 84.05           N  
ATOM   1102  H   VAL A  77      33.461   7.477 -25.931  1.00 84.05           H  
ATOM   1103  CA  VAL A  77      35.188   8.728 -26.183  1.00 84.05           C  
ATOM   1104  HA  VAL A  77      35.285   9.445 -26.998  1.00 84.05           H  
ATOM   1105  C   VAL A  77      36.575   8.118 -25.974  1.00 84.05           C  
ATOM   1106  CB  VAL A  77      34.712   9.492 -24.931  1.00 84.05           C  
ATOM   1107  HB  VAL A  77      34.404   8.779 -24.166  1.00 84.05           H  
ATOM   1108  O   VAL A  77      37.560   8.681 -26.454  1.00 84.05           O  
ATOM   1109  CG1 VAL A  77      35.796  10.401 -24.337  1.00 84.05           C  
ATOM   1110 HG11 VAL A  77      36.190  11.073 -25.099  1.00 84.05           H  
ATOM   1111 HG12 VAL A  77      36.611   9.804 -23.928  1.00 84.05           H  
ATOM   1112 HG13 VAL A  77      35.377  10.991 -23.521  1.00 84.05           H  
ATOM   1113  CG2 VAL A  77      33.519  10.392 -25.284  1.00 84.05           C  
ATOM   1114 HG21 VAL A  77      32.727   9.812 -25.758  1.00 84.05           H  
ATOM   1115 HG22 VAL A  77      33.119  10.841 -24.375  1.00 84.05           H  
ATOM   1116 HG23 VAL A  77      33.833  11.180 -25.968  1.00 84.05           H  
ATOM   1117  N   ALA A  78      36.670   6.958 -25.322  1.00 80.60           N  
ATOM   1118  H   ALA A  78      35.836   6.553 -24.923  1.00 80.60           H  
ATOM   1119  CA  ALA A  78      37.937   6.261 -25.122  1.00 80.60           C  
ATOM   1120  HA  ALA A  78      38.634   6.938 -24.628  1.00 80.60           H  
ATOM   1121  C   ALA A  78      38.569   5.842 -26.458  1.00 80.60           C  
ATOM   1122  CB  ALA A  78      37.699   5.060 -24.200  1.00 80.60           C  
ATOM   1123  HB1 ALA A  78      37.286   5.401 -23.250  1.00 80.60           H  
ATOM   1124  HB2 ALA A  78      37.004   4.359 -24.660  1.00 80.60           H  
ATOM   1125  HB3 ALA A  78      38.645   4.552 -24.010  1.00 80.60           H  
ATOM   1126  O   ALA A  78      39.741   6.131 -26.698  1.00 80.60           O  
ATOM   1127  N   GLN A  79      37.782   5.249 -27.362  1.00 79.47           N  
ATOM   1128  H   GLN A  79      36.828   5.039 -27.108  1.00 79.47           H  
ATOM   1129  CA  GLN A  79      38.248   4.865 -28.698  1.00 79.47           C  
ATOM   1130  HA  GLN A  79      39.104   4.198 -28.598  1.00 79.47           H  
ATOM   1131  C   GLN A  79      38.730   6.079 -29.496  1.00 79.47           C  
ATOM   1132  CB  GLN A  79      37.134   4.121 -29.444  1.00 79.47           C  
ATOM   1133  HB2 GLN A  79      36.199   4.673 -29.348  1.00 79.47           H  
ATOM   1134  HB3 GLN A  79      37.392   4.060 -30.501  1.00 79.47           H  
ATOM   1135  O   GLN A  79      39.862   6.079 -29.977  1.00 79.47           O  
ATOM   1136  CG  GLN A  79      36.964   2.692 -28.907  1.00 79.47           C  
ATOM   1137  HG2 GLN A  79      37.893   2.145 -29.073  1.00 79.47           H  
ATOM   1138  HG3 GLN A  79      36.772   2.712 -27.834  1.00 79.47           H  
ATOM   1139  CD  GLN A  79      35.824   1.936 -29.580  1.00 79.47           C  
ATOM   1140  NE2 GLN A  79      35.840   0.621 -29.539  1.00 79.47           N  
ATOM   1141 HE21 GLN A  79      36.609   0.125 -29.110  1.00 79.47           H  
ATOM   1142 HE22 GLN A  79      35.079   0.161 -30.017  1.00 79.47           H  
ATOM   1143  OE1 GLN A  79      34.888   2.489 -30.130  1.00 79.47           O  
ATOM   1144  N   LYS A  80      37.947   7.166 -29.535  1.00 80.33           N  
ATOM   1145  H   LYS A  80      37.024   7.110 -29.128  1.00 80.33           H  
ATOM   1146  CA  LYS A  80      38.372   8.411 -30.193  1.00 80.33           C  
ATOM   1147  HA  LYS A  80      38.663   8.177 -31.217  1.00 80.33           H  
ATOM   1148  C   LYS A  80      39.605   9.048 -29.554  1.00 80.33           C  
ATOM   1149  CB  LYS A  80      37.228   9.429 -30.217  1.00 80.33           C  
ATOM   1150  HB2 LYS A  80      37.656  10.413 -30.409  1.00 80.33           H  
ATOM   1151  HB3 LYS A  80      36.723   9.460 -29.251  1.00 80.33           H  
ATOM   1152  O   LYS A  80      40.376   9.694 -30.256  1.00 80.33           O  
ATOM   1153  CG  LYS A  80      36.229   9.115 -31.335  1.00 80.33           C  
ATOM   1154  HG2 LYS A  80      36.776   8.905 -32.254  1.00 80.33           H  
ATOM   1155  HG3 LYS A  80      35.634   8.241 -31.070  1.00 80.33           H  
ATOM   1156  CD  LYS A  80      35.320  10.324 -31.571  1.00 80.33           C  
ATOM   1157  HD2 LYS A  80      35.942  11.196 -31.771  1.00 80.33           H  
ATOM   1158  HD3 LYS A  80      34.712  10.504 -30.685  1.00 80.33           H  
ATOM   1159  CE  LYS A  80      34.429  10.044 -32.781  1.00 80.33           C  
ATOM   1160  HE2 LYS A  80      33.711   9.268 -32.514  1.00 80.33           H  
ATOM   1161  HE3 LYS A  80      35.056   9.649 -33.580  1.00 80.33           H  
ATOM   1162  NZ  LYS A  80      33.743  11.276 -33.236  1.00 80.33           N  
ATOM   1163  HZ1 LYS A  80      33.164  11.645 -32.495  1.00 80.33           H  
ATOM   1164  HZ2 LYS A  80      34.427  11.970 -33.500  1.00 80.33           H  
ATOM   1165  HZ3 LYS A  80      33.164  11.070 -34.038  1.00 80.33           H  
ATOM   1166  N   THR A  81      39.808   8.886 -28.248  1.00 76.93           N  
ATOM   1167  H   THR A  81      39.117   8.375 -27.717  1.00 76.93           H  
ATOM   1168  CA  THR A  81      40.997   9.409 -27.556  1.00 76.93           C  
ATOM   1169  HA  THR A  81      41.155  10.443 -27.863  1.00 76.93           H  
ATOM   1170  C   THR A  81      42.247   8.625 -27.947  1.00 76.93           C  
ATOM   1171  CB  THR A  81      40.813   9.401 -26.033  1.00 76.93           C  
ATOM   1172  HB  THR A  81      40.657   8.381 -25.682  1.00 76.93           H  
ATOM   1173  O   THR A  81      43.274   9.235 -28.237  1.00 76.93           O  
ATOM   1174  CG2 THR A  81      42.006  10.006 -25.294  1.00 76.93           C  
ATOM   1175 HG21 THR A  81      42.213  11.005 -25.679  1.00 76.93           H  
ATOM   1176 HG22 THR A  81      41.776  10.073 -24.231  1.00 76.93           H  
ATOM   1177 HG23 THR A  81      42.889   9.378 -25.418  1.00 76.93           H  
ATOM   1178  OG1 THR A  81      39.691  10.183 -25.695  1.00 76.93           O  
ATOM   1179  HG1 THR A  81      38.908   9.697 -25.965  1.00 76.93           H  
ATOM   1180  N   VAL A  82      42.163   7.293 -28.022  1.00 76.00           N  
ATOM   1181  H   VAL A  82      41.292   6.846 -27.775  1.00 76.00           H  
ATOM   1182  CA  VAL A  82      43.275   6.444 -28.486  1.00 76.00           C  
ATOM   1183  HA  VAL A  82      44.172   6.701 -27.923  1.00 76.00           H  
ATOM   1184  C   VAL A  82      43.584   6.711 -29.960  1.00 76.00           C  
ATOM   1185  CB  VAL A  82      42.968   4.954 -28.240  1.00 76.00           C  
ATOM   1186  HB  VAL A  82      42.017   4.698 -28.706  1.00 76.00           H  
ATOM   1187  O   VAL A  82      44.748   6.889 -30.317  1.00 76.00           O  
ATOM   1188  CG1 VAL A  82      44.056   4.036 -28.812  1.00 76.00           C  
ATOM   1189 HG11 VAL A  82      44.076   4.106 -29.900  1.00 76.00           H  
ATOM   1190 HG12 VAL A  82      45.032   4.314 -28.415  1.00 76.00           H  
ATOM   1191 HG13 VAL A  82      43.843   3.000 -28.549  1.00 76.00           H  
ATOM   1192  CG2 VAL A  82      42.874   4.662 -26.735  1.00 76.00           C  
ATOM   1193 HG21 VAL A  82      43.827   4.875 -26.251  1.00 76.00           H  
ATOM   1194 HG22 VAL A  82      42.100   5.273 -26.272  1.00 76.00           H  
ATOM   1195 HG23 VAL A  82      42.618   3.614 -26.579  1.00 76.00           H  
ATOM   1196  N   GLU A  83      42.557   6.814 -30.806  1.00 70.52           N  
ATOM   1197  H   GLU A  83      41.626   6.607 -30.474  1.00 70.52           H  
ATOM   1198  CA  GLU A  83      42.716   7.178 -32.219  1.00 70.52           C  
ATOM   1199  HA  GLU A  83      43.393   6.474 -32.703  1.00 70.52           H  
ATOM   1200  C   GLU A  83      43.323   8.578 -32.381  1.00 70.52           C  
ATOM   1201  CB  GLU A  83      41.358   7.121 -32.931  1.00 70.52           C  
ATOM   1202  HB2 GLU A  83      40.629   7.676 -32.340  1.00 70.52           H  
ATOM   1203  HB3 GLU A  83      41.455   7.608 -33.901  1.00 70.52           H  
ATOM   1204  O   GLU A  83      44.243   8.766 -33.176  1.00 70.52           O  
ATOM   1205  CG  GLU A  83      40.861   5.686 -33.161  1.00 70.52           C  
ATOM   1206  HG2 GLU A  83      41.569   5.180 -33.819  1.00 70.52           H  
ATOM   1207  HG3 GLU A  83      40.849   5.147 -32.213  1.00 70.52           H  
ATOM   1208  CD  GLU A  83      39.458   5.633 -33.791  1.00 70.52           C  
ATOM   1209  OE1 GLU A  83      38.970   4.499 -33.993  1.00 70.52           O  
ATOM   1210  OE2 GLU A  83      38.874   6.710 -34.067  1.00 70.52           O  
ATOM   1211  N   GLY A  84      42.870   9.557 -31.593  1.00 66.39           N  
ATOM   1212  H   GLY A  84      42.084   9.358 -30.992  1.00 66.39           H  
ATOM   1213  CA  GLY A  84      43.408  10.916 -31.593  1.00 66.39           C  
ATOM   1214  HA2 GLY A  84      42.814  11.526 -30.911  1.00 66.39           H  
ATOM   1215  HA3 GLY A  84      43.335  11.336 -32.596  1.00 66.39           H  
ATOM   1216  C   GLY A  84      44.867  10.973 -31.141  1.00 66.39           C  
ATOM   1217  O   GLY A  84      45.693  11.591 -31.813  1.00 66.39           O  
ATOM   1218  N   ALA A  85      45.217  10.280 -30.055  1.00 64.27           N  
ATOM   1219  H   ALA A  85      44.501   9.785 -29.542  1.00 64.27           H  
ATOM   1220  CA  ALA A  85      46.595  10.184 -29.575  1.00 64.27           C  
ATOM   1221  HA  ALA A  85      46.982  11.190 -29.415  1.00 64.27           H  
ATOM   1222  C   ALA A  85      47.509   9.496 -30.605  1.00 64.27           C  
ATOM   1223  CB  ALA A  85      46.593   9.445 -28.232  1.00 64.27           C  
ATOM   1224  HB1 ALA A  85      46.195   8.438 -28.359  1.00 64.27           H  
ATOM   1225  HB2 ALA A  85      45.974   9.984 -27.515  1.00 64.27           H  
ATOM   1226  HB3 ALA A  85      47.610   9.381 -27.846  1.00 64.27           H  
ATOM   1227  O   ALA A  85      48.611   9.979 -30.876  1.00 64.27           O  
ATOM   1228  N   GLY A  86      47.029   8.422 -31.242  1.00 58.21           N  
ATOM   1229  H   GLY A  86      46.131   8.056 -30.960  1.00 58.21           H  
ATOM   1230  CA  GLY A  86      47.735   7.746 -32.331  1.00 58.21           C  
ATOM   1231  HA2 GLY A  86      47.160   6.870 -32.629  1.00 58.21           H  
ATOM   1232  HA3 GLY A  86      48.718   7.423 -31.987  1.00 58.21           H  
ATOM   1233  C   GLY A  86      47.914   8.640 -33.560  1.00 58.21           C  
ATOM   1234  O   GLY A  86      48.999   8.689 -34.141  1.00 58.21           O  
ATOM   1235  N   SER A  87      46.887   9.414 -33.920  1.00 69.13           N  
ATOM   1236  H   SER A  87      46.005   9.298 -33.442  1.00 69.13           H  
ATOM   1237  CA  SER A  87      46.956  10.358 -35.037  1.00 69.13           C  
ATOM   1238  HA  SER A  87      47.305   9.818 -35.917  1.00 69.13           H  
ATOM   1239  C   SER A  87      47.938  11.500 -34.766  1.00 69.13           C  
ATOM   1240  CB  SER A  87      45.571  10.925 -35.353  1.00 69.13           C  
ATOM   1241  HB2 SER A  87      44.854  10.109 -35.443  1.00 69.13           H  
ATOM   1242  HB3 SER A  87      45.250  11.591 -34.552  1.00 69.13           H  
ATOM   1243  O   SER A  87      48.628  11.923 -35.691  1.00 69.13           O  
ATOM   1244  OG  SER A  87      45.621  11.628 -36.581  1.00 69.13           O  
ATOM   1245  HG  SER A  87      46.422  12.156 -36.608  1.00 69.13           H  
ATOM   1246  N   ILE A  88      48.046  11.989 -33.526  1.00 60.47           N  
ATOM   1247  H   ILE A  88      47.416  11.643 -32.816  1.00 60.47           H  
ATOM   1248  CA  ILE A  88      49.040  13.010 -33.157  1.00 60.47           C  
ATOM   1249  HA  ILE A  88      49.010  13.805 -33.902  1.00 60.47           H  
ATOM   1250  C   ILE A  88      50.457  12.420 -33.199  1.00 60.47           C  
ATOM   1251  CB  ILE A  88      48.705  13.643 -31.786  1.00 60.47           C  
ATOM   1252  HB  ILE A  88      48.618  12.845 -31.050  1.00 60.47           H  
ATOM   1253  O   ILE A  88      51.368  13.075 -33.710  1.00 60.47           O  
ATOM   1254  CG1 ILE A  88      47.369  14.421 -31.851  1.00 60.47           C  
ATOM   1255 HG12 ILE A  88      46.628  13.852 -32.412  1.00 60.47           H  
ATOM   1256 HG13 ILE A  88      47.519  15.360 -32.383  1.00 60.47           H  
ATOM   1257  CG2 ILE A  88      49.823  14.609 -31.340  1.00 60.47           C  
ATOM   1258 HG21 ILE A  88      50.758  14.070 -31.187  1.00 60.47           H  
ATOM   1259 HG22 ILE A  88      49.568  15.078 -30.390  1.00 60.47           H  
ATOM   1260 HG23 ILE A  88      49.975  15.384 -32.091  1.00 60.47           H  
ATOM   1261  CD1 ILE A  88      46.769  14.718 -30.470  1.00 60.47           C  
ATOM   1262 HD11 ILE A  88      46.643  13.790 -29.913  1.00 60.47           H  
ATOM   1263 HD12 ILE A  88      47.409  15.398 -29.907  1.00 60.47           H  
ATOM   1264 HD13 ILE A  88      45.793  15.187 -30.596  1.00 60.47           H  
ATOM   1265  N   ALA A  89      50.656  11.179 -32.740  1.00 55.86           N  
ATOM   1266  H   ALA A  89      49.891  10.694 -32.293  1.00 55.86           H  
ATOM   1267  CA  ALA A  89      51.951  10.496 -32.833  1.00 55.86           C  
ATOM   1268  HA  ALA A  89      52.709  11.120 -32.360  1.00 55.86           H  
ATOM   1269  C   ALA A  89      52.389  10.271 -34.294  1.00 55.86           C  
ATOM   1270  CB  ALA A  89      51.866   9.175 -32.060  1.00 55.86           C  
ATOM   1271  HB1 ALA A  89      52.838   8.681 -32.073  1.00 55.86           H  
ATOM   1272  HB2 ALA A  89      51.583   9.370 -31.025  1.00 55.86           H  
ATOM   1273  HB3 ALA A  89      51.126   8.517 -32.514  1.00 55.86           H  
ATOM   1274  O   ALA A  89      53.562  10.451 -34.624  1.00 55.86           O  
ATOM   1275  N   ALA A  90      51.444   9.943 -35.182  1.00 56.20           N  
ATOM   1276  H   ALA A  90      50.516   9.735 -34.841  1.00 56.20           H  
ATOM   1277  CA  ALA A  90      51.705   9.806 -36.614  1.00 56.20           C  
ATOM   1278  HA  ALA A  90      52.601   9.200 -36.749  1.00 56.20           H  
ATOM   1279  C   ALA A  90      51.965  11.161 -37.296  1.00 56.20           C  
ATOM   1280  CB  ALA A  90      50.525   9.064 -37.253  1.00 56.20           C  
ATOM   1281  HB1 ALA A  90      50.718   8.916 -38.315  1.00 56.20           H  
ATOM   1282  HB2 ALA A  90      50.396   8.092 -36.776  1.00 56.20           H  
ATOM   1283  HB3 ALA A  90      49.609   9.644 -37.135  1.00 56.20           H  
ATOM   1284  O   ALA A  90      52.878  11.271 -38.112  1.00 56.20           O  
ATOM   1285  N   ALA A  91      51.202  12.204 -36.951  1.00 55.88           N  
ATOM   1286  H   ALA A  91      50.438  12.051 -36.309  1.00 55.88           H  
ATOM   1287  CA  ALA A  91      51.315  13.518 -37.585  1.00 55.88           C  
ATOM   1288  HA  ALA A  91      51.404  13.379 -38.662  1.00 55.88           H  
ATOM   1289  C   ALA A  91      52.551  14.309 -37.132  1.00 55.88           C  
ATOM   1290  CB  ALA A  91      50.029  14.305 -37.312  1.00 55.88           C  
ATOM   1291  HB1 ALA A  91      50.083  15.276 -37.806  1.00 55.88           H  
ATOM   1292  HB2 ALA A  91      49.902  14.455 -36.240  1.00 55.88           H  
ATOM   1293  HB3 ALA A  91      49.171  13.759 -37.705  1.00 55.88           H  
ATOM   1294  O   ALA A  91      53.132  15.045 -37.925  1.00 55.88           O  
ATOM   1295  N   THR A  92      52.981  14.160 -35.876  1.00 58.94           N  
ATOM   1296  H   THR A  92      52.460  13.559 -35.254  1.00 58.94           H  
ATOM   1297  CA  THR A  92      54.164  14.871 -35.355  1.00 58.94           C  
ATOM   1298  HA  THR A  92      54.210  15.846 -35.841  1.00 58.94           H  
ATOM   1299  C   THR A  92      55.486  14.193 -35.712  1.00 58.94           C  
ATOM   1300  CB  THR A  92      54.073  15.148 -33.849  1.00 58.94           C  
ATOM   1301  HB  THR A  92      55.002  15.610 -33.515  1.00 58.94           H  
ATOM   1302  O   THR A  92      56.545  14.724 -35.385  1.00 58.94           O  
ATOM   1303  CG2 THR A  92      52.926  16.105 -33.522  1.00 58.94           C  
ATOM   1304 HG21 THR A  92      53.092  17.057 -34.026  1.00 58.94           H  
ATOM   1305 HG22 THR A  92      52.899  16.276 -32.446  1.00 58.94           H  
ATOM   1306 HG23 THR A  92      51.971  15.690 -33.844  1.00 58.94           H  
ATOM   1307  OG1 THR A  92      53.877  13.958 -33.123  1.00 58.94           O  
ATOM   1308  HG1 THR A  92      52.975  13.667 -33.274  1.00 58.94           H  
ATOM   1309  N   GLY A  93      55.458  13.048 -36.406  1.00 49.82           N  
ATOM   1310  H   GLY A  93      54.559  12.657 -36.649  1.00 49.82           H  
ATOM   1311  CA  GLY A  93      56.653  12.436 -36.994  1.00 49.82           C  
ATOM   1312  HA2 GLY A  93      56.352  11.544 -37.543  1.00 49.82           H  
ATOM   1313  HA3 GLY A  93      57.097  13.139 -37.698  1.00 49.82           H  
ATOM   1314  C   GLY A  93      57.736  12.030 -35.988  1.00 49.82           C  
ATOM   1315  O   GLY A  93      58.841  11.686 -36.397  1.00 49.82           O  
ATOM   1316  N   PHE A  94      57.448  12.029 -34.681  1.00 48.15           N  
ATOM   1317  H   PHE A  94      56.534  12.355 -34.401  1.00 48.15           H  
ATOM   1318  CA  PHE A  94      58.426  11.728 -33.630  1.00 48.15           C  
ATOM   1319  HA  PHE A  94      59.400  12.035 -34.012  1.00 48.15           H  
ATOM   1320  C   PHE A  94      58.554  10.224 -33.341  1.00 48.15           C  
ATOM   1321  CB  PHE A  94      58.163  12.579 -32.378  1.00 48.15           C  
ATOM   1322  HB2 PHE A  94      57.481  12.052 -31.711  1.00 48.15           H  
ATOM   1323  HB3 PHE A  94      57.671  13.505 -32.674  1.00 48.15           H  
ATOM   1324  O   PHE A  94      59.000   9.814 -32.269  1.00 48.15           O  
ATOM   1325  CG  PHE A  94      59.436  12.953 -31.636  1.00 48.15           C  
ATOM   1326  CD1 PHE A  94      59.891  12.195 -30.541  1.00 48.15           C  
ATOM   1327  HD1 PHE A  94      59.327  11.335 -30.210  1.00 48.15           H  
ATOM   1328  CD2 PHE A  94      60.174  14.076 -32.057  1.00 48.15           C  
ATOM   1329  HD2 PHE A  94      59.828  14.661 -32.896  1.00 48.15           H  
ATOM   1330  CE1 PHE A  94      61.071  12.560 -29.867  1.00 48.15           C  
ATOM   1331  HE1 PHE A  94      61.401  11.982 -29.016  1.00 48.15           H  
ATOM   1332  CE2 PHE A  94      61.351  14.445 -31.381  1.00 48.15           C  
ATOM   1333  HE2 PHE A  94      61.900  15.319 -31.699  1.00 48.15           H  
ATOM   1334  CZ  PHE A  94      61.798  13.689 -30.283  1.00 48.15           C  
ATOM   1335  HZ  PHE A  94      62.689  13.986 -29.750  1.00 48.15           H  
ATOM   1336  N   VAL A  95      58.199   9.370 -34.306  1.00 50.97           N  
ATOM   1337  H   VAL A  95      57.875   9.764 -35.178  1.00 50.97           H  
ATOM   1338  CA  VAL A  95      58.562   7.950 -34.278  1.00 50.97           C  
ATOM   1339  HA  VAL A  95      58.438   7.579 -33.261  1.00 50.97           H  
ATOM   1340  C   VAL A  95      60.049   7.865 -34.611  1.00 50.97           C  
ATOM   1341  CB  VAL A  95      57.641   7.098 -35.175  1.00 50.97           C  
ATOM   1342  HB  VAL A  95      57.641   7.497 -36.189  1.00 50.97           H  
ATOM   1343  O   VAL A  95      60.463   7.572 -35.730  1.00 50.97           O  
ATOM   1344  CG1 VAL A  95      58.066   5.625 -35.220  1.00 50.97           C  
ATOM   1345 HG11 VAL A  95      58.267   5.254 -34.215  1.00 50.97           H  
ATOM   1346 HG12 VAL A  95      57.282   5.024 -35.680  1.00 50.97           H  
ATOM   1347 HG13 VAL A  95      58.955   5.542 -35.846  1.00 50.97           H  
ATOM   1348  CG2 VAL A  95      56.205   7.134 -34.633  1.00 50.97           C  
ATOM   1349 HG21 VAL A  95      56.171   6.736 -33.619  1.00 50.97           H  
ATOM   1350 HG22 VAL A  95      55.547   6.547 -35.274  1.00 50.97           H  
ATOM   1351 HG23 VAL A  95      55.831   8.158 -34.623  1.00 50.97           H  
ATOM   1352  N   LYS A  96      60.868   8.174 -33.603  1.00 51.41           N  
ATOM   1353  H   LYS A  96      60.426   8.529 -32.768  1.00 51.41           H  
ATOM   1354  CA  LYS A  96      62.310   7.941 -33.565  1.00 51.41           C  
ATOM   1355  HA  LYS A  96      62.746   8.291 -34.501  1.00 51.41           H  
ATOM   1356  C   LYS A  96      62.535   6.431 -33.479  1.00 51.41           C  
ATOM   1357  CB  LYS A  96      62.899   8.754 -32.401  1.00 51.41           C  
ATOM   1358  HB2 LYS A  96      62.499   9.766 -32.464  1.00 51.41           H  
ATOM   1359  HB3 LYS A  96      62.582   8.327 -31.450  1.00 51.41           H  
ATOM   1360  O   LYS A  96      62.853   5.877 -32.434  1.00 51.41           O  
ATOM   1361  CG  LYS A  96      64.430   8.839 -32.450  1.00 51.41           C  
ATOM   1362  HG2 LYS A  96      64.862   7.860 -32.239  1.00 51.41           H  
ATOM   1363  HG3 LYS A  96      64.742   9.159 -33.444  1.00 51.41           H  
ATOM   1364  CD  LYS A  96      64.921   9.860 -31.416  1.00 51.41           C  
ATOM   1365  HD2 LYS A  96      64.628   9.524 -30.421  1.00 51.41           H  
ATOM   1366  HD3 LYS A  96      64.458  10.826 -31.618  1.00 51.41           H  
ATOM   1367  CE  LYS A  96      66.444   9.996 -31.490  1.00 51.41           C  
ATOM   1368  HE2 LYS A  96      66.719  10.288 -32.504  1.00 51.41           H  
ATOM   1369  HE3 LYS A  96      66.886   9.018 -31.297  1.00 51.41           H  
ATOM   1370  NZ  LYS A  96      66.943  10.992 -30.510  1.00 51.41           N  
ATOM   1371  HZ1 LYS A  96      66.535  11.899 -30.687  1.00 51.41           H  
ATOM   1372  HZ2 LYS A  96      67.948  11.064 -30.568  1.00 51.41           H  
ATOM   1373  HZ3 LYS A  96      66.701  10.701 -29.573  1.00 51.41           H  
ATOM   1374  N   LYS A  97      62.259   5.756 -34.589  1.00 50.95           N  
ATOM   1375  H   LYS A  97      61.922   6.301 -35.369  1.00 50.95           H  
ATOM   1376  CA  LYS A  97      62.473   4.330 -34.804  1.00 50.95           C  
ATOM   1377  HA  LYS A  97      62.443   3.802 -33.851  1.00 50.95           H  
ATOM   1378  C   LYS A  97      63.868   4.161 -35.381  1.00 50.95           C  
ATOM   1379  CB  LYS A  97      61.343   3.812 -35.709  1.00 50.95           C  
ATOM   1380  HB2 LYS A  97      60.406   4.086 -35.225  1.00 50.95           H  
ATOM   1381  HB3 LYS A  97      61.395   4.309 -36.677  1.00 50.95           H  
ATOM   1382  O   LYS A  97      63.986   3.861 -36.553  1.00 50.95           O  
ATOM   1383  CG  LYS A  97      61.307   2.291 -35.908  1.00 50.95           C  
ATOM   1384  HG2 LYS A  97      62.230   1.942 -36.370  1.00 50.95           H  
ATOM   1385  HG3 LYS A  97      61.188   1.810 -34.937  1.00 50.95           H  
ATOM   1386  CD  LYS A  97      60.118   1.935 -36.811  1.00 50.95           C  
ATOM   1387  HD2 LYS A  97      60.301   2.327 -37.812  1.00 50.95           H  
ATOM   1388  HD3 LYS A  97      59.218   2.398 -36.407  1.00 50.95           H  
ATOM   1389  CE  LYS A  97      59.922   0.419 -36.871  1.00 50.95           C  
ATOM   1390  HE2 LYS A  97      60.796  -0.024 -37.348  1.00 50.95           H  
ATOM   1391  HE3 LYS A  97      59.869   0.037 -35.851  1.00 50.95           H  
ATOM   1392  NZ  LYS A  97      58.685   0.070 -37.612  1.00 50.95           N  
ATOM   1393  HZ1 LYS A  97      58.740   0.418 -38.559  1.00 50.95           H  
ATOM   1394  HZ2 LYS A  97      57.879   0.483 -37.164  1.00 50.95           H  
ATOM   1395  HZ3 LYS A  97      58.562  -0.932 -37.642  1.00 50.95           H  
ATOM   1396  N   ASP A  98      64.892   4.418 -34.571  1.00 44.90           N  
ATOM   1397  H   ASP A  98      64.702   4.751 -33.637  1.00 44.90           H  
ATOM   1398  CA  ASP A  98      66.264   4.003 -34.870  1.00 44.90           C  
ATOM   1399  HA  ASP A  98      66.223   2.980 -35.244  1.00 44.90           H  
ATOM   1400  C   ASP A  98      67.114   3.971 -33.591  1.00 44.90           C  
ATOM   1401  CB  ASP A  98      66.910   4.891 -35.954  1.00 44.90           C  
ATOM   1402  HB2 ASP A  98      67.985   4.936 -35.775  1.00 44.90           H  
ATOM   1403  HB3 ASP A  98      66.521   5.906 -35.881  1.00 44.90           H  
ATOM   1404  O   ASP A  98      67.127   4.927 -32.818  1.00 44.90           O  
ATOM   1405  CG  ASP A  98      66.710   4.340 -37.375  1.00 44.90           C  
ATOM   1406  OD1 ASP A  98      66.744   3.094 -37.518  1.00 44.90           O  
ATOM   1407  OD2 ASP A  98      66.604   5.173 -38.302  1.00 44.90           O  
ATOM   1408  N   GLN A  99      67.844   2.860 -33.431  1.00 44.01           N  
ATOM   1409  H   GLN A  99      67.818   2.238 -34.227  1.00 44.01           H  
ATOM   1410  CA  GLN A  99      68.523   2.312 -32.241  1.00 44.01           C  
ATOM   1411  HA  GLN A  99      69.221   1.564 -32.616  1.00 44.01           H  
ATOM   1412  C   GLN A  99      67.566   1.572 -31.284  1.00 44.01           C  
ATOM   1413  CB  GLN A  99      69.393   3.348 -31.499  1.00 44.01           C  
ATOM   1414  HB2 GLN A  99      68.772   4.145 -31.088  1.00 44.01           H  
ATOM   1415  HB3 GLN A  99      69.862   2.837 -30.658  1.00 44.01           H  
ATOM   1416  O   GLN A  99      67.046   2.149 -30.346  1.00 44.01           O  
ATOM   1417  CG  GLN A  99      70.502   3.957 -32.366  1.00 44.01           C  
ATOM   1418  HG2 GLN A  99      70.047   4.527 -33.176  1.00 44.01           H  
ATOM   1419  HG3 GLN A  99      71.104   3.159 -32.802  1.00 44.01           H  
ATOM   1420  CD  GLN A  99      71.428   4.877 -31.575  1.00 44.01           C  
ATOM   1421  NE2 GLN A  99      72.051   5.840 -32.220  1.00 44.01           N  
ATOM   1422 HE21 GLN A  99      71.926   5.952 -33.216  1.00 44.01           H  
ATOM   1423 HE22 GLN A  99      72.696   6.385 -31.666  1.00 44.01           H  
ATOM   1424  OE1 GLN A  99      71.638   4.757 -30.381  1.00 44.01           O  
ATOM   1425  N   LEU A 100      67.283   0.268 -31.402  1.00 42.70           N  
ATOM   1426  H   LEU A 100      66.525  -0.006 -30.792  1.00 42.70           H  
ATOM   1427  CA  LEU A 100      68.113  -0.839 -31.905  1.00 42.70           C  
ATOM   1428  HA  LEU A 100      67.746  -1.717 -31.373  1.00 42.70           H  
ATOM   1429  C   LEU A 100      69.575  -0.787 -31.427  1.00 42.70           C  
ATOM   1430  CB  LEU A 100      67.902  -1.129 -33.409  1.00 42.70           C  
ATOM   1431  HB2 LEU A 100      68.742  -1.711 -33.788  1.00 42.70           H  
ATOM   1432  HB3 LEU A 100      67.893  -0.184 -33.952  1.00 42.70           H  
ATOM   1433  O   LEU A 100      70.485  -1.233 -32.114  1.00 42.70           O  
ATOM   1434  CG  LEU A 100      66.619  -1.922 -33.734  1.00 42.70           C  
ATOM   1435  HG  LEU A 100      65.754  -1.383 -33.349  1.00 42.70           H  
ATOM   1436  CD1 LEU A 100      66.479  -2.050 -35.251  1.00 42.70           C  
ATOM   1437 HD11 LEU A 100      66.446  -1.057 -35.701  1.00 42.70           H  
ATOM   1438 HD12 LEU A 100      65.554  -2.571 -35.498  1.00 42.70           H  
ATOM   1439 HD13 LEU A 100      67.326  -2.597 -35.665  1.00 42.70           H  
ATOM   1440  CD2 LEU A 100      66.616  -3.348 -33.161  1.00 42.70           C  
ATOM   1441 HD21 LEU A 100      67.520  -3.875 -33.467  1.00 42.70           H  
ATOM   1442 HD22 LEU A 100      65.741  -3.888 -33.524  1.00 42.70           H  
ATOM   1443 HD23 LEU A 100      66.560  -3.324 -32.073  1.00 42.70           H  
ATOM   1444  N   GLY A 101      69.796  -0.275 -30.216  1.00 42.11           N  
ATOM   1445  H   GLY A 101      69.017   0.136 -29.723  1.00 42.11           H  
ATOM   1446  CA  GLY A 101      70.939  -0.669 -29.403  1.00 42.11           C  
ATOM   1447  HA2 GLY A 101      71.840  -0.768 -30.008  1.00 42.11           H  
ATOM   1448  HA3 GLY A 101      71.115   0.075 -28.626  1.00 42.11           H  
ATOM   1449  C   GLY A 101      70.610  -2.000 -28.740  1.00 42.11           C  
ATOM   1450  O   GLY A 101      70.126  -2.024 -27.613  1.00 42.11           O  
ATOM   1451  N   LYS A 102      70.817  -3.100 -29.473  1.00 42.07           N  
ATOM   1452  H   LYS A 102      71.172  -2.957 -30.407  1.00 42.07           H  
ATOM   1453  CA  LYS A 102      70.962  -4.441 -28.898  1.00 42.07           C  
ATOM   1454  HA  LYS A 102      70.100  -4.704 -28.285  1.00 42.07           H  
ATOM   1455  C   LYS A 102      72.197  -4.428 -27.990  1.00 42.07           C  
ATOM   1456  CB  LYS A 102      71.160  -5.487 -30.011  1.00 42.07           C  
ATOM   1457  HB2 LYS A 102      71.900  -5.117 -30.721  1.00 42.07           H  
ATOM   1458  HB3 LYS A 102      71.570  -6.384 -29.548  1.00 42.07           H  
ATOM   1459  O   LYS A 102      73.277  -4.799 -28.426  1.00 42.07           O  
ATOM   1460  CG  LYS A 102      69.897  -5.913 -30.764  1.00 42.07           C  
ATOM   1461  HG2 LYS A 102      69.439  -5.052 -31.252  1.00 42.07           H  
ATOM   1462  HG3 LYS A 102      69.190  -6.354 -30.061  1.00 42.07           H  
ATOM   1463  CD  LYS A 102      70.312  -6.954 -31.814  1.00 42.07           C  
ATOM   1464  HD2 LYS A 102      70.920  -6.469 -32.578  1.00 42.07           H  
ATOM   1465  HD3 LYS A 102      70.912  -7.721 -31.325  1.00 42.07           H  
ATOM   1466  CE  LYS A 102      69.098  -7.623 -32.456  1.00 42.07           C  
ATOM   1467  HE2 LYS A 102      68.516  -6.874 -32.992  1.00 42.07           H  
ATOM   1468  HE3 LYS A 102      68.478  -8.030 -31.658  1.00 42.07           H  
ATOM   1469  NZ  LYS A 102      69.531  -8.715 -33.361  1.00 42.07           N  
ATOM   1470  HZ1 LYS A 102      70.059  -9.389 -32.826  1.00 42.07           H  
ATOM   1471  HZ2 LYS A 102      68.732  -9.193 -33.752  1.00 42.07           H  
ATOM   1472  HZ3 LYS A 102      70.122  -8.360 -34.100  1.00 42.07           H  
ATOM   1473  N   ASN A 103      72.042  -3.945 -26.766  1.00 43.91           N  
ATOM   1474  H   ASN A 103      71.145  -3.547 -26.525  1.00 43.91           H  
ATOM   1475  CA  ASN A 103      72.973  -4.220 -25.681  1.00 43.91           C  
ATOM   1476  HA  ASN A 103      73.887  -4.676 -26.063  1.00 43.91           H  
ATOM   1477  C   ASN A 103      72.301  -5.275 -24.806  1.00 43.91           C  
ATOM   1478  CB  ASN A 103      73.372  -2.921 -24.968  1.00 43.91           C  
ATOM   1479  HB2 ASN A 103      73.912  -3.176 -24.056  1.00 43.91           H  
ATOM   1480  HB3 ASN A 103      72.474  -2.370 -24.689  1.00 43.91           H  
ATOM   1481  O   ASN A 103      71.729  -4.989 -23.758  1.00 43.91           O  
ATOM   1482  CG  ASN A 103      74.289  -2.047 -25.809  1.00 43.91           C  
ATOM   1483  ND2 ASN A 103      74.205  -0.746 -25.651  1.00 43.91           N  
ATOM   1484 HD21 ASN A 103      73.586  -0.364 -24.951  1.00 43.91           H  
ATOM   1485 HD22 ASN A 103      74.872  -0.203 -26.181  1.00 43.91           H  
ATOM   1486  OD1 ASN A 103      75.092  -2.480 -26.613  1.00 43.91           O  
ATOM   1487  N   GLU A 104      72.286  -6.494 -25.339  1.00 41.72           N  
ATOM   1488  H   GLU A 104      72.779  -6.604 -26.214  1.00 41.72           H  
ATOM   1489  CA  GLU A 104      72.292  -7.694 -24.513  1.00 41.72           C  
ATOM   1490  HA  GLU A 104      71.484  -7.648 -23.782  1.00 41.72           H  
ATOM   1491  C   GLU A 104      73.640  -7.718 -23.769  1.00 41.72           C  
ATOM   1492  CB  GLU A 104      72.104  -8.937 -25.411  1.00 41.72           C  
ATOM   1493  HB2 GLU A 104      72.867  -8.923 -26.189  1.00 41.72           H  
ATOM   1494  HB3 GLU A 104      72.238  -9.835 -24.807  1.00 41.72           H  
ATOM   1495  O   GLU A 104      74.635  -7.246 -24.310  1.00 41.72           O  
ATOM   1496  CG  GLU A 104      70.703  -8.980 -26.057  1.00 41.72           C  
ATOM   1497  HG2 GLU A 104      70.515  -8.035 -26.565  1.00 41.72           H  
ATOM   1498  HG3 GLU A 104      69.965  -9.074 -25.260  1.00 41.72           H  
ATOM   1499  CD  GLU A 104      70.493 -10.111 -27.084  1.00 41.72           C  
ATOM   1500  OE1 GLU A 104      69.311 -10.378 -27.404  1.00 41.72           O  
ATOM   1501  OE2 GLU A 104      71.486 -10.625 -27.645  1.00 41.72           O  
ATOM   1502  N   GLU A 105      73.655  -8.264 -22.552  1.00 43.65           N  
ATOM   1503  H   GLU A 105      72.781  -8.659 -22.236  1.00 43.65           H  
ATOM   1504  CA  GLU A 105      74.808  -8.396 -21.637  1.00 43.65           C  
ATOM   1505  HA  GLU A 105      74.542  -9.216 -20.970  1.00 43.65           H  
ATOM   1506  C   GLU A 105      75.057  -7.208 -20.696  1.00 43.65           C  
ATOM   1507  CB  GLU A 105      76.097  -8.898 -22.315  1.00 43.65           C  
ATOM   1508  HB2 GLU A 105      76.846  -9.053 -21.538  1.00 43.65           H  
ATOM   1509  HB3 GLU A 105      76.489  -8.149 -23.003  1.00 43.65           H  
ATOM   1510  O   GLU A 105      75.928  -6.364 -20.891  1.00 43.65           O  
ATOM   1511  CG  GLU A 105      75.879 -10.237 -23.033  1.00 43.65           C  
ATOM   1512  HG2 GLU A 105      75.517 -10.960 -22.302  1.00 43.65           H  
ATOM   1513  HG3 GLU A 105      75.110 -10.126 -23.798  1.00 43.65           H  
ATOM   1514  CD  GLU A 105      77.147 -10.781 -23.704  1.00 43.65           C  
ATOM   1515  OE1 GLU A 105      77.189 -12.016 -23.903  1.00 43.65           O  
ATOM   1516  OE2 GLU A 105      78.069  -9.989 -24.007  1.00 43.65           O  
ATOM   1517  N   GLY A 106      74.321  -7.188 -19.583  1.00 40.16           N  
ATOM   1518  H   GLY A 106      73.557  -7.841 -19.483  1.00 40.16           H  
ATOM   1519  CA  GLY A 106      74.607  -6.253 -18.501  1.00 40.16           C  
ATOM   1520  HA2 GLY A 106      74.449  -5.238 -18.864  1.00 40.16           H  
ATOM   1521  HA3 GLY A 106      75.656  -6.347 -18.218  1.00 40.16           H  
ATOM   1522  C   GLY A 106      73.757  -6.449 -17.257  1.00 40.16           C  
ATOM   1523  O   GLY A 106      72.999  -5.559 -16.905  1.00 40.16           O  
ATOM   1524  N   ALA A 107      73.951  -7.586 -16.588  1.00 44.56           N  
ATOM   1525  H   ALA A 107      74.585  -8.245 -17.015  1.00 44.56           H  
ATOM   1526  CA  ALA A 107      73.545  -7.879 -15.211  1.00 44.56           C  
ATOM   1527  HA  ALA A 107      74.068  -8.803 -14.965  1.00 44.56           H  
ATOM   1528  C   ALA A 107      72.036  -8.104 -14.939  1.00 44.56           C  
ATOM   1529  CB  ALA A 107      74.168  -6.849 -14.259  1.00 44.56           C  
ATOM   1530  HB1 ALA A 107      73.699  -5.875 -14.400  1.00 44.56           H  
ATOM   1531  HB2 ALA A 107      74.003  -7.165 -13.229  1.00 44.56           H  
ATOM   1532  HB3 ALA A 107      75.239  -6.764 -14.440  1.00 44.56           H  
ATOM   1533  O   ALA A 107      71.254  -7.153 -14.903  1.00 44.56           O  
ATOM   1534  N   PRO A 108      71.629  -9.350 -14.617  1.00 44.22           N  
ATOM   1535  CA  PRO A 108      70.400  -9.582 -13.881  1.00 44.22           C  
ATOM   1536  HA  PRO A 108      69.561  -9.048 -14.327  1.00 44.22           H  
ATOM   1537  C   PRO A 108      70.643  -9.070 -12.459  1.00 44.22           C  
ATOM   1538  CB  PRO A 108      70.155 -11.094 -13.960  1.00 44.22           C  
ATOM   1539  HB2 PRO A 108      69.601 -11.468 -13.099  1.00 44.22           H  
ATOM   1540  HB3 PRO A 108      69.615 -11.321 -14.878  1.00 44.22           H  
ATOM   1541  O   PRO A 108      71.233  -9.752 -11.625  1.00 44.22           O  
ATOM   1542  CG  PRO A 108      71.561 -11.688 -14.038  1.00 44.22           C  
ATOM   1543  HG2 PRO A 108      71.575 -12.598 -14.638  1.00 44.22           H  
ATOM   1544  HG3 PRO A 108      71.927 -11.898 -13.033  1.00 44.22           H  
ATOM   1545  CD  PRO A 108      72.408 -10.583 -14.669  1.00 44.22           C  
ATOM   1546  HD2 PRO A 108      73.333 -10.493 -14.101  1.00 44.22           H  
ATOM   1547  HD3 PRO A 108      72.624 -10.834 -15.708  1.00 44.22           H  
ATOM   1548  N   GLN A 109      70.245  -7.831 -12.177  1.00 45.51           N  
ATOM   1549  H   GLN A 109      69.863  -7.260 -12.918  1.00 45.51           H  
ATOM   1550  CA  GLN A 109      69.960  -7.472 -10.796  1.00 45.51           C  
ATOM   1551  HA  GLN A 109      70.756  -7.845 -10.151  1.00 45.51           H  
ATOM   1552  C   GLN A 109      68.695  -8.234 -10.417  1.00 45.51           C  
ATOM   1553  CB  GLN A 109      69.867  -5.950 -10.594  1.00 45.51           C  
ATOM   1554  HB2 GLN A 109      69.167  -5.736  -9.785  1.00 45.51           H  
ATOM   1555  HB3 GLN A 109      69.507  -5.468 -11.503  1.00 45.51           H  
ATOM   1556  O   GLN A 109      67.579  -7.771 -10.635  1.00 45.51           O  
ATOM   1557  CG  GLN A 109      71.241  -5.390 -10.192  1.00 45.51           C  
ATOM   1558  HG2 GLN A 109      71.964  -5.636 -10.969  1.00 45.51           H  
ATOM   1559  HG3 GLN A 109      71.562  -5.865  -9.265  1.00 45.51           H  
ATOM   1560  CD  GLN A 109      71.260  -3.880  -9.983  1.00 45.51           C  
ATOM   1561  NE2 GLN A 109      72.384  -3.328  -9.578  1.00 45.51           N  
ATOM   1562 HE21 GLN A 109      72.346  -2.327  -9.445  1.00 45.51           H  
ATOM   1563 HE22 GLN A 109      73.198  -3.896  -9.394  1.00 45.51           H  
ATOM   1564  OE1 GLN A 109      70.302  -3.155 -10.178  1.00 45.51           O  
ATOM   1565  N   GLU A 110      68.907  -9.437  -9.884  1.00 42.56           N  
ATOM   1566  H   GLU A 110      69.848  -9.802  -9.930  1.00 42.56           H  
ATOM   1567  CA  GLU A 110      67.978 -10.180  -9.038  1.00 42.56           C  
ATOM   1568  HA  GLU A 110      67.037 -10.334  -9.566  1.00 42.56           H  
ATOM   1569  C   GLU A 110      67.688  -9.336  -7.786  1.00 42.56           C  
ATOM   1570  CB  GLU A 110      68.577 -11.555  -8.680  1.00 42.56           C  
ATOM   1571  HB2 GLU A 110      69.575 -11.403  -8.270  1.00 42.56           H  
ATOM   1572  HB3 GLU A 110      67.953 -12.016  -7.914  1.00 42.56           H  
ATOM   1573  O   GLU A 110      68.108  -9.627  -6.670  1.00 42.56           O  
ATOM   1574  CG  GLU A 110      68.648 -12.520  -9.875  1.00 42.56           C  
ATOM   1575  HG2 GLU A 110      67.640 -12.664 -10.263  1.00 42.56           H  
ATOM   1576  HG3 GLU A 110      69.248 -12.065 -10.664  1.00 42.56           H  
ATOM   1577  CD  GLU A 110      69.265 -13.883  -9.511  1.00 42.56           C  
ATOM   1578  OE1 GLU A 110      68.937 -14.867 -10.212  1.00 42.56           O  
ATOM   1579  OE2 GLU A 110      70.096 -13.933  -8.574  1.00 42.56           O  
ATOM   1580  N   GLY A 111      66.997  -8.215  -7.982  1.00 43.57           N  
ATOM   1581  H   GLY A 111      66.773  -7.977  -8.938  1.00 43.57           H  
ATOM   1582  CA  GLY A 111      66.277  -7.515  -6.939  1.00 43.57           C  
ATOM   1583  HA2 GLY A 111      66.861  -7.473  -6.020  1.00 43.57           H  
ATOM   1584  HA3 GLY A 111      66.030  -6.505  -7.266  1.00 43.57           H  
ATOM   1585  C   GLY A 111      64.996  -8.290  -6.705  1.00 43.57           C  
ATOM   1586  O   GLY A 111      63.950  -7.928  -7.234  1.00 43.57           O  
ATOM   1587  N   ILE A 112      65.130  -9.385  -5.963  1.00 46.11           N  
ATOM   1588  H   ILE A 112      66.079  -9.638  -5.728  1.00 46.11           H  
ATOM   1589  CA  ILE A 112      64.080 -10.122  -5.257  1.00 46.11           C  
ATOM   1590  HA  ILE A 112      63.366 -10.524  -5.977  1.00 46.11           H  
ATOM   1591  C   ILE A 112      63.312  -9.166  -4.332  1.00 46.11           C  
ATOM   1592  CB  ILE A 112      64.723 -11.297  -4.473  1.00 46.11           C  
ATOM   1593  HB  ILE A 112      64.004 -11.654  -3.735  1.00 46.11           H  
ATOM   1594  O   ILE A 112      63.426  -9.208  -3.113  1.00 46.11           O  
ATOM   1595  CG1 ILE A 112      66.014 -10.850  -3.735  1.00 46.11           C  
ATOM   1596 HG12 ILE A 112      66.846 -10.811  -4.439  1.00 46.11           H  
ATOM   1597 HG13 ILE A 112      65.881  -9.850  -3.321  1.00 46.11           H  
ATOM   1598  CG2 ILE A 112      65.016 -12.462  -5.434  1.00 46.11           C  
ATOM   1599 HG21 ILE A 112      65.562 -12.108  -6.309  1.00 46.11           H  
ATOM   1600 HG22 ILE A 112      64.076 -12.909  -5.759  1.00 46.11           H  
ATOM   1601 HG23 ILE A 112      65.609 -13.231  -4.938  1.00 46.11           H  
ATOM   1602  CD1 ILE A 112      66.410 -11.763  -2.574  1.00 46.11           C  
ATOM   1603 HD11 ILE A 112      67.295 -11.358  -2.083  1.00 46.11           H  
ATOM   1604 HD12 ILE A 112      65.596 -11.813  -1.851  1.00 46.11           H  
ATOM   1605 HD13 ILE A 112      66.635 -12.766  -2.936  1.00 46.11           H  
ATOM   1606  N   LEU A 113      62.555  -8.239  -4.910  1.00 49.26           N  
ATOM   1607  H   LEU A 113      62.571  -8.181  -5.918  1.00 49.26           H  
ATOM   1608  CA  LEU A 113      61.450  -7.606  -4.216  1.00 49.26           C  
ATOM   1609  HA  LEU A 113      61.693  -7.475  -3.161  1.00 49.26           H  
ATOM   1610  C   LEU A 113      60.322  -8.615  -4.295  1.00 49.26           C  
ATOM   1611  CB  LEU A 113      61.143  -6.230  -4.817  1.00 49.26           C  
ATOM   1612  HB2 LEU A 113      60.117  -5.948  -4.581  1.00 49.26           H  
ATOM   1613  HB3 LEU A 113      61.233  -6.291  -5.902  1.00 49.26           H  
ATOM   1614  O   LEU A 113      59.593  -8.681  -5.281  1.00 49.26           O  
ATOM   1615  CG  LEU A 113      62.105  -5.166  -4.257  1.00 49.26           C  
ATOM   1616  HG  LEU A 113      63.113  -5.575  -4.192  1.00 49.26           H  
ATOM   1617  CD1 LEU A 113      62.153  -3.957  -5.188  1.00 49.26           C  
ATOM   1618 HD11 LEU A 113      62.841  -3.211  -4.790  1.00 49.26           H  
ATOM   1619 HD12 LEU A 113      61.157  -3.526  -5.284  1.00 49.26           H  
ATOM   1620 HD13 LEU A 113      62.503  -4.273  -6.171  1.00 49.26           H  
ATOM   1621  CD2 LEU A 113      61.674  -4.680  -2.868  1.00 49.26           C  
ATOM   1622 HD21 LEU A 113      60.670  -4.258  -2.913  1.00 49.26           H  
ATOM   1623 HD22 LEU A 113      61.673  -5.512  -2.164  1.00 49.26           H  
ATOM   1624 HD23 LEU A 113      62.371  -3.924  -2.507  1.00 49.26           H  
ATOM   1625  N   GLU A 114      60.345  -9.471  -3.278  1.00 44.42           N  
ATOM   1626  H   GLU A 114      61.106  -9.358  -2.624  1.00 44.42           H  
ATOM   1627  CA  GLU A 114      59.305 -10.388  -2.850  1.00 44.42           C  
ATOM   1628  HA  GLU A 114      59.477 -11.373  -3.285  1.00 44.42           H  
ATOM   1629  C   GLU A 114      57.939  -9.879  -3.307  1.00 44.42           C  
ATOM   1630  CB  GLU A 114      59.386 -10.507  -1.316  1.00 44.42           C  
ATOM   1631  HB2 GLU A 114      59.297  -9.512  -0.880  1.00 44.42           H  
ATOM   1632  HB3 GLU A 114      58.556 -11.119  -0.965  1.00 44.42           H  
ATOM   1633  O   GLU A 114      57.378  -8.933  -2.754  1.00 44.42           O  
ATOM   1634  CG  GLU A 114      60.709 -11.156  -0.859  1.00 44.42           C  
ATOM   1635  HG2 GLU A 114      61.550 -10.593  -1.263  1.00 44.42           H  
ATOM   1636  HG3 GLU A 114      60.756 -12.163  -1.273  1.00 44.42           H  
ATOM   1637  CD  GLU A 114      60.876 -11.217   0.669  1.00 44.42           C  
ATOM   1638  OE1 GLU A 114      61.658 -12.085   1.123  1.00 44.42           O  
ATOM   1639  OE2 GLU A 114      60.269 -10.381   1.377  1.00 44.42           O  
ATOM   1640  N   ASP A 115      57.451 -10.510  -4.372  1.00 49.23           N  
ATOM   1641  H   ASP A 115      58.051 -11.170  -4.847  1.00 49.23           H  
ATOM   1642  CA  ASP A 115      56.070 -10.478  -4.817  1.00 49.23           C  
ATOM   1643  HA  ASP A 115      55.745  -9.446  -4.949  1.00 49.23           H  
ATOM   1644  C   ASP A 115      55.266 -11.129  -3.690  1.00 49.23           C  
ATOM   1645  CB  ASP A 115      56.000 -11.218  -6.170  1.00 49.23           C  
ATOM   1646  HB2 ASP A 115      56.161 -12.285  -6.017  1.00 49.23           H  
ATOM   1647  HB3 ASP A 115      56.819 -10.860  -6.794  1.00 49.23           H  
ATOM   1648  O   ASP A 115      55.012 -12.333  -3.692  1.00 49.23           O  
ATOM   1649  CG  ASP A 115      54.711 -10.998  -6.970  1.00 49.23           C  
ATOM   1650  OD1 ASP A 115      54.057  -9.951  -6.766  1.00 49.23           O  
ATOM   1651  OD2 ASP A 115      54.446 -11.837  -7.862  1.00 49.23           O  
ATOM   1652  N   MET A 116      55.024 -10.361  -2.624  1.00 49.24           N  
ATOM   1653  H   MET A 116      55.427  -9.435  -2.619  1.00 49.24           H  
ATOM   1654  CA  MET A 116      54.151 -10.760  -1.538  1.00 49.24           C  
ATOM   1655  HA  MET A 116      54.545 -11.676  -1.098  1.00 49.24           H  
ATOM   1656  C   MET A 116      52.794 -10.996  -2.198  1.00 49.24           C  
ATOM   1657  CB  MET A 116      54.106  -9.674  -0.449  1.00 49.24           C  
ATOM   1658  HB2 MET A 116      55.108  -9.551  -0.038  1.00 49.24           H  
ATOM   1659  HB3 MET A 116      53.796  -8.726  -0.889  1.00 49.24           H  
ATOM   1660  O   MET A 116      52.204 -10.029  -2.691  1.00 49.24           O  
ATOM   1661  CG  MET A 116      53.143 -10.030   0.692  1.00 49.24           C  
ATOM   1662  HG2 MET A 116      52.130 -10.069   0.290  1.00 49.24           H  
ATOM   1663  HG3 MET A 116      53.387 -11.023   1.071  1.00 49.24           H  
ATOM   1664  SD  MET A 116      53.150  -8.846   2.073  1.00 49.24           S  
ATOM   1665  CE  MET A 116      54.079  -9.790   3.310  1.00 49.24           C  
ATOM   1666  HE1 MET A 116      54.181  -9.197   4.219  1.00 49.24           H  
ATOM   1667  HE2 MET A 116      53.548 -10.714   3.539  1.00 49.24           H  
ATOM   1668  HE3 MET A 116      55.069 -10.028   2.920  1.00 49.24           H  
ATOM   1669  N   PRO A 117      52.310 -12.250  -2.262  1.00 52.44           N  
ATOM   1670  CA  PRO A 117      50.990 -12.510  -2.789  1.00 52.44           C  
ATOM   1671  HA  PRO A 117      50.911 -12.154  -3.816  1.00 52.44           H  
ATOM   1672  C   PRO A 117      50.032 -11.741  -1.890  1.00 52.44           C  
ATOM   1673  CB  PRO A 117      50.805 -14.030  -2.749  1.00 52.44           C  
ATOM   1674  HB2 PRO A 117      51.138 -14.456  -3.695  1.00 52.44           H  
ATOM   1675  HB3 PRO A 117      49.773 -14.313  -2.546  1.00 52.44           H  
ATOM   1676  O   PRO A 117      49.900 -12.024  -0.699  1.00 52.44           O  
ATOM   1677  CG  PRO A 117      51.747 -14.479  -1.633  1.00 52.44           C  
ATOM   1678  HG2 PRO A 117      52.110 -15.494  -1.796  1.00 52.44           H  
ATOM   1679  HG3 PRO A 117      51.237 -14.408  -0.673  1.00 52.44           H  
ATOM   1680  CD  PRO A 117      52.881 -13.459  -1.687  1.00 52.44           C  
ATOM   1681  HD2 PRO A 117      53.674 -13.839  -2.330  1.00 52.44           H  
ATOM   1682  HD3 PRO A 117      53.257 -13.288  -0.678  1.00 52.44           H  
ATOM   1683  N   VAL A 118      49.427 -10.698  -2.448  1.00 54.87           N  
ATOM   1684  H   VAL A 118      49.704 -10.434  -3.383  1.00 54.87           H  
ATOM   1685  CA  VAL A 118      48.278 -10.042  -1.843  1.00 54.87           C  
ATOM   1686  HA  VAL A 118      48.480  -9.828  -0.794  1.00 54.87           H  
ATOM   1687  C   VAL A 118      47.174 -11.079  -1.936  1.00 54.87           C  
ATOM   1688  CB  VAL A 118      47.934  -8.728  -2.572  1.00 54.87           C  
ATOM   1689  HB  VAL A 118      47.722  -8.931  -3.621  1.00 54.87           H  
ATOM   1690  O   VAL A 118      46.486 -11.149  -2.950  1.00 54.87           O  
ATOM   1691  CG1 VAL A 118      46.711  -8.045  -1.945  1.00 54.87           C  
ATOM   1692 HG11 VAL A 118      46.895  -7.842  -0.890  1.00 54.87           H  
ATOM   1693 HG12 VAL A 118      45.837  -8.692  -2.032  1.00 54.87           H  
ATOM   1694 HG13 VAL A 118      46.500  -7.110  -2.464  1.00 54.87           H  
ATOM   1695  CG2 VAL A 118      49.106  -7.739  -2.510  1.00 54.87           C  
ATOM   1696 HG21 VAL A 118      48.834  -6.808  -3.008  1.00 54.87           H  
ATOM   1697 HG22 VAL A 118      49.367  -7.534  -1.471  1.00 54.87           H  
ATOM   1698 HG23 VAL A 118      49.978  -8.156  -3.013  1.00 54.87           H  
ATOM   1699  N   ASP A 119      47.103 -11.960  -0.941  1.00 53.54           N  
ATOM   1700  H   ASP A 119      47.825 -11.949  -0.234  1.00 53.54           H  
ATOM   1701  CA  ASP A 119      46.076 -12.986  -0.856  1.00 53.54           C  
ATOM   1702  HA  ASP A 119      46.134 -13.570  -1.775  1.00 53.54           H  
ATOM   1703  C   ASP A 119      44.733 -12.246  -0.770  1.00 53.54           C  
ATOM   1704  CB  ASP A 119      46.323 -13.922   0.351  1.00 53.54           C  
ATOM   1705  HB2 ASP A 119      47.247 -13.633   0.852  1.00 53.54           H  
ATOM   1706  HB3 ASP A 119      45.516 -13.813   1.075  1.00 53.54           H  
ATOM   1707  O   ASP A 119      44.476 -11.555   0.226  1.00 53.54           O  
ATOM   1708  CG  ASP A 119      46.421 -15.406  -0.033  1.00 53.54           C  
ATOM   1709  OD1 ASP A 119      45.840 -15.788  -1.074  1.00 53.54           O  
ATOM   1710  OD2 ASP A 119      47.102 -16.147   0.712  1.00 53.54           O  
ATOM   1711  N   PRO A 120      43.889 -12.305  -1.816  1.00 58.43           N  
ATOM   1712  CA  PRO A 120      42.611 -11.601  -1.818  1.00 58.43           C  
ATOM   1713  HA  PRO A 120      42.767 -10.547  -1.591  1.00 58.43           H  
ATOM   1714  C   PRO A 120      41.653 -12.176  -0.765  1.00 58.43           C  
ATOM   1715  CB  PRO A 120      42.083 -11.742  -3.247  1.00 58.43           C  
ATOM   1716  HB2 PRO A 120      40.994 -11.768  -3.282  1.00 58.43           H  
ATOM   1717  HB3 PRO A 120      42.464 -10.920  -3.853  1.00 58.43           H  
ATOM   1718  O   PRO A 120      40.677 -11.523  -0.409  1.00 58.43           O  
ATOM   1719  CG  PRO A 120      42.696 -13.054  -3.734  1.00 58.43           C  
ATOM   1720  HG2 PRO A 120      42.074 -13.888  -3.409  1.00 58.43           H  
ATOM   1721  HG3 PRO A 120      42.818 -13.068  -4.817  1.00 58.43           H  
ATOM   1722  CD  PRO A 120      44.038 -13.118  -3.015  1.00 58.43           C  
ATOM   1723  HD2 PRO A 120      44.269 -14.153  -2.762  1.00 58.43           H  
ATOM   1724  HD3 PRO A 120      44.812 -12.708  -3.663  1.00 58.43           H  
ATOM   1725  N   ASP A 121      41.975 -13.353  -0.226  1.00 54.80           N  
ATOM   1726  H   ASP A 121      42.752 -13.852  -0.634  1.00 54.80           H  
ATOM   1727  CA  ASP A 121      41.178 -14.081   0.754  1.00 54.80           C  
ATOM   1728  HA  ASP A 121      40.124 -13.914   0.530  1.00 54.80           H  
ATOM   1729  C   ASP A 121      41.413 -13.595   2.195  1.00 54.80           C  
ATOM   1730  CB  ASP A 121      41.453 -15.587   0.604  1.00 54.80           C  
ATOM   1731  HB2 ASP A 121      42.508 -15.771   0.808  1.00 54.80           H  
ATOM   1732  HB3 ASP A 121      40.872 -16.124   1.355  1.00 54.80           H  
ATOM   1733  O   ASP A 121      40.780 -14.097   3.127  1.00 54.80           O  
ATOM   1734  CG  ASP A 121      41.104 -16.180  -0.773  1.00 54.80           C  
ATOM   1735  OD1 ASP A 121      40.583 -15.453  -1.653  1.00 54.80           O  
ATOM   1736  OD2 ASP A 121      41.344 -17.397  -0.941  1.00 54.80           O  
ATOM   1737  N   ASN A 122      42.265 -12.583   2.415  1.00 53.55           N  
ATOM   1738  H   ASN A 122      42.776 -12.209   1.628  1.00 53.55           H  
ATOM   1739  CA  ASN A 122      42.333 -11.896   3.705  1.00 53.55           C  
ATOM   1740  HA  ASN A 122      42.221 -12.658   4.476  1.00 53.55           H  
ATOM   1741  C   ASN A 122      41.132 -10.941   3.877  1.00 53.55           C  
ATOM   1742  CB  ASN A 122      43.721 -11.272   3.930  1.00 53.55           C  
ATOM   1743  HB2 ASN A 122      43.847 -10.401   3.286  1.00 53.55           H  
ATOM   1744  HB3 ASN A 122      44.488 -12.002   3.671  1.00 53.55           H  
ATOM   1745  O   ASN A 122      41.283  -9.738   4.091  1.00 53.55           O  
ATOM   1746  CG  ASN A 122      43.920 -10.889   5.389  1.00 53.55           C  
ATOM   1747  ND2 ASN A 122      43.719  -9.642   5.740  1.00 53.55           N  
ATOM   1748 HD21 ASN A 122      43.253  -9.040   5.077  1.00 53.55           H  
ATOM   1749 HD22 ASN A 122      43.763  -9.439   6.729  1.00 53.55           H  
ATOM   1750  OD1 ASN A 122      44.203 -11.708   6.245  1.00 53.55           O  
ATOM   1751  N   GLU A 123      39.924 -11.510   3.861  1.00 52.60           N  
ATOM   1752  H   GLU A 123      39.893 -12.486   3.602  1.00 52.60           H  
ATOM   1753  CA  GLU A 123      38.691 -10.933   4.411  1.00 52.60           C  
ATOM   1754  HA  GLU A 123      38.629  -9.892   4.094  1.00 52.60           H  
ATOM   1755  C   GLU A 123      38.707 -10.923   5.954  1.00 52.60           C  
ATOM   1756  CB  GLU A 123      37.440 -11.658   3.877  1.00 52.60           C  
ATOM   1757  HB2 GLU A 123      37.516 -12.721   4.106  1.00 52.60           H  
ATOM   1758  HB3 GLU A 123      36.569 -11.254   4.393  1.00 52.60           H  
ATOM   1759  O   GLU A 123      37.670 -10.839   6.607  1.00 52.60           O  
ATOM   1760  CG  GLU A 123      37.199 -11.471   2.371  1.00 52.60           C  
ATOM   1761  HG2 GLU A 123      37.981 -11.992   1.820  1.00 52.60           H  
ATOM   1762  HG3 GLU A 123      37.269 -10.408   2.142  1.00 52.60           H  
ATOM   1763  CD  GLU A 123      35.817 -11.988   1.917  1.00 52.60           C  
ATOM   1764  OE1 GLU A 123      35.428 -11.669   0.768  1.00 52.60           O  
ATOM   1765  OE2 GLU A 123      35.121 -12.663   2.713  1.00 52.60           O  
ATOM   1766  N   ALA A 124      39.891 -10.936   6.575  1.00 50.95           N  
ATOM   1767  H   ALA A 124      40.720 -10.990   6.002  1.00 50.95           H  
ATOM   1768  CA  ALA A 124      40.064 -10.575   7.974  1.00 50.95           C  
ATOM   1769  HA  ALA A 124      39.230 -10.986   8.544  1.00 50.95           H  
ATOM   1770  C   ALA A 124      39.999  -9.045   8.129  1.00 50.95           C  
ATOM   1771  CB  ALA A 124      41.347 -11.216   8.517  1.00 50.95           C  
ATOM   1772  HB1 ALA A 124      42.216 -10.818   7.994  1.00 50.95           H  
ATOM   1773  HB2 ALA A 124      41.443 -10.994   9.580  1.00 50.95           H  
ATOM   1774  HB3 ALA A 124      41.309 -12.296   8.380  1.00 50.95           H  
ATOM   1775  O   ALA A 124      40.890  -8.415   8.695  1.00 50.95           O  
ATOM   1776  N   TYR A 125      38.933  -8.423   7.619  1.00 57.13           N  
ATOM   1777  H   TYR A 125      38.246  -9.010   7.168  1.00 57.13           H  
ATOM   1778  CA  TYR A 125      38.439  -7.220   8.271  1.00 57.13           C  
ATOM   1779  HA  TYR A 125      39.269  -6.551   8.497  1.00 57.13           H  
ATOM   1780  C   TYR A 125      37.857  -7.710   9.592  1.00 57.13           C  
ATOM   1781  CB  TYR A 125      37.438  -6.453   7.391  1.00 57.13           C  
ATOM   1782  HB2 TYR A 125      36.590  -6.140   8.001  1.00 57.13           H  
ATOM   1783  HB3 TYR A 125      37.045  -7.105   6.611  1.00 57.13           H  
ATOM   1784  O   TYR A 125      36.713  -8.157   9.653  1.00 57.13           O  
ATOM   1785  CG  TYR A 125      38.043  -5.209   6.765  1.00 57.13           C  
ATOM   1786  CD1 TYR A 125      37.904  -3.960   7.405  1.00 57.13           C  
ATOM   1787  HD1 TYR A 125      37.361  -3.893   8.336  1.00 57.13           H  
ATOM   1788  CD2 TYR A 125      38.782  -5.307   5.571  1.00 57.13           C  
ATOM   1789  HD2 TYR A 125      38.907  -6.271   5.099  1.00 57.13           H  
ATOM   1790  CE1 TYR A 125      38.487  -2.808   6.842  1.00 57.13           C  
ATOM   1791  HE1 TYR A 125      38.390  -1.849   7.331  1.00 57.13           H  
ATOM   1792  CE2 TYR A 125      39.370  -4.159   5.007  1.00 57.13           C  
ATOM   1793  HE2 TYR A 125      39.941  -4.248   4.094  1.00 57.13           H  
ATOM   1794  OH  TYR A 125      39.791  -1.798   5.098  1.00 57.13           O  
ATOM   1795  HH  TYR A 125      40.292  -2.032   4.313  1.00 57.13           H  
ATOM   1796  CZ  TYR A 125      39.221  -2.906   5.642  1.00 57.13           C  
ATOM   1797  N   GLU A 126      38.702  -7.703  10.627  1.00 50.50           N  
ATOM   1798  H   GLU A 126      39.666  -7.459  10.451  1.00 50.50           H  
ATOM   1799  CA  GLU A 126      38.277  -7.795  12.018  1.00 50.50           C  
ATOM   1800  HA  GLU A 126      37.900  -8.795  12.236  1.00 50.50           H  
ATOM   1801  C   GLU A 126      37.146  -6.785  12.193  1.00 50.50           C  
ATOM   1802  CB  GLU A 126      39.441  -7.471  12.974  1.00 50.50           C  
ATOM   1803  HB2 GLU A 126      39.026  -7.244  13.956  1.00 50.50           H  
ATOM   1804  HB3 GLU A 126      39.968  -6.589  12.610  1.00 50.50           H  
ATOM   1805  O   GLU A 126      37.367  -5.572  12.240  1.00 50.50           O  
ATOM   1806  CG  GLU A 126      40.428  -8.637  13.141  1.00 50.50           C  
ATOM   1807  HG2 GLU A 126      40.849  -8.883  12.165  1.00 50.50           H  
ATOM   1808  HG3 GLU A 126      39.875  -9.507  13.496  1.00 50.50           H  
ATOM   1809  CD  GLU A 126      41.578  -8.325  14.120  1.00 50.50           C  
ATOM   1810  OE1 GLU A 126      42.163  -9.298  14.649  1.00 50.50           O  
ATOM   1811  OE2 GLU A 126      41.885  -7.128  14.330  1.00 50.50           O  
ATOM   1812  N   MET A 127      35.908  -7.283  12.200  1.00 50.86           N  
ATOM   1813  H   MET A 127      35.772  -8.265  12.009  1.00 50.86           H  
ATOM   1814  CA  MET A 127      34.784  -6.461  12.594  1.00 50.86           C  
ATOM   1815  HA  MET A 127      34.709  -5.635  11.887  1.00 50.86           H  
ATOM   1816  C   MET A 127      35.120  -5.960  13.998  1.00 50.86           C  
ATOM   1817  CB  MET A 127      33.465  -7.238  12.596  1.00 50.86           C  
ATOM   1818  HB2 MET A 127      33.548  -8.103  13.253  1.00 50.86           H  
ATOM   1819  HB3 MET A 127      32.692  -6.578  12.987  1.00 50.86           H  
ATOM   1820  O   MET A 127      35.424  -6.792  14.861  1.00 50.86           O  
ATOM   1821  CG  MET A 127      33.047  -7.696  11.195  1.00 50.86           C  
ATOM   1822  HG2 MET A 127      33.635  -8.572  10.921  1.00 50.86           H  
ATOM   1823  HG3 MET A 127      33.275  -6.904  10.482  1.00 50.86           H  
ATOM   1824  SD  MET A 127      31.280  -8.090  11.031  1.00 50.86           S  
ATOM   1825  CE  MET A 127      31.028  -9.182  12.457  1.00 50.86           C  
ATOM   1826  HE1 MET A 127      31.740 -10.006  12.420  1.00 50.86           H  
ATOM   1827  HE2 MET A 127      30.013  -9.577  12.433  1.00 50.86           H  
ATOM   1828  HE3 MET A 127      31.165  -8.620  13.382  1.00 50.86           H  
ATOM   1829  N   PRO A 128      35.123  -4.637  14.236  1.00 53.76           N  
ATOM   1830  CA  PRO A 128      35.288  -4.120  15.580  1.00 53.76           C  
ATOM   1831  HA  PRO A 128      36.281  -4.358  15.961  1.00 53.76           H  
ATOM   1832  C   PRO A 128      34.224  -4.801  16.428  1.00 53.76           C  
ATOM   1833  CB  PRO A 128      35.107  -2.603  15.476  1.00 53.76           C  
ATOM   1834  HB2 PRO A 128      34.592  -2.190  16.343  1.00 53.76           H  
ATOM   1835  HB3 PRO A 128      36.084  -2.134  15.356  1.00 53.76           H  
ATOM   1836  O   PRO A 128      33.046  -4.782  16.071  1.00 53.76           O  
ATOM   1837  CG  PRO A 128      34.298  -2.417  14.192  1.00 53.76           C  
ATOM   1838  HG2 PRO A 128      33.235  -2.515  14.414  1.00 53.76           H  
ATOM   1839  HG3 PRO A 128      34.502  -1.456  13.720  1.00 53.76           H  
ATOM   1840  CD  PRO A 128      34.741  -3.581  13.316  1.00 53.76           C  
ATOM   1841  HD2 PRO A 128      33.912  -3.879  12.674  1.00 53.76           H  
ATOM   1842  HD3 PRO A 128      35.606  -3.295  12.718  1.00 53.76           H  
ATOM   1843  N   SER A 129      34.663  -5.483  17.482  1.00 51.90           N  
ATOM   1844  H   SER A 129      35.647  -5.462  17.708  1.00 51.90           H  
ATOM   1845  CA  SER A 129      33.793  -6.164  18.425  1.00 51.90           C  
ATOM   1846  HA  SER A 129      33.391  -7.062  17.956  1.00 51.90           H  
ATOM   1847  C   SER A 129      32.636  -5.232  18.780  1.00 51.90           C  
ATOM   1848  CB  SER A 129      34.603  -6.577  19.667  1.00 51.90           C  
ATOM   1849  HB2 SER A 129      35.077  -7.539  19.468  1.00 51.90           H  
ATOM   1850  HB3 SER A 129      33.930  -6.699  20.515  1.00 51.90           H  
ATOM   1851  O   SER A 129      32.830  -4.198  19.416  1.00 51.90           O  
ATOM   1852  OG  SER A 129      35.622  -5.640  19.988  1.00 51.90           O  
ATOM   1853  HG  SER A 129      35.669  -5.586  20.945  1.00 51.90           H  
ATOM   1854  N   GLU A 130      31.422  -5.584  18.348  1.00 53.48           N  
ATOM   1855  H   GLU A 130      31.354  -6.352  17.696  1.00 53.48           H  
ATOM   1856  CA  GLU A 130      30.178  -4.888  18.697  1.00 53.48           C  
ATOM   1857  HA  GLU A 130      30.354  -3.817  18.592  1.00 53.48           H  
ATOM   1858  C   GLU A 130      29.805  -5.123  20.178  1.00 53.48           C  
ATOM   1859  CB  GLU A 130      29.025  -5.262  17.742  1.00 53.48           C  
ATOM   1860  HB2 GLU A 130      28.877  -6.342  17.764  1.00 53.48           H  
ATOM   1861  HB3 GLU A 130      28.122  -4.784  18.121  1.00 53.48           H  
ATOM   1862  O   GLU A 130      28.636  -5.231  20.544  1.00 53.48           O  
ATOM   1863  CG  GLU A 130      29.197  -4.797  16.286  1.00 53.48           C  
ATOM   1864  HG2 GLU A 130      29.941  -5.425  15.795  1.00 53.48           H  
ATOM   1865  HG3 GLU A 130      29.567  -3.771  16.294  1.00 53.48           H  
ATOM   1866  CD  GLU A 130      27.869  -4.844  15.500  1.00 53.48           C  
ATOM   1867  OE1 GLU A 130      27.745  -4.078  14.516  1.00 53.48           O  
ATOM   1868  OE2 GLU A 130      26.960  -5.610  15.894  1.00 53.48           O  
ATOM   1869  N   GLU A 131      30.797  -5.175  21.071  1.00 51.45           N  
ATOM   1870  H   GLU A 131      31.727  -4.990  20.722  1.00 51.45           H  
ATOM   1871  CA  GLU A 131      30.630  -5.139  22.524  1.00 51.45           C  
ATOM   1872  HA  GLU A 131      29.762  -5.738  22.800  1.00 51.45           H  
ATOM   1873  C   GLU A 131      30.340  -3.694  22.953  1.00 51.45           C  
ATOM   1874  CB  GLU A 131      31.857  -5.731  23.238  1.00 51.45           C  
ATOM   1875  HB2 GLU A 131      31.749  -5.539  24.305  1.00 51.45           H  
ATOM   1876  HB3 GLU A 131      32.759  -5.234  22.881  1.00 51.45           H  
ATOM   1877  O   GLU A 131      31.107  -3.040  23.656  1.00 51.45           O  
ATOM   1878  CG  GLU A 131      31.992  -7.249  23.040  1.00 51.45           C  
ATOM   1879  HG2 GLU A 131      32.164  -7.453  21.984  1.00 51.45           H  
ATOM   1880  HG3 GLU A 131      31.052  -7.721  23.327  1.00 51.45           H  
ATOM   1881  CD  GLU A 131      33.135  -7.865  23.869  1.00 51.45           C  
ATOM   1882  OE1 GLU A 131      33.304  -9.102  23.774  1.00 51.45           O  
ATOM   1883  OE2 GLU A 131      33.841  -7.118  24.585  1.00 51.45           O  
ATOM   1884  N   GLY A 132      29.239  -3.146  22.446  1.00 50.23           N  
ATOM   1885  H   GLY A 132      28.720  -3.707  21.787  1.00 50.23           H  
ATOM   1886  CA  GLY A 132      28.840  -1.765  22.703  1.00 50.23           C  
ATOM   1887  HA2 GLY A 132      29.227  -1.137  21.901  1.00 50.23           H  
ATOM   1888  HA3 GLY A 132      29.273  -1.423  23.643  1.00 50.23           H  
ATOM   1889  C   GLY A 132      27.337  -1.546  22.790  1.00 50.23           C  
ATOM   1890  O   GLY A 132      26.919  -0.450  23.162  1.00 50.23           O  
ATOM   1891  N   TYR A 133      26.512  -2.559  22.513  1.00 50.82           N  
ATOM   1892  H   TYR A 133      26.888  -3.448  22.217  1.00 50.82           H  
ATOM   1893  CA  TYR A 133      25.080  -2.473  22.784  1.00 50.82           C  
ATOM   1894  HA  TYR A 133      24.760  -1.441  22.641  1.00 50.82           H  
ATOM   1895  C   TYR A 133      24.836  -2.782  24.257  1.00 50.82           C  
ATOM   1896  CB  TYR A 133      24.272  -3.288  21.773  1.00 50.82           C  
ATOM   1897  HB2 TYR A 133      23.238  -3.350  22.113  1.00 50.82           H  
ATOM   1898  HB3 TYR A 133      24.667  -4.302  21.714  1.00 50.82           H  
ATOM   1899  O   TYR A 133      24.458  -3.879  24.652  1.00 50.82           O  
ATOM   1900  CG  TYR A 133      24.295  -2.628  20.405  1.00 50.82           C  
ATOM   1901  CD1 TYR A 133      23.453  -1.528  20.140  1.00 50.82           C  
ATOM   1902  HD1 TYR A 133      22.768  -1.183  20.901  1.00 50.82           H  
ATOM   1903  CD2 TYR A 133      25.201  -3.071  19.423  1.00 50.82           C  
ATOM   1904  HD2 TYR A 133      25.848  -3.913  19.620  1.00 50.82           H  
ATOM   1905  CE1 TYR A 133      23.511  -0.878  18.891  1.00 50.82           C  
ATOM   1906  HE1 TYR A 133      22.869  -0.037  18.675  1.00 50.82           H  
ATOM   1907  CE2 TYR A 133      25.258  -2.430  18.171  1.00 50.82           C  
ATOM   1908  HE2 TYR A 133      25.935  -2.800  17.416  1.00 50.82           H  
ATOM   1909  OH  TYR A 133      24.466  -0.718  16.693  1.00 50.82           O  
ATOM   1910  HH  TYR A 133      25.096  -1.171  16.128  1.00 50.82           H  
ATOM   1911  CZ  TYR A 133      24.414  -1.331  17.904  1.00 50.82           C  
ATOM   1912  N   GLN A 134      25.126  -1.765  25.069  1.00 49.72           N  
ATOM   1913  H   GLN A 134      25.529  -0.947  24.636  1.00 49.72           H  
ATOM   1914  CA  GLN A 134      24.556  -1.602  26.393  1.00 49.72           C  
ATOM   1915  HA  GLN A 134      24.899  -2.399  27.052  1.00 49.72           H  
ATOM   1916  C   GLN A 134      23.038  -1.691  26.248  1.00 49.72           C  
ATOM   1917  CB  GLN A 134      24.960  -0.231  26.968  1.00 49.72           C  
ATOM   1918  HB2 GLN A 134      24.777   0.545  26.225  1.00 49.72           H  
ATOM   1919  HB3 GLN A 134      24.335  -0.022  27.837  1.00 49.72           H  
ATOM   1920  O   GLN A 134      22.409  -0.783  25.698  1.00 49.72           O  
ATOM   1921  CG  GLN A 134      26.426  -0.181  27.416  1.00 49.72           C  
ATOM   1922  HG2 GLN A 134      26.591  -0.959  28.162  1.00 49.72           H  
ATOM   1923  HG3 GLN A 134      27.075  -0.383  26.564  1.00 49.72           H  
ATOM   1924  CD  GLN A 134      26.824   1.168  28.013  1.00 49.72           C  
ATOM   1925  NE2 GLN A 134      27.849   1.201  28.837  1.00 49.72           N  
ATOM   1926 HE21 GLN A 134      28.347   0.350  29.059  1.00 49.72           H  
ATOM   1927 HE22 GLN A 134      28.081   2.110  29.211  1.00 49.72           H  
ATOM   1928  OE1 GLN A 134      26.258   2.218  27.759  1.00 49.72           O  
ATOM   1929  N   ASP A 135      22.474  -2.795  26.730  1.00 55.35           N  
ATOM   1930  H   ASP A 135      23.064  -3.577  26.978  1.00 55.35           H  
ATOM   1931  CA  ASP A 135      21.062  -2.908  27.057  1.00 55.35           C  
ATOM   1932  HA  ASP A 135      20.464  -2.805  26.153  1.00 55.35           H  
ATOM   1933  C   ASP A 135      20.722  -1.766  28.016  1.00 55.35           C  
ATOM   1934  CB  ASP A 135      20.772  -4.280  27.689  1.00 55.35           C  
ATOM   1935  HB2 ASP A 135      21.507  -4.488  28.466  1.00 55.35           H  
ATOM   1936  HB3 ASP A 135      19.789  -4.243  28.159  1.00 55.35           H  
ATOM   1937  O   ASP A 135      20.972  -1.816  29.220  1.00 55.35           O  
ATOM   1938  CG  ASP A 135      20.754  -5.418  26.664  1.00 55.35           C  
ATOM   1939  OD1 ASP A 135      20.122  -5.226  25.599  1.00 55.35           O  
ATOM   1940  OD2 ASP A 135      21.342  -6.480  26.967  1.00 55.35           O  
ATOM   1941  N   TYR A 136      20.217  -0.675  27.449  1.00 56.76           N  
ATOM   1942  H   TYR A 136      20.194  -0.643  26.440  1.00 56.76           H  
ATOM   1943  CA  TYR A 136      19.642   0.422  28.202  1.00 56.76           C  
ATOM   1944  HA  TYR A 136      20.280   0.639  29.058  1.00 56.76           H  
ATOM   1945  C   TYR A 136      18.299  -0.097  28.716  1.00 56.76           C  
ATOM   1946  CB  TYR A 136      19.566   1.682  27.312  1.00 56.76           C  
ATOM   1947  HB2 TYR A 136      20.234   1.552  26.460  1.00 56.76           H  
ATOM   1948  HB3 TYR A 136      18.568   1.806  26.891  1.00 56.76           H  
ATOM   1949  O   TYR A 136      17.265   0.115  28.084  1.00 56.76           O  
ATOM   1950  CG  TYR A 136      19.976   2.968  28.005  1.00 56.76           C  
ATOM   1951  CD1 TYR A 136      19.027   3.762  28.679  1.00 56.76           C  
ATOM   1952  HD1 TYR A 136      18.001   3.431  28.740  1.00 56.76           H  
ATOM   1953  CD2 TYR A 136      21.325   3.370  27.960  1.00 56.76           C  
ATOM   1954  HD2 TYR A 136      22.052   2.746  27.462  1.00 56.76           H  
ATOM   1955  CE1 TYR A 136      19.425   4.970  29.288  1.00 56.76           C  
ATOM   1956  HE1 TYR A 136      18.708   5.576  29.821  1.00 56.76           H  
ATOM   1957  CE2 TYR A 136      21.729   4.570  28.573  1.00 56.76           C  
ATOM   1958  HE2 TYR A 136      22.768   4.862  28.539  1.00 56.76           H  
ATOM   1959  OH  TYR A 136      21.167   6.538  29.819  1.00 56.76           O  
ATOM   1960  HH  TYR A 136      22.122   6.632  29.772  1.00 56.76           H  
ATOM   1961  CZ  TYR A 136      20.776   5.375  29.235  1.00 56.76           C  
ATOM   1962  N   GLU A 137      18.317  -0.861  29.811  1.00 61.74           N  
ATOM   1963  H   GLU A 137      19.208  -1.135  30.200  1.00 61.74           H  
ATOM   1964  CA  GLU A 137      17.099  -1.158  30.556  1.00 61.74           C  
ATOM   1965  HA  GLU A 137      16.392  -1.635  29.876  1.00 61.74           H  
ATOM   1966  C   GLU A 137      16.538   0.185  31.039  1.00 61.74           C  
ATOM   1967  CB  GLU A 137      17.325  -2.119  31.738  1.00 61.74           C  
ATOM   1968  HB2 GLU A 137      18.248  -1.864  32.258  1.00 61.74           H  
ATOM   1969  HB3 GLU A 137      16.492  -1.991  32.429  1.00 61.74           H  
ATOM   1970  O   GLU A 137      17.195   0.889  31.812  1.00 61.74           O  
ATOM   1971  CG  GLU A 137      17.345  -3.595  31.302  1.00 61.74           C  
ATOM   1972  HG2 GLU A 137      18.277  -3.794  30.773  1.00 61.74           H  
ATOM   1973  HG3 GLU A 137      16.523  -3.760  30.605  1.00 61.74           H  
ATOM   1974  CD  GLU A 137      17.193  -4.578  32.480  1.00 61.74           C  
ATOM   1975  OE1 GLU A 137      16.661  -5.688  32.242  1.00 61.74           O  
ATOM   1976  OE2 GLU A 137      17.583  -4.227  33.617  1.00 61.74           O  
ATOM   1977  N   PRO A 138      15.360   0.607  30.550  1.00 63.94           N  
ATOM   1978  CA  PRO A 138      14.729   1.802  31.062  1.00 63.94           C  
ATOM   1979  HA  PRO A 138      15.429   2.637  31.080  1.00 63.94           H  
ATOM   1980  C   PRO A 138      14.276   1.477  32.483  1.00 63.94           C  
ATOM   1981  CB  PRO A 138      13.585   2.100  30.089  1.00 63.94           C  
ATOM   1982  HB2 PRO A 138      12.747   2.594  30.581  1.00 63.94           H  
ATOM   1983  HB3 PRO A 138      13.963   2.715  29.272  1.00 63.94           H  
ATOM   1984  O   PRO A 138      13.294   0.760  32.668  1.00 63.94           O  
ATOM   1985  CG  PRO A 138      13.196   0.724  29.544  1.00 63.94           C  
ATOM   1986  HG2 PRO A 138      12.815   0.790  28.525  1.00 63.94           H  
ATOM   1987  HG3 PRO A 138      12.451   0.267  30.196  1.00 63.94           H  
ATOM   1988  CD  PRO A 138      14.490  -0.082  29.607  1.00 63.94           C  
ATOM   1989  HD2 PRO A 138      14.945  -0.104  28.617  1.00 63.94           H  
ATOM   1990  HD3 PRO A 138      14.274  -1.096  29.945  1.00 63.94           H  
ATOM   1991  N   GLU A 139      14.998   1.981  33.483  1.00 58.50           N  
ATOM   1992  H   GLU A 139      15.901   2.387  33.283  1.00 58.50           H  
ATOM   1993  CA  GLU A 139      14.468   2.065  34.841  1.00 58.50           C  
ATOM   1994  HA  GLU A 139      14.258   1.061  35.211  1.00 58.50           H  
ATOM   1995  C   GLU A 139      13.146   2.846  34.767  1.00 58.50           C  
ATOM   1996  CB  GLU A 139      15.461   2.741  35.806  1.00 58.50           C  
ATOM   1997  HB2 GLU A 139      14.919   2.978  36.721  1.00 58.50           H  
ATOM   1998  HB3 GLU A 139      15.813   3.674  35.365  1.00 58.50           H  
ATOM   1999  O   GLU A 139      13.123   4.052  34.503  1.00 58.50           O  
ATOM   2000  CG  GLU A 139      16.669   1.863  36.185  1.00 58.50           C  
ATOM   2001  HG2 GLU A 139      17.278   1.702  35.296  1.00 58.50           H  
ATOM   2002  HG3 GLU A 139      16.298   0.896  36.524  1.00 58.50           H  
ATOM   2003  CD  GLU A 139      17.543   2.484  37.298  1.00 58.50           C  
ATOM   2004  OE1 GLU A 139      18.375   1.744  37.873  1.00 58.50           O  
ATOM   2005  OE2 GLU A 139      17.387   3.694  37.594  1.00 58.50           O  
ATOM   2006  N   ALA A 140      12.041   2.122  34.924  1.00 56.89           N  
ATOM   2007  H   ALA A 140      12.149   1.135  35.108  1.00 56.89           H  
ATOM   2008  CA  ALA A 140      10.699   2.646  35.121  1.00 56.89           C  
ATOM   2009  HA  ALA A 140      10.727   3.736  35.115  1.00 56.89           H  
ATOM   2010  C   ALA A 140      10.210   2.230  36.508  1.00 56.89           C  
ATOM   2011  CB  ALA A 140       9.783   2.161  33.989  1.00 56.89           C  
ATOM   2012  HB1 ALA A 140       9.738   1.072  34.004  1.00 56.89           H  
ATOM   2013  HB2 ALA A 140       8.782   2.568  34.137  1.00 56.89           H  
ATOM   2014  HB3 ALA A 140      10.182   2.494  33.031  1.00 56.89           H  
ATOM   2015  O   ALA A 140      10.469   1.067  36.899  1.00 56.89           O  
ATOM   2016  OXT ALA A 140       9.551   3.088  37.135  1.00 56.89           O  
TER    2017      ALA A 140                                                       
END   
