# Supplementary material for: Investigating Intrinsically Disordered Proteins With Brownian Dynamics
Source: Front Mol Biosci. 2022 Jun 8;9:898838. doi: 10.3389/fmolb.2022.898838 (PMC9213797; doi:10.3389/fmolb.2022.898838)
Supplement: Supplementary file 1 [file Presentation1.zip › Browndye_IDP_paper/starting_structures/glu_lys_sv25.pdb]

ATOM   2785  N   GLU D   1     -28.140   6.809 -10.887  1.00 71.10           N  
ATOM   2786  H   GLU D   1     -29.134   6.988 -10.879  1.00 71.10           H  
ATOM   2787  H2  GLU D   1     -27.854   6.694  -9.925  1.00 71.10           H  
ATOM   2788  H3  GLU D   1     -27.953   5.927 -11.343  1.00 71.10           H  
ATOM   2789  CA  GLU D   1     -27.357   7.930 -11.501  1.00 71.10           C  
ATOM   2790  HA  GLU D   1     -26.314   7.648 -11.356  1.00 71.10           H  
ATOM   2791  C   GLU D   1     -27.411   9.211 -10.673  1.00 71.10           C  
ATOM   2792  CB  GLU D   1     -27.445   8.161 -13.025  1.00 71.10           C  
ATOM   2793  HB2 GLU D   1     -27.887   9.141 -13.205  1.00 71.10           H  
ATOM   2794  HB3 GLU D   1     -26.422   8.244 -13.392  1.00 71.10           H  
ATOM   2795  O   GLU D   1     -26.486   9.331  -9.905  1.00 71.10           O  
ATOM   2796  CG  GLU D   1     -28.139   7.078 -13.869  1.00 71.10           C  
ATOM   2797  HG2 GLU D   1     -29.039   6.726 -13.366  1.00 71.10           H  
ATOM   2798  HG3 GLU D   1     -27.472   6.223 -13.976  1.00 71.10           H  
ATOM   2799  CD  GLU D   1     -28.529   7.578 -15.262  1.00 71.10           C  
ATOM   2800  OE1 GLU D   1     -28.363   6.785 -16.211  1.00 71.10           O  
ATOM   2801  OE2 GLU D   1     -29.172   8.652 -15.301  1.00 71.10           O  
ATOM   2802  N   GLU D   2     -28.478  10.031 -10.614  1.00 72.15           N  
ATOM   2803  H   GLU D   2     -29.246   9.952 -11.265  1.00 72.15           H  
ATOM   2804  CA  GLU D   2     -28.683  10.942  -9.466  1.00 72.15           C  
ATOM   2805  HA  GLU D   2     -27.805  11.583  -9.383  1.00 72.15           H  
ATOM   2806  C   GLU D   2     -28.810  10.133  -8.155  1.00 72.15           C  
ATOM   2807  CB  GLU D   2     -29.953  11.884  -9.505  1.00 72.15           C  
ATOM   2808  HB2 GLU D   2     -30.802  11.277  -9.192  1.00 72.15           H  
ATOM   2809  HB3 GLU D   2     -29.814  12.636  -8.728  1.00 72.15           H  
ATOM   2810  O   GLU D   2     -29.449  10.695  -7.318  1.00 72.15           O  
ATOM   2811  CG  GLU D   2     -30.490  12.673 -10.701  1.00 72.15           C  
ATOM   2812  HG2 GLU D   2     -29.909  13.589 -10.810  1.00 72.15           H  
ATOM   2813  HG3 GLU D   2     -30.339  12.083 -11.606  1.00 72.15           H  
ATOM   2814  CD  GLU D   2     -32.010  13.020 -10.579  1.00 72.15           C  
ATOM   2815  OE1 GLU D   2     -32.567  13.489 -11.598  1.00 72.15           O  
ATOM   2816  OE2 GLU D   2     -32.719  12.638  -9.616  1.00 72.15           O  
ATOM   2817  N   GLU D   3     -28.359   8.867  -8.000  1.00 75.95           N  
ATOM   2818  H   GLU D   3     -27.617   8.679  -8.659  1.00 75.95           H  
ATOM   2819  CA  GLU D   3     -28.151   8.106  -6.747  1.00 75.95           C  
ATOM   2820  HA  GLU D   3     -28.670   8.574  -5.911  1.00 75.95           H  
ATOM   2821  C   GLU D   3     -26.677   8.190  -6.491  1.00 75.95           C  
ATOM   2822  CB  GLU D   3     -28.562   6.609  -6.733  1.00 75.95           C  
ATOM   2823  HB2 GLU D   3     -27.661   6.023  -6.556  1.00 75.95           H  
ATOM   2824  HB3 GLU D   3     -28.850   6.241  -7.718  1.00 75.95           H  
ATOM   2825  O   GLU D   3     -26.178   8.945  -5.691  1.00 75.95           O  
ATOM   2826  CG  GLU D   3     -29.514   6.267  -5.582  1.00 75.95           C  
ATOM   2827  HG2 GLU D   3     -28.843   5.893  -4.808  1.00 75.95           H  
ATOM   2828  HG3 GLU D   3     -29.740   7.156  -4.994  1.00 75.95           H  
ATOM   2829  CD  GLU D   3     -30.554   5.129  -5.587  1.00 75.95           C  
ATOM   2830  OE1 GLU D   3     -31.758   5.321  -5.338  1.00 75.95           O  
ATOM   2831  OE2 GLU D   3     -30.204   3.969  -5.792  1.00 75.95           O  
ATOM   2832  N   GLU D   4     -25.977   7.509  -7.372  1.00 76.71           N  
ATOM   2833  H   GLU D   4     -26.460   6.766  -7.859  1.00 76.71           H  
ATOM   2834  CA  GLU D   4     -24.541   7.414  -7.349  1.00 76.71           C  
ATOM   2835  HA  GLU D   4     -24.195   6.868  -6.472  1.00 76.71           H  
ATOM   2836  C   GLU D   4     -23.873   8.780  -7.234  1.00 76.71           C  
ATOM   2837  CB  GLU D   4     -24.146   6.637  -8.598  1.00 76.71           C  
ATOM   2838  HB2 GLU D   4     -24.378   7.246  -9.471  1.00 76.71           H  
ATOM   2839  HB3 GLU D   4     -23.070   6.463  -8.565  1.00 76.71           H  
ATOM   2840  O   GLU D   4     -22.891   8.902  -6.535  1.00 76.71           O  
ATOM   2841  CG  GLU D   4     -24.877   5.280  -8.721  1.00 76.71           C  
ATOM   2842  HG2 GLU D   4     -24.695   4.682  -7.828  1.00 76.71           H  
ATOM   2843  HG3 GLU D   4     -25.946   5.458  -8.834  1.00 76.71           H  
ATOM   2844  CD  GLU D   4     -24.411   4.515  -9.954  1.00 76.71           C  
ATOM   2845  OE1 GLU D   4     -24.908   3.417 -10.250  1.00 76.71           O  
ATOM   2846  OE2 GLU D   4     -23.786   5.145 -10.830  1.00 76.71           O  
ATOM   2847  N   GLU D   5     -24.456   9.842  -7.784  1.00 73.93           N  
ATOM   2848  H   GLU D   5     -25.251   9.703  -8.391  1.00 73.93           H  
ATOM   2849  CA  GLU D   5     -23.863  11.174  -7.694  1.00 73.93           C  
ATOM   2850  HA  GLU D   5     -22.829  11.100  -8.030  1.00 73.93           H  
ATOM   2851  C   GLU D   5     -23.763  11.815  -6.284  1.00 73.93           C  
ATOM   2852  CB  GLU D   5     -24.600  12.086  -8.681  1.00 73.93           C  
ATOM   2853  HB2 GLU D   5     -24.338  13.125  -8.481  1.00 73.93           H  
ATOM   2854  HB3 GLU D   5     -25.672  11.965  -8.525  1.00 73.93           H  
ATOM   2855  O   GLU D   5     -22.751  12.448  -6.047  1.00 73.93           O  
ATOM   2856  CG  GLU D   5     -24.235  11.757 -10.143  1.00 73.93           C  
ATOM   2857  HG2 GLU D   5     -23.219  12.101 -10.336  1.00 73.93           H  
ATOM   2858  HG3 GLU D   5     -24.245  10.677 -10.288  1.00 73.93           H  
ATOM   2859  CD  GLU D   5     -25.192  12.385 -11.167  1.00 73.93           C  
ATOM   2860  OE1 GLU D   5     -25.096  12.005 -12.358  1.00 73.93           O  
ATOM   2861  OE2 GLU D   5     -26.117  13.128 -10.763  1.00 73.93           O  
ATOM   2862  N   GLU D   6     -24.719  11.709  -5.340  1.00 75.82           N  
ATOM   2863  H   GLU D   6     -25.372  10.944  -5.431  1.00 75.82           H  
ATOM   2864  CA  GLU D   6     -24.568  12.338  -3.990  1.00 75.82           C  
ATOM   2865  HA  GLU D   6     -23.926  13.210  -4.112  1.00 75.82           H  
ATOM   2866  C   GLU D   6     -23.783  11.339  -3.157  1.00 75.82           C  
ATOM   2867  CB  GLU D   6     -25.753  12.849  -3.061  1.00 75.82           C  
ATOM   2868  HB2 GLU D   6     -26.072  12.090  -2.347  1.00 75.82           H  
ATOM   2869  HB3 GLU D   6     -25.130  13.396  -2.353  1.00 75.82           H  
ATOM   2870  O   GLU D   6     -23.034  11.765  -2.308  1.00 75.82           O  
ATOM   2871  CG  GLU D   6     -26.848  13.959  -3.257  1.00 75.82           C  
ATOM   2872  HG2 GLU D   6     -26.523  14.629  -4.053  1.00 75.82           H  
ATOM   2873  HG3 GLU D   6     -26.786  14.595  -2.374  1.00 75.82           H  
ATOM   2874  CD  GLU D   6     -28.378  13.655  -3.382  1.00 75.82           C  
ATOM   2875  OE1 GLU D   6     -28.953  14.135  -4.393  1.00 75.82           O  
ATOM   2876  OE2 GLU D   6     -29.024  12.966  -2.555  1.00 75.82           O  
ATOM   2877  N   GLU D   7     -23.863  10.040  -3.447  1.00 77.50           N  
ATOM   2878  H   GLU D   7     -24.441   9.729  -4.215  1.00 77.50           H  
ATOM   2879  CA  GLU D   7     -23.060   9.054  -2.756  1.00 77.50           C  
ATOM   2880  HA  GLU D   7     -23.228   9.148  -1.683  1.00 77.50           H  
ATOM   2881  C   GLU D   7     -21.587   9.318  -3.032  1.00 77.50           C  
ATOM   2882  CB  GLU D   7     -23.455   7.672  -3.260  1.00 77.50           C  
ATOM   2883  HB2 GLU D   7     -22.610   7.225  -3.782  1.00 77.50           H  
ATOM   2884  HB3 GLU D   7     -24.189   7.744  -4.063  1.00 77.50           H  
ATOM   2885  O   GLU D   7     -20.804   9.423  -2.102  1.00 77.50           O  
ATOM   2886  CG  GLU D   7     -23.821   6.739  -2.122  1.00 77.50           C  
ATOM   2887  HG2 GLU D   7     -24.328   7.218  -1.285  1.00 77.50           H  
ATOM   2888  HG3 GLU D   7     -22.890   6.612  -1.570  1.00 77.50           H  
ATOM   2889  CD  GLU D   7     -24.376   5.360  -2.483  1.00 77.50           C  
ATOM   2890  OE1 GLU D   7     -25.444   4.961  -2.011  1.00 77.50           O  
ATOM   2891  OE2 GLU D   7     -23.735   4.538  -3.156  1.00 77.50           O  
ATOM   2892  N   GLU D   8     -21.221   9.520  -4.299  1.00 76.97           N  
ATOM   2893  H   GLU D   8     -21.894   9.324  -5.026  1.00 76.97           H  
ATOM   2894  CA  GLU D   8     -19.873   9.902  -4.699  1.00 76.97           C  
ATOM   2895  HA  GLU D   8     -19.169   9.157  -4.327  1.00 76.97           H  
ATOM   2896  C   GLU D   8     -19.443  11.283  -4.174  1.00 76.97           C  
ATOM   2897  CB  GLU D   8     -19.781   9.968  -6.226  1.00 76.97           C  
ATOM   2898  HB2 GLU D   8     -20.610  10.558  -6.617  1.00 76.97           H  
ATOM   2899  HB3 GLU D   8     -18.861  10.506  -6.453  1.00 76.97           H  
ATOM   2900  O   GLU D   8     -18.242  11.522  -4.001  1.00 76.97           O  
ATOM   2901  CG  GLU D   8     -19.714   8.627  -6.971  1.00 76.97           C  
ATOM   2902  HG2 GLU D   8     -20.654   8.082  -6.881  1.00 76.97           H  
ATOM   2903  HG3 GLU D   8     -18.907   8.029  -6.548  1.00 76.97           H  
ATOM   2904  CD  GLU D   8     -19.430   8.851  -8.456  1.00 76.97           C  
ATOM   2905  OE1 GLU D   8     -19.388   7.876  -9.242  1.00 76.97           O  
ATOM   2906  OE2 GLU D   8     -18.961   9.957  -8.844  1.00 76.97           O  
ATOM   2907  N   GLU D   9     -20.372  12.228  -4.000  1.00 74.63           N  
ATOM   2908  H   GLU D   9     -21.338  11.980  -4.157  1.00 74.63           H  
ATOM   2909  CA  GLU D   9     -20.083  13.564  -3.457  1.00 74.63           C  
ATOM   2910  HA  GLU D   9     -19.147  13.933  -3.876  1.00 74.63           H  
ATOM   2911  C   GLU D   9     -19.881  13.528  -1.945  1.00 74.63           C  
ATOM   2912  CB  GLU D   9     -21.190  14.569  -3.810  1.00 74.63           C  
ATOM   2913  HB2 GLU D   9     -22.162  14.108  -3.633  1.00 74.63           H  
ATOM   2914  HB3 GLU D   9     -21.104  15.433  -3.151  1.00 74.63           H  
ATOM   2915  O   GLU D   9     -18.889  14.067  -1.455  1.00 74.63           O  
ATOM   2916  CG  GLU D   9     -21.077  15.075  -5.255  1.00 74.63           C  
ATOM   2917  HG2 GLU D   9     -21.023  14.233  -5.945  1.00 74.63           H  
ATOM   2918  HG3 GLU D   9     -20.129  15.605  -5.347  1.00 74.63           H  
ATOM   2919  CD  GLU D   9     -22.216  16.022  -5.682  1.00 74.63           C  
ATOM   2920  OE1 GLU D   9     -22.031  16.671  -6.740  1.00 74.63           O  
ATOM   2921  OE2 GLU D   9     -23.253  16.115  -4.985  1.00 74.63           O  
ATOM   2922  N   GLU D  10     -20.770  12.860  -1.224  1.00 76.85           N  
ATOM   2923  H   GLU D  10     -21.555  12.432  -1.694  1.00 76.85           H  
ATOM   2924  CA  GLU D  10     -20.695  12.659   0.216  1.00 76.85           C  
ATOM   2925  HA  GLU D  10     -20.594  13.621   0.719  1.00 76.85           H  
ATOM   2926  C   GLU D  10     -19.468  11.818   0.573  1.00 76.85           C  
ATOM   2927  CB  GLU D  10     -21.978  11.984   0.697  1.00 76.85           C  
ATOM   2928  HB2 GLU D  10     -22.120  11.076   0.112  1.00 76.85           H  
ATOM   2929  HB3 GLU D  10     -21.799  11.755   1.748  1.00 76.85           H  
ATOM   2930  O   GLU D  10     -18.746  12.161   1.507  1.00 76.85           O  
ATOM   2931  CG  GLU D  10     -23.247  12.858   0.655  1.00 76.85           C  
ATOM   2932  HG2 GLU D  10     -23.354  13.304  -0.334  1.00 76.85           H  
ATOM   2933  HG3 GLU D  10     -23.104  13.685   1.350  1.00 76.85           H  
ATOM   2934  CD  GLU D  10     -24.563  12.125   1.009  1.00 76.85           C  
ATOM   2935  OE1 GLU D  10     -25.532  12.816   1.414  1.00 76.85           O  
ATOM   2936  OE2 GLU D  10     -24.641  10.891   0.845  1.00 76.85           O  
ATOM   2937  N   GLU D  11     -19.145  10.826  -0.264  1.00 77.02           N  
ATOM   2938  H   GLU D  11     -19.823  10.548  -0.959  1.00 77.02           H  
ATOM   2939  CA  GLU D  11     -17.835  10.202  -0.288  1.00 77.02           C  
ATOM   2940  HA  GLU D  11     -17.705   9.718   0.680  1.00 77.02           H  
ATOM   2941  C   GLU D  11     -16.739  11.291  -0.377  1.00 77.02           C  
ATOM   2942  CB  GLU D  11     -17.759   9.143  -1.432  1.00 77.02           C  
ATOM   2943  HB2 GLU D  11     -16.751   9.073  -1.841  1.00 77.02           H  
ATOM   2944  HB3 GLU D  11     -18.327   9.512  -2.287  1.00 77.02           H  
ATOM   2945  O   GLU D  11     -16.010  11.561   0.571  1.00 77.02           O  
ATOM   2946  CG  GLU D  11     -18.279   7.736  -1.075  1.00 77.02           C  
ATOM   2947  HG2 GLU D  11     -18.346   7.663   0.010  1.00 77.02           H  
ATOM   2948  HG3 GLU D  11     -19.312   7.688  -1.418  1.00 77.02           H  
ATOM   2949  CD  GLU D  11     -17.483   6.509  -1.613  1.00 77.02           C  
ATOM   2950  OE1 GLU D  11     -17.538   5.382  -1.038  1.00 77.02           O  
ATOM   2951  OE2 GLU D  11     -16.752   6.621  -2.617  1.00 77.02           O  
ATOM   2952  N   LYS D  12     -16.593  12.009  -1.489  1.00 78.01           N  
ATOM   2953  H   LYS D  12     -17.299  11.914  -2.205  1.00 78.01           H  
ATOM   2954  CA  LYS D  12     -15.490  12.991  -1.624  1.00 78.01           C  
ATOM   2955  HA  LYS D  12     -14.536  12.464  -1.605  1.00 78.01           H  
ATOM   2956  C   LYS D  12     -15.375  13.993  -0.463  1.00 78.01           C  
ATOM   2957  CB  LYS D  12     -15.648  13.741  -2.939  1.00 78.01           C  
ATOM   2958  HB2 LYS D  12     -16.672  14.108  -3.003  1.00 78.01           H  
ATOM   2959  HB3 LYS D  12     -14.980  14.602  -2.948  1.00 78.01           H  
ATOM   2960  O   LYS D  12     -14.250  14.362  -0.113  1.00 78.01           O  
ATOM   2961  CG  LYS D  12     -15.313  12.850  -4.141  1.00 78.01           C  
ATOM   2962  HG2 LYS D  12     -15.766  11.866  -4.025  1.00 78.01           H  
ATOM   2963  HG3 LYS D  12     -14.233  12.729  -4.223  1.00 78.01           H  
ATOM   2964  CD  LYS D  12     -15.864  13.516  -5.401  1.00 78.01           C  
ATOM   2965  HD2 LYS D  12     -16.909  13.768  -5.219  1.00 78.01           H  
ATOM   2966  HD3 LYS D  12     -15.314  14.434  -5.609  1.00 78.01           H  
ATOM   2967  CE  LYS D  12     -15.802  12.567  -6.596  1.00 78.01           C  
ATOM   2968  HE2 LYS D  12     -14.776  12.494  -6.957  1.00 78.01           H  
ATOM   2969  HE3 LYS D  12     -16.130  11.585  -6.255  1.00 78.01           H  
ATOM   2970  NZ  LYS D  12     -16.725  13.038  -7.656  1.00 78.01           N  
ATOM   2971  HZ1 LYS D  12     -17.656  13.091  -7.269  1.00 78.01           H  
ATOM   2972  HZ2 LYS D  12     -16.484  13.959  -7.993  1.00 78.01           H  
ATOM   2973  HZ3 LYS D  12     -16.794  12.381  -8.420  1.00 78.01           H  
ATOM   2974  N   GLU D  13     -16.481  14.425   0.135  1.00 74.68           N  
ATOM   2975  H   GLU D  13     -17.370  14.067  -0.185  1.00 74.68           H  
ATOM   2976  CA  GLU D  13     -16.457  15.320   1.293  1.00 74.68           C  
ATOM   2977  HA  GLU D  13     -15.892  16.217   1.040  1.00 74.68           H  
ATOM   2978  C   GLU D  13     -15.805  14.713   2.538  1.00 74.68           C  
ATOM   2979  CB  GLU D  13     -17.874  15.719   1.698  1.00 74.68           C  
ATOM   2980  HB2 GLU D  13     -18.519  14.842   1.767  1.00 74.68           H  
ATOM   2981  HB3 GLU D  13     -17.776  16.145   2.696  1.00 74.68           H  
ATOM   2982  O   GLU D  13     -15.139  15.420   3.303  1.00 74.68           O  
ATOM   2983  CG  GLU D  13     -18.515  16.768   0.784  1.00 74.68           C  
ATOM   2984  HG2 GLU D  13     -18.926  16.286  -0.103  1.00 74.68           H  
ATOM   2985  HG3 GLU D  13     -17.742  17.468   0.464  1.00 74.68           H  
ATOM   2986  CD  GLU D  13     -19.612  17.565   1.510  1.00 74.68           C  
ATOM   2987  OE1 GLU D  13     -20.106  18.532   0.890  1.00 74.68           O  
ATOM   2988  OE2 GLU D  13     -19.822  17.348   2.740  1.00 74.68           O  
ATOM   2989  N   GLU D  14     -16.014  13.430   2.770  1.00 77.62           N  
ATOM   2990  H   GLU D  14     -16.542  12.888   2.101  1.00 77.62           H  
ATOM   2991  CA  GLU D  14     -15.512  12.718   3.935  1.00 77.62           C  
ATOM   2992  HA  GLU D  14     -15.622  13.329   4.831  1.00 77.62           H  
ATOM   2993  C   GLU D  14     -14.028  12.439   3.803  1.00 77.62           C  
ATOM   2994  CB  GLU D  14     -16.351  11.465   4.095  1.00 77.62           C  
ATOM   2995  HB2 GLU D  14     -16.502  10.973   3.134  1.00 77.62           H  
ATOM   2996  HB3 GLU D  14     -15.885  10.775   4.798  1.00 77.62           H  
ATOM   2997  O   GLU D  14     -13.235  12.826   4.660  1.00 77.62           O  
ATOM   2998  CG  GLU D  14     -17.676  11.933   4.668  1.00 77.62           C  
ATOM   2999  HG2 GLU D  14     -18.201  12.576   3.961  1.00 77.62           H  
ATOM   3000  HG3 GLU D  14     -17.486  12.529   5.560  1.00 77.62           H  
ATOM   3001  CD  GLU D  14     -18.557  10.782   5.049  1.00 77.62           C  
ATOM   3002  OE1 GLU D  14     -19.455  11.103   5.856  1.00 77.62           O  
ATOM   3003  OE2 GLU D  14     -18.312   9.638   4.619  1.00 77.62           O  
ATOM   3004  N   GLU D  15     -13.595  11.942   2.655  1.00 77.05           N  
ATOM   3005  H   GLU D  15     -14.282  11.521   2.047  1.00 77.05           H  
ATOM   3006  CA  GLU D  15     -12.185  11.882   2.296  1.00 77.05           C  
ATOM   3007  HA  GLU D  15     -11.703  11.162   2.957  1.00 77.05           H  
ATOM   3008  C   GLU D  15     -11.440  13.208   2.519  1.00 77.05           C  
ATOM   3009  CB  GLU D  15     -12.081  11.413   0.837  1.00 77.05           C  
ATOM   3010  HB2 GLU D  15     -11.276  11.949   0.334  1.00 77.05           H  
ATOM   3011  HB3 GLU D  15     -13.010  11.599   0.299  1.00 77.05           H  
ATOM   3012  O   GLU D  15     -10.323  13.214   3.054  1.00 77.05           O  
ATOM   3013  CG  GLU D  15     -11.749   9.923   0.824  1.00 77.05           C  
ATOM   3014  HG2 GLU D  15     -10.740   9.850   1.229  1.00 77.05           H  
ATOM   3015  HG3 GLU D  15     -12.410   9.374   1.495  1.00 77.05           H  
ATOM   3016  CD  GLU D  15     -11.747   9.277  -0.566  1.00 77.05           C  
ATOM   3017  OE1 GLU D  15     -11.884   8.033  -0.645  1.00 77.05           O  
ATOM   3018  OE2 GLU D  15     -11.464   9.988  -1.561  1.00 77.05           O  
ATOM   3019  N   GLU D  16     -12.052  14.342   2.178  1.00 74.14           N  
ATOM   3020  H   GLU D  16     -12.964  14.279   1.747  1.00 74.14           H  
ATOM   3021  CA  GLU D  16     -11.463  15.656   2.426  1.00 74.14           C  
ATOM   3022  HA  GLU D  16     -10.429  15.643   2.081  1.00 74.14           H  
ATOM   3023  C   GLU D  16     -11.428  16.065   3.905  1.00 74.14           C  
ATOM   3024  CB  GLU D  16     -12.226  16.740   1.667  1.00 74.14           C  
ATOM   3025  HB2 GLU D  16     -12.001  17.671   2.186  1.00 74.14           H  
ATOM   3026  HB3 GLU D  16     -13.302  16.576   1.730  1.00 74.14           H  
ATOM   3027  O   GLU D  16     -10.446  16.682   4.349  1.00 74.14           O  
ATOM   3028  CG  GLU D  16     -11.801  16.874   0.199  1.00 74.14           C  
ATOM   3029  HG2 GLU D  16     -12.290  16.107  -0.401  1.00 74.14           H  
ATOM   3030  HG3 GLU D  16     -10.724  16.719   0.133  1.00 74.14           H  
ATOM   3031  CD  GLU D  16     -12.105  18.272  -0.364  1.00 74.14           C  
ATOM   3032  OE1 GLU D  16     -11.875  18.456  -1.577  1.00 74.14           O  
ATOM   3033  OE2 GLU D  16     -12.358  19.214   0.444  1.00 74.14           O  
ATOM   3034  N   LYS D  17     -12.495  15.787   4.664  1.00 76.41           N  
ATOM   3035  H   LYS D  17     -13.247  15.261   4.242  1.00 76.41           H  
ATOM   3036  CA  LYS D  17     -12.567  16.076   6.109  1.00 76.41           C  
ATOM   3037  HA  LYS D  17     -12.387  17.137   6.287  1.00 76.41           H  
ATOM   3038  C   LYS D  17     -11.479  15.313   6.843  1.00 76.41           C  
ATOM   3039  CB  LYS D  17     -13.957  15.692   6.647  1.00 76.41           C  
ATOM   3040  HB2 LYS D  17     -13.920  15.599   7.732  1.00 76.41           H  
ATOM   3041  HB3 LYS D  17     -14.243  14.722   6.240  1.00 76.41           H  
ATOM   3042  O   LYS D  17     -10.766  15.883   7.681  1.00 76.41           O  
ATOM   3043  CG  LYS D  17     -15.012  16.751   6.285  1.00 76.41           C  
ATOM   3044  HG2 LYS D  17     -14.876  17.628   6.917  1.00 76.41           H  
ATOM   3045  HG3 LYS D  17     -14.869  17.059   5.249  1.00 76.41           H  
ATOM   3046  CD  LYS D  17     -16.447  16.219   6.443  1.00 76.41           C  
ATOM   3047  HD2 LYS D  17     -16.509  15.261   5.927  1.00 76.41           H  
ATOM   3048  HD3 LYS D  17     -16.686  16.060   7.495  1.00 76.41           H  
ATOM   3049  CE  LYS D  17     -17.451  17.192   5.794  1.00 76.41           C  
ATOM   3050  HE2 LYS D  17     -17.671  18.019   6.470  1.00 76.41           H  
ATOM   3051  HE3 LYS D  17     -16.972  17.598   4.903  1.00 76.41           H  
ATOM   3052  NZ  LYS D  17     -18.703  16.520   5.343  1.00 76.41           N  
ATOM   3053  HZ1 LYS D  17     -19.345  16.274   6.083  1.00 76.41           H  
ATOM   3054  HZ2 LYS D  17     -18.485  15.666   4.849  1.00 76.41           H  
ATOM   3055  HZ3 LYS D  17     -19.190  17.037   4.625  1.00 76.41           H  
ATOM   3056  N   GLU D  18     -11.267  14.077   6.439  1.00 77.42           N  
ATOM   3057  H   GLU D  18     -11.977  13.638   5.870  1.00 77.42           H  
ATOM   3058  CA  GLU D  18     -10.262  13.227   7.016  1.00 77.42           C  
ATOM   3059  HA  GLU D  18     -10.488  13.135   8.078  1.00 77.42           H  
ATOM   3060  C   GLU D  18      -8.852  13.748   6.822  1.00 77.42           C  
ATOM   3061  CB  GLU D  18     -10.317  11.880   6.335  1.00 77.42           C  
ATOM   3062  HB2 GLU D  18     -11.343  11.606   6.091  1.00 77.42           H  
ATOM   3063  HB3 GLU D  18      -9.774  11.864   5.390  1.00 77.42           H  
ATOM   3064  O   GLU D  18      -8.095  13.919   7.778  1.00 77.42           O  
ATOM   3065  CG  GLU D  18      -9.678  10.915   7.299  1.00 77.42           C  
ATOM   3066  HG2 GLU D  18      -8.666  10.687   6.966  1.00 77.42           H  
ATOM   3067  HG3 GLU D  18      -9.608  11.292   8.319  1.00 77.42           H  
ATOM   3068  CD  GLU D  18     -10.520   9.707   7.270  1.00 77.42           C  
ATOM   3069  OE1 GLU D  18     -11.289   9.597   8.236  1.00 77.42           O  
ATOM   3070  OE2 GLU D  18     -10.371   8.968   6.266  1.00 77.42           O  
ATOM   3071  N   GLU D  19      -8.496  14.050   5.573  1.00 75.82           N  
ATOM   3072  H   GLU D  19      -9.163  13.874   4.835  1.00 75.82           H  
ATOM   3073  CA  GLU D  19      -7.166  14.538   5.245  1.00 75.82           C  
ATOM   3074  HA  GLU D  19      -6.422  13.789   5.516  1.00 75.82           H  
ATOM   3075  C   GLU D  19      -6.844  15.836   5.991  1.00 75.82           C  
ATOM   3076  CB  GLU D  19      -7.074  14.853   3.757  1.00 75.82           C  
ATOM   3077  HB2 GLU D  19      -7.933  15.445   3.442  1.00 75.82           H  
ATOM   3078  HB3 GLU D  19      -6.185  15.475   3.657  1.00 75.82           H  
ATOM   3079  O   GLU D  19      -5.693  16.077   6.378  1.00 75.82           O  
ATOM   3080  CG  GLU D  19      -6.914  13.640   2.835  1.00 75.82           C  
ATOM   3081  HG2 GLU D  19      -7.853  13.094   2.748  1.00 75.82           H  
ATOM   3082  HG3 GLU D  19      -6.172  12.972   3.272  1.00 75.82           H  
ATOM   3083  CD  GLU D  19      -6.420  14.090   1.453  1.00 75.82           C  
ATOM   3084  OE1 GLU D  19      -6.133  13.209   0.621  1.00 75.82           O  
ATOM   3085  OE2 GLU D  19      -5.899  15.231   1.318  1.00 75.82           O  
ATOM   3086  N   LYS D  20      -7.848  16.698   6.181  1.00 77.20           N  
ATOM   3087  H   LYS D  20      -8.760  16.431   5.839  1.00 77.20           H  
ATOM   3088  CA  LYS D  20      -7.706  17.953   6.928  1.00 77.20           C  
ATOM   3089  HA  LYS D  20      -6.822  18.479   6.569  1.00 77.20           H  
ATOM   3090  C   LYS D  20      -7.458  17.675   8.412  1.00 77.20           C  
ATOM   3091  CB  LYS D  20      -8.942  18.840   6.687  1.00 77.20           C  
ATOM   3092  HB2 LYS D  20      -8.956  19.647   7.420  1.00 77.20           H  
ATOM   3093  HB3 LYS D  20      -9.842  18.242   6.825  1.00 77.20           H  
ATOM   3094  O   LYS D  20      -6.510  18.234   8.976  1.00 77.20           O  
ATOM   3095  CG  LYS D  20      -8.945  19.463   5.275  1.00 77.20           C  
ATOM   3096  HG2 LYS D  20      -8.728  18.685   4.544  1.00 77.20           H  
ATOM   3097  HG3 LYS D  20      -8.158  20.215   5.212  1.00 77.20           H  
ATOM   3098  CD  LYS D  20     -10.299  20.105   4.910  1.00 77.20           C  
ATOM   3099  HD2 LYS D  20     -10.491  20.978   5.535  1.00 77.20           H  
ATOM   3100  HD3 LYS D  20     -11.078  19.364   5.091  1.00 77.20           H  
ATOM   3101  CE  LYS D  20     -10.328  20.493   3.416  1.00 77.20           C  
ATOM   3102  HE2 LYS D  20      -9.790  21.427   3.254  1.00 77.20           H  
ATOM   3103  HE3 LYS D  20      -9.806  19.706   2.872  1.00 77.20           H  
ATOM   3104  NZ  LYS D  20     -11.705  20.568   2.845  1.00 77.20           N  
ATOM   3105  HZ1 LYS D  20     -12.218  21.410   3.066  1.00 77.20           H  
ATOM   3106  HZ2 LYS D  20     -12.255  19.765   3.114  1.00 77.20           H  
ATOM   3107  HZ3 LYS D  20     -11.716  20.433   1.844  1.00 77.20           H  
ATOM   3108  N   GLU D  21      -8.235  16.786   9.032  1.00 76.50           N  
ATOM   3109  H   GLU D  21      -8.977  16.350   8.504  1.00 76.50           H  
ATOM   3110  CA  GLU D  21      -8.033  16.362  10.426  1.00 76.50           C  
ATOM   3111  HA  GLU D  21      -8.139  17.217  11.093  1.00 76.50           H  
ATOM   3112  C   GLU D  21      -6.649  15.750  10.656  1.00 76.50           C  
ATOM   3113  CB  GLU D  21      -9.048  15.279  10.812  1.00 76.50           C  
ATOM   3114  HB2 GLU D  21      -8.558  14.653  11.558  1.00 76.50           H  
ATOM   3115  HB3 GLU D  21      -9.281  14.645   9.957  1.00 76.50           H  
ATOM   3116  O   GLU D  21      -5.982  16.005  11.663  1.00 76.50           O  
ATOM   3117  CG  GLU D  21     -10.347  15.807  11.425  1.00 76.50           C  
ATOM   3118  HG2 GLU D  21     -10.946  16.287  10.650  1.00 76.50           H  
ATOM   3119  HG3 GLU D  21     -10.102  16.548  12.186  1.00 76.50           H  
ATOM   3120  CD  GLU D  21     -11.128  14.659  12.090  1.00 76.50           C  
ATOM   3121  OE1 GLU D  21     -12.371  14.727  12.154  1.00 76.50           O  
ATOM   3122  OE2 GLU D  21     -10.474  13.706  12.601  1.00 76.50           O  
ATOM   3123  N   GLU D  22      -6.220  14.915   9.725  1.00 76.30           N  
ATOM   3124  H   GLU D  22      -6.853  14.699   8.968  1.00 76.30           H  
ATOM   3125  CA  GLU D  22      -4.950  14.216   9.748  1.00 76.30           C  
ATOM   3126  HA  GLU D  22      -4.858  13.650  10.675  1.00 76.30           H  
ATOM   3127  C   GLU D  22      -3.758  15.182   9.679  1.00 76.30           C  
ATOM   3128  CB  GLU D  22      -4.981  13.248   8.571  1.00 76.30           C  
ATOM   3129  HB2 GLU D  22      -3.945  12.989   8.356  1.00 76.30           H  
ATOM   3130  HB3 GLU D  22      -5.373  13.739   7.680  1.00 76.30           H  
ATOM   3131  O   GLU D  22      -2.889  15.174  10.565  1.00 76.30           O  
ATOM   3132  CG  GLU D  22      -5.809  11.985   8.885  1.00 76.30           C  
ATOM   3133  HG2 GLU D  22      -5.538  11.677   9.895  1.00 76.30           H  
ATOM   3134  HG3 GLU D  22      -6.873  12.217   8.935  1.00 76.30           H  
ATOM   3135  CD  GLU D  22      -5.575  10.847   7.871  1.00 76.30           C  
ATOM   3136  OE1 GLU D  22      -5.687   9.676   8.282  1.00 76.30           O  
ATOM   3137  OE2 GLU D  22      -4.919  11.106   6.836  1.00 76.30           O  
ATOM   3138  N   LYS D  23      -3.778  16.109   8.716  1.00 77.28           N  
ATOM   3139  H   LYS D  23      -4.511  16.043   8.025  1.00 77.28           H  
ATOM   3140  CA  LYS D  23      -2.782  17.186   8.598  1.00 77.28           C  
ATOM   3141  HA  LYS D  23      -1.796  16.735   8.486  1.00 77.28           H  
ATOM   3142  C   LYS D  23      -2.744  18.067   9.847  1.00 77.28           C  
ATOM   3143  CB  LYS D  23      -3.103  18.027   7.353  1.00 77.28           C  
ATOM   3144  HB2 LYS D  23      -4.169  18.254   7.345  1.00 77.28           H  
ATOM   3145  HB3 LYS D  23      -2.557  18.969   7.406  1.00 77.28           H  
ATOM   3146  O   LYS D  23      -1.665  18.453  10.310  1.00 77.28           O  
ATOM   3147  CG  LYS D  23      -2.709  17.321   6.044  1.00 77.28           C  
ATOM   3148  HG2 LYS D  23      -3.070  16.292   6.054  1.00 77.28           H  
ATOM   3149  HG3 LYS D  23      -1.623  17.303   5.958  1.00 77.28           H  
ATOM   3150  CD  LYS D  23      -3.316  18.049   4.834  1.00 77.28           C  
ATOM   3151  HD2 LYS D  23      -2.983  19.087   4.817  1.00 77.28           H  
ATOM   3152  HD3 LYS D  23      -4.400  18.025   4.939  1.00 77.28           H  
ATOM   3153  CE  LYS D  23      -2.924  17.357   3.521  1.00 77.28           C  
ATOM   3154  HE2 LYS D  23      -2.973  16.281   3.685  1.00 77.28           H  
ATOM   3155  HE3 LYS D  23      -1.889  17.608   3.287  1.00 77.28           H  
ATOM   3156  NZ  LYS D  23      -3.831  17.730   2.398  1.00 77.28           N  
ATOM   3157  HZ1 LYS D  23      -3.965  18.728   2.323  1.00 77.28           H  
ATOM   3158  HZ2 LYS D  23      -4.740  17.306   2.518  1.00 77.28           H  
ATOM   3159  HZ3 LYS D  23      -3.503  17.382   1.508  1.00 77.28           H  
ATOM   3160  N   GLU D  24      -3.897  18.384  10.435  1.00 76.47           N  
ATOM   3161  H   GLU D  24      -4.755  18.080   9.998  1.00 76.47           H  
ATOM   3162  CA  GLU D  24      -3.969  19.104  11.710  1.00 76.47           C  
ATOM   3163  HA  GLU D  24      -3.425  20.045  11.631  1.00 76.47           H  
ATOM   3164  C   GLU D  24      -3.337  18.312  12.860  1.00 76.47           C  
ATOM   3165  CB  GLU D  24      -5.425  19.389  12.094  1.00 76.47           C  
ATOM   3166  HB2 GLU D  24      -6.085  18.606  11.721  1.00 76.47           H  
ATOM   3167  HB3 GLU D  24      -5.455  19.332  13.182  1.00 76.47           H  
ATOM   3168  O   GLU D  24      -2.556  18.858  13.649  1.00 76.47           O  
ATOM   3169  CG  GLU D  24      -5.958  20.760  11.654  1.00 76.47           C  
ATOM   3170  HG2 GLU D  24      -5.121  21.405  11.386  1.00 76.47           H  
ATOM   3171  HG3 GLU D  24      -6.585  20.638  10.770  1.00 76.47           H  
ATOM   3172  CD  GLU D  24      -6.757  21.424  12.787  1.00 76.47           C  
ATOM   3173  OE1 GLU D  24      -6.598  22.651  12.943  1.00 76.47           O  
ATOM   3174  OE2 GLU D  24      -7.298  20.710  13.669  1.00 76.47           O  
ATOM   3175  N   LYS D  25      -3.662  17.020  12.959  1.00 76.49           N  
ATOM   3176  H   LYS D  25      -4.327  16.663  12.288  1.00 76.49           H  
ATOM   3177  CA  LYS D  25      -3.139  16.092  13.969  1.00 76.49           C  
ATOM   3178  HA  LYS D  25      -3.396  16.475  14.957  1.00 76.49           H  
ATOM   3179  C   LYS D  25      -1.612  16.017  13.908  1.00 76.49           C  
ATOM   3180  CB  LYS D  25      -3.813  14.718  13.759  1.00 76.49           C  
ATOM   3181  HB2 LYS D  25      -3.139  13.913  14.053  1.00 76.49           H  
ATOM   3182  HB3 LYS D  25      -4.000  14.567  12.696  1.00 76.49           H  
ATOM   3183  O   LYS D  25      -0.986  16.013  14.976  1.00 76.49           O  
ATOM   3184  CG  LYS D  25      -5.148  14.573  14.516  1.00 76.49           C  
ATOM   3185  HG2 LYS D  25      -4.957  14.544  15.588  1.00 76.49           H  
ATOM   3186  HG3 LYS D  25      -5.769  15.443  14.299  1.00 76.49           H  
ATOM   3187  CD  LYS D  25      -5.920  13.303  14.095  1.00 76.49           C  
ATOM   3188  HD2 LYS D  25      -5.999  13.306  13.008  1.00 76.49           H  
ATOM   3189  HD3 LYS D  25      -5.381  12.405  14.398  1.00 76.49           H  
ATOM   3190  CE  LYS D  25      -7.349  13.282  14.677  1.00 76.49           C  
ATOM   3191  HE2 LYS D  25      -7.323  13.000  15.730  1.00 76.49           H  
ATOM   3192  HE3 LYS D  25      -7.749  14.294  14.609  1.00 76.49           H  
ATOM   3193  NZ  LYS D  25      -8.282  12.391  13.925  1.00 76.49           N  
ATOM   3194  HZ1 LYS D  25      -8.098  11.402  14.012  1.00 76.49           H  
ATOM   3195  HZ2 LYS D  25      -9.248  12.579  14.152  1.00 76.49           H  
ATOM   3196  HZ3 LYS D  25      -8.312  12.631  12.944  1.00 76.49           H  
ATOM   3197  N   LYS D  26      -1.014  16.006  12.714  1.00 73.96           N  
ATOM   3198  H   LYS D  26      -1.603  15.913  11.898  1.00 73.96           H  
ATOM   3199  CA  LYS D  26       0.445  16.065  12.524  1.00 73.96           C  
ATOM   3200  HA  LYS D  26       0.936  15.325  13.156  1.00 73.96           H  
ATOM   3201  C   LYS D  26       1.029  17.426  12.883  1.00 73.96           C  
ATOM   3202  CB  LYS D  26       0.805  15.727  11.080  1.00 73.96           C  
ATOM   3203  HB2 LYS D  26       1.876  15.890  10.959  1.00 73.96           H  
ATOM   3204  HB3 LYS D  26       0.276  16.390  10.395  1.00 73.96           H  
ATOM   3205  O   LYS D  26       1.958  17.506  13.686  1.00 73.96           O  
ATOM   3206  CG  LYS D  26       0.496  14.272  10.719  1.00 73.96           C  
ATOM   3207  HG2 LYS D  26       0.908  13.594  11.466  1.00 73.96           H  
ATOM   3208  HG3 LYS D  26      -0.581  14.112  10.654  1.00 73.96           H  
ATOM   3209  CD  LYS D  26       1.133  14.024   9.358  1.00 73.96           C  
ATOM   3210  HD2 LYS D  26       2.204  14.216   9.415  1.00 73.96           H  
ATOM   3211  HD3 LYS D  26       0.682  14.698   8.630  1.00 73.96           H  
ATOM   3212  CE  LYS D  26       0.931  12.598   8.893  1.00 73.96           C  
ATOM   3213  HE2 LYS D  26       1.462  11.909   9.549  1.00 73.96           H  
ATOM   3214  HE3 LYS D  26      -0.128  12.344   8.945  1.00 73.96           H  
ATOM   3215  NZ  LYS D  26       1.417  12.510   7.502  1.00 73.96           N  
ATOM   3216  HZ1 LYS D  26       1.377  11.555   7.178  1.00 73.96           H  
ATOM   3217  HZ2 LYS D  26       2.392  12.765   7.427  1.00 73.96           H  
ATOM   3218  HZ3 LYS D  26       0.861  13.071   6.873  1.00 73.96           H  
ATOM   3219  N   LYS D  27       0.438  18.529  12.405  1.00 75.18           N  
ATOM   3220  H   LYS D  27      -0.313  18.406  11.741  1.00 75.18           H  
ATOM   3221  CA  LYS D  27       0.870  19.895  12.775  1.00 75.18           C  
ATOM   3222  HA  LYS D  27       1.901  20.035  12.451  1.00 75.18           H  
ATOM   3223  C   LYS D  27       0.865  20.110  14.293  1.00 75.18           C  
ATOM   3224  CB  LYS D  27      -0.022  20.943  12.086  1.00 75.18           C  
ATOM   3225  HB2 LYS D  27       0.070  21.888  12.622  1.00 75.18           H  
ATOM   3226  HB3 LYS D  27      -1.065  20.628  12.137  1.00 75.18           H  
ATOM   3227  O   LYS D  27       1.791  20.718  14.837  1.00 75.18           O  
ATOM   3228  CG  LYS D  27       0.376  21.193  10.623  1.00 75.18           C  
ATOM   3229  HG2 LYS D  27       0.306  20.262  10.060  1.00 75.18           H  
ATOM   3230  HG3 LYS D  27       1.407  21.545  10.589  1.00 75.18           H  
ATOM   3231  CD  LYS D  27      -0.541  22.247   9.981  1.00 75.18           C  
ATOM   3232  HD2 LYS D  27      -1.565  21.875   9.997  1.00 75.18           H  
ATOM   3233  HD3 LYS D  27      -0.489  23.173  10.553  1.00 75.18           H  
ATOM   3234  CE  LYS D  27      -0.123  22.518   8.528  1.00 75.18           C  
ATOM   3235  HE2 LYS D  27      -0.127  21.570   7.989  1.00 75.18           H  
ATOM   3236  HE3 LYS D  27       0.900  22.895   8.516  1.00 75.18           H  
ATOM   3237  NZ  LYS D  27      -1.033  23.482   7.850  1.00 75.18           N  
ATOM   3238  HZ1 LYS D  27      -1.034  24.383   8.306  1.00 75.18           H  
ATOM   3239  HZ2 LYS D  27      -0.748  23.619   6.890  1.00 75.18           H  
ATOM   3240  HZ3 LYS D  27      -1.979  23.129   7.834  1.00 75.18           H  
ATOM   3241  N   LYS D  28      -0.148  19.591  14.995  1.00 75.72           N  
ATOM   3242  H   LYS D  28      -0.896  19.163  14.467  1.00 75.72           H  
ATOM   3243  CA  LYS D  28      -0.253  19.633  16.464  1.00 75.72           C  
ATOM   3244  HA  LYS D  28      -0.101  20.660  16.797  1.00 75.72           H  
ATOM   3245  C   LYS D  28       0.857  18.813  17.139  1.00 75.72           C  
ATOM   3246  CB  LYS D  28      -1.670  19.190  16.894  1.00 75.72           C  
ATOM   3247  HB2 LYS D  28      -1.960  18.306  16.326  1.00 75.72           H  
ATOM   3248  HB3 LYS D  28      -1.656  18.921  17.951  1.00 75.72           H  
ATOM   3249  O   LYS D  28       1.474  19.316  18.081  1.00 75.72           O  
ATOM   3250  CG  LYS D  28      -2.725  20.303  16.700  1.00 75.72           C  
ATOM   3251  HG2 LYS D  28      -2.607  20.740  15.708  1.00 75.72           H  
ATOM   3252  HG3 LYS D  28      -2.545  21.084  17.438  1.00 75.72           H  
ATOM   3253  CD  LYS D  28      -4.184  19.811  16.833  1.00 75.72           C  
ATOM   3254  HD2 LYS D  28      -4.380  19.113  16.020  1.00 75.72           H  
ATOM   3255  HD3 LYS D  28      -4.324  19.294  17.782  1.00 75.72           H  
ATOM   3256  CE  LYS D  28      -5.181  20.989  16.735  1.00 75.72           C  
ATOM   3257  HE2 LYS D  28      -4.809  21.693  15.991  1.00 75.72           H  
ATOM   3258  HE3 LYS D  28      -5.211  21.508  17.694  1.00 75.72           H  
ATOM   3259  NZ  LYS D  28      -6.565  20.599  16.329  1.00 75.72           N  
ATOM   3260  HZ1 LYS D  28      -6.630  20.387  15.343  1.00 75.72           H  
ATOM   3261  HZ2 LYS D  28      -6.963  19.828  16.845  1.00 75.72           H  
ATOM   3262  HZ3 LYS D  28      -7.203  21.381  16.365  1.00 75.72           H  
ATOM   3263  N   LYS D  29       1.164  17.607  16.642  1.00 72.71           N  
ATOM   3264  H   LYS D  29       0.625  17.265  15.860  1.00 72.71           H  
ATOM   3265  CA  LYS D  29       2.307  16.787  17.100  1.00 72.71           C  
ATOM   3266  HA  LYS D  29       2.213  16.572  18.164  1.00 72.71           H  
ATOM   3267  C   LYS D  29       3.647  17.510  16.924  1.00 72.71           C  
ATOM   3268  CB  LYS D  29       2.357  15.461  16.327  1.00 72.71           C  
ATOM   3269  HB2 LYS D  29       3.405  15.195  16.190  1.00 72.71           H  
ATOM   3270  HB3 LYS D  29       1.933  15.589  15.332  1.00 72.71           H  
ATOM   3271  O   LYS D  29       4.364  17.678  17.912  1.00 72.71           O  
ATOM   3272  CG  LYS D  29       1.676  14.270  17.011  1.00 72.71           C  
ATOM   3273  HG2 LYS D  29       0.604  14.441  17.113  1.00 72.71           H  
ATOM   3274  HG3 LYS D  29       2.127  14.102  17.988  1.00 72.71           H  
ATOM   3275  CD  LYS D  29       1.947  13.067  16.096  1.00 72.71           C  
ATOM   3276  HD2 LYS D  29       2.988  13.074  15.774  1.00 72.71           H  
ATOM   3277  HD3 LYS D  29       1.340  13.153  15.194  1.00 72.71           H  
ATOM   3278  CE  LYS D  29       1.711  11.710  16.737  1.00 72.71           C  
ATOM   3279  HE2 LYS D  29       2.354  11.594  17.609  1.00 72.71           H  
ATOM   3280  HE3 LYS D  29       0.674  11.661  17.069  1.00 72.71           H  
ATOM   3281  NZ  LYS D  29       2.042  10.630  15.755  1.00 72.71           N  
ATOM   3282  HZ1 LYS D  29       2.966  10.254  15.910  1.00 72.71           H  
ATOM   3283  HZ2 LYS D  29       2.155  10.942  14.801  1.00 72.71           H  
ATOM   3284  HZ3 LYS D  29       1.493   9.783  15.791  1.00 72.71           H  
ATOM   3285  N   LYS D  30       3.945  18.011  15.717  1.00 72.57           N  
ATOM   3286  H   LYS D  30       3.331  17.774  14.951  1.00 72.57           H  
ATOM   3287  CA  LYS D  30       5.186  18.753  15.408  1.00 72.57           C  
ATOM   3288  HA  LYS D  30       6.046  18.105  15.580  1.00 72.57           H  
ATOM   3289  C   LYS D  30       5.361  19.970  16.327  1.00 72.57           C  
ATOM   3290  CB  LYS D  30       5.217  19.178  13.922  1.00 72.57           C  
ATOM   3291  HB2 LYS D  30       4.344  19.792  13.701  1.00 72.57           H  
ATOM   3292  HB3 LYS D  30       6.107  19.789  13.769  1.00 72.57           H  
ATOM   3293  O   LYS D  30       6.421  20.173  16.918  1.00 72.57           O  
ATOM   3294  CG  LYS D  30       5.278  18.017  12.908  1.00 72.57           C  
ATOM   3295  HG2 LYS D  30       6.087  17.342  13.186  1.00 72.57           H  
ATOM   3296  HG3 LYS D  30       4.352  17.444  12.956  1.00 72.57           H  
ATOM   3297  CD  LYS D  30       5.474  18.514  11.452  1.00 72.57           C  
ATOM   3298  HD2 LYS D  30       4.671  19.203  11.190  1.00 72.57           H  
ATOM   3299  HD3 LYS D  30       6.417  19.056  11.378  1.00 72.57           H  
ATOM   3300  CE  LYS D  30       5.463  17.339  10.450  1.00 72.57           C  
ATOM   3301  HE2 LYS D  30       5.952  16.491  10.928  1.00 72.57           H  
ATOM   3302  HE3 LYS D  30       4.434  17.029  10.268  1.00 72.57           H  
ATOM   3303  NZ  LYS D  30       6.150  17.611   9.152  1.00 72.57           N  
ATOM   3304  HZ1 LYS D  30       7.130  17.789   9.320  1.00 72.57           H  
ATOM   3305  HZ2 LYS D  30       5.773  18.382   8.618  1.00 72.57           H  
ATOM   3306  HZ3 LYS D  30       6.162  16.793   8.560  1.00 72.57           H  
ATOM   3307  N   LYS D  31       4.293  20.754  16.546  1.00 75.17           N  
ATOM   3308  H   LYS D  31       3.459  20.562  16.011  1.00 75.17           H  
ATOM   3309  CA  LYS D  31       4.313  21.892  17.492  1.00 75.17           C  
ATOM   3310  HA  LYS D  31       5.141  22.547  17.221  1.00 75.17           H  
ATOM   3311  C   LYS D  31       4.598  21.464  18.936  1.00 75.17           C  
ATOM   3312  CB  LYS D  31       2.998  22.690  17.427  1.00 75.17           C  
ATOM   3313  HB2 LYS D  31       2.156  22.009  17.297  1.00 75.17           H  
ATOM   3314  HB3 LYS D  31       2.862  23.209  18.376  1.00 75.17           H  
ATOM   3315  O   LYS D  31       5.335  22.167  19.631  1.00 75.17           O  
ATOM   3316  CG  LYS D  31       2.998  23.751  16.315  1.00 75.17           C  
ATOM   3317  HG2 LYS D  31       3.081  23.260  15.345  1.00 75.17           H  
ATOM   3318  HG3 LYS D  31       3.856  24.409  16.452  1.00 75.17           H  
ATOM   3319  CD  LYS D  31       1.710  24.593  16.356  1.00 75.17           C  
ATOM   3320  HD2 LYS D  31       0.859  23.940  16.164  1.00 75.17           H  
ATOM   3321  HD3 LYS D  31       1.601  25.037  17.346  1.00 75.17           H  
ATOM   3322  CE  LYS D  31       1.751  25.711  15.301  1.00 75.17           C  
ATOM   3323  HE2 LYS D  31       2.608  26.352  15.503  1.00 75.17           H  
ATOM   3324  HE3 LYS D  31       1.909  25.254  14.324  1.00 75.17           H  
ATOM   3325  NZ  LYS D  31       0.502  26.524  15.278  1.00 75.17           N  
ATOM   3326  HZ1 LYS D  31       0.560  27.242  14.570  1.00 75.17           H  
ATOM   3327  HZ2 LYS D  31      -0.304  25.955  15.062  1.00 75.17           H  
ATOM   3328  HZ3 LYS D  31       0.341  26.986  16.162  1.00 75.17           H  
ATOM   3329  N   LYS D  32       4.027  20.347  19.405  1.00 73.59           N  
ATOM   3330  H   LYS D  32       3.430  19.819  18.784  1.00 73.59           H  
ATOM   3331  CA  LYS D  32       4.293  19.815  20.756  1.00 73.59           C  
ATOM   3332  HA  LYS D  32       4.150  20.609  21.489  1.00 73.59           H  
ATOM   3333  C   LYS D  32       5.751  19.378  20.914  1.00 73.59           C  
ATOM   3334  CB  LYS D  32       3.346  18.650  21.096  1.00 73.59           C  
ATOM   3335  HB2 LYS D  32       3.841  18.013  21.830  1.00 73.59           H  
ATOM   3336  HB3 LYS D  32       3.160  18.044  20.209  1.00 73.59           H  
ATOM   3337  O   LYS D  32       6.369  19.751  21.910  1.00 73.59           O  
ATOM   3338  CG  LYS D  32       2.008  19.103  21.704  1.00 73.59           C  
ATOM   3339  HG2 LYS D  32       1.441  19.668  20.964  1.00 73.59           H  
ATOM   3340  HG3 LYS D  32       2.203  19.740  22.567  1.00 73.59           H  
ATOM   3341  CD  LYS D  32       1.194  17.878  22.160  1.00 73.59           C  
ATOM   3342  HD2 LYS D  32       1.804  17.284  22.841  1.00 73.59           H  
ATOM   3343  HD3 LYS D  32       0.959  17.267  21.288  1.00 73.59           H  
ATOM   3344  CE  LYS D  32      -0.109  18.268  22.877  1.00 73.59           C  
ATOM   3345  HE2 LYS D  32      -0.733  18.836  22.186  1.00 73.59           H  
ATOM   3346  HE3 LYS D  32       0.137  18.916  23.718  1.00 73.59           H  
ATOM   3347  NZ  LYS D  32      -0.851  17.072  23.368  1.00 73.59           N  
ATOM   3348  HZ1 LYS D  32      -1.094  16.443  22.615  1.00 73.59           H  
ATOM   3349  HZ2 LYS D  32      -0.300  16.540  24.026  1.00 73.59           H  
ATOM   3350  HZ3 LYS D  32      -1.704  17.332  23.842  1.00 73.59           H  
ATOM   3351  N   LYS D  33       6.300  18.656  19.934  1.00 71.91           N  
ATOM   3352  H   LYS D  33       5.713  18.377  19.161  1.00 71.91           H  
ATOM   3353  CA  LYS D  33       7.708  18.233  19.912  1.00 71.91           C  
ATOM   3354  HA  LYS D  33       7.939  17.636  20.794  1.00 71.91           H  
ATOM   3355  C   LYS D  33       8.674  19.425  19.960  1.00 71.91           C  
ATOM   3356  CB  LYS D  33       7.956  17.367  18.673  1.00 71.91           C  
ATOM   3357  HB2 LYS D  33       9.028  17.380  18.476  1.00 71.91           H  
ATOM   3358  HB3 LYS D  33       7.470  17.806  17.802  1.00 71.91           H  
ATOM   3359  O   LYS D  33       9.448  19.538  20.910  1.00 71.91           O  
ATOM   3360  CG  LYS D  33       7.522  15.901  18.828  1.00 71.91           C  
ATOM   3361  HG2 LYS D  33       7.909  15.488  19.759  1.00 71.91           H  
ATOM   3362  HG3 LYS D  33       6.433  15.846  18.829  1.00 71.91           H  
ATOM   3363  CD  LYS D  33       8.088  15.100  17.646  1.00 71.91           C  
ATOM   3364  HD2 LYS D  33       7.904  15.654  16.726  1.00 71.91           H  
ATOM   3365  HD3 LYS D  33       9.166  15.004  17.776  1.00 71.91           H  
ATOM   3366  CE  LYS D  33       7.480  13.703  17.504  1.00 71.91           C  
ATOM   3367  HE2 LYS D  33       7.862  13.055  18.293  1.00 71.91           H  
ATOM   3368  HE3 LYS D  33       6.396  13.777  17.598  1.00 71.91           H  
ATOM   3369  NZ  LYS D  33       7.810  13.121  16.179  1.00 71.91           N  
ATOM   3370  HZ1 LYS D  33       7.321  12.259  15.986  1.00 71.91           H  
ATOM   3371  HZ2 LYS D  33       7.725  13.740  15.386  1.00 71.91           H  
ATOM   3372  HZ3 LYS D  33       8.743  12.735  16.176  1.00 71.91           H  
ATOM   3373  N   LYS D  34       8.498  20.420  19.076  1.00 73.79           N  
ATOM   3374  H   LYS D  34       7.891  20.236  18.290  1.00 73.79           H  
ATOM   3375  CA  LYS D  34       9.295  21.668  19.094  1.00 73.79           C  
ATOM   3376  HA  LYS D  34      10.343  21.393  18.981  1.00 73.79           H  
ATOM   3377  C   LYS D  34       9.218  22.424  20.426  1.00 73.79           C  
ATOM   3378  CB  LYS D  34       8.897  22.592  17.924  1.00 73.79           C  
ATOM   3379  HB2 LYS D  34       9.217  23.608  18.156  1.00 73.79           H  
ATOM   3380  HB3 LYS D  34       7.816  22.591  17.791  1.00 73.79           H  
ATOM   3381  O   LYS D  34      10.218  22.983  20.874  1.00 73.79           O  
ATOM   3382  CG  LYS D  34       9.594  22.169  16.621  1.00 73.79           C  
ATOM   3383  HG2 LYS D  34      10.665  22.104  16.811  1.00 73.79           H  
ATOM   3384  HG3 LYS D  34       9.240  21.179  16.337  1.00 73.79           H  
ATOM   3385  CD  LYS D  34       9.370  23.139  15.445  1.00 73.79           C  
ATOM   3386  HD2 LYS D  34       8.316  23.143  15.169  1.00 73.79           H  
ATOM   3387  HD3 LYS D  34       9.691  24.143  15.726  1.00 73.79           H  
ATOM   3388  CE  LYS D  34      10.226  22.630  14.270  1.00 73.79           C  
ATOM   3389  HE2 LYS D  34       9.946  21.597  14.062  1.00 73.79           H  
ATOM   3390  HE3 LYS D  34      11.268  22.595  14.586  1.00 73.79           H  
ATOM   3391  NZ  LYS D  34      10.118  23.425  13.016  1.00 73.79           N  
ATOM   3392  HZ1 LYS D  34      10.455  24.370  13.130  1.00 73.79           H  
ATOM   3393  HZ2 LYS D  34      10.715  22.993  12.325  1.00 73.79           H  
ATOM   3394  HZ3 LYS D  34       9.185  23.402  12.631  1.00 73.79           H  
ATOM   3395  N   LYS D  35       8.048  22.457  21.081  1.00 75.98           N  
ATOM   3396  H   LYS D  35       7.254  22.004  20.653  1.00 75.98           H  
ATOM   3397  CA  LYS D  35       7.912  23.058  22.423  1.00 75.98           C  
ATOM   3398  HA  LYS D  35       8.378  24.043  22.415  1.00 75.98           H  
ATOM   3399  C   LYS D  35       8.683  22.276  23.489  1.00 75.98           C  
ATOM   3400  CB  LYS D  35       6.438  23.204  22.835  1.00 75.98           C  
ATOM   3401  HB2 LYS D  35       6.377  23.124  23.920  1.00 75.98           H  
ATOM   3402  HB3 LYS D  35       5.844  22.396  22.409  1.00 75.98           H  
ATOM   3403  O   LYS D  35       9.339  22.914  24.308  1.00 75.98           O  
ATOM   3404  CG  LYS D  35       5.845  24.564  22.437  1.00 75.98           C  
ATOM   3405  HG2 LYS D  35       6.495  25.358  22.804  1.00 75.98           H  
ATOM   3406  HG3 LYS D  35       5.780  24.631  21.351  1.00 75.98           H  
ATOM   3407  CD  LYS D  35       4.448  24.741  23.056  1.00 75.98           C  
ATOM   3408  HD2 LYS D  35       4.521  24.592  24.133  1.00 75.98           H  
ATOM   3409  HD3 LYS D  35       3.777  23.990  22.640  1.00 75.98           H  
ATOM   3410  CE  LYS D  35       3.894  26.147  22.783  1.00 75.98           C  
ATOM   3411  HE2 LYS D  35       3.788  26.279  21.707  1.00 75.98           H  
ATOM   3412  HE3 LYS D  35       4.622  26.876  23.138  1.00 75.98           H  
ATOM   3413  NZ  LYS D  35       2.589  26.374  23.463  1.00 75.98           N  
ATOM   3414  HZ1 LYS D  35       1.887  25.716  23.155  1.00 75.98           H  
ATOM   3415  HZ2 LYS D  35       2.250  27.309  23.289  1.00 75.98           H  
ATOM   3416  HZ3 LYS D  35       2.690  26.280  24.464  1.00 75.98           H  
ATOM   3417  N   LYS D  36       8.620  20.938  23.476  1.00 73.28           N  
ATOM   3418  H   LYS D  36       8.078  20.487  22.753  1.00 73.28           H  
ATOM   3419  CA  LYS D  36       9.386  20.092  24.407  1.00 73.28           C  
ATOM   3420  HA  LYS D  36       9.169  20.394  25.431  1.00 73.28           H  
ATOM   3421  C   LYS D  36      10.892  20.320  24.248  1.00 73.28           C  
ATOM   3422  CB  LYS D  36       9.026  18.602  24.248  1.00 73.28           C  
ATOM   3423  HB2 LYS D  36       8.839  18.365  23.201  1.00 73.28           H  
ATOM   3424  HB3 LYS D  36       9.881  18.011  24.574  1.00 73.28           H  
ATOM   3425  O   LYS D  36      11.533  20.643  25.240  1.00 73.28           O  
ATOM   3426  CG  LYS D  36       7.817  18.188  25.107  1.00 73.28           C  
ATOM   3427  HG2 LYS D  36       8.002  18.479  26.141  1.00 73.28           H  
ATOM   3428  HG3 LYS D  36       6.922  18.697  24.749  1.00 73.28           H  
ATOM   3429  CD  LYS D  36       7.606  16.664  25.050  1.00 73.28           C  
ATOM   3430  HD2 LYS D  36       7.330  16.380  24.035  1.00 73.28           H  
ATOM   3431  HD3 LYS D  36       8.544  16.172  25.305  1.00 73.28           H  
ATOM   3432  CE  LYS D  36       6.521  16.203  26.038  1.00 73.28           C  
ATOM   3433  HE2 LYS D  36       6.807  16.533  27.037  1.00 73.28           H  
ATOM   3434  HE3 LYS D  36       5.580  16.689  25.782  1.00 73.28           H  
ATOM   3435  NZ  LYS D  36       6.353  14.722  26.035  1.00 73.28           N  
ATOM   3436  HZ1 LYS D  36       7.218  14.267  26.290  1.00 73.28           H  
ATOM   3437  HZ2 LYS D  36       6.077  14.372  25.128  1.00 73.28           H  
ATOM   3438  HZ3 LYS D  36       5.660  14.430  26.709  1.00 73.28           H  
ATOM   3439  N   LYS D  37      11.418  20.291  23.018  1.00 72.72           N  
ATOM   3440  H   LYS D  37      10.838  19.967  22.257  1.00 72.72           H  
ATOM   3441  CA  LYS D  37      12.837  20.584  22.738  1.00 72.72           C  
ATOM   3442  HA  LYS D  37      13.471  19.866  23.258  1.00 72.72           H  
ATOM   3443  C   LYS D  37      13.284  21.959  23.229  1.00 72.72           C  
ATOM   3444  CB  LYS D  37      13.111  20.470  21.235  1.00 72.72           C  
ATOM   3445  HB2 LYS D  37      12.300  20.921  20.663  1.00 72.72           H  
ATOM   3446  HB3 LYS D  37      14.031  21.009  21.013  1.00 72.72           H  
ATOM   3447  O   LYS D  37      14.297  22.075  23.907  1.00 72.72           O  
ATOM   3448  CG  LYS D  37      13.310  19.016  20.807  1.00 72.72           C  
ATOM   3449  HG2 LYS D  37      14.096  18.570  21.417  1.00 72.72           H  
ATOM   3450  HG3 LYS D  37      12.387  18.451  20.934  1.00 72.72           H  
ATOM   3451  CD  LYS D  37      13.734  18.998  19.339  1.00 72.72           C  
ATOM   3452  HD2 LYS D  37      14.567  19.683  19.182  1.00 72.72           H  
ATOM   3453  HD3 LYS D  37      12.893  19.294  18.713  1.00 72.72           H  
ATOM   3454  CE  LYS D  37      14.190  17.601  18.964  1.00 72.72           C  
ATOM   3455  HE2 LYS D  37      15.047  17.346  19.588  1.00 72.72           H  
ATOM   3456  HE3 LYS D  37      13.387  16.895  19.176  1.00 72.72           H  
ATOM   3457  NZ  LYS D  37      14.541  17.550  17.530  1.00 72.72           N  
ATOM   3458  HZ1 LYS D  37      15.377  18.078  17.325  1.00 72.72           H  
ATOM   3459  HZ2 LYS D  37      13.770  17.889  16.972  1.00 72.72           H  
ATOM   3460  HZ3 LYS D  37      14.704  16.596  17.242  1.00 72.72           H  
ATOM   3461  N   LYS D  38      12.506  23.016  22.950  1.00 75.92           N  
ATOM   3462  H   LYS D  38      11.709  22.867  22.347  1.00 75.92           H  
ATOM   3463  CA  LYS D  38      12.819  24.373  23.441  1.00 75.92           C  
ATOM   3464  HA  LYS D  38      13.838  24.622  23.145  1.00 75.92           H  
ATOM   3465  C   LYS D  38      12.827  24.479  24.966  1.00 75.92           C  
ATOM   3466  CB  LYS D  38      11.846  25.415  22.870  1.00 75.92           C  
ATOM   3467  HB2 LYS D  38      11.797  26.257  23.560  1.00 75.92           H  
ATOM   3468  HB3 LYS D  38      10.845  24.990  22.787  1.00 75.92           H  
ATOM   3469  O   LYS D  38      13.570  25.301  25.490  1.00 75.92           O  
ATOM   3470  CG  LYS D  38      12.310  25.955  21.512  1.00 75.92           C  
ATOM   3471  HG2 LYS D  38      13.347  26.282  21.595  1.00 75.92           H  
ATOM   3472  HG3 LYS D  38      12.248  25.164  20.765  1.00 75.92           H  
ATOM   3473  CD  LYS D  38      11.447  27.149  21.081  1.00 75.92           C  
ATOM   3474  HD2 LYS D  38      11.480  27.912  21.859  1.00 75.92           H  
ATOM   3475  HD3 LYS D  38      10.419  26.817  20.939  1.00 75.92           H  
ATOM   3476  CE  LYS D  38      11.999  27.731  19.774  1.00 75.92           C  
ATOM   3477  HE2 LYS D  38      11.951  26.963  19.002  1.00 75.92           H  
ATOM   3478  HE3 LYS D  38      13.052  27.969  19.924  1.00 75.92           H  
ATOM   3479  NZ  LYS D  38      11.266  28.949  19.340  1.00 75.92           N  
ATOM   3480  HZ1 LYS D  38      11.346  29.675  20.037  1.00 75.92           H  
ATOM   3481  HZ2 LYS D  38      11.673  29.306  18.487  1.00 75.92           H  
ATOM   3482  HZ3 LYS D  38      10.290  28.750  19.171  1.00 75.92           H  
ATOM   3483  N   LYS D  39      11.977  23.717  25.664  1.00 76.75           N  
ATOM   3484  H   LYS D  39      11.393  23.063  25.163  1.00 76.75           H  
ATOM   3485  CA  LYS D  39      11.949  23.704  27.133  1.00 76.75           C  
ATOM   3486  HA  LYS D  39      11.997  24.732  27.492  1.00 76.75           H  
ATOM   3487  C   LYS D  39      13.198  23.017  27.686  1.00 76.75           C  
ATOM   3488  CB  LYS D  39      10.647  23.066  27.640  1.00 76.75           C  
ATOM   3489  HB2 LYS D  39      10.697  21.985  27.511  1.00 76.75           H  
ATOM   3490  HB3 LYS D  39       9.811  23.448  27.053  1.00 76.75           H  
ATOM   3491  O   LYS D  39      13.863  23.625  28.512  1.00 76.75           O  
ATOM   3492  CG  LYS D  39      10.393  23.394  29.122  1.00 76.75           C  
ATOM   3493  HG2 LYS D  39      11.213  23.007  29.727  1.00 76.75           H  
ATOM   3494  HG3 LYS D  39      10.343  24.475  29.249  1.00 76.75           H  
ATOM   3495  CD  LYS D  39       9.071  22.770  29.596  1.00 76.75           C  
ATOM   3496  HD2 LYS D  39       8.261  23.175  28.988  1.00 76.75           H  
ATOM   3497  HD3 LYS D  39       9.106  21.691  29.448  1.00 76.75           H  
ATOM   3498  CE  LYS D  39       8.760  23.072  31.071  1.00 76.75           C  
ATOM   3499  HE2 LYS D  39       7.715  22.828  31.263  1.00 76.75           H  
ATOM   3500  HE3 LYS D  39       8.898  24.138  31.255  1.00 76.75           H  
ATOM   3501  NZ  LYS D  39       9.601  22.296  32.016  1.00 76.75           N  
ATOM   3502  HZ1 LYS D  39      10.588  22.506  31.965  1.00 76.75           H  
ATOM   3503  HZ2 LYS D  39       9.590  21.294  31.889  1.00 76.75           H  
ATOM   3504  HZ3 LYS D  39       9.424  22.493  32.991  1.00 76.75           H  
ATOM   3505  N   LYS D  40      13.553  21.853  27.132  1.00 74.99           N  
ATOM   3506  H   LYS D  40      12.934  21.450  26.444  1.00 74.99           H  
ATOM   3507  CA  LYS D  40      14.748  21.074  27.494  1.00 74.99           C  
ATOM   3508  HA  LYS D  40      14.685  20.809  28.549  1.00 74.99           H  
ATOM   3509  C   LYS D  40      16.038  21.901  27.345  1.00 74.99           C  
ATOM   3510  CB  LYS D  40      14.759  19.784  26.652  1.00 74.99           C  
ATOM   3511  HB2 LYS D  40      13.753  19.563  26.298  1.00 74.99           H  
ATOM   3512  HB3 LYS D  40      15.395  19.928  25.778  1.00 74.99           H  
ATOM   3513  O   LYS D  40      16.701  22.160  28.336  1.00 74.99           O  
ATOM   3514  CG  LYS D  40      15.237  18.559  27.443  1.00 74.99           C  
ATOM   3515  HG2 LYS D  40      16.210  18.772  27.885  1.00 74.99           H  
ATOM   3516  HG3 LYS D  40      14.524  18.324  28.233  1.00 74.99           H  
ATOM   3517  CD  LYS D  40      15.367  17.372  26.479  1.00 74.99           C  
ATOM   3518  HD2 LYS D  40      16.058  17.669  25.689  1.00 74.99           H  
ATOM   3519  HD3 LYS D  40      14.404  17.145  26.022  1.00 74.99           H  
ATOM   3520  CE  LYS D  40      15.919  16.116  27.161  1.00 74.99           C  
ATOM   3521  HE2 LYS D  40      15.099  15.521  27.564  1.00 74.99           H  
ATOM   3522  HE3 LYS D  40      16.555  16.423  27.991  1.00 74.99           H  
ATOM   3523  NZ  LYS D  40      16.742  15.330  26.201  1.00 74.99           N  
ATOM   3524  HZ1 LYS D  40      16.342  15.217  25.281  1.00 74.99           H  
ATOM   3525  HZ2 LYS D  40      17.597  15.838  26.021  1.00 74.99           H  
ATOM   3526  HZ3 LYS D  40      17.051  14.449  26.585  1.00 74.99           H  
ATOM   3527  N   LYS D  41      16.241  22.527  26.175  1.00 76.67           N  
ATOM   3528  H   LYS D  41      15.682  22.216  25.394  1.00 76.67           H  
ATOM   3529  CA  LYS D  41      17.336  23.491  25.907  1.00 76.67           C  
ATOM   3530  HA  LYS D  41      18.290  22.969  25.979  1.00 76.67           H  
ATOM   3531  C   LYS D  41      17.422  24.667  26.885  1.00 76.67           C  
ATOM   3532  CB  LYS D  41      17.148  24.084  24.498  1.00 76.67           C  
ATOM   3533  HB2 LYS D  41      16.090  24.103  24.236  1.00 76.67           H  
ATOM   3534  HB3 LYS D  41      17.513  25.111  24.482  1.00 76.67           H  
ATOM   3535  O   LYS D  41      18.461  25.309  27.009  1.00 76.67           O  
ATOM   3536  CG  LYS D  41      17.937  23.315  23.445  1.00 76.67           C  
ATOM   3537  HG2 LYS D  41      17.661  22.261  23.477  1.00 76.67           H  
ATOM   3538  HG3 LYS D  41      18.995  23.404  23.691  1.00 76.67           H  
ATOM   3539  CD  LYS D  41      17.675  23.869  22.031  1.00 76.67           C  
ATOM   3540  HD2 LYS D  41      16.712  23.512  21.666  1.00 76.67           H  
ATOM   3541  HD3 LYS D  41      17.723  24.958  22.025  1.00 76.67           H  
ATOM   3542  CE  LYS D  41      18.814  23.302  21.208  1.00 76.67           C  
ATOM   3543  HE2 LYS D  41      18.918  22.247  21.461  1.00 76.67           H  
ATOM   3544  HE3 LYS D  41      19.723  23.779  21.575  1.00 76.67           H  
ATOM   3545  NZ  LYS D  41      18.795  23.443  19.732  1.00 76.67           N  
ATOM   3546  HZ1 LYS D  41      18.138  22.824  19.279  1.00 76.67           H  
ATOM   3547  HZ2 LYS D  41      19.704  23.110  19.445  1.00 76.67           H  
ATOM   3548  HZ3 LYS D  41      18.739  24.400  19.415  1.00 76.67           H  
ATOM   3549  N   LYS D  42      16.289  25.076  27.462  1.00 79.15           N  
ATOM   3550  H   LYS D  42      15.485  24.469  27.384  1.00 79.15           H  
ATOM   3551  CA  LYS D  42      16.236  26.205  28.397  1.00 79.15           C  
ATOM   3552  HA  LYS D  42      17.023  26.911  28.134  1.00 79.15           H  
ATOM   3553  C   LYS D  42      16.553  25.757  29.823  1.00 79.15           C  
ATOM   3554  CB  LYS D  42      14.876  26.911  28.284  1.00 79.15           C  
ATOM   3555  HB2 LYS D  42      14.109  26.292  28.749  1.00 79.15           H  
ATOM   3556  HB3 LYS D  42      14.631  27.043  27.230  1.00 79.15           H  
ATOM   3557  O   LYS D  42      17.084  26.570  30.568  1.00 79.15           O  
ATOM   3558  CG  LYS D  42      14.908  28.294  28.950  1.00 79.15           C  
ATOM   3559  HG2 LYS D  42      15.196  28.187  29.996  1.00 79.15           H  
ATOM   3560  HG3 LYS D  42      15.644  28.919  28.445  1.00 79.15           H  
ATOM   3561  CD  LYS D  42      13.539  28.980  28.905  1.00 79.15           C  
ATOM   3562  HD2 LYS D  42      13.240  29.135  27.869  1.00 79.15           H  
ATOM   3563  HD3 LYS D  42      12.811  28.343  29.407  1.00 79.15           H  
ATOM   3564  CE  LYS D  42      13.654  30.323  29.637  1.00 79.15           C  
ATOM   3565  HE2 LYS D  42      14.350  30.960  29.092  1.00 79.15           H  
ATOM   3566  HE3 LYS D  42      14.088  30.134  30.619  1.00 79.15           H  
ATOM   3567  NZ  LYS D  42      12.340  30.995  29.792  1.00 79.15           N  
ATOM   3568  HZ1 LYS D  42      12.457  31.862  30.298  1.00 79.15           H  
ATOM   3569  HZ2 LYS D  42      11.718  30.410  30.331  1.00 79.15           H  
ATOM   3570  HZ3 LYS D  42      11.926  31.194  28.893  1.00 79.15           H  
ATOM   3571  N   GLU D  43      16.202  24.523  30.179  1.00 78.50           N  
ATOM   3572  H   GLU D  43      15.804  23.908  29.483  1.00 78.50           H  
ATOM   3573  CA  GLU D  43      16.581  23.883  31.443  1.00 78.50           C  
ATOM   3574  HA  GLU D  43      16.428  24.583  32.264  1.00 78.50           H  
ATOM   3575  C   GLU D  43      18.088  23.588  31.456  1.00 78.50           C  
ATOM   3576  CB  GLU D  43      15.675  22.656  31.710  1.00 78.50           C  
ATOM   3577  HB2 GLU D  43      15.509  22.115  30.778  1.00 78.50           H  
ATOM   3578  HB3 GLU D  43      16.160  21.989  32.423  1.00 78.50           H  
ATOM   3579  O   GLU D  43      18.754  24.115  32.338  1.00 78.50           O  
ATOM   3580  CG  GLU D  43      14.329  23.119  32.312  1.00 78.50           C  
ATOM   3581  HG2 GLU D  43      13.991  23.997  31.762  1.00 78.50           H  
ATOM   3582  HG3 GLU D  43      14.503  23.442  33.339  1.00 78.50           H  
ATOM   3583  CD  GLU D  43      13.164  22.107  32.291  1.00 78.50           C  
ATOM   3584  OE1 GLU D  43      12.120  22.424  32.923  1.00 78.50           O  
ATOM   3585  OE2 GLU D  43      13.093  21.207  31.426  1.00 78.50           O  
ATOM   3586  N   GLU D  44      18.648  22.962  30.412  1.00 79.13           N  
ATOM   3587  H   GLU D  44      18.053  22.498  29.741  1.00 79.13           H  
ATOM   3588  CA  GLU D  44      20.105  22.723  30.285  1.00 79.13           C  
ATOM   3589  HA  GLU D  44      20.443  22.062  31.082  1.00 79.13           H  
ATOM   3590  C   GLU D  44      20.919  24.024  30.407  1.00 79.13           C  
ATOM   3591  CB  GLU D  44      20.409  22.054  28.931  1.00 79.13           C  
ATOM   3592  HB2 GLU D  44      19.855  22.584  28.156  1.00 79.13           H  
ATOM   3593  HB3 GLU D  44      21.472  22.153  28.711  1.00 79.13           H  
ATOM   3594  O   GLU D  44      21.808  24.137  31.239  1.00 79.13           O  
ATOM   3595  CG  GLU D  44      20.057  20.558  28.914  1.00 79.13           C  
ATOM   3596  HG2 GLU D  44      19.043  20.434  29.296  1.00 79.13           H  
ATOM   3597  HG3 GLU D  44      20.736  20.027  29.581  1.00 79.13           H  
ATOM   3598  CD  GLU D  44      20.111  19.950  27.502  1.00 79.13           C  
ATOM   3599  OE1 GLU D  44      20.511  18.773  27.364  1.00 79.13           O  
ATOM   3600  OE2 GLU D  44      19.580  20.603  26.564  1.00 79.13           O  
ATOM   3601  N   LYS D  45      20.537  25.092  29.689  1.00 78.68           N  
ATOM   3602  H   LYS D  45      19.838  24.935  28.977  1.00 78.68           H  
ATOM   3603  CA  LYS D  45      21.206  26.409  29.801  1.00 78.68           C  
ATOM   3604  HA  LYS D  45      22.274  26.260  29.642  1.00 78.68           H  
ATOM   3605  C   LYS D  45      21.087  27.084  31.162  1.00 78.68           C  
ATOM   3606  CB  LYS D  45      20.630  27.374  28.766  1.00 78.68           C  
ATOM   3607  HB2 LYS D  45      19.549  27.250  28.699  1.00 78.68           H  
ATOM   3608  HB3 LYS D  45      20.844  28.402  29.059  1.00 78.68           H  
ATOM   3609  O   LYS D  45      21.745  28.102  31.398  1.00 78.68           O  
ATOM   3610  CG  LYS D  45      21.286  27.127  27.420  1.00 78.68           C  
ATOM   3611  HG2 LYS D  45      21.012  26.138  27.051  1.00 78.68           H  
ATOM   3612  HG3 LYS D  45      22.369  27.174  27.535  1.00 78.68           H  
ATOM   3613  CD  LYS D  45      20.839  28.200  26.434  1.00 78.68           C  
ATOM   3614  HD2 LYS D  45      19.760  28.139  26.291  1.00 78.68           H  
ATOM   3615  HD3 LYS D  45      21.129  29.182  26.806  1.00 78.68           H  
ATOM   3616  CE  LYS D  45      21.574  27.877  25.141  1.00 78.68           C  
ATOM   3617  HE2 LYS D  45      22.638  27.792  25.366  1.00 78.68           H  
ATOM   3618  HE3 LYS D  45      21.254  26.893  24.801  1.00 78.68           H  
ATOM   3619  NZ  LYS D  45      21.340  28.904  24.107  1.00 78.68           N  
ATOM   3620  HZ1 LYS D  45      20.352  28.960  23.903  1.00 78.68           H  
ATOM   3621  HZ2 LYS D  45      21.700  29.791  24.430  1.00 78.68           H  
ATOM   3622  HZ3 LYS D  45      21.844  28.626  23.278  1.00 78.68           H  
ATOM   3623  N   LYS D  46      20.123  26.662  31.974  1.00 79.17           N  
ATOM   3624  H   LYS D  46      19.694  25.775  31.755  1.00 79.17           H  
ATOM   3625  CA  LYS D  46      19.915  27.214  33.309  1.00 79.17           C  
ATOM   3626  HA  LYS D  46      20.315  28.227  33.344  1.00 79.17           H  
ATOM   3627  C   LYS D  46      20.736  26.425  34.323  1.00 79.17           C  
ATOM   3628  CB  LYS D  46      18.416  27.264  33.613  1.00 79.17           C  
ATOM   3629  HB2 LYS D  46      18.046  26.260  33.820  1.00 79.17           H  
ATOM   3630  HB3 LYS D  46      17.893  27.663  32.744  1.00 79.17           H  
ATOM   3631  O   LYS D  46      21.343  27.065  35.168  1.00 79.17           O  
ATOM   3632  CG  LYS D  46      18.140  28.187  34.801  1.00 79.17           C  
ATOM   3633  HG2 LYS D  46      18.541  29.180  34.597  1.00 79.17           H  
ATOM   3634  HG3 LYS D  46      18.639  27.779  35.679  1.00 79.17           H  
ATOM   3635  CD  LYS D  46      16.633  28.291  35.065  1.00 79.17           C  
ATOM   3636  HD2 LYS D  46      16.225  27.291  35.215  1.00 79.17           H  
ATOM   3637  HD3 LYS D  46      16.151  28.736  34.195  1.00 79.17           H  
ATOM   3638  CE  LYS D  46      16.343  29.153  36.300  1.00 79.17           C  
ATOM   3639  HE2 LYS D  46      16.785  30.140  36.162  1.00 79.17           H  
ATOM   3640  HE3 LYS D  46      15.263  29.262  36.399  1.00 79.17           H  
ATOM   3641  NZ  LYS D  46      16.884  28.531  37.537  1.00 79.17           N  
ATOM   3642  HZ1 LYS D  46      16.639  27.558  37.651  1.00 79.17           H  
ATOM   3643  HZ2 LYS D  46      17.893  28.491  37.574  1.00 79.17           H  
ATOM   3644  HZ3 LYS D  46      16.664  29.019  38.394  1.00 79.17           H  
ATOM   3645  N   GLU D  47      20.808  25.106  34.170  1.00 78.66           N  
ATOM   3646  H   GLU D  47      20.261  24.657  33.449  1.00 78.66           H  
ATOM   3647  CA  GLU D  47      21.713  24.235  34.925  1.00 78.66           C  
ATOM   3648  HA  GLU D  47      21.582  24.403  35.994  1.00 78.66           H  
ATOM   3649  C   GLU D  47      23.185  24.547  34.622  1.00 78.66           C  
ATOM   3650  CB  GLU D  47      21.375  22.766  34.624  1.00 78.66           C  
ATOM   3651  HB2 GLU D  47      22.162  22.128  35.025  1.00 78.66           H  
ATOM   3652  HB3 GLU D  47      21.325  22.626  33.544  1.00 78.66           H  
ATOM   3653  O   GLU D  47      23.965  24.666  35.550  1.00 78.66           O  
ATOM   3654  CG  GLU D  47      20.039  22.364  35.275  1.00 78.66           C  
ATOM   3655  HG2 GLU D  47      19.261  23.055  34.950  1.00 78.66           H  
ATOM   3656  HG3 GLU D  47      20.137  22.468  36.355  1.00 78.66           H  
ATOM   3657  CD  GLU D  47      19.579  20.937  34.940  1.00 78.66           C  
ATOM   3658  OE1 GLU D  47      18.655  20.467  35.646  1.00 78.66           O  
ATOM   3659  OE2 GLU D  47      20.051  20.372  33.930  1.00 78.66           O  
ATOM   3660  N   GLU D  48      23.566  24.829  33.370  1.00 77.92           N  
ATOM   3661  H   GLU D  48      22.943  24.584  32.615  1.00 77.92           H  
ATOM   3662  CA  GLU D  48      24.934  25.274  33.031  1.00 77.92           C  
ATOM   3663  HA  GLU D  48      25.653  24.536  33.388  1.00 77.92           H  
ATOM   3664  C   GLU D  48      25.337  26.628  33.655  1.00 77.92           C  
ATOM   3665  CB  GLU D  48      25.077  25.430  31.505  1.00 77.92           C  
ATOM   3666  HB2 GLU D  48      24.186  25.923  31.115  1.00 77.92           H  
ATOM   3667  HB3 GLU D  48      25.916  26.100  31.314  1.00 77.92           H  
ATOM   3668  O   GLU D  48      26.513  26.997  33.637  1.00 77.92           O  
ATOM   3669  CG  GLU D  48      25.359  24.157  30.693  1.00 77.92           C  
ATOM   3670  HG2 GLU D  48      24.452  23.557  30.626  1.00 77.92           H  
ATOM   3671  HG3 GLU D  48      26.127  23.576  31.205  1.00 77.92           H  
ATOM   3672  CD  GLU D  48      25.853  24.551  29.283  1.00 77.92           C  
ATOM   3673  OE1 GLU D  48      26.930  24.053  28.868  1.00 77.92           O  
ATOM   3674  OE2 GLU D  48      25.260  25.498  28.691  1.00 77.92           O  
ATOM   3675  N   LYS D  49      24.372  27.435  34.117  1.00 78.67           N  
ATOM   3676  H   LYS D  49      23.460  27.019  34.237  1.00 78.67           H  
ATOM   3677  CA  LYS D  49      24.630  28.770  34.686  1.00 78.67           C  
ATOM   3678  HA  LYS D  49      25.606  29.122  34.352  1.00 78.67           H  
ATOM   3679  C   LYS D  49      24.722  28.792  36.208  1.00 78.67           C  
ATOM   3680  CB  LYS D  49      23.541  29.750  34.244  1.00 78.67           C  
ATOM   3681  HB2 LYS D  49      22.573  29.248  34.252  1.00 78.67           H  
ATOM   3682  HB3 LYS D  49      23.497  30.572  34.958  1.00 78.67           H  
ATOM   3683  O   LYS D  49      25.213  29.795  36.730  1.00 78.67           O  
ATOM   3684  CG  LYS D  49      23.823  30.336  32.864  1.00 78.67           C  
ATOM   3685  HG2 LYS D  49      24.804  30.811  32.865  1.00 78.67           H  
ATOM   3686  HG3 LYS D  49      23.805  29.549  32.110  1.00 78.67           H  
ATOM   3687  CD  LYS D  49      22.748  31.381  32.578  1.00 78.67           C  
ATOM   3688  HD2 LYS D  49      21.772  30.895  32.575  1.00 78.67           H  
ATOM   3689  HD3 LYS D  49      22.779  32.137  33.362  1.00 78.67           H  
ATOM   3690  CE  LYS D  49      23.020  32.019  31.224  1.00 78.67           C  
ATOM   3691  HE2 LYS D  49      24.066  32.327  31.199  1.00 78.67           H  
ATOM   3692  HE3 LYS D  49      22.873  31.261  30.455  1.00 78.67           H  
ATOM   3693  NZ  LYS D  49      22.127  33.181  31.031  1.00 78.67           N  
ATOM   3694  HZ1 LYS D  49      21.167  32.871  31.085  1.00 78.67           H  
ATOM   3695  HZ2 LYS D  49      22.297  33.841  31.777  1.00 78.67           H  
ATOM   3696  HZ3 LYS D  49      22.317  33.624  30.143  1.00 78.67           H  
ATOM   3697  N   GLU D  50      24.162  27.795  36.880  1.00 78.19           N  
ATOM   3698  H   GLU D  50      23.987  26.939  36.373  1.00 78.19           H  
ATOM   3699  CA  GLU D  50      24.224  27.630  38.339  1.00 78.19           C  
ATOM   3700  HA  GLU D  50      24.324  28.600  38.826  1.00 78.19           H  
ATOM   3701  C   GLU D  50      25.507  26.879  38.719  1.00 78.19           C  
ATOM   3702  CB  GLU D  50      22.922  26.959  38.843  1.00 78.19           C  
ATOM   3703  HB2 GLU D  50      23.081  26.589  39.857  1.00 78.19           H  
ATOM   3704  HB3 GLU D  50      22.674  26.115  38.200  1.00 78.19           H  
ATOM   3705  O   GLU D  50      26.077  27.230  39.777  1.00 78.19           O  
ATOM   3706  CG  GLU D  50      21.743  27.962  38.873  1.00 78.19           C  
ATOM   3707  HG2 GLU D  50      21.682  28.457  37.903  1.00 78.19           H  
ATOM   3708  HG3 GLU D  50      21.972  28.739  39.603  1.00 78.19           H  
ATOM   3709  CD  GLU D  50      20.336  27.390  39.196  1.00 78.19           C  
ATOM   3710  OE1 GLU D  50      19.327  28.131  38.967  1.00 78.19           O  
ATOM   3711  OE2 GLU D  50      20.195  26.238  39.652  1.00 78.19           O  
ATOM   3712  OXT GLU D  50      25.939  26.045  37.900  1.00 78.19           O  
END
