# Supplementary material for: Investigating Intrinsically Disordered Proteins With Brownian Dynamics
Source: Front Mol Biosci. 2022 Jun 8;9:898838. doi: 10.3389/fmolb.2022.898838 (PMC9213797; doi:10.3389/fmolb.2022.898838)
Supplement: Supplementary file 1 [file Presentation1.zip › Browndye_IDP_paper/starting_structures/glu_lys_sv30.pdb]

ATOM   3713  N   GLU E   1      25.876  18.120  24.298  1.00 68.09           N  
ATOM   3714  H   GLU E   1      26.807  18.384  24.010  1.00 68.09           H  
ATOM   3715  H2  GLU E   1      25.651  17.181  24.001  1.00 68.09           H  
ATOM   3716  H3  GLU E   1      25.843  18.119  25.308  1.00 68.09           H  
ATOM   3717  CA  GLU E   1      24.856  19.077  23.809  1.00 68.09           C  
ATOM   3718  HA  GLU E   1      23.889  18.736  24.179  1.00 68.09           H  
ATOM   3719  C   GLU E   1      24.701  19.129  22.290  1.00 68.09           C  
ATOM   3720  CB  GLU E   1      25.046  20.463  24.396  1.00 68.09           C  
ATOM   3721  HB2 GLU E   1      26.000  20.878  24.071  1.00 68.09           H  
ATOM   3722  HB3 GLU E   1      24.230  21.083  24.025  1.00 68.09           H  
ATOM   3723  O   GLU E   1      23.765  18.526  21.796  1.00 68.09           O  
ATOM   3724  CG  GLU E   1      25.000  20.382  25.926  1.00 68.09           C  
ATOM   3725  HG2 GLU E   1      24.210  19.690  26.218  1.00 68.09           H  
ATOM   3726  HG3 GLU E   1      25.951  19.996  26.292  1.00 68.09           H  
ATOM   3727  CD  GLU E   1      24.719  21.751  26.541  1.00 68.09           C  
ATOM   3728  OE1 GLU E   1      24.290  21.754  27.706  1.00 68.09           O  
ATOM   3729  OE2 GLU E   1      24.899  22.744  25.792  1.00 68.09           O  
ATOM   3730  N   GLU E   2      25.587  19.768  21.511  1.00 70.73           N  
ATOM   3731  H   GLU E   2      26.267  20.373  21.949  1.00 70.73           H  
ATOM   3732  CA  GLU E   2      25.327  19.959  20.062  1.00 70.73           C  
ATOM   3733  HA  GLU E   2      24.407  20.532  19.945  1.00 70.73           H  
ATOM   3734  C   GLU E   2      25.119  18.658  19.271  1.00 70.73           C  
ATOM   3735  CB  GLU E   2      26.470  20.740  19.397  1.00 70.73           C  
ATOM   3736  HB2 GLU E   2      27.416  20.231  19.585  1.00 70.73           H  
ATOM   3737  HB3 GLU E   2      26.299  20.764  18.321  1.00 70.73           H  
ATOM   3738  O   GLU E   2      24.315  18.630  18.347  1.00 70.73           O  
ATOM   3739  CG  GLU E   2      26.548  22.182  19.901  1.00 70.73           C  
ATOM   3740  HG2 GLU E   2      26.842  22.179  20.950  1.00 70.73           H  
ATOM   3741  HG3 GLU E   2      25.560  22.635  19.823  1.00 70.73           H  
ATOM   3742  CD  GLU E   2      27.549  23.023  19.107  1.00 70.73           C  
ATOM   3743  OE1 GLU E   2      27.329  24.254  19.011  1.00 70.73           O  
ATOM   3744  OE2 GLU E   2      28.613  22.512  18.681  1.00 70.73           O  
ATOM   3745  N   GLU E   3      25.808  17.570  19.636  1.00 72.94           N  
ATOM   3746  H   GLU E   3      26.402  17.619  20.451  1.00 72.94           H  
ATOM   3747  CA  GLU E   3      25.565  16.255  19.015  1.00 72.94           C  
ATOM   3748  HA  GLU E   3      25.582  16.361  17.930  1.00 72.94           H  
ATOM   3749  C   GLU E   3      24.183  15.720  19.343  1.00 72.94           C  
ATOM   3750  CB  GLU E   3      26.630  15.219  19.435  1.00 72.94           C  
ATOM   3751  HB2 GLU E   3      26.373  14.248  19.012  1.00 72.94           H  
ATOM   3752  HB3 GLU E   3      26.696  15.148  20.521  1.00 72.94           H  
ATOM   3753  O   GLU E   3      23.511  15.177  18.478  1.00 72.94           O  
ATOM   3754  CG  GLU E   3      27.950  15.696  18.852  1.00 72.94           C  
ATOM   3755  HG2 GLU E   3      27.737  15.958  17.815  1.00 72.94           H  
ATOM   3756  HG3 GLU E   3      28.240  16.595  19.395  1.00 72.94           H  
ATOM   3757  CD  GLU E   3      29.156  14.755  18.815  1.00 72.94           C  
ATOM   3758  OE1 GLU E   3      30.212  15.307  18.399  1.00 72.94           O  
ATOM   3759  OE2 GLU E   3      29.026  13.546  19.056  1.00 72.94           O  
ATOM   3760  N   GLU E   4      23.719  15.930  20.567  1.00 72.71           N  
ATOM   3761  H   GLU E   4      24.227  16.539  21.193  1.00 72.71           H  
ATOM   3762  CA  GLU E   4      22.412  15.450  20.992  1.00 72.71           C  
ATOM   3763  HA  GLU E   4      22.317  14.395  20.737  1.00 72.71           H  
ATOM   3764  C   GLU E   4      21.291  16.205  20.296  1.00 72.71           C  
ATOM   3765  CB  GLU E   4      22.243  15.614  22.496  1.00 72.71           C  
ATOM   3766  HB2 GLU E   4      21.358  15.032  22.753  1.00 72.71           H  
ATOM   3767  HB3 GLU E   4      22.058  16.657  22.752  1.00 72.71           H  
ATOM   3768  O   GLU E   4      20.321  15.607  19.842  1.00 72.71           O  
ATOM   3769  CG  GLU E   4      23.465  15.126  23.278  1.00 72.71           C  
ATOM   3770  HG2 GLU E   4      23.862  14.236  22.789  1.00 72.71           H  
ATOM   3771  HG3 GLU E   4      24.235  15.897  23.268  1.00 72.71           H  
ATOM   3772  CD  GLU E   4      23.116  14.766  24.714  1.00 72.71           C  
ATOM   3773  OE1 GLU E   4      23.994  14.131  25.320  1.00 72.71           O  
ATOM   3774  OE2 GLU E   4      21.918  14.749  25.062  1.00 72.71           O  
ATOM   3775  N   GLU E   5      21.446  17.518  20.152  1.00 73.41           N  
ATOM   3776  H   GLU E   5      22.251  17.953  20.579  1.00 73.41           H  
ATOM   3777  CA  GLU E   5      20.496  18.341  19.413  1.00 73.41           C  
ATOM   3778  HA  GLU E   5      19.501  18.222  19.842  1.00 73.41           H  
ATOM   3779  C   GLU E   5      20.429  17.940  17.938  1.00 73.41           C  
ATOM   3780  CB  GLU E   5      20.920  19.804  19.492  1.00 73.41           C  
ATOM   3781  HB2 GLU E   5      21.922  19.913  19.077  1.00 73.41           H  
ATOM   3782  HB3 GLU E   5      20.228  20.380  18.878  1.00 73.41           H  
ATOM   3783  O   GLU E   5      19.355  17.948  17.330  1.00 73.41           O  
ATOM   3784  CG  GLU E   5      20.903  20.374  20.913  1.00 73.41           C  
ATOM   3785  HG2 GLU E   5      21.593  19.822  21.551  1.00 73.41           H  
ATOM   3786  HG3 GLU E   5      19.896  20.267  21.316  1.00 73.41           H  
ATOM   3787  CD  GLU E   5      21.287  21.856  20.913  1.00 73.41           C  
ATOM   3788  OE1 GLU E   5      21.297  22.459  22.001  1.00 73.41           O  
ATOM   3789  OE2 GLU E   5      21.287  22.498  19.830  1.00 73.41           O  
ATOM   3790  N   GLU E   6      21.569  17.579  17.349  1.00 73.86           N  
ATOM   3791  H   GLU E   6      22.424  17.608  17.886  1.00 73.86           H  
ATOM   3792  CA  GLU E   6      21.619  17.063  15.988  1.00 73.86           C  
ATOM   3793  HA  GLU E   6      21.026  17.722  15.354  1.00 73.86           H  
ATOM   3794  C   GLU E   6      20.949  15.707  15.859  1.00 73.86           C  
ATOM   3795  CB  GLU E   6      23.053  17.048  15.459  1.00 73.86           C  
ATOM   3796  HB2 GLU E   6      23.722  16.614  16.202  1.00 73.86           H  
ATOM   3797  HB3 GLU E   6      23.090  16.448  14.550  1.00 73.86           H  
ATOM   3798  O   GLU E   6      20.137  15.516  14.953  1.00 73.86           O  
ATOM   3799  CG  GLU E   6      23.485  18.478  15.118  1.00 73.86           C  
ATOM   3800  HG2 GLU E   6      23.351  19.125  15.985  1.00 73.86           H  
ATOM   3801  HG3 GLU E   6      22.833  18.857  14.331  1.00 73.86           H  
ATOM   3802  CD  GLU E   6      24.929  18.577  14.634  1.00 73.86           C  
ATOM   3803  OE1 GLU E   6      25.351  19.736  14.411  1.00 73.86           O  
ATOM   3804  OE2 GLU E   6      25.604  17.533  14.465  1.00 73.86           O  
ATOM   3805  N   GLU E   7      21.208  14.804  16.796  1.00 73.39           N  
ATOM   3806  H   GLU E   7      21.885  15.026  17.512  1.00 73.39           H  
ATOM   3807  CA  GLU E   7      20.577  13.496  16.813  1.00 73.39           C  
ATOM   3808  HA  GLU E   7      20.727  13.047  15.831  1.00 73.39           H  
ATOM   3809  C   GLU E   7      19.066  13.570  17.030  1.00 73.39           C  
ATOM   3810  CB  GLU E   7      21.223  12.611  17.884  1.00 73.39           C  
ATOM   3811  HB2 GLU E   7      20.601  11.723  17.994  1.00 73.39           H  
ATOM   3812  HB3 GLU E   7      21.249  13.133  18.840  1.00 73.39           H  
ATOM   3813  O   GLU E   7      18.335  12.835  16.364  1.00 73.39           O  
ATOM   3814  CG  GLU E   7      22.639  12.167  17.486  1.00 73.39           C  
ATOM   3815  HG2 GLU E   7      23.340  13.000  17.530  1.00 73.39           H  
ATOM   3816  HG3 GLU E   7      22.613  11.843  16.446  1.00 73.39           H  
ATOM   3817  CD  GLU E   7      23.165  11.013  18.347  1.00 73.39           C  
ATOM   3818  OE1 GLU E   7      24.060  10.311  17.825  1.00 73.39           O  
ATOM   3819  OE2 GLU E   7      22.556  10.705  19.398  1.00 73.39           O  
ATOM   3820  N   GLU E   8      18.588  14.452  17.911  1.00 73.55           N  
ATOM   3821  H   GLU E   8      19.242  14.983  18.468  1.00 73.55           H  
ATOM   3822  CA  GLU E   8      17.157  14.630  18.134  1.00 73.55           C  
ATOM   3823  HA  GLU E   8      16.701  13.649  18.265  1.00 73.55           H  
ATOM   3824  C   GLU E   8      16.472  15.286  16.921  1.00 73.55           C  
ATOM   3825  CB  GLU E   8      16.867  15.469  19.394  1.00 73.55           C  
ATOM   3826  HB2 GLU E   8      15.786  15.607  19.378  1.00 73.55           H  
ATOM   3827  HB3 GLU E   8      17.349  16.442  19.302  1.00 73.55           H  
ATOM   3828  O   GLU E   8      15.297  15.020  16.667  1.00 73.55           O  
ATOM   3829  CG  GLU E   8      17.164  14.866  20.786  1.00 73.55           C  
ATOM   3830  HG2 GLU E   8      16.725  13.870  20.821  1.00 73.55           H  
ATOM   3831  HG3 GLU E   8      18.239  14.758  20.929  1.00 73.55           H  
ATOM   3832  CD  GLU E   8      16.567  15.709  21.948  1.00 73.55           C  
ATOM   3833  OE1 GLU E   8      16.537  15.222  23.115  1.00 73.55           O  
ATOM   3834  OE2 GLU E   8      16.015  16.804  21.671  1.00 73.55           O  
ATOM   3835  N   GLU E   9      17.125  16.201  16.197  1.00 74.87           N  
ATOM   3836  H   GLU E   9      18.082  16.411  16.443  1.00 74.87           H  
ATOM   3837  CA  GLU E   9      16.560  16.811  14.976  1.00 74.87           C  
ATOM   3838  HA  GLU E   9      15.521  17.092  15.148  1.00 74.87           H  
ATOM   3839  C   GLU E   9      16.473  15.807  13.821  1.00 74.87           C  
ATOM   3840  CB  GLU E   9      17.319  18.099  14.612  1.00 74.87           C  
ATOM   3841  HB2 GLU E   9      17.113  18.354  13.572  1.00 74.87           H  
ATOM   3842  HB3 GLU E   9      18.386  17.914  14.735  1.00 74.87           H  
ATOM   3843  O   GLU E   9      15.418  15.715  13.195  1.00 74.87           O  
ATOM   3844  CG  GLU E   9      16.873  19.276  15.510  1.00 74.87           C  
ATOM   3845  HG2 GLU E   9      17.047  19.011  16.553  1.00 74.87           H  
ATOM   3846  HG3 GLU E   9      15.794  19.391  15.401  1.00 74.87           H  
ATOM   3847  CD  GLU E   9      17.526  20.646  15.223  1.00 74.87           C  
ATOM   3848  OE1 GLU E   9      17.357  21.555  16.070  1.00 74.87           O  
ATOM   3849  OE2 GLU E   9      18.185  20.813  14.176  1.00 74.87           O  
ATOM   3850  N   GLU E  10      17.490  14.964  13.628  1.00 76.01           N  
ATOM   3851  H   GLU E  10      18.334  15.076  14.171  1.00 76.01           H  
ATOM   3852  CA  GLU E  10      17.433  13.895  12.623  1.00 76.01           C  
ATOM   3853  HA  GLU E  10      17.239  14.338  11.646  1.00 76.01           H  
ATOM   3854  C   GLU E  10      16.310  12.883  12.901  1.00 76.01           C  
ATOM   3855  CB  GLU E  10      18.764  13.135  12.578  1.00 76.01           C  
ATOM   3856  HB2 GLU E  10      18.607  12.229  11.993  1.00 76.01           H  
ATOM   3857  HB3 GLU E  10      19.048  12.841  13.588  1.00 76.01           H  
ATOM   3858  O   GLU E  10      15.629  12.450  11.969  1.00 76.01           O  
ATOM   3859  CG  GLU E  10      19.913  13.919  11.929  1.00 76.01           C  
ATOM   3860  HG2 GLU E  10      20.127  14.819  12.505  1.00 76.01           H  
ATOM   3861  HG3 GLU E  10      19.601  14.222  10.930  1.00 76.01           H  
ATOM   3862  CD  GLU E  10      21.185  13.065  11.809  1.00 76.01           C  
ATOM   3863  OE1 GLU E  10      22.177  13.526  11.201  1.00 76.01           O  
ATOM   3864  OE2 GLU E  10      21.188  11.855  12.164  1.00 76.01           O  
ATOM   3865  N   GLU E  11      16.102  12.511  14.171  1.00 75.23           N  
ATOM   3866  H   GLU E  11      16.712  12.882  14.886  1.00 75.23           H  
ATOM   3867  CA  GLU E  11      15.011  11.611  14.568  1.00 75.23           C  
ATOM   3868  HA  GLU E  11      15.044  10.713  13.951  1.00 75.23           H  
ATOM   3869  C   GLU E  11      13.629  12.235  14.351  1.00 75.23           C  
ATOM   3870  CB  GLU E  11      15.139  11.208  16.049  1.00 75.23           C  
ATOM   3871  HB2 GLU E  11      14.178  10.803  16.364  1.00 75.23           H  
ATOM   3872  HB3 GLU E  11      15.355  12.086  16.659  1.00 75.23           H  
ATOM   3873  O   GLU E  11      12.691  11.533  13.973  1.00 75.23           O  
ATOM   3874  CG  GLU E  11      16.207  10.131  16.286  1.00 75.23           C  
ATOM   3875  HG2 GLU E  11      16.022   9.309  15.594  1.00 75.23           H  
ATOM   3876  HG3 GLU E  11      17.194  10.533  16.059  1.00 75.23           H  
ATOM   3877  CD  GLU E  11      16.192   9.554  17.713  1.00 75.23           C  
ATOM   3878  OE1 GLU E  11      17.201   8.911  18.074  1.00 75.23           O  
ATOM   3879  OE2 GLU E  11      15.131   9.575  18.392  1.00 75.23           O  
ATOM   3880  N   GLU E  12      13.483  13.543  14.581  1.00 74.60           N  
ATOM   3881  H   GLU E  12      14.295  14.083  14.845  1.00 74.60           H  
ATOM   3882  CA  GLU E  12      12.216  14.225  14.325  1.00 74.60           C  
ATOM   3883  HA  GLU E  12      11.418  13.648  14.792  1.00 74.60           H  
ATOM   3884  C   GLU E  12      11.886  14.247  12.841  1.00 74.60           C  
ATOM   3885  CB  GLU E  12      12.203  15.647  14.902  1.00 74.60           C  
ATOM   3886  HB2 GLU E  12      11.419  16.220  14.407  1.00 74.60           H  
ATOM   3887  HB3 GLU E  12      13.161  16.139  14.729  1.00 74.60           H  
ATOM   3888  O   GLU E  12      10.772  13.882  12.485  1.00 74.60           O  
ATOM   3889  CG  GLU E  12      11.885  15.610  16.399  1.00 74.60           C  
ATOM   3890  HG2 GLU E  12      12.680  15.084  16.929  1.00 74.60           H  
ATOM   3891  HG3 GLU E  12      10.966  15.039  16.534  1.00 74.60           H  
ATOM   3892  CD  GLU E  12      11.696  16.995  17.030  1.00 74.60           C  
ATOM   3893  OE1 GLU E  12      11.291  17.041  18.212  1.00 74.60           O  
ATOM   3894  OE2 GLU E  12      12.052  18.034  16.427  1.00 74.60           O  
ATOM   3895  N   GLU E  13      12.838  14.605  11.986  1.00 75.18           N  
ATOM   3896  H   GLU E  13      13.740  14.894  12.338  1.00 75.18           H  
ATOM   3897  CA  GLU E  13      12.628  14.588  10.541  1.00 75.18           C  
ATOM   3898  HA  GLU E  13      11.829  15.276  10.264  1.00 75.18           H  
ATOM   3899  C   GLU E  13      12.254  13.196  10.033  1.00 75.18           C  
ATOM   3900  CB  GLU E  13      13.908  15.002   9.843  1.00 75.18           C  
ATOM   3901  HB2 GLU E  13      13.836  14.710   8.796  1.00 75.18           H  
ATOM   3902  HB3 GLU E  13      14.716  14.446  10.318  1.00 75.18           H  
ATOM   3903  O   GLU E  13      11.277  13.082   9.303  1.00 75.18           O  
ATOM   3904  CG  GLU E  13      14.245  16.490   9.887  1.00 75.18           C  
ATOM   3905  HG2 GLU E  13      13.556  17.035   9.241  1.00 75.18           H  
ATOM   3906  HG3 GLU E  13      14.132  16.856  10.908  1.00 75.18           H  
ATOM   3907  CD  GLU E  13      15.693  16.683   9.420  1.00 75.18           C  
ATOM   3908  OE1 GLU E  13      16.269  17.716   9.811  1.00 75.18           O  
ATOM   3909  OE2 GLU E  13      16.244  15.722   8.808  1.00 75.18           O  
ATOM   3910  N   GLU E  14      12.975  12.138  10.437  1.00 74.23           N  
ATOM   3911  H   GLU E  14      13.720  12.280  11.104  1.00 74.23           H  
ATOM   3912  CA  GLU E  14      12.658  10.769   9.997  1.00 74.23           C  
ATOM   3913  HA  GLU E  14      12.680  10.727   8.908  1.00 74.23           H  
ATOM   3914  C   GLU E  14      11.237  10.342  10.423  1.00 74.23           C  
ATOM   3915  CB  GLU E  14      13.680   9.744  10.539  1.00 74.23           C  
ATOM   3916  HB2 GLU E  14      13.272   8.765  10.288  1.00 74.23           H  
ATOM   3917  HB3 GLU E  14      13.737   9.833  11.623  1.00 74.23           H  
ATOM   3918  O   GLU E  14      10.578   9.587   9.711  1.00 74.23           O  
ATOM   3919  CG  GLU E  14      15.104   9.755   9.941  1.00 74.23           C  
ATOM   3920  HG2 GLU E  14      15.593  10.699  10.178  1.00 74.23           H  
ATOM   3921  HG3 GLU E  14      15.020   9.694   8.856  1.00 74.23           H  
ATOM   3922  CD  GLU E  14      15.996   8.585  10.439  1.00 74.23           C  
ATOM   3923  OE1 GLU E  14      17.123   8.390   9.905  1.00 74.23           O  
ATOM   3924  OE2 GLU E  14      15.584   7.834  11.353  1.00 74.23           O  
ATOM   3925  N   GLU E  15      10.740  10.779  11.585  1.00 73.38           N  
ATOM   3926  H   GLU E  15      11.311  11.393  12.149  1.00 73.38           H  
ATOM   3927  CA  GLU E  15       9.350  10.523  12.009  1.00 73.38           C  
ATOM   3928  HA  GLU E  15       9.095   9.477  11.835  1.00 73.38           H  
ATOM   3929  C   GLU E  15       8.329  11.325  11.184  1.00 73.38           C  
ATOM   3930  CB  GLU E  15       9.195  10.802  13.520  1.00 73.38           C  
ATOM   3931  HB2 GLU E  15       9.615  11.779  13.756  1.00 73.38           H  
ATOM   3932  HB3 GLU E  15       8.132  10.827  13.759  1.00 73.38           H  
ATOM   3933  O   GLU E  15       7.219  10.855  10.950  1.00 73.38           O  
ATOM   3934  CG  GLU E  15       9.859   9.724  14.407  1.00 73.38           C  
ATOM   3935  HG2 GLU E  15      10.919   9.654  14.165  1.00 73.38           H  
ATOM   3936  HG3 GLU E  15       9.414   8.759  14.163  1.00 73.38           H  
ATOM   3937  CD  GLU E  15       9.703   9.971  15.924  1.00 73.38           C  
ATOM   3938  OE1 GLU E  15      10.190   9.183  16.770  1.00 73.38           O  
ATOM   3939  OE2 GLU E  15       9.048  10.952  16.350  1.00 73.38           O  
ATOM   3940  N   GLU E  16       8.684  12.519  10.706  1.00 74.96           N  
ATOM   3941  H   GLU E  16       9.624  12.848  10.877  1.00 74.96           H  
ATOM   3942  CA  GLU E  16       7.807  13.311   9.838  1.00 74.96           C  
ATOM   3943  HA  GLU E  16       6.799  13.288  10.252  1.00 74.96           H  
ATOM   3944  C   GLU E  16       7.697  12.739   8.417  1.00 74.96           C  
ATOM   3945  CB  GLU E  16       8.283  14.773   9.782  1.00 74.96           C  
ATOM   3946  HB2 GLU E  16       7.643  15.299   9.074  1.00 74.96           H  
ATOM   3947  HB3 GLU E  16       9.307  14.818   9.410  1.00 74.96           H  
ATOM   3948  O   GLU E  16       6.665  12.926   7.771  1.00 74.96           O  
ATOM   3949  CG  GLU E  16       8.201  15.493  11.141  1.00 74.96           C  
ATOM   3950  HG2 GLU E  16       8.884  15.038  11.858  1.00 74.96           H  
ATOM   3951  HG3 GLU E  16       7.209  15.328  11.562  1.00 74.96           H  
ATOM   3952  CD  GLU E  16       8.500  17.002  11.078  1.00 74.96           C  
ATOM   3953  OE1 GLU E  16       8.265  17.677  12.108  1.00 74.96           O  
ATOM   3954  OE2 GLU E  16       8.660  17.562   9.970  1.00 74.96           O  
ATOM   3955  N   GLU E  17       8.738  12.068   7.920  1.00 75.66           N  
ATOM   3956  H   GLU E  17       9.574  11.991   8.481  1.00 75.66           H  
ATOM   3957  CA  GLU E  17       8.722  11.427   6.598  1.00 75.66           C  
ATOM   3958  HA  GLU E  17       8.269  12.110   5.880  1.00 75.66           H  
ATOM   3959  C   GLU E  17       7.870  10.172   6.566  1.00 75.66           C  
ATOM   3960  CB  GLU E  17      10.127  11.058   6.115  1.00 75.66           C  
ATOM   3961  HB2 GLU E  17      10.473  10.160   6.628  1.00 75.66           H  
ATOM   3962  HB3 GLU E  17      10.062  10.832   5.051  1.00 75.66           H  
ATOM   3963  O   GLU E  17       7.041  10.027   5.672  1.00 75.66           O  
ATOM   3964  CG  GLU E  17      11.153  12.158   6.349  1.00 75.66           C  
ATOM   3965  HG2 GLU E  17      10.677  13.135   6.429  1.00 75.66           H  
ATOM   3966  HG3 GLU E  17      11.666  11.936   7.285  1.00 75.66           H  
ATOM   3967  CD  GLU E  17      12.191  12.163   5.258  1.00 75.66           C  
ATOM   3968  OE1 GLU E  17      12.159  13.154   4.500  1.00 75.66           O  
ATOM   3969  OE2 GLU E  17      12.983  11.203   5.242  1.00 75.66           O  
ATOM   3970  N   GLU E  18       8.027   9.309   7.569  1.00 74.79           N  
ATOM   3971  H   GLU E  18       8.744   9.479   8.259  1.00 74.79           H  
ATOM   3972  CA  GLU E  18       7.206   8.106   7.686  1.00 74.79           C  
ATOM   3973  HA  GLU E  18       7.315   7.498   6.789  1.00 74.79           H  
ATOM   3974  C   GLU E  18       5.733   8.472   7.789  1.00 74.79           C  
ATOM   3975  CB  GLU E  18       7.634   7.291   8.904  1.00 74.79           C  
ATOM   3976  HB2 GLU E  18       7.804   7.957   9.750  1.00 74.79           H  
ATOM   3977  HB3 GLU E  18       6.841   6.587   9.159  1.00 74.79           H  
ATOM   3978  O   GLU E  18       4.927   7.975   7.014  1.00 74.79           O  
ATOM   3979  CG  GLU E  18       8.901   6.497   8.581  1.00 74.79           C  
ATOM   3980  HG2 GLU E  18       9.689   7.188   8.280  1.00 74.79           H  
ATOM   3981  HG3 GLU E  18       8.698   5.827   7.745  1.00 74.79           H  
ATOM   3982  CD  GLU E  18       9.395   5.677   9.770  1.00 74.79           C  
ATOM   3983  OE1 GLU E  18      10.482   5.081   9.629  1.00 74.79           O  
ATOM   3984  OE2 GLU E  18       8.874   5.843  10.896  1.00 74.79           O  
ATOM   3985  N   GLU E  19       5.393   9.434   8.649  1.00 74.32           N  
ATOM   3986  H   GLU E  19       6.103   9.799   9.268  1.00 74.32           H  
ATOM   3987  CA  GLU E  19       4.026   9.922   8.766  1.00 74.32           C  
ATOM   3988  HA  GLU E  19       3.397   9.106   9.123  1.00 74.32           H  
ATOM   3989  C   GLU E  19       3.460  10.360   7.396  1.00 74.32           C  
ATOM   3990  CB  GLU E  19       4.012  11.086   9.788  1.00 74.32           C  
ATOM   3991  HB2 GLU E  19       4.982  11.585   9.801  1.00 74.32           H  
ATOM   3992  HB3 GLU E  19       3.313  11.846   9.439  1.00 74.32           H  
ATOM   3993  O   GLU E  19       2.296  10.088   7.087  1.00 74.32           O  
ATOM   3994  CG  GLU E  19       3.635  10.668  11.228  1.00 74.32           C  
ATOM   3995  HG2 GLU E  19       4.453  10.088  11.656  1.00 74.32           H  
ATOM   3996  HG3 GLU E  19       2.758  10.024  11.170  1.00 74.32           H  
ATOM   3997  CD  GLU E  19       3.283  11.841  12.180  1.00 74.32           C  
ATOM   3998  OE1 GLU E  19       2.843  11.599  13.340  1.00 74.32           O  
ATOM   3999  OE2 GLU E  19       3.300  13.027  11.764  1.00 74.32           O  
ATOM   4000  N   GLU E  20       4.225  11.104   6.586  1.00 75.44           N  
ATOM   4001  H   GLU E  20       5.202  11.196   6.829  1.00 75.44           H  
ATOM   4002  CA  GLU E  20       3.813  11.559   5.245  1.00 75.44           C  
ATOM   4003  HA  GLU E  20       2.842  12.050   5.308  1.00 75.44           H  
ATOM   4004  C   GLU E  20       3.588  10.407   4.266  1.00 75.44           C  
ATOM   4005  CB  GLU E  20       4.815  12.586   4.682  1.00 75.44           C  
ATOM   4006  HB2 GLU E  20       5.837  12.264   4.883  1.00 75.44           H  
ATOM   4007  HB3 GLU E  20       4.678  12.667   3.604  1.00 75.44           H  
ATOM   4008  O   GLU E  20       2.567  10.412   3.581  1.00 75.44           O  
ATOM   4009  CG  GLU E  20       4.566  13.970   5.303  1.00 75.44           C  
ATOM   4010  HG2 GLU E  20       3.559  14.287   5.031  1.00 75.44           H  
ATOM   4011  HG3 GLU E  20       4.585  13.885   6.390  1.00 75.44           H  
ATOM   4012  CD  GLU E  20       5.555  15.070   4.874  1.00 75.44           C  
ATOM   4013  OE1 GLU E  20       5.421  16.190   5.428  1.00 75.44           O  
ATOM   4014  OE2 GLU E  20       6.437  14.848   4.011  1.00 75.44           O  
ATOM   4015  N   GLU E  21       4.465   9.410   4.252  1.00 76.14           N  
ATOM   4016  H   GLU E  21       5.265   9.449   4.867  1.00 76.14           H  
ATOM   4017  CA  GLU E  21       4.311   8.225   3.402  1.00 76.14           C  
ATOM   4018  HA  GLU E  21       4.192   8.536   2.365  1.00 76.14           H  
ATOM   4019  C   GLU E  21       3.053   7.434   3.761  1.00 76.14           C  
ATOM   4020  CB  GLU E  21       5.570   7.354   3.510  1.00 76.14           C  
ATOM   4021  HB2 GLU E  21       5.383   6.385   3.047  1.00 76.14           H  
ATOM   4022  HB3 GLU E  21       5.838   7.204   4.556  1.00 76.14           H  
ATOM   4023  O   GLU E  21       2.274   7.079   2.879  1.00 76.14           O  
ATOM   4024  CG  GLU E  21       6.714   8.047   2.766  1.00 76.14           C  
ATOM   4025  HG2 GLU E  21       6.456   8.105   1.709  1.00 76.14           H  
ATOM   4026  HG3 GLU E  21       6.824   9.069   3.130  1.00 76.14           H  
ATOM   4027  CD  GLU E  21       8.061   7.345   2.897  1.00 76.14           C  
ATOM   4028  OE1 GLU E  21       9.082   8.022   2.668  1.00 76.14           O  
ATOM   4029  OE2 GLU E  21       8.165   6.104   3.047  1.00 76.14           O  
ATOM   4030  N   GLU E  22       2.771   7.267   5.053  1.00 75.74           N  
ATOM   4031  H   GLU E  22       3.453   7.555   5.740  1.00 75.74           H  
ATOM   4032  CA  GLU E  22       1.554   6.584   5.497  1.00 75.74           C  
ATOM   4033  HA  GLU E  22       1.526   5.588   5.055  1.00 75.74           H  
ATOM   4034  C   GLU E  22       0.274   7.313   5.078  1.00 75.74           C  
ATOM   4035  CB  GLU E  22       1.549   6.468   7.022  1.00 75.74           C  
ATOM   4036  HB2 GLU E  22       1.622   7.460   7.469  1.00 75.74           H  
ATOM   4037  HB3 GLU E  22       0.603   6.021   7.325  1.00 75.74           H  
ATOM   4038  O   GLU E  22      -0.751   6.686   4.811  1.00 75.74           O  
ATOM   4039  CG  GLU E  22       2.683   5.584   7.534  1.00 75.74           C  
ATOM   4040  HG2 GLU E  22       3.652   6.067   7.408  1.00 75.74           H  
ATOM   4041  HG3 GLU E  22       2.711   4.682   6.923  1.00 75.74           H  
ATOM   4042  CD  GLU E  22       2.493   5.229   9.005  1.00 75.74           C  
ATOM   4043  OE1 GLU E  22       2.705   4.028   9.292  1.00 75.74           O  
ATOM   4044  OE2 GLU E  22       2.076   6.124   9.775  1.00 75.74           O  
ATOM   4045  N   GLU E  23       0.302   8.645   5.021  1.00 76.99           N  
ATOM   4046  H   GLU E  23       1.196   9.091   5.171  1.00 76.99           H  
ATOM   4047  CA  GLU E  23      -0.828   9.422   4.508  1.00 76.99           C  
ATOM   4048  HA  GLU E  23      -1.744   9.069   4.982  1.00 76.99           H  
ATOM   4049  C   GLU E  23      -1.033   9.226   3.013  1.00 76.99           C  
ATOM   4050  CB  GLU E  23      -0.643  10.920   4.793  1.00 76.99           C  
ATOM   4051  HB2 GLU E  23       0.414  11.185   4.817  1.00 76.99           H  
ATOM   4052  HB3 GLU E  23      -1.134  11.506   4.015  1.00 76.99           H  
ATOM   4053  O   GLU E  23      -2.174   9.173   2.553  1.00 76.99           O  
ATOM   4054  CG  GLU E  23      -1.298  11.265   6.121  1.00 76.99           C  
ATOM   4055  HG2 GLU E  23      -2.344  10.962   6.064  1.00 76.99           H  
ATOM   4056  HG3 GLU E  23      -0.811  10.685   6.905  1.00 76.99           H  
ATOM   4057  CD  GLU E  23      -1.248  12.750   6.502  1.00 76.99           C  
ATOM   4058  OE1 GLU E  23      -1.650  13.042   7.650  1.00 76.99           O  
ATOM   4059  OE2 GLU E  23      -0.579  13.561   5.828  1.00 76.99           O  
ATOM   4060  N   GLU E  24       0.046   9.147   2.248  1.00 75.66           N  
ATOM   4061  H   GLU E  24       0.959   9.137   2.679  1.00 75.66           H  
ATOM   4062  CA  GLU E  24      -0.028   8.968   0.804  1.00 75.66           C  
ATOM   4063  HA  GLU E  24      -0.765   9.661   0.399  1.00 75.66           H  
ATOM   4064  C   GLU E  24      -0.532   7.573   0.425  1.00 75.66           C  
ATOM   4065  CB  GLU E  24       1.323   9.316   0.180  1.00 75.66           C  
ATOM   4066  HB2 GLU E  24       2.134   8.765   0.656  1.00 75.66           H  
ATOM   4067  HB3 GLU E  24       1.271   9.057  -0.877  1.00 75.66           H  
ATOM   4068  O   GLU E  24      -1.472   7.467  -0.374  1.00 75.66           O  
ATOM   4069  CG  GLU E  24       1.565  10.824   0.263  1.00 75.66           C  
ATOM   4070  HG2 GLU E  24       1.820  11.107   1.284  1.00 75.66           H  
ATOM   4071  HG3 GLU E  24       0.634  11.335   0.016  1.00 75.66           H  
ATOM   4072  CD  GLU E  24       2.646  11.339  -0.688  1.00 75.66           C  
ATOM   4073  OE1 GLU E  24       2.549  12.558  -0.975  1.00 75.66           O  
ATOM   4074  OE2 GLU E  24       3.550  10.594  -1.120  1.00 75.66           O  
ATOM   4075  N   GLU E  25      -0.054   6.535   1.112  1.00 73.59           N  
ATOM   4076  H   GLU E  25       0.741   6.687   1.716  1.00 73.59           H  
ATOM   4077  CA  GLU E  25      -0.573   5.166   1.004  1.00 73.59           C  
ATOM   4078  HA  GLU E  25      -0.447   4.799  -0.015  1.00 73.59           H  
ATOM   4079  C   GLU E  25      -2.064   5.103   1.357  1.00 73.59           C  
ATOM   4080  CB  GLU E  25       0.202   4.242   1.949  1.00 73.59           C  
ATOM   4081  HB2 GLU E  25       0.235   4.693   2.941  1.00 73.59           H  
ATOM   4082  HB3 GLU E  25      -0.335   3.296   2.022  1.00 73.59           H  
ATOM   4083  O   GLU E  25      -2.893   4.603   0.589  1.00 73.59           O  
ATOM   4084  CG  GLU E  25       1.627   3.957   1.459  1.00 73.59           C  
ATOM   4085  HG2 GLU E  25       1.580   3.555   0.447  1.00 73.59           H  
ATOM   4086  HG3 GLU E  25       2.185   4.892   1.411  1.00 73.59           H  
ATOM   4087  CD  GLU E  25       2.377   2.974   2.376  1.00 73.59           C  
ATOM   4088  OE1 GLU E  25       3.442   2.488   1.936  1.00 73.59           O  
ATOM   4089  OE2 GLU E  25       1.948   2.765   3.543  1.00 73.59           O  
ATOM   4090  N   LYS E  26      -2.458   5.714   2.480  1.00 74.02           N  
ATOM   4091  H   LYS E  26      -1.738   6.082   3.085  1.00 74.02           H  
ATOM   4092  CA  LYS E  26      -3.867   5.802   2.895  1.00 74.02           C  
ATOM   4093  HA  LYS E  26      -4.255   4.789   3.005  1.00 74.02           H  
ATOM   4094  C   LYS E  26      -4.736   6.476   1.830  1.00 74.02           C  
ATOM   4095  CB  LYS E  26      -3.932   6.521   4.258  1.00 74.02           C  
ATOM   4096  HB2 LYS E  26      -4.913   6.974   4.405  1.00 74.02           H  
ATOM   4097  HB3 LYS E  26      -3.201   7.328   4.286  1.00 74.02           H  
ATOM   4098  O   LYS E  26      -5.896   6.099   1.636  1.00 74.02           O  
ATOM   4099  CG  LYS E  26      -3.673   5.533   5.408  1.00 74.02           C  
ATOM   4100  HG2 LYS E  26      -2.753   4.989   5.196  1.00 74.02           H  
ATOM   4101  HG3 LYS E  26      -4.488   4.810   5.436  1.00 74.02           H  
ATOM   4102  CD  LYS E  26      -3.544   6.183   6.800  1.00 74.02           C  
ATOM   4103  HD2 LYS E  26      -2.757   6.937   6.773  1.00 74.02           H  
ATOM   4104  HD3 LYS E  26      -4.489   6.635   7.102  1.00 74.02           H  
ATOM   4105  CE  LYS E  26      -3.151   5.058   7.775  1.00 74.02           C  
ATOM   4106  HE2 LYS E  26      -2.324   4.503   7.332  1.00 74.02           H  
ATOM   4107  HE3 LYS E  26      -3.986   4.361   7.845  1.00 74.02           H  
ATOM   4108  NZ  LYS E  26      -2.743   5.483   9.142  1.00 74.02           N  
ATOM   4109  HZ1 LYS E  26      -3.502   5.877   9.680  1.00 74.02           H  
ATOM   4110  HZ2 LYS E  26      -2.390   4.688   9.654  1.00 74.02           H  
ATOM   4111  HZ3 LYS E  26      -1.914   6.059   9.171  1.00 74.02           H  
ATOM   4112  N   LYS E  27      -4.230   7.494   1.135  1.00 73.61           N  
ATOM   4113  H   LYS E  27      -3.279   7.766   1.342  1.00 73.61           H  
ATOM   4114  CA  LYS E  27      -4.957   8.170   0.045  1.00 73.61           C  
ATOM   4115  HA  LYS E  27      -5.988   8.373   0.337  1.00 73.61           H  
ATOM   4116  C   LYS E  27      -5.030   7.328  -1.217  1.00 73.61           C  
ATOM   4117  CB  LYS E  27      -4.277   9.489  -0.284  1.00 73.61           C  
ATOM   4118  HB2 LYS E  27      -4.704   9.900  -1.199  1.00 73.61           H  
ATOM   4119  HB3 LYS E  27      -3.214   9.313  -0.448  1.00 73.61           H  
ATOM   4120  O   LYS E  27      -6.087   7.282  -1.840  1.00 73.61           O  
ATOM   4121  CG  LYS E  27      -4.482  10.497   0.837  1.00 73.61           C  
ATOM   4122  HG2 LYS E  27      -5.522  10.823   0.841  1.00 73.61           H  
ATOM   4123  HG3 LYS E  27      -4.266  10.064   1.814  1.00 73.61           H  
ATOM   4124  CD  LYS E  27      -3.542  11.661   0.552  1.00 73.61           C  
ATOM   4125  HD2 LYS E  27      -3.890  12.163  -0.350  1.00 73.61           H  
ATOM   4126  HD3 LYS E  27      -2.525  11.301   0.394  1.00 73.61           H  
ATOM   4127  CE  LYS E  27      -3.533  12.603   1.741  1.00 73.61           C  
ATOM   4128  HE2 LYS E  27      -2.684  12.363   2.382  1.00 73.61           H  
ATOM   4129  HE3 LYS E  27      -4.452  12.446   2.307  1.00 73.61           H  
ATOM   4130  NZ  LYS E  27      -3.488  13.983   1.244  1.00 73.61           N  
ATOM   4131  HZ1 LYS E  27      -2.722  14.106   0.596  1.00 73.61           H  
ATOM   4132  HZ2 LYS E  27      -3.486  14.626   2.023  1.00 73.61           H  
ATOM   4133  HZ3 LYS E  27      -4.368  14.129   0.770  1.00 73.61           H  
ATOM   4134  N   LYS E  28      -3.936   6.659  -1.582  1.00 73.20           N  
ATOM   4135  H   LYS E  28      -3.111   6.750  -1.008  1.00 73.20           H  
ATOM   4136  CA  LYS E  28      -3.903   5.689  -2.684  1.00 73.20           C  
ATOM   4137  HA  LYS E  28      -4.114   6.168  -3.640  1.00 73.20           H  
ATOM   4138  C   LYS E  28      -4.964   4.618  -2.510  1.00 73.20           C  
ATOM   4139  CB  LYS E  28      -2.536   5.005  -2.724  1.00 73.20           C  
ATOM   4140  HB2 LYS E  28      -2.653   3.982  -3.081  1.00 73.20           H  
ATOM   4141  HB3 LYS E  28      -2.098   4.961  -1.727  1.00 73.20           H  
ATOM   4142  O   LYS E  28      -5.813   4.461  -3.381  1.00 73.20           O  
ATOM   4143  CG  LYS E  28      -1.585   5.713  -3.664  1.00 73.20           C  
ATOM   4144  HG2 LYS E  28      -1.977   5.608  -4.676  1.00 73.20           H  
ATOM   4145  HG3 LYS E  28      -1.453   6.752  -3.360  1.00 73.20           H  
ATOM   4146  CD  LYS E  28      -0.259   4.990  -3.606  1.00 73.20           C  
ATOM   4147  HD2 LYS E  28       0.137   5.091  -2.596  1.00 73.20           H  
ATOM   4148  HD3 LYS E  28      -0.409   3.928  -3.800  1.00 73.20           H  
ATOM   4149  CE  LYS E  28       0.717   5.534  -4.636  1.00 73.20           C  
ATOM   4150  HE2 LYS E  28       0.628   6.620  -4.675  1.00 73.20           H  
ATOM   4151  HE3 LYS E  28       0.475   5.126  -5.618  1.00 73.20           H  
ATOM   4152  NZ  LYS E  28       2.067   5.128  -4.193  1.00 73.20           N  
ATOM   4153  HZ1 LYS E  28       2.803   5.439  -4.810  1.00 73.20           H  
ATOM   4154  HZ2 LYS E  28       2.206   5.573  -3.296  1.00 73.20           H  
ATOM   4155  HZ3 LYS E  28       2.110   4.134  -4.020  1.00 73.20           H  
ATOM   4156  N   LYS E  29      -4.971   3.955  -1.353  1.00 71.27           N  
ATOM   4157  H   LYS E  29      -4.206   4.115  -0.713  1.00 71.27           H  
ATOM   4158  CA  LYS E  29      -5.935   2.892  -1.052  1.00 71.27           C  
ATOM   4159  HA  LYS E  29      -5.842   2.096  -1.791  1.00 71.27           H  
ATOM   4160  C   LYS E  29      -7.377   3.370  -1.117  1.00 71.27           C  
ATOM   4161  CB  LYS E  29      -5.648   2.322   0.335  1.00 71.27           C  
ATOM   4162  HB2 LYS E  29      -6.487   1.694   0.633  1.00 71.27           H  
ATOM   4163  HB3 LYS E  29      -5.540   3.128   1.060  1.00 71.27           H  
ATOM   4164  O   LYS E  29      -8.236   2.679  -1.655  1.00 71.27           O  
ATOM   4165  CG  LYS E  29      -4.388   1.462   0.315  1.00 71.27           C  
ATOM   4166  HG2 LYS E  29      -4.486   0.688  -0.446  1.00 71.27           H  
ATOM   4167  HG3 LYS E  29      -3.513   2.073   0.094  1.00 71.27           H  
ATOM   4168  CD  LYS E  29      -4.231   0.808   1.683  1.00 71.27           C  
ATOM   4169  HD2 LYS E  29      -5.093   0.180   1.906  1.00 71.27           H  
ATOM   4170  HD3 LYS E  29      -4.117   1.575   2.449  1.00 71.27           H  
ATOM   4171  CE  LYS E  29      -2.984  -0.049   1.629  1.00 71.27           C  
ATOM   4172  HE2 LYS E  29      -3.083  -0.806   0.851  1.00 71.27           H  
ATOM   4173  HE3 LYS E  29      -2.142   0.588   1.357  1.00 71.27           H  
ATOM   4174  NZ  LYS E  29      -2.722  -0.686   2.933  1.00 71.27           N  
ATOM   4175  HZ1 LYS E  29      -1.754  -0.973   2.891  1.00 71.27           H  
ATOM   4176  HZ2 LYS E  29      -2.774  -0.001   3.672  1.00 71.27           H  
ATOM   4177  HZ3 LYS E  29      -3.371  -1.441   3.103  1.00 71.27           H  
ATOM   4178  N   LYS E  30      -7.659   4.565  -0.592  1.00 70.65           N  
ATOM   4179  H   LYS E  30      -6.914   5.072  -0.135  1.00 70.65           H  
ATOM   4180  CA  LYS E  30      -9.005   5.145  -0.669  1.00 70.65           C  
ATOM   4181  HA  LYS E  30      -9.722   4.406  -0.313  1.00 70.65           H  
ATOM   4182  C   LYS E  30      -9.439   5.420  -2.114  1.00 70.65           C  
ATOM   4183  CB  LYS E  30      -9.103   6.393   0.213  1.00 70.65           C  
ATOM   4184  HB2 LYS E  30      -9.782   7.092  -0.275  1.00 70.65           H  
ATOM   4185  HB3 LYS E  30      -8.139   6.897   0.277  1.00 70.65           H  
ATOM   4186  O   LYS E  30     -10.532   4.996  -2.492  1.00 70.65           O  
ATOM   4187  CG  LYS E  30      -9.635   6.070   1.625  1.00 70.65           C  
ATOM   4188  HG2 LYS E  30     -10.382   5.278   1.574  1.00 70.65           H  
ATOM   4189  HG3 LYS E  30      -8.807   5.701   2.232  1.00 70.65           H  
ATOM   4190  CD  LYS E  30     -10.313   7.316   2.226  1.00 70.65           C  
ATOM   4191  HD2 LYS E  30     -11.269   7.396   1.708  1.00 70.65           H  
ATOM   4192  HD3 LYS E  30      -9.715   8.192   1.975  1.00 70.65           H  
ATOM   4193  CE  LYS E  30     -10.624   7.365   3.733  1.00 70.65           C  
ATOM   4194  HE2 LYS E  30      -9.734   7.643   4.298  1.00 70.65           H  
ATOM   4195  HE3 LYS E  30     -10.934   6.389   4.106  1.00 70.65           H  
ATOM   4196  NZ  LYS E  30     -11.663   8.377   4.061  1.00 70.65           N  
ATOM   4197  HZ1 LYS E  30     -11.594   9.234   3.531  1.00 70.65           H  
ATOM   4198  HZ2 LYS E  30     -12.610   8.051   3.933  1.00 70.65           H  
ATOM   4199  HZ3 LYS E  30     -11.573   8.638   5.032  1.00 70.65           H  
ATOM   4200  N   LYS E  31      -8.558   6.005  -2.936  1.00 71.31           N  
ATOM   4201  H   LYS E  31      -7.677   6.311  -2.548  1.00 71.31           H  
ATOM   4202  CA  LYS E  31      -8.801   6.208  -4.374  1.00 71.31           C  
ATOM   4203  HA  LYS E  31      -9.716   6.787  -4.496  1.00 71.31           H  
ATOM   4204  C   LYS E  31      -9.048   4.897  -5.127  1.00 71.31           C  
ATOM   4205  CB  LYS E  31      -7.639   6.966  -5.028  1.00 71.31           C  
ATOM   4206  HB2 LYS E  31      -6.685   6.608  -4.642  1.00 71.31           H  
ATOM   4207  HB3 LYS E  31      -7.666   6.750  -6.096  1.00 71.31           H  
ATOM   4208  O   LYS E  31     -10.020   4.829  -5.873  1.00 71.31           O  
ATOM   4209  CG  LYS E  31      -7.744   8.487  -4.849  1.00 71.31           C  
ATOM   4210  HG2 LYS E  31      -7.552   8.760  -3.811  1.00 71.31           H  
ATOM   4211  HG3 LYS E  31      -8.747   8.810  -5.127  1.00 71.31           H  
ATOM   4212  CD  LYS E  31      -6.726   9.163  -5.776  1.00 71.31           C  
ATOM   4213  HD2 LYS E  31      -6.846   8.740  -6.774  1.00 71.31           H  
ATOM   4214  HD3 LYS E  31      -5.714   8.950  -5.429  1.00 71.31           H  
ATOM   4215  CE  LYS E  31      -6.948  10.675  -5.862  1.00 71.31           C  
ATOM   4216  HE2 LYS E  31      -6.520  11.162  -4.986  1.00 71.31           H  
ATOM   4217  HE3 LYS E  31      -8.023  10.857  -5.855  1.00 71.31           H  
ATOM   4218  NZ  LYS E  31      -6.376  11.207  -7.128  1.00 71.31           N  
ATOM   4219  HZ1 LYS E  31      -6.587  12.187  -7.252  1.00 71.31           H  
ATOM   4220  HZ2 LYS E  31      -5.382  11.049  -7.211  1.00 71.31           H  
ATOM   4221  HZ3 LYS E  31      -6.794  10.735  -7.917  1.00 71.31           H  
ATOM   4222  N   LYS E  32      -8.238   3.857  -4.895  1.00 70.07           N  
ATOM   4223  H   LYS E  32      -7.421   4.002  -4.320  1.00 70.07           H  
ATOM   4224  CA  LYS E  32      -8.461   2.520  -5.478  1.00 70.07           C  
ATOM   4225  HA  LYS E  32      -8.435   2.576  -6.566  1.00 70.07           H  
ATOM   4226  C   LYS E  32      -9.836   1.973  -5.122  1.00 70.07           C  
ATOM   4227  CB  LYS E  32      -7.392   1.524  -5.007  1.00 70.07           C  
ATOM   4228  HB2 LYS E  32      -7.203   1.635  -3.939  1.00 70.07           H  
ATOM   4229  HB3 LYS E  32      -7.765   0.515  -5.181  1.00 70.07           H  
ATOM   4230  O   LYS E  32     -10.637   1.674  -6.003  1.00 70.07           O  
ATOM   4231  CG  LYS E  32      -6.089   1.678  -5.786  1.00 70.07           C  
ATOM   4232  HG2 LYS E  32      -6.318   1.664  -6.852  1.00 70.07           H  
ATOM   4233  HG3 LYS E  32      -5.619   2.629  -5.538  1.00 70.07           H  
ATOM   4234  CD  LYS E  32      -5.135   0.519  -5.460  1.00 70.07           C  
ATOM   4235  HD2 LYS E  32      -5.629  -0.436  -5.640  1.00 70.07           H  
ATOM   4236  HD3 LYS E  32      -4.782   0.574  -4.430  1.00 70.07           H  
ATOM   4237  CE  LYS E  32      -3.986   0.688  -6.431  1.00 70.07           C  
ATOM   4238  HE2 LYS E  32      -4.432   0.810  -7.418  1.00 70.07           H  
ATOM   4239  HE3 LYS E  32      -3.448   1.614  -6.228  1.00 70.07           H  
ATOM   4240  NZ  LYS E  32      -3.032  -0.434  -6.535  1.00 70.07           N  
ATOM   4241  HZ1 LYS E  32      -3.472  -1.280  -6.869  1.00 70.07           H  
ATOM   4242  HZ2 LYS E  32      -2.526  -0.642  -5.686  1.00 70.07           H  
ATOM   4243  HZ3 LYS E  32      -2.371  -0.169  -7.251  1.00 70.07           H  
ATOM   4244  N   LYS E  33     -10.173   1.953  -3.827  1.00 69.25           N  
ATOM   4245  H   LYS E  33      -9.453   2.167  -3.152  1.00 69.25           H  
ATOM   4246  CA  LYS E  33     -11.489   1.483  -3.369  1.00 69.25           C  
ATOM   4247  HA  LYS E  33     -11.610   0.449  -3.692  1.00 69.25           H  
ATOM   4248  C   LYS E  33     -12.646   2.257  -4.010  1.00 69.25           C  
ATOM   4249  CB  LYS E  33     -11.594   1.543  -1.838  1.00 69.25           C  
ATOM   4250  HB2 LYS E  33     -11.210   2.498  -1.479  1.00 69.25           H  
ATOM   4251  HB3 LYS E  33     -12.651   1.471  -1.583  1.00 69.25           H  
ATOM   4252  O   LYS E  33     -13.693   1.668  -4.252  1.00 69.25           O  
ATOM   4253  CG  LYS E  33     -10.882   0.388  -1.115  1.00 69.25           C  
ATOM   4254  HG2 LYS E  33     -11.249  -0.559  -1.510  1.00 69.25           H  
ATOM   4255  HG3 LYS E  33      -9.808   0.448  -1.295  1.00 69.25           H  
ATOM   4256  CD  LYS E  33     -11.159   0.443   0.401  1.00 69.25           C  
ATOM   4257  HD2 LYS E  33     -10.753   1.372   0.801  1.00 69.25           H  
ATOM   4258  HD3 LYS E  33     -12.235   0.415   0.568  1.00 69.25           H  
ATOM   4259  CE  LYS E  33     -10.518  -0.749   1.129  1.00 69.25           C  
ATOM   4260  HE2 LYS E  33     -10.920  -1.670   0.707  1.00 69.25           H  
ATOM   4261  HE3 LYS E  33      -9.449  -0.747   0.917  1.00 69.25           H  
ATOM   4262  NZ  LYS E  33     -10.743  -0.721   2.606  1.00 69.25           N  
ATOM   4263  HZ1 LYS E  33     -10.287  -1.507   3.046  1.00 69.25           H  
ATOM   4264  HZ2 LYS E  33     -10.363   0.108   3.040  1.00 69.25           H  
ATOM   4265  HZ3 LYS E  33     -11.723  -0.781   2.845  1.00 69.25           H  
ATOM   4266  N   LYS E  34     -12.506   3.566  -4.245  1.00 69.48           N  
ATOM   4267  H   LYS E  34     -11.626   4.001  -4.007  1.00 69.48           H  
ATOM   4268  CA  LYS E  34     -13.528   4.373  -4.937  1.00 69.48           C  
ATOM   4269  HA  LYS E  34     -14.501   4.267  -4.458  1.00 69.48           H  
ATOM   4270  C   LYS E  34     -13.738   3.949  -6.378  1.00 69.48           C  
ATOM   4271  CB  LYS E  34     -13.124   5.847  -4.959  1.00 69.48           C  
ATOM   4272  HB2 LYS E  34     -13.637   6.335  -5.788  1.00 69.48           H  
ATOM   4273  HB3 LYS E  34     -12.050   5.969  -5.100  1.00 69.48           H  
ATOM   4274  O   LYS E  34     -14.869   3.738  -6.805  1.00 69.48           O  
ATOM   4275  CG  LYS E  34     -13.554   6.527  -3.682  1.00 69.48           C  
ATOM   4276  HG2 LYS E  34     -14.610   6.299  -3.540  1.00 69.48           H  
ATOM   4277  HG3 LYS E  34     -12.986   6.150  -2.831  1.00 69.48           H  
ATOM   4278  CD  LYS E  34     -13.350   8.033  -3.830  1.00 69.48           C  
ATOM   4279  HD2 LYS E  34     -12.310   8.290  -3.632  1.00 69.48           H  
ATOM   4280  HD3 LYS E  34     -13.667   8.392  -4.809  1.00 69.48           H  
ATOM   4281  CE  LYS E  34     -14.253   8.605  -2.778  1.00 69.48           C  
ATOM   4282  HE2 LYS E  34     -15.297   8.417  -3.031  1.00 69.48           H  
ATOM   4283  HE3 LYS E  34     -14.056   8.046  -1.863  1.00 69.48           H  
ATOM   4284  NZ  LYS E  34     -14.023  10.031  -2.483  1.00 69.48           N  
ATOM   4285  HZ1 LYS E  34     -14.482  10.151  -1.591  1.00 69.48           H  
ATOM   4286  HZ2 LYS E  34     -13.045  10.195  -2.295  1.00 69.48           H  
ATOM   4287  HZ3 LYS E  34     -14.450  10.658  -3.149  1.00 69.48           H  
ATOM   4288  N   LYS E  35     -12.648   3.833  -7.126  1.00 69.23           N  
ATOM   4289  H   LYS E  35     -11.744   4.006  -6.710  1.00 69.23           H  
ATOM   4290  CA  LYS E  35     -12.709   3.463  -8.535  1.00 69.23           C  
ATOM   4291  HA  LYS E  35     -13.330   4.161  -9.097  1.00 69.23           H  
ATOM   4292  C   LYS E  35     -13.311   2.077  -8.735  1.00 69.23           C  
ATOM   4293  CB  LYS E  35     -11.311   3.486  -9.103  1.00 69.23           C  
ATOM   4294  HB2 LYS E  35     -10.655   2.892  -8.467  1.00 69.23           H  
ATOM   4295  HB3 LYS E  35     -11.398   3.003 -10.076  1.00 69.23           H  
ATOM   4296  O   LYS E  35     -14.233   1.931  -9.535  1.00 69.23           O  
ATOM   4297  CG  LYS E  35     -10.749   4.895  -9.322  1.00 69.23           C  
ATOM   4298  HG2 LYS E  35     -11.178   5.309 -10.235  1.00 69.23           H  
ATOM   4299  HG3 LYS E  35     -11.014   5.546  -8.489  1.00 69.23           H  
ATOM   4300  CD  LYS E  35      -9.220   4.817  -9.411  1.00 69.23           C  
ATOM   4301  HD2 LYS E  35      -8.908   3.774  -9.459  1.00 69.23           H  
ATOM   4302  HD3 LYS E  35      -8.789   5.229  -8.498  1.00 69.23           H  
ATOM   4303  CE  LYS E  35      -8.650   5.564 -10.608  1.00 69.23           C  
ATOM   4304  HE2 LYS E  35      -8.131   6.465 -10.282  1.00 69.23           H  
ATOM   4305  HE3 LYS E  35      -9.460   5.843 -11.281  1.00 69.23           H  
ATOM   4306  NZ  LYS E  35      -7.734   4.659 -11.335  1.00 69.23           N  
ATOM   4307  HZ1 LYS E  35      -8.308   3.966 -11.793  1.00 69.23           H  
ATOM   4308  HZ2 LYS E  35      -7.195   5.119 -12.054  1.00 69.23           H  
ATOM   4309  HZ3 LYS E  35      -7.106   4.146 -10.732  1.00 69.23           H  
ATOM   4310  N   LYS E  36     -12.922   1.107  -7.900  1.00 68.57           N  
ATOM   4311  H   LYS E  36     -12.094   1.269  -7.346  1.00 68.57           H  
ATOM   4312  CA  LYS E  36     -13.545  -0.223  -7.888  1.00 68.57           C  
ATOM   4313  HA  LYS E  36     -13.377  -0.699  -8.854  1.00 68.57           H  
ATOM   4314  C   LYS E  36     -15.055  -0.158  -7.688  1.00 68.57           C  
ATOM   4315  CB  LYS E  36     -12.918  -1.103  -6.807  1.00 68.57           C  
ATOM   4316  HB2 LYS E  36     -13.518  -2.010  -6.729  1.00 68.57           H  
ATOM   4317  HB3 LYS E  36     -12.933  -0.592  -5.845  1.00 68.57           H  
ATOM   4318  O   LYS E  36     -15.804  -0.783  -8.433  1.00 68.57           O  
ATOM   4319  CG  LYS E  36     -11.485  -1.506  -7.160  1.00 68.57           C  
ATOM   4320  HG2 LYS E  36     -10.813  -0.655  -7.044  1.00 68.57           H  
ATOM   4321  HG3 LYS E  36     -11.440  -1.837  -8.197  1.00 68.57           H  
ATOM   4322  CD  LYS E  36     -11.055  -2.634  -6.222  1.00 68.57           C  
ATOM   4323  HD2 LYS E  36     -11.090  -2.285  -5.190  1.00 68.57           H  
ATOM   4324  HD3 LYS E  36     -11.737  -3.474  -6.347  1.00 68.57           H  
ATOM   4325  CE  LYS E  36      -9.643  -3.098  -6.546  1.00 68.57           C  
ATOM   4326  HE2 LYS E  36      -9.597  -3.367  -7.601  1.00 68.57           H  
ATOM   4327  HE3 LYS E  36      -8.946  -2.280  -6.365  1.00 68.57           H  
ATOM   4328  NZ  LYS E  36      -9.310  -4.258  -5.694  1.00 68.57           N  
ATOM   4329  HZ1 LYS E  36      -9.953  -5.011  -5.892  1.00 68.57           H  
ATOM   4330  HZ2 LYS E  36      -9.375  -4.026  -4.713  1.00 68.57           H  
ATOM   4331  HZ3 LYS E  36      -8.379  -4.603  -5.881  1.00 68.57           H  
ATOM   4332  N   LYS E  37     -15.544   0.623  -6.718  1.00 69.26           N  
ATOM   4333  H   LYS E  37     -14.896   1.138  -6.140  1.00 69.26           H  
ATOM   4334  CA  LYS E  37     -16.996   0.778  -6.511  1.00 69.26           C  
ATOM   4335  HA  LYS E  37     -17.450  -0.201  -6.354  1.00 69.26           H  
ATOM   4336  C   LYS E  37     -17.705   1.389  -7.711  1.00 69.26           C  
ATOM   4337  CB  LYS E  37     -17.290   1.666  -5.319  1.00 69.26           C  
ATOM   4338  HB2 LYS E  37     -18.338   1.963  -5.363  1.00 69.26           H  
ATOM   4339  HB3 LYS E  37     -16.686   2.571  -5.379  1.00 69.26           H  
ATOM   4340  O   LYS E  37     -18.748   0.869  -8.110  1.00 69.26           O  
ATOM   4341  CG  LYS E  37     -17.050   0.956  -3.994  1.00 69.26           C  
ATOM   4342  HG2 LYS E  37     -17.624   0.032  -3.934  1.00 69.26           H  
ATOM   4343  HG3 LYS E  37     -15.989   0.749  -3.856  1.00 69.26           H  
ATOM   4344  CD  LYS E  37     -17.551   1.950  -2.965  1.00 69.26           C  
ATOM   4345  HD2 LYS E  37     -17.253   2.961  -3.243  1.00 69.26           H  
ATOM   4346  HD3 LYS E  37     -18.641   1.914  -2.946  1.00 69.26           H  
ATOM   4347  CE  LYS E  37     -17.009   1.675  -1.589  1.00 69.26           C  
ATOM   4348  HE2 LYS E  37     -15.919   1.696  -1.609  1.00 69.26           H  
ATOM   4349  HE3 LYS E  37     -17.362   0.702  -1.246  1.00 69.26           H  
ATOM   4350  NZ  LYS E  37     -17.564   2.752  -0.763  1.00 69.26           N  
ATOM   4351  HZ1 LYS E  37     -18.560   2.586  -0.729  1.00 69.26           H  
ATOM   4352  HZ2 LYS E  37     -17.249   2.771   0.196  1.00 69.26           H  
ATOM   4353  HZ3 LYS E  37     -17.493   3.682  -1.150  1.00 69.26           H  
ATOM   4354  N   LYS E  38     -17.131   2.437  -8.305  1.00 69.12           N  
ATOM   4355  H   LYS E  38     -16.304   2.827  -7.877  1.00 69.12           H  
ATOM   4356  CA  LYS E  38     -17.660   3.065  -9.523  1.00 69.12           C  
ATOM   4357  HA  LYS E  38     -18.666   3.439  -9.332  1.00 69.12           H  
ATOM   4358  C   LYS E  38     -17.765   2.067 -10.672  1.00 69.12           C  
ATOM   4359  CB  LYS E  38     -16.765   4.233  -9.934  1.00 69.12           C  
ATOM   4360  HB2 LYS E  38     -16.957   4.476 -10.979  1.00 69.12           H  
ATOM   4361  HB3 LYS E  38     -15.717   3.948  -9.843  1.00 69.12           H  
ATOM   4362  O   LYS E  38     -18.829   1.973 -11.288  1.00 69.12           O  
ATOM   4363  CG  LYS E  38     -17.040   5.482  -9.100  1.00 69.12           C  
ATOM   4364  HG2 LYS E  38     -17.006   5.250  -8.036  1.00 69.12           H  
ATOM   4365  HG3 LYS E  38     -18.032   5.854  -9.358  1.00 69.12           H  
ATOM   4366  CD  LYS E  38     -15.960   6.515  -9.431  1.00 69.12           C  
ATOM   4367  HD2 LYS E  38     -15.815   6.577 -10.509  1.00 69.12           H  
ATOM   4368  HD3 LYS E  38     -15.025   6.176  -8.986  1.00 69.12           H  
ATOM   4369  CE  LYS E  38     -16.297   7.889  -8.862  1.00 69.12           C  
ATOM   4370  HE2 LYS E  38     -16.984   7.757  -8.027  1.00 69.12           H  
ATOM   4371  HE3 LYS E  38     -15.385   8.362  -8.496  1.00 69.12           H  
ATOM   4372  NZ  LYS E  38     -16.925   8.718  -9.901  1.00 69.12           N  
ATOM   4373  HZ1 LYS E  38     -17.344   9.550  -9.511  1.00 69.12           H  
ATOM   4374  HZ2 LYS E  38     -16.370   8.876 -10.730  1.00 69.12           H  
ATOM   4375  HZ3 LYS E  38     -17.794   8.258 -10.132  1.00 69.12           H  
ATOM   4376  N   LYS E  39     -16.717   1.270 -10.909  1.00 69.75           N  
ATOM   4377  H   LYS E  39     -15.861   1.442 -10.400  1.00 69.75           H  
ATOM   4378  CA  LYS E  39     -16.740   0.172 -11.887  1.00 69.75           C  
ATOM   4379  HA  LYS E  39     -16.945   0.574 -12.879  1.00 69.75           H  
ATOM   4380  C   LYS E  39     -17.859  -0.826 -11.582  1.00 69.75           C  
ATOM   4381  CB  LYS E  39     -15.385  -0.548 -11.929  1.00 69.75           C  
ATOM   4382  HB2 LYS E  39     -15.568  -1.584 -12.213  1.00 69.75           H  
ATOM   4383  HB3 LYS E  39     -14.930  -0.556 -10.939  1.00 69.75           H  
ATOM   4384  O   LYS E  39     -18.691  -1.084 -12.452  1.00 69.75           O  
ATOM   4385  CG  LYS E  39     -14.392   0.038 -12.947  1.00 69.75           C  
ATOM   4386  HG2 LYS E  39     -14.084   1.039 -12.646  1.00 69.75           H  
ATOM   4387  HG3 LYS E  39     -14.853   0.074 -13.934  1.00 69.75           H  
ATOM   4388  CD  LYS E  39     -13.184  -0.908 -12.980  1.00 69.75           C  
ATOM   4389  HD2 LYS E  39     -13.530  -1.926 -13.161  1.00 69.75           H  
ATOM   4390  HD3 LYS E  39     -12.698  -0.888 -12.005  1.00 69.75           H  
ATOM   4391  CE  LYS E  39     -12.144  -0.588 -14.047  1.00 69.75           C  
ATOM   4392  HE2 LYS E  39     -11.774   0.422 -13.869  1.00 69.75           H  
ATOM   4393  HE3 LYS E  39     -12.591  -0.625 -15.040  1.00 69.75           H  
ATOM   4394  NZ  LYS E  39     -11.036  -1.576 -13.943  1.00 69.75           N  
ATOM   4395  HZ1 LYS E  39     -10.196  -1.320 -14.443  1.00 69.75           H  
ATOM   4396  HZ2 LYS E  39     -11.225  -2.461 -14.392  1.00 69.75           H  
ATOM   4397  HZ3 LYS E  39     -10.774  -1.809 -12.995  1.00 69.75           H  
ATOM   4398  N   LYS E  40     -17.970  -1.319 -10.339  1.00 69.55           N  
ATOM   4399  H   LYS E  40     -17.236  -1.097  -9.682  1.00 69.55           H  
ATOM   4400  CA  LYS E  40     -19.050  -2.251  -9.937  1.00 69.55           C  
ATOM   4401  HA  LYS E  40     -18.983  -3.144 -10.558  1.00 69.55           H  
ATOM   4402  C   LYS E  40     -20.448  -1.673 -10.167  1.00 69.55           C  
ATOM   4403  CB  LYS E  40     -18.923  -2.676  -8.464  1.00 69.55           C  
ATOM   4404  HB2 LYS E  40     -19.814  -3.248  -8.205  1.00 69.55           H  
ATOM   4405  HB3 LYS E  40     -18.882  -1.799  -7.817  1.00 69.55           H  
ATOM   4406  O   LYS E  40     -21.355  -2.390 -10.598  1.00 69.55           O  
ATOM   4407  CG  LYS E  40     -17.705  -3.565  -8.205  1.00 69.55           C  
ATOM   4408  HG2 LYS E  40     -17.609  -4.278  -9.024  1.00 69.55           H  
ATOM   4409  HG3 LYS E  40     -16.804  -2.952  -8.197  1.00 69.55           H  
ATOM   4410  CD  LYS E  40     -17.801  -4.314  -6.866  1.00 69.55           C  
ATOM   4411  HD2 LYS E  40     -18.609  -5.043  -6.932  1.00 69.55           H  
ATOM   4412  HD3 LYS E  40     -17.998  -3.615  -6.052  1.00 69.55           H  
ATOM   4413  CE  LYS E  40     -16.465  -5.026  -6.625  1.00 69.55           C  
ATOM   4414  HE2 LYS E  40     -15.744  -4.315  -6.221  1.00 69.55           H  
ATOM   4415  HE3 LYS E  40     -16.090  -5.335  -7.601  1.00 69.55           H  
ATOM   4416  NZ  LYS E  40     -16.576  -6.227  -5.761  1.00 69.55           N  
ATOM   4417  HZ1 LYS E  40     -15.670  -6.653  -5.632  1.00 69.55           H  
ATOM   4418  HZ2 LYS E  40     -17.081  -6.936  -6.274  1.00 69.55           H  
ATOM   4419  HZ3 LYS E  40     -17.020  -6.053  -4.871  1.00 69.55           H  
ATOM   4420  N   LYS E  41     -20.649  -0.386  -9.878  1.00 69.22           N  
ATOM   4421  H   LYS E  41     -19.877   0.130  -9.481  1.00 69.22           H  
ATOM   4422  CA  LYS E  41     -21.919   0.317 -10.112  1.00 69.22           C  
ATOM   4423  HA  LYS E  41     -22.744  -0.240  -9.670  1.00 69.22           H  
ATOM   4424  C   LYS E  41     -22.243   0.439 -11.600  1.00 69.22           C  
ATOM   4425  CB  LYS E  41     -21.863   1.700  -9.458  1.00 69.22           C  
ATOM   4426  HB2 LYS E  41     -22.591   2.343  -9.952  1.00 69.22           H  
ATOM   4427  HB3 LYS E  41     -20.878   2.145  -9.598  1.00 69.22           H  
ATOM   4428  O   LYS E  41     -23.346   0.072 -12.018  1.00 69.22           O  
ATOM   4429  CG  LYS E  41     -22.206   1.647  -7.965  1.00 69.22           C  
ATOM   4430  HG2 LYS E  41     -23.216   1.257  -7.844  1.00 69.22           H  
ATOM   4431  HG3 LYS E  41     -21.502   1.007  -7.433  1.00 69.22           H  
ATOM   4432  CD  LYS E  41     -22.133   3.070  -7.411  1.00 69.22           C  
ATOM   4433  HD2 LYS E  41     -22.660   3.740  -8.090  1.00 69.22           H  
ATOM   4434  HD3 LYS E  41     -21.094   3.396  -7.368  1.00 69.22           H  
ATOM   4435  CE  LYS E  41     -22.750   3.166  -6.022  1.00 69.22           C  
ATOM   4436  HE2 LYS E  41     -23.637   2.534  -5.969  1.00 69.22           H  
ATOM   4437  HE3 LYS E  41     -22.021   2.812  -5.293  1.00 69.22           H  
ATOM   4438  NZ  LYS E  41     -23.113   4.562  -5.714  1.00 69.22           N  
ATOM   4439  HZ1 LYS E  41     -22.349   5.208  -5.853  1.00 69.22           H  
ATOM   4440  HZ2 LYS E  41     -23.314   4.666  -4.730  1.00 69.22           H  
ATOM   4441  HZ3 LYS E  41     -23.935   4.905  -6.191  1.00 69.22           H  
ATOM   4442  N   LYS E  42     -21.277   0.859 -12.425  1.00 69.31           N  
ATOM   4443  H   LYS E  42     -20.397   1.139 -12.017  1.00 69.31           H  
ATOM   4444  CA  LYS E  42     -21.428   0.915 -13.891  1.00 69.31           C  
ATOM   4445  HA  LYS E  42     -22.261   1.572 -14.140  1.00 69.31           H  
ATOM   4446  C   LYS E  42     -21.770  -0.450 -14.486  1.00 69.31           C  
ATOM   4447  CB  LYS E  42     -20.153   1.468 -14.536  1.00 69.31           C  
ATOM   4448  HB2 LYS E  42     -20.076   1.081 -15.552  1.00 69.31           H  
ATOM   4449  HB3 LYS E  42     -19.279   1.120 -13.985  1.00 69.31           H  
ATOM   4450  O   LYS E  42     -22.750  -0.544 -15.228  1.00 69.31           O  
ATOM   4451  CG  LYS E  42     -20.153   3.001 -14.618  1.00 69.31           C  
ATOM   4452  HG2 LYS E  42     -20.263   3.430 -13.623  1.00 69.31           H  
ATOM   4453  HG3 LYS E  42     -20.969   3.337 -15.258  1.00 69.31           H  
ATOM   4454  CD  LYS E  42     -18.813   3.423 -15.220  1.00 69.31           C  
ATOM   4455  HD2 LYS E  42     -18.043   3.109 -14.514  1.00 69.31           H  
ATOM   4456  HD3 LYS E  42     -18.646   2.898 -16.160  1.00 69.31           H  
ATOM   4457  CE  LYS E  42     -18.662   4.924 -15.463  1.00 69.31           C  
ATOM   4458  HE2 LYS E  42     -19.361   5.243 -16.236  1.00 69.31           H  
ATOM   4459  HE3 LYS E  42     -18.882   5.450 -14.534  1.00 69.31           H  
ATOM   4460  NZ  LYS E  42     -17.266   5.201 -15.880  1.00 69.31           N  
ATOM   4461  HZ1 LYS E  42     -16.605   4.686 -15.317  1.00 69.31           H  
ATOM   4462  HZ2 LYS E  42     -16.995   6.173 -15.921  1.00 69.31           H  
ATOM   4463  HZ3 LYS E  42     -17.004   4.766 -16.753  1.00 69.31           H  
ATOM   4464  N   LYS E  43     -21.053  -1.503 -14.091  1.00 69.70           N  
ATOM   4465  H   LYS E  43     -20.230  -1.324 -13.533  1.00 69.70           H  
ATOM   4466  CA  LYS E  43     -21.320  -2.901 -14.472  1.00 69.70           C  
ATOM   4467  HA  LYS E  43     -21.220  -3.027 -15.550  1.00 69.70           H  
ATOM   4468  C   LYS E  43     -22.744  -3.337 -14.111  1.00 69.70           C  
ATOM   4469  CB  LYS E  43     -20.258  -3.789 -13.802  1.00 69.70           C  
ATOM   4470  HB2 LYS E  43     -20.078  -3.443 -12.784  1.00 69.70           H  
ATOM   4471  HB3 LYS E  43     -20.639  -4.807 -13.724  1.00 69.70           H  
ATOM   4472  O   LYS E  43     -23.533  -3.721 -14.978  1.00 69.70           O  
ATOM   4473  CG  LYS E  43     -18.929  -3.796 -14.586  1.00 69.70           C  
ATOM   4474  HG2 LYS E  43     -18.582  -2.770 -14.710  1.00 69.70           H  
ATOM   4475  HG3 LYS E  43     -19.084  -4.230 -15.574  1.00 69.70           H  
ATOM   4476  CD  LYS E  43     -17.848  -4.593 -13.835  1.00 69.70           C  
ATOM   4477  HD2 LYS E  43     -18.155  -5.633 -13.724  1.00 69.70           H  
ATOM   4478  HD3 LYS E  43     -17.757  -4.184 -12.829  1.00 69.70           H  
ATOM   4479  CE  LYS E  43     -16.460  -4.497 -14.492  1.00 69.70           C  
ATOM   4480  HE2 LYS E  43     -16.536  -3.913 -15.409  1.00 69.70           H  
ATOM   4481  HE3 LYS E  43     -15.794  -3.955 -13.820  1.00 69.70           H  
ATOM   4482  NZ  LYS E  43     -15.846  -5.803 -14.815  1.00 69.70           N  
ATOM   4483  HZ1 LYS E  43     -16.169  -6.071 -15.734  1.00 69.70           H  
ATOM   4484  HZ2 LYS E  43     -14.850  -5.740 -14.974  1.00 69.70           H  
ATOM   4485  HZ3 LYS E  43     -15.994  -6.532 -14.133  1.00 69.70           H  
ATOM   4486  N   LYS E  44     -23.170  -3.128 -12.857  1.00 70.41           N  
ATOM   4487  H   LYS E  44     -22.485  -2.813 -12.185  1.00 70.41           H  
ATOM   4488  CA  LYS E  44     -24.556  -3.404 -12.418  1.00 70.41           C  
ATOM   4489  HA  LYS E  44     -24.767  -4.458 -12.601  1.00 70.41           H  
ATOM   4490  C   LYS E  44     -25.613  -2.629 -13.203  1.00 70.41           C  
ATOM   4491  CB  LYS E  44     -24.711  -3.100 -10.923  1.00 70.41           C  
ATOM   4492  HB2 LYS E  44     -25.759  -2.892 -10.703  1.00 70.41           H  
ATOM   4493  HB3 LYS E  44     -24.127  -2.219 -10.656  1.00 70.41           H  
ATOM   4494  O   LYS E  44     -26.697  -3.160 -13.459  1.00 70.41           O  
ATOM   4495  CG  LYS E  44     -24.282  -4.303 -10.083  1.00 70.41           C  
ATOM   4496  HG2 LYS E  44     -23.244  -4.549 -10.306  1.00 70.41           H  
ATOM   4497  HG3 LYS E  44     -24.910  -5.158 -10.334  1.00 70.41           H  
ATOM   4498  CD  LYS E  44     -24.420  -3.992  -8.592  1.00 70.41           C  
ATOM   4499  HD2 LYS E  44     -23.746  -3.172  -8.346  1.00 70.41           H  
ATOM   4500  HD3 LYS E  44     -25.446  -3.704  -8.360  1.00 70.41           H  
ATOM   4501  CE  LYS E  44     -24.032  -5.246  -7.806  1.00 70.41           C  
ATOM   4502  HE2 LYS E  44     -24.775  -6.025  -7.977  1.00 70.41           H  
ATOM   4503  HE3 LYS E  44     -23.085  -5.610  -8.204  1.00 70.41           H  
ATOM   4504  NZ  LYS E  44     -23.879  -4.962  -6.360  1.00 70.41           N  
ATOM   4505  HZ1 LYS E  44     -23.163  -4.261  -6.235  1.00 70.41           H  
ATOM   4506  HZ2 LYS E  44     -24.744  -4.632  -5.955  1.00 70.41           H  
ATOM   4507  HZ3 LYS E  44     -23.569  -5.796  -5.883  1.00 70.41           H  
ATOM   4508  N   LYS E  45     -25.344  -1.378 -13.573  1.00 69.35           N  
ATOM   4509  H   LYS E  45     -24.470  -0.975 -13.267  1.00 69.35           H  
ATOM   4510  CA  LYS E  45     -26.252  -0.578 -14.406  1.00 69.35           C  
ATOM   4511  HA  LYS E  45     -27.265  -0.648 -14.009  1.00 69.35           H  
ATOM   4512  C   LYS E  45     -26.326  -1.066 -15.845  1.00 69.35           C  
ATOM   4513  CB  LYS E  45     -25.808   0.877 -14.404  1.00 69.35           C  
ATOM   4514  HB2 LYS E  45     -24.724   0.933 -14.310  1.00 69.35           H  
ATOM   4515  HB3 LYS E  45     -26.082   1.331 -15.357  1.00 69.35           H  
ATOM   4516  O   LYS E  45     -27.432  -1.091 -16.383  1.00 69.35           O  
ATOM   4517  CG  LYS E  45     -26.478   1.678 -13.290  1.00 69.35           C  
ATOM   4518  HG2 LYS E  45     -27.556   1.715 -13.447  1.00 69.35           H  
ATOM   4519  HG3 LYS E  45     -26.248   1.252 -12.313  1.00 69.35           H  
ATOM   4520  CD  LYS E  45     -25.876   3.067 -13.412  1.00 69.35           C  
ATOM   4521  HD2 LYS E  45     -25.938   3.419 -14.441  1.00 69.35           H  
ATOM   4522  HD3 LYS E  45     -24.824   2.984 -13.135  1.00 69.35           H  
ATOM   4523  CE  LYS E  45     -26.536   4.088 -12.512  1.00 69.35           C  
ATOM   4524  HE2 LYS E  45     -26.598   3.665 -11.510  1.00 69.35           H  
ATOM   4525  HE3 LYS E  45     -27.535   4.322 -12.881  1.00 69.35           H  
ATOM   4526  NZ  LYS E  45     -25.630   5.252 -12.532  1.00 69.35           N  
ATOM   4527  HZ1 LYS E  45     -24.717   4.873 -12.324  1.00 69.35           H  
ATOM   4528  HZ2 LYS E  45     -25.524   5.738 -13.411  1.00 69.35           H  
ATOM   4529  HZ3 LYS E  45     -25.612   5.815 -11.694  1.00 69.35           H  
ATOM   4530  N   LYS E  46     -25.198  -1.438 -16.457  1.00 70.02           N  
ATOM   4531  H   LYS E  46     -24.325  -1.346 -15.957  1.00 70.02           H  
ATOM   4532  CA  LYS E  46     -25.169  -2.048 -17.795  1.00 70.02           C  
ATOM   4533  HA  LYS E  46     -25.649  -1.392 -18.522  1.00 70.02           H  
ATOM   4534  C   LYS E  46     -25.960  -3.351 -17.806  1.00 70.02           C  
ATOM   4535  CB  LYS E  46     -23.729  -2.314 -18.249  1.00 70.02           C  
ATOM   4536  HB2 LYS E  46     -23.150  -2.720 -17.420  1.00 70.02           H  
ATOM   4537  HB3 LYS E  46     -23.756  -3.073 -19.031  1.00 70.02           H  
ATOM   4538  O   LYS E  46     -26.870  -3.487 -18.618  1.00 70.02           O  
ATOM   4539  CG  LYS E  46     -23.015  -1.084 -18.826  1.00 70.02           C  
ATOM   4540  HG2 LYS E  46     -23.580  -0.682 -19.667  1.00 70.02           H  
ATOM   4541  HG3 LYS E  46     -22.905  -0.320 -18.056  1.00 70.02           H  
ATOM   4542  CD  LYS E  46     -21.634  -1.550 -19.303  1.00 70.02           C  
ATOM   4543  HD2 LYS E  46     -21.756  -2.318 -20.067  1.00 70.02           H  
ATOM   4544  HD3 LYS E  46     -21.105  -1.997 -18.462  1.00 70.02           H  
ATOM   4545  CE  LYS E  46     -20.763  -0.439 -19.880  1.00 70.02           C  
ATOM   4546  HE2 LYS E  46     -21.245  -0.035 -20.770  1.00 70.02           H  
ATOM   4547  HE3 LYS E  46     -20.652   0.365 -19.152  1.00 70.02           H  
ATOM   4548  NZ  LYS E  46     -19.426  -0.993 -20.220  1.00 70.02           N  
ATOM   4549  HZ1 LYS E  46     -19.495  -1.710 -20.928  1.00 70.02           H  
ATOM   4550  HZ2 LYS E  46     -18.792  -0.301 -20.593  1.00 70.02           H  
ATOM   4551  HZ3 LYS E  46     -18.958  -1.421 -19.435  1.00 70.02           H  
ATOM   4552  N   LYS E  47     -25.730  -4.234 -16.829  1.00 70.16           N  
ATOM   4553  H   LYS E  47     -24.920  -4.089 -16.244  1.00 70.16           H  
ATOM   4554  CA  LYS E  47     -26.509  -5.472 -16.665  1.00 70.16           C  
ATOM   4555  HA  LYS E  47     -26.413  -6.085 -17.562  1.00 70.16           H  
ATOM   4556  C   LYS E  47     -27.998  -5.240 -16.477  1.00 70.16           C  
ATOM   4557  CB  LYS E  47     -25.998  -6.261 -15.467  1.00 70.16           C  
ATOM   4558  HB2 LYS E  47     -25.832  -5.593 -14.622  1.00 70.16           H  
ATOM   4559  HB3 LYS E  47     -26.750  -6.997 -15.184  1.00 70.16           H  
ATOM   4560  O   LYS E  47     -28.792  -5.963 -17.044  1.00 70.16           O  
ATOM   4561  CG  LYS E  47     -24.714  -7.008 -15.810  1.00 70.16           C  
ATOM   4562  HG2 LYS E  47     -24.889  -7.689 -16.643  1.00 70.16           H  
ATOM   4563  HG3 LYS E  47     -23.921  -6.306 -16.069  1.00 70.16           H  
ATOM   4564  CD  LYS E  47     -24.323  -7.798 -14.571  1.00 70.16           C  
ATOM   4565  HD2 LYS E  47     -24.124  -7.110 -13.749  1.00 70.16           H  
ATOM   4566  HD3 LYS E  47     -25.136  -8.471 -14.298  1.00 70.16           H  
ATOM   4567  CE  LYS E  47     -23.067  -8.595 -14.859  1.00 70.16           C  
ATOM   4568  HE2 LYS E  47     -22.275  -7.898 -15.132  1.00 70.16           H  
ATOM   4569  HE3 LYS E  47     -23.240  -9.240 -15.721  1.00 70.16           H  
ATOM   4570  NZ  LYS E  47     -22.686  -9.352 -13.648  1.00 70.16           N  
ATOM   4571  HZ1 LYS E  47     -22.354  -8.682 -12.969  1.00 70.16           H  
ATOM   4572  HZ2 LYS E  47     -23.464  -9.908 -13.324  1.00 70.16           H  
ATOM   4573  HZ3 LYS E  47     -21.867  -9.920 -13.814  1.00 70.16           H  
ATOM   4574  N   LYS E  48     -28.393  -4.224 -15.703  1.00 69.32           N  
ATOM   4575  H   LYS E  48     -27.679  -3.721 -15.196  1.00 69.32           H  
ATOM   4576  CA  LYS E  48     -29.811  -3.846 -15.554  1.00 69.32           C  
ATOM   4577  HA  LYS E  48     -30.398  -4.744 -15.363  1.00 69.32           H  
ATOM   4578  C   LYS E  48     -30.429  -3.243 -16.818  1.00 69.32           C  
ATOM   4579  CB  LYS E  48     -29.966  -2.844 -14.402  1.00 69.32           C  
ATOM   4580  HB2 LYS E  48     -30.834  -2.211 -14.590  1.00 69.32           H  
ATOM   4581  HB3 LYS E  48     -29.091  -2.195 -14.365  1.00 69.32           H  
ATOM   4582  O   LYS E  48     -31.649  -3.098 -16.860  1.00 69.32           O  
ATOM   4583  CG  LYS E  48     -30.182  -3.524 -13.049  1.00 69.32           C  
ATOM   4584  HG2 LYS E  48     -29.348  -4.192 -12.835  1.00 69.32           H  
ATOM   4585  HG3 LYS E  48     -31.109  -4.098 -13.072  1.00 69.32           H  
ATOM   4586  CD  LYS E  48     -30.267  -2.440 -11.967  1.00 69.32           C  
ATOM   4587  HD2 LYS E  48     -29.312  -1.915 -11.950  1.00 69.32           H  
ATOM   4588  HD3 LYS E  48     -31.056  -1.730 -12.215  1.00 69.32           H  
ATOM   4589  CE  LYS E  48     -30.533  -3.055 -10.591  1.00 69.32           C  
ATOM   4590  HE2 LYS E  48     -31.565  -3.401 -10.539  1.00 69.32           H  
ATOM   4591  HE3 LYS E  48     -29.892  -3.931 -10.492  1.00 69.32           H  
ATOM   4592  NZ  LYS E  48     -30.217  -2.091  -9.500  1.00 69.32           N  
ATOM   4593  HZ1 LYS E  48     -29.236  -1.850  -9.537  1.00 69.32           H  
ATOM   4594  HZ2 LYS E  48     -30.374  -2.498  -8.589  1.00 69.32           H  
ATOM   4595  HZ3 LYS E  48     -30.719  -1.218  -9.577  1.00 69.32           H  
ATOM   4596  N   LYS E  49     -29.614  -2.746 -17.752  1.00 69.72           N  
ATOM   4597  H   LYS E  49     -28.621  -2.892 -17.637  1.00 69.72           H  
ATOM   4598  CA  LYS E  49     -30.080  -2.196 -19.030  1.00 69.72           C  
ATOM   4599  HA  LYS E  49     -31.083  -1.785 -18.909  1.00 69.72           H  
ATOM   4600  C   LYS E  49     -30.241  -3.277 -20.100  1.00 69.72           C  
ATOM   4601  CB  LYS E  49     -29.131  -1.095 -19.530  1.00 69.72           C  
ATOM   4602  HB2 LYS E  49     -29.170  -1.082 -20.619  1.00 69.72           H  
ATOM   4603  HB3 LYS E  49     -28.106  -1.330 -19.246  1.00 69.72           H  
ATOM   4604  O   LYS E  49     -31.070  -3.063 -20.982  1.00 69.72           O  
ATOM   4605  CG  LYS E  49     -29.496   0.313 -19.038  1.00 69.72           C  
ATOM   4606  HG2 LYS E  49     -30.518   0.548 -19.332  1.00 69.72           H  
ATOM   4607  HG3 LYS E  49     -29.409   0.359 -17.952  1.00 69.72           H  
ATOM   4608  CD  LYS E  49     -28.530   1.319 -19.684  1.00 69.72           C  
ATOM   4609  HD2 LYS E  49     -27.518   1.082 -19.354  1.00 69.72           H  
ATOM   4610  HD3 LYS E  49     -28.570   1.203 -20.767  1.00 69.72           H  
ATOM   4611  CE  LYS E  49     -28.853   2.774 -19.327  1.00 69.72           C  
ATOM   4612  HE2 LYS E  49     -29.845   3.016 -19.711  1.00 69.72           H  
ATOM   4613  HE3 LYS E  49     -28.865   2.865 -18.241  1.00 69.72           H  
ATOM   4614  NZ  LYS E  49     -27.836   3.700 -19.898  1.00 69.72           N  
ATOM   4615  HZ1 LYS E  49     -27.820   3.652 -20.906  1.00 69.72           H  
ATOM   4616  HZ2 LYS E  49     -27.989   4.657 -19.615  1.00 69.72           H  
ATOM   4617  HZ3 LYS E  49     -26.910   3.442 -19.587  1.00 69.72           H  
ATOM   4618  N   LYS E  50     -29.458  -4.357 -20.043  1.00 72.95           N  
ATOM   4619  H   LYS E  50     -28.830  -4.444 -19.257  1.00 72.95           H  
ATOM   4620  CA  LYS E  50     -29.709  -5.586 -20.810  1.00 72.95           C  
ATOM   4621  HA  LYS E  50     -29.984  -5.341 -21.836  1.00 72.95           H  
ATOM   4622  C   LYS E  50     -30.924  -6.321 -20.250  1.00 72.95           C  
ATOM   4623  CB  LYS E  50     -28.464  -6.488 -20.814  1.00 72.95           C  
ATOM   4624  HB2 LYS E  50     -28.765  -7.479 -21.154  1.00 72.95           H  
ATOM   4625  HB3 LYS E  50     -28.068  -6.583 -19.803  1.00 72.95           H  
ATOM   4626  O   LYS E  50     -31.606  -6.976 -21.065  1.00 72.95           O  
ATOM   4627  CG  LYS E  50     -27.382  -5.958 -21.765  1.00 72.95           C  
ATOM   4628  HG2 LYS E  50     -27.823  -5.791 -22.747  1.00 72.95           H  
ATOM   4629  HG3 LYS E  50     -27.000  -5.011 -21.385  1.00 72.95           H  
ATOM   4630  CD  LYS E  50     -26.222  -6.953 -21.906  1.00 72.95           C  
ATOM   4631  HD2 LYS E  50     -25.748  -7.100 -20.936  1.00 72.95           H  
ATOM   4632  HD3 LYS E  50     -26.605  -7.909 -22.263  1.00 72.95           H  
ATOM   4633  CE  LYS E  50     -25.193  -6.409 -22.903  1.00 72.95           C  
ATOM   4634  HE2 LYS E  50     -25.670  -6.225 -23.866  1.00 72.95           H  
ATOM   4635  HE3 LYS E  50     -24.816  -5.460 -22.522  1.00 72.95           H  
ATOM   4636  NZ  LYS E  50     -24.057  -7.337 -23.069  1.00 72.95           N  
ATOM   4637  HZ1 LYS E  50     -23.238  -6.920 -23.487  1.00 72.95           H  
ATOM   4638  HZ2 LYS E  50     -24.278  -8.190 -23.563  1.00 72.95           H  
ATOM   4639  HZ3 LYS E  50     -23.664  -7.612 -22.180  1.00 72.95           H  
ATOM   4640  OXT LYS E  50     -31.158  -6.166 -19.033  1.00 72.95           O  
END   
