# Supplementary material for: Investigating Intrinsically Disordered Proteins With Brownian Dynamics
Source: Front Mol Biosci. 2022 Jun 8;9:898838. doi: 10.3389/fmolb.2022.898838 (PMC9213797; doi:10.3389/fmolb.2022.898838)
Supplement: Supplementary file 1 [file Presentation1.zip › Browndye_IDP_paper/starting_structures/amyloid_beta.pdb]

ATOM      1  N   ASP A   1      18.247  16.474 -34.006  1.00 38.10           N  
ATOM      2  H   ASP A   1      18.422  16.220 -34.968  1.00 38.10           H  
ATOM      3  H2  ASP A   1      18.817  17.271 -33.762  1.00 38.10           H  
ATOM      4  H3  ASP A   1      17.268  16.678 -33.866  1.00 38.10           H  
ATOM      5  CA  ASP A   1      18.670  15.326 -33.190  1.00 38.10           C  
ATOM      6  HA  ASP A   1      18.062  14.458 -33.444  1.00 38.10           H  
ATOM      7  C   ASP A   1      18.484  15.607 -31.716  1.00 38.10           C  
ATOM      8  CB  ASP A   1      20.116  14.973 -33.534  1.00 38.10           C  
ATOM      9  HB2 ASP A   1      20.706  15.876 -33.693  1.00 38.10           H  
ATOM     10  HB3 ASP A   1      20.553  14.402 -32.714  1.00 38.10           H  
ATOM     11  O   ASP A   1      19.236  16.380 -31.144  1.00 38.10           O  
ATOM     12  CG  ASP A   1      20.095  14.117 -34.787  1.00 38.10           C  
ATOM     13  OD1 ASP A   1      20.712  13.041 -34.764  1.00 38.10           O  
ATOM     14  OD2 ASP A   1      19.339  14.535 -35.698  1.00 38.10           O  
ATOM     15  N   ALA A   2      17.419  15.055 -31.133  1.00 43.14           N  
ATOM     16  H   ALA A   2      16.862  14.391 -31.651  1.00 43.14           H  
ATOM     17  CA  ALA A   2      17.170  15.090 -29.696  1.00 43.14           C  
ATOM     18  HA  ALA A   2      17.750  15.888 -29.232  1.00 43.14           H  
ATOM     19  C   ALA A   2      17.639  13.751 -29.120  1.00 43.14           C  
ATOM     20  CB  ALA A   2      15.685  15.376 -29.443  1.00 43.14           C  
ATOM     21  HB1 ALA A   2      15.068  14.604 -29.903  1.00 43.14           H  
ATOM     22  HB2 ALA A   2      15.495  15.384 -28.370  1.00 43.14           H  
ATOM     23  HB3 ALA A   2      15.418  16.349 -29.857  1.00 43.14           H  
ATOM     24  O   ALA A   2      16.980  12.724 -29.284  1.00 43.14           O  
ATOM     25  N   GLU A   3      18.823  13.767 -28.522  1.00 47.00           N  
ATOM     26  H   GLU A   3      19.330  14.640 -28.488  1.00 47.00           H  
ATOM     27  CA  GLU A   3      19.503  12.614 -27.943  1.00 47.00           C  
ATOM     28  HA  GLU A   3      19.483  11.796 -28.663  1.00 47.00           H  
ATOM     29  C   GLU A   3      18.762  12.135 -26.676  1.00 47.00           C  
ATOM     30  CB  GLU A   3      20.984  12.980 -27.705  1.00 47.00           C  
ATOM     31  HB2 GLU A   3      21.491  12.107 -27.294  1.00 47.00           H  
ATOM     32  HB3 GLU A   3      21.041  13.793 -26.982  1.00 47.00           H  
ATOM     33  O   GLU A   3      19.115  12.462 -25.547  1.00 47.00           O  
ATOM     34  CG  GLU A   3      21.695  13.405 -29.008  1.00 47.00           C  
ATOM     35  HG2 GLU A   3      21.254  14.332 -29.375  1.00 47.00           H  
ATOM     36  HG3 GLU A   3      21.520  12.633 -29.758  1.00 47.00           H  
ATOM     37  CD  GLU A   3      23.207  13.617 -28.830  1.00 47.00           C  
ATOM     38  OE1 GLU A   3      23.952  13.243 -29.763  1.00 47.00           O  
ATOM     39  OE2 GLU A   3      23.604  14.154 -27.772  1.00 47.00           O  
ATOM     40  N   PHE A   4      17.688  11.362 -26.870  1.00 54.24           N  
ATOM     41  H   PHE A   4      17.364  11.281 -27.824  1.00 54.24           H  
ATOM     42  CA  PHE A   4      16.922  10.640 -25.840  1.00 54.24           C  
ATOM     43  HA  PHE A   4      16.794  11.294 -24.977  1.00 54.24           H  
ATOM     44  C   PHE A   4      17.693   9.409 -25.353  1.00 54.24           C  
ATOM     45  CB  PHE A   4      15.528  10.277 -26.381  1.00 54.24           C  
ATOM     46  HB2 PHE A   4      15.549  10.229 -27.470  1.00 54.24           H  
ATOM     47  HB3 PHE A   4      15.222   9.289 -26.037  1.00 54.24           H  
ATOM     48  O   PHE A   4      17.322   8.257 -25.585  1.00 54.24           O  
ATOM     49  CG  PHE A   4      14.444  11.224 -25.937  1.00 54.24           C  
ATOM     50  CD1 PHE A   4      13.727  10.959 -24.754  1.00 54.24           C  
ATOM     51  HD1 PHE A   4      13.964  10.090 -24.158  1.00 54.24           H  
ATOM     52  CD2 PHE A   4      14.138  12.357 -26.709  1.00 54.24           C  
ATOM     53  HD2 PHE A   4      14.693  12.562 -27.613  1.00 54.24           H  
ATOM     54  CE1 PHE A   4      12.692  11.819 -24.353  1.00 54.24           C  
ATOM     55  HE1 PHE A   4      12.136  11.614 -23.450  1.00 54.24           H  
ATOM     56  CE2 PHE A   4      13.100  13.216 -26.308  1.00 54.24           C  
ATOM     57  HE2 PHE A   4      12.855  14.083 -26.903  1.00 54.24           H  
ATOM     58  CZ  PHE A   4      12.376  12.944 -25.133  1.00 54.24           C  
ATOM     59  HZ  PHE A   4      11.576  13.603 -24.828  1.00 54.24           H  
ATOM     60  N   ARG A   5      18.841   9.652 -24.733  1.00 51.19           N  
ATOM     61  H   ARG A   5      19.128  10.616 -24.633  1.00 51.19           H  
ATOM     62  CA  ARG A   5      19.762   8.593 -24.347  1.00 51.19           C  
ATOM     63  HA  ARG A   5      19.210   7.673 -24.156  1.00 51.19           H  
ATOM     64  C   ARG A   5      20.448   8.990 -23.057  1.00 51.19           C  
ATOM     65  CB  ARG A   5      20.723   8.371 -25.532  1.00 51.19           C  
ATOM     66  HB2 ARG A   5      20.126   8.342 -26.443  1.00 51.19           H  
ATOM     67  HB3 ARG A   5      21.409   9.213 -25.626  1.00 51.19           H  
ATOM     68  O   ARG A   5      21.566   9.451 -23.127  1.00 51.19           O  
ATOM     69  CG  ARG A   5      21.514   7.062 -25.463  1.00 51.19           C  
ATOM     70  HG2 ARG A   5      20.831   6.227 -25.301  1.00 51.19           H  
ATOM     71  HG3 ARG A   5      22.237   7.109 -24.649  1.00 51.19           H  
ATOM     72  CD  ARG A   5      22.237   6.881 -26.804  1.00 51.19           C  
ATOM     73  HD2 ARG A   5      22.898   7.734 -26.961  1.00 51.19           H  
ATOM     74  HD3 ARG A   5      21.488   6.872 -27.595  1.00 51.19           H  
ATOM     75  NE  ARG A   5      23.032   5.640 -26.838  1.00 51.19           N  
ATOM     76  HE  ARG A   5      23.429   5.349 -25.956  1.00 51.19           H  
ATOM     77  NH1 ARG A   5      22.881   5.235 -29.096  1.00 51.19           N  
ATOM     78 HH11 ARG A   5      23.127   4.692 -29.911  1.00 51.19           H  
ATOM     79 HH12 ARG A   5      22.341   6.083 -29.194  1.00 51.19           H  
ATOM     80  NH2 ARG A   5      24.072   3.862 -27.801  1.00 51.19           N  
ATOM     81 HH21 ARG A   5      24.437   3.604 -26.895  1.00 51.19           H  
ATOM     82 HH22 ARG A   5      24.313   3.324 -28.621  1.00 51.19           H  
ATOM     83  CZ  ARG A   5      23.320   4.922 -27.908  1.00 51.19           C  
ATOM     84  N   HIS A   6      19.776   8.830 -21.920  1.00 55.86           N  
ATOM     85  H   HIS A   6      18.791   8.611 -21.967  1.00 55.86           H  
ATOM     86  CA  HIS A   6      20.437   8.551 -20.645  1.00 55.86           C  
ATOM     87  HA  HIS A   6      21.222   7.819 -20.833  1.00 55.86           H  
ATOM     88  C   HIS A   6      19.453   7.888 -19.675  1.00 55.86           C  
ATOM     89  CB  HIS A   6      21.123   9.785 -20.025  1.00 55.86           C  
ATOM     90  HB2 HIS A   6      21.256   9.605 -18.958  1.00 55.86           H  
ATOM     91  HB3 HIS A   6      20.482  10.659 -20.142  1.00 55.86           H  
ATOM     92  O   HIS A   6      18.391   8.421 -19.371  1.00 55.86           O  
ATOM     93  CG  HIS A   6      22.501  10.067 -20.596  1.00 55.86           C  
ATOM     94  CD2 HIS A   6      23.464   9.144 -20.924  1.00 55.86           C  
ATOM     95  HD2 HIS A   6      23.407   8.081 -20.741  1.00 55.86           H  
ATOM     96  ND1 HIS A   6      22.982  11.292 -20.997  1.00 55.86           N  
ATOM     97  HD1 HIS A   6      22.470  12.162 -20.972  1.00 55.86           H  
ATOM     98  CE1 HIS A   6      24.181  11.104 -21.575  1.00 55.86           C  
ATOM     99  HE1 HIS A   6      24.775  11.882 -22.031  1.00 55.86           H  
ATOM    100  NE2 HIS A   6      24.522   9.809 -21.558  1.00 55.86           N  
ATOM    101  N   ASP A   7      19.863   6.692 -19.271  1.00 52.73           N  
ATOM    102  H   ASP A   7      20.791   6.473 -19.604  1.00 52.73           H  
ATOM    103  CA  ASP A   7      19.655   6.045 -17.982  1.00 52.73           C  
ATOM    104  HA  ASP A   7      20.050   5.042 -18.146  1.00 52.73           H  
ATOM    105  C   ASP A   7      18.214   5.846 -17.484  1.00 52.73           C  
ATOM    106  CB  ASP A   7      20.607   6.701 -16.977  1.00 52.73           C  
ATOM    107  HB2 ASP A   7      20.399   6.302 -15.985  1.00 52.73           H  
ATOM    108  HB3 ASP A   7      20.453   7.780 -16.950  1.00 52.73           H  
ATOM    109  O   ASP A   7      17.547   6.740 -16.982  1.00 52.73           O  
ATOM    110  CG  ASP A   7      22.060   6.379 -17.352  1.00 52.73           C  
ATOM    111  OD1 ASP A   7      22.664   5.566 -16.625  1.00 52.73           O  
ATOM    112  OD2 ASP A   7      22.525   6.878 -18.408  1.00 52.73           O  
ATOM    113  N   SER A   8      17.621   4.664 -17.665  1.00 46.42           N  
ATOM    114  H   SER A   8      16.635   4.811 -17.826  1.00 46.42           H  
ATOM    115  CA  SER A   8      17.886   3.451 -16.870  1.00 46.42           C  
ATOM    116  HA  SER A   8      17.057   2.782 -17.097  1.00 46.42           H  
ATOM    117  C   SER A   8      17.822   3.689 -15.356  1.00 46.42           C  
ATOM    118  CB  SER A   8      19.134   2.650 -17.289  1.00 46.42           C  
ATOM    119  HB2 SER A   8      19.154   2.561 -18.375  1.00 46.42           H  
ATOM    120  HB3 SER A   8      19.045   1.647 -16.872  1.00 46.42           H  
ATOM    121  O   SER A   8      18.812   4.062 -14.738  1.00 46.42           O  
ATOM    122  OG  SER A   8      20.362   3.182 -16.851  1.00 46.42           O  
ATOM    123  HG  SER A   8      20.257   3.626 -16.006  1.00 46.42           H  
ATOM    124  N   GLY A   9      16.666   3.375 -14.757  1.00 47.02           N  
ATOM    125  H   GLY A   9      15.878   3.133 -15.340  1.00 47.02           H  
ATOM    126  CA  GLY A   9      16.578   3.092 -13.322  1.00 47.02           C  
ATOM    127  HA2 GLY A   9      17.576   3.057 -12.886  1.00 47.02           H  
ATOM    128  HA3 GLY A   9      16.137   2.104 -13.191  1.00 47.02           H  
ATOM    129  C   GLY A   9      15.755   4.072 -12.490  1.00 47.02           C  
ATOM    130  O   GLY A   9      16.236   4.550 -11.470  1.00 47.02           O  
ATOM    131  N   TYR A  10      14.491   4.325 -12.846  1.00 55.10           N  
ATOM    132  H   TYR A  10      14.125   3.949 -13.708  1.00 55.10           H  
ATOM    133  CA  TYR A  10      13.544   4.771 -11.820  1.00 55.10           C  
ATOM    134  HA  TYR A  10      14.018   5.530 -11.197  1.00 55.10           H  
ATOM    135  C   TYR A  10      13.230   3.571 -10.925  1.00 55.10           C  
ATOM    136  CB  TYR A  10      12.292   5.413 -12.429  1.00 55.10           C  
ATOM    137  HB2 TYR A  10      11.842   4.724 -13.143  1.00 55.10           H  
ATOM    138  HB3 TYR A  10      11.565   5.580 -11.633  1.00 55.10           H  
ATOM    139  O   TYR A  10      12.299   2.808 -11.186  1.00 55.10           O  
ATOM    140  CG  TYR A  10      12.567   6.743 -13.102  1.00 55.10           C  
ATOM    141  CD1 TYR A  10      12.732   7.910 -12.329  1.00 55.10           C  
ATOM    142  HD1 TYR A  10      12.655   7.858 -11.253  1.00 55.10           H  
ATOM    143  CD2 TYR A  10      12.687   6.806 -14.503  1.00 55.10           C  
ATOM    144  HD2 TYR A  10      12.570   5.913 -15.099  1.00 55.10           H  
ATOM    145  CE1 TYR A  10      13.018   9.139 -12.956  1.00 55.10           C  
ATOM    146  HE1 TYR A  10      13.155  10.031 -12.362  1.00 55.10           H  
ATOM    147  CE2 TYR A  10      12.971   8.031 -15.132  1.00 55.10           C  
ATOM    148  HE2 TYR A  10      13.079   8.091 -16.205  1.00 55.10           H  
ATOM    149  OH  TYR A  10      13.412  10.377 -14.980  1.00 55.10           O  
ATOM    150  HH  TYR A  10      13.581  11.083 -14.351  1.00 55.10           H  
ATOM    151  CZ  TYR A  10      13.139   9.199 -14.362  1.00 55.10           C  
ATOM    152  N   GLU A  11      14.050   3.364  -9.897  1.00 48.77           N  
ATOM    153  H   GLU A  11      14.875   3.941  -9.815  1.00 48.77           H  
ATOM    154  CA  GLU A  11      13.737   2.457  -8.798  1.00 48.77           C  
ATOM    155  HA  GLU A  11      13.441   1.494  -9.213  1.00 48.77           H  
ATOM    156  C   GLU A  11      12.536   3.049  -8.047  1.00 48.77           C  
ATOM    157  CB  GLU A  11      14.986   2.222  -7.923  1.00 48.77           C  
ATOM    158  HB2 GLU A  11      15.832   2.037  -8.585  1.00 48.77           H  
ATOM    159  HB3 GLU A  11      15.204   3.110  -7.330  1.00 48.77           H  
ATOM    160  O   GLU A  11      12.662   3.848  -7.119  1.00 48.77           O  
ATOM    161  CG  GLU A  11      14.814   1.001  -7.004  1.00 48.77           C  
ATOM    162  HG2 GLU A  11      14.587   0.131  -7.620  1.00 48.77           H  
ATOM    163  HG3 GLU A  11      13.955   1.174  -6.354  1.00 48.77           H  
ATOM    164  CD  GLU A  11      16.059   0.697  -6.149  1.00 48.77           C  
ATOM    165  OE1 GLU A  11      15.867   0.320  -4.968  1.00 48.77           O  
ATOM    166  OE2 GLU A  11      17.183   0.769  -6.697  1.00 48.77           O  
ATOM    167  N   VAL A  12      11.328   2.725  -8.516  1.00 54.89           N  
ATOM    168  H   VAL A  12      11.278   2.203  -9.379  1.00 54.89           H  
ATOM    169  CA  VAL A  12      10.101   3.009  -7.778  1.00 54.89           C  
ATOM    170  HA  VAL A  12      10.118   4.047  -7.445  1.00 54.89           H  
ATOM    171  C   VAL A  12      10.151   2.100  -6.564  1.00 54.89           C  
ATOM    172  CB  VAL A  12       8.823   2.792  -8.616  1.00 54.89           C  
ATOM    173  HB  VAL A  12       8.745   1.745  -8.910  1.00 54.89           H  
ATOM    174  O   VAL A  12       9.784   0.929  -6.636  1.00 54.89           O  
ATOM    175  CG1 VAL A  12       7.571   3.181  -7.814  1.00 54.89           C  
ATOM    176 HG11 VAL A  12       6.682   3.033  -8.427  1.00 54.89           H  
ATOM    177 HG12 VAL A  12       7.629   4.225  -7.509  1.00 54.89           H  
ATOM    178 HG13 VAL A  12       7.482   2.550  -6.929  1.00 54.89           H  
ATOM    179  CG2 VAL A  12       8.843   3.645  -9.891  1.00 54.89           C  
ATOM    180 HG21 VAL A  12       9.670   3.341 -10.533  1.00 54.89           H  
ATOM    181 HG22 VAL A  12       7.915   3.507 -10.445  1.00 54.89           H  
ATOM    182 HG23 VAL A  12       8.959   4.699  -9.636  1.00 54.89           H  
ATOM    183  N   HIS A  13      10.659   2.618  -5.448  1.00 60.40           N  
ATOM    184  H   HIS A  13      11.165   3.490  -5.512  1.00 60.40           H  
ATOM    185  CA  HIS A  13      10.540   1.941  -4.169  1.00 60.40           C  
ATOM    186  HA  HIS A  13      11.084   0.998  -4.212  1.00 60.40           H  
ATOM    187  C   HIS A  13       9.052   1.656  -3.951  1.00 60.40           C  
ATOM    188  CB  HIS A  13      11.129   2.799  -3.041  1.00 60.40           C  
ATOM    189  HB2 HIS A  13      10.759   3.821  -3.122  1.00 60.40           H  
ATOM    190  HB3 HIS A  13      10.791   2.394  -2.086  1.00 60.40           H  
ATOM    191  O   HIS A  13       8.270   2.571  -3.687  1.00 60.40           O  
ATOM    192  CG  HIS A  13      12.635   2.809  -3.015  1.00 60.40           C  
ATOM    193  CD2 HIS A  13      13.458   3.741  -3.589  1.00 60.40           C  
ATOM    194  HD2 HIS A  13      13.148   4.604  -4.158  1.00 60.40           H  
ATOM    195  ND1 HIS A  13      13.447   1.868  -2.419  1.00 60.40           N  
ATOM    196  HD1 HIS A  13      13.168   0.972  -2.046  1.00 60.40           H  
ATOM    197  CE1 HIS A  13      14.725   2.218  -2.648  1.00 60.40           C  
ATOM    198  HE1 HIS A  13      15.592   1.620  -2.410  1.00 60.40           H  
ATOM    199  NE2 HIS A  13      14.775   3.378  -3.314  1.00 60.40           N  
ATOM    200  N   HIS A  14       8.663   0.385  -4.096  1.00 57.63           N  
ATOM    201  H   HIS A  14       9.339  -0.251  -4.494  1.00 57.63           H  
ATOM    202  CA  HIS A  14       7.339  -0.144  -3.778  1.00 57.63           C  
ATOM    203  HA  HIS A  14       6.581   0.487  -4.242  1.00 57.63           H  
ATOM    204  C   HIS A  14       7.139  -0.064  -2.260  1.00 57.63           C  
ATOM    205  CB  HIS A  14       7.185  -1.579  -4.324  1.00 57.63           C  
ATOM    206  HB2 HIS A  14       8.140  -2.103  -4.265  1.00 57.63           H  
ATOM    207  HB3 HIS A  14       6.482  -2.124  -3.694  1.00 57.63           H  
ATOM    208  O   HIS A  14       7.083  -1.066  -1.545  1.00 57.63           O  
ATOM    209  CG  HIS A  14       6.647  -1.678  -5.729  1.00 57.63           C  
ATOM    210  CD2 HIS A  14       7.267  -1.309  -6.893  1.00 57.63           C  
ATOM    211  HD2 HIS A  14       8.250  -0.869  -6.984  1.00 57.63           H  
ATOM    212  ND1 HIS A  14       5.441  -2.245  -6.081  1.00 57.63           N  
ATOM    213  HD1 HIS A  14       4.756  -2.630  -5.447  1.00 57.63           H  
ATOM    214  CE1 HIS A  14       5.335  -2.212  -7.418  1.00 57.63           C  
ATOM    215  HE1 HIS A  14       4.497  -2.582  -7.990  1.00 57.63           H  
ATOM    216  NE2 HIS A  14       6.423  -1.649  -7.955  1.00 57.63           N  
ATOM    217  N   GLN A  15       7.061   1.155  -1.738  1.00 52.33           N  
ATOM    218  H   GLN A  15       7.177   1.944  -2.357  1.00 52.33           H  
ATOM    219  CA  GLN A  15       6.589   1.395  -0.395  1.00 52.33           C  
ATOM    220  HA  GLN A  15       7.073   0.698   0.290  1.00 52.33           H  
ATOM    221  C   GLN A  15       5.100   1.087  -0.438  1.00 52.33           C  
ATOM    222  CB  GLN A  15       6.929   2.815   0.067  1.00 52.33           C  
ATOM    223  HB2 GLN A  15       6.488   3.551  -0.606  1.00 52.33           H  
ATOM    224  HB3 GLN A  15       6.515   2.960   1.065  1.00 52.33           H  
ATOM    225  O   GLN A  15       4.298   1.836  -0.988  1.00 52.33           O  
ATOM    226  CG  GLN A  15       8.452   3.009   0.121  1.00 52.33           C  
ATOM    227  HG2 GLN A  15       8.847   3.089  -0.891  1.00 52.33           H  
ATOM    228  HG3 GLN A  15       8.915   2.151   0.608  1.00 52.33           H  
ATOM    229  CD  GLN A  15       8.830   4.251   0.910  1.00 52.33           C  
ATOM    230  NE2 GLN A  15       8.970   5.393   0.275  1.00 52.33           N  
ATOM    231 HE21 GLN A  15       9.237   6.184   0.843  1.00 52.33           H  
ATOM    232 HE22 GLN A  15       8.863   5.446  -0.728  1.00 52.33           H  
ATOM    233  OE1 GLN A  15       8.986   4.215   2.117  1.00 52.33           O  
ATOM    234  N   LYS A  16       4.762  -0.104   0.052  1.00 54.36           N  
ATOM    235  H   LYS A  16       5.529  -0.696   0.338  1.00 54.36           H  
ATOM    236  CA  LYS A  16       3.405  -0.601   0.242  1.00 54.36           C  
ATOM    237  HA  LYS A  16       2.959  -0.832  -0.726  1.00 54.36           H  
ATOM    238  C   LYS A  16       2.592   0.504   0.926  1.00 54.36           C  
ATOM    239  CB  LYS A  16       3.551  -1.882   1.088  1.00 54.36           C  
ATOM    240  HB2 LYS A  16       4.315  -2.504   0.623  1.00 54.36           H  
ATOM    241  HB3 LYS A  16       3.910  -1.613   2.081  1.00 54.36           H  
ATOM    242  O   LYS A  16       2.763   0.731   2.119  1.00 54.36           O  
ATOM    243  CG  LYS A  16       2.286  -2.737   1.226  1.00 54.36           C  
ATOM    244  HG2 LYS A  16       1.954  -3.046   0.235  1.00 54.36           H  
ATOM    245  HG3 LYS A  16       1.491  -2.162   1.700  1.00 54.36           H  
ATOM    246  CD  LYS A  16       2.617  -3.984   2.065  1.00 54.36           C  
ATOM    247  HD2 LYS A  16       2.936  -3.671   3.060  1.00 54.36           H  
ATOM    248  HD3 LYS A  16       3.435  -4.521   1.585  1.00 54.36           H  
ATOM    249  CE  LYS A  16       1.403  -4.911   2.184  1.00 54.36           C  
ATOM    250  HE2 LYS A  16       1.018  -5.104   1.183  1.00 54.36           H  
ATOM    251  HE3 LYS A  16       0.625  -4.395   2.746  1.00 54.36           H  
ATOM    252  NZ  LYS A  16       1.759  -6.192   2.846  1.00 54.36           N  
ATOM    253  HZ1 LYS A  16       0.947  -6.788   2.919  1.00 54.36           H  
ATOM    254  HZ2 LYS A  16       2.472  -6.678   2.320  1.00 54.36           H  
ATOM    255  HZ3 LYS A  16       2.108  -6.019   3.778  1.00 54.36           H  
ATOM    256  N   LEU A  17       1.739   1.202   0.174  1.00 55.23           N  
ATOM    257  H   LEU A  17       1.790   1.093  -0.829  1.00 55.23           H  
ATOM    258  CA  LEU A  17       0.723   2.102   0.721  1.00 55.23           C  
ATOM    259  HA  LEU A  17       1.185   2.782   1.437  1.00 55.23           H  
ATOM    260  C   LEU A  17      -0.292   1.233   1.492  1.00 55.23           C  
ATOM    261  CB  LEU A  17       0.056   2.940  -0.404  1.00 55.23           C  
ATOM    262  HB2 LEU A  17      -0.985   3.085  -0.114  1.00 55.23           H  
ATOM    263  HB3 LEU A  17       0.040   2.376  -1.337  1.00 55.23           H  
ATOM    264  O   LEU A  17      -1.332   0.847   0.965  1.00 55.23           O  
ATOM    265  CG  LEU A  17       0.627   4.353  -0.653  1.00 55.23           C  
ATOM    266  HG  LEU A  17       0.817   4.834   0.307  1.00 55.23           H  
ATOM    267  CD1 LEU A  17       1.920   4.360  -1.457  1.00 55.23           C  
ATOM    268 HD11 LEU A  17       2.701   3.853  -0.891  1.00 55.23           H  
ATOM    269 HD12 LEU A  17       1.786   3.845  -2.408  1.00 55.23           H  
ATOM    270 HD13 LEU A  17       2.243   5.385  -1.643  1.00 55.23           H  
ATOM    271  CD2 LEU A  17      -0.365   5.211  -1.455  1.00 55.23           C  
ATOM    272 HD21 LEU A  17      -1.400   5.050  -1.155  1.00 55.23           H  
ATOM    273 HD22 LEU A  17      -0.307   4.956  -2.513  1.00 55.23           H  
ATOM    274 HD23 LEU A  17      -0.112   6.265  -1.337  1.00 55.23           H  
ATOM    275  N   VAL A  18       0.042   0.848   2.724  1.00 53.05           N  
ATOM    276  H   VAL A  18       0.961   1.104   3.057  1.00 53.05           H  
ATOM    277  CA  VAL A  18      -0.873   0.192   3.668  1.00 53.05           C  
ATOM    278  HA  VAL A  18      -1.623  -0.359   3.101  1.00 53.05           H  
ATOM    279  C   VAL A  18      -1.619   1.289   4.417  1.00 53.05           C  
ATOM    280  CB  VAL A  18      -0.183  -0.812   4.633  1.00 53.05           C  
ATOM    281  HB  VAL A  18      -0.509  -0.628   5.656  1.00 53.05           H  
ATOM    282  O   VAL A  18      -1.190   1.744   5.472  1.00 53.05           O  
ATOM    283  CG1 VAL A  18      -0.624  -2.243   4.304  1.00 53.05           C  
ATOM    284 HG11 VAL A  18      -1.704  -2.322   4.427  1.00 53.05           H  
ATOM    285 HG12 VAL A  18      -0.149  -2.944   4.992  1.00 53.05           H  
ATOM    286 HG13 VAL A  18      -0.361  -2.484   3.274  1.00 53.05           H  
ATOM    287  CG2 VAL A  18       1.352  -0.778   4.627  1.00 53.05           C  
ATOM    288 HG21 VAL A  18       1.692   0.231   4.859  1.00 53.05           H  
ATOM    289 HG22 VAL A  18       1.745  -1.079   3.655  1.00 53.05           H  
ATOM    290 HG23 VAL A  18       1.737  -1.448   5.395  1.00 53.05           H  
ATOM    291  N   PHE A  19      -2.731   1.746   3.846  1.00 59.54           N  
ATOM    292  H   PHE A  19      -3.006   1.378   2.947  1.00 59.54           H  
ATOM    293  CA  PHE A  19      -3.702   2.531   4.598  1.00 59.54           C  
ATOM    294  HA  PHE A  19      -3.188   3.118   5.360  1.00 59.54           H  
ATOM    295  C   PHE A  19      -4.628   1.554   5.303  1.00 59.54           C  
ATOM    296  CB  PHE A  19      -4.439   3.526   3.698  1.00 59.54           C  
ATOM    297  HB2 PHE A  19      -5.266   3.962   4.257  1.00 59.54           H  
ATOM    298  HB3 PHE A  19      -4.856   3.007   2.835  1.00 59.54           H  
ATOM    299  O   PHE A  19      -5.406   0.843   4.665  1.00 59.54           O  
ATOM    300  CG  PHE A  19      -3.523   4.637   3.238  1.00 59.54           C  
ATOM    301  CD1 PHE A  19      -3.377   5.805   4.013  1.00 59.54           C  
ATOM    302  HD1 PHE A  19      -3.960   5.930   4.913  1.00 59.54           H  
ATOM    303  CD2 PHE A  19      -2.752   4.469   2.080  1.00 59.54           C  
ATOM    304  HD2 PHE A  19      -2.837   3.568   1.490  1.00 59.54           H  
ATOM    305  CE1 PHE A  19      -2.472   6.809   3.624  1.00 59.54           C  
ATOM    306  HE1 PHE A  19      -2.373   7.707   4.217  1.00 59.54           H  
ATOM    307  CE2 PHE A  19      -1.838   5.469   1.720  1.00 59.54           C  
ATOM    308  HE2 PHE A  19      -1.201   5.342   0.857  1.00 59.54           H  
ATOM    309  CZ  PHE A  19      -1.695   6.638   2.473  1.00 59.54           C  
ATOM    310  HZ  PHE A  19      -0.984   7.395   2.176  1.00 59.54           H  
ATOM    311  N   PHE A  20      -4.503   1.492   6.624  1.00 55.04           N  
ATOM    312  H   PHE A  20      -3.805   2.065   7.078  1.00 55.04           H  
ATOM    313  CA  PHE A  20      -5.468   0.814   7.468  1.00 55.04           C  
ATOM    314  HA  PHE A  20      -5.576  -0.222   7.149  1.00 55.04           H  
ATOM    315  C   PHE A  20      -6.803   1.531   7.284  1.00 55.04           C  
ATOM    316  CB  PHE A  20      -4.976   0.825   8.920  1.00 55.04           C  
ATOM    317  HB2 PHE A  20      -5.799   0.541   9.577  1.00 55.04           H  
ATOM    318  HB3 PHE A  20      -4.678   1.834   9.203  1.00 55.04           H  
ATOM    319  O   PHE A  20      -6.998   2.643   7.766  1.00 55.04           O  
ATOM    320  CG  PHE A  20      -3.826  -0.132   9.163  1.00 55.04           C  
ATOM    321  CD1 PHE A  20      -4.089  -1.478   9.479  1.00 55.04           C  
ATOM    322  HD1 PHE A  20      -5.106  -1.829   9.570  1.00 55.04           H  
ATOM    323  CD2 PHE A  20      -2.494   0.310   9.065  1.00 55.04           C  
ATOM    324  HD2 PHE A  20      -2.282   1.341   8.825  1.00 55.04           H  
ATOM    325  CE1 PHE A  20      -3.033  -2.372   9.718  1.00 55.04           C  
ATOM    326  HE1 PHE A  20      -3.256  -3.390  10.002  1.00 55.04           H  
ATOM    327  CE2 PHE A  20      -1.435  -0.586   9.295  1.00 55.04           C  
ATOM    328  HE2 PHE A  20      -0.414  -0.236   9.237  1.00 55.04           H  
ATOM    329  CZ  PHE A  20      -1.704  -1.926   9.627  1.00 55.04           C  
ATOM    330  HZ  PHE A  20      -0.892  -2.609   9.831  1.00 55.04           H  
ATOM    331  N   ALA A  21      -7.726   0.890   6.568  1.00 53.23           N  
ATOM    332  H   ALA A  21      -7.463   0.033   6.101  1.00 53.23           H  
ATOM    333  CA  ALA A  21      -9.100   1.358   6.431  1.00 53.23           C  
ATOM    334  HA  ALA A  21      -9.079   2.379   6.050  1.00 53.23           H  
ATOM    335  C   ALA A  21      -9.836   1.406   7.787  1.00 53.23           C  
ATOM    336  CB  ALA A  21      -9.814   0.472   5.401  1.00 53.23           C  
ATOM    337  HB1 ALA A  21      -9.271   0.488   4.456  1.00 53.23           H  
ATOM    338  HB2 ALA A  21     -10.823   0.852   5.233  1.00 53.23           H  
ATOM    339  HB3 ALA A  21      -9.880  -0.551   5.770  1.00 53.23           H  
ATOM    340  O   ALA A  21     -10.972   1.841   7.813  1.00 53.23           O  
ATOM    341  N   GLU A  22      -9.175   1.007   8.883  1.00 50.59           N  
ATOM    342  H   GLU A  22      -8.213   0.739   8.731  1.00 50.59           H  
ATOM    343  CA  GLU A  22      -9.599   0.898  10.287  1.00 50.59           C  
ATOM    344  HA  GLU A  22     -10.419   0.184  10.367  1.00 50.59           H  
ATOM    345  C   GLU A  22     -10.079   2.198  10.944  1.00 50.59           C  
ATOM    346  CB  GLU A  22      -8.471   0.275  11.110  1.00 50.59           C  
ATOM    347  HB2 GLU A  22      -7.631   0.969  11.143  1.00 50.59           H  
ATOM    348  HB3 GLU A  22      -8.826   0.103  12.126  1.00 50.59           H  
ATOM    349  O   GLU A  22     -10.689   2.128  12.007  1.00 50.59           O  
ATOM    350  CG  GLU A  22      -8.014  -1.062  10.511  1.00 50.59           C  
ATOM    351  HG2 GLU A  22      -7.597  -0.906   9.516  1.00 50.59           H  
ATOM    352  HG3 GLU A  22      -8.888  -1.705  10.404  1.00 50.59           H  
ATOM    353  CD  GLU A  22      -6.966  -1.775  11.366  1.00 50.59           C  
ATOM    354  OE1 GLU A  22      -6.882  -3.013  11.215  1.00 50.59           O  
ATOM    355  OE2 GLU A  22      -6.206  -1.087  12.082  1.00 50.59           O  
ATOM    356  N   ASP A  23      -9.996   3.348  10.265  1.00 52.18           N  
ATOM    357  H   ASP A  23      -9.489   3.346   9.391  1.00 52.18           H  
ATOM    358  CA  ASP A  23     -10.928   4.466  10.505  1.00 52.18           C  
ATOM    359  HA  ASP A  23     -11.021   4.569  11.586  1.00 52.18           H  
ATOM    360  C   ASP A  23     -12.356   4.127   9.982  1.00 52.18           C  
ATOM    361  CB  ASP A  23     -10.340   5.798   9.991  1.00 52.18           C  
ATOM    362  HB2 ASP A  23      -9.285   5.839  10.261  1.00 52.18           H  
ATOM    363  HB3 ASP A  23     -10.410   5.821   8.903  1.00 52.18           H  
ATOM    364  O   ASP A  23     -13.113   4.983   9.527  1.00 52.18           O  
ATOM    365  CG  ASP A  23     -11.026   7.040  10.593  1.00 52.18           C  
ATOM    366  OD1 ASP A  23     -11.395   6.999  11.791  1.00 52.18           O  
ATOM    367  OD2 ASP A  23     -11.168   8.046   9.861  1.00 52.18           O  
ATOM    368  N   VAL A  24     -12.754   2.845  10.093  1.00 53.62           N  
ATOM    369  H   VAL A  24     -12.059   2.230  10.490  1.00 53.62           H  
ATOM    370  CA  VAL A  24     -14.106   2.261   9.945  1.00 53.62           C  
ATOM    371  HA  VAL A  24     -14.556   2.702   9.056  1.00 53.62           H  
ATOM    372  C   VAL A  24     -14.981   2.647  11.156  1.00 53.62           C  
ATOM    373  CB  VAL A  24     -14.089   0.709   9.766  1.00 53.62           C  
ATOM    374  HB  VAL A  24     -13.944   0.239  10.739  1.00 53.62           H  
ATOM    375  O   VAL A  24     -15.776   1.854  11.656  1.00 53.62           O  
ATOM    376  CG1 VAL A  24     -15.388   0.177   9.140  1.00 53.62           C  
ATOM    377 HG11 VAL A  24     -15.540   0.627   8.159  1.00 53.62           H  
ATOM    378 HG12 VAL A  24     -16.248   0.413   9.767  1.00 53.62           H  
ATOM    379 HG13 VAL A  24     -15.347  -0.907   9.041  1.00 53.62           H  
ATOM    380  CG2 VAL A  24     -13.025   0.140   8.836  1.00 53.62           C  
ATOM    381 HG21 VAL A  24     -13.126  -0.941   8.742  1.00 53.62           H  
ATOM    382 HG22 VAL A  24     -13.099   0.602   7.851  1.00 53.62           H  
ATOM    383 HG23 VAL A  24     -12.049   0.330   9.283  1.00 53.62           H  
ATOM    384  N   GLY A  25     -14.809   3.862  11.681  1.00 53.29           N  
ATOM    385  H   GLY A  25     -14.100   4.436  11.248  1.00 53.29           H  
ATOM    386  CA  GLY A  25     -15.595   4.435  12.782  1.00 53.29           C  
ATOM    387  HA2 GLY A  25     -16.359   3.733  13.117  1.00 53.29           H  
ATOM    388  HA3 GLY A  25     -14.922   4.635  13.616  1.00 53.29           H  
ATOM    389  C   GLY A  25     -16.280   5.749  12.404  1.00 53.29           C  
ATOM    390  O   GLY A  25     -17.301   6.115  12.984  1.00 53.29           O  
ATOM    391  N   SER A  26     -15.769   6.423  11.373  1.00 54.04           N  
ATOM    392  H   SER A  26     -14.936   6.062  10.932  1.00 54.04           H  
ATOM    393  CA  SER A  26     -16.366   7.607  10.769  1.00 54.04           C  
ATOM    394  HA  SER A  26     -17.219   7.946  11.358  1.00 54.04           H  
ATOM    395  C   SER A  26     -16.835   7.222   9.370  1.00 54.04           C  
ATOM    396  CB  SER A  26     -15.330   8.737  10.732  1.00 54.04           C  
ATOM    397  HB2 SER A  26     -15.745   9.587  10.190  1.00 54.04           H  
ATOM    398  HB3 SER A  26     -14.427   8.401  10.224  1.00 54.04           H  
ATOM    399  O   SER A  26     -16.052   6.718   8.577  1.00 54.04           O  
ATOM    400  OG  SER A  26     -15.013   9.144  12.048  1.00 54.04           O  
ATOM    401  HG  SER A  26     -14.174   8.733  12.272  1.00 54.04           H  
ATOM    402  N   ASN A  27     -18.107   7.451   9.034  1.00 56.99           N  
ATOM    403  H   ASN A  27     -18.704   7.806   9.767  1.00 56.99           H  
ATOM    404  CA  ASN A  27     -18.741   7.150   7.733  1.00 56.99           C  
ATOM    405  HA  ASN A  27     -18.573   6.097   7.507  1.00 56.99           H  
ATOM    406  C   ASN A  27     -18.153   7.961   6.536  1.00 56.99           C  
ATOM    407  CB  ASN A  27     -20.256   7.371   7.939  1.00 56.99           C  
ATOM    408  HB2 ASN A  27     -20.593   6.786   8.795  1.00 56.99           H  
ATOM    409  HB3 ASN A  27     -20.430   8.426   8.149  1.00 56.99           H  
ATOM    410  O   ASN A  27     -18.881   8.427   5.662  1.00 56.99           O  
ATOM    411  CG  ASN A  27     -21.127   6.970   6.758  1.00 56.99           C  
ATOM    412  ND2 ASN A  27     -22.307   7.539   6.650  1.00 56.99           N  
ATOM    413 HD21 ASN A  27     -22.628   8.210   7.334  1.00 56.99           H  
ATOM    414 HD22 ASN A  27     -22.858   7.230   5.863  1.00 56.99           H  
ATOM    415  OD1 ASN A  27     -20.799   6.127   5.948  1.00 56.99           O  
ATOM    416  N   LYS A  28     -16.843   8.243   6.540  1.00 58.08           N  
ATOM    417  H   LYS A  28     -16.299   7.791   7.261  1.00 58.08           H  
ATOM    418  CA  LYS A  28     -16.110   9.137   5.633  1.00 58.08           C  
ATOM    419  HA  LYS A  28     -16.588   9.101   4.654  1.00 58.08           H  
ATOM    420  C   LYS A  28     -14.653   8.703   5.382  1.00 58.08           C  
ATOM    421  CB  LYS A  28     -16.166  10.585   6.162  1.00 58.08           C  
ATOM    422  HB2 LYS A  28     -15.876  10.610   7.212  1.00 58.08           H  
ATOM    423  HB3 LYS A  28     -15.456  11.196   5.605  1.00 58.08           H  
ATOM    424  O   LYS A  28     -13.828   9.538   5.026  1.00 58.08           O  
ATOM    425  CG  LYS A  28     -17.542  11.230   5.980  1.00 58.08           C  
ATOM    426  HG2 LYS A  28     -18.238  10.826   6.716  1.00 58.08           H  
ATOM    427  HG3 LYS A  28     -17.912  11.015   4.977  1.00 58.08           H  
ATOM    428  CD  LYS A  28     -17.442  12.747   6.153  1.00 58.08           C  
ATOM    429  HD2 LYS A  28     -17.076  12.983   7.153  1.00 58.08           H  
ATOM    430  HD3 LYS A  28     -16.743  13.137   5.413  1.00 58.08           H  
ATOM    431  CE  LYS A  28     -18.826  13.361   5.935  1.00 58.08           C  
ATOM    432  HE2 LYS A  28     -19.280  12.875   5.071  1.00 58.08           H  
ATOM    433  HE3 LYS A  28     -19.447  13.144   6.804  1.00 58.08           H  
ATOM    434  NZ  LYS A  28     -18.731  14.820   5.696  1.00 58.08           N  
ATOM    435  HZ1 LYS A  28     -18.160  15.001   4.884  1.00 58.08           H  
ATOM    436  HZ2 LYS A  28     -18.307  15.276   6.491  1.00 58.08           H  
ATOM    437  HZ3 LYS A  28     -19.648  15.215   5.543  1.00 58.08           H  
ATOM    438  N   GLY A  29     -14.312   7.424   5.531  1.00 58.80           N  
ATOM    439  H   GLY A  29     -14.988   6.766   5.893  1.00 58.80           H  
ATOM    440  CA  GLY A  29     -12.994   6.916   5.133  1.00 58.80           C  
ATOM    441  HA2 GLY A  29     -12.211   7.569   5.519  1.00 58.80           H  
ATOM    442  HA3 GLY A  29     -12.846   5.926   5.563  1.00 58.80           H  
ATOM    443  C   GLY A  29     -12.864   6.810   3.609  1.00 58.80           C  
ATOM    444  O   GLY A  29     -13.118   5.751   3.043  1.00 58.80           O  
ATOM    445  N   ALA A  30     -12.503   7.897   2.922  1.00 66.11           N  
ATOM    446  H   ALA A  30     -12.347   8.753   3.435  1.00 66.11           H  
ATOM    447  CA  ALA A  30     -12.159   7.858   1.499  1.00 66.11           C  
ATOM    448  HA  ALA A  30     -12.687   7.031   1.025  1.00 66.11           H  
ATOM    449  C   ALA A  30     -10.651   7.616   1.333  1.00 66.11           C  
ATOM    450  CB  ALA A  30     -12.633   9.144   0.809  1.00 66.11           C  
ATOM    451  HB1 ALA A  30     -12.136  10.007   1.253  1.00 66.11           H  
ATOM    452  HB2 ALA A  30     -13.711   9.249   0.926  1.00 66.11           H  
ATOM    453  HB3 ALA A  30     -12.390   9.101  -0.252  1.00 66.11           H  
ATOM    454  O   ALA A  30      -9.833   8.438   1.742  1.00 66.11           O  
ATOM    455  N   ILE A  31     -10.280   6.495   0.713  1.00 66.51           N  
ATOM    456  H   ILE A  31     -10.998   5.847   0.422  1.00 66.51           H  
ATOM    457  CA  ILE A  31      -8.888   6.181   0.368  1.00 66.51           C  
ATOM    458  HA  ILE A  31      -8.230   6.564   1.148  1.00 66.51           H  
ATOM    459  C   ILE A  31      -8.560   6.901  -0.947  1.00 66.51           C  
ATOM    460  CB  ILE A  31      -8.678   4.648   0.279  1.00 66.51           C  
ATOM    461  HB  ILE A  31      -9.321   4.260  -0.511  1.00 66.51           H  
ATOM    462  O   ILE A  31      -9.041   6.502  -2.006  1.00 66.51           O  
ATOM    463  CG1 ILE A  31      -9.061   3.943   1.605  1.00 66.51           C  
ATOM    464 HG12 ILE A  31     -10.048   4.274   1.929  1.00 66.51           H  
ATOM    465 HG13 ILE A  31      -8.349   4.217   2.383  1.00 66.51           H  
ATOM    466  CG2 ILE A  31      -7.213   4.334  -0.088  1.00 66.51           C  
ATOM    467 HG21 ILE A  31      -6.955   4.785  -1.046  1.00 66.51           H  
ATOM    468 HG22 ILE A  31      -6.541   4.714   0.681  1.00 66.51           H  
ATOM    469 HG23 ILE A  31      -7.068   3.258  -0.188  1.00 66.51           H  
ATOM    470  CD1 ILE A  31      -9.128   2.414   1.500  1.00 66.51           C  
ATOM    471 HD11 ILE A  31      -9.784   2.126   0.678  1.00 66.51           H  
ATOM    472 HD12 ILE A  31      -9.529   2.010   2.429  1.00 66.51           H  
ATOM    473 HD13 ILE A  31      -8.134   1.994   1.342  1.00 66.51           H  
ATOM    474  N   ILE A  32      -7.762   7.972  -0.893  1.00 68.47           N  
ATOM    475  H   ILE A  32      -7.437   8.282   0.012  1.00 68.47           H  
ATOM    476  CA  ILE A  32      -7.322   8.716  -2.084  1.00 68.47           C  
ATOM    477  HA  ILE A  32      -7.965   8.454  -2.924  1.00 68.47           H  
ATOM    478  C   ILE A  32      -5.896   8.281  -2.439  1.00 68.47           C  
ATOM    479  CB  ILE A  32      -7.451  10.249  -1.894  1.00 68.47           C  
ATOM    480  HB  ILE A  32      -6.760  10.563  -1.112  1.00 68.47           H  
ATOM    481  O   ILE A  32      -4.932   8.712  -1.812  1.00 68.47           O  
ATOM    482  CG1 ILE A  32      -8.884  10.646  -1.463  1.00 68.47           C  
ATOM    483 HG12 ILE A  32      -9.150  10.106  -0.554  1.00 68.47           H  
ATOM    484 HG13 ILE A  32      -9.591  10.358  -2.242  1.00 68.47           H  
ATOM    485  CG2 ILE A  32      -7.068  10.964  -3.208  1.00 68.47           C  
ATOM    486 HG21 ILE A  32      -7.765  10.695  -4.002  1.00 68.47           H  
ATOM    487 HG22 ILE A  32      -7.080  12.045  -3.068  1.00 68.47           H  
ATOM    488 HG23 ILE A  32      -6.057  10.693  -3.511  1.00 68.47           H  
ATOM    489  CD1 ILE A  32      -9.061  12.139  -1.155  1.00 68.47           C  
ATOM    490 HD11 ILE A  32      -8.307  12.462  -0.437  1.00 68.47           H  
ATOM    491 HD12 ILE A  32     -10.050  12.301  -0.727  1.00 68.47           H  
ATOM    492 HD13 ILE A  32      -8.979  12.732  -2.066  1.00 68.47           H  
ATOM    493  N   GLY A  33      -5.759   7.421  -3.451  1.00 69.58           N  
ATOM    494  H   GLY A  33      -6.597   7.087  -3.906  1.00 69.58           H  
ATOM    495  CA  GLY A  33      -4.472   7.099  -4.074  1.00 69.58           C  
ATOM    496  HA2 GLY A  33      -4.457   6.046  -4.352  1.00 69.58           H  
ATOM    497  HA3 GLY A  33      -3.655   7.277  -3.375  1.00 69.58           H  
ATOM    498  C   GLY A  33      -4.255   7.932  -5.340  1.00 69.58           C  
ATOM    499  O   GLY A  33      -5.069   7.869  -6.258  1.00 69.58           O  
ATOM    500  N   LEU A  34      -3.165   8.704  -5.405  1.00 75.94           N  
ATOM    501  H   LEU A  34      -2.537   8.711  -4.614  1.00 75.94           H  
ATOM    502  CA  LEU A  34      -2.752   9.449  -6.601  1.00 75.94           C  
ATOM    503  HA  LEU A  34      -3.639   9.717  -7.176  1.00 75.94           H  
ATOM    504  C   LEU A  34      -1.847   8.562  -7.474  1.00 75.94           C  
ATOM    505  CB  LEU A  34      -2.041  10.748  -6.155  1.00 75.94           C  
ATOM    506  HB2 LEU A  34      -2.712  11.312  -5.508  1.00 75.94           H  
ATOM    507  HB3 LEU A  34      -1.169  10.471  -5.564  1.00 75.94           H  
ATOM    508  O   LEU A  34      -0.746   8.218  -7.053  1.00 75.94           O  
ATOM    509  CG  LEU A  34      -1.575  11.667  -7.304  1.00 75.94           C  
ATOM    510  HG  LEU A  34      -0.974  11.095  -8.011  1.00 75.94           H  
ATOM    511  CD1 LEU A  34      -2.754  12.294  -8.050  1.00 75.94           C  
ATOM    512 HD11 LEU A  34      -3.350  11.519  -8.533  1.00 75.94           H  
ATOM    513 HD12 LEU A  34      -3.382  12.857  -7.358  1.00 75.94           H  
ATOM    514 HD13 LEU A  34      -2.382  12.965  -8.824  1.00 75.94           H  
ATOM    515  CD2 LEU A  34      -0.710  12.800  -6.750  1.00 75.94           C  
ATOM    516 HD21 LEU A  34      -1.283  13.402  -6.045  1.00 75.94           H  
ATOM    517 HD22 LEU A  34       0.161  12.383  -6.244  1.00 75.94           H  
ATOM    518 HD23 LEU A  34      -0.364  13.433  -7.568  1.00 75.94           H  
ATOM    519  N   MET A  35      -2.276   8.220  -8.693  1.00 68.92           N  
ATOM    520  H   MET A  35      -3.200   8.511  -8.979  1.00 68.92           H  
ATOM    521  CA  MET A  35      -1.377   7.689  -9.726  1.00 68.92           C  
ATOM    522  HA  MET A  35      -0.467   7.309  -9.262  1.00 68.92           H  
ATOM    523  C   MET A  35      -0.965   8.827 -10.660  1.00 68.92           C  
ATOM    524  CB  MET A  35      -2.008   6.518 -10.502  1.00 68.92           C  
ATOM    525  HB2 MET A  35      -3.013   6.778 -10.835  1.00 68.92           H  
ATOM    526  HB3 MET A  35      -1.394   6.328 -11.382  1.00 68.92           H  
ATOM    527  O   MET A  35      -1.803   9.393 -11.359  1.00 68.92           O  
ATOM    528  CG  MET A  35      -2.045   5.231  -9.668  1.00 68.92           C  
ATOM    529  HG2 MET A  35      -1.121   5.172  -9.093  1.00 68.92           H  
ATOM    530  HG3 MET A  35      -2.873   5.281  -8.960  1.00 68.92           H  
ATOM    531  SD  MET A  35      -2.158   3.695 -10.633  1.00 68.92           S  
ATOM    532  CE  MET A  35      -3.901   3.709 -11.123  1.00 68.92           C  
ATOM    533  HE1 MET A  35      -4.103   4.589 -11.734  1.00 68.92           H  
ATOM    534  HE2 MET A  35      -4.532   3.730 -10.234  1.00 68.92           H  
ATOM    535  HE3 MET A  35      -4.120   2.812 -11.701  1.00 68.92           H  
ATOM    536  N   VAL A  36       0.323   9.173 -10.668  1.00 68.23           N  
ATOM    537  H   VAL A  36       0.965   8.679 -10.065  1.00 68.23           H  
ATOM    538  CA  VAL A  36       0.882  10.133 -11.629  1.00 68.23           C  
ATOM    539  HA  VAL A  36       0.148  10.916 -11.817  1.00 68.23           H  
ATOM    540  C   VAL A  36       1.137   9.392 -12.942  1.00 68.23           C  
ATOM    541  CB  VAL A  36       2.156  10.817 -11.085  1.00 68.23           C  
ATOM    542  HB  VAL A  36       2.930  10.069 -10.915  1.00 68.23           H  
ATOM    543  O   VAL A  36       2.132   8.688 -13.080  1.00 68.23           O  
ATOM    544  CG1 VAL A  36       2.686  11.868 -12.071  1.00 68.23           C  
ATOM    545 HG11 VAL A  36       3.568  12.353 -11.653  1.00 68.23           H  
ATOM    546 HG12 VAL A  36       2.976  11.392 -13.007  1.00 68.23           H  
ATOM    547 HG13 VAL A  36       1.923  12.620 -12.269  1.00 68.23           H  
ATOM    548  CG2 VAL A  36       1.877  11.531  -9.753  1.00 68.23           C  
ATOM    549 HG21 VAL A  36       2.780  12.035  -9.409  1.00 68.23           H  
ATOM    550 HG22 VAL A  36       1.580  10.810  -8.991  1.00 68.23           H  
ATOM    551 HG23 VAL A  36       1.082  12.265  -9.881  1.00 68.23           H  
ATOM    552  N   GLY A  37       0.214   9.523 -13.894  1.00 74.66           N  
ATOM    553  H   GLY A  37      -0.624  10.042 -13.674  1.00 74.66           H  
ATOM    554  CA  GLY A  37       0.414   9.149 -15.294  1.00 74.66           C  
ATOM    555  HA2 GLY A  37      -0.394   8.495 -15.621  1.00 74.66           H  
ATOM    556  HA3 GLY A  37       1.361   8.626 -15.429  1.00 74.66           H  
ATOM    557  C   GLY A  37       0.395  10.411 -16.152  1.00 74.66           C  
ATOM    558  O   GLY A  37      -0.630  11.085 -16.221  1.00 74.66           O  
ATOM    559  N   GLY A  38       1.534  10.767 -16.749  1.00 56.06           N  
ATOM    560  H   GLY A  38       2.328  10.149 -16.668  1.00 56.06           H  
ATOM    561  CA  GLY A  38       1.643  11.881 -17.695  1.00 56.06           C  
ATOM    562  HA2 GLY A  38       1.079  12.734 -17.317  1.00 56.06           H  
ATOM    563  HA3 GLY A  38       2.687  12.177 -17.799  1.00 56.06           H  
ATOM    564  C   GLY A  38       1.114  11.502 -19.081  1.00 56.06           C  
ATOM    565  O   GLY A  38       1.229  10.351 -19.495  1.00 56.06           O  
ATOM    566  N   VAL A  39       0.516  12.475 -19.771  1.00 55.38           N  
ATOM    567  H   VAL A  39       0.520  13.401 -19.367  1.00 55.38           H  
ATOM    568  CA  VAL A  39      -0.017  12.361 -21.139  1.00 55.38           C  
ATOM    569  HA  VAL A  39      -0.614  11.451 -21.203  1.00 55.38           H  
ATOM    570  C   VAL A  39       1.136  12.246 -22.143  1.00 55.38           C  
ATOM    571  CB  VAL A  39      -0.928  13.568 -21.457  1.00 55.38           C  
ATOM    572  HB  VAL A  39      -0.350  14.487 -21.358  1.00 55.38           H  
ATOM    573  O   VAL A  39       2.146  12.934 -21.995  1.00 55.38           O  
ATOM    574  CG1 VAL A  39      -1.537  13.529 -22.862  1.00 55.38           C  
ATOM    575 HG11 VAL A  39      -2.218  14.369 -23.004  1.00 55.38           H  
ATOM    576 HG12 VAL A  39      -2.071  12.593 -23.023  1.00 55.38           H  
ATOM    577 HG13 VAL A  39      -0.747  13.621 -23.607  1.00 55.38           H  
ATOM    578  CG2 VAL A  39      -2.105  13.635 -20.468  1.00 55.38           C  
ATOM    579 HG21 VAL A  39      -2.688  12.715 -20.523  1.00 55.38           H  
ATOM    580 HG22 VAL A  39      -2.746  14.482 -20.713  1.00 55.38           H  
ATOM    581 HG23 VAL A  39      -1.743  13.769 -19.449  1.00 55.38           H  
ATOM    582  N   VAL A  40       0.959  11.353 -23.122  1.00 53.71           N  
ATOM    583  H   VAL A  40       0.067  10.880 -23.151  1.00 53.71           H  
ATOM    584  CA  VAL A  40       1.835  11.131 -24.288  1.00 53.71           C  
ATOM    585  HA  VAL A  40       2.851  10.946 -23.941  1.00 53.71           H  
ATOM    586  C   VAL A  40       1.962  12.348 -25.197  1.00 53.71           C  
ATOM    587  CB  VAL A  40       1.362   9.929 -25.122  1.00 53.71           C  
ATOM    588  HB  VAL A  40       1.929   9.912 -26.053  1.00 53.71           H  
ATOM    589  O   VAL A  40       0.974  13.107 -25.315  1.00 53.71           O  
ATOM    590  CG1 VAL A  40       1.644   8.618 -24.381  1.00 53.71           C  
ATOM    591 HG11 VAL A  40       1.348   7.772 -25.001  1.00 53.71           H  
ATOM    592 HG12 VAL A  40       1.096   8.591 -23.439  1.00 53.71           H  
ATOM    593 HG13 VAL A  40       2.711   8.548 -24.172  1.00 53.71           H  
ATOM    594  CG2 VAL A  40      -0.135   9.985 -25.467  1.00 53.71           C  
ATOM    595 HG21 VAL A  40      -0.379   9.175 -26.155  1.00 53.71           H  
ATOM    596 HG22 VAL A  40      -0.748   9.890 -24.571  1.00 53.71           H  
ATOM    597 HG23 VAL A  40      -0.359  10.933 -25.956  1.00 53.71           H  
ATOM    598  OXT VAL A  40       3.044  12.434 -25.811  1.00 53.71           O  
TER     599      VAL A  40                                                       
END   
