# Supplementary material for: Investigating Intrinsically Disordered Proteins With Brownian Dynamics
Source: Front Mol Biosci. 2022 Jun 8;9:898838. doi: 10.3389/fmolb.2022.898838 (PMC9213797; doi:10.3389/fmolb.2022.898838)
Supplement: Supplementary file 1 [file Presentation1.zip › Browndye_IDP_paper/starting_structures/nup116.pdb]

ATOM      1  N   GLY A   1      43.649  24.433 -70.494  1.00 56.61           N  
ATOM      2  H   GLY A   1      44.645  24.364 -70.338  1.00 56.61           H  
ATOM      3  H2  GLY A   1      43.453  24.264 -71.470  1.00 56.61           H  
ATOM      4  H3  GLY A   1      43.356  25.368 -70.250  1.00 56.61           H  
ATOM      5  CA  GLY A   1      42.961  23.442 -69.648  1.00 56.61           C  
ATOM      6  HA2 GLY A   1      43.249  22.438 -69.959  1.00 56.61           H  
ATOM      7  HA3 GLY A   1      41.880  23.557 -69.735  1.00 56.61           H  
ATOM      8  C   GLY A   1      43.384  23.627 -68.208  1.00 56.61           C  
ATOM      9  O   GLY A   1      44.574  23.759 -67.987  1.00 56.61           O  
ATOM     10  N   SER A   2      42.429  23.685 -67.277  1.00 65.12           N  
ATOM     11  H   SER A   2      41.468  23.749 -67.579  1.00 65.12           H  
ATOM     12  CA  SER A   2      42.604  23.400 -65.843  1.00 65.12           C  
ATOM     13  HA  SER A   2      43.042  22.408 -65.735  1.00 65.12           H  
ATOM     14  C   SER A   2      41.226  23.395 -65.185  1.00 65.12           C  
ATOM     15  CB  SER A   2      43.528  24.396 -65.129  1.00 65.12           C  
ATOM     16  HB2 SER A   2      43.521  25.357 -65.643  1.00 65.12           H  
ATOM     17  HB3 SER A   2      43.208  24.534 -64.096  1.00 65.12           H  
ATOM     18  O   SER A   2      40.503  24.387 -65.206  1.00 65.12           O  
ATOM     19  OG  SER A   2      44.823  23.835 -65.129  1.00 65.12           O  
ATOM     20  HG  SER A   2      45.486  24.530 -65.109  1.00 65.12           H  
ATOM     21  N   ARG A   3      40.855  22.222 -64.675  1.00 67.73           N  
ATOM     22  H   ARG A   3      41.572  21.511 -64.641  1.00 67.73           H  
ATOM     23  CA  ARG A   3      39.590  21.903 -64.011  1.00 67.73           C  
ATOM     24  HA  ARG A   3      38.751  22.306 -64.577  1.00 67.73           H  
ATOM     25  C   ARG A   3      39.590  22.526 -62.612  1.00 67.73           C  
ATOM     26  CB  ARG A   3      39.481  20.364 -63.905  1.00 67.73           C  
ATOM     27  HB2 ARG A   3      40.332  19.992 -63.335  1.00 67.73           H  
ATOM     28  HB3 ARG A   3      38.577  20.115 -63.349  1.00 67.73           H  
ATOM     29  O   ARG A   3      40.541  22.305 -61.870  1.00 67.73           O  
ATOM     30  CG  ARG A   3      39.430  19.636 -65.264  1.00 67.73           C  
ATOM     31  HG2 ARG A   3      38.487  19.886 -65.749  1.00 67.73           H  
ATOM     32  HG3 ARG A   3      40.240  19.974 -65.910  1.00 67.73           H  
ATOM     33  CD  ARG A   3      39.522  18.106 -65.128  1.00 67.73           C  
ATOM     34  HD2 ARG A   3      39.206  17.674 -66.078  1.00 67.73           H  
ATOM     35  HD3 ARG A   3      38.828  17.771 -64.357  1.00 67.73           H  
ATOM     36  NE  ARG A   3      40.892  17.636 -64.814  1.00 67.73           N  
ATOM     37  HE  ARG A   3      41.521  18.299 -64.383  1.00 67.73           H  
ATOM     38  NH1 ARG A   3      40.636  15.445 -65.476  1.00 67.73           N  
ATOM     39 HH11 ARG A   3      39.660  15.610 -65.677  1.00 67.73           H  
ATOM     40 HH12 ARG A   3      41.019  14.519 -65.603  1.00 67.73           H  
ATOM     41  NH2 ARG A   3      42.613  16.136 -64.723  1.00 67.73           N  
ATOM     42 HH21 ARG A   3      43.229  16.832 -64.329  1.00 67.73           H  
ATOM     43 HH22 ARG A   3      42.963  15.199 -64.861  1.00 67.73           H  
ATOM     44  CZ  ARG A   3      41.370  16.415 -65.005  1.00 67.73           C  
ATOM     45  N   ARG A   4      38.527  23.230 -62.219  1.00 62.90           N  
ATOM     46  H   ARG A   4      37.797  23.416 -62.892  1.00 62.90           H  
ATOM     47  CA  ARG A   4      38.209  23.453 -60.799  1.00 62.90           C  
ATOM     48  HA  ARG A   4      38.975  23.004 -60.166  1.00 62.90           H  
ATOM     49  C   ARG A   4      36.911  22.717 -60.517  1.00 62.90           C  
ATOM     50  CB  ARG A   4      38.145  24.943 -60.435  1.00 62.90           C  
ATOM     51  HB2 ARG A   4      37.834  25.031 -59.394  1.00 62.90           H  
ATOM     52  HB3 ARG A   4      37.404  25.443 -61.060  1.00 62.90           H  
ATOM     53  O   ARG A   4      35.848  23.137 -60.959  1.00 62.90           O  
ATOM     54  CG  ARG A   4      39.509  25.629 -60.606  1.00 62.90           C  
ATOM     55  HG2 ARG A   4      40.281  25.070 -60.077  1.00 62.90           H  
ATOM     56  HG3 ARG A   4      39.754  25.649 -61.668  1.00 62.90           H  
ATOM     57  CD  ARG A   4      39.465  27.064 -60.066  1.00 62.90           C  
ATOM     58  HD2 ARG A   4      39.592  27.036 -58.984  1.00 62.90           H  
ATOM     59  HD3 ARG A   4      38.490  27.497 -60.293  1.00 62.90           H  
ATOM     60  NE  ARG A   4      40.504  27.904 -60.691  1.00 62.90           N  
ATOM     61  HE  ARG A   4      40.988  27.511 -61.485  1.00 62.90           H  
ATOM     62  NH1 ARG A   4      40.279  29.745 -59.335  1.00 62.90           N  
ATOM     63 HH11 ARG A   4      40.527  30.695 -59.098  1.00 62.90           H  
ATOM     64 HH12 ARG A   4      39.619  29.242 -58.760  1.00 62.90           H  
ATOM     65  NH2 ARG A   4      41.667  29.824 -61.076  1.00 62.90           N  
ATOM     66 HH21 ARG A   4      42.108  29.410 -61.885  1.00 62.90           H  
ATOM     67 HH22 ARG A   4      41.897  30.772 -60.818  1.00 62.90           H  
ATOM     68  CZ  ARG A   4      40.811  29.147 -60.364  1.00 62.90           C  
ATOM     69  N   ALA A   5      37.043  21.554 -59.894  1.00 53.96           N  
ATOM     70  H   ALA A   5      37.948  21.303 -59.524  1.00 53.96           H  
ATOM     71  CA  ALA A   5      35.923  20.718 -59.513  1.00 53.96           C  
ATOM     72  HA  ALA A   5      35.139  20.820 -60.264  1.00 53.96           H  
ATOM     73  C   ALA A   5      35.355  21.160 -58.157  1.00 53.96           C  
ATOM     74  CB  ALA A   5      36.369  19.251 -59.505  1.00 53.96           C  
ATOM     75  HB1 ALA A   5      37.148  19.101 -58.757  1.00 53.96           H  
ATOM     76  HB2 ALA A   5      35.521  18.613 -59.257  1.00 53.96           H  
ATOM     77  HB3 ALA A   5      36.747  18.969 -60.488  1.00 53.96           H  
ATOM     78  O   ALA A   5      36.102  21.417 -57.219  1.00 53.96           O  
ATOM     79  N   SER A   6      34.024  21.156 -58.124  1.00 60.20           N  
ATOM     80  H   SER A   6      33.584  21.049 -59.027  1.00 60.20           H  
ATOM     81  CA  SER A   6      33.112  20.924 -57.004  1.00 60.20           C  
ATOM     82  HA  SER A   6      32.127  21.007 -57.464  1.00 60.20           H  
ATOM     83  C   SER A   6      33.092  21.890 -55.818  1.00 60.20           C  
ATOM     84  CB  SER A   6      33.172  19.469 -56.546  1.00 60.20           C  
ATOM     85  HB2 SER A   6      33.473  18.832 -57.377  1.00 60.20           H  
ATOM     86  HB3 SER A   6      33.887  19.349 -55.732  1.00 60.20           H  
ATOM     87  O   SER A   6      33.858  21.804 -54.864  1.00 60.20           O  
ATOM     88  OG  SER A   6      31.879  19.073 -56.136  1.00 60.20           O  
ATOM     89  HG  SER A   6      31.627  19.527 -55.329  1.00 60.20           H  
ATOM     90  N   VAL A   7      32.047  22.718 -55.872  1.00 55.54           N  
ATOM     91  H   VAL A   7      31.557  22.718 -56.755  1.00 55.54           H  
ATOM     92  CA  VAL A   7      31.255  23.251 -54.760  1.00 55.54           C  
ATOM     93  HA  VAL A   7      31.833  24.005 -54.226  1.00 55.54           H  
ATOM     94  C   VAL A   7      30.844  22.137 -53.790  1.00 55.54           C  
ATOM     95  CB  VAL A   7      29.980  23.891 -55.370  1.00 55.54           C  
ATOM     96  HB  VAL A   7      29.470  23.139 -55.971  1.00 55.54           H  
ATOM     97  O   VAL A   7      30.621  20.996 -54.197  1.00 55.54           O  
ATOM     98  CG1 VAL A   7      28.967  24.428 -54.350  1.00 55.54           C  
ATOM     99 HG11 VAL A   7      29.447  25.139 -53.677  1.00 55.54           H  
ATOM    100 HG12 VAL A   7      28.148  24.928 -54.867  1.00 55.54           H  
ATOM    101 HG13 VAL A   7      28.533  23.609 -53.777  1.00 55.54           H  
ATOM    102  CG2 VAL A   7      30.352  25.057 -56.300  1.00 55.54           C  
ATOM    103 HG21 VAL A   7      30.973  24.716 -57.129  1.00 55.54           H  
ATOM    104 HG22 VAL A   7      29.448  25.496 -56.722  1.00 55.54           H  
ATOM    105 HG23 VAL A   7      30.889  25.823 -55.742  1.00 55.54           H  
ATOM    106  N   GLY A   8      30.658  22.519 -52.527  1.00 55.45           N  
ATOM    107  H   GLY A   8      30.910  23.466 -52.283  1.00 55.45           H  
ATOM    108  CA  GLY A   8      29.840  21.774 -51.576  1.00 55.45           C  
ATOM    109  HA2 GLY A   8      29.200  21.068 -52.105  1.00 55.45           H  
ATOM    110  HA3 GLY A   8      29.197  22.468 -51.035  1.00 55.45           H  
ATOM    111  C   GLY A   8      30.662  20.998 -50.567  1.00 55.45           C  
ATOM    112  O   GLY A   8      30.661  19.773 -50.570  1.00 55.45           O  
ATOM    113  N   SER A   9      31.333  21.729 -49.678  1.00 61.23           N  
ATOM    114  H   SER A   9      31.298  22.734 -49.773  1.00 61.23           H  
ATOM    115  CA  SER A   9      31.727  21.262 -48.351  1.00 61.23           C  
ATOM    116  HA  SER A   9      32.575  20.582 -48.433  1.00 61.23           H  
ATOM    117  C   SER A   9      30.549  20.528 -47.704  1.00 61.23           C  
ATOM    118  CB  SER A   9      32.148  22.479 -47.517  1.00 61.23           C  
ATOM    119  HB2 SER A   9      33.139  22.801 -47.837  1.00 61.23           H  
ATOM    120  HB3 SER A   9      32.188  22.216 -46.460  1.00 61.23           H  
ATOM    121  O   SER A   9      29.604  21.139 -47.202  1.00 61.23           O  
ATOM    122  OG  SER A   9      31.239  23.548 -47.723  1.00 61.23           O  
ATOM    123  HG  SER A   9      30.409  23.294 -47.312  1.00 61.23           H  
ATOM    124  N   GLY A  10      30.587  19.203 -47.811  1.00 53.27           N  
ATOM    125  H   GLY A  10      31.328  18.801 -48.368  1.00 53.27           H  
ATOM    126  CA  GLY A  10      29.585  18.303 -47.285  1.00 53.27           C  
ATOM    127  HA2 GLY A  10      29.841  17.276 -47.546  1.00 53.27           H  
ATOM    128  HA3 GLY A  10      28.618  18.546 -47.726  1.00 53.27           H  
ATOM    129  C   GLY A  10      29.513  18.412 -45.771  1.00 53.27           C  
ATOM    130  O   GLY A  10      30.483  18.148 -45.070  1.00 53.27           O  
ATOM    131  N   ALA A  11      28.335  18.754 -45.269  1.00 54.76           N  
ATOM    132  H   ALA A  11      27.663  19.194 -45.881  1.00 54.76           H  
ATOM    133  CA  ALA A  11      27.966  18.465 -43.888  1.00 54.76           C  
ATOM    134  HA  ALA A  11      28.609  17.668 -43.515  1.00 54.76           H  
ATOM    135  C   ALA A  11      26.529  17.936 -43.753  1.00 54.76           C  
ATOM    136  CB  ALA A  11      28.236  19.698 -43.022  1.00 54.76           C  
ATOM    137  HB1 ALA A  11      28.003  19.476 -41.980  1.00 54.76           H  
ATOM    138  HB2 ALA A  11      29.287  19.978 -43.092  1.00 54.76           H  
ATOM    139  HB3 ALA A  11      27.619  20.533 -43.354  1.00 54.76           H  
ATOM    140  O   ALA A  11      26.123  17.576 -42.653  1.00 54.76           O  
ATOM    141  N   LEU A  12      25.765  17.810 -44.849  1.00 64.85           N  
ATOM    142  H   LEU A  12      26.121  18.108 -45.746  1.00 64.85           H  
ATOM    143  CA  LEU A  12      24.366  17.373 -44.763  1.00 64.85           C  
ATOM    144  HA  LEU A  12      23.969  17.779 -43.832  1.00 64.85           H  
ATOM    145  C   LEU A  12      24.179  15.851 -44.621  1.00 64.85           C  
ATOM    146  CB  LEU A  12      23.533  17.969 -45.916  1.00 64.85           C  
ATOM    147  HB2 LEU A  12      24.099  18.730 -46.454  1.00 64.85           H  
ATOM    148  HB3 LEU A  12      23.293  17.173 -46.621  1.00 64.85           H  
ATOM    149  O   LEU A  12      23.086  15.411 -44.293  1.00 64.85           O  
ATOM    150  CG  LEU A  12      22.227  18.597 -45.390  1.00 64.85           C  
ATOM    151  HG  LEU A  12      21.776  17.941 -44.645  1.00 64.85           H  
ATOM    152  CD1 LEU A  12      22.493  19.969 -44.760  1.00 64.85           C  
ATOM    153 HD11 LEU A  12      23.182  19.876 -43.921  1.00 64.85           H  
ATOM    154 HD12 LEU A  12      22.912  20.651 -45.500  1.00 64.85           H  
ATOM    155 HD13 LEU A  12      21.556  20.384 -44.387  1.00 64.85           H  
ATOM    156  CD2 LEU A  12      21.226  18.782 -46.527  1.00 64.85           C  
ATOM    157 HD21 LEU A  12      21.642  19.430 -47.298  1.00 64.85           H  
ATOM    158 HD22 LEU A  12      20.983  17.812 -46.961  1.00 64.85           H  
ATOM    159 HD23 LEU A  12      20.308  19.224 -46.140  1.00 64.85           H  
ATOM    160  N   PHE A  13      25.238  15.053 -44.796  1.00 64.05           N  
ATOM    161  H   PHE A  13      26.103  15.474 -45.106  1.00 64.05           H  
ATOM    162  CA  PHE A  13      25.209  13.595 -44.581  1.00 64.05           C  
ATOM    163  HA  PHE A  13      24.212  13.310 -44.246  1.00 64.05           H  
ATOM    164  C   PHE A  13      26.140  13.118 -43.453  1.00 64.05           C  
ATOM    165  CB  PHE A  13      25.450  12.870 -45.913  1.00 64.05           C  
ATOM    166  HB2 PHE A  13      26.412  13.178 -46.323  1.00 64.05           H  
ATOM    167  HB3 PHE A  13      25.499  11.796 -45.731  1.00 64.05           H  
ATOM    168  O   PHE A  13      26.387  11.925 -43.312  1.00 64.05           O  
ATOM    169  CG  PHE A  13      24.350  13.106 -46.930  1.00 64.05           C  
ATOM    170  CD1 PHE A  13      23.058  12.602 -46.687  1.00 64.05           C  
ATOM    171  HD1 PHE A  13      22.853  12.043 -45.786  1.00 64.05           H  
ATOM    172  CD2 PHE A  13      24.605  13.835 -48.107  1.00 64.05           C  
ATOM    173  HD2 PHE A  13      25.595  14.218 -48.306  1.00 64.05           H  
ATOM    174  CE1 PHE A  13      22.025  12.828 -47.613  1.00 64.05           C  
ATOM    175  HE1 PHE A  13      21.034  12.443 -47.421  1.00 64.05           H  
ATOM    176  CE2 PHE A  13      23.571  14.059 -49.034  1.00 64.05           C  
ATOM    177  HE2 PHE A  13      23.766  14.612 -49.941  1.00 64.05           H  
ATOM    178  CZ  PHE A  13      22.281  13.556 -48.787  1.00 64.05           C  
ATOM    179  HZ  PHE A  13      21.487  13.728 -49.498  1.00 64.05           H  
ATOM    180  N   GLY A  14      26.664  14.044 -42.643  1.00 55.21           N  
ATOM    181  H   GLY A  14      26.400  15.007 -42.793  1.00 55.21           H  
ATOM    182  CA  GLY A  14      27.625  13.738 -41.575  1.00 55.21           C  
ATOM    183  HA2 GLY A  14      28.505  14.365 -41.719  1.00 55.21           H  
ATOM    184  HA3 GLY A  14      27.948  12.699 -41.637  1.00 55.21           H  
ATOM    185  C   GLY A  14      27.119  13.984 -40.155  1.00 55.21           C  
ATOM    186  O   GLY A  14      27.707  13.465 -39.205  1.00 55.21           O  
ATOM    187  N   ALA A  15      26.023  14.726 -39.982  1.00 55.60           N  
ATOM    188  H   ALA A  15      25.568  15.138 -40.784  1.00 55.60           H  
ATOM    189  CA  ALA A  15      25.397  14.895 -38.677  1.00 55.60           C  
ATOM    190  HA  ALA A  15      26.175  14.966 -37.918  1.00 55.60           H  
ATOM    191  C   ALA A  15      24.556  13.656 -38.343  1.00 55.60           C  
ATOM    192  CB  ALA A  15      24.621  16.217 -38.641  1.00 55.60           C  
ATOM    193  HB1 ALA A  15      24.177  16.354 -37.655  1.00 55.60           H  
ATOM    194  HB2 ALA A  15      23.826  16.205 -39.386  1.00 55.60           H  
ATOM    195  HB3 ALA A  15      25.293  17.050 -38.846  1.00 55.60           H  
ATOM    196  O   ALA A  15      23.329  13.698 -38.323  1.00 55.60           O  
ATOM    197  N   LYS A  16      25.226  12.529 -38.075  1.00 62.94           N  
ATOM    198  H   LYS A  16      26.230  12.550 -38.181  1.00 62.94           H  
ATOM    199  CA  LYS A  16      24.603  11.465 -37.289  1.00 62.94           C  
ATOM    200  HA  LYS A  16      23.688  11.170 -37.805  1.00 62.94           H  
ATOM    201  C   LYS A  16      24.246  12.084 -35.932  1.00 62.94           C  
ATOM    202  CB  LYS A  16      25.495  10.211 -37.181  1.00 62.94           C  
ATOM    203  HB2 LYS A  16      24.996   9.488 -36.537  1.00 62.94           H  
ATOM    204  HB3 LYS A  16      25.574   9.772 -38.176  1.00 62.94           H  
ATOM    205  O   LYS A  16      25.162  12.544 -35.240  1.00 62.94           O  
ATOM    206  CG  LYS A  16      26.916  10.463 -36.644  1.00 62.94           C  
ATOM    207  HG2 LYS A  16      27.416  11.186 -37.288  1.00 62.94           H  
ATOM    208  HG3 LYS A  16      26.869  10.861 -35.630  1.00 62.94           H  
ATOM    209  CD  LYS A  16      27.752   9.178 -36.606  1.00 62.94           C  
ATOM    210  HD2 LYS A  16      27.648   8.657 -37.558  1.00 62.94           H  
ATOM    211  HD3 LYS A  16      27.385   8.523 -35.816  1.00 62.94           H  
ATOM    212  CE  LYS A  16      29.241   9.493 -36.396  1.00 62.94           C  
ATOM    213  HE2 LYS A  16      29.581  10.102 -37.233  1.00 62.94           H  
ATOM    214  HE3 LYS A  16      29.798   8.556 -36.420  1.00 62.94           H  
ATOM    215  NZ  LYS A  16      29.492  10.205 -35.116  1.00 62.94           N  
ATOM    216  HZ1 LYS A  16      28.970  11.069 -35.094  1.00 62.94           H  
ATOM    217  HZ2 LYS A  16      30.473  10.418 -35.012  1.00 62.94           H  
ATOM    218  HZ3 LYS A  16      29.195   9.639 -34.334  1.00 62.94           H  
ATOM    219  N   PRO A  17      22.963  12.157 -35.537  1.00 60.28           N  
ATOM    220  CA  PRO A  17      22.658  12.446 -34.150  1.00 60.28           C  
ATOM    221  HA  PRO A  17      23.016  13.439 -33.878  1.00 60.28           H  
ATOM    222  C   PRO A  17      23.384  11.387 -33.325  1.00 60.28           C  
ATOM    223  CB  PRO A  17      21.132  12.390 -34.027  1.00 60.28           C  
ATOM    224  HB2 PRO A  17      20.809  11.999 -33.062  1.00 60.28           H  
ATOM    225  HB3 PRO A  17      20.721  13.386 -34.189  1.00 60.28           H  
ATOM    226  O   PRO A  17      23.449  10.221 -33.723  1.00 60.28           O  
ATOM    227  CG  PRO A  17      20.710  11.477 -35.178  1.00 60.28           C  
ATOM    228  HG2 PRO A  17      19.708  11.712 -35.536  1.00 60.28           H  
ATOM    229  HG3 PRO A  17      20.764  10.437 -34.855  1.00 60.28           H  
ATOM    230  CD  PRO A  17      21.768  11.728 -36.250  1.00 60.28           C  
ATOM    231  HD2 PRO A  17      21.929  10.808 -36.811  1.00 60.28           H  
ATOM    232  HD3 PRO A  17      21.436  12.525 -36.916  1.00 60.28           H  
ATOM    233  N   ALA A  18      23.965  11.782 -32.196  1.00 58.05           N  
ATOM    234  H   ALA A  18      23.932  12.761 -31.950  1.00 58.05           H  
ATOM    235  CA  ALA A  18      24.350  10.837 -31.164  1.00 58.05           C  
ATOM    236  HA  ALA A  18      24.937  10.034 -31.610  1.00 58.05           H  
ATOM    237  C   ALA A  18      23.057  10.223 -30.605  1.00 58.05           C  
ATOM    238  CB  ALA A  18      25.223  11.548 -30.122  1.00 58.05           C  
ATOM    239  HB1 ALA A  18      24.667  12.364 -29.660  1.00 58.05           H  
ATOM    240  HB2 ALA A  18      26.120  11.946 -30.597  1.00 58.05           H  
ATOM    241  HB3 ALA A  18      25.514  10.841 -29.346  1.00 58.05           H  
ATOM    242  O   ALA A  18      22.615  10.530 -29.503  1.00 58.05           O  
ATOM    243  N   SER A  19      22.413   9.382 -31.414  1.00 60.01           N  
ATOM    244  H   SER A  19      22.777   9.265 -32.349  1.00 60.01           H  
ATOM    245  CA  SER A  19      21.437   8.404 -31.001  1.00 60.01           C  
ATOM    246  HA  SER A  19      20.689   8.872 -30.361  1.00 60.01           H  
ATOM    247  C   SER A  19      22.222   7.385 -30.188  1.00 60.01           C  
ATOM    248  CB  SER A  19      20.733   7.792 -32.224  1.00 60.01           C  
ATOM    249  HB2 SER A  19      20.017   7.042 -31.888  1.00 60.01           H  
ATOM    250  HB3 SER A  19      20.197   8.575 -32.760  1.00 60.01           H  
ATOM    251  O   SER A  19      22.596   6.320 -30.680  1.00 60.01           O  
ATOM    252  OG  SER A  19      21.667   7.185 -33.096  1.00 60.01           O  
ATOM    253  HG  SER A  19      22.165   6.553 -32.573  1.00 60.01           H  
ATOM    254  N   GLY A  20      22.507   7.743 -28.934  1.00 56.94           N  
ATOM    255  H   GLY A  20      22.313   8.701 -28.681  1.00 56.94           H  
ATOM    256  CA  GLY A  20      22.478   6.772 -27.854  1.00 56.94           C  
ATOM    257  HA2 GLY A  20      23.269   6.032 -27.974  1.00 56.94           H  
ATOM    258  HA3 GLY A  20      22.573   7.270 -26.889  1.00 56.94           H  
ATOM    259  C   GLY A  20      21.110   6.115 -27.942  1.00 56.94           C  
ATOM    260  O   GLY A  20      20.117   6.638 -27.443  1.00 56.94           O  
ATOM    261  N   GLY A  21      21.046   5.077 -28.771  1.00 56.03           N  
ATOM    262  H   GLY A  21      21.900   4.787 -29.225  1.00 56.03           H  
ATOM    263  CA  GLY A  21      19.822   4.421 -29.161  1.00 56.03           C  
ATOM    264  HA2 GLY A  21      19.114   5.158 -29.539  1.00 56.03           H  
ATOM    265  HA3 GLY A  21      20.024   3.681 -29.935  1.00 56.03           H  
ATOM    266  C   GLY A  21      19.256   3.723 -27.945  1.00 56.03           C  
ATOM    267  O   GLY A  21      19.914   2.894 -27.328  1.00 56.03           O  
ATOM    268  N   LEU A  22      18.000   4.024 -27.647  1.00 65.69           N  
ATOM    269  H   LEU A  22      17.566   4.793 -28.138  1.00 65.69           H  
ATOM    270  CA  LEU A  22      17.198   3.321 -26.650  1.00 65.69           C  
ATOM    271  HA  LEU A  22      17.754   3.312 -25.713  1.00 65.69           H  
ATOM    272  C   LEU A  22      16.926   1.848 -27.041  1.00 65.69           C  
ATOM    273  CB  LEU A  22      15.905   4.140 -26.485  1.00 65.69           C  
ATOM    274  HB2 LEU A  22      15.235   3.879 -27.305  1.00 65.69           H  
ATOM    275  HB3 LEU A  22      16.132   5.202 -26.572  1.00 65.69           H  
ATOM    276  O   LEU A  22      16.338   1.096 -26.274  1.00 65.69           O  
ATOM    277  CG  LEU A  22      15.168   3.933 -25.152  1.00 65.69           C  
ATOM    278  HG  LEU A  22      15.049   2.870 -24.941  1.00 65.69           H  
ATOM    279  CD1 LEU A  22      15.904   4.600 -23.986  1.00 65.69           C  
ATOM    280 HD11 LEU A  22      16.035   5.664 -24.179  1.00 65.69           H  
ATOM    281 HD12 LEU A  22      15.326   4.473 -23.070  1.00 65.69           H  
ATOM    282 HD13 LEU A  22      16.879   4.135 -23.840  1.00 65.69           H  
ATOM    283  CD2 LEU A  22      13.778   4.560 -25.255  1.00 65.69           C  
ATOM    284 HD21 LEU A  22      13.214   4.078 -26.053  1.00 65.69           H  
ATOM    285 HD22 LEU A  22      13.858   5.628 -25.460  1.00 65.69           H  
ATOM    286 HD23 LEU A  22      13.241   4.415 -24.318  1.00 65.69           H  
ATOM    287  N   PHE A  23      17.375   1.415 -28.223  1.00 66.53           N  
ATOM    288  H   PHE A  23      17.886   2.074 -28.794  1.00 66.53           H  
ATOM    289  CA  PHE A  23      17.202   0.066 -28.757  1.00 66.53           C  
ATOM    290  HA  PHE A  23      16.656  -0.539 -28.033  1.00 66.53           H  
ATOM    291  C   PHE A  23      18.557  -0.620 -28.954  1.00 66.53           C  
ATOM    292  CB  PHE A  23      16.350   0.129 -30.031  1.00 66.53           C  
ATOM    293  HB2 PHE A  23      16.200  -0.883 -30.408  1.00 66.53           H  
ATOM    294  HB3 PHE A  23      16.887   0.687 -30.798  1.00 66.53           H  
ATOM    295  O   PHE A  23      18.916  -1.012 -30.061  1.00 66.53           O  
ATOM    296  CG  PHE A  23      14.988   0.758 -29.811  1.00 66.53           C  
ATOM    297  CD1 PHE A  23      14.035   0.102 -29.011  1.00 66.53           C  
ATOM    298  HD1 PHE A  23      14.268  -0.850 -28.557  1.00 66.53           H  
ATOM    299  CD2 PHE A  23      14.679   2.007 -30.384  1.00 66.53           C  
ATOM    300  HD2 PHE A  23      15.405   2.519 -30.998  1.00 66.53           H  
ATOM    301  CE1 PHE A  23      12.774   0.683 -28.794  1.00 66.53           C  
ATOM    302  HE1 PHE A  23      12.043   0.178 -28.181  1.00 66.53           H  
ATOM    303  CE2 PHE A  23      13.417   2.588 -30.167  1.00 66.53           C  
ATOM    304  HE2 PHE A  23      13.175   3.541 -30.613  1.00 66.53           H  
ATOM    305  CZ  PHE A  23      12.464   1.925 -29.375  1.00 66.53           C  
ATOM    306  HZ  PHE A  23      11.493   2.369 -29.212  1.00 66.53           H  
ATOM    307  N   GLY A  24      19.348  -0.722 -27.885  1.00 45.63           N  
ATOM    308  H   GLY A  24      19.066  -0.275 -27.024  1.00 45.63           H  
ATOM    309  CA  GLY A  24      20.690  -1.285 -27.993  1.00 45.63           C  
ATOM    310  HA2 GLY A  24      20.658  -2.180 -28.615  1.00 45.63           H  
ATOM    311  HA3 GLY A  24      21.337  -0.560 -28.487  1.00 45.63           H  
ATOM    312  C   GLY A  24      21.335  -1.659 -26.671  1.00 45.63           C  
ATOM    313  O   GLY A  24      22.330  -1.067 -26.288  1.00 45.63           O  
ATOM    314  N   GLN A  25      20.823  -2.724 -26.053  1.00 43.88           N  
ATOM    315  H   GLN A  25      19.937  -3.049 -26.412  1.00 43.88           H  
ATOM    316  CA  GLN A  25      21.680  -3.757 -25.472  1.00 43.88           C  
ATOM    317  HA  GLN A  25      21.023  -4.544 -25.100  1.00 43.88           H  
ATOM    318  C   GLN A  25      22.573  -3.332 -24.291  1.00 43.88           C  
ATOM    319  CB  GLN A  25      22.471  -4.373 -26.640  1.00 43.88           C  
ATOM    320  HB2 GLN A  25      23.141  -3.613 -27.040  1.00 43.88           H  
ATOM    321  HB3 GLN A  25      21.769  -4.652 -27.426  1.00 43.88           H  
ATOM    322  O   GLN A  25      23.757  -3.037 -24.415  1.00 43.88           O  
ATOM    323  CG  GLN A  25      23.304  -5.611 -26.298  1.00 43.88           C  
ATOM    324  HG2 GLN A  25      22.656  -6.394 -25.905  1.00 43.88           H  
ATOM    325  HG3 GLN A  25      24.059  -5.365 -25.552  1.00 43.88           H  
ATOM    326  CD  GLN A  25      24.011  -6.131 -27.544  1.00 43.88           C  
ATOM    327  NE2 GLN A  25      24.778  -5.319 -28.238  1.00 43.88           N  
ATOM    328 HE21 GLN A  25      25.232  -5.728 -29.042  1.00 43.88           H  
ATOM    329 HE22 GLN A  25      24.944  -4.371 -27.931  1.00 43.88           H  
ATOM    330  OE1 GLN A  25      23.876  -7.277 -27.923  1.00 43.88           O  
ATOM    331  N   SER A  26      22.056  -3.539 -23.088  1.00 47.45           N  
ATOM    332  H   SER A  26      21.051  -3.577 -23.002  1.00 47.45           H  
ATOM    333  CA  SER A  26      22.822  -4.338 -22.135  1.00 47.45           C  
ATOM    334  HA  SER A  26      23.579  -4.908 -22.673  1.00 47.45           H  
ATOM    335  C   SER A  26      21.884  -5.361 -21.524  1.00 47.45           C  
ATOM    336  CB  SER A  26      23.585  -3.481 -21.126  1.00 47.45           C  
ATOM    337  HB2 SER A  26      23.833  -4.074 -20.246  1.00 47.45           H  
ATOM    338  HB3 SER A  26      22.986  -2.620 -20.827  1.00 47.45           H  
ATOM    339  O   SER A  26      21.226  -5.142 -20.510  1.00 47.45           O  
ATOM    340  OG  SER A  26      24.784  -3.061 -21.748  1.00 47.45           O  
ATOM    341  HG  SER A  26      24.580  -2.762 -22.637  1.00 47.45           H  
ATOM    342  N   ALA A  27      21.808  -6.501 -22.210  1.00 51.87           N  
ATOM    343  H   ALA A  27      22.346  -6.564 -23.062  1.00 51.87           H  
ATOM    344  CA  ALA A  27      21.515  -7.769 -21.574  1.00 51.87           C  
ATOM    345  HA  ALA A  27      20.579  -7.701 -21.020  1.00 51.87           H  
ATOM    346  C   ALA A  27      22.666  -8.047 -20.595  1.00 51.87           C  
ATOM    347  CB  ALA A  27      21.378  -8.835 -22.670  1.00 51.87           C  
ATOM    348  HB1 ALA A  27      20.549  -8.586 -23.332  1.00 51.87           H  
ATOM    349  HB2 ALA A  27      21.187  -9.806 -22.214  1.00 51.87           H  
ATOM    350  HB3 ALA A  27      22.296  -8.900 -23.254  1.00 51.87           H  
ATOM    351  O   ALA A  27      23.662  -8.669 -20.940  1.00 51.87           O  
ATOM    352  N   GLY A  28      22.568  -7.480 -19.398  1.00 48.58           N  
ATOM    353  H   GLY A  28      21.814  -6.827 -19.241  1.00 48.58           H  
ATOM    354  CA  GLY A  28      23.584  -7.596 -18.366  1.00 48.58           C  
ATOM    355  HA2 GLY A  28      24.139  -8.528 -18.466  1.00 48.58           H  
ATOM    356  HA3 GLY A  28      24.283  -6.764 -18.442  1.00 48.58           H  
ATOM    357  C   GLY A  28      22.914  -7.542 -17.010  1.00 48.58           C  
ATOM    358  O   GLY A  28      22.660  -6.465 -16.487  1.00 48.58           O  
ATOM    359  N   SER A  29      22.605  -8.725 -16.476  1.00 48.35           N  
ATOM    360  H   SER A  29      22.836  -9.528 -17.043  1.00 48.35           H  
ATOM    361  CA  SER A  29      22.413  -8.983 -15.045  1.00 48.35           C  
ATOM    362  HA  SER A  29      21.969  -9.974 -14.954  1.00 48.35           H  
ATOM    363  C   SER A  29      21.471  -8.022 -14.307  1.00 48.35           C  
ATOM    364  CB  SER A  29      23.784  -9.077 -14.360  1.00 48.35           C  
ATOM    365  HB2 SER A  29      23.649  -9.175 -13.283  1.00 48.35           H  
ATOM    366  HB3 SER A  29      24.307  -9.961 -14.724  1.00 48.35           H  
ATOM    367  O   SER A  29      21.894  -7.074 -13.648  1.00 48.35           O  
ATOM    368  OG  SER A  29      24.575  -7.940 -14.637  1.00 48.35           O  
ATOM    369  HG  SER A  29      24.051  -7.158 -14.448  1.00 48.35           H  
ATOM    370  N   LYS A  30      20.173  -8.340 -14.333  1.00 52.14           N  
ATOM    371  H   LYS A  30      19.898  -9.129 -14.900  1.00 52.14           H  
ATOM    372  CA  LYS A  30      19.210  -7.842 -13.345  1.00 52.14           C  
ATOM    373  HA  LYS A  30      19.308  -6.760 -13.257  1.00 52.14           H  
ATOM    374  C   LYS A  30      19.557  -8.446 -11.980  1.00 52.14           C  
ATOM    375  CB  LYS A  30      17.769  -8.182 -13.769  1.00 52.14           C  
ATOM    376  HB2 LYS A  30      17.100  -7.833 -12.983  1.00 52.14           H  
ATOM    377  HB3 LYS A  30      17.654  -9.262 -13.860  1.00 52.14           H  
ATOM    378  O   LYS A  30      19.076  -9.522 -11.637  1.00 52.14           O  
ATOM    379  CG  LYS A  30      17.370  -7.518 -15.096  1.00 52.14           C  
ATOM    380  HG2 LYS A  30      17.650  -6.465 -15.069  1.00 52.14           H  
ATOM    381  HG3 LYS A  30      17.895  -8.002 -15.919  1.00 52.14           H  
ATOM    382  CD  LYS A  30      15.855  -7.620 -15.320  1.00 52.14           C  
ATOM    383  HD2 LYS A  30      15.346  -7.108 -14.503  1.00 52.14           H  
ATOM    384  HD3 LYS A  30      15.558  -8.669 -15.322  1.00 52.14           H  
ATOM    385  CE  LYS A  30      15.473  -6.968 -16.655  1.00 52.14           C  
ATOM    386  HE2 LYS A  30      15.910  -7.550 -17.466  1.00 52.14           H  
ATOM    387  HE3 LYS A  30      15.913  -5.971 -16.687  1.00 52.14           H  
ATOM    388  NZ  LYS A  30      14.000  -6.873 -16.815  1.00 52.14           N  
ATOM    389  HZ1 LYS A  30      13.576  -7.789 -16.781  1.00 52.14           H  
ATOM    390  HZ2 LYS A  30      13.766  -6.444 -17.699  1.00 52.14           H  
ATOM    391  HZ3 LYS A  30      13.601  -6.309 -16.078  1.00 52.14           H  
ATOM    392  N   ALA A  31      20.433  -7.781 -11.234  1.00 58.41           N  
ATOM    393  H   ALA A  31      20.879  -6.966 -11.630  1.00 58.41           H  
ATOM    394  CA  ALA A  31      20.605  -8.042  -9.814  1.00 58.41           C  
ATOM    395  HA  ALA A  31      20.757  -9.112  -9.670  1.00 58.41           H  
ATOM    396  C   ALA A  31      19.318  -7.624  -9.090  1.00 58.41           C  
ATOM    397  CB  ALA A  31      21.849  -7.314  -9.296  1.00 58.41           C  
ATOM    398  HB1 ALA A  31      21.733  -6.238  -9.428  1.00 58.41           H  
ATOM    399  HB2 ALA A  31      21.984  -7.526  -8.236  1.00 58.41           H  
ATOM    400  HB3 ALA A  31      22.732  -7.651  -9.840  1.00 58.41           H  
ATOM    401  O   ALA A  31      18.790  -6.530  -9.299  1.00 58.41           O  
ATOM    402  N   PHE A  32      18.794  -8.551  -8.296  1.00 63.80           N  
ATOM    403  H   PHE A  32      19.276  -9.437  -8.239  1.00 63.80           H  
ATOM    404  CA  PHE A  32      17.602  -8.418  -7.475  1.00 63.80           C  
ATOM    405  HA  PHE A  32      16.721  -8.513  -8.109  1.00 63.80           H  
ATOM    406  C   PHE A  32      17.552  -7.067  -6.741  1.00 63.80           C  
ATOM    407  CB  PHE A  32      17.621  -9.580  -6.468  1.00 63.80           C  
ATOM    408  HB2 PHE A  32      18.510  -9.499  -5.842  1.00 63.80           H  
ATOM    409  HB3 PHE A  32      16.758  -9.483  -5.810  1.00 63.80           H  
ATOM    410  O   PHE A  32      18.461  -6.734  -5.987  1.00 63.80           O  
ATOM    411  CG  PHE A  32      17.593 -10.961  -7.105  1.00 63.80           C  
ATOM    412  CD1 PHE A  32      16.355 -11.559  -7.403  1.00 63.80           C  
ATOM    413  HD1 PHE A  32      15.434 -11.046  -7.167  1.00 63.80           H  
ATOM    414  CD2 PHE A  32      18.788 -11.647  -7.405  1.00 63.80           C  
ATOM    415  HD2 PHE A  32      19.743 -11.209  -7.157  1.00 63.80           H  
ATOM    416  CE1 PHE A  32      16.308 -12.832  -7.998  1.00 63.80           C  
ATOM    417  HE1 PHE A  32      15.355 -13.292  -8.217  1.00 63.80           H  
ATOM    418  CE2 PHE A  32      18.740 -12.917  -8.011  1.00 63.80           C  
ATOM    419  HE2 PHE A  32      19.656 -13.444  -8.235  1.00 63.80           H  
ATOM    420  CZ  PHE A  32      17.500 -13.509  -8.307  1.00 63.80           C  
ATOM    421  HZ  PHE A  32      17.463 -14.488  -8.761  1.00 63.80           H  
ATOM    422  N   GLY A  33      16.459  -6.322  -6.920  1.00 48.45           N  
ATOM    423  H   GLY A  33      15.781  -6.621  -7.607  1.00 48.45           H  
ATOM    424  CA  GLY A  33      16.027  -5.340  -5.921  1.00 48.45           C  
ATOM    425  HA2 GLY A  33      14.950  -5.448  -5.789  1.00 48.45           H  
ATOM    426  HA3 GLY A  33      16.490  -5.572  -4.962  1.00 48.45           H  
ATOM    427  C   GLY A  33      16.286  -3.860  -6.195  1.00 48.45           C  
ATOM    428  O   GLY A  33      16.133  -3.073  -5.267  1.00 48.45           O  
ATOM    429  N   MET A  34      16.620  -3.437  -7.418  1.00 45.52           N  
ATOM    430  H   MET A  34      16.792  -4.113  -8.148  1.00 45.52           H  
ATOM    431  CA  MET A  34      16.685  -2.001  -7.734  1.00 45.52           C  
ATOM    432  HA  MET A  34      16.498  -1.418  -6.831  1.00 45.52           H  
ATOM    433  C   MET A  34      15.581  -1.594  -8.710  1.00 45.52           C  
ATOM    434  CB  MET A  34      18.096  -1.591  -8.165  1.00 45.52           C  
ATOM    435  HB2 MET A  34      18.085  -0.538  -8.450  1.00 45.52           H  
ATOM    436  HB3 MET A  34      18.402  -2.178  -9.030  1.00 45.52           H  
ATOM    437  O   MET A  34      15.692  -1.741  -9.926  1.00 45.52           O  
ATOM    438  CG  MET A  34      19.106  -1.796  -7.020  1.00 45.52           C  
ATOM    439  HG2 MET A  34      18.599  -2.189  -6.139  1.00 45.52           H  
ATOM    440  HG3 MET A  34      19.831  -2.545  -7.340  1.00 45.52           H  
ATOM    441  SD  MET A  34      20.007  -0.308  -6.511  1.00 45.52           S  
ATOM    442  CE  MET A  34      21.134  -1.053  -5.301  1.00 45.52           C  
ATOM    443  HE1 MET A  34      20.556  -1.521  -4.504  1.00 45.52           H  
ATOM    444  HE2 MET A  34      21.774  -0.280  -4.876  1.00 45.52           H  
ATOM    445  HE3 MET A  34      21.753  -1.805  -5.791  1.00 45.52           H  
ATOM    446  N   ASN A  35      14.496  -1.071  -8.141  1.00 58.30           N  
ATOM    447  H   ASN A  35      14.446  -1.099  -7.133  1.00 58.30           H  
ATOM    448  CA  ASN A  35      13.391  -0.435  -8.843  1.00 58.30           C  
ATOM    449  HA  ASN A  35      13.154  -1.010  -9.739  1.00 58.30           H  
ATOM    450  C   ASN A  35      13.838   0.969  -9.273  1.00 58.30           C  
ATOM    451  CB  ASN A  35      12.145  -0.389  -7.929  1.00 58.30           C  
ATOM    452  HB2 ASN A  35      11.348   0.123  -8.469  1.00 58.30           H  
ATOM    453  HB3 ASN A  35      12.367   0.198  -7.038  1.00 58.30           H  
ATOM    454  O   ASN A  35      13.513   1.964  -8.627  1.00 58.30           O  
ATOM    455  CG  ASN A  35      11.632  -1.743  -7.467  1.00 58.30           C  
ATOM    456  ND2 ASN A  35      10.334  -1.898  -7.345  1.00 58.30           N  
ATOM    457 HD21 ASN A  35       9.702  -1.132  -7.528  1.00 58.30           H  
ATOM    458 HD22 ASN A  35      10.028  -2.794  -6.995  1.00 58.30           H  
ATOM    459  OD1 ASN A  35      12.365  -2.673  -7.186  1.00 58.30           O  
ATOM    460  N   THR A  36      14.611   1.075 -10.350  1.00 47.94           N  
ATOM    461  H   THR A  36      14.947   0.245 -10.816  1.00 47.94           H  
ATOM    462  CA  THR A  36      14.839   2.365 -11.005  1.00 47.94           C  
ATOM    463  HA  THR A  36      14.975   3.138 -10.249  1.00 47.94           H  
ATOM    464  C   THR A  36      13.586   2.720 -11.798  1.00 47.94           C  
ATOM    465  CB  THR A  36      16.106   2.357 -11.871  1.00 47.94           C  
ATOM    466  HB  THR A  36      16.093   3.217 -12.540  1.00 47.94           H  
ATOM    467  O   THR A  36      13.422   2.318 -12.943  1.00 47.94           O  
ATOM    468  CG2 THR A  36      17.354   2.431 -10.992  1.00 47.94           C  
ATOM    469 HG21 THR A  36      17.330   3.341 -10.393  1.00 47.94           H  
ATOM    470 HG22 THR A  36      17.398   1.566 -10.330  1.00 47.94           H  
ATOM    471 HG23 THR A  36      18.245   2.449 -11.619  1.00 47.94           H  
ATOM    472  OG1 THR A  36      16.214   1.170 -12.622  1.00 47.94           O  
ATOM    473  HG1 THR A  36      16.944   1.281 -13.236  1.00 47.94           H  
ATOM    474  N   ASN A  37      12.660   3.421 -11.143  1.00 54.38           N  
ATOM    475  H   ASN A  37      12.840   3.627 -10.171  1.00 54.38           H  
ATOM    476  CA  ASN A  37      11.447   3.972 -11.740  1.00 54.38           C  
ATOM    477  HA  ASN A  37      10.856   3.169 -12.181  1.00 54.38           H  
ATOM    478  C   ASN A  37      11.840   4.991 -12.831  1.00 54.38           C  
ATOM    479  CB  ASN A  37      10.643   4.620 -10.591  1.00 54.38           C  
ATOM    480  HB2 ASN A  37      11.205   5.461 -10.185  1.00 54.38           H  
ATOM    481  HB3 ASN A  37      10.499   3.888  -9.796  1.00 54.38           H  
ATOM    482  O   ASN A  37      12.343   6.063 -12.478  1.00 54.38           O  
ATOM    483  CG  ASN A  37       9.269   5.113 -11.003  1.00 54.38           C  
ATOM    484  ND2 ASN A  37       8.549   5.745 -10.105  1.00 54.38           N  
ATOM    485 HD21 ASN A  37       8.911   5.926  -9.179  1.00 54.38           H  
ATOM    486 HD22 ASN A  37       7.631   6.040 -10.406  1.00 54.38           H  
ATOM    487  OD1 ASN A  37       8.808   4.909 -12.109  1.00 54.38           O  
ATOM    488  N   PRO A  38      11.674   4.702 -14.136  1.00 46.10           N  
ATOM    489  CA  PRO A  38      11.927   5.694 -15.160  1.00 46.10           C  
ATOM    490  HA  PRO A  38      12.841   6.249 -14.948  1.00 46.10           H  
ATOM    491  C   PRO A  38      10.739   6.656 -15.162  1.00 46.10           C  
ATOM    492  CB  PRO A  38      12.116   4.908 -16.456  1.00 46.10           C  
ATOM    493  HB2 PRO A  38      11.827   5.486 -17.334  1.00 46.10           H  
ATOM    494  HB3 PRO A  38      13.156   4.591 -16.534  1.00 46.10           H  
ATOM    495  O   PRO A  38       9.705   6.412 -15.779  1.00 46.10           O  
ATOM    496  CG  PRO A  38      11.226   3.680 -16.262  1.00 46.10           C  
ATOM    497  HG2 PRO A  38      10.234   3.877 -16.668  1.00 46.10           H  
ATOM    498  HG3 PRO A  38      11.657   2.800 -16.740  1.00 46.10           H  
ATOM    499  CD  PRO A  38      11.122   3.496 -14.744  1.00 46.10           C  
ATOM    500  HD2 PRO A  38      11.683   2.608 -14.454  1.00 46.10           H  
ATOM    501  HD3 PRO A  38      10.076   3.378 -14.458  1.00 46.10           H  
ATOM    502  N   THR A  39      10.892   7.761 -14.438  1.00 47.67           N  
ATOM    503  H   THR A  39      11.715   7.843 -13.859  1.00 47.67           H  
ATOM    504  CA  THR A  39       9.990   8.910 -14.486  1.00 47.67           C  
ATOM    505  HA  THR A  39       8.965   8.573 -14.334  1.00 47.67           H  
ATOM    506  C   THR A  39      10.094   9.550 -15.868  1.00 47.67           C  
ATOM    507  CB  THR A  39      10.346   9.925 -13.386  1.00 47.67           C  
ATOM    508  HB  THR A  39       9.718  10.809 -13.502  1.00 47.67           H  
ATOM    509  O   THR A  39      10.888  10.462 -16.095  1.00 47.67           O  
ATOM    510  CG2 THR A  39      10.140   9.357 -11.982  1.00 47.67           C  
ATOM    511 HG21 THR A  39       9.106   9.033 -11.861  1.00 47.67           H  
ATOM    512 HG22 THR A  39      10.361  10.129 -11.246  1.00 47.67           H  
ATOM    513 HG23 THR A  39      10.804   8.509 -11.815  1.00 47.67           H  
ATOM    514  OG1 THR A  39      11.700  10.300 -13.491  1.00 47.67           O  
ATOM    515  HG1 THR A  39      11.814  10.628 -14.386  1.00 47.67           H  
ATOM    516  N   GLY A  40       9.345   9.037 -16.834  1.00 45.87           N  
ATOM    517  H   GLY A  40       8.851   8.173 -16.662  1.00 45.87           H  
ATOM    518  CA  GLY A  40       9.352   9.578 -18.181  1.00 45.87           C  
ATOM    519  HA2 GLY A  40      10.272   9.283 -18.686  1.00 45.87           H  
ATOM    520  HA3 GLY A  40       9.320  10.666 -18.130  1.00 45.87           H  
ATOM    521  C   GLY A  40       8.177   9.075 -18.995  1.00 45.87           C  
ATOM    522  O   GLY A  40       7.878   7.887 -18.985  1.00 45.87           O  
ATOM    523  N   THR A  41       7.594  10.000 -19.755  1.00 46.53           N  
ATOM    524  H   THR A  41       7.952  10.938 -19.645  1.00 46.53           H  
ATOM    525  CA  THR A  41       6.538   9.843 -20.771  1.00 46.53           C  
ATOM    526  HA  THR A  41       6.694  10.697 -21.430  1.00 46.53           H  
ATOM    527  C   THR A  41       5.107  10.036 -20.238  1.00 46.53           C  
ATOM    528  CB  THR A  41       6.760   8.662 -21.738  1.00 46.53           C  
ATOM    529  HB  THR A  41       6.072   8.772 -22.577  1.00 46.53           H  
ATOM    530  O   THR A  41       4.473   9.144 -19.694  1.00 46.53           O  
ATOM    531  CG2 THR A  41       8.188   8.651 -22.303  1.00 46.53           C  
ATOM    532 HG21 THR A  41       8.929   8.468 -21.524  1.00 46.53           H  
ATOM    533 HG22 THR A  41       8.394   9.602 -22.794  1.00 46.53           H  
ATOM    534 HG23 THR A  41       8.265   7.856 -23.044  1.00 46.53           H  
ATOM    535  OG1 THR A  41       6.520   7.405 -21.167  1.00 46.53           O  
ATOM    536  HG1 THR A  41       6.926   7.407 -20.297  1.00 46.53           H  
ATOM    537  N   THR A  42       4.658  11.294 -20.133  1.00 47.39           N  
ATOM    538  H   THR A  42       4.235  11.416 -19.224  1.00 47.39           H  
ATOM    539  CA  THR A  42       3.901  12.036 -21.173  1.00 47.39           C  
ATOM    540  HA  THR A  42       3.779  13.048 -20.786  1.00 47.39           H  
ATOM    541  C   THR A  42       2.469  11.522 -21.378  1.00 47.39           C  
ATOM    542  CB  THR A  42       4.617  12.222 -22.530  1.00 47.39           C  
ATOM    543  HB  THR A  42       3.930  12.734 -23.203  1.00 47.39           H  
ATOM    544  O   THR A  42       2.160  10.917 -22.400  1.00 47.39           O  
ATOM    545  CG2 THR A  42       5.876  13.088 -22.450  1.00 47.39           C  
ATOM    546 HG21 THR A  42       6.404  13.049 -23.403  1.00 47.39           H  
ATOM    547 HG22 THR A  42       6.540  12.760 -21.651  1.00 47.39           H  
ATOM    548 HG23 THR A  42       5.588  14.120 -22.254  1.00 47.39           H  
ATOM    549  OG1 THR A  42       4.931  10.987 -23.121  1.00 47.39           O  
ATOM    550  HG1 THR A  42       4.096  10.541 -23.279  1.00 47.39           H  
ATOM    551  N   GLY A  43       1.578  11.813 -20.424  1.00 45.92           N  
ATOM    552  H   GLY A  43       1.899  12.277 -19.586  1.00 45.92           H  
ATOM    553  CA  GLY A  43       0.123  11.811 -20.620  1.00 45.92           C  
ATOM    554  HA2 GLY A  43      -0.141  11.369 -21.581  1.00 45.92           H  
ATOM    555  HA3 GLY A  43      -0.357  11.236 -19.829  1.00 45.92           H  
ATOM    556  C   GLY A  43      -0.385  13.252 -20.547  1.00 45.92           C  
ATOM    557  O   GLY A  43      -0.114  13.943 -19.571  1.00 45.92           O  
ATOM    558  N   GLY A  44      -1.009  13.740 -21.622  1.00 49.25           N  
ATOM    559  H   GLY A  44      -1.211  13.098 -22.374  1.00 49.25           H  
ATOM    560  CA  GLY A  44      -1.377  15.147 -21.808  1.00 49.25           C  
ATOM    561  HA2 GLY A  44      -1.705  15.295 -22.837  1.00 49.25           H  
ATOM    562  HA3 GLY A  44      -0.486  15.756 -21.650  1.00 49.25           H  
ATOM    563  C   GLY A  44      -2.476  15.672 -20.876  1.00 49.25           C  
ATOM    564  O   GLY A  44      -3.192  14.914 -20.230  1.00 49.25           O  
ATOM    565  N   LEU A  45      -2.632  17.000 -20.886  1.00 63.09           N  
ATOM    566  H   LEU A  45      -2.008  17.514 -21.492  1.00 63.09           H  
ATOM    567  CA  LEU A  45      -3.426  17.832 -19.965  1.00 63.09           C  
ATOM    568  HA  LEU A  45      -2.989  17.729 -18.971  1.00 63.09           H  
ATOM    569  C   LEU A  45      -4.922  17.472 -19.821  1.00 63.09           C  
ATOM    570  CB  LEU A  45      -3.236  19.289 -20.448  1.00 63.09           C  
ATOM    571  HB2 LEU A  45      -3.702  19.381 -21.428  1.00 63.09           H  
ATOM    572  HB3 LEU A  45      -2.168  19.474 -20.569  1.00 63.09           H  
ATOM    573  O   LEU A  45      -5.564  17.932 -18.885  1.00 63.09           O  
ATOM    574  CG  LEU A  45      -3.802  20.408 -19.549  1.00 63.09           C  
ATOM    575  HG  LEU A  45      -4.882  20.301 -19.448  1.00 63.09           H  
ATOM    576  CD1 LEU A  45      -3.158  20.411 -18.161  1.00 63.09           C  
ATOM    577 HD11 LEU A  45      -3.525  21.264 -17.590  1.00 63.09           H  
ATOM    578 HD12 LEU A  45      -3.440  19.505 -17.624  1.00 63.09           H  
ATOM    579 HD13 LEU A  45      -2.073  20.468 -18.242  1.00 63.09           H  
ATOM    580  CD2 LEU A  45      -3.531  21.762 -20.206  1.00 63.09           C  
ATOM    581 HD21 LEU A  45      -2.459  21.925 -20.316  1.00 63.09           H  
ATOM    582 HD22 LEU A  45      -4.009  21.795 -21.185  1.00 63.09           H  
ATOM    583 HD23 LEU A  45      -3.955  22.556 -19.591  1.00 63.09           H  
ATOM    584  N   PHE A  46      -5.481  16.638 -20.700  1.00 67.80           N  
ATOM    585  H   PHE A  46      -4.893  16.261 -21.429  1.00 67.80           H  
ATOM    586  CA  PHE A  46      -6.886  16.200 -20.631  1.00 67.80           C  
ATOM    587  HA  PHE A  46      -7.311  16.514 -19.677  1.00 67.80           H  
ATOM    588  C   PHE A  46      -7.061  14.677 -20.665  1.00 67.80           C  
ATOM    589  CB  PHE A  46      -7.684  16.894 -21.740  1.00 67.80           C  
ATOM    590  HB2 PHE A  46      -8.732  16.605 -21.658  1.00 67.80           H  
ATOM    591  HB3 PHE A  46      -7.321  16.551 -22.709  1.00 67.80           H  
ATOM    592  O   PHE A  46      -8.182  14.177 -20.723  1.00 67.80           O  
ATOM    593  CG  PHE A  46      -7.605  18.405 -21.670  1.00 67.80           C  
ATOM    594  CD1 PHE A  46      -8.226  19.089 -20.609  1.00 67.80           C  
ATOM    595  HD1 PHE A  46      -8.768  18.539 -19.853  1.00 67.80           H  
ATOM    596  CD2 PHE A  46      -6.878  19.126 -22.636  1.00 67.80           C  
ATOM    597  HD2 PHE A  46      -6.396  18.607 -23.452  1.00 67.80           H  
ATOM    598  CE1 PHE A  46      -8.127  20.487 -20.516  1.00 67.80           C  
ATOM    599  HE1 PHE A  46      -8.600  21.007 -19.696  1.00 67.80           H  
ATOM    600  CE2 PHE A  46      -6.781  20.526 -22.544  1.00 67.80           C  
ATOM    601  HE2 PHE A  46      -6.229  21.081 -23.289  1.00 67.80           H  
ATOM    602  CZ  PHE A  46      -7.406  21.206 -21.484  1.00 67.80           C  
ATOM    603  HZ  PHE A  46      -7.330  22.281 -21.411  1.00 67.80           H  
ATOM    604  N   GLY A  47      -5.962  13.926 -20.639  1.00 46.68           N  
ATOM    605  H   GLY A  47      -5.071  14.372 -20.471  1.00 46.68           H  
ATOM    606  CA  GLY A  47      -5.990  12.472 -20.631  1.00 46.68           C  
ATOM    607  HA2 GLY A  47      -6.946  12.089 -20.988  1.00 46.68           H  
ATOM    608  HA3 GLY A  47      -5.201  12.092 -21.281  1.00 46.68           H  
ATOM    609  C   GLY A  47      -5.729  11.973 -19.226  1.00 46.68           C  
ATOM    610  O   GLY A  47      -4.577  11.864 -18.823  1.00 46.68           O  
ATOM    611  N   GLN A  48      -6.791  11.655 -18.491  1.00 45.14           N  
ATOM    612  H   GLN A  48      -7.707  11.842 -18.873  1.00 45.14           H  
ATOM    613  CA  GLN A  48      -6.710  10.876 -17.261  1.00 45.14           C  
ATOM    614  HA  GLN A  48      -6.112  11.417 -16.528  1.00 45.14           H  
ATOM    615  C   GLN A  48      -6.025   9.535 -17.576  1.00 45.14           C  
ATOM    616  CB  GLN A  48      -8.142  10.714 -16.718  1.00 45.14           C  
ATOM    617  HB2 GLN A  48      -8.747  10.188 -17.456  1.00 45.14           H  
ATOM    618  HB3 GLN A  48      -8.571  11.706 -16.578  1.00 45.14           H  
ATOM    619  O   GLN A  48      -6.664   8.567 -17.987  1.00 45.14           O  
ATOM    620  CG  GLN A  48      -8.226   9.959 -15.384  1.00 45.14           C  
ATOM    621  HG2 GLN A  48      -7.704  10.520 -14.608  1.00 45.14           H  
ATOM    622  HG3 GLN A  48      -7.744   8.986 -15.486  1.00 45.14           H  
ATOM    623  CD  GLN A  48      -9.673   9.747 -14.946  1.00 45.14           C  
ATOM    624  NE2 GLN A  48     -10.009   8.582 -14.434  1.00 45.14           N  
ATOM    625 HE21 GLN A  48     -10.953   8.514 -14.084  1.00 45.14           H  
ATOM    626 HE22 GLN A  48      -9.306   7.879 -14.256  1.00 45.14           H  
ATOM    627  OE1 GLN A  48     -10.526  10.612 -15.056  1.00 45.14           O  
ATOM    628  N   THR A  49      -4.702   9.470 -17.430  1.00 47.11           N  
ATOM    629  H   THR A  49      -4.184  10.325 -17.291  1.00 47.11           H  
ATOM    630  CA  THR A  49      -3.962   8.212 -17.475  1.00 47.11           C  
ATOM    631  HA  THR A  49      -4.315   7.618 -18.318  1.00 47.11           H  
ATOM    632  C   THR A  49      -4.280   7.449 -16.200  1.00 47.11           C  
ATOM    633  CB  THR A  49      -2.446   8.412 -17.649  1.00 47.11           C  
ATOM    634  HB  THR A  49      -1.925   7.522 -17.296  1.00 47.11           H  
ATOM    635  O   THR A  49      -3.662   7.669 -15.160  1.00 47.11           O  
ATOM    636  CG2 THR A  49      -2.077   8.623 -19.116  1.00 47.11           C  
ATOM    637 HG21 THR A  49      -2.372   7.754 -19.703  1.00 47.11           H  
ATOM    638 HG22 THR A  49      -0.999   8.760 -19.201  1.00 47.11           H  
ATOM    639 HG23 THR A  49      -2.582   9.510 -19.498  1.00 47.11           H  
ATOM    640  OG1 THR A  49      -1.992   9.531 -16.926  1.00 47.11           O  
ATOM    641  HG1 THR A  49      -2.217   9.381 -16.005  1.00 47.11           H  
ATOM    642  N   ASN A  50      -5.263   6.554 -16.292  1.00 45.59           N  
ATOM    643  H   ASN A  50      -5.820   6.564 -17.135  1.00 45.59           H  
ATOM    644  CA  ASN A  50      -5.499   5.488 -15.326  1.00 45.59           C  
ATOM    645  HA  ASN A  50      -5.556   5.906 -14.321  1.00 45.59           H  
ATOM    646  C   ASN A  50      -4.303   4.528 -15.372  1.00 45.59           C  
ATOM    647  CB  ASN A  50      -6.829   4.777 -15.655  1.00 45.59           C  
ATOM    648  HB2 ASN A  50      -6.876   3.839 -15.101  1.00 45.59           H  
ATOM    649  HB3 ASN A  50      -6.859   4.534 -16.718  1.00 45.59           H  
ATOM    650  O   ASN A  50      -4.348   3.483 -16.020  1.00 45.59           O  
ATOM    651  CG  ASN A  50      -8.063   5.570 -15.268  1.00 45.59           C  
ATOM    652  ND2 ASN A  50      -9.126   5.468 -16.031  1.00 45.59           N  
ATOM    653 HD21 ASN A  50      -9.111   4.892 -16.861  1.00 45.59           H  
ATOM    654 HD22 ASN A  50      -9.931   6.020 -15.771  1.00 45.59           H  
ATOM    655  OD1 ASN A  50      -8.108   6.282 -14.281  1.00 45.59           O  
ATOM    656  N   GLN A  51      -3.199   4.900 -14.726  1.00 46.19           N  
ATOM    657  H   GLN A  51      -3.181   5.810 -14.288  1.00 46.19           H  
ATOM    658  CA  GLN A  51      -2.107   3.974 -14.466  1.00 46.19           C  
ATOM    659  HA  GLN A  51      -1.891   3.403 -15.369  1.00 46.19           H  
ATOM    660  C   GLN A  51      -2.587   2.987 -13.403  1.00 46.19           C  
ATOM    661  CB  GLN A  51      -0.824   4.723 -14.081  1.00 46.19           C  
ATOM    662  HB2 GLN A  51      -1.043   5.441 -13.290  1.00 46.19           H  
ATOM    663  HB3 GLN A  51      -0.119   3.998 -13.673  1.00 46.19           H  
ATOM    664  O   GLN A  51      -2.540   3.240 -12.201  1.00 46.19           O  
ATOM    665  CG  GLN A  51      -0.205   5.463 -15.289  1.00 46.19           C  
ATOM    666  HG2 GLN A  51      -0.276   6.535 -15.106  1.00 46.19           H  
ATOM    667  HG3 GLN A  51      -0.774   5.254 -16.195  1.00 46.19           H  
ATOM    668  CD  GLN A  51       1.256   5.109 -15.576  1.00 46.19           C  
ATOM    669  NE2 GLN A  51       1.970   5.943 -16.300  1.00 46.19           N  
ATOM    670 HE21 GLN A  51       2.924   5.663 -16.477  1.00 46.19           H  
ATOM    671 HE22 GLN A  51       1.581   6.807 -16.649  1.00 46.19           H  
ATOM    672  OE1 GLN A  51       1.782   4.078 -15.198  1.00 46.19           O  
ATOM    673  N   GLN A  52      -3.115   1.864 -13.884  1.00 46.34           N  
ATOM    674  H   GLN A  52      -3.230   1.805 -14.886  1.00 46.34           H  
ATOM    675  CA  GLN A  52      -3.396   0.665 -13.109  1.00 46.34           C  
ATOM    676  HA  GLN A  52      -4.015   0.914 -12.247  1.00 46.34           H  
ATOM    677  C   GLN A  52      -2.061   0.100 -12.611  1.00 46.34           C  
ATOM    678  CB  GLN A  52      -4.139  -0.343 -14.004  1.00 46.34           C  
ATOM    679  HB2 GLN A  52      -3.551  -0.503 -14.908  1.00 46.34           H  
ATOM    680  HB3 GLN A  52      -4.217  -1.295 -13.478  1.00 46.34           H  
ATOM    681  O   GLN A  52      -1.468  -0.781 -13.231  1.00 46.34           O  
ATOM    682  CG  GLN A  52      -5.556   0.110 -14.390  1.00 46.34           C  
ATOM    683  HG2 GLN A  52      -6.177   0.130 -13.494  1.00 46.34           H  
ATOM    684  HG3 GLN A  52      -5.528   1.117 -14.808  1.00 46.34           H  
ATOM    685  CD  GLN A  52      -6.190  -0.806 -15.433  1.00 46.34           C  
ATOM    686  NE2 GLN A  52      -7.487  -1.020 -15.386  1.00 46.34           N  
ATOM    687 HE21 GLN A  52      -7.851  -1.633 -16.101  1.00 46.34           H  
ATOM    688 HE22 GLN A  52      -8.061  -0.602 -14.668  1.00 46.34           H  
ATOM    689  OE1 GLN A  52      -5.549  -1.339 -16.320  1.00 46.34           O  
ATOM    690  N   GLN A  53      -1.545   0.632 -11.505  1.00 49.41           N  
ATOM    691  H   GLN A  53      -1.984   1.452 -11.112  1.00 49.41           H  
ATOM    692  CA  GLN A  53      -0.336   0.108 -10.883  1.00 49.41           C  
ATOM    693  HA  GLN A  53       0.346  -0.182 -11.683  1.00 49.41           H  
ATOM    694  C   GLN A  53      -0.687  -1.166 -10.102  1.00 49.41           C  
ATOM    695  CB  GLN A  53       0.381   1.208 -10.089  1.00 49.41           C  
ATOM    696  HB2 GLN A  53      -0.162   1.430  -9.170  1.00 49.41           H  
ATOM    697  HB3 GLN A  53       0.406   2.109 -10.702  1.00 49.41           H  
ATOM    698  O   GLN A  53      -0.895  -1.166  -8.890  1.00 49.41           O  
ATOM    699  CG  GLN A  53       1.826   0.797  -9.764  1.00 49.41           C  
ATOM    700  HG2 GLN A  53       1.808  -0.042  -9.069  1.00 49.41           H  
ATOM    701  HG3 GLN A  53       2.331   0.477 -10.675  1.00 49.41           H  
ATOM    702  CD  GLN A  53       2.639   1.939  -9.160  1.00 49.41           C  
ATOM    703  NE2 GLN A  53       3.478   1.668  -8.184  1.00 49.41           N  
ATOM    704 HE21 GLN A  53       3.964   2.467  -7.803  1.00 49.41           H  
ATOM    705 HE22 GLN A  53       3.543   0.737  -7.798  1.00 49.41           H  
ATOM    706  OE1 GLN A  53       2.559   3.088  -9.550  1.00 49.41           O  
ATOM    707  N   SER A  54      -0.784  -2.271 -10.841  1.00 46.78           N  
ATOM    708  H   SER A  54      -0.718  -2.151 -11.842  1.00 46.78           H  
ATOM    709  CA  SER A  54      -0.837  -3.633 -10.315  1.00 46.78           C  
ATOM    710  HA  SER A  54      -1.650  -3.716  -9.593  1.00 46.78           H  
ATOM    711  C   SER A  54       0.489  -3.951  -9.618  1.00 46.78           C  
ATOM    712  CB  SER A  54      -1.115  -4.604 -11.468  1.00 46.78           C  
ATOM    713  HB2 SER A  54      -2.113  -4.413 -11.862  1.00 46.78           H  
ATOM    714  HB3 SER A  54      -0.387  -4.450 -12.265  1.00 46.78           H  
ATOM    715  O   SER A  54       1.466  -4.332 -10.258  1.00 46.78           O  
ATOM    716  OG  SER A  54      -1.037  -5.941 -11.021  1.00 46.78           O  
ATOM    717  HG  SER A  54      -0.110  -6.189 -11.009  1.00 46.78           H  
ATOM    718  N   GLY A  55       0.542  -3.757  -8.302  1.00 45.22           N  
ATOM    719  H   GLY A  55      -0.233  -3.270  -7.874  1.00 45.22           H  
ATOM    720  CA  GLY A  55       1.741  -4.021  -7.505  1.00 45.22           C  
ATOM    721  HA2 GLY A  55       2.127  -5.009  -7.757  1.00 45.22           H  
ATOM    722  HA3 GLY A  55       2.503  -3.281  -7.746  1.00 45.22           H  
ATOM    723  C   GLY A  55       1.484  -3.983  -6.002  1.00 45.22           C  
ATOM    724  O   GLY A  55       2.257  -3.384  -5.264  1.00 45.22           O  
ATOM    725  N   GLY A  56       0.372  -4.564  -5.544  1.00 45.68           N  
ATOM    726  H   GLY A  56      -0.218  -5.052  -6.203  1.00 45.68           H  
ATOM    727  CA  GLY A  56       0.061  -4.698  -4.121  1.00 45.68           C  
ATOM    728  HA2 GLY A  56       0.370  -3.805  -3.578  1.00 45.68           H  
ATOM    729  HA3 GLY A  56      -1.015  -4.821  -3.994  1.00 45.68           H  
ATOM    730  C   GLY A  56       0.747  -5.922  -3.520  1.00 45.68           C  
ATOM    731  O   GLY A  56       0.216  -7.025  -3.592  1.00 45.68           O  
ATOM    732  N   GLY A  57       1.924  -5.728  -2.926  1.00 46.67           N  
ATOM    733  H   GLY A  57       2.320  -4.800  -2.973  1.00 46.67           H  
ATOM    734  CA  GLY A  57       2.452  -6.656  -1.927  1.00 46.67           C  
ATOM    735  HA2 GLY A  57       3.481  -6.394  -1.682  1.00 46.67           H  
ATOM    736  HA3 GLY A  57       2.434  -7.669  -2.330  1.00 46.67           H  
ATOM    737  C   GLY A  57       1.609  -6.607  -0.648  1.00 46.67           C  
ATOM    738  O   GLY A  57       0.995  -5.586  -0.344  1.00 46.67           O  
ATOM    739  N   LEU A  58       1.613  -7.705   0.112  1.00 57.91           N  
ATOM    740  H   LEU A  58       2.166  -8.479  -0.225  1.00 57.91           H  
ATOM    741  CA  LEU A  58       0.745  -8.001   1.270  1.00 57.91           C  
ATOM    742  HA  LEU A  58      -0.289  -8.016   0.924  1.00 57.91           H  
ATOM    743  C   LEU A  58       0.764  -6.992   2.440  1.00 57.91           C  
ATOM    744  CB  LEU A  58       1.118  -9.418   1.761  1.00 57.91           C  
ATOM    745  HB2 LEU A  58       0.789  -9.553   2.792  1.00 57.91           H  
ATOM    746  HB3 LEU A  58       2.204  -9.511   1.767  1.00 57.91           H  
ATOM    747  O   LEU A  58      -0.009  -7.149   3.378  1.00 57.91           O  
ATOM    748  CG  LEU A  58       0.495 -10.535   0.900  1.00 57.91           C  
ATOM    749  HG  LEU A  58       0.426 -10.205  -0.136  1.00 57.91           H  
ATOM    750  CD1 LEU A  58       1.361 -11.794   0.930  1.00 57.91           C  
ATOM    751 HD11 LEU A  58       2.350 -11.576   0.529  1.00 57.91           H  
ATOM    752 HD12 LEU A  58       0.899 -12.571   0.321  1.00 57.91           H  
ATOM    753 HD13 LEU A  58       1.458 -12.154   1.955  1.00 57.91           H  
ATOM    754  CD2 LEU A  58      -0.902 -10.896   1.406  1.00 57.91           C  
ATOM    755 HD21 LEU A  58      -1.542 -10.014   1.388  1.00 57.91           H  
ATOM    756 HD22 LEU A  58      -0.850 -11.275   2.426  1.00 57.91           H  
ATOM    757 HD23 LEU A  58      -1.342 -11.659   0.763  1.00 57.91           H  
ATOM    758  N   PHE A  59       1.593  -5.948   2.392  1.00 62.20           N  
ATOM    759  H   PHE A  59       2.166  -5.850   1.566  1.00 62.20           H  
ATOM    760  CA  PHE A  59       1.660  -4.896   3.418  1.00 62.20           C  
ATOM    761  HA  PHE A  59       0.782  -4.974   4.058  1.00 62.20           H  
ATOM    762  C   PHE A  59       1.618  -3.469   2.844  1.00 62.20           C  
ATOM    763  CB  PHE A  59       2.894  -5.142   4.298  1.00 62.20           C  
ATOM    764  HB2 PHE A  59       2.923  -4.389   5.085  1.00 62.20           H  
ATOM    765  HB3 PHE A  59       3.793  -5.022   3.694  1.00 62.20           H  
ATOM    766  O   PHE A  59       1.773  -2.497   3.580  1.00 62.20           O  
ATOM    767  CG  PHE A  59       2.897  -6.512   4.952  1.00 62.20           C  
ATOM    768  CD1 PHE A  59       1.984  -6.795   5.985  1.00 62.20           C  
ATOM    769  HD1 PHE A  59       1.296  -6.034   6.323  1.00 62.20           H  
ATOM    770  CD2 PHE A  59       3.771  -7.519   4.499  1.00 62.20           C  
ATOM    771  HD2 PHE A  59       4.470  -7.311   3.702  1.00 62.20           H  
ATOM    772  CE1 PHE A  59       1.946  -8.075   6.565  1.00 62.20           C  
ATOM    773  HE1 PHE A  59       1.238  -8.290   7.351  1.00 62.20           H  
ATOM    774  CE2 PHE A  59       3.734  -8.800   5.079  1.00 62.20           C  
ATOM    775  HE2 PHE A  59       4.406  -9.571   4.734  1.00 62.20           H  
ATOM    776  CZ  PHE A  59       2.822  -9.077   6.113  1.00 62.20           C  
ATOM    777  HZ  PHE A  59       2.790 -10.061   6.557  1.00 62.20           H  
ATOM    778  N   GLY A  60       1.403  -3.322   1.534  1.00 46.43           N  
ATOM    779  H   GLY A  60       1.188  -4.141   0.983  1.00 46.43           H  
ATOM    780  CA  GLY A  60       1.313  -2.026   0.868  1.00 46.43           C  
ATOM    781  HA2 GLY A  60       1.679  -2.120  -0.154  1.00 46.43           H  
ATOM    782  HA3 GLY A  60       1.922  -1.283   1.384  1.00 46.43           H  
ATOM    783  C   GLY A  60      -0.130  -1.549   0.810  1.00 46.43           C  
ATOM    784  O   GLY A  60      -0.854  -1.883  -0.124  1.00 46.43           O  
ATOM    785  N   GLN A  61      -0.543  -0.782   1.816  1.00 43.15           N  
ATOM    786  H   GLN A  61       0.114  -0.582   2.556  1.00 43.15           H  
ATOM    787  CA  GLN A  61      -1.830  -0.094   1.835  1.00 43.15           C  
ATOM    788  HA  GLN A  61      -2.627  -0.836   1.844  1.00 43.15           H  
ATOM    789  C   GLN A  61      -1.977   0.770   0.572  1.00 43.15           C  
ATOM    790  CB  GLN A  61      -1.940   0.763   3.106  1.00 43.15           C  
ATOM    791  HB2 GLN A  61      -2.889   1.297   3.069  1.00 43.15           H  
ATOM    792  HB3 GLN A  61      -1.135   1.497   3.126  1.00 43.15           H  
ATOM    793  O   GLN A  61      -1.172   1.664   0.314  1.00 43.15           O  
ATOM    794  CG  GLN A  61      -1.889  -0.076   4.396  1.00 43.15           C  
ATOM    795  HG2 GLN A  61      -2.641  -0.864   4.349  1.00 43.15           H  
ATOM    796  HG3 GLN A  61      -0.908  -0.542   4.487  1.00 43.15           H  
ATOM    797  CD  GLN A  61      -2.159   0.762   5.642  1.00 43.15           C  
ATOM    798  NE2 GLN A  61      -1.490   0.497   6.743  1.00 43.15           N  
ATOM    799 HE21 GLN A  61      -0.792  -0.233   6.769  1.00 43.15           H  
ATOM    800 HE22 GLN A  61      -1.710   1.085   7.534  1.00 43.15           H  
ATOM    801  OE1 GLN A  61      -2.981   1.658   5.664  1.00 43.15           O  
ATOM    802  N   GLN A  62      -2.994   0.477  -0.238  1.00 45.59           N  
ATOM    803  H   GLN A  62      -3.607  -0.285   0.014  1.00 45.59           H  
ATOM    804  CA  GLN A  62      -3.341   1.268  -1.413  1.00 45.59           C  
ATOM    805  HA  GLN A  62      -2.431   1.596  -1.915  1.00 45.59           H  
ATOM    806  C   GLN A  62      -4.107   2.501  -0.944  1.00 45.59           C  
ATOM    807  CB  GLN A  62      -4.158   0.428  -2.405  1.00 45.59           C  
ATOM    808  HB2 GLN A  62      -4.517   1.077  -3.203  1.00 45.59           H  
ATOM    809  HB3 GLN A  62      -5.020  -0.001  -1.894  1.00 45.59           H  
ATOM    810  O   GLN A  62      -5.286   2.433  -0.599  1.00 45.59           O  
ATOM    811  CG  GLN A  62      -3.319  -0.699  -3.027  1.00 45.59           C  
ATOM    812  HG2 GLN A  62      -2.486  -0.265  -3.582  1.00 45.59           H  
ATOM    813  HG3 GLN A  62      -2.910  -1.328  -2.236  1.00 45.59           H  
ATOM    814  CD  GLN A  62      -4.123  -1.586  -3.970  1.00 45.59           C  
ATOM    815  NE2 GLN A  62      -3.565  -2.696  -4.400  1.00 45.59           N  
ATOM    816 HE21 GLN A  62      -4.139  -3.261  -5.008  1.00 45.59           H  
ATOM    817 HE22 GLN A  62      -2.639  -2.953  -4.088  1.00 45.59           H  
ATOM    818  OE1 GLN A  62      -5.255  -1.325  -4.337  1.00 45.59           O  
ATOM    819  N   GLN A  63      -3.415   3.632  -0.897  1.00 44.75           N  
ATOM    820  H   GLN A  63      -2.426   3.604  -1.099  1.00 44.75           H  
ATOM    821  CA  GLN A  63      -4.014   4.917  -0.577  1.00 44.75           C  
ATOM    822  HA  GLN A  63      -4.751   4.765   0.212  1.00 44.75           H  
ATOM    823  C   GLN A  63      -4.736   5.431  -1.830  1.00 44.75           C  
ATOM    824  CB  GLN A  63      -2.910   5.833  -0.028  1.00 44.75           C  
ATOM    825  HB2 GLN A  63      -2.216   5.220   0.547  1.00 44.75           H  
ATOM    826  HB3 GLN A  63      -2.353   6.293  -0.843  1.00 44.75           H  
ATOM    827  O   GLN A  63      -4.120   5.958  -2.754  1.00 44.75           O  
ATOM    828  CG  GLN A  63      -3.459   6.914   0.910  1.00 44.75           C  
ATOM    829  HG2 GLN A  63      -4.095   6.458   1.668  1.00 44.75           H  
ATOM    830  HG3 GLN A  63      -4.057   7.617   0.331  1.00 44.75           H  
ATOM    831  CD  GLN A  63      -2.332   7.652   1.626  1.00 44.75           C  
ATOM    832  NE2 GLN A  63      -2.382   8.963   1.697  1.00 44.75           N  
ATOM    833 HE21 GLN A  63      -3.144   9.475   1.277  1.00 44.75           H  
ATOM    834 HE22 GLN A  63      -1.616   9.403   2.187  1.00 44.75           H  
ATOM    835  OE1 GLN A  63      -1.387   7.078   2.139  1.00 44.75           O  
ATOM    836  N   ASN A  64      -6.045   5.190  -1.895  1.00 49.76           N  
ATOM    837  H   ASN A  64      -6.473   4.665  -1.147  1.00 49.76           H  
ATOM    838  CA  ASN A  64      -6.889   5.639  -2.994  1.00 49.76           C  
ATOM    839  HA  ASN A  64      -6.352   5.490  -3.931  1.00 49.76           H  
ATOM    840  C   ASN A  64      -7.177   7.143  -2.849  1.00 49.76           C  
ATOM    841  CB  ASN A  64      -8.157   4.767  -3.037  1.00 49.76           C  
ATOM    842  HB2 ASN A  64      -7.876   3.714  -3.042  1.00 49.76           H  
ATOM    843  HB3 ASN A  64      -8.768   4.965  -2.156  1.00 49.76           H  
ATOM    844  O   ASN A  64      -8.029   7.558  -2.062  1.00 49.76           O  
ATOM    845  CG  ASN A  64      -8.987   5.035  -4.278  1.00 49.76           C  
ATOM    846  ND2 ASN A  64     -10.129   4.405  -4.401  1.00 49.76           N  
ATOM    847 HD21 ASN A  64     -10.720   4.812  -5.112  1.00 49.76           H  
ATOM    848 HD22 ASN A  64     -10.492   3.845  -3.643  1.00 49.76           H  
ATOM    849  OD1 ASN A  64      -8.610   5.785  -5.161  1.00 49.76           O  
ATOM    850  N   SER A  65      -6.430   7.968  -3.580  1.00 48.10           N  
ATOM    851  H   SER A  65      -5.677   7.568  -4.121  1.00 48.10           H  
ATOM    852  CA  SER A  65      -6.657   9.410  -3.673  1.00 48.10           C  
ATOM    853  HA  SER A  65      -6.921   9.794  -2.687  1.00 48.10           H  
ATOM    854  C   SER A  65      -7.822   9.707  -4.622  1.00 48.10           C  
ATOM    855  CB  SER A  65      -5.377  10.127  -4.117  1.00 48.10           C  
ATOM    856  HB2 SER A  65      -5.029   9.700  -5.058  1.00 48.10           H  
ATOM    857  HB3 SER A  65      -5.588  11.187  -4.266  1.00 48.10           H  
ATOM    858  O   SER A  65      -7.624  10.044  -5.788  1.00 48.10           O  
ATOM    859  OG  SER A  65      -4.373   9.988  -3.129  1.00 48.10           O  
ATOM    860  HG  SER A  65      -3.526  10.220  -3.518  1.00 48.10           H  
ATOM    861  N   ASN A  66      -9.052   9.623  -4.112  1.00 46.52           N  
ATOM    862  H   ASN A  66      -9.151   9.207  -3.198  1.00 46.52           H  
ATOM    863  CA  ASN A  66     -10.243  10.163  -4.771  1.00 46.52           C  
ATOM    864  HA  ASN A  66     -10.188   9.942  -5.837  1.00 46.52           H  
ATOM    865  C   ASN A  66     -10.287  11.702  -4.624  1.00 46.52           C  
ATOM    866  CB  ASN A  66     -11.511   9.485  -4.205  1.00 46.52           C  
ATOM    867  HB2 ASN A  66     -11.406   9.330  -3.131  1.00 46.52           H  
ATOM    868  HB3 ASN A  66     -12.362  10.150  -4.351  1.00 46.52           H  
ATOM    869  O   ASN A  66     -11.001  12.235  -3.779  1.00 46.52           O  
ATOM    870  CG  ASN A  66     -11.847   8.157  -4.859  1.00 46.52           C  
ATOM    871  ND2 ASN A  66     -12.972   8.054  -5.529  1.00 46.52           N  
ATOM    872 HD21 ASN A  66     -13.165   7.148  -5.931  1.00 46.52           H  
ATOM    873 HD22 ASN A  66     -13.616   8.831  -5.586  1.00 46.52           H  
ATOM    874  OD1 ASN A  66     -11.134   7.183  -4.772  1.00 46.52           O  
ATOM    875  N   ALA A  67      -9.552  12.427  -5.468  1.00 48.30           N  
ATOM    876  H   ALA A  67      -8.915  11.929  -6.072  1.00 48.30           H  
ATOM    877  CA  ALA A  67      -9.888  13.803  -5.852  1.00 48.30           C  
ATOM    878  HA  ALA A  67     -10.637  14.221  -5.179  1.00 48.30           H  
ATOM    879  C   ALA A  67     -10.484  13.701  -7.267  1.00 48.30           C  
ATOM    880  CB  ALA A  67      -8.619  14.666  -5.779  1.00 48.30           C  
ATOM    881  HB1 ALA A  67      -8.851  15.684  -6.093  1.00 48.30           H  
ATOM    882  HB2 ALA A  67      -7.851  14.259  -6.437  1.00 48.30           H  
ATOM    883  HB3 ALA A  67      -8.245  14.685  -4.756  1.00 48.30           H  
ATOM    884  O   ALA A  67      -9.780  13.361  -8.207  1.00 48.30           O  
ATOM    885  N   GLY A  68     -11.793  13.781  -7.493  1.00 41.01           N  
ATOM    886  H   GLY A  68     -12.021  13.366  -8.385  1.00 41.01           H  
ATOM    887  CA  GLY A  68     -12.685  14.868  -7.108  1.00 41.01           C  
ATOM    888  HA2 GLY A  68     -12.146  15.631  -6.545  1.00 41.01           H  
ATOM    889  HA3 GLY A  68     -13.514  14.487  -6.511  1.00 41.01           H  
ATOM    890  C   GLY A  68     -13.216  15.485  -8.405  1.00 41.01           C  
ATOM    891  O   GLY A  68     -12.736  16.525  -8.838  1.00 41.01           O  
ATOM    892  N   GLY A  69     -14.147  14.794  -9.074  1.00 41.48           N  
ATOM    893  H   GLY A  69     -14.499  13.945  -8.655  1.00 41.48           H  
ATOM    894  CA  GLY A  69     -14.850  15.288 -10.262  1.00 41.48           C  
ATOM    895  HA2 GLY A  69     -14.271  16.076 -10.744  1.00 41.48           H  
ATOM    896  HA3 GLY A  69     -14.977  14.474 -10.976  1.00 41.48           H  
ATOM    897  C   GLY A  69     -16.232  15.820  -9.879  1.00 41.48           C  
ATOM    898  O   GLY A  69     -17.030  15.093  -9.294  1.00 41.48           O  
ATOM    899  N   LEU A  70     -16.514  17.082 -10.209  1.00 56.51           N  
ATOM    900  H   LEU A  70     -15.797  17.593 -10.704  1.00 56.51           H  
ATOM    901  CA  LEU A  70     -17.625  17.885  -9.666  1.00 56.51           C  
ATOM    902  HA  LEU A  70     -17.605  17.779  -8.581  1.00 56.51           H  
ATOM    903  C   LEU A  70     -19.057  17.464 -10.064  1.00 56.51           C  
ATOM    904  CB  LEU A  70     -17.358  19.367 -10.013  1.00 56.51           C  
ATOM    905  HB2 LEU A  70     -18.275  19.945  -9.897  1.00 56.51           H  
ATOM    906  HB3 LEU A  70     -17.074  19.430 -11.063  1.00 56.51           H  
ATOM    907  O   LEU A  70     -20.002  18.082  -9.589  1.00 56.51           O  
ATOM    908  CG  LEU A  70     -16.269  20.020  -9.139  1.00 56.51           C  
ATOM    909  HG  LEU A  70     -15.427  19.337  -9.032  1.00 56.51           H  
ATOM    910  CD1 LEU A  70     -15.759  21.301  -9.797  1.00 56.51           C  
ATOM    911 HD11 LEU A  70     -16.579  22.008  -9.925  1.00 56.51           H  
ATOM    912 HD12 LEU A  70     -14.988  21.754  -9.174  1.00 56.51           H  
ATOM    913 HD13 LEU A  70     -15.327  21.071 -10.771  1.00 56.51           H  
ATOM    914  CD2 LEU A  70     -16.803  20.379  -7.749  1.00 56.51           C  
ATOM    915 HD21 LEU A  70     -17.136  19.481  -7.229  1.00 56.51           H  
ATOM    916 HD22 LEU A  70     -16.012  20.844  -7.161  1.00 56.51           H  
ATOM    917 HD23 LEU A  70     -17.640  21.071  -7.835  1.00 56.51           H  
ATOM    918  N   PHE A  71     -19.259  16.423 -10.877  1.00 60.63           N  
ATOM    919  H   PHE A  71     -18.450  15.933 -11.232  1.00 60.63           H  
ATOM    920  CA  PHE A  71     -20.610  15.987 -11.287  1.00 60.63           C  
ATOM    921  HA  PHE A  71     -21.336  16.371 -10.570  1.00 60.63           H  
ATOM    922  C   PHE A  71     -20.823  14.466 -11.273  1.00 60.63           C  
ATOM    923  CB  PHE A  71     -20.949  16.608 -12.651  1.00 60.63           C  
ATOM    924  HB2 PHE A  71     -20.237  16.250 -13.394  1.00 60.63           H  
ATOM    925  HB3 PHE A  71     -21.940  16.273 -12.958  1.00 60.63           H  
ATOM    926  O   PHE A  71     -21.854  13.975 -11.723  1.00 60.63           O  
ATOM    927  CG  PHE A  71     -20.957  18.125 -12.636  1.00 60.63           C  
ATOM    928  CD1 PHE A  71     -21.992  18.812 -11.972  1.00 60.63           C  
ATOM    929  HD1 PHE A  71     -22.788  18.260 -11.495  1.00 60.63           H  
ATOM    930  CD2 PHE A  71     -19.910  18.851 -13.235  1.00 60.63           C  
ATOM    931  HD2 PHE A  71     -19.110  18.332 -13.741  1.00 60.63           H  
ATOM    932  CE1 PHE A  71     -21.979  20.216 -11.905  1.00 60.63           C  
ATOM    933  HE1 PHE A  71     -22.768  20.738 -11.385  1.00 60.63           H  
ATOM    934  CE2 PHE A  71     -19.899  20.256 -13.170  1.00 60.63           C  
ATOM    935  HE2 PHE A  71     -19.097  20.813 -13.630  1.00 60.63           H  
ATOM    936  CZ  PHE A  71     -20.933  20.938 -12.504  1.00 60.63           C  
ATOM    937  HZ  PHE A  71     -20.922  22.017 -12.449  1.00 60.63           H  
ATOM    938  N   GLY A  72     -19.859  13.700 -10.761  1.00 44.61           N  
ATOM    939  H   GLY A  72     -19.075  14.148 -10.309  1.00 44.61           H  
ATOM    940  CA  GLY A  72     -19.865  12.239 -10.842  1.00 44.61           C  
ATOM    941  HA2 GLY A  72     -20.607  11.891 -11.560  1.00 44.61           H  
ATOM    942  HA3 GLY A  72     -18.887  11.900 -11.182  1.00 44.61           H  
ATOM    943  C   GLY A  72     -20.147  11.590  -9.499  1.00 44.61           C  
ATOM    944  O   GLY A  72     -19.246  11.032  -8.882  1.00 44.61           O  
ATOM    945  N   GLN A  73     -21.391  11.672  -9.042  1.00 38.69           N  
ATOM    946  H   GLN A  73     -22.067  12.162  -9.610  1.00 38.69           H  
ATOM    947  CA  GLN A  73     -21.882  10.916  -7.896  1.00 38.69           C  
ATOM    948  HA  GLN A  73     -21.235  11.099  -7.038  1.00 38.69           H  
ATOM    949  C   GLN A  73     -21.846   9.416  -8.248  1.00 38.69           C  
ATOM    950  CB  GLN A  73     -23.296  11.450  -7.588  1.00 38.69           C  
ATOM    951  HB2 GLN A  73     -23.968  11.179  -8.402  1.00 38.69           H  
ATOM    952  HB3 GLN A  73     -23.249  12.538  -7.552  1.00 38.69           H  
ATOM    953  O   GLN A  73     -22.769   8.898  -8.868  1.00 38.69           O  
ATOM    954  CG  GLN A  73     -23.900  10.979  -6.261  1.00 38.69           C  
ATOM    955  HG2 GLN A  73     -23.968   9.891  -6.254  1.00 38.69           H  
ATOM    956  HG3 GLN A  73     -23.262  11.295  -5.436  1.00 38.69           H  
ATOM    957  CD  GLN A  73     -25.304  11.555  -6.085  1.00 38.69           C  
ATOM    958  NE2 GLN A  73     -25.508  12.516  -5.209  1.00 38.69           N  
ATOM    959 HE21 GLN A  73     -24.754  12.886  -4.649  1.00 38.69           H  
ATOM    960 HE22 GLN A  73     -26.456  12.862  -5.159  1.00 38.69           H  
ATOM    961  OE1 GLN A  73     -26.246  11.164  -6.746  1.00 38.69           O  
ATOM    962  N   ASN A  74     -20.770   8.706  -7.899  1.00 41.41           N  
ATOM    963  H   ASN A  74     -19.961   9.189  -7.535  1.00 41.41           H  
ATOM    964  CA  ASN A  74     -20.765   7.245  -7.927  1.00 41.41           C  
ATOM    965  HA  ASN A  74     -21.784   6.908  -8.121  1.00 41.41           H  
ATOM    966  C   ASN A  74     -20.405   6.704  -6.543  1.00 41.41           C  
ATOM    967  CB  ASN A  74     -19.932   6.682  -9.084  1.00 41.41           C  
ATOM    968  HB2 ASN A  74     -18.875   6.657  -8.818  1.00 41.41           H  
ATOM    969  HB3 ASN A  74     -20.059   7.304  -9.970  1.00 41.41           H  
ATOM    970  O   ASN A  74     -19.246   6.606  -6.143  1.00 41.41           O  
ATOM    971  CG  ASN A  74     -20.408   5.272  -9.394  1.00 41.41           C  
ATOM    972  ND2 ASN A  74     -21.249   5.098 -10.387  1.00 41.41           N  
ATOM    973 HD21 ASN A  74     -21.569   5.879 -10.943  1.00 41.41           H  
ATOM    974 HD22 ASN A  74     -21.555   4.147 -10.533  1.00 41.41           H  
ATOM    975  OD1 ASN A  74     -20.103   4.325  -8.700  1.00 41.41           O  
ATOM    976  N   ASN A  75     -21.475   6.417  -5.808  1.00 42.70           N  
ATOM    977  H   ASN A  75     -22.376   6.573  -6.238  1.00 42.70           H  
ATOM    978  CA  ASN A  75     -21.481   5.676  -4.564  1.00 42.70           C  
ATOM    979  HA  ASN A  75     -20.765   6.106  -3.863  1.00 42.70           H  
ATOM    980  C   ASN A  75     -21.092   4.226  -4.856  1.00 42.70           C  
ATOM    981  CB  ASN A  75     -22.903   5.744  -3.973  1.00 42.70           C  
ATOM    982  HB2 ASN A  75     -22.977   5.037  -3.147  1.00 42.70           H  
ATOM    983  HB3 ASN A  75     -23.632   5.445  -4.727  1.00 42.70           H  
ATOM    984  O   ASN A  75     -21.952   3.399  -5.149  1.00 42.70           O  
ATOM    985  CG  ASN A  75     -23.262   7.103  -3.416  1.00 42.70           C  
ATOM    986  ND2 ASN A  75     -24.430   7.619  -3.724  1.00 42.70           N  
ATOM    987 HD21 ASN A  75     -25.091   7.111  -4.294  1.00 42.70           H  
ATOM    988 HD22 ASN A  75     -24.653   8.501  -3.286  1.00 42.70           H  
ATOM    989  OD1 ASN A  75     -22.506   7.715  -2.688  1.00 42.70           O  
ATOM    990  N   GLN A  76     -19.811   3.899  -4.737  1.00 42.67           N  
ATOM    991  H   GLN A  76     -19.121   4.633  -4.667  1.00 42.67           H  
ATOM    992  CA  GLN A  76     -19.392   2.510  -4.600  1.00 42.67           C  
ATOM    993  HA  GLN A  76     -20.282   1.914  -4.394  1.00 42.67           H  
ATOM    994  C   GLN A  76     -18.541   2.373  -3.339  1.00 42.67           C  
ATOM    995  CB  GLN A  76     -18.797   1.964  -5.916  1.00 42.67           C  
ATOM    996  HB2 GLN A  76     -17.714   1.858  -5.844  1.00 42.67           H  
ATOM    997  HB3 GLN A  76     -19.014   2.654  -6.732  1.00 42.67           H  
ATOM    998  O   GLN A  76     -17.324   2.217  -3.379  1.00 42.67           O  
ATOM    999  CG  GLN A  76     -19.437   0.608  -6.255  1.00 42.67           C  
ATOM   1000  HG2 GLN A  76     -19.226  -0.100  -5.453  1.00 42.67           H  
ATOM   1001  HG3 GLN A  76     -20.518   0.730  -6.332  1.00 42.67           H  
ATOM   1002  CD  GLN A  76     -18.940   0.037  -7.577  1.00 42.67           C  
ATOM   1003  NE2 GLN A  76     -18.050  -0.934  -7.559  1.00 42.67           N  
ATOM   1004 HE21 GLN A  76     -17.604  -1.227  -6.701  1.00 42.67           H  
ATOM   1005 HE22 GLN A  76     -17.735  -1.244  -8.466  1.00 42.67           H  
ATOM   1006  OE1 GLN A  76     -19.339   0.436  -8.655  1.00 42.67           O  
ATOM   1007  N   SER A  77     -19.218   2.445  -2.187  1.00 46.31           N  
ATOM   1008  H   SER A  77     -20.199   2.683  -2.227  1.00 46.31           H  
ATOM   1009  CA  SER A  77     -18.686   1.987  -0.901  1.00 46.31           C  
ATOM   1010  HA  SER A  77     -17.703   2.430  -0.741  1.00 46.31           H  
ATOM   1011  C   SER A  77     -18.524   0.472  -0.957  1.00 46.31           C  
ATOM   1012  CB  SER A  77     -19.585   2.398   0.269  1.00 46.31           C  
ATOM   1013  HB2 SER A  77     -19.279   1.859   1.166  1.00 46.31           H  
ATOM   1014  HB3 SER A  77     -20.625   2.159   0.047  1.00 46.31           H  
ATOM   1015  O   SER A  77     -19.368  -0.301  -0.504  1.00 46.31           O  
ATOM   1016  OG  SER A  77     -19.436   3.782   0.503  1.00 46.31           O  
ATOM   1017  HG  SER A  77     -19.956   4.033   1.270  1.00 46.31           H  
ATOM   1018  N   GLN A  78     -17.435   0.039  -1.579  1.00 46.46           N  
ATOM   1019  H   GLN A  78     -16.847   0.721  -2.035  1.00 46.46           H  
ATOM   1020  CA  GLN A  78     -17.004  -1.342  -1.558  1.00 46.46           C  
ATOM   1021  HA  GLN A  78     -17.888  -1.972  -1.657  1.00 46.46           H  
ATOM   1022  C   GLN A  78     -16.376  -1.588  -0.187  1.00 46.46           C  
ATOM   1023  CB  GLN A  78     -16.104  -1.607  -2.772  1.00 46.46           C  
ATOM   1024  HB2 GLN A  78     -15.079  -1.299  -2.568  1.00 46.46           H  
ATOM   1025  HB3 GLN A  78     -16.480  -1.003  -3.598  1.00 46.46           H  
ATOM   1026  O   GLN A  78     -15.231  -1.232   0.073  1.00 46.46           O  
ATOM   1027  CG  GLN A  78     -16.143  -3.080  -3.207  1.00 46.46           C  
ATOM   1028  HG2 GLN A  78     -15.593  -3.680  -2.482  1.00 46.46           H  
ATOM   1029  HG3 GLN A  78     -17.175  -3.429  -3.232  1.00 46.46           H  
ATOM   1030  CD  GLN A  78     -15.554  -3.295  -4.599  1.00 46.46           C  
ATOM   1031  NE2 GLN A  78     -15.197  -4.511  -4.948  1.00 46.46           N  
ATOM   1032 HE21 GLN A  78     -15.278  -5.285  -4.304  1.00 46.46           H  
ATOM   1033 HE22 GLN A  78     -14.818  -4.605  -5.879  1.00 46.46           H  
ATOM   1034  OE1 GLN A  78     -15.438  -2.400  -5.418  1.00 46.46           O  
ATOM   1035  N   ASN A  79     -17.214  -2.125   0.699  1.00 45.08           N  
ATOM   1036  H   ASN A  79     -18.182  -2.161   0.411  1.00 45.08           H  
ATOM   1037  CA  ASN A  79     -16.919  -2.655   2.024  1.00 45.08           C  
ATOM   1038  HA  ASN A  79     -16.942  -1.849   2.757  1.00 45.08           H  
ATOM   1039  C   ASN A  79     -15.534  -3.328   2.089  1.00 45.08           C  
ATOM   1040  CB  ASN A  79     -18.033  -3.670   2.356  1.00 45.08           C  
ATOM   1041  HB2 ASN A  79     -18.160  -4.377   1.536  1.00 45.08           H  
ATOM   1042  HB3 ASN A  79     -17.735  -4.240   3.236  1.00 45.08           H  
ATOM   1043  O   ASN A  79     -15.396  -4.521   1.817  1.00 45.08           O  
ATOM   1044  CG  ASN A  79     -19.358  -3.017   2.692  1.00 45.08           C  
ATOM   1045  ND2 ASN A  79     -20.271  -2.886   1.755  1.00 45.08           N  
ATOM   1046 HD21 ASN A  79     -21.115  -2.406   2.032  1.00 45.08           H  
ATOM   1047 HD22 ASN A  79     -20.131  -3.235   0.818  1.00 45.08           H  
ATOM   1048  OD1 ASN A  79     -19.583  -2.598   3.809  1.00 45.08           O  
ATOM   1049  N   GLN A  80     -14.506  -2.576   2.483  1.00 48.14           N  
ATOM   1050  H   GLN A  80     -14.635  -1.578   2.571  1.00 48.14           H  
ATOM   1051  CA  GLN A  80     -13.254  -3.150   2.954  1.00 48.14           C  
ATOM   1052  HA  GLN A  80     -13.029  -4.046   2.375  1.00 48.14           H  
ATOM   1053  C   GLN A  80     -13.469  -3.590   4.399  1.00 48.14           C  
ATOM   1054  CB  GLN A  80     -12.074  -2.188   2.765  1.00 48.14           C  
ATOM   1055  HB2 GLN A  80     -12.359  -1.179   3.061  1.00 48.14           H  
ATOM   1056  HB3 GLN A  80     -11.254  -2.518   3.402  1.00 48.14           H  
ATOM   1057  O   GLN A  80     -13.356  -2.823   5.351  1.00 48.14           O  
ATOM   1058  CG  GLN A  80     -11.583  -2.204   1.306  1.00 48.14           C  
ATOM   1059  HG2 GLN A  80     -12.361  -1.803   0.656  1.00 48.14           H  
ATOM   1060  HG3 GLN A  80     -11.382  -3.232   1.006  1.00 48.14           H  
ATOM   1061  CD  GLN A  80     -10.308  -1.392   1.099  1.00 48.14           C  
ATOM   1062  NE2 GLN A  80      -9.654  -1.523  -0.035  1.00 48.14           N  
ATOM   1063 HE21 GLN A  80      -9.999  -2.121  -0.772  1.00 48.14           H  
ATOM   1064 HE22 GLN A  80      -8.829  -0.948  -0.128  1.00 48.14           H  
ATOM   1065  OE1 GLN A  80      -9.863  -0.633   1.938  1.00 48.14           O  
ATOM   1066  N   SER A  81     -13.841  -4.860   4.525  1.00 45.72           N  
ATOM   1067  H   SER A  81     -14.012  -5.365   3.667  1.00 45.72           H  
ATOM   1068  CA  SER A  81     -13.745  -5.636   5.751  1.00 45.72           C  
ATOM   1069  HA  SER A  81     -14.353  -5.173   6.529  1.00 45.72           H  
ATOM   1070  C   SER A  81     -12.275  -5.667   6.194  1.00 45.72           C  
ATOM   1071  CB  SER A  81     -14.279  -7.043   5.454  1.00 45.72           C  
ATOM   1072  HB2 SER A  81     -13.642  -7.522   4.710  1.00 45.72           H  
ATOM   1073  HB3 SER A  81     -15.288  -6.971   5.049  1.00 45.72           H  
ATOM   1074  O   SER A  81     -11.458  -6.392   5.633  1.00 45.72           O  
ATOM   1075  OG  SER A  81     -14.308  -7.842   6.616  1.00 45.72           O  
ATOM   1076  HG  SER A  81     -15.110  -7.657   7.109  1.00 45.72           H  
ATOM   1077  N   GLY A  82     -11.927  -4.815   7.158  1.00 47.59           N  
ATOM   1078  H   GLY A  82     -12.624  -4.156   7.473  1.00 47.59           H  
ATOM   1079  CA  GLY A  82     -10.644  -4.795   7.859  1.00 47.59           C  
ATOM   1080  HA2 GLY A  82     -10.020  -5.628   7.534  1.00 47.59           H  
ATOM   1081  HA3 GLY A  82     -10.123  -3.861   7.648  1.00 47.59           H  
ATOM   1082  C   GLY A  82     -10.898  -4.889   9.363  1.00 47.59           C  
ATOM   1083  O   GLY A  82     -11.717  -4.154   9.907  1.00 47.59           O  
ATOM   1084  N   LEU A  83     -10.245  -5.848  10.016  1.00 56.64           N  
ATOM   1085  H   LEU A  83      -9.529  -6.327   9.489  1.00 56.64           H  
ATOM   1086  CA  LEU A  83     -10.749  -6.580  11.187  1.00 56.64           C  
ATOM   1087  HA  LEU A  83     -11.809  -6.766  11.016  1.00 56.64           H  
ATOM   1088  C   LEU A  83     -10.709  -5.896  12.563  1.00 56.64           C  
ATOM   1089  CB  LEU A  83     -10.018  -7.940  11.222  1.00 56.64           C  
ATOM   1090  HB2 LEU A  83      -8.982  -7.796  10.917  1.00 56.64           H  
ATOM   1091  HB3 LEU A  83      -9.989  -8.335  12.238  1.00 56.64           H  
ATOM   1092  O   LEU A  83     -11.143  -6.519  13.525  1.00 56.64           O  
ATOM   1093  CG  LEU A  83     -10.692  -8.990  10.321  1.00 56.64           C  
ATOM   1094  HG  LEU A  83     -11.013  -8.522   9.391  1.00 56.64           H  
ATOM   1095  CD1 LEU A  83      -9.705 -10.104   9.978  1.00 56.64           C  
ATOM   1096 HD11 LEU A  83     -10.195 -10.842   9.343  1.00 56.64           H  
ATOM   1097 HD12 LEU A  83      -9.354 -10.589  10.888  1.00 56.64           H  
ATOM   1098 HD13 LEU A  83      -8.855  -9.691   9.435  1.00 56.64           H  
ATOM   1099  CD2 LEU A  83     -11.903  -9.615  11.018  1.00 56.64           C  
ATOM   1100 HD21 LEU A  83     -12.373 -10.341  10.355  1.00 56.64           H  
ATOM   1101 HD22 LEU A  83     -12.635  -8.845  11.265  1.00 56.64           H  
ATOM   1102 HD23 LEU A  83     -11.593 -10.114  11.936  1.00 56.64           H  
ATOM   1103  N   PHE A  84     -10.259  -4.651  12.712  1.00 59.57           N  
ATOM   1104  H   PHE A  84      -9.959  -4.131  11.900  1.00 59.57           H  
ATOM   1105  CA  PHE A  84     -10.230  -4.013  14.036  1.00 59.57           C  
ATOM   1106  HA  PHE A  84     -10.971  -4.489  14.679  1.00 59.57           H  
ATOM   1107  C   PHE A  84     -10.654  -2.555  13.954  1.00 59.57           C  
ATOM   1108  CB  PHE A  84      -8.877  -4.239  14.725  1.00 59.57           C  
ATOM   1109  HB2 PHE A  84      -8.896  -3.754  15.701  1.00 59.57           H  
ATOM   1110  HB3 PHE A  84      -8.088  -3.770  14.137  1.00 59.57           H  
ATOM   1111  O   PHE A  84      -9.832  -1.652  13.897  1.00 59.57           O  
ATOM   1112  CG  PHE A  84      -8.560  -5.712  14.924  1.00 59.57           C  
ATOM   1113  CD1 PHE A  84      -9.237  -6.460  15.908  1.00 59.57           C  
ATOM   1114  HD1 PHE A  84      -9.950  -5.975  16.559  1.00 59.57           H  
ATOM   1115  CD2 PHE A  84      -7.661  -6.359  14.056  1.00 59.57           C  
ATOM   1116  HD2 PHE A  84      -7.153  -5.794  13.288  1.00 59.57           H  
ATOM   1117  CE1 PHE A  84      -9.018  -7.845  16.019  1.00 59.57           C  
ATOM   1118  HE1 PHE A  84      -9.552  -8.417  16.763  1.00 59.57           H  
ATOM   1119  CE2 PHE A  84      -7.438  -7.742  14.170  1.00 59.57           C  
ATOM   1120  HE2 PHE A  84      -6.750  -8.236  13.499  1.00 59.57           H  
ATOM   1121  CZ  PHE A  84      -8.118  -8.486  15.150  1.00 59.57           C  
ATOM   1122  HZ  PHE A  84      -7.953  -9.550  15.233  1.00 59.57           H  
ATOM   1123  N   GLY A  85     -11.976  -2.385  13.911  1.00 41.14           N  
ATOM   1124  H   GLY A  85     -12.513  -3.230  13.777  1.00 41.14           H  
ATOM   1125  CA  GLY A  85     -12.720  -1.242  14.424  1.00 41.14           C  
ATOM   1126  HA2 GLY A  85     -13.735  -1.285  14.030  1.00 41.14           H  
ATOM   1127  HA3 GLY A  85     -12.787  -1.340  15.507  1.00 41.14           H  
ATOM   1128  C   GLY A  85     -12.154   0.139  14.144  1.00 41.14           C  
ATOM   1129  O   GLY A  85     -11.296   0.590  14.882  1.00 41.14           O  
ATOM   1130  N   GLN A  86     -12.785   0.879  13.235  1.00 45.90           N  
ATOM   1131  H   GLN A  86     -13.372   0.417  12.555  1.00 45.90           H  
ATOM   1132  CA  GLN A  86     -13.100   2.279  13.514  1.00 45.90           C  
ATOM   1133  HA  GLN A  86     -13.143   2.396  14.597  1.00 45.90           H  
ATOM   1134  C   GLN A  86     -14.496   2.608  12.986  1.00 45.90           C  
ATOM   1135  CB  GLN A  86     -12.027   3.263  13.017  1.00 45.90           C  
ATOM   1136  HB2 GLN A  86     -11.802   3.083  11.965  1.00 45.90           H  
ATOM   1137  HB3 GLN A  86     -12.430   4.270  13.118  1.00 45.90           H  
ATOM   1138  O   GLN A  86     -14.830   2.386  11.824  1.00 45.90           O  
ATOM   1139  CG  GLN A  86     -10.742   3.153  13.861  1.00 45.90           C  
ATOM   1140  HG2 GLN A  86     -11.005   3.024  14.911  1.00 45.90           H  
ATOM   1141  HG3 GLN A  86     -10.173   2.289  13.518  1.00 45.90           H  
ATOM   1142  CD  GLN A  86      -9.835   4.362  13.827  1.00 45.90           C  
ATOM   1143  NE2 GLN A  86      -8.536   4.164  13.875  1.00 45.90           N  
ATOM   1144 HE21 GLN A  86      -7.963   4.996  13.865  1.00 45.90           H  
ATOM   1145 HE22 GLN A  86      -8.165   3.227  13.941  1.00 45.90           H  
ATOM   1146  OE1 GLN A  86     -10.261   5.501  13.810  1.00 45.90           O  
ATOM   1147  N   GLN A  87     -15.323   3.092  13.908  1.00 45.18           N  
ATOM   1148  H   GLN A  87     -14.932   3.252  14.826  1.00 45.18           H  
ATOM   1149  CA  GLN A  87     -16.648   3.646  13.685  1.00 45.18           C  
ATOM   1150  HA  GLN A  87     -17.291   2.921  13.187  1.00 45.18           H  
ATOM   1151  C   GLN A  87     -16.521   4.910  12.825  1.00 45.18           C  
ATOM   1152  CB  GLN A  87     -17.224   4.021  15.068  1.00 45.18           C  
ATOM   1153  HB2 GLN A  87     -16.494   4.641  15.588  1.00 45.18           H  
ATOM   1154  HB3 GLN A  87     -18.124   4.621  14.931  1.00 45.18           H  
ATOM   1155  O   GLN A  87     -15.903   5.876  13.261  1.00 45.18           O  
ATOM   1156  CG  GLN A  87     -17.578   2.820  15.961  1.00 45.18           C  
ATOM   1157  HG2 GLN A  87     -18.571   2.453  15.702  1.00 45.18           H  
ATOM   1158  HG3 GLN A  87     -16.867   2.010  15.795  1.00 45.18           H  
ATOM   1159  CD  GLN A  87     -17.523   3.179  17.443  1.00 45.18           C  
ATOM   1160  NE2 GLN A  87     -18.591   3.667  18.037  1.00 45.18           N  
ATOM   1161 HE21 GLN A  87     -19.452   3.814  17.530  1.00 45.18           H  
ATOM   1162 HE22 GLN A  87     -18.476   3.899  19.013  1.00 45.18           H  
ATOM   1163  OE1 GLN A  87     -16.506   3.030  18.093  1.00 45.18           O  
ATOM   1164  N   ASN A  88     -17.139   4.948  11.645  1.00 48.18           N  
ATOM   1165  H   ASN A  88     -17.563   4.108  11.277  1.00 48.18           H  
ATOM   1166  CA  ASN A  88     -17.470   6.219  11.004  1.00 48.18           C  
ATOM   1167  HA  ASN A  88     -17.081   7.038  11.610  1.00 48.18           H  
ATOM   1168  C   ASN A  88     -18.989   6.377  10.999  1.00 48.18           C  
ATOM   1169  CB  ASN A  88     -16.790   6.372   9.637  1.00 48.18           C  
ATOM   1170  HB2 ASN A  88     -15.736   6.113   9.739  1.00 48.18           H  
ATOM   1171  HB3 ASN A  88     -17.249   5.703   8.909  1.00 48.18           H  
ATOM   1172  O   ASN A  88     -19.701   5.865  10.137  1.00 48.18           O  
ATOM   1173  CG  ASN A  88     -16.889   7.804   9.128  1.00 48.18           C  
ATOM   1174  ND2 ASN A  88     -15.982   8.218   8.275  1.00 48.18           N  
ATOM   1175 HD21 ASN A  88     -16.077   9.168   7.947  1.00 48.18           H  
ATOM   1176 HD22 ASN A  88     -15.246   7.600   7.965  1.00 48.18           H  
ATOM   1177  OD1 ASN A  88     -17.769   8.575   9.482  1.00 48.18           O  
ATOM   1178  N   SER A  89     -19.466   7.052  12.038  1.00 44.08           N  
ATOM   1179  H   SER A  89     -18.804   7.375  12.729  1.00 44.08           H  
ATOM   1180  CA  SER A  89     -20.836   7.512  12.189  1.00 44.08           C  
ATOM   1181  HA  SER A  89     -21.528   6.698  11.973  1.00 44.08           H  
ATOM   1182  C   SER A  89     -21.091   8.666  11.220  1.00 44.08           C  
ATOM   1183  CB  SER A  89     -21.049   7.984  13.634  1.00 44.08           C  
ATOM   1184  HB2 SER A  89     -20.397   8.833  13.841  1.00 44.08           H  
ATOM   1185  HB3 SER A  89     -22.085   8.299  13.760  1.00 44.08           H  
ATOM   1186  O   SER A  89     -20.835   9.822  11.544  1.00 44.08           O  
ATOM   1187  OG  SER A  89     -20.755   6.951  14.558  1.00 44.08           O  
ATOM   1188  HG  SER A  89     -20.859   7.307  15.444  1.00 44.08           H  
ATOM   1189  N   SER A  90     -21.612   8.376  10.033  1.00 48.45           N  
ATOM   1190  H   SER A  90     -21.643   7.410   9.738  1.00 48.45           H  
ATOM   1191  CA  SER A  90     -22.157   9.397   9.129  1.00 48.45           C  
ATOM   1192  HA  SER A  90     -22.457  10.255   9.730  1.00 48.45           H  
ATOM   1193  C   SER A  90     -23.452   8.900   8.485  1.00 48.45           C  
ATOM   1194  CB  SER A  90     -21.104   9.938   8.145  1.00 48.45           C  
ATOM   1195  HB2 SER A  90     -20.526  10.710   8.653  1.00 48.45           H  
ATOM   1196  HB3 SER A  90     -21.599  10.397   7.290  1.00 48.45           H  
ATOM   1197  O   SER A  90     -23.584   8.761   7.274  1.00 48.45           O  
ATOM   1198  OG  SER A  90     -20.199   8.948   7.700  1.00 48.45           O  
ATOM   1199  HG  SER A  90     -19.545   8.802   8.387  1.00 48.45           H  
ATOM   1200  N   ASN A  91     -24.452   8.642   9.331  1.00 47.17           N  
ATOM   1201  H   ASN A  91     -24.273   8.720  10.322  1.00 47.17           H  
ATOM   1202  CA  ASN A  91     -25.824   8.403   8.893  1.00 47.17           C  
ATOM   1203  HA  ASN A  91     -25.806   7.804   7.982  1.00 47.17           H  
ATOM   1204  C   ASN A  91     -26.487   9.745   8.550  1.00 47.17           C  
ATOM   1205  CB  ASN A  91     -26.607   7.610   9.960  1.00 47.17           C  
ATOM   1206  HB2 ASN A  91     -27.664   7.641   9.698  1.00 47.17           H  
ATOM   1207  HB3 ASN A  91     -26.488   8.077  10.937  1.00 47.17           H  
ATOM   1208  O   ASN A  91     -27.174  10.344   9.379  1.00 47.17           O  
ATOM   1209  CG  ASN A  91     -26.202   6.149  10.057  1.00 47.17           C  
ATOM   1210  ND2 ASN A  91     -27.041   5.315  10.626  1.00 47.17           N  
ATOM   1211 HD21 ASN A  91     -27.947   5.619  10.952  1.00 47.17           H  
ATOM   1212 HD22 ASN A  91     -26.759   4.345  10.624  1.00 47.17           H  
ATOM   1213  OD1 ASN A  91     -25.140   5.727   9.644  1.00 47.17           O  
ATOM   1214  N   ALA A  92     -26.301  10.208   7.315  1.00 51.91           N  
ATOM   1215  H   ALA A  92     -25.656   9.713   6.715  1.00 51.91           H  
ATOM   1216  CA  ALA A  92     -27.205  11.168   6.698  1.00 51.91           C  
ATOM   1217  HA  ALA A  92     -27.474  11.932   7.428  1.00 51.91           H  
ATOM   1218  C   ALA A  92     -28.481  10.420   6.276  1.00 51.91           C  
ATOM   1219  CB  ALA A  92     -26.492  11.871   5.536  1.00 51.91           C  
ATOM   1220  HB1 ALA A  92     -25.609  12.394   5.904  1.00 51.91           H  
ATOM   1221  HB2 ALA A  92     -26.189  11.138   4.788  1.00 51.91           H  
ATOM   1222  HB3 ALA A  92     -27.164  12.592   5.070  1.00 51.91           H  
ATOM   1223  O   ALA A  92     -28.525   9.778   5.236  1.00 51.91           O  
ATOM   1224  N   PHE A  93     -29.497  10.510   7.134  1.00 48.41           N  
ATOM   1225  H   PHE A  93     -29.295  10.998   7.994  1.00 48.41           H  
ATOM   1226  CA  PHE A  93     -30.908  10.226   6.859  1.00 48.41           C  
ATOM   1227  HA  PHE A  93     -31.426  10.368   7.808  1.00 48.41           H  
ATOM   1228  C   PHE A  93     -31.267   8.806   6.400  1.00 48.41           C  
ATOM   1229  CB  PHE A  93     -31.475  11.311   5.936  1.00 48.41           C  
ATOM   1230  HB2 PHE A  93     -31.015  11.225   4.951  1.00 48.41           H  
ATOM   1231  HB3 PHE A  93     -32.546  11.152   5.814  1.00 48.41           H  
ATOM   1232  O   PHE A  93     -31.333   8.488   5.220  1.00 48.41           O  
ATOM   1233  CG  PHE A  93     -31.244  12.703   6.486  1.00 48.41           C  
ATOM   1234  CD1 PHE A  93     -32.045  13.185   7.538  1.00 48.41           C  
ATOM   1235  HD1 PHE A  93     -32.862  12.588   7.914  1.00 48.41           H  
ATOM   1236  CD2 PHE A  93     -30.180  13.486   6.000  1.00 48.41           C  
ATOM   1237  HD2 PHE A  93     -29.566  13.117   5.191  1.00 48.41           H  
ATOM   1238  CE1 PHE A  93     -31.783  14.447   8.100  1.00 48.41           C  
ATOM   1239  HE1 PHE A  93     -32.400  14.821   8.903  1.00 48.41           H  
ATOM   1240  CE2 PHE A  93     -29.915  14.745   6.565  1.00 48.41           C  
ATOM   1241  HE2 PHE A  93     -29.100  15.346   6.190  1.00 48.41           H  
ATOM   1242  CZ  PHE A  93     -30.717  15.225   7.616  1.00 48.41           C  
ATOM   1243  HZ  PHE A  93     -30.516  16.194   8.048  1.00 48.41           H  
ATOM   1244  N   GLY A  94     -31.685   8.010   7.386  1.00 43.68           N  
ATOM   1245  H   GLY A  94     -31.551   8.340   8.332  1.00 43.68           H  
ATOM   1246  CA  GLY A  94     -32.664   6.950   7.174  1.00 43.68           C  
ATOM   1247  HA2 GLY A  94     -33.283   7.197   6.312  1.00 43.68           H  
ATOM   1248  HA3 GLY A  94     -33.319   6.891   8.043  1.00 43.68           H  
ATOM   1249  C   GLY A  94     -32.062   5.578   6.926  1.00 43.68           C  
ATOM   1250  O   GLY A  94     -31.975   5.157   5.788  1.00 43.68           O  
ATOM   1251  N   GLN A  95     -31.699   4.877   8.001  1.00 41.21           N  
ATOM   1252  H   GLN A  95     -31.433   5.432   8.802  1.00 41.21           H  
ATOM   1253  CA  GLN A  95     -32.203   3.538   8.355  1.00 41.21           C  
ATOM   1254  HA  GLN A  95     -33.288   3.596   8.449  1.00 41.21           H  
ATOM   1255  C   GLN A  95     -31.589   3.143   9.714  1.00 41.21           C  
ATOM   1256  CB  GLN A  95     -31.883   2.434   7.321  1.00 41.21           C  
ATOM   1257  HB2 GLN A  95     -32.034   1.476   7.817  1.00 41.21           H  
ATOM   1258  HB3 GLN A  95     -30.833   2.488   7.035  1.00 41.21           H  
ATOM   1259  O   GLN A  95     -30.364   3.147   9.853  1.00 41.21           O  
ATOM   1260  CG  GLN A  95     -32.766   2.490   6.051  1.00 41.21           C  
ATOM   1261  HG2 GLN A  95     -33.600   3.176   6.201  1.00 41.21           H  
ATOM   1262  HG3 GLN A  95     -32.150   2.860   5.232  1.00 41.21           H  
ATOM   1263  CD  GLN A  95     -33.350   1.180   5.557  1.00 41.21           C  
ATOM   1264  NE2 GLN A  95     -33.887   1.173   4.356  1.00 41.21           N  
ATOM   1265 HE21 GLN A  95     -33.848   1.999   3.776  1.00 41.21           H  
ATOM   1266 HE22 GLN A  95     -34.254   0.287   4.042  1.00 41.21           H  
ATOM   1267  OE1 GLN A  95     -33.378   0.162   6.223  1.00 41.21           O  
ATOM   1268  N   PRO A  96     -32.390   2.818  10.746  1.00 45.40           N  
ATOM   1269  CA  PRO A  96     -31.867   2.290  11.999  1.00 45.40           C  
ATOM   1270  HA  PRO A  96     -30.961   2.819  12.296  1.00 45.40           H  
ATOM   1271  C   PRO A  96     -31.532   0.804  11.817  1.00 45.40           C  
ATOM   1272  CB  PRO A  96     -32.966   2.562  13.032  1.00 45.40           C  
ATOM   1273  HB2 PRO A  96     -32.950   1.854  13.861  1.00 45.40           H  
ATOM   1274  HB3 PRO A  96     -32.864   3.580  13.408  1.00 45.40           H  
ATOM   1275  O   PRO A  96     -32.313  -0.069  12.190  1.00 45.40           O  
ATOM   1276  CG  PRO A  96     -34.250   2.455  12.208  1.00 45.40           C  
ATOM   1277  HG2 PRO A  96     -34.562   1.413  12.144  1.00 45.40           H  
ATOM   1278  HG3 PRO A  96     -35.050   3.063  12.630  1.00 45.40           H  
ATOM   1279  CD  PRO A  96     -33.839   2.951  10.819  1.00 45.40           C  
ATOM   1280  HD2 PRO A  96     -34.114   4.000  10.710  1.00 45.40           H  
ATOM   1281  HD3 PRO A  96     -34.326   2.350  10.051  1.00 45.40           H  
ATOM   1282  N   GLN A  97     -30.376   0.490  11.230  1.00 49.07           N  
ATOM   1283  H   GLN A  97     -29.791   1.225  10.857  1.00 49.07           H  
ATOM   1284  CA  GLN A  97     -29.865  -0.878  11.289  1.00 49.07           C  
ATOM   1285  HA  GLN A  97     -30.714  -1.551  11.169  1.00 49.07           H  
ATOM   1286  C   GLN A  97     -29.311  -1.126  12.689  1.00 49.07           C  
ATOM   1287  CB  GLN A  97     -28.890  -1.198  10.146  1.00 49.07           C  
ATOM   1288  HB2 GLN A  97     -28.549  -0.277   9.672  1.00 49.07           H  
ATOM   1289  HB3 GLN A  97     -28.024  -1.736  10.530  1.00 49.07           H  
ATOM   1290  O   GLN A  97     -28.285  -0.586  13.095  1.00 49.07           O  
ATOM   1291  CG  GLN A  97     -29.611  -2.087   9.119  1.00 49.07           C  
ATOM   1292  HG2 GLN A  97     -30.558  -1.624   8.842  1.00 49.07           H  
ATOM   1293  HG3 GLN A  97     -29.819  -3.061   9.561  1.00 49.07           H  
ATOM   1294  CD  GLN A  97     -28.801  -2.273   7.848  1.00 49.07           C  
ATOM   1295  NE2 GLN A  97     -27.962  -3.282   7.759  1.00 49.07           N  
ATOM   1296 HE21 GLN A  97     -27.862  -3.948   8.512  1.00 49.07           H  
ATOM   1297 HE22 GLN A  97     -27.456  -3.346   6.888  1.00 49.07           H  
ATOM   1298  OE1 GLN A  97     -28.898  -1.504   6.914  1.00 49.07           O  
ATOM   1299  N   GLN A  98     -30.087  -1.909  13.431  1.00 47.55           N  
ATOM   1300  H   GLN A  98     -30.938  -2.228  12.990  1.00 47.55           H  
ATOM   1301  CA  GLN A  98     -29.875  -2.353  14.797  1.00 47.55           C  
ATOM   1302  HA  GLN A  98     -29.997  -1.508  15.475  1.00 47.55           H  
ATOM   1303  C   GLN A  98     -28.457  -2.913  14.951  1.00 47.55           C  
ATOM   1304  CB  GLN A  98     -30.961  -3.397  15.105  1.00 47.55           C  
ATOM   1305  HB2 GLN A  98     -30.898  -4.196  14.365  1.00 47.55           H  
ATOM   1306  HB3 GLN A  98     -30.779  -3.827  16.090  1.00 47.55           H  
ATOM   1307  O   GLN A  98     -28.146  -4.035  14.554  1.00 47.55           O  
ATOM   1308  CG  GLN A  98     -32.377  -2.781  15.082  1.00 47.55           C  
ATOM   1309  HG2 GLN A  98     -32.480  -2.103  15.930  1.00 47.55           H  
ATOM   1310  HG3 GLN A  98     -32.532  -2.204  14.171  1.00 47.55           H  
ATOM   1311  CD  GLN A  98     -33.490  -3.820  15.141  1.00 47.55           C  
ATOM   1312  NE2 GLN A  98     -34.723  -3.404  15.332  1.00 47.55           N  
ATOM   1313 HE21 GLN A  98     -34.937  -2.419  15.400  1.00 47.55           H  
ATOM   1314 HE22 GLN A  98     -35.430  -4.125  15.329  1.00 47.55           H  
ATOM   1315  OE1 GLN A  98     -33.293  -5.013  15.005  1.00 47.55           O  
ATOM   1316  N   GLN A  99     -27.580  -2.077  15.499  1.00 52.75           N  
ATOM   1317  H   GLN A  99     -27.895  -1.135  15.684  1.00 52.75           H  
ATOM   1318  CA  GLN A  99     -26.165  -2.340  15.701  1.00 52.75           C  
ATOM   1319  HA  GLN A  99     -25.791  -2.877  14.829  1.00 52.75           H  
ATOM   1320  C   GLN A  99     -25.995  -3.244  16.931  1.00 52.75           C  
ATOM   1321  CB  GLN A  99     -25.455  -0.974  15.772  1.00 52.75           C  
ATOM   1322  HB2 GLN A  99     -25.895  -0.330  15.011  1.00 52.75           H  
ATOM   1323  HB3 GLN A  99     -25.636  -0.507  16.741  1.00 52.75           H  
ATOM   1324  O   GLN A  99     -25.618  -2.804  18.013  1.00 52.75           O  
ATOM   1325  CG  GLN A  99     -23.948  -1.023  15.491  1.00 52.75           C  
ATOM   1326  HG2 GLN A  99     -23.774  -1.622  14.597  1.00 52.75           H  
ATOM   1327  HG3 GLN A  99     -23.428  -1.487  16.329  1.00 52.75           H  
ATOM   1328  CD  GLN A  99     -23.387   0.382  15.265  1.00 52.75           C  
ATOM   1329  NE2 GLN A  99     -22.510   0.571  14.302  1.00 52.75           N  
ATOM   1330 HE21 GLN A  99     -22.232  -0.184  13.692  1.00 52.75           H  
ATOM   1331 HE22 GLN A  99     -22.222   1.529  14.160  1.00 52.75           H  
ATOM   1332  OE1 GLN A  99     -23.729   1.342  15.931  1.00 52.75           O  
ATOM   1333  N   GLY A 100     -26.329  -4.526  16.779  1.00 49.85           N  
ATOM   1334  H   GLY A 100     -26.740  -4.803  15.899  1.00 49.85           H  
ATOM   1335  CA  GLY A 100     -26.002  -5.566  17.751  1.00 49.85           C  
ATOM   1336  HA2 GLY A 100     -26.203  -5.219  18.764  1.00 49.85           H  
ATOM   1337  HA3 GLY A 100     -26.606  -6.452  17.554  1.00 49.85           H  
ATOM   1338  C   GLY A 100     -24.529  -5.943  17.620  1.00 49.85           C  
ATOM   1339  O   GLY A 100     -24.190  -6.872  16.896  1.00 49.85           O  
ATOM   1340  N   GLY A 101     -23.643  -5.186  18.270  1.00 60.57           N  
ATOM   1341  H   GLY A 101     -23.991  -4.380  18.771  1.00 60.57           H  
ATOM   1342  CA  GLY A 101     -22.223  -5.533  18.367  1.00 60.57           C  
ATOM   1343  HA2 GLY A 101     -21.812  -5.623  17.361  1.00 60.57           H  
ATOM   1344  HA3 GLY A 101     -21.686  -4.745  18.894  1.00 60.57           H  
ATOM   1345  C   GLY A 101     -22.012  -6.858  19.108  1.00 60.57           C  
ATOM   1346  O   GLY A 101     -22.842  -7.263  19.918  1.00 60.57           O  
ATOM   1347  N   LEU A 102     -20.873  -7.514  18.872  1.00 65.84           N  
ATOM   1348  H   LEU A 102     -20.246  -7.136  18.177  1.00 65.84           H  
ATOM   1349  CA  LEU A 102     -20.539  -8.840  19.423  1.00 65.84           C  
ATOM   1350  HA  LEU A 102     -21.364  -9.508  19.174  1.00 65.84           H  
ATOM   1351  C   LEU A 102     -20.401  -8.877  20.965  1.00 65.84           C  
ATOM   1352  CB  LEU A 102     -19.262  -9.332  18.710  1.00 65.84           C  
ATOM   1353  HB2 LEU A 102     -19.272  -8.994  17.673  1.00 65.84           H  
ATOM   1354  HB3 LEU A 102     -18.404  -8.871  19.198  1.00 65.84           H  
ATOM   1355  O   LEU A 102     -20.359  -9.948  21.553  1.00 65.84           O  
ATOM   1356  CG  LEU A 102     -19.064 -10.862  18.695  1.00 65.84           C  
ATOM   1357  HG  LEU A 102     -19.164 -11.268  19.701  1.00 65.84           H  
ATOM   1358  CD1 LEU A 102     -20.065 -11.558  17.767  1.00 65.84           C  
ATOM   1359 HD11 LEU A 102     -19.988 -11.157  16.756  1.00 65.84           H  
ATOM   1360 HD12 LEU A 102     -19.857 -12.627  17.744  1.00 65.84           H  
ATOM   1361 HD13 LEU A 102     -21.081 -11.419  18.137  1.00 65.84           H  
ATOM   1362  CD2 LEU A 102     -17.657 -11.181  18.188  1.00 65.84           C  
ATOM   1363 HD21 LEU A 102     -17.520 -10.794  17.178  1.00 65.84           H  
ATOM   1364 HD22 LEU A 102     -17.506 -12.261  18.183  1.00 65.84           H  
ATOM   1365 HD23 LEU A 102     -16.918 -10.734  18.853  1.00 65.84           H  
ATOM   1366  N   PHE A 103     -20.391  -7.716  21.627  1.00 69.42           N  
ATOM   1367  H   PHE A 103     -20.370  -6.870  21.076  1.00 69.42           H  
ATOM   1368  CA  PHE A 103     -20.494  -7.581  23.091  1.00 69.42           C  
ATOM   1369  HA  PHE A 103     -20.513  -8.572  23.544  1.00 69.42           H  
ATOM   1370  C   PHE A 103     -21.788  -6.883  23.546  1.00 69.42           C  
ATOM   1371  CB  PHE A 103     -19.248  -6.854  23.610  1.00 69.42           C  
ATOM   1372  HB2 PHE A 103     -19.228  -5.843  23.204  1.00 69.42           H  
ATOM   1373  HB3 PHE A 103     -19.315  -6.770  24.695  1.00 69.42           H  
ATOM   1374  O   PHE A 103     -21.988  -6.635  24.730  1.00 69.42           O  
ATOM   1375  CG  PHE A 103     -17.953  -7.565  23.274  1.00 69.42           C  
ATOM   1376  CD1 PHE A 103     -17.645  -8.785  23.903  1.00 69.42           C  
ATOM   1377  HD1 PHE A 103     -18.327  -9.209  24.626  1.00 69.42           H  
ATOM   1378  CD2 PHE A 103     -17.067  -7.025  22.322  1.00 69.42           C  
ATOM   1379  HD2 PHE A 103     -17.294  -6.088  21.837  1.00 69.42           H  
ATOM   1380  CE1 PHE A 103     -16.453  -9.460  23.590  1.00 69.42           C  
ATOM   1381  HE1 PHE A 103     -16.220 -10.397  24.074  1.00 69.42           H  
ATOM   1382  CE2 PHE A 103     -15.874  -7.701  22.008  1.00 69.42           C  
ATOM   1383  HE2 PHE A 103     -15.190  -7.285  21.284  1.00 69.42           H  
ATOM   1384  CZ  PHE A 103     -15.568  -8.918  22.643  1.00 69.42           C  
ATOM   1385  HZ  PHE A 103     -14.652  -9.437  22.402  1.00 69.42           H  
ATOM   1386  N   GLY A 104     -22.656  -6.540  22.594  1.00 53.30           N  
ATOM   1387  H   GLY A 104     -22.460  -6.857  21.656  1.00 53.30           H  
ATOM   1388  CA  GLY A 104     -23.921  -5.835  22.789  1.00 53.30           C  
ATOM   1389  HA2 GLY A 104     -24.013  -5.512  23.825  1.00 53.30           H  
ATOM   1390  HA3 GLY A 104     -23.933  -4.950  22.152  1.00 53.30           H  
ATOM   1391  C   GLY A 104     -25.150  -6.676  22.448  1.00 53.30           C  
ATOM   1392  O   GLY A 104     -26.267  -6.166  22.542  1.00 53.30           O  
ATOM   1393  N   SER A 105     -24.990  -7.956  22.087  1.00 52.77           N  
ATOM   1394  H   SER A 105     -24.060  -8.337  21.988  1.00 52.77           H  
ATOM   1395  CA  SER A 105     -26.100  -8.908  22.078  1.00 52.77           C  
ATOM   1396  HA  SER A 105     -26.945  -8.454  21.560  1.00 52.77           H  
ATOM   1397  C   SER A 105     -26.529  -9.164  23.522  1.00 52.77           C  
ATOM   1398  CB  SER A 105     -25.756 -10.194  21.314  1.00 52.77           C  
ATOM   1399  HB2 SER A 105     -26.544 -10.930  21.474  1.00 52.77           H  
ATOM   1400  HB3 SER A 105     -25.698  -9.969  20.249  1.00 52.77           H  
ATOM   1401  O   SER A 105     -26.144 -10.133  24.172  1.00 52.77           O  
ATOM   1402  OG  SER A 105     -24.516 -10.724  21.733  1.00 52.77           O  
ATOM   1403  HG  SER A 105     -24.412 -11.615  21.391  1.00 52.77           H  
ATOM   1404  N   LYS A 106     -27.345  -8.246  24.051  1.00 60.32           N  
ATOM   1405  H   LYS A 106     -27.494  -7.404  23.512  1.00 60.32           H  
ATOM   1406  CA  LYS A 106     -28.111  -8.463  25.274  1.00 60.32           C  
ATOM   1407  HA  LYS A 106     -27.418  -8.442  26.116  1.00 60.32           H  
ATOM   1408  C   LYS A 106     -28.769  -9.841  25.143  1.00 60.32           C  
ATOM   1409  CB  LYS A 106     -29.164  -7.352  25.414  1.00 60.32           C  
ATOM   1410  HB2 LYS A 106     -28.665  -6.385  25.344  1.00 60.32           H  
ATOM   1411  HB3 LYS A 106     -29.883  -7.425  24.598  1.00 60.32           H  
ATOM   1412  O   LYS A 106     -29.464 -10.043  24.145  1.00 60.32           O  
ATOM   1413  CG  LYS A 106     -29.900  -7.427  26.760  1.00 60.32           C  
ATOM   1414  HG2 LYS A 106     -29.170  -7.250  27.550  1.00 60.32           H  
ATOM   1415  HG3 LYS A 106     -30.315  -8.424  26.904  1.00 60.32           H  
ATOM   1416  CD  LYS A 106     -31.012  -6.367  26.873  1.00 60.32           C  
ATOM   1417  HD2 LYS A 106     -30.813  -5.551  26.178  1.00 60.32           H  
ATOM   1418  HD3 LYS A 106     -30.994  -5.942  27.877  1.00 60.32           H  
ATOM   1419  CE  LYS A 106     -32.415  -6.928  26.598  1.00 60.32           C  
ATOM   1420  HE2 LYS A 106     -33.109  -6.089  26.539  1.00 60.32           H  
ATOM   1421  HE3 LYS A 106     -32.411  -7.428  25.630  1.00 60.32           H  
ATOM   1422  NZ  LYS A 106     -32.853  -7.867  27.666  1.00 60.32           N  
ATOM   1423  HZ1 LYS A 106     -32.815  -7.422  28.572  1.00 60.32           H  
ATOM   1424  HZ2 LYS A 106     -33.801  -8.176  27.503  1.00 60.32           H  
ATOM   1425  HZ3 LYS A 106     -32.259  -8.683  27.682  1.00 60.32           H  
ATOM   1426  N   PRO A 107     -28.583 -10.772  26.096  1.00 58.26           N  
ATOM   1427  CA  PRO A 107     -29.193 -12.086  26.003  1.00 58.26           C  
ATOM   1428  HA  PRO A 107     -28.816 -12.605  25.122  1.00 58.26           H  
ATOM   1429  C   PRO A 107     -30.706 -11.905  25.876  1.00 58.26           C  
ATOM   1430  CB  PRO A 107     -28.754 -12.855  27.255  1.00 58.26           C  
ATOM   1431  HB2 PRO A 107     -27.881 -13.462  27.015  1.00 58.26           H  
ATOM   1432  HB3 PRO A 107     -29.550 -13.483  27.656  1.00 58.26           H  
ATOM   1433  O   PRO A 107     -31.389 -11.427  26.793  1.00 58.26           O  
ATOM   1434  CG  PRO A 107     -28.349 -11.757  28.238  1.00 58.26           C  
ATOM   1435  HG2 PRO A 107     -29.229 -11.408  28.777  1.00 58.26           H  
ATOM   1436  HG3 PRO A 107     -27.583 -12.099  28.934  1.00 58.26           H  
ATOM   1437  CD  PRO A 107     -27.831 -10.642  27.332  1.00 58.26           C  
ATOM   1438  HD2 PRO A 107     -27.993  -9.675  27.809  1.00 58.26           H  
ATOM   1439  HD3 PRO A 107     -26.772 -10.792  27.125  1.00 58.26           H  
ATOM   1440  N   ALA A 108     -31.215 -12.220  24.688  1.00 57.04           N  
ATOM   1441  H   ALA A 108     -30.580 -12.506  23.956  1.00 57.04           H  
ATOM   1442  CA  ALA A 108     -32.628 -12.419  24.457  1.00 57.04           C  
ATOM   1443  HA  ALA A 108     -33.180 -11.523  24.742  1.00 57.04           H  
ATOM   1444  C   ALA A 108     -33.035 -13.589  25.360  1.00 57.04           C  
ATOM   1445  CB  ALA A 108     -32.847 -12.690  22.963  1.00 57.04           C  
ATOM   1446  HB1 ALA A 108     -32.287 -13.573  22.655  1.00 57.04           H  
ATOM   1447  HB2 ALA A 108     -33.906 -12.865  22.773  1.00 57.04           H  
ATOM   1448  HB3 ALA A 108     -32.516 -11.833  22.376  1.00 57.04           H  
ATOM   1449  O   ALA A 108     -32.544 -14.699  25.194  1.00 57.04           O  
ATOM   1450  N   GLY A 109     -33.843 -13.309  26.382  1.00 54.46           N  
ATOM   1451  H   GLY A 109     -34.194 -12.367  26.479  1.00 54.46           H  
ATOM   1452  CA  GLY A 109     -34.308 -14.323  27.333  1.00 54.46           C  
ATOM   1453  HA2 GLY A 109     -35.346 -14.108  27.585  1.00 54.46           H  
ATOM   1454  HA3 GLY A 109     -34.285 -15.307  26.865  1.00 54.46           H  
ATOM   1455  C   GLY A 109     -33.536 -14.419  28.652  1.00 54.46           C  
ATOM   1456  O   GLY A 109     -33.716 -15.390  29.377  1.00 54.46           O  
ATOM   1457  N   GLY A 110     -32.705 -13.429  29.002  1.00 47.44           N  
ATOM   1458  H   GLY A 110     -32.525 -12.690  28.337  1.00 47.44           H  
ATOM   1459  CA  GLY A 110     -32.151 -13.323  30.356  1.00 47.44           C  
ATOM   1460  HA2 GLY A 110     -31.584 -14.228  30.572  1.00 47.44           H  
ATOM   1461  HA3 GLY A 110     -31.470 -12.473  30.409  1.00 47.44           H  
ATOM   1462  C   GLY A 110     -33.243 -13.138  31.425  1.00 47.44           C  
ATOM   1463  O   GLY A 110     -34.129 -12.303  31.264  1.00 47.44           O  
ATOM   1464  N   LEU A 111     -33.104 -13.911  32.506  1.00 63.86           N  
ATOM   1465  H   LEU A 111     -32.309 -14.531  32.443  1.00 63.86           H  
ATOM   1466  CA  LEU A 111     -33.948 -14.214  33.681  1.00 63.86           C  
ATOM   1467  HA  LEU A 111     -34.652 -14.988  33.375  1.00 63.86           H  
ATOM   1468  C   LEU A 111     -34.804 -13.102  34.352  1.00 63.86           C  
ATOM   1469  CB  LEU A 111     -32.940 -14.840  34.681  1.00 63.86           C  
ATOM   1470  HB2 LEU A 111     -32.249 -14.054  34.984  1.00 63.86           H  
ATOM   1471  HB3 LEU A 111     -32.361 -15.593  34.147  1.00 63.86           H  
ATOM   1472  O   LEU A 111     -35.463 -13.387  35.346  1.00 63.86           O  
ATOM   1473  CG  LEU A 111     -33.457 -15.516  35.968  1.00 63.86           C  
ATOM   1474  HG  LEU A 111     -33.934 -14.786  36.622  1.00 63.86           H  
ATOM   1475  CD1 LEU A 111     -34.434 -16.655  35.672  1.00 63.86           C  
ATOM   1476 HD11 LEU A 111     -34.715 -17.145  36.604  1.00 63.86           H  
ATOM   1477 HD12 LEU A 111     -33.977 -17.384  35.004  1.00 63.86           H  
ATOM   1478 HD13 LEU A 111     -35.338 -16.252  35.215  1.00 63.86           H  
ATOM   1479  CD2 LEU A 111     -32.264 -16.091  36.734  1.00 63.86           C  
ATOM   1480 HD21 LEU A 111     -31.564 -15.291  36.976  1.00 63.86           H  
ATOM   1481 HD22 LEU A 111     -32.610 -16.538  37.666  1.00 63.86           H  
ATOM   1482 HD23 LEU A 111     -31.758 -16.851  36.139  1.00 63.86           H  
ATOM   1483  N   PHE A 112     -34.858 -11.862  33.857  1.00 67.85           N  
ATOM   1484  H   PHE A 112     -34.397 -11.686  32.976  1.00 67.85           H  
ATOM   1485  CA  PHE A 112     -35.493 -10.736  34.572  1.00 67.85           C  
ATOM   1486  HA  PHE A 112     -36.082 -11.146  35.392  1.00 67.85           H  
ATOM   1487  C   PHE A 112     -36.540  -9.922  33.786  1.00 67.85           C  
ATOM   1488  CB  PHE A 112     -34.407  -9.876  35.235  1.00 67.85           C  
ATOM   1489  HB2 PHE A 112     -33.737  -9.489  34.467  1.00 67.85           H  
ATOM   1490  HB3 PHE A 112     -34.873  -9.021  35.725  1.00 67.85           H  
ATOM   1491  O   PHE A 112     -36.890  -8.819  34.193  1.00 67.85           O  
ATOM   1492  CG  PHE A 112     -33.612 -10.624  36.291  1.00 67.85           C  
ATOM   1493  CD1 PHE A 112     -34.228 -10.992  37.503  1.00 67.85           C  
ATOM   1494  HD1 PHE A 112     -35.262 -10.737  37.684  1.00 67.85           H  
ATOM   1495  CD2 PHE A 112     -32.267 -10.972  36.060  1.00 67.85           C  
ATOM   1496  HD2 PHE A 112     -31.788 -10.695  35.133  1.00 67.85           H  
ATOM   1497  CE1 PHE A 112     -33.505 -11.701  38.478  1.00 67.85           C  
ATOM   1498  HE1 PHE A 112     -33.983 -11.986  39.404  1.00 67.85           H  
ATOM   1499  CE2 PHE A 112     -31.543 -11.678  37.038  1.00 67.85           C  
ATOM   1500  HE2 PHE A 112     -30.510 -11.941  36.863  1.00 67.85           H  
ATOM   1501  CZ  PHE A 112     -32.162 -12.043  38.246  1.00 67.85           C  
ATOM   1502  HZ  PHE A 112     -31.608 -12.587  38.996  1.00 67.85           H  
ATOM   1503  N   GLY A 113     -37.114 -10.452  32.706  1.00 51.76           N  
ATOM   1504  H   GLY A 113     -36.788 -11.348  32.371  1.00 51.76           H  
ATOM   1505  CA  GLY A 113     -38.353  -9.908  32.127  1.00 51.76           C  
ATOM   1506  HA2 GLY A 113     -38.130  -9.051  31.491  1.00 51.76           H  
ATOM   1507  HA3 GLY A 113     -39.021  -9.590  32.927  1.00 51.76           H  
ATOM   1508  C   GLY A 113     -39.032 -10.989  31.291  1.00 51.76           C  
ATOM   1509  O   GLY A 113     -38.387 -11.574  30.436  1.00 51.76           O  
ATOM   1510  N   GLN A 114     -40.292 -11.364  31.472  1.00 49.90           N  
ATOM   1511  H   GLN A 114     -40.527 -12.232  31.011  1.00 49.90           H  
ATOM   1512  CA  GLN A 114     -41.443 -10.551  31.821  1.00 49.90           C  
ATOM   1513  HA  GLN A 114     -41.152  -9.651  32.362  1.00 49.90           H  
ATOM   1514  C   GLN A 114     -42.385 -11.413  32.675  1.00 49.90           C  
ATOM   1515  CB  GLN A 114     -42.170 -10.154  30.514  1.00 49.90           C  
ATOM   1516  HB2 GLN A 114     -42.961  -9.444  30.753  1.00 49.90           H  
ATOM   1517  HB3 GLN A 114     -42.664 -11.045  30.125  1.00 49.90           H  
ATOM   1518  O   GLN A 114     -42.877 -12.450  32.233  1.00 49.90           O  
ATOM   1519  CG  GLN A 114     -41.328  -9.605  29.341  1.00 49.90           C  
ATOM   1520  HG2 GLN A 114     -40.435 -10.205  29.166  1.00 49.90           H  
ATOM   1521  HG3 GLN A 114     -41.937  -9.709  28.443  1.00 49.90           H  
ATOM   1522  CD  GLN A 114     -40.954  -8.135  29.425  1.00 49.90           C  
ATOM   1523  NE2 GLN A 114     -40.257  -7.621  28.435  1.00 49.90           N  
ATOM   1524 HE21 GLN A 114     -40.038  -8.177  27.621  1.00 49.90           H  
ATOM   1525 HE22 GLN A 114     -40.107  -6.623  28.493  1.00 49.90           H  
ATOM   1526  OE1 GLN A 114     -41.284  -7.415  30.345  1.00 49.90           O  
ATOM   1527  N   GLN A 115     -42.645 -10.978  33.901  1.00 46.97           N  
ATOM   1528  H   GLN A 115     -42.192 -10.124  34.195  1.00 46.97           H  
ATOM   1529  CA  GLN A 115     -43.889 -11.303  34.587  1.00 46.97           C  
ATOM   1530  HA  GLN A 115     -44.095 -12.372  34.543  1.00 46.97           H  
ATOM   1531  C   GLN A 115     -44.989 -10.511  33.873  1.00 46.97           C  
ATOM   1532  CB  GLN A 115     -43.787 -10.832  36.051  1.00 46.97           C  
ATOM   1533  HB2 GLN A 115     -44.747 -10.993  36.541  1.00 46.97           H  
ATOM   1534  HB3 GLN A 115     -43.584  -9.761  36.058  1.00 46.97           H  
ATOM   1535  O   GLN A 115     -44.830  -9.295  33.777  1.00 46.97           O  
ATOM   1536  CG  GLN A 115     -42.693 -11.536  36.870  1.00 46.97           C  
ATOM   1537  HG2 GLN A 115     -41.754 -11.529  36.316  1.00 46.97           H  
ATOM   1538  HG3 GLN A 115     -42.978 -12.574  37.041  1.00 46.97           H  
ATOM   1539  CD  GLN A 115     -42.439 -10.857  38.216  1.00 46.97           C  
ATOM   1540  NE2 GLN A 115     -41.391 -11.231  38.916  1.00 46.97           N  
ATOM   1541 HE21 GLN A 115     -41.269 -10.756  39.799  1.00 46.97           H  
ATOM   1542 HE22 GLN A 115     -40.772 -11.958  38.589  1.00 46.97           H  
ATOM   1543  OE1 GLN A 115     -43.151  -9.976  38.662  1.00 46.97           O  
ATOM   1544  N   GLN A 116     -46.045 -11.166  33.372  1.00 46.68           N  
ATOM   1545  H   GLN A 116     -45.926 -12.159  33.236  1.00 46.68           H  
ATOM   1546  CA  GLN A 116     -47.448 -10.693  33.360  1.00 46.68           C  
ATOM   1547  HA  GLN A 116     -47.884 -10.947  34.326  1.00 46.68           H  
ATOM   1548  C   GLN A 116     -48.300 -11.395  32.288  1.00 46.68           C  
ATOM   1549  CB  GLN A 116     -47.606  -9.169  33.169  1.00 46.68           C  
ATOM   1550  HB2 GLN A 116     -46.863  -8.796  32.464  1.00 46.68           H  
ATOM   1551  HB3 GLN A 116     -48.583  -8.953  32.736  1.00 46.68           H  
ATOM   1552  O   GLN A 116     -47.989 -11.349  31.103  1.00 46.68           O  
ATOM   1553  CG  GLN A 116     -47.538  -8.428  34.518  1.00 46.68           C  
ATOM   1554  HG2 GLN A 116     -46.832  -8.904  35.198  1.00 46.68           H  
ATOM   1555  HG3 GLN A 116     -48.517  -8.472  34.994  1.00 46.68           H  
ATOM   1556  CD  GLN A 116     -47.149  -6.969  34.342  1.00 46.68           C  
ATOM   1557  NE2 GLN A 116     -45.884  -6.636  34.448  1.00 46.68           N  
ATOM   1558 HE21 GLN A 116     -45.658  -5.668  34.272  1.00 46.68           H  
ATOM   1559 HE22 GLN A 116     -45.197  -7.376  34.463  1.00 46.68           H  
ATOM   1560  OE1 GLN A 116     -47.977  -6.113  34.090  1.00 46.68           O  
ATOM   1561  N   GLY A 117     -49.442 -11.930  32.732  1.00 50.78           N  
ATOM   1562  H   GLY A 117     -49.587 -11.942  33.731  1.00 50.78           H  
ATOM   1563  CA  GLY A 117     -50.604 -12.267  31.902  1.00 50.78           C  
ATOM   1564  HA2 GLY A 117     -51.511 -11.994  32.440  1.00 50.78           H  
ATOM   1565  HA3 GLY A 117     -50.576 -11.671  30.989  1.00 50.78           H  
ATOM   1566  C   GLY A 117     -50.651 -13.740  31.477  1.00 50.78           C  
ATOM   1567  O   GLY A 117     -49.774 -14.196  30.768  1.00 50.78           O  
ATOM   1568  N   ALA A 118     -51.631 -14.564  31.830  1.00 55.21           N  
ATOM   1569  H   ALA A 118     -51.490 -15.517  31.526  1.00 55.21           H  
ATOM   1570  CA  ALA A 118     -52.957 -14.273  32.339  1.00 55.21           C  
ATOM   1571  HA  ALA A 118     -52.946 -13.375  32.957  1.00 55.21           H  
ATOM   1572  C   ALA A 118     -53.450 -15.446  33.196  1.00 55.21           C  
ATOM   1573  CB  ALA A 118     -53.879 -14.041  31.135  1.00 55.21           C  
ATOM   1574  HB1 ALA A 118     -53.533 -13.185  30.555  1.00 55.21           H  
ATOM   1575  HB2 ALA A 118     -54.894 -13.846  31.482  1.00 55.21           H  
ATOM   1576  HB3 ALA A 118     -53.892 -14.923  30.496  1.00 55.21           H  
ATOM   1577  O   ALA A 118     -53.400 -16.613  32.807  1.00 55.21           O  
ATOM   1578  N   SER A 119     -53.937 -15.098  34.378  1.00 57.23           N  
ATOM   1579  H   SER A 119     -53.867 -14.131  34.661  1.00 57.23           H  
ATOM   1580  CA  SER A 119     -54.688 -15.946  35.287  1.00 57.23           C  
ATOM   1581  HA  SER A 119     -54.041 -16.725  35.691  1.00 57.23           H  
ATOM   1582  C   SER A 119     -55.877 -16.565  34.555  1.00 57.23           C  
ATOM   1583  CB  SER A 119     -55.204 -15.052  36.430  1.00 57.23           C  
ATOM   1584  HB2 SER A 119     -56.043 -14.448  36.084  1.00 57.23           H  
ATOM   1585  HB3 SER A 119     -55.539 -15.679  37.257  1.00 57.23           H  
ATOM   1586  O   SER A 119     -56.847 -15.869  34.276  1.00 57.23           O  
ATOM   1587  OG  SER A 119     -54.190 -14.165  36.875  1.00 57.23           O  
ATOM   1588  HG  SER A 119     -54.537 -13.626  37.589  1.00 57.23           H  
ATOM   1589  N   THR A 120     -55.843 -17.867  34.280  1.00 65.82           N  
ATOM   1590  H   THR A 120     -55.000 -18.395  34.457  1.00 65.82           H  
ATOM   1591  CA  THR A 120     -57.058 -18.586  33.879  1.00 65.82           C  
ATOM   1592  HA  THR A 120     -57.864 -17.869  33.726  1.00 65.82           H  
ATOM   1593  C   THR A 120     -57.483 -19.468  35.046  1.00 65.82           C  
ATOM   1594  CB  THR A 120     -56.923 -19.321  32.538  1.00 65.82           C  
ATOM   1595  HB  THR A 120     -56.483 -20.308  32.681  1.00 65.82           H  
ATOM   1596  O   THR A 120     -57.054 -20.607  35.192  1.00 65.82           O  
ATOM   1597  CG2 THR A 120     -58.303 -19.426  31.902  1.00 65.82           C  
ATOM   1598 HG21 THR A 120     -58.640 -18.447  31.560  1.00 65.82           H  
ATOM   1599 HG22 THR A 120     -59.014 -19.805  32.635  1.00 65.82           H  
ATOM   1600 HG23 THR A 120     -58.254 -20.102  31.048  1.00 65.82           H  
ATOM   1601  OG1 THR A 120     -56.146 -18.580  31.624  1.00 65.82           O  
ATOM   1602  HG1 THR A 120     -55.323 -18.324  32.048  1.00 65.82           H  
ATOM   1603  N   HIS A 121     -58.270 -18.876  35.948  1.00 56.22           N  
ATOM   1604  H   HIS A 121     -58.574 -17.934  35.749  1.00 56.22           H  
ATOM   1605  CA  HIS A 121     -58.984 -19.588  37.003  1.00 56.22           C  
ATOM   1606  HA  HIS A 121     -58.320 -20.289  37.509  1.00 56.22           H  
ATOM   1607  C   HIS A 121     -60.138 -20.366  36.361  1.00 56.22           C  
ATOM   1608  CB  HIS A 121     -59.548 -18.579  38.026  1.00 56.22           C  
ATOM   1609  HB2 HIS A 121     -60.435 -19.015  38.486  1.00 56.22           H  
ATOM   1610  HB3 HIS A 121     -59.875 -17.674  37.514  1.00 56.22           H  
ATOM   1611  O   HIS A 121     -61.184 -19.786  36.079  1.00 56.22           O  
ATOM   1612  CG  HIS A 121     -58.622 -18.205  39.151  1.00 56.22           C  
ATOM   1613  CD2 HIS A 121     -58.799 -18.517  40.470  1.00 56.22           C  
ATOM   1614  HD2 HIS A 121     -59.615 -19.095  40.879  1.00 56.22           H  
ATOM   1615  ND1 HIS A 121     -57.485 -17.436  39.071  1.00 56.22           N  
ATOM   1616  HD1 HIS A 121     -57.094 -17.041  38.228  1.00 56.22           H  
ATOM   1617  CE1 HIS A 121     -56.988 -17.299  40.314  1.00 56.22           C  
ATOM   1618  HE1 HIS A 121     -56.095 -16.750  40.573  1.00 56.22           H  
ATOM   1619  NE2 HIS A 121     -57.759 -17.943  41.199  1.00 56.22           N  
ATOM   1620  N   HIS A 122     -59.989 -21.674  36.173  1.00 64.57           N  
ATOM   1621  H   HIS A 122     -59.086 -22.099  36.328  1.00 64.57           H  
ATOM   1622  CA  HIS A 122     -61.132 -22.549  35.925  1.00 64.57           C  
ATOM   1623  HA  HIS A 122     -62.025 -21.952  35.741  1.00 64.57           H  
ATOM   1624  C   HIS A 122     -61.421 -23.353  37.193  1.00 64.57           C  
ATOM   1625  CB  HIS A 122     -60.927 -23.379  34.654  1.00 64.57           C  
ATOM   1626  HB2 HIS A 122     -61.703 -24.143  34.605  1.00 64.57           H  
ATOM   1627  HB3 HIS A 122     -59.961 -23.882  34.694  1.00 64.57           H  
ATOM   1628  O   HIS A 122     -60.877 -24.427  37.416  1.00 64.57           O  
ATOM   1629  CG  HIS A 122     -61.020 -22.538  33.402  1.00 64.57           C  
ATOM   1630  CD2 HIS A 122     -60.030 -22.325  32.484  1.00 64.57           C  
ATOM   1631  HD2 HIS A 122     -59.027 -22.725  32.524  1.00 64.57           H  
ATOM   1632  ND1 HIS A 122     -62.133 -21.856  32.957  1.00 64.57           N  
ATOM   1633  HD1 HIS A 122     -63.036 -21.827  33.409  1.00 64.57           H  
ATOM   1634  CE1 HIS A 122     -61.821 -21.249  31.801  1.00 64.57           C  
ATOM   1635  HE1 HIS A 122     -62.496 -20.648  31.209  1.00 64.57           H  
ATOM   1636  NE2 HIS A 122     -60.553 -21.517  31.468  1.00 64.57           N  
ATOM   1637  N   HIS A 123     -62.274 -22.781  38.044  1.00 52.48           N  
ATOM   1638  H   HIS A 123     -62.650 -21.881  37.782  1.00 52.48           H  
ATOM   1639  CA  HIS A 123     -63.062 -23.542  39.008  1.00 52.48           C  
ATOM   1640  HA  HIS A 123     -62.429 -24.204  39.599  1.00 52.48           H  
ATOM   1641  C   HIS A 123     -64.084 -24.362  38.218  1.00 52.48           C  
ATOM   1642  CB  HIS A 123     -63.831 -22.573  39.925  1.00 52.48           C  
ATOM   1643  HB2 HIS A 123     -64.639 -23.129  40.401  1.00 52.48           H  
ATOM   1644  HB3 HIS A 123     -64.294 -21.789  39.327  1.00 52.48           H  
ATOM   1645  O   HIS A 123     -64.900 -23.760  37.529  1.00 52.48           O  
ATOM   1646  CG  HIS A 123     -63.023 -21.933  41.020  1.00 52.48           C  
ATOM   1647  CD2 HIS A 123     -63.244 -22.082  42.362  1.00 52.48           C  
ATOM   1648  HD2 HIS A 123     -64.007 -22.696  42.817  1.00 52.48           H  
ATOM   1649  ND1 HIS A 123     -61.974 -21.053  40.876  1.00 52.48           N  
ATOM   1650  HD1 HIS A 123     -61.571 -20.747  40.002  1.00 52.48           H  
ATOM   1651  CE1 HIS A 123     -61.572 -20.689  42.107  1.00 52.48           C  
ATOM   1652  HE1 HIS A 123     -60.764 -20.011  42.337  1.00 52.48           H  
ATOM   1653  NE2 HIS A 123     -62.318 -21.290  43.041  1.00 52.48           N  
ATOM   1654  N   HIS A 124     -64.039 -25.688  38.295  1.00 54.20           N  
ATOM   1655  H   HIS A 124     -63.242 -26.113  38.749  1.00 54.20           H  
ATOM   1656  CA  HIS A 124     -65.097 -26.621  37.883  1.00 54.20           C  
ATOM   1657  HA  HIS A 124     -66.063 -26.296  38.271  1.00 54.20           H  
ATOM   1658  C   HIS A 124     -64.734 -27.988  38.483  1.00 54.20           C  
ATOM   1659  CB  HIS A 124     -65.155 -26.761  36.341  1.00 54.20           C  
ATOM   1660  HB2 HIS A 124     -65.283 -27.813  36.085  1.00 54.20           H  
ATOM   1661  HB3 HIS A 124     -64.205 -26.449  35.907  1.00 54.20           H  
ATOM   1662  O   HIS A 124     -63.576 -28.375  38.403  1.00 54.20           O  
ATOM   1663  CG  HIS A 124     -66.277 -26.006  35.664  1.00 54.20           C  
ATOM   1664  CD2 HIS A 124     -67.433 -26.529  35.150  1.00 54.20           C  
ATOM   1665  HD2 HIS A 124     -67.714 -27.572  35.150  1.00 54.20           H  
ATOM   1666  ND1 HIS A 124     -66.329 -24.652  35.446  1.00 54.20           N  
ATOM   1667  HD1 HIS A 124     -65.714 -23.989  35.896  1.00 54.20           H  
ATOM   1668  CE1 HIS A 124     -67.490 -24.356  34.845  1.00 54.20           C  
ATOM   1669  HE1 HIS A 124     -67.842 -23.360  34.622  1.00 54.20           H  
ATOM   1670  NE2 HIS A 124     -68.196 -25.475  34.637  1.00 54.20           N  
ATOM   1671  N   HIS A 125     -65.610 -28.816  39.032  1.00 43.12           N  
ATOM   1672  H   HIS A 125     -65.218 -29.736  39.173  1.00 43.12           H  
ATOM   1673  CA  HIS A 125     -66.962 -28.711  39.578  1.00 43.12           C  
ATOM   1674  HA  HIS A 125     -66.999 -27.957  40.365  1.00 43.12           H  
ATOM   1675  C   HIS A 125     -67.203 -30.122  40.165  1.00 43.12           C  
ATOM   1676  CB  HIS A 125     -68.010 -28.410  38.479  1.00 43.12           C  
ATOM   1677  HB2 HIS A 125     -67.507 -28.047  37.583  1.00 43.12           H  
ATOM   1678  HB3 HIS A 125     -68.511 -29.333  38.185  1.00 43.12           H  
ATOM   1679  O   HIS A 125     -66.887 -31.087  39.473  1.00 43.12           O  
ATOM   1680  CG  HIS A 125     -69.063 -27.390  38.859  1.00 43.12           C  
ATOM   1681  CD2 HIS A 125     -69.063 -26.057  38.540  1.00 43.12           C  
ATOM   1682  HD2 HIS A 125     -68.297 -25.536  37.985  1.00 43.12           H  
ATOM   1683  ND1 HIS A 125     -70.253 -27.627  39.508  1.00 43.12           N  
ATOM   1684  HD1 HIS A 125     -70.596 -28.503  39.877  1.00 43.12           H  
ATOM   1685  CE1 HIS A 125     -70.948 -26.486  39.576  1.00 43.12           C  
ATOM   1686  HE1 HIS A 125     -71.921 -26.381  40.032  1.00 43.12           H  
ATOM   1687  NE2 HIS A 125     -70.252 -25.489  39.014  1.00 43.12           N  
ATOM   1688  N   HIS A 126     -67.787 -30.201  41.366  1.00 54.88           N  
ATOM   1689  H   HIS A 126     -67.941 -29.326  41.848  1.00 54.88           H  
ATOM   1690  CA  HIS A 126     -68.283 -31.396  42.084  1.00 54.88           C  
ATOM   1691  HA  HIS A 126     -68.707 -31.006  43.009  1.00 54.88           H  
ATOM   1692  C   HIS A 126     -67.288 -32.434  42.617  1.00 54.88           C  
ATOM   1693  CB  HIS A 126     -69.462 -32.033  41.343  1.00 54.88           C  
ATOM   1694  HB2 HIS A 126     -69.742 -32.955  41.851  1.00 54.88           H  
ATOM   1695  HB3 HIS A 126     -69.165 -32.289  40.325  1.00 54.88           H  
ATOM   1696  O   HIS A 126     -66.595 -33.105  41.827  1.00 54.88           O  
ATOM   1697  CG  HIS A 126     -70.644 -31.113  41.335  1.00 54.88           C  
ATOM   1698  CD2 HIS A 126     -71.101 -30.386  40.279  1.00 54.88           C  
ATOM   1699  HD2 HIS A 126     -70.711 -30.437  39.273  1.00 54.88           H  
ATOM   1700  ND1 HIS A 126     -71.386 -30.754  42.432  1.00 54.88           N  
ATOM   1701  HD1 HIS A 126     -71.257 -31.127  43.362  1.00 54.88           H  
ATOM   1702  CE1 HIS A 126     -72.258 -29.806  42.055  1.00 54.88           C  
ATOM   1703  HE1 HIS A 126     -72.962 -29.313  42.709  1.00 54.88           H  
ATOM   1704  NE2 HIS A 126     -72.108 -29.531  40.749  1.00 54.88           N  
ATOM   1705  OXT HIS A 126     -67.316 -32.555  43.861  1.00 54.88           O  
TER    1706      HIS A 126                                                       
END   
