# Supplementary material for: Investigating Intrinsically Disordered Proteins With Brownian Dynamics
Source: Front Mol Biosci. 2022 Jun 8;9:898838. doi: 10.3389/fmolb.2022.898838 (PMC9213797; doi:10.3389/fmolb.2022.898838)
Supplement: Supplementary file 1 [file Presentation1.zip › Browndye_IDP_paper/starting_structures/sml1.pdb]

ATOM      1  N   MET A   1     -11.716  62.457  -7.207  1.00 55.82           N  
ATOM      2  H   MET A   1     -11.007  62.365  -7.920  1.00 55.82           H  
ATOM      3  H2  MET A   1     -12.040  63.413  -7.189  1.00 55.82           H  
ATOM      4  H3  MET A   1     -12.494  61.860  -7.447  1.00 55.82           H  
ATOM      5  CA  MET A   1     -11.191  62.074  -5.875  1.00 55.82           C  
ATOM      6  HA  MET A   1     -10.331  62.697  -5.628  1.00 55.82           H  
ATOM      7  C   MET A   1     -10.710  60.614  -5.877  1.00 55.82           C  
ATOM      8  CB  MET A   1     -12.265  62.311  -4.791  1.00 55.82           C  
ATOM      9  HB2 MET A   1     -11.871  61.984  -3.829  1.00 55.82           H  
ATOM     10  HB3 MET A   1     -13.155  61.724  -5.017  1.00 55.82           H  
ATOM     11  O   MET A   1     -11.076  59.854  -4.997  1.00 55.82           O  
ATOM     12  CG  MET A   1     -12.653  63.787  -4.647  1.00 55.82           C  
ATOM     13  HG2 MET A   1     -13.140  64.138  -5.557  1.00 55.82           H  
ATOM     14  HG3 MET A   1     -11.741  64.366  -4.501  1.00 55.82           H  
ATOM     15  SD  MET A   1     -13.739  64.125  -3.239  1.00 55.82           S  
ATOM     16  CE  MET A   1     -15.360  63.631  -3.887  1.00 55.82           C  
ATOM     17  HE1 MET A   1     -16.119  63.802  -3.123  1.00 55.82           H  
ATOM     18  HE2 MET A   1     -15.352  62.572  -4.147  1.00 55.82           H  
ATOM     19  HE3 MET A   1     -15.605  64.226  -4.767  1.00 55.82           H  
ATOM     20  N   GLN A   2      -9.904  60.203  -6.870  1.00 57.44           N  
ATOM     21  H   GLN A   2      -9.551  60.849  -7.562  1.00 57.44           H  
ATOM     22  CA  GLN A   2      -9.571  58.783  -7.099  1.00 57.44           C  
ATOM     23  HA  GLN A   2     -10.329  58.167  -6.615  1.00 57.44           H  
ATOM     24  C   GLN A   2      -8.220  58.354  -6.493  1.00 57.44           C  
ATOM     25  CB  GLN A   2      -9.645  58.509  -8.617  1.00 57.44           C  
ATOM     26  HB2 GLN A   2      -8.738  58.885  -9.090  1.00 57.44           H  
ATOM     27  HB3 GLN A   2     -10.490  59.054  -9.038  1.00 57.44           H  
ATOM     28  O   GLN A   2      -7.957  57.169  -6.370  1.00 57.44           O  
ATOM     29  CG  GLN A   2      -9.820  57.025  -8.988  1.00 57.44           C  
ATOM     30  HG2 GLN A   2      -8.971  56.447  -8.623  1.00 57.44           H  
ATOM     31  HG3 GLN A   2      -9.832  56.930 -10.074  1.00 57.44           H  
ATOM     32  CD  GLN A   2     -11.121  56.442  -8.447  1.00 57.44           C  
ATOM     33  NE2 GLN A   2     -11.064  55.380  -7.675  1.00 57.44           N  
ATOM     34 HE21 GLN A   2     -11.944  54.980  -7.382  1.00 57.44           H  
ATOM     35 HE22 GLN A   2     -10.177  54.928  -7.505  1.00 57.44           H  
ATOM     36  OE1 GLN A   2     -12.199  56.972  -8.665  1.00 57.44           O  
ATOM     37  N   ASN A   3      -7.381  59.302  -6.059  1.00 60.37           N  
ATOM     38  H   ASN A   3      -7.654  60.270  -6.145  1.00 60.37           H  
ATOM     39  CA  ASN A   3      -5.988  59.015  -5.698  1.00 60.37           C  
ATOM     40  HA  ASN A   3      -5.616  58.259  -6.391  1.00 60.37           H  
ATOM     41  C   ASN A   3      -5.797  58.385  -4.305  1.00 60.37           C  
ATOM     42  CB  ASN A   3      -5.156  60.311  -5.869  1.00 60.37           C  
ATOM     43  HB2 ASN A   3      -4.592  60.505  -4.958  1.00 60.37           H  
ATOM     44  HB3 ASN A   3      -5.803  61.170  -6.045  1.00 60.37           H  
ATOM     45  O   ASN A   3      -4.794  57.728  -4.071  1.00 60.37           O  
ATOM     46  CG  ASN A   3      -4.139  60.220  -6.998  1.00 60.37           C  
ATOM     47  ND2 ASN A   3      -3.794  61.320  -7.625  1.00 60.37           N  
ATOM     48 HD21 ASN A   3      -4.103  62.231  -7.317  1.00 60.37           H  
ATOM     49 HD22 ASN A   3      -3.086  61.187  -8.332  1.00 60.37           H  
ATOM     50  OD1 ASN A   3      -3.627  59.176  -7.335  1.00 60.37           O  
ATOM     51  N   SER A   4      -6.720  58.561  -3.353  1.00 64.75           N  
ATOM     52  H   SER A   4      -7.534  59.127  -3.546  1.00 64.75           H  
ATOM     53  CA  SER A   4      -6.458  58.155  -1.959  1.00 64.75           C  
ATOM     54  HA  SER A   4      -5.453  58.482  -1.693  1.00 64.75           H  
ATOM     55  C   SER A   4      -6.484  56.642  -1.716  1.00 64.75           C  
ATOM     56  CB  SER A   4      -7.428  58.853  -1.005  1.00 64.75           C  
ATOM     57  HB2 SER A   4      -7.237  58.528   0.018  1.00 64.75           H  
ATOM     58  HB3 SER A   4      -8.452  58.594  -1.272  1.00 64.75           H  
ATOM     59  O   SER A   4      -5.832  56.184  -0.781  1.00 64.75           O  
ATOM     60  OG  SER A   4      -7.252  60.255  -1.093  1.00 64.75           O  
ATOM     61  HG  SER A   4      -6.522  60.502  -0.520  1.00 64.75           H  
ATOM     62  N   GLN A   5      -7.194  55.857  -2.536  1.00 63.64           N  
ATOM     63  H   GLN A   5      -7.645  56.262  -3.344  1.00 63.64           H  
ATOM     64  CA  GLN A   5      -7.210  54.398  -2.371  1.00 63.64           C  
ATOM     65  HA  GLN A   5      -7.284  54.166  -1.308  1.00 63.64           H  
ATOM     66  C   GLN A   5      -5.900  53.753  -2.838  1.00 63.64           C  
ATOM     67  CB  GLN A   5      -8.422  53.766  -3.068  1.00 63.64           C  
ATOM     68  HB2 GLN A   5      -8.505  54.126  -4.094  1.00 63.64           H  
ATOM     69  HB3 GLN A   5      -8.243  52.692  -3.109  1.00 63.64           H  
ATOM     70  O   GLN A   5      -5.359  52.907  -2.127  1.00 63.64           O  
ATOM     71  CG  GLN A   5      -9.736  54.033  -2.307  1.00 63.64           C  
ATOM     72  HG2 GLN A   5     -10.206  54.930  -2.710  1.00 63.64           H  
ATOM     73  HG3 GLN A   5      -9.529  54.207  -1.252  1.00 63.64           H  
ATOM     74  CD  GLN A   5     -10.705  52.853  -2.381  1.00 63.64           C  
ATOM     75  NE2 GLN A   5     -11.976  53.074  -2.632  1.00 63.64           N  
ATOM     76 HE21 GLN A   5     -12.333  54.008  -2.776  1.00 63.64           H  
ATOM     77 HE22 GLN A   5     -12.553  52.246  -2.650  1.00 63.64           H  
ATOM     78  OE1 GLN A   5     -10.349  51.706  -2.186  1.00 63.64           O  
ATOM     79  N   ASP A   6      -5.339  54.199  -3.965  1.00 66.10           N  
ATOM     80  H   ASP A   6      -5.826  54.872  -4.540  1.00 66.10           H  
ATOM     81  CA  ASP A   6      -4.092  53.637  -4.499  1.00 66.10           C  
ATOM     82  HA  ASP A   6      -4.212  52.559  -4.608  1.00 66.10           H  
ATOM     83  C   ASP A   6      -2.905  53.853  -3.552  1.00 66.10           C  
ATOM     84  CB  ASP A   6      -3.805  54.224  -5.888  1.00 66.10           C  
ATOM     85  HB2 ASP A   6      -3.836  55.312  -5.837  1.00 66.10           H  
ATOM     86  HB3 ASP A   6      -2.803  53.927  -6.198  1.00 66.10           H  
ATOM     87  O   ASP A   6      -2.087  52.950  -3.373  1.00 66.10           O  
ATOM     88  CG  ASP A   6      -4.800  53.711  -6.932  1.00 66.10           C  
ATOM     89  OD1 ASP A   6      -5.025  52.481  -6.955  1.00 66.10           O  
ATOM     90  OD2 ASP A   6      -5.355  54.556  -7.667  1.00 66.10           O  
ATOM     91  N   TYR A   7      -2.851  54.992  -2.849  1.00 62.86           N  
ATOM     92  H   TYR A   7      -3.524  55.717  -3.056  1.00 62.86           H  
ATOM     93  CA  TYR A   7      -1.832  55.220  -1.819  1.00 62.86           C  
ATOM     94  HA  TYR A   7      -0.854  55.040  -2.265  1.00 62.86           H  
ATOM     95  C   TYR A   7      -1.953  54.244  -0.644  1.00 62.86           C  
ATOM     96  CB  TYR A   7      -1.865  56.674  -1.328  1.00 62.86           C  
ATOM     97  HB2 TYR A   7      -2.896  57.018  -1.254  1.00 62.86           H  
ATOM     98  HB3 TYR A   7      -1.438  56.716  -0.327  1.00 62.86           H  
ATOM     99  O   TYR A   7      -0.932  53.768  -0.151  1.00 62.86           O  
ATOM    100  CG  TYR A   7      -1.058  57.611  -2.205  1.00 62.86           C  
ATOM    101  CD1 TYR A   7       0.341  57.680  -2.061  1.00 62.86           C  
ATOM    102  HD1 TYR A   7       0.833  57.080  -1.310  1.00 62.86           H  
ATOM    103  CD2 TYR A   7      -1.693  58.394  -3.182  1.00 62.86           C  
ATOM    104  HD2 TYR A   7      -2.768  58.354  -3.282  1.00 62.86           H  
ATOM    105  CE1 TYR A   7       1.096  58.525  -2.899  1.00 62.86           C  
ATOM    106  HE1 TYR A   7       2.169  58.576  -2.786  1.00 62.86           H  
ATOM    107  CE2 TYR A   7      -0.948  59.226  -4.034  1.00 62.86           C  
ATOM    108  HE2 TYR A   7      -1.434  59.805  -4.805  1.00 62.86           H  
ATOM    109  OH  TYR A   7       1.169  60.109  -4.707  1.00 62.86           O  
ATOM    110  HH  TYR A   7       2.111  60.044  -4.534  1.00 62.86           H  
ATOM    111  CZ  TYR A   7       0.451  59.294  -3.892  1.00 62.86           C  
ATOM    112  N   PHE A   8      -3.170  53.887  -0.221  1.00 62.67           N  
ATOM    113  H   PHE A   8      -3.983  54.255  -0.693  1.00 62.67           H  
ATOM    114  CA  PHE A   8      -3.359  52.926   0.867  1.00 62.67           C  
ATOM    115  HA  PHE A   8      -2.721  53.223   1.700  1.00 62.67           H  
ATOM    116  C   PHE A   8      -2.934  51.509   0.456  1.00 62.67           C  
ATOM    117  CB  PHE A   8      -4.814  52.969   1.347  1.00 62.67           C  
ATOM    118  HB2 PHE A   8      -5.469  52.578   0.568  1.00 62.67           H  
ATOM    119  HB3 PHE A   8      -5.097  54.007   1.522  1.00 62.67           H  
ATOM    120  O   PHE A   8      -2.253  50.817   1.218  1.00 62.67           O  
ATOM    121  CG  PHE A   8      -5.038  52.195   2.631  1.00 62.67           C  
ATOM    122  CD1 PHE A   8      -5.606  50.907   2.602  1.00 62.67           C  
ATOM    123  HD1 PHE A   8      -5.899  50.465   1.661  1.00 62.67           H  
ATOM    124  CD2 PHE A   8      -4.663  52.764   3.863  1.00 62.67           C  
ATOM    125  HD2 PHE A   8      -4.224  53.751   3.891  1.00 62.67           H  
ATOM    126  CE1 PHE A   8      -5.807  50.198   3.801  1.00 62.67           C  
ATOM    127  HE1 PHE A   8      -6.253  49.215   3.778  1.00 62.67           H  
ATOM    128  CE2 PHE A   8      -4.858  52.053   5.060  1.00 62.67           C  
ATOM    129  HE2 PHE A   8      -4.574  52.494   6.004  1.00 62.67           H  
ATOM    130  CZ  PHE A   8      -5.432  50.770   5.030  1.00 62.67           C  
ATOM    131  HZ  PHE A   8      -5.593  50.228   5.949  1.00 62.67           H  
ATOM    132  N   TYR A   9      -3.265  51.080  -0.766  1.00 64.23           N  
ATOM    133  H   TYR A   9      -3.842  51.670  -1.348  1.00 64.23           H  
ATOM    134  CA  TYR A   9      -2.828  49.780  -1.286  1.00 64.23           C  
ATOM    135  HA  TYR A   9      -3.049  49.018  -0.538  1.00 64.23           H  
ATOM    136  C   TYR A   9      -1.315  49.725  -1.527  1.00 64.23           C  
ATOM    137  CB  TYR A   9      -3.611  49.432  -2.557  1.00 64.23           C  
ATOM    138  HB2 TYR A   9      -3.595  50.280  -3.240  1.00 64.23           H  
ATOM    139  HB3 TYR A   9      -3.116  48.599  -3.057  1.00 64.23           H  
ATOM    140  O   TYR A   9      -0.679  48.720  -1.197  1.00 64.23           O  
ATOM    141  CG  TYR A   9      -5.041  49.013  -2.277  1.00 64.23           C  
ATOM    142  CD1 TYR A   9      -5.297  47.770  -1.664  1.00 64.23           C  
ATOM    143  HD1 TYR A   9      -4.476  47.118  -1.405  1.00 64.23           H  
ATOM    144  CD2 TYR A   9      -6.114  49.855  -2.623  1.00 64.23           C  
ATOM    145  HD2 TYR A   9      -5.929  50.786  -3.139  1.00 64.23           H  
ATOM    146  CE1 TYR A   9      -6.620  47.377  -1.385  1.00 64.23           C  
ATOM    147  HE1 TYR A   9      -6.816  46.423  -0.918  1.00 64.23           H  
ATOM    148  CE2 TYR A   9      -7.436  49.478  -2.326  1.00 64.23           C  
ATOM    149  HE2 TYR A   9      -8.266  50.119  -2.582  1.00 64.23           H  
ATOM    150  OH  TYR A   9      -8.971  47.868  -1.442  1.00 64.23           O  
ATOM    151  HH  TYR A   9      -9.027  47.006  -1.023  1.00 64.23           H  
ATOM    152  CZ  TYR A   9      -7.692  48.237  -1.711  1.00 64.23           C  
ATOM    153  N   ALA A  10      -0.717  50.808  -2.030  1.00 63.36           N  
ATOM    154  H   ALA A  10      -1.284  51.586  -2.335  1.00 63.36           H  
ATOM    155  CA  ALA A  10       0.729  50.904  -2.199  1.00 63.36           C  
ATOM    156  HA  ALA A  10       1.070  50.048  -2.781  1.00 63.36           H  
ATOM    157  C   ALA A  10       1.452  50.859  -0.845  1.00 63.36           C  
ATOM    158  CB  ALA A  10       1.059  52.177  -2.985  1.00 63.36           C  
ATOM    159  HB1 ALA A  10       0.719  53.057  -2.438  1.00 63.36           H  
ATOM    160  HB2 ALA A  10       0.563  52.151  -3.956  1.00 63.36           H  
ATOM    161  HB3 ALA A  10       2.136  52.245  -3.139  1.00 63.36           H  
ATOM    162  O   ALA A  10       2.373  50.065  -0.661  1.00 63.36           O  
ATOM    163  N   GLN A  11       0.993  51.635   0.141  1.00 63.45           N  
ATOM    164  H   GLN A  11       0.237  52.275  -0.055  1.00 63.45           H  
ATOM    165  CA  GLN A  11       1.634  51.707   1.453  1.00 63.45           C  
ATOM    166  HA  GLN A  11       2.692  51.909   1.289  1.00 63.45           H  
ATOM    167  C   GLN A  11       1.546  50.385   2.231  1.00 63.45           C  
ATOM    168  CB  GLN A  11       1.041  52.896   2.221  1.00 63.45           C  
ATOM    169  HB2 GLN A  11       1.101  53.769   1.571  1.00 63.45           H  
ATOM    170  HB3 GLN A  11      -0.006  52.709   2.459  1.00 63.45           H  
ATOM    171  O   GLN A  11       2.498  50.021   2.927  1.00 63.45           O  
ATOM    172  CG  GLN A  11       1.823  53.202   3.506  1.00 63.45           C  
ATOM    173  HG2 GLN A  11       2.891  53.116   3.307  1.00 63.45           H  
ATOM    174  HG3 GLN A  11       1.555  52.474   4.272  1.00 63.45           H  
ATOM    175  CD  GLN A  11       1.560  54.604   4.050  1.00 63.45           C  
ATOM    176  NE2 GLN A  11       2.282  55.019   5.067  1.00 63.45           N  
ATOM    177 HE21 GLN A  11       2.968  54.420   5.503  1.00 63.45           H  
ATOM    178 HE22 GLN A  11       2.074  55.950   5.400  1.00 63.45           H  
ATOM    179  OE1 GLN A  11       0.723  55.355   3.582  1.00 63.45           O  
ATOM    180  N   ASN A  12       0.461  49.621   2.069  1.00 56.40           N  
ATOM    181  H   ASN A  12      -0.314  49.986   1.534  1.00 56.40           H  
ATOM    182  CA  ASN A  12       0.360  48.278   2.646  1.00 56.40           C  
ATOM    183  HA  ASN A  12       0.707  48.314   3.679  1.00 56.40           H  
ATOM    184  C   ASN A  12       1.271  47.259   1.941  1.00 56.40           C  
ATOM    185  CB  ASN A  12      -1.108  47.835   2.667  1.00 56.40           C  
ATOM    186  HB2 ASN A  12      -1.157  46.757   2.822  1.00 56.40           H  
ATOM    187  HB3 ASN A  12      -1.592  48.066   1.719  1.00 56.40           H  
ATOM    188  O   ASN A  12       1.869  46.418   2.612  1.00 56.40           O  
ATOM    189  CG  ASN A  12      -1.853  48.475   3.823  1.00 56.40           C  
ATOM    190  ND2 ASN A  12      -2.821  49.311   3.550  1.00 56.40           N  
ATOM    191 HD21 ASN A  12      -2.930  49.666   2.611  1.00 56.40           H  
ATOM    192 HD22 ASN A  12      -3.308  49.738   4.325  1.00 56.40           H  
ATOM    193  OD1 ASN A  12      -1.550  48.248   4.979  1.00 56.40           O  
ATOM    194  N   ARG A  13       1.466  47.359   0.616  1.00 57.07           N  
ATOM    195  H   ARG A  13       0.954  48.061   0.101  1.00 57.07           H  
ATOM    196  CA  ARG A  13       2.429  46.499  -0.102  1.00 57.07           C  
ATOM    197  HA  ARG A  13       2.256  45.464   0.191  1.00 57.07           H  
ATOM    198  C   ARG A  13       3.883  46.767   0.282  1.00 57.07           C  
ATOM    199  CB  ARG A  13       2.261  46.631  -1.622  1.00 57.07           C  
ATOM    200  HB2 ARG A  13       3.196  46.326  -2.092  1.00 57.07           H  
ATOM    201  HB3 ARG A  13       2.068  47.667  -1.900  1.00 57.07           H  
ATOM    202  O   ARG A  13       4.687  45.833   0.269  1.00 57.07           O  
ATOM    203  CG  ARG A  13       1.145  45.723  -2.153  1.00 57.07           C  
ATOM    204  HG2 ARG A  13       1.235  44.737  -1.696  1.00 57.07           H  
ATOM    205  HG3 ARG A  13       0.172  46.145  -1.903  1.00 57.07           H  
ATOM    206  CD  ARG A  13       1.285  45.565  -3.671  1.00 57.07           C  
ATOM    207  HD2 ARG A  13       2.308  45.263  -3.893  1.00 57.07           H  
ATOM    208  HD3 ARG A  13       1.106  46.532  -4.141  1.00 57.07           H  
ATOM    209  NE  ARG A  13       0.326  44.577  -4.203  1.00 57.07           N  
ATOM    210  HE  ARG A  13      -0.632  44.686  -3.901  1.00 57.07           H  
ATOM    211  NH1 ARG A  13       1.765  43.340  -5.516  1.00 57.07           N  
ATOM    212 HH11 ARG A  13       1.921  42.575  -6.157  1.00 57.07           H  
ATOM    213 HH12 ARG A  13       2.534  43.926  -5.224  1.00 57.07           H  
ATOM    214  NH2 ARG A  13      -0.396  42.810  -5.443  1.00 57.07           N  
ATOM    215 HH21 ARG A  13      -1.339  42.966  -5.115  1.00 57.07           H  
ATOM    216 HH22 ARG A  13      -0.209  42.048  -6.078  1.00 57.07           H  
ATOM    217  CZ  ARG A  13       0.573  43.587  -5.046  1.00 57.07           C  
ATOM    218  N   CYS A  14       4.221  48.008   0.628  1.00 55.85           N  
ATOM    219  H   CYS A  14       3.552  48.748   0.474  1.00 55.85           H  
ATOM    220  CA  CYS A  14       5.568  48.359   1.077  1.00 55.85           C  
ATOM    221  HA  CYS A  14       6.300  47.872   0.433  1.00 55.85           H  
ATOM    222  C   CYS A  14       5.836  47.875   2.509  1.00 55.85           C  
ATOM    223  CB  CYS A  14       5.763  49.876   0.958  1.00 55.85           C  
ATOM    224  HB2 CYS A  14       6.780  50.129   1.257  1.00 55.85           H  
ATOM    225  HB3 CYS A  14       5.063  50.387   1.619  1.00 55.85           H  
ATOM    226  O   CYS A  14       6.914  47.359   2.787  1.00 55.85           O  
ATOM    227  SG  CYS A  14       5.483  50.423  -0.750  1.00 55.85           S  
ATOM    228  HG  CYS A  14       5.671  51.730  -0.548  1.00 55.85           H  
ATOM    229  N   GLN A  15       4.859  47.995   3.416  1.00 54.51           N  
ATOM    230  H   GLN A  15       3.992  48.440   3.153  1.00 54.51           H  
ATOM    231  CA  GLN A  15       5.051  47.597   4.818  1.00 54.51           C  
ATOM    232  HA  GLN A  15       6.035  47.933   5.144  1.00 54.51           H  
ATOM    233  C   GLN A  15       5.051  46.081   5.025  1.00 54.51           C  
ATOM    234  CB  GLN A  15       4.005  48.278   5.707  1.00 54.51           C  
ATOM    235  HB2 GLN A  15       3.997  47.791   6.682  1.00 54.51           H  
ATOM    236  HB3 GLN A  15       3.015  48.183   5.261  1.00 54.51           H  
ATOM    237  O   GLN A  15       5.734  45.589   5.920  1.00 54.51           O  
ATOM    238  CG  GLN A  15       4.362  49.754   5.912  1.00 54.51           C  
ATOM    239  HG2 GLN A  15       4.354  50.276   4.955  1.00 54.51           H  
ATOM    240  HG3 GLN A  15       5.361  49.830   6.339  1.00 54.51           H  
ATOM    241  CD  GLN A  15       3.383  50.427   6.859  1.00 54.51           C  
ATOM    242  NE2 GLN A  15       2.247  50.872   6.373  1.00 54.51           N  
ATOM    243 HE21 GLN A  15       1.592  51.226   7.055  1.00 54.51           H  
ATOM    244 HE22 GLN A  15       1.999  50.676   5.413  1.00 54.51           H  
ATOM    245  OE1 GLN A  15       3.612  50.553   8.046  1.00 54.51           O  
ATOM    246  N   GLN A  16       4.369  45.313   4.172  1.00 54.03           N  
ATOM    247  H   GLN A  16       3.770  45.746   3.483  1.00 54.03           H  
ATOM    248  CA  GLN A  16       4.370  43.854   4.295  1.00 54.03           C  
ATOM    249  HA  GLN A  16       4.296  43.633   5.360  1.00 54.03           H  
ATOM    250  C   GLN A  16       5.686  43.193   3.829  1.00 54.03           C  
ATOM    251  CB  GLN A  16       3.103  43.295   3.633  1.00 54.03           C  
ATOM    252  HB2 GLN A  16       3.252  43.194   2.558  1.00 54.03           H  
ATOM    253  HB3 GLN A  16       2.288  43.998   3.800  1.00 54.03           H  
ATOM    254  O   GLN A  16       5.838  41.983   3.956  1.00 54.03           O  
ATOM    255  CG  GLN A  16       2.677  41.950   4.239  1.00 54.03           C  
ATOM    256  HG2 GLN A  16       2.764  41.990   5.325  1.00 54.03           H  
ATOM    257  HG3 GLN A  16       3.324  41.155   3.871  1.00 54.03           H  
ATOM    258  CD  GLN A  16       1.235  41.622   3.877  1.00 54.03           C  
ATOM    259  NE2 GLN A  16       0.289  41.840   4.766  1.00 54.03           N  
ATOM    260 HE21 GLN A  16       0.513  42.200   5.684  1.00 54.03           H  
ATOM    261 HE22 GLN A  16      -0.650  41.604   4.478  1.00 54.03           H  
ATOM    262  OE1 GLN A  16       0.924  41.198   2.778  1.00 54.03           O  
ATOM    263  N   GLN A  17       6.665  43.967   3.342  1.00 52.51           N  
ATOM    264  H   GLN A  17       6.508  44.963   3.282  1.00 52.51           H  
ATOM    265  CA  GLN A  17       7.971  43.452   2.906  1.00 52.51           C  
ATOM    266  HA  GLN A  17       7.869  42.382   2.726  1.00 52.51           H  
ATOM    267  C   GLN A  17       9.088  43.523   3.957  1.00 52.51           C  
ATOM    268  CB  GLN A  17       8.360  44.087   1.562  1.00 52.51           C  
ATOM    269  HB2 GLN A  17       9.441  44.067   1.424  1.00 52.51           H  
ATOM    270  HB3 GLN A  17       8.030  45.125   1.528  1.00 52.51           H  
ATOM    271  O   GLN A  17      10.235  43.226   3.635  1.00 52.51           O  
ATOM    272  CG  GLN A  17       7.729  43.287   0.419  1.00 52.51           C  
ATOM    273  HG2 GLN A  17       6.654  43.204   0.578  1.00 52.51           H  
ATOM    274  HG3 GLN A  17       8.154  42.283   0.396  1.00 52.51           H  
ATOM    275  CD  GLN A  17       7.986  43.952  -0.920  1.00 52.51           C  
ATOM    276  NE2 GLN A  17       7.024  44.675  -1.448  1.00 52.51           N  
ATOM    277 HE21 GLN A  17       7.267  45.161  -2.299  1.00 52.51           H  
ATOM    278 HE22 GLN A  17       6.195  44.876  -0.907  1.00 52.51           H  
ATOM    279  OE1 GLN A  17       9.052  43.866  -1.502  1.00 52.51           O  
ATOM    280  N   GLN A  18       8.796  43.849   5.218  1.00 45.00           N  
ATOM    281  H   GLN A  18       7.852  44.122   5.453  1.00 45.00           H  
ATOM    282  CA  GLN A  18       9.804  43.787   6.284  1.00 45.00           C  
ATOM    283  HA  GLN A  18      10.634  43.162   5.954  1.00 45.00           H  
ATOM    284  C   GLN A  18       9.276  43.073   7.529  1.00 45.00           C  
ATOM    285  CB  GLN A  18      10.398  45.175   6.572  1.00 45.00           C  
ATOM    286  HB2 GLN A  18      11.066  45.098   7.430  1.00 45.00           H  
ATOM    287  HB3 GLN A  18       9.597  45.873   6.816  1.00 45.00           H  
ATOM    288  O   GLN A  18       9.305  43.602   8.633  1.00 45.00           O  
ATOM    289  CG  GLN A  18      11.209  45.710   5.383  1.00 45.00           C  
ATOM    290  HG2 GLN A  18      11.996  45.001   5.125  1.00 45.00           H  
ATOM    291  HG3 GLN A  18      10.551  45.822   4.521  1.00 45.00           H  
ATOM    292  CD  GLN A  18      11.852  47.062   5.658  1.00 45.00           C  
ATOM    293  NE2 GLN A  18      12.154  47.823   4.630  1.00 45.00           N  
ATOM    294 HE21 GLN A  18      12.585  48.708   4.854  1.00 45.00           H  
ATOM    295 HE22 GLN A  18      11.969  47.507   3.688  1.00 45.00           H  
ATOM    296  OE1 GLN A  18      12.103  47.468   6.779  1.00 45.00           O  
ATOM    297  N   ALA A  19       8.826  41.828   7.368  1.00 43.62           N  
ATOM    298  H   ALA A  19       8.787  41.453   6.431  1.00 43.62           H  
ATOM    299  CA  ALA A  19       9.014  40.875   8.451  1.00 43.62           C  
ATOM    300  HA  ALA A  19       8.843  41.366   9.410  1.00 43.62           H  
ATOM    301  C   ALA A  19      10.470  40.391   8.345  1.00 43.62           C  
ATOM    302  CB  ALA A  19       7.992  39.739   8.336  1.00 43.62           C  
ATOM    303  HB1 ALA A  19       8.143  39.026   9.147  1.00 43.62           H  
ATOM    304  HB2 ALA A  19       6.982  40.144   8.402  1.00 43.62           H  
ATOM    305  HB3 ALA A  19       8.108  39.224   7.383  1.00 43.62           H  
ATOM    306  O   ALA A  19      10.807  39.778   7.328  1.00 43.62           O  
ATOM    307  N   PRO A  20      11.356  40.658   9.325  1.00 46.51           N  
ATOM    308  CA  PRO A  20      12.661  40.020   9.390  1.00 46.51           C  
ATOM    309  HA  PRO A  20      13.171  40.086   8.428  1.00 46.51           H  
ATOM    310  C   PRO A  20      12.432  38.547   9.730  1.00 46.51           C  
ATOM    311  CB  PRO A  20      13.456  40.801  10.442  1.00 46.51           C  
ATOM    312  HB2 PRO A  20      14.200  40.187  10.950  1.00 46.51           H  
ATOM    313  HB3 PRO A  20      13.935  41.657   9.968  1.00 46.51           H  
ATOM    314  O   PRO A  20      12.597  38.103  10.862  1.00 46.51           O  
ATOM    315  CG  PRO A  20      12.368  41.295  11.394  1.00 46.51           C  
ATOM    316  HG2 PRO A  20      12.663  42.212  11.903  1.00 46.51           H  
ATOM    317  HG3 PRO A  20      12.137  40.516  12.121  1.00 46.51           H  
ATOM    318  CD  PRO A  20      11.161  41.518  10.482  1.00 46.51           C  
ATOM    319  HD2 PRO A  20      10.246  41.270  11.020  1.00 46.51           H  
ATOM    320  HD3 PRO A  20      11.137  42.559  10.159  1.00 46.51           H  
ATOM    321  N   SER A  21      11.984  37.770   8.747  1.00 53.28           N  
ATOM    322  H   SER A  21      11.749  38.197   7.862  1.00 53.28           H  
ATOM    323  CA  SER A  21      12.106  36.331   8.798  1.00 53.28           C  
ATOM    324  HA  SER A  21      11.629  35.952   9.702  1.00 53.28           H  
ATOM    325  C   SER A  21      13.599  36.075   8.860  1.00 53.28           C  
ATOM    326  CB  SER A  21      11.447  35.669   7.581  1.00 53.28           C  
ATOM    327  HB2 SER A  21      10.364  35.763   7.666  1.00 53.28           H  
ATOM    328  HB3 SER A  21      11.703  34.610   7.562  1.00 53.28           H  
ATOM    329  O   SER A  21      14.307  36.305   7.878  1.00 53.28           O  
ATOM    330  OG  SER A  21      11.862  36.282   6.379  1.00 53.28           O  
ATOM    331  HG  SER A  21      12.810  36.425   6.430  1.00 53.28           H  
ATOM    332  N   THR A  22      14.069  35.664  10.036  1.00 50.33           N  
ATOM    333  H   THR A  22      13.470  35.804  10.837  1.00 50.33           H  
ATOM    334  CA  THR A  22      15.391  35.104  10.317  1.00 50.33           C  
ATOM    335  HA  THR A  22      16.151  35.817   9.997  1.00 50.33           H  
ATOM    336  C   THR A  22      15.551  33.815   9.513  1.00 50.33           C  
ATOM    337  CB  THR A  22      15.543  34.854  11.831  1.00 50.33           C  
ATOM    338  HB  THR A  22      14.982  33.964  12.117  1.00 50.33           H  
ATOM    339  O   THR A  22      15.651  32.714  10.057  1.00 50.33           O  
ATOM    340  CG2 THR A  22      17.000  34.700  12.266  1.00 50.33           C  
ATOM    341 HG21 THR A  22      17.554  35.608  12.030  1.00 50.33           H  
ATOM    342 HG22 THR A  22      17.046  34.516  13.339  1.00 50.33           H  
ATOM    343 HG23 THR A  22      17.455  33.857  11.745  1.00 50.33           H  
ATOM    344  OG1 THR A  22      15.017  35.943  12.552  1.00 50.33           O  
ATOM    345  HG1 THR A  22      15.144  35.785  13.490  1.00 50.33           H  
ATOM    346  N   LEU A  23      15.477  33.947   8.188  1.00 50.61           N  
ATOM    347  H   LEU A  23      15.368  34.883   7.825  1.00 50.61           H  
ATOM    348  CA  LEU A  23      15.687  32.900   7.223  1.00 50.61           C  
ATOM    349  HA  LEU A  23      15.059  32.046   7.480  1.00 50.61           H  
ATOM    350  C   LEU A  23      17.146  32.547   7.421  1.00 50.61           C  
ATOM    351  CB  LEU A  23      15.368  33.386   5.787  1.00 50.61           C  
ATOM    352  HB2 LEU A  23      16.300  33.468   5.226  1.00 50.61           H  
ATOM    353  HB3 LEU A  23      14.935  34.386   5.807  1.00 50.61           H  
ATOM    354  O   LEU A  23      18.044  33.282   7.015  1.00 50.61           O  
ATOM    355  CG  LEU A  23      14.423  32.433   5.028  1.00 50.61           C  
ATOM    356  HG  LEU A  23      14.531  31.422   5.421  1.00 50.61           H  
ATOM    357  CD1 LEU A  23      12.968  32.877   5.185  1.00 50.61           C  
ATOM    358 HD11 LEU A  23      12.828  33.873   4.764  1.00 50.61           H  
ATOM    359 HD12 LEU A  23      12.311  32.178   4.668  1.00 50.61           H  
ATOM    360 HD13 LEU A  23      12.703  32.893   6.243  1.00 50.61           H  
ATOM    361  CD2 LEU A  23      14.758  32.384   3.539  1.00 50.61           C  
ATOM    362 HD21 LEU A  23      15.775  32.018   3.403  1.00 50.61           H  
ATOM    363 HD22 LEU A  23      14.072  31.707   3.029  1.00 50.61           H  
ATOM    364 HD23 LEU A  23      14.671  33.380   3.105  1.00 50.61           H  
ATOM    365  N   ARG A  24      17.375  31.450   8.141  1.00 57.06           N  
ATOM    366  H   ARG A  24      16.574  31.002   8.564  1.00 57.06           H  
ATOM    367  CA  ARG A  24      18.652  30.761   8.122  1.00 57.06           C  
ATOM    368  HA  ARG A  24      19.409  31.347   8.644  1.00 57.06           H  
ATOM    369  C   ARG A  24      19.023  30.671   6.655  1.00 57.06           C  
ATOM    370  CB  ARG A  24      18.500  29.371   8.751  1.00 57.06           C  
ATOM    371  HB2 ARG A  24      19.400  28.795   8.534  1.00 57.06           H  
ATOM    372  HB3 ARG A  24      17.646  28.852   8.317  1.00 57.06           H  
ATOM    373  O   ARG A  24      18.309  30.017   5.897  1.00 57.06           O  
ATOM    374  CG  ARG A  24      18.331  29.476  10.270  1.00 57.06           C  
ATOM    375  HG2 ARG A  24      17.418  30.018  10.515  1.00 57.06           H  
ATOM    376  HG3 ARG A  24      19.184  30.021  10.674  1.00 57.06           H  
ATOM    377  CD  ARG A  24      18.281  28.083  10.902  1.00 57.06           C  
ATOM    378  HD2 ARG A  24      17.302  27.646  10.707  1.00 57.06           H  
ATOM    379  HD3 ARG A  24      19.046  27.456  10.443  1.00 57.06           H  
ATOM    380  NE  ARG A  24      18.539  28.157  12.351  1.00 57.06           N  
ATOM    381  HE  ARG A  24      18.893  29.036  12.702  1.00 57.06           H  
ATOM    382  NH1 ARG A  24      17.919  26.013  12.892  1.00 57.06           N  
ATOM    383 HH11 ARG A  24      17.651  25.854  11.931  1.00 57.06           H  
ATOM    384 HH12 ARG A  24      17.802  25.282  13.579  1.00 57.06           H  
ATOM    385  NH2 ARG A  24      18.735  27.362  14.473  1.00 57.06           N  
ATOM    386 HH21 ARG A  24      19.105  28.251  14.776  1.00 57.06           H  
ATOM    387 HH22 ARG A  24      18.632  26.610  15.140  1.00 57.06           H  
ATOM    388  CZ  ARG A  24      18.396  27.180  13.227  1.00 57.06           C  
ATOM    389  N   THR A  25      20.058  31.401   6.257  1.00 58.13           N  
ATOM    390  H   THR A  25      20.417  32.116   6.874  1.00 58.13           H  
ATOM    391  CA  THR A  25      20.623  31.323   4.920  1.00 58.13           C  
ATOM    392  HA  THR A  25      19.844  31.514   4.182  1.00 58.13           H  
ATOM    393  C   THR A  25      21.130  29.899   4.768  1.00 58.13           C  
ATOM    394  CB  THR A  25      21.745  32.355   4.726  1.00 58.13           C  
ATOM    395  HB  THR A  25      22.579  32.129   5.391  1.00 58.13           H  
ATOM    396  O   THR A  25      22.270  29.588   5.096  1.00 58.13           O  
ATOM    397  CG2 THR A  25      22.244  32.405   3.283  1.00 58.13           C  
ATOM    398 HG21 THR A  25      21.432  32.700   2.619  1.00 58.13           H  
ATOM    399 HG22 THR A  25      23.061  33.121   3.199  1.00 58.13           H  
ATOM    400 HG23 THR A  25      22.611  31.423   2.982  1.00 58.13           H  
ATOM    401  OG1 THR A  25      21.255  33.638   5.032  1.00 58.13           O  
ATOM    402  HG1 THR A  25      21.924  34.282   4.786  1.00 58.13           H  
ATOM    403  N   VAL A  26      20.247  28.996   4.350  1.00 63.68           N  
ATOM    404  H   VAL A  26      19.281  29.279   4.270  1.00 63.68           H  
ATOM    405  CA  VAL A  26      20.633  27.697   3.832  1.00 63.68           C  
ATOM    406  HA  VAL A  26      21.387  27.247   4.477  1.00 63.68           H  
ATOM    407  C   VAL A  26      21.253  28.046   2.494  1.00 63.68           C  
ATOM    408  CB  VAL A  26      19.439  26.732   3.713  1.00 63.68           C  
ATOM    409  HB  VAL A  26      18.708  27.128   3.007  1.00 63.68           H  
ATOM    410  O   VAL A  26      20.550  28.268   1.510  1.00 63.68           O  
ATOM    411  CG1 VAL A  26      19.917  25.360   3.224  1.00 63.68           C  
ATOM    412 HG11 VAL A  26      20.604  24.920   3.946  1.00 63.68           H  
ATOM    413 HG12 VAL A  26      20.429  25.456   2.266  1.00 63.68           H  
ATOM    414 HG13 VAL A  26      19.062  24.697   3.093  1.00 63.68           H  
ATOM    415  CG2 VAL A  26      18.744  26.524   5.066  1.00 63.68           C  
ATOM    416 HG21 VAL A  26      18.299  27.459   5.406  1.00 63.68           H  
ATOM    417 HG22 VAL A  26      19.462  26.173   5.806  1.00 63.68           H  
ATOM    418 HG23 VAL A  26      17.946  25.789   4.958  1.00 63.68           H  
ATOM    419  N   THR A  27      22.570  28.233   2.490  1.00 67.94           N  
ATOM    420  H   THR A  27      23.090  28.136   3.350  1.00 67.94           H  
ATOM    421  CA  THR A  27      23.320  28.432   1.258  1.00 67.94           C  
ATOM    422  HA  THR A  27      22.945  29.310   0.732  1.00 67.94           H  
ATOM    423  C   THR A  27      23.070  27.197   0.411  1.00 67.94           C  
ATOM    424  CB  THR A  27      24.819  28.623   1.529  1.00 67.94           C  
ATOM    425  HB  THR A  27      25.362  28.582   0.585  1.00 67.94           H  
ATOM    426  O   THR A  27      23.523  26.105   0.756  1.00 67.94           O  
ATOM    427  CG2 THR A  27      25.089  29.972   2.196  1.00 67.94           C  
ATOM    428 HG21 THR A  27      24.596  30.020   3.168  1.00 67.94           H  
ATOM    429 HG22 THR A  27      24.721  30.774   1.556  1.00 67.94           H  
ATOM    430 HG23 THR A  27      26.162  30.099   2.334  1.00 67.94           H  
ATOM    431  OG1 THR A  27      25.286  27.608   2.387  1.00 67.94           O  
ATOM    432  HG1 THR A  27      25.023  26.776   1.987  1.00 67.94           H  
ATOM    433  N   MET A  28      22.272  27.355  -0.644  1.00 71.07           N  
ATOM    434  H   MET A  28      21.843  28.257  -0.798  1.00 71.07           H  
ATOM    435  CA  MET A  28      22.076  26.309  -1.635  1.00 71.07           C  
ATOM    436  HA  MET A  28      21.583  25.451  -1.177  1.00 71.07           H  
ATOM    437  C   MET A  28      23.459  25.886  -2.114  1.00 71.07           C  
ATOM    438  CB  MET A  28      21.228  26.831  -2.804  1.00 71.07           C  
ATOM    439  HB2 MET A  28      21.645  27.774  -3.157  1.00 71.07           H  
ATOM    440  HB3 MET A  28      21.277  26.114  -3.624  1.00 71.07           H  
ATOM    441  O   MET A  28      24.255  26.735  -2.516  1.00 71.07           O  
ATOM    442  CG  MET A  28      19.754  27.040  -2.438  1.00 71.07           C  
ATOM    443  HG2 MET A  28      19.677  27.699  -1.574  1.00 71.07           H  
ATOM    444  HG3 MET A  28      19.276  27.542  -3.278  1.00 71.07           H  
ATOM    445  SD  MET A  28      18.830  25.508  -2.124  1.00 71.07           S  
ATOM    446  CE  MET A  28      18.696  25.570  -0.318  1.00 71.07           C  
ATOM    447  HE1 MET A  28      18.141  26.460  -0.022  1.00 71.07           H  
ATOM    448  HE2 MET A  28      18.175  24.682   0.040  1.00 71.07           H  
ATOM    449  HE3 MET A  28      19.693  25.608   0.121  1.00 71.07           H  
ATOM    450  N   ALA A  29      23.761  24.593  -2.018  1.00 75.68           N  
ATOM    451  H   ALA A  29      23.082  23.946  -1.642  1.00 75.68           H  
ATOM    452  CA  ALA A  29      24.988  24.067  -2.586  1.00 75.68           C  
ATOM    453  HA  ALA A  29      25.836  24.543  -2.093  1.00 75.68           H  
ATOM    454  C   ALA A  29      25.012  24.437  -4.076  1.00 75.68           C  
ATOM    455  CB  ALA A  29      25.058  22.557  -2.335  1.00 75.68           C  
ATOM    456  HB1 ALA A  29      25.969  22.156  -2.778  1.00 75.68           H  
ATOM    457  HB2 ALA A  29      24.198  22.064  -2.790  1.00 75.68           H  
ATOM    458  HB3 ALA A  29      25.065  22.359  -1.264  1.00 75.68           H  
ATOM    459  O   ALA A  29      24.058  24.171  -4.810  1.00 75.68           O  
ATOM    460  N   GLU A  30      26.070  25.118  -4.508  1.00 77.90           N  
ATOM    461  H   GLU A  30      26.790  25.388  -3.853  1.00 77.90           H  
ATOM    462  CA  GLU A  30      26.219  25.532  -5.896  1.00 77.90           C  
ATOM    463  HA  GLU A  30      25.265  25.929  -6.244  1.00 77.90           H  
ATOM    464  C   GLU A  30      26.571  24.299  -6.736  1.00 77.90           C  
ATOM    465  CB  GLU A  30      27.252  26.664  -5.998  1.00 77.90           C  
ATOM    466  HB2 GLU A  30      28.246  26.276  -5.774  1.00 77.90           H  
ATOM    467  HB3 GLU A  30      27.002  27.427  -5.262  1.00 77.90           H  
ATOM    468  O   GLU A  30      27.709  23.830  -6.759  1.00 77.90           O  
ATOM    469  CG  GLU A  30      27.244  27.308  -7.394  1.00 77.90           C  
ATOM    470  HG2 GLU A  30      26.252  27.718  -7.584  1.00 77.90           H  
ATOM    471  HG3 GLU A  30      27.430  26.534  -8.138  1.00 77.90           H  
ATOM    472  CD  GLU A  30      28.291  28.423  -7.561  1.00 77.90           C  
ATOM    473  OE1 GLU A  30      28.588  28.747  -8.736  1.00 77.90           O  
ATOM    474  OE2 GLU A  30      28.812  28.920  -6.538  1.00 77.90           O  
ATOM    475  N   PHE A  31      25.573  23.727  -7.407  1.00 81.55           N  
ATOM    476  H   PHE A  31      24.633  24.058  -7.245  1.00 81.55           H  
ATOM    477  CA  PHE A  31      25.790  22.604  -8.311  1.00 81.55           C  
ATOM    478  HA  PHE A  31      26.573  21.970  -7.896  1.00 81.55           H  
ATOM    479  C   PHE A  31      26.264  23.120  -9.671  1.00 81.55           C  
ATOM    480  CB  PHE A  31      24.530  21.739  -8.418  1.00 81.55           C  
ATOM    481  HB2 PHE A  31      24.708  20.956  -9.155  1.00 81.55           H  
ATOM    482  HB3 PHE A  31      23.704  22.350  -8.780  1.00 81.55           H  
ATOM    483  O   PHE A  31      25.523  23.768 -10.412  1.00 81.55           O  
ATOM    484  CG  PHE A  31      24.134  21.081  -7.109  1.00 81.55           C  
ATOM    485  CD1 PHE A  31      24.779  19.904  -6.681  1.00 81.55           C  
ATOM    486  HD1 PHE A  31      25.554  19.458  -7.287  1.00 81.55           H  
ATOM    487  CD2 PHE A  31      23.132  21.656  -6.306  1.00 81.55           C  
ATOM    488  HD2 PHE A  31      22.649  22.572  -6.611  1.00 81.55           H  
ATOM    489  CE1 PHE A  31      24.421  19.308  -5.458  1.00 81.55           C  
ATOM    490  HE1 PHE A  31      24.917  18.407  -5.129  1.00 81.55           H  
ATOM    491  CE2 PHE A  31      22.776  21.061  -5.085  1.00 81.55           C  
ATOM    492  HE2 PHE A  31      22.017  21.518  -4.466  1.00 81.55           H  
ATOM    493  CZ  PHE A  31      23.418  19.886  -4.660  1.00 81.55           C  
ATOM    494  HZ  PHE A  31      23.145  19.430  -3.720  1.00 81.55           H  
ATOM    495  N   ARG A  32      27.507  22.794 -10.030  1.00 82.64           N  
ATOM    496  H   ARG A  32      28.074  22.303  -9.353  1.00 82.64           H  
ATOM    497  CA  ARG A  32      28.030  22.998 -11.387  1.00 82.64           C  
ATOM    498  HA  ARG A  32      27.821  24.023 -11.694  1.00 82.64           H  
ATOM    499  C   ARG A  32      27.308  22.044 -12.343  1.00 82.64           C  
ATOM    500  CB  ARG A  32      29.545  22.750 -11.407  1.00 82.64           C  
ATOM    501  HB2 ARG A  32      29.724  21.745 -11.026  1.00 82.64           H  
ATOM    502  HB3 ARG A  32      29.904  22.770 -12.436  1.00 82.64           H  
ATOM    503  O   ARG A  32      27.220  20.846 -12.082  1.00 82.64           O  
ATOM    504  CG  ARG A  32      30.371  23.735 -10.560  1.00 82.64           C  
ATOM    505  HG2 ARG A  32      29.857  23.968  -9.627  1.00 82.64           H  
ATOM    506  HG3 ARG A  32      31.292  23.219 -10.289  1.00 82.64           H  
ATOM    507  CD  ARG A  32      30.730  25.043 -11.285  1.00 82.64           C  
ATOM    508  HD2 ARG A  32      30.170  25.855 -10.821  1.00 82.64           H  
ATOM    509  HD3 ARG A  32      30.443  24.979 -12.334  1.00 82.64           H  
ATOM    510  NE  ARG A  32      32.183  25.301 -11.196  1.00 82.64           N  
ATOM    511  HE  ARG A  32      32.764  24.511 -10.953  1.00 82.64           H  
ATOM    512  NH1 ARG A  32      32.158  27.556 -11.634  1.00 82.64           N  
ATOM    513 HH11 ARG A  32      32.636  28.445 -11.672  1.00 82.64           H  
ATOM    514 HH12 ARG A  32      31.151  27.551 -11.562  1.00 82.64           H  
ATOM    515  NH2 ARG A  32      34.101  26.523 -11.247  1.00 82.64           N  
ATOM    516 HH21 ARG A  32      34.563  27.415 -11.350  1.00 82.64           H  
ATOM    517 HH22 ARG A  32      34.634  25.703 -10.996  1.00 82.64           H  
ATOM    518  CZ  ARG A  32      32.803  26.456 -11.362  1.00 82.64           C  
ATOM    519  N   ARG A  33      26.802  22.561 -13.465  1.00 81.16           N  
ATOM    520  H   ARG A  33      26.920  23.552 -13.625  1.00 81.16           H  
ATOM    521  CA  ARG A  33      26.229  21.730 -14.534  1.00 81.16           C  
ATOM    522  HA  ARG A  33      25.543  21.006 -14.092  1.00 81.16           H  
ATOM    523  C   ARG A  33      27.354  20.939 -15.204  1.00 81.16           C  
ATOM    524  CB  ARG A  33      25.476  22.599 -15.559  1.00 81.16           C  
ATOM    525  HB2 ARG A  33      25.161  21.971 -16.392  1.00 81.16           H  
ATOM    526  HB3 ARG A  33      26.168  23.342 -15.956  1.00 81.16           H  
ATOM    527  O   ARG A  33      28.317  21.533 -15.682  1.00 81.16           O  
ATOM    528  CG  ARG A  33      24.244  23.336 -15.004  1.00 81.16           C  
ATOM    529  HG2 ARG A  33      24.523  23.911 -14.121  1.00 81.16           H  
ATOM    530  HG3 ARG A  33      23.896  24.033 -15.766  1.00 81.16           H  
ATOM    531  CD  ARG A  33      23.092  22.385 -14.656  1.00 81.16           C  
ATOM    532  HD2 ARG A  33      23.426  21.708 -13.870  1.00 81.16           H  
ATOM    533  HD3 ARG A  33      22.833  21.802 -15.539  1.00 81.16           H  
ATOM    534  NE  ARG A  33      21.903  23.128 -14.192  1.00 81.16           N  
ATOM    535  HE  ARG A  33      21.900  24.126 -14.346  1.00 81.16           H  
ATOM    536  NH1 ARG A  33      20.754  21.341 -13.315  1.00 81.16           N  
ATOM    537 HH11 ARG A  33      19.939  20.967 -12.849  1.00 81.16           H  
ATOM    538 HH12 ARG A  33      21.497  20.723 -13.607  1.00 81.16           H  
ATOM    539  NH2 ARG A  33      19.878  23.387 -13.176  1.00 81.16           N  
ATOM    540 HH21 ARG A  33      19.087  22.992 -12.688  1.00 81.16           H  
ATOM    541 HH22 ARG A  33      19.915  24.382 -13.341  1.00 81.16           H  
ATOM    542  CZ  ARG A  33      20.855  22.617 -13.567  1.00 81.16           C  
ATOM    543  N   VAL A  34      27.228  19.616 -15.243  1.00 83.33           N  
ATOM    544  H   VAL A  34      26.425  19.186 -14.808  1.00 83.33           H  
ATOM    545  CA  VAL A  34      28.106  18.763 -16.054  1.00 83.33           C  
ATOM    546  HA  VAL A  34      29.124  19.147 -15.981  1.00 83.33           H  
ATOM    547  C   VAL A  34      27.617  18.837 -17.503  1.00 83.33           C  
ATOM    548  CB  VAL A  34      28.131  17.313 -15.538  1.00 83.33           C  
ATOM    549  HB  VAL A  34      27.119  16.909 -15.545  1.00 83.33           H  
ATOM    550  O   VAL A  34      26.410  18.702 -17.721  1.00 83.33           O  
ATOM    551  CG1 VAL A  34      29.029  16.413 -16.395  1.00 83.33           C  
ATOM    552 HG11 VAL A  34      28.629  16.328 -17.406  1.00 83.33           H  
ATOM    553 HG12 VAL A  34      29.062  15.410 -15.969  1.00 83.33           H  
ATOM    554 HG13 VAL A  34      30.042  16.814 -16.438  1.00 83.33           H  
ATOM    555  CG2 VAL A  34      28.668  17.271 -14.100  1.00 83.33           C  
ATOM    556 HG21 VAL A  34      29.677  17.683 -14.062  1.00 83.33           H  
ATOM    557 HG22 VAL A  34      28.692  16.240 -13.747  1.00 83.33           H  
ATOM    558 HG23 VAL A  34      28.023  17.842 -13.432  1.00 83.33           H  
ATOM    559  N   PRO A  35      28.501  19.065 -18.491  1.00 82.07           N  
ATOM    560  CA  PRO A  35      28.127  18.992 -19.896  1.00 82.07           C  
ATOM    561  HA  PRO A  35      27.397  19.773 -20.110  1.00 82.07           H  
ATOM    562  C   PRO A  35      27.531  17.617 -20.204  1.00 82.07           C  
ATOM    563  CB  PRO A  35      29.411  19.266 -20.690  1.00 82.07           C  
ATOM    564  HB2 PRO A  35      29.916  18.333 -20.942  1.00 82.07           H  
ATOM    565  HB3 PRO A  35      29.210  19.840 -21.594  1.00 82.07           H  
ATOM    566  O   PRO A  35      28.203  16.596 -20.062  1.00 82.07           O  
ATOM    567  CG  PRO A  35      30.279  20.048 -19.706  1.00 82.07           C  
ATOM    568  HG2 PRO A  35      29.998  21.101 -19.727  1.00 82.07           H  
ATOM    569  HG3 PRO A  35      31.341  19.929 -19.917  1.00 82.07           H  
ATOM    570  CD  PRO A  35      29.898  19.446 -18.357  1.00 82.07           C  
ATOM    571  HD2 PRO A  35      30.044  20.188 -17.573  1.00 82.07           H  
ATOM    572  HD3 PRO A  35      30.501  18.558 -18.165  1.00 82.07           H  
ATOM    573  N   LEU A  36      26.259  17.591 -20.594  1.00 76.35           N  
ATOM    574  H   LEU A  36      25.755  18.461 -20.684  1.00 76.35           H  
ATOM    575  CA  LEU A  36      25.638  16.378 -21.106  1.00 76.35           C  
ATOM    576  HA  LEU A  36      25.973  15.543 -20.490  1.00 76.35           H  
ATOM    577  C   LEU A  36      26.123  16.171 -22.547  1.00 76.35           C  
ATOM    578  CB  LEU A  36      24.106  16.480 -21.009  1.00 76.35           C  
ATOM    579  HB2 LEU A  36      23.801  17.452 -21.395  1.00 76.35           H  
ATOM    580  HB3 LEU A  36      23.653  15.720 -21.646  1.00 76.35           H  
ATOM    581  O   LEU A  36      26.155  17.142 -23.312  1.00 76.35           O  
ATOM    582  CG  LEU A  36      23.589  16.300 -19.569  1.00 76.35           C  
ATOM    583  HG  LEU A  36      24.240  16.830 -18.873  1.00 76.35           H  
ATOM    584  CD1 LEU A  36      22.185  16.887 -19.431  1.00 76.35           C  
ATOM    585 HD11 LEU A  36      21.503  16.386 -20.119  1.00 76.35           H  
ATOM    586 HD12 LEU A  36      22.208  17.952 -19.663  1.00 76.35           H  
ATOM    587 HD13 LEU A  36      21.828  16.754 -18.410  1.00 76.35           H  
ATOM    588  CD2 LEU A  36      23.532  14.823 -19.170  1.00 76.35           C  
ATOM    589 HD21 LEU A  36      24.532  14.389 -19.200  1.00 76.35           H  
ATOM    590 HD22 LEU A  36      22.882  14.272 -19.850  1.00 76.35           H  
ATOM    591 HD23 LEU A  36      23.148  14.729 -18.155  1.00 76.35           H  
ATOM    592  N   PRO A  37      26.506  14.943 -22.937  1.00 78.95           N  
ATOM    593  CA  PRO A  37      26.762  14.643 -24.337  1.00 78.95           C  
ATOM    594  HA  PRO A  37      27.597  15.253 -24.682  1.00 78.95           H  
ATOM    595  C   PRO A  37      25.504  14.963 -25.160  1.00 78.95           C  
ATOM    596  CB  PRO A  37      27.150  13.162 -24.386  1.00 78.95           C  
ATOM    597  HB2 PRO A  37      26.783  12.669 -25.286  1.00 78.95           H  
ATOM    598  HB3 PRO A  37      28.235  13.073 -24.322  1.00 78.95           H  
ATOM    599  O   PRO A  37      24.392  14.824 -24.638  1.00 78.95           O  
ATOM    600  CG  PRO A  37      26.521  12.575 -23.123  1.00 78.95           C  
ATOM    601  HG2 PRO A  37      27.082  11.718 -22.751  1.00 78.95           H  
ATOM    602  HG3 PRO A  37      25.490  12.293 -23.332  1.00 78.95           H  
ATOM    603  CD  PRO A  37      26.536  13.734 -22.132  1.00 78.95           C  
ATOM    604  HD2 PRO A  37      25.666  13.661 -21.479  1.00 78.95           H  
ATOM    605  HD3 PRO A  37      27.455  13.713 -21.546  1.00 78.95           H  
ATOM    606  N   PRO A  38      25.651  15.405 -26.421  1.00 76.72           N  
ATOM    607  CA  PRO A  38      24.511  15.674 -27.285  1.00 76.72           C  
ATOM    608  HA  PRO A  38      23.887  16.456 -26.850  1.00 76.72           H  
ATOM    609  C   PRO A  38      23.691  14.390 -27.421  1.00 76.72           C  
ATOM    610  CB  PRO A  38      25.098  16.174 -28.611  1.00 76.72           C  
ATOM    611  HB2 PRO A  38      24.522  15.835 -29.472  1.00 76.72           H  
ATOM    612  HB3 PRO A  38      25.143  17.263 -28.595  1.00 76.72           H  
ATOM    613  O   PRO A  38      24.116  13.429 -28.060  1.00 76.72           O  
ATOM    614  CG  PRO A  38      26.520  15.612 -28.623  1.00 76.72           C  
ATOM    615  HG2 PRO A  38      26.507  14.599 -29.025  1.00 76.72           H  
ATOM    616  HG3 PRO A  38      27.200  16.241 -29.197  1.00 76.72           H  
ATOM    617  CD  PRO A  38      26.900  15.567 -27.146  1.00 76.72           C  
ATOM    618  HD2 PRO A  38      27.365  16.509 -26.855  1.00 76.72           H  
ATOM    619  HD3 PRO A  38      27.581  14.736 -26.965  1.00 76.72           H  
ATOM    620  N   MET A  39      22.533  14.353 -26.766  1.00 65.76           N  
ATOM    621  H   MET A  39      22.267  15.142 -26.195  1.00 65.76           H  
ATOM    622  CA  MET A  39      21.577  13.271 -26.948  1.00 65.76           C  
ATOM    623  HA  MET A  39      22.107  12.319 -26.952  1.00 65.76           H  
ATOM    624  C   MET A  39      20.935  13.481 -28.316  1.00 65.76           C  
ATOM    625  CB  MET A  39      20.536  13.238 -25.819  1.00 65.76           C  
ATOM    626  HB2 MET A  39      19.819  12.446 -26.035  1.00 65.76           H  
ATOM    627  HB3 MET A  39      20.000  14.186 -25.782  1.00 65.76           H  
ATOM    628  O   MET A  39      20.438  14.569 -28.603  1.00 65.76           O  
ATOM    629  CG  MET A  39      21.167  12.956 -24.451  1.00 65.76           C  
ATOM    630  HG2 MET A  39      21.821  13.790 -24.195  1.00 65.76           H  
ATOM    631  HG3 MET A  39      21.773  12.052 -24.510  1.00 65.76           H  
ATOM    632  SD  MET A  39      19.941  12.747 -23.130  1.00 65.76           S  
ATOM    633  CE  MET A  39      20.846  13.475 -21.745  1.00 65.76           C  
ATOM    634  HE1 MET A  39      21.072  14.519 -21.966  1.00 65.76           H  
ATOM    635  HE2 MET A  39      20.235  13.418 -20.844  1.00 65.76           H  
ATOM    636  HE3 MET A  39      21.774  12.925 -21.590  1.00 65.76           H  
ATOM    637  N   ALA A  40      20.973  12.455 -29.167  1.00 68.67           N  
ATOM    638  H   ALA A  40      21.449  11.606 -28.896  1.00 68.67           H  
ATOM    639  CA  ALA A  40      20.343  12.506 -30.486  1.00 68.67           C  
ATOM    640  HA  ALA A  40      20.759  13.342 -31.048  1.00 68.67           H  
ATOM    641  C   ALA A  40      18.823  12.729 -30.392  1.00 68.67           C  
ATOM    642  CB  ALA A  40      20.669  11.201 -31.222  1.00 68.67           C  
ATOM    643  HB1 ALA A  40      20.235  11.234 -32.221  1.00 68.67           H  
ATOM    644  HB2 ALA A  40      20.246  10.353 -30.685  1.00 68.67           H  
ATOM    645  HB3 ALA A  40      21.749  11.080 -31.309  1.00 68.67           H  
ATOM    646  O   ALA A  40      18.212  13.228 -31.331  1.00 68.67           O  
ATOM    647  N   GLU A  41      18.229  12.394 -29.248  1.00 66.19           N  
ATOM    648  H   GLU A  41      18.786  12.016 -28.495  1.00 66.19           H  
ATOM    649  CA  GLU A  41      16.803  12.501 -29.007  1.00 66.19           C  
ATOM    650  HA  GLU A  41      16.365  13.160 -29.757  1.00 66.19           H  
ATOM    651  C   GLU A  41      16.556  13.109 -27.627  1.00 66.19           C  
ATOM    652  CB  GLU A  41      16.188  11.111 -29.188  1.00 66.19           C  
ATOM    653  HB2 GLU A  41      16.426  10.486 -28.328  1.00 66.19           H  
ATOM    654  HB3 GLU A  41      16.632  10.664 -30.078  1.00 66.19           H  
ATOM    655  O   GLU A  41      17.189  12.741 -26.632  1.00 66.19           O  
ATOM    656  CG  GLU A  41      14.672  11.173 -29.393  1.00 66.19           C  
ATOM    657  HG2 GLU A  41      14.453  11.902 -30.173  1.00 66.19           H  
ATOM    658  HG3 GLU A  41      14.206  11.517 -28.470  1.00 66.19           H  
ATOM    659  CD  GLU A  41      14.075   9.815 -29.800  1.00 66.19           C  
ATOM    660  OE1 GLU A  41      12.834   9.769 -29.943  1.00 66.19           O  
ATOM    661  OE2 GLU A  41      14.848   8.845 -29.979  1.00 66.19           O  
ATOM    662  N   VAL A  42      15.662  14.097 -27.583  1.00 63.33           N  
ATOM    663  H   VAL A  42      15.137  14.299 -28.422  1.00 63.33           H  
ATOM    664  CA  VAL A  42      15.223  14.714 -26.332  1.00 63.33           C  
ATOM    665  HA  VAL A  42      16.115  15.031 -25.792  1.00 63.33           H  
ATOM    666  C   VAL A  42      14.476  13.671 -25.496  1.00 63.33           C  
ATOM    667  CB  VAL A  42      14.345  15.959 -26.576  1.00 63.33           C  
ATOM    668  HB  VAL A  42      13.932  16.275 -25.618  1.00 63.33           H  
ATOM    669  O   VAL A  42      13.681  12.918 -26.059  1.00 63.33           O  
ATOM    670  CG1 VAL A  42      15.202  17.113 -27.111  1.00 63.33           C  
ATOM    671 HG11 VAL A  42      15.628  16.849 -28.080  1.00 63.33           H  
ATOM    672 HG12 VAL A  42      16.012  17.326 -26.413  1.00 63.33           H  
ATOM    673 HG13 VAL A  42      14.588  18.007 -27.222  1.00 63.33           H  
ATOM    674  CG2 VAL A  42      13.180  15.731 -27.552  1.00 63.33           C  
ATOM    675 HG21 VAL A  42      12.579  16.638 -27.623  1.00 63.33           H  
ATOM    676 HG22 VAL A  42      13.546  15.473 -28.545  1.00 63.33           H  
ATOM    677 HG23 VAL A  42      12.538  14.928 -27.191  1.00 63.33           H  
ATOM    678  N   PRO A  43      14.670  13.614 -24.166  1.00 63.13           N  
ATOM    679  CA  PRO A  43      13.860  12.756 -23.315  1.00 63.13           C  
ATOM    680  HA  PRO A  43      13.991  11.720 -23.629  1.00 63.13           H  
ATOM    681  C   PRO A  43      12.394  13.166 -23.459  1.00 63.13           C  
ATOM    682  CB  PRO A  43      14.396  12.927 -21.887  1.00 63.13           C  
ATOM    683  HB2 PRO A  43      14.428  11.975 -21.357  1.00 63.13           H  
ATOM    684  HB3 PRO A  43      13.799  13.646 -21.326  1.00 63.13           H  
ATOM    685  O   PRO A  43      11.979  14.221 -22.974  1.00 63.13           O  
ATOM    686  CG  PRO A  43      15.797  13.501 -22.091  1.00 63.13           C  
ATOM    687  HG2 PRO A  43      16.105  14.127 -21.254  1.00 63.13           H  
ATOM    688  HG3 PRO A  43      16.505  12.685 -22.237  1.00 63.13           H  
ATOM    689  CD  PRO A  43      15.680  14.301 -23.384  1.00 63.13           C  
ATOM    690  HD2 PRO A  43      15.344  15.316 -23.168  1.00 63.13           H  
ATOM    691  HD3 PRO A  43      16.645  14.313 -23.890  1.00 63.13           H  
ATOM    692  N   MET A  44      11.616  12.355 -24.170  1.00 67.63           N  
ATOM    693  H   MET A  44      12.049  11.596 -24.678  1.00 67.63           H  
ATOM    694  CA  MET A  44      10.176  12.528 -24.262  1.00 67.63           C  
ATOM    695  HA  MET A  44       9.950  13.528 -24.631  1.00 67.63           H  
ATOM    696  C   MET A  44       9.615  12.386 -22.850  1.00 67.63           C  
ATOM    697  CB  MET A  44       9.585  11.495 -25.236  1.00 67.63           C  
ATOM    698  HB2 MET A  44      10.081  10.535 -25.092  1.00 67.63           H  
ATOM    699  HB3 MET A  44       8.524  11.359 -25.025  1.00 67.63           H  
ATOM    700  O   MET A  44       9.684  11.308 -22.252  1.00 67.63           O  
ATOM    701  CG  MET A  44       9.751  11.942 -26.696  1.00 67.63           C  
ATOM    702  HG2 MET A  44      10.731  12.403 -26.821  1.00 67.63           H  
ATOM    703  HG3 MET A  44       9.718  11.064 -27.341  1.00 67.63           H  
ATOM    704  SD  MET A  44       8.470  13.106 -27.247  1.00 67.63           S  
ATOM    705  CE  MET A  44       7.147  11.929 -27.652  1.00 67.63           C  
ATOM    706  HE1 MET A  44       7.325  11.513 -28.644  1.00 67.63           H  
ATOM    707  HE2 MET A  44       6.187  12.445 -27.643  1.00 67.63           H  
ATOM    708  HE3 MET A  44       7.126  11.120 -26.922  1.00 67.63           H  
ATOM    709  N   LEU A  45       9.074  13.483 -22.310  1.00 63.68           N  
ATOM    710  H   LEU A  45       9.144  14.349 -22.825  1.00 63.68           H  
ATOM    711  CA  LEU A  45       8.228  13.445 -21.124  1.00 63.68           C  
ATOM    712  HA  LEU A  45       8.781  12.973 -20.312  1.00 63.68           H  
ATOM    713  C   LEU A  45       7.032  12.573 -21.496  1.00 63.68           C  
ATOM    714  CB  LEU A  45       7.822  14.875 -20.713  1.00 63.68           C  
ATOM    715  HB2 LEU A  45       8.722  15.476 -20.582  1.00 63.68           H  
ATOM    716  HB3 LEU A  45       7.242  15.318 -21.522  1.00 63.68           H  
ATOM    717  O   LEU A  45       6.079  13.038 -22.115  1.00 63.68           O  
ATOM    718  CG  LEU A  45       6.991  14.929 -19.414  1.00 63.68           C  
ATOM    719  HG  LEU A  45       6.169  14.216 -19.471  1.00 63.68           H  
ATOM    720  CD1 LEU A  45       7.844  14.608 -18.183  1.00 63.68           C  
ATOM    721 HD11 LEU A  45       8.690  15.292 -18.120  1.00 63.68           H  
ATOM    722 HD12 LEU A  45       8.209  13.582 -18.236  1.00 63.68           H  
ATOM    723 HD13 LEU A  45       7.237  14.703 -17.283  1.00 63.68           H  
ATOM    724  CD2 LEU A  45       6.399  16.326 -19.227  1.00 63.68           C  
ATOM    725 HD21 LEU A  45       5.758  16.564 -20.076  1.00 63.68           H  
ATOM    726 HD22 LEU A  45       5.796  16.351 -18.319  1.00 63.68           H  
ATOM    727 HD23 LEU A  45       7.196  17.066 -19.156  1.00 63.68           H  
ATOM    728  N   SER A  46       7.138  11.280 -21.207  1.00 56.29           N  
ATOM    729  H   SER A  46       8.007  10.951 -20.811  1.00 56.29           H  
ATOM    730  CA  SER A  46       6.101  10.320 -21.533  1.00 56.29           C  
ATOM    731  HA  SER A  46       5.828  10.414 -22.584  1.00 56.29           H  
ATOM    732  C   SER A  46       4.908  10.691 -20.670  1.00 56.29           C  
ATOM    733  CB  SER A  46       6.599   8.891 -21.292  1.00 56.29           C  
ATOM    734  HB2 SER A  46       6.931   8.780 -20.260  1.00 56.29           H  
ATOM    735  HB3 SER A  46       5.791   8.184 -21.483  1.00 56.29           H  
ATOM    736  O   SER A  46       4.889  10.423 -19.472  1.00 56.29           O  
ATOM    737  OG  SER A  46       7.672   8.616 -22.174  1.00 56.29           O  
ATOM    738  HG  SER A  46       8.336   9.306 -22.113  1.00 56.29           H  
ATOM    739  N   THR A  47       3.907  11.337 -21.267  1.00 51.32           N  
ATOM    740  H   THR A  47       4.025  11.622 -22.228  1.00 51.32           H  
ATOM    741  CA  THR A  47       2.627  11.689 -20.634  1.00 51.32           C  
ATOM    742  HA  THR A  47       2.835  12.155 -19.670  1.00 51.32           H  
ATOM    743  C   THR A  47       1.780  10.448 -20.351  1.00 51.32           C  
ATOM    744  CB  THR A  47       1.846  12.697 -21.494  1.00 51.32           C  
ATOM    745  HB  THR A  47       0.839  12.828 -21.096  1.00 51.32           H  
ATOM    746  O   THR A  47       0.560  10.521 -20.277  1.00 51.32           O  
ATOM    747  CG2 THR A  47       2.522  14.066 -21.527  1.00 51.32           C  
ATOM    748 HG21 THR A  47       3.511  13.989 -21.981  1.00 51.32           H  
ATOM    749 HG22 THR A  47       1.916  14.756 -22.114  1.00 51.32           H  
ATOM    750 HG23 THR A  47       2.619  14.454 -20.513  1.00 51.32           H  
ATOM    751  OG1 THR A  47       1.770  12.234 -22.823  1.00 51.32           O  
ATOM    752  HG1 THR A  47       0.846  12.240 -23.084  1.00 51.32           H  
ATOM    753  N   GLN A  48       2.420   9.294 -20.160  1.00 50.51           N  
ATOM    754  H   GLN A  48       3.425   9.341 -20.072  1.00 50.51           H  
ATOM    755  CA  GLN A  48       1.821   7.973 -20.046  1.00 50.51           C  
ATOM    756  HA  GLN A  48       1.141   7.848 -20.889  1.00 50.51           H  
ATOM    757  C   GLN A  48       0.989   7.796 -18.769  1.00 50.51           C  
ATOM    758  CB  GLN A  48       2.955   6.950 -20.173  1.00 50.51           C  
ATOM    759  HB2 GLN A  48       3.680   7.324 -20.896  1.00 50.51           H  
ATOM    760  HB3 GLN A  48       3.461   6.833 -19.214  1.00 50.51           H  
ATOM    761  O   GLN A  48       0.283   6.805 -18.627  1.00 50.51           O  
ATOM    762  CG  GLN A  48       2.471   5.592 -20.679  1.00 50.51           C  
ATOM    763  HG2 GLN A  48       1.797   5.733 -21.524  1.00 50.51           H  
ATOM    764  HG3 GLN A  48       1.936   5.062 -19.891  1.00 50.51           H  
ATOM    765  CD  GLN A  48       3.661   4.759 -21.121  1.00 50.51           C  
ATOM    766  NE2 GLN A  48       3.767   4.471 -22.391  1.00 50.51           N  
ATOM    767 HE21 GLN A  48       4.535   3.873 -22.659  1.00 50.51           H  
ATOM    768 HE22 GLN A  48       3.015   4.665 -23.036  1.00 50.51           H  
ATOM    769  OE1 GLN A  48       4.535   4.397 -20.355  1.00 50.51           O  
ATOM    770  N   ASN A  49       0.980   8.793 -17.881  1.00 48.43           N  
ATOM    771  H   ASN A  49       1.651   9.539 -17.994  1.00 48.43           H  
ATOM    772  CA  ASN A  49       0.016   8.863 -16.785  1.00 48.43           C  
ATOM    773  HA  ASN A  49      -0.168   7.852 -16.421  1.00 48.43           H  
ATOM    774  C   ASN A  49      -1.351   9.405 -17.236  1.00 48.43           C  
ATOM    775  CB  ASN A  49       0.610   9.673 -15.624  1.00 48.43           C  
ATOM    776  HB2 ASN A  49      -0.174   9.839 -14.885  1.00 48.43           H  
ATOM    777  HB3 ASN A  49       0.963  10.643 -15.974  1.00 48.43           H  
ATOM    778  O   ASN A  49      -2.309   9.356 -16.475  1.00 48.43           O  
ATOM    779  CG  ASN A  49       1.758   8.950 -14.938  1.00 48.43           C  
ATOM    780  ND2 ASN A  49       1.884   9.084 -13.640  1.00 48.43           N  
ATOM    781 HD21 ASN A  49       1.189   9.578 -13.098  1.00 48.43           H  
ATOM    782 HD22 ASN A  49       2.625   8.543 -13.218  1.00 48.43           H  
ATOM    783  OD1 ASN A  49       2.567   8.274 -15.544  1.00 48.43           O  
ATOM    784  N   SER A  50      -1.474   9.927 -18.455  1.00 43.73           N  
ATOM    785  H   SER A  50      -0.670   9.930 -19.067  1.00 43.73           H  
ATOM    786  CA  SER A  50      -2.726  10.442 -18.999  1.00 43.73           C  
ATOM    787  HA  SER A  50      -3.500  10.425 -18.231  1.00 43.73           H  
ATOM    788  C   SER A  50      -3.211   9.545 -20.128  1.00 43.73           C  
ATOM    789  CB  SER A  50      -2.573  11.907 -19.404  1.00 43.73           C  
ATOM    790  HB2 SER A  50      -1.780  12.002 -20.146  1.00 43.73           H  
ATOM    791  HB3 SER A  50      -3.508  12.274 -19.827  1.00 43.73           H  
ATOM    792  O   SER A  50      -3.052   9.843 -21.303  1.00 43.73           O  
ATOM    793  OG  SER A  50      -2.244  12.656 -18.248  1.00 43.73           O  
ATOM    794  HG  SER A  50      -1.759  12.071 -17.662  1.00 43.73           H  
ATOM    795  N   MET A  51      -3.877   8.470 -19.712  1.00 43.43           N  
ATOM    796  H   MET A  51      -3.832   8.277 -18.721  1.00 43.43           H  
ATOM    797  CA  MET A  51      -4.927   7.794 -20.473  1.00 43.43           C  
ATOM    798  HA  MET A  51      -5.393   7.088 -19.785  1.00 43.43           H  
ATOM    799  C   MET A  51      -4.447   6.970 -21.676  1.00 43.43           C  
ATOM    800  CB  MET A  51      -6.039   8.796 -20.850  1.00 43.43           C  
ATOM    801  HB2 MET A  51      -5.691   9.450 -21.650  1.00 43.43           H  
ATOM    802  HB3 MET A  51      -6.899   8.239 -21.222  1.00 43.43           H  
ATOM    803  O   MET A  51      -4.367   7.439 -22.805  1.00 43.43           O  
ATOM    804  CG  MET A  51      -6.485   9.670 -19.668  1.00 43.43           C  
ATOM    805  HG2 MET A  51      -5.645  10.276 -19.330  1.00 43.43           H  
ATOM    806  HG3 MET A  51      -6.790   9.029 -18.841  1.00 43.43           H  
ATOM    807  SD  MET A  51      -7.823  10.823 -20.055  1.00 43.43           S  
ATOM    808  CE  MET A  51      -9.199   9.956 -19.263  1.00 43.43           C  
ATOM    809  HE1 MET A  51     -10.118  10.523 -19.411  1.00 43.43           H  
ATOM    810  HE2 MET A  51      -9.312   8.966 -19.706  1.00 43.43           H  
ATOM    811  HE3 MET A  51      -9.005   9.858 -18.195  1.00 43.43           H  
ATOM    812  N   GLY A  52      -4.272   5.674 -21.429  1.00 41.61           N  
ATOM    813  H   GLY A  52      -4.287   5.366 -20.467  1.00 41.61           H  
ATOM    814  CA  GLY A  52      -4.345   4.664 -22.477  1.00 41.61           C  
ATOM    815  HA2 GLY A  52      -4.933   3.822 -22.111  1.00 41.61           H  
ATOM    816  HA3 GLY A  52      -4.867   5.067 -23.345  1.00 41.61           H  
ATOM    817  C   GLY A  52      -2.992   4.162 -22.962  1.00 41.61           C  
ATOM    818  O   GLY A  52      -2.232   4.859 -23.622  1.00 41.61           O  
ATOM    819  N   SER A  53      -2.775   2.871 -22.725  1.00 40.28           N  
ATOM    820  H   SER A  53      -3.474   2.399 -22.168  1.00 40.28           H  
ATOM    821  CA  SER A  53      -2.029   2.016 -23.650  1.00 40.28           C  
ATOM    822  HA  SER A  53      -2.199   0.991 -23.323  1.00 40.28           H  
ATOM    823  C   SER A  53      -0.504   2.189 -23.686  1.00 40.28           C  
ATOM    824  CB  SER A  53      -2.649   2.110 -25.057  1.00 40.28           C  
ATOM    825  HB2 SER A  53      -2.286   1.284 -25.670  1.00 40.28           H  
ATOM    826  HB3 SER A  53      -2.344   3.045 -25.526  1.00 40.28           H  
ATOM    827  O   SER A  53       0.061   2.499 -24.724  1.00 40.28           O  
ATOM    828  OG  SER A  53      -4.068   2.073 -24.995  1.00 40.28           O  
ATOM    829  HG  SER A  53      -4.407   2.383 -25.838  1.00 40.28           H  
ATOM    830  N   SER A  54       0.185   1.850 -22.592  1.00 44.19           N  
ATOM    831  H   SER A  54      -0.310   1.956 -21.718  1.00 44.19           H  
ATOM    832  CA  SER A  54       1.142   0.724 -22.631  1.00 44.19           C  
ATOM    833  HA  SER A  54       0.600  -0.143 -23.009  1.00 44.19           H  
ATOM    834  C   SER A  54       1.624   0.379 -21.218  1.00 44.19           C  
ATOM    835  CB  SER A  54       2.338   0.908 -23.583  1.00 44.19           C  
ATOM    836  HB2 SER A  54       1.999   1.100 -24.601  1.00 44.19           H  
ATOM    837  HB3 SER A  54       2.904  -0.023 -23.600  1.00 44.19           H  
ATOM    838  O   SER A  54       2.605   0.918 -20.704  1.00 44.19           O  
ATOM    839  OG  SER A  54       3.198   1.932 -23.173  1.00 44.19           O  
ATOM    840  HG  SER A  54       3.244   1.909 -22.214  1.00 44.19           H  
ATOM    841  N   ALA A  55       0.902  -0.546 -20.598  1.00 52.56           N  
ATOM    842  H   ALA A  55       0.103  -0.925 -21.086  1.00 52.56           H  
ATOM    843  CA  ALA A  55       1.177  -1.153 -19.305  1.00 52.56           C  
ATOM    844  HA  ALA A  55       1.318  -0.368 -18.562  1.00 52.56           H  
ATOM    845  C   ALA A  55       2.442  -2.042 -19.306  1.00 52.56           C  
ATOM    846  CB  ALA A  55      -0.089  -1.951 -18.948  1.00 52.56           C  
ATOM    847  HB1 ALA A  55       0.030  -2.391 -17.958  1.00 52.56           H  
ATOM    848  HB2 ALA A  55      -0.959  -1.295 -18.928  1.00 52.56           H  
ATOM    849  HB3 ALA A  55      -0.251  -2.755 -19.666  1.00 52.56           H  
ATOM    850  O   ALA A  55       2.332  -3.243 -19.099  1.00 52.56           O  
ATOM    851  N   SER A  56       3.647  -1.510 -19.564  1.00 47.02           N  
ATOM    852  H   SER A  56       3.707  -0.532 -19.810  1.00 47.02           H  
ATOM    853  CA  SER A  56       4.840  -2.382 -19.572  1.00 47.02           C  
ATOM    854  HA  SER A  56       4.615  -3.277 -18.992  1.00 47.02           H  
ATOM    855  C   SER A  56       6.122  -1.864 -18.921  1.00 47.02           C  
ATOM    856  CB  SER A  56       5.125  -2.875 -20.995  1.00 47.02           C  
ATOM    857  HB2 SER A  56       5.491  -2.046 -21.600  1.00 47.02           H  
ATOM    858  HB3 SER A  56       4.208  -3.260 -21.441  1.00 47.02           H  
ATOM    859  O   SER A  56       6.974  -2.699 -18.639  1.00 47.02           O  
ATOM    860  OG  SER A  56       6.090  -3.909 -20.975  1.00 47.02           O  
ATOM    861  HG  SER A  56       6.632  -3.803 -20.190  1.00 47.02           H  
ATOM    862  N   ALA A  57       6.319  -0.569 -18.650  1.00 49.03           N  
ATOM    863  H   ALA A  57       5.626   0.114 -18.919  1.00 49.03           H  
ATOM    864  CA  ALA A  57       7.660  -0.110 -18.239  1.00 49.03           C  
ATOM    865  HA  ALA A  57       8.378  -0.926 -18.327  1.00 49.03           H  
ATOM    866  C   ALA A  57       7.796   0.355 -16.779  1.00 49.03           C  
ATOM    867  CB  ALA A  57       8.135   0.939 -19.242  1.00 49.03           C  
ATOM    868  HB1 ALA A  57       7.487   1.815 -19.203  1.00 49.03           H  
ATOM    869  HB2 ALA A  57       9.153   1.244 -18.997  1.00 49.03           H  
ATOM    870  HB3 ALA A  57       8.125   0.525 -20.250  1.00 49.03           H  
ATOM    871  O   ALA A  57       8.902   0.354 -16.246  1.00 49.03           O  
ATOM    872  N   SER A  58       6.712   0.741 -16.104  1.00 50.27           N  
ATOM    873  H   SER A  58       5.834   0.811 -16.600  1.00 50.27           H  
ATOM    874  CA  SER A  58       6.800   1.289 -14.734  1.00 50.27           C  
ATOM    875  HA  SER A  58       7.752   0.998 -14.290  1.00 50.27           H  
ATOM    876  C   SER A  58       5.752   0.737 -13.772  1.00 50.27           C  
ATOM    877  CB  SER A  58       6.775   2.820 -14.767  1.00 50.27           C  
ATOM    878  HB2 SER A  58       5.795   3.169 -15.092  1.00 50.27           H  
ATOM    879  HB3 SER A  58       6.977   3.209 -13.769  1.00 50.27           H  
ATOM    880  O   SER A  58       5.685   1.178 -12.628  1.00 50.27           O  
ATOM    881  OG  SER A  58       7.765   3.292 -15.664  1.00 50.27           O  
ATOM    882  HG  SER A  58       8.518   2.699 -15.623  1.00 50.27           H  
ATOM    883  N   ALA A  59       4.970  -0.253 -14.217  1.00 56.51           N  
ATOM    884  H   ALA A  59       5.101  -0.606 -15.153  1.00 56.51           H  
ATOM    885  CA  ALA A  59       3.956  -0.891 -13.389  1.00 56.51           C  
ATOM    886  HA  ALA A  59       3.289  -0.124 -12.995  1.00 56.51           H  
ATOM    887  C   ALA A  59       4.570  -1.611 -12.180  1.00 56.51           C  
ATOM    888  CB  ALA A  59       3.121  -1.838 -14.259  1.00 56.51           C  
ATOM    889  HB1 ALA A  59       3.746  -2.633 -14.666  1.00 56.51           H  
ATOM    890  HB2 ALA A  59       2.644  -1.287 -15.070  1.00 56.51           H  
ATOM    891  HB3 ALA A  59       2.346  -2.298 -13.647  1.00 56.51           H  
ATOM    892  O   ALA A  59       3.963  -1.582 -11.128  1.00 56.51           O  
ATOM    893  N   SER A  60       5.797  -2.147 -12.255  1.00 64.91           N  
ATOM    894  H   SER A  60       6.290  -2.104 -13.135  1.00 64.91           H  
ATOM    895  CA  SER A  60       6.286  -3.080 -11.226  1.00 64.91           C  
ATOM    896  HA  SER A  60       5.635  -3.954 -11.257  1.00 64.91           H  
ATOM    897  C   SER A  60       6.216  -2.552  -9.788  1.00 64.91           C  
ATOM    898  CB  SER A  60       7.707  -3.563 -11.532  1.00 64.91           C  
ATOM    899  HB2 SER A  60       7.740  -3.968 -12.543  1.00 64.91           H  
ATOM    900  HB3 SER A  60       7.960  -4.360 -10.833  1.00 64.91           H  
ATOM    901  O   SER A  60       5.706  -3.247  -8.920  1.00 64.91           O  
ATOM    902  OG  SER A  60       8.660  -2.521 -11.403  1.00 64.91           O  
ATOM    903  HG  SER A  60       9.534  -2.896 -11.533  1.00 64.91           H  
ATOM    904  N   SER A  61       6.683  -1.331  -9.502  1.00 80.45           N  
ATOM    905  H   SER A  61       7.102  -0.792 -10.246  1.00 80.45           H  
ATOM    906  CA  SER A  61       6.657  -0.820  -8.122  1.00 80.45           C  
ATOM    907  HA  SER A  61       6.971  -1.620  -7.452  1.00 80.45           H  
ATOM    908  C   SER A  61       5.267  -0.384  -7.670  1.00 80.45           C  
ATOM    909  CB  SER A  61       7.629   0.341  -7.928  1.00 80.45           C  
ATOM    910  HB2 SER A  61       8.615   0.062  -8.298  1.00 80.45           H  
ATOM    911  HB3 SER A  61       7.273   1.214  -8.474  1.00 80.45           H  
ATOM    912  O   SER A  61       4.956  -0.528  -6.490  1.00 80.45           O  
ATOM    913  OG  SER A  61       7.724   0.646  -6.549  1.00 80.45           O  
ATOM    914  HG  SER A  61       6.861   0.519  -6.147  1.00 80.45           H  
ATOM    915  N   LEU A  62       4.466   0.187  -8.572  1.00 85.86           N  
ATOM    916  H   LEU A  62       4.731   0.160  -9.547  1.00 85.86           H  
ATOM    917  CA  LEU A  62       3.127   0.668  -8.240  1.00 85.86           C  
ATOM    918  HA  LEU A  62       3.170   1.171  -7.274  1.00 85.86           H  
ATOM    919  C   LEU A  62       2.160  -0.509  -8.090  1.00 85.86           C  
ATOM    920  CB  LEU A  62       2.672   1.679  -9.305  1.00 85.86           C  
ATOM    921  HB2 LEU A  62       3.401   2.488  -9.357  1.00 85.86           H  
ATOM    922  HB3 LEU A  62       2.648   1.177 -10.272  1.00 85.86           H  
ATOM    923  O   LEU A  62       1.465  -0.588  -7.091  1.00 85.86           O  
ATOM    924  CG  LEU A  62       1.278   2.281  -9.034  1.00 85.86           C  
ATOM    925  HG  LEU A  62       0.536   1.484  -8.991  1.00 85.86           H  
ATOM    926  CD1 LEU A  62       1.236   3.082  -7.728  1.00 85.86           C  
ATOM    927 HD11 LEU A  62       1.367   2.409  -6.880  1.00 85.86           H  
ATOM    928 HD12 LEU A  62       2.007   3.852  -7.721  1.00 85.86           H  
ATOM    929 HD13 LEU A  62       0.252   3.540  -7.627  1.00 85.86           H  
ATOM    930  CD2 LEU A  62       0.914   3.223 -10.182  1.00 85.86           C  
ATOM    931 HD21 LEU A  62       0.920   2.665 -11.118  1.00 85.86           H  
ATOM    932 HD22 LEU A  62       1.615   4.055 -10.234  1.00 85.86           H  
ATOM    933 HD23 LEU A  62      -0.098   3.594 -10.021  1.00 85.86           H  
ATOM    934  N   GLU A  63       2.218  -1.468  -9.009  1.00 84.66           N  
ATOM    935  H   GLU A  63       2.829  -1.333  -9.801  1.00 84.66           H  
ATOM    936  CA  GLU A  63       1.449  -2.714  -9.002  1.00 84.66           C  
ATOM    937  HA  GLU A  63       0.383  -2.487  -9.019  1.00 84.66           H  
ATOM    938  C   GLU A  63       1.750  -3.554  -7.753  1.00 84.66           C  
ATOM    939  CB  GLU A  63       1.826  -3.483 -10.280  1.00 84.66           C  
ATOM    940  HB2 GLU A  63       1.654  -2.828 -11.133  1.00 84.66           H  
ATOM    941  HB3 GLU A  63       2.886  -3.729 -10.228  1.00 84.66           H  
ATOM    942  O   GLU A  63       0.839  -4.086  -7.127  1.00 84.66           O  
ATOM    943  CG  GLU A  63       1.048  -4.780 -10.523  1.00 84.66           C  
ATOM    944  HG2 GLU A  63       1.194  -5.446  -9.673  1.00 84.66           H  
ATOM    945  HG3 GLU A  63      -0.014  -4.543 -10.595  1.00 84.66           H  
ATOM    946  CD  GLU A  63       1.502  -5.507 -11.806  1.00 84.66           C  
ATOM    947  OE1 GLU A  63       0.897  -6.560 -12.112  1.00 84.66           O  
ATOM    948  OE2 GLU A  63       2.472  -5.050 -12.464  1.00 84.66           O  
ATOM    949  N   MET A  64       3.019  -3.634  -7.324  1.00 89.70           N  
ATOM    950  H   MET A  64       3.748  -3.229  -7.893  1.00 89.70           H  
ATOM    951  CA  MET A  64       3.366  -4.279  -6.049  1.00 89.70           C  
ATOM    952  HA  MET A  64       2.977  -5.296  -6.045  1.00 89.70           H  
ATOM    953  C   MET A  64       2.744  -3.561  -4.849  1.00 89.70           C  
ATOM    954  CB  MET A  64       4.887  -4.319  -5.853  1.00 89.70           C  
ATOM    955  HB2 MET A  64       5.309  -3.348  -6.112  1.00 89.70           H  
ATOM    956  HB3 MET A  64       5.099  -4.512  -4.801  1.00 89.70           H  
ATOM    957  O   MET A  64       2.305  -4.218  -3.909  1.00 89.70           O  
ATOM    958  CG  MET A  64       5.566  -5.426  -6.665  1.00 89.70           C  
ATOM    959  HG2 MET A  64       5.068  -6.367  -6.429  1.00 89.70           H  
ATOM    960  HG3 MET A  64       5.421  -5.251  -7.731  1.00 89.70           H  
ATOM    961  SD  MET A  64       7.340  -5.651  -6.320  1.00 89.70           S  
ATOM    962  CE  MET A  64       8.012  -3.996  -6.631  1.00 89.70           C  
ATOM    963  HE1 MET A  64       7.825  -3.717  -7.667  1.00 89.70           H  
ATOM    964  HE2 MET A  64       9.088  -4.007  -6.454  1.00 89.70           H  
ATOM    965  HE3 MET A  64       7.551  -3.273  -5.957  1.00 89.70           H  
ATOM    966  N   TRP A  65       2.721  -2.228  -4.868  1.00 91.44           N  
ATOM    967  H   TRP A  65       3.033  -1.746  -5.699  1.00 91.44           H  
ATOM    968  CA  TRP A  65       2.141  -1.434  -3.788  1.00 91.44           C  
ATOM    969  HA  TRP A  65       2.505  -1.817  -2.834  1.00 91.44           H  
ATOM    970  C   TRP A  65       0.613  -1.547  -3.751  1.00 91.44           C  
ATOM    971  CB  TRP A  65       2.603   0.017  -3.937  1.00 91.44           C  
ATOM    972  HB2 TRP A  65       2.209   0.434  -4.864  1.00 91.44           H  
ATOM    973  HB3 TRP A  65       3.691   0.035  -4.002  1.00 91.44           H  
ATOM    974  O   TRP A  65       0.038  -1.688  -2.676  1.00 91.44           O  
ATOM    975  CG  TRP A  65       2.187   0.902  -2.811  1.00 91.44           C  
ATOM    976  CD1 TRP A  65       2.793   0.963  -1.606  1.00 91.44           C  
ATOM    977  HD1 TRP A  65       3.649   0.368  -1.323  1.00 91.44           H  
ATOM    978  CD2 TRP A  65       1.033   1.792  -2.730  1.00 91.44           C  
ATOM    979  CE2 TRP A  65       1.021   2.387  -1.433  1.00 91.44           C  
ATOM    980  CE3 TRP A  65      -0.017   2.138  -3.608  1.00 91.44           C  
ATOM    981  HE3 TRP A  65      -0.061   1.677  -4.583  1.00 91.44           H  
ATOM    982  NE1 TRP A  65       2.115   1.847  -0.792  1.00 91.44           N  
ATOM    983  HE1 TRP A  65       2.349   1.992   0.180  1.00 91.44           H  
ATOM    984  CH2 TRP A  65      -0.997   3.625  -1.932  1.00 91.44           C  
ATOM    985  HH2 TRP A  65      -1.783   4.305  -1.639  1.00 91.44           H  
ATOM    986  CZ2 TRP A  65       0.030   3.295  -1.030  1.00 91.44           C  
ATOM    987  HZ2 TRP A  65       0.045   3.717  -0.036  1.00 91.44           H  
ATOM    988  CZ3 TRP A  65      -1.019   3.045  -3.213  1.00 91.44           C  
ATOM    989  HZ3 TRP A  65      -1.823   3.275  -3.897  1.00 91.44           H  
ATOM    990  N   GLU A  66      -0.036  -1.546  -4.915  1.00 92.98           N  
ATOM    991  H   GLU A  66       0.494  -1.392  -5.760  1.00 92.98           H  
ATOM    992  CA  GLU A  66      -1.475  -1.780  -5.064  1.00 92.98           C  
ATOM    993  HA  GLU A  66      -2.030  -1.062  -4.460  1.00 92.98           H  
ATOM    994  C   GLU A  66      -1.853  -3.174  -4.555  1.00 92.98           C  
ATOM    995  CB  GLU A  66      -1.874  -1.600  -6.540  1.00 92.98           C  
ATOM    996  HB2 GLU A  66      -1.191  -2.177  -7.162  1.00 92.98           H  
ATOM    997  HB3 GLU A  66      -2.884  -1.981  -6.688  1.00 92.98           H  
ATOM    998  O   GLU A  66      -2.770  -3.309  -3.748  1.00 92.98           O  
ATOM    999  CG  GLU A  66      -1.848  -0.117  -6.955  1.00 92.98           C  
ATOM   1000  HG2 GLU A  66      -0.898   0.331  -6.664  1.00 92.98           H  
ATOM   1001  HG3 GLU A  66      -2.626   0.402  -6.395  1.00 92.98           H  
ATOM   1002  CD  GLU A  66      -2.058   0.123  -8.461  1.00 92.98           C  
ATOM   1003  OE1 GLU A  66      -2.448   1.266  -8.803  1.00 92.98           O  
ATOM   1004  OE2 GLU A  66      -1.766  -0.783  -9.275  1.00 92.98           O  
ATOM   1005  N   LYS A  67      -1.076  -4.198  -4.922  1.00 92.62           N  
ATOM   1006  H   LYS A  67      -0.366  -4.027  -5.619  1.00 92.62           H  
ATOM   1007  CA  LYS A  67      -1.267  -5.561  -4.424  1.00 92.62           C  
ATOM   1008  HA  LYS A  67      -2.294  -5.857  -4.639  1.00 92.62           H  
ATOM   1009  C   LYS A  67      -1.099  -5.672  -2.902  1.00 92.62           C  
ATOM   1010  CB  LYS A  67      -0.313  -6.486  -5.185  1.00 92.62           C  
ATOM   1011  HB2 LYS A  67       0.716  -6.170  -5.014  1.00 92.62           H  
ATOM   1012  HB3 LYS A  67      -0.530  -6.419  -6.251  1.00 92.62           H  
ATOM   1013  O   LYS A  67      -1.931  -6.300  -2.252  1.00 92.62           O  
ATOM   1014  CG  LYS A  67      -0.486  -7.932  -4.721  1.00 92.62           C  
ATOM   1015  HG2 LYS A  67      -1.524  -8.235  -4.857  1.00 92.62           H  
ATOM   1016  HG3 LYS A  67      -0.229  -8.010  -3.664  1.00 92.62           H  
ATOM   1017  CD  LYS A  67       0.424  -8.867  -5.506  1.00 92.62           C  
ATOM   1018  HD2 LYS A  67       1.456  -8.521  -5.437  1.00 92.62           H  
ATOM   1019  HD3 LYS A  67       0.105  -8.882  -6.548  1.00 92.62           H  
ATOM   1020  CE  LYS A  67       0.284 -10.246  -4.869  1.00 92.62           C  
ATOM   1021  HE2 LYS A  67      -0.778 -10.481  -4.792  1.00 92.62           H  
ATOM   1022  HE3 LYS A  67       0.680 -10.203  -3.854  1.00 92.62           H  
ATOM   1023  NZ  LYS A  67       0.981 -11.271  -5.672  1.00 92.62           N  
ATOM   1024  HZ1 LYS A  67       1.961 -11.037  -5.731  1.00 92.62           H  
ATOM   1025  HZ2 LYS A  67       0.875 -12.173  -5.228  1.00 92.62           H  
ATOM   1026  HZ3 LYS A  67       0.585 -11.295  -6.601  1.00 92.62           H  
ATOM   1027  N   ASP A  68      -0.045  -5.081  -2.331  1.00 93.99           N  
ATOM   1028  H   ASP A  68       0.616  -4.600  -2.923  1.00 93.99           H  
ATOM   1029  CA  ASP A  68       0.170  -5.059  -0.871  1.00 93.99           C  
ATOM   1030  HA  ASP A  68       0.225  -6.080  -0.496  1.00 93.99           H  
ATOM   1031  C   ASP A  68      -0.990  -4.359  -0.148  1.00 93.99           C  
ATOM   1032  CB  ASP A  68       1.498  -4.348  -0.548  1.00 93.99           C  
ATOM   1033  HB2 ASP A  68       2.313  -4.888  -1.029  1.00 93.99           H  
ATOM   1034  HB3 ASP A  68       1.478  -3.340  -0.964  1.00 93.99           H  
ATOM   1035  O   ASP A  68      -1.478  -4.829   0.880  1.00 93.99           O  
ATOM   1036  CG  ASP A  68       1.780  -4.264   0.963  1.00 93.99           C  
ATOM   1037  OD1 ASP A  68       2.179  -5.298   1.537  1.00 93.99           O  
ATOM   1038  OD2 ASP A  68       1.644  -3.157   1.551  1.00 93.99           O  
ATOM   1039  N   LEU A  69      -1.483  -3.254  -0.712  1.00 95.48           N  
ATOM   1040  H   LEU A  69      -1.049  -2.910  -1.556  1.00 95.48           H  
ATOM   1041  CA  LEU A  69      -2.622  -2.525  -0.169  1.00 95.48           C  
ATOM   1042  HA  LEU A  69      -2.395  -2.286   0.870  1.00 95.48           H  
ATOM   1043  C   LEU A  69      -3.901  -3.373  -0.176  1.00 95.48           C  
ATOM   1044  CB  LEU A  69      -2.786  -1.219  -0.963  1.00 95.48           C  
ATOM   1045  HB2 LEU A  69      -2.948  -1.465  -2.013  1.00 95.48           H  
ATOM   1046  HB3 LEU A  69      -1.860  -0.648  -0.897  1.00 95.48           H  
ATOM   1047  O   LEU A  69      -4.593  -3.428   0.841  1.00 95.48           O  
ATOM   1048  CG  LEU A  69      -3.954  -0.341  -0.491  1.00 95.48           C  
ATOM   1049  HG  LEU A  69      -4.889  -0.898  -0.549  1.00 95.48           H  
ATOM   1050  CD1 LEU A  69      -3.757   0.150   0.947  1.00 95.48           C  
ATOM   1051 HD11 LEU A  69      -2.797   0.660   1.035  1.00 95.48           H  
ATOM   1052 HD12 LEU A  69      -4.565   0.831   1.212  1.00 95.48           H  
ATOM   1053 HD13 LEU A  69      -3.790  -0.700   1.629  1.00 95.48           H  
ATOM   1054  CD2 LEU A  69      -4.075   0.879  -1.404  1.00 95.48           C  
ATOM   1055 HD21 LEU A  69      -4.248   0.543  -2.426  1.00 95.48           H  
ATOM   1056 HD22 LEU A  69      -3.154   1.461  -1.376  1.00 95.48           H  
ATOM   1057 HD23 LEU A  69      -4.918   1.495  -1.092  1.00 95.48           H  
ATOM   1058  N   GLU A  70      -4.206  -4.044  -1.288  1.00 96.66           N  
ATOM   1059  H   GLU A  70      -3.609  -3.936  -2.095  1.00 96.66           H  
ATOM   1060  CA  GLU A  70      -5.360  -4.942  -1.403  1.00 96.66           C  
ATOM   1061  HA  GLU A  70      -6.276  -4.390  -1.194  1.00 96.66           H  
ATOM   1062  C   GLU A  70      -5.287  -6.097  -0.396  1.00 96.66           C  
ATOM   1063  CB  GLU A  70      -5.444  -5.512  -2.827  1.00 96.66           C  
ATOM   1064  HB2 GLU A  70      -4.462  -5.879  -3.125  1.00 96.66           H  
ATOM   1065  HB3 GLU A  70      -6.136  -6.354  -2.821  1.00 96.66           H  
ATOM   1066  O   GLU A  70      -6.271  -6.396   0.282  1.00 96.66           O  
ATOM   1067  CG  GLU A  70      -5.950  -4.489  -3.855  1.00 96.66           C  
ATOM   1068  HG2 GLU A  70      -5.333  -3.591  -3.812  1.00 96.66           H  
ATOM   1069  HG3 GLU A  70      -6.964  -4.201  -3.577  1.00 96.66           H  
ATOM   1070  CD  GLU A  70      -5.958  -5.038  -5.293  1.00 96.66           C  
ATOM   1071  OE1 GLU A  70      -6.321  -4.253  -6.198  1.00 96.66           O  
ATOM   1072  OE2 GLU A  70      -5.668  -6.244  -5.485  1.00 96.66           O  
ATOM   1073  N   GLU A  71      -4.119  -6.724  -0.243  1.00 95.61           N  
ATOM   1074  H   GLU A  71      -3.346  -6.447  -0.832  1.00 95.61           H  
ATOM   1075  CA  GLU A  71      -3.901  -7.797   0.731  1.00 95.61           C  
ATOM   1076  HA  GLU A  71      -4.614  -8.598   0.538  1.00 95.61           H  
ATOM   1077  C   GLU A  71      -4.140  -7.312   2.168  1.00 95.61           C  
ATOM   1078  CB  GLU A  71      -2.484  -8.362   0.537  1.00 95.61           C  
ATOM   1079  HB2 GLU A  71      -1.746  -7.587   0.747  1.00 95.61           H  
ATOM   1080  HB3 GLU A  71      -2.386  -8.665  -0.505  1.00 95.61           H  
ATOM   1081  O   GLU A  71      -4.847  -7.958   2.946  1.00 95.61           O  
ATOM   1082  CG  GLU A  71      -2.212  -9.580   1.434  1.00 95.61           C  
ATOM   1083  HG2 GLU A  71      -2.220  -9.258   2.475  1.00 95.61           H  
ATOM   1084  HG3 GLU A  71      -3.023 -10.295   1.298  1.00 95.61           H  
ATOM   1085  CD  GLU A  71      -0.876 -10.289   1.137  1.00 95.61           C  
ATOM   1086  OE1 GLU A  71      -0.546 -11.222   1.906  1.00 95.61           O  
ATOM   1087  OE2 GLU A  71      -0.216  -9.966   0.121  1.00 95.61           O  
ATOM   1088  N   ARG A  72      -3.627  -6.125   2.507  1.00 96.00           N  
ATOM   1089  H   ARG A  72      -3.056  -5.653   1.821  1.00 96.00           H  
ATOM   1090  CA  ARG A  72      -3.809  -5.519   3.831  1.00 96.00           C  
ATOM   1091  HA  ARG A  72      -3.525  -6.249   4.589  1.00 96.00           H  
ATOM   1092  C   ARG A  72      -5.261  -5.159   4.120  1.00 96.00           C  
ATOM   1093  CB  ARG A  72      -2.911  -4.288   3.947  1.00 96.00           C  
ATOM   1094  HB2 ARG A  72      -3.047  -3.655   3.071  1.00 96.00           H  
ATOM   1095  HB3 ARG A  72      -3.204  -3.724   4.833  1.00 96.00           H  
ATOM   1096  O   ARG A  72      -5.718  -5.397   5.235  1.00 96.00           O  
ATOM   1097  CG  ARG A  72      -1.434  -4.694   4.076  1.00 96.00           C  
ATOM   1098  HG2 ARG A  72      -1.276  -5.198   5.029  1.00 96.00           H  
ATOM   1099  HG3 ARG A  72      -1.154  -5.387   3.282  1.00 96.00           H  
ATOM   1100  CD  ARG A  72      -0.532  -3.466   3.992  1.00 96.00           C  
ATOM   1101  HD2 ARG A  72       0.506  -3.799   4.009  1.00 96.00           H  
ATOM   1102  HD3 ARG A  72      -0.708  -2.974   3.035  1.00 96.00           H  
ATOM   1103  NE  ARG A  72      -0.792  -2.548   5.120  1.00 96.00           N  
ATOM   1104  HE  ARG A  72      -1.389  -2.905   5.852  1.00 96.00           H  
ATOM   1105  NH1 ARG A  72       0.448  -0.826   4.300  1.00 96.00           N  
ATOM   1106 HH11 ARG A  72       0.814   0.115   4.336  1.00 96.00           H  
ATOM   1107 HH12 ARG A  72       0.693  -1.436   3.534  1.00 96.00           H  
ATOM   1108  NH2 ARG A  72      -0.659  -0.581   6.245  1.00 96.00           N  
ATOM   1109 HH21 ARG A  72      -0.329   0.372   6.296  1.00 96.00           H  
ATOM   1110 HH22 ARG A  72      -1.287  -0.959   6.940  1.00 96.00           H  
ATOM   1111  CZ  ARG A  72      -0.334  -1.321   5.218  1.00 96.00           C  
ATOM   1112  N   LEU A  73      -5.989  -4.606   3.150  1.00 95.87           N  
ATOM   1113  H   LEU A  73      -5.547  -4.442   2.257  1.00 95.87           H  
ATOM   1114  CA  LEU A  73      -7.413  -4.293   3.309  1.00 95.87           C  
ATOM   1115  HA  LEU A  73      -7.552  -3.700   4.213  1.00 95.87           H  
ATOM   1116  C   LEU A  73      -8.243  -5.563   3.514  1.00 95.87           C  
ATOM   1117  CB  LEU A  73      -7.913  -3.495   2.094  1.00 95.87           C  
ATOM   1118  HB2 LEU A  73      -9.003  -3.479   2.113  1.00 95.87           H  
ATOM   1119  HB3 LEU A  73      -7.608  -4.014   1.186  1.00 95.87           H  
ATOM   1120  O   LEU A  73      -9.051  -5.616   4.437  1.00 95.87           O  
ATOM   1121  CG  LEU A  73      -7.409  -2.042   2.041  1.00 95.87           C  
ATOM   1122  HG  LEU A  73      -6.320  -2.020   2.083  1.00 95.87           H  
ATOM   1123  CD1 LEU A  73      -7.857  -1.395   0.730  1.00 95.87           C  
ATOM   1124 HD11 LEU A  73      -7.462  -1.968  -0.108  1.00 95.87           H  
ATOM   1125 HD12 LEU A  73      -7.468  -0.378   0.666  1.00 95.87           H  
ATOM   1126 HD13 LEU A  73      -8.945  -1.379   0.672  1.00 95.87           H  
ATOM   1127  CD2 LEU A  73      -7.945  -1.191   3.197  1.00 95.87           C  
ATOM   1128 HD21 LEU A  73      -9.033  -1.259   3.230  1.00 95.87           H  
ATOM   1129 HD22 LEU A  73      -7.534  -1.542   4.144  1.00 95.87           H  
ATOM   1130 HD23 LEU A  73      -7.650  -0.151   3.056  1.00 95.87           H  
ATOM   1131  N   ASN A  74      -7.970  -6.615   2.739  1.00 94.85           N  
ATOM   1132  H   ASN A  74      -7.306  -6.504   1.987  1.00 94.85           H  
ATOM   1133  CA  ASN A  74      -8.626  -7.910   2.914  1.00 94.85           C  
ATOM   1134  HA  ASN A  74      -9.705  -7.771   2.851  1.00 94.85           H  
ATOM   1135  C   ASN A  74      -8.334  -8.524   4.291  1.00 94.85           C  
ATOM   1136  CB  ASN A  74      -8.169  -8.847   1.788  1.00 94.85           C  
ATOM   1137  HB2 ASN A  74      -8.480  -9.866   2.020  1.00 94.85           H  
ATOM   1138  HB3 ASN A  74      -7.081  -8.832   1.716  1.00 94.85           H  
ATOM   1139  O   ASN A  74      -9.231  -9.093   4.913  1.00 94.85           O  
ATOM   1140  CG  ASN A  74      -8.778  -8.492   0.444  1.00 94.85           C  
ATOM   1141  ND2 ASN A  74      -8.043  -8.649  -0.629  1.00 94.85           N  
ATOM   1142 HD21 ASN A  74      -8.452  -8.284  -1.477  1.00 94.85           H  
ATOM   1143 HD22 ASN A  74      -7.041  -8.706  -0.518  1.00 94.85           H  
ATOM   1144  OD1 ASN A  74      -9.930  -8.115   0.328  1.00 94.85           O  
ATOM   1145  N   SER A  75      -7.101  -8.390   4.793  1.00 91.99           N  
ATOM   1146  H   SER A  75      -6.384  -7.989   4.206  1.00 91.99           H  
ATOM   1147  CA  SER A  75      -6.747  -8.827   6.149  1.00 91.99           C  
ATOM   1148  HA  SER A  75      -7.005  -9.880   6.256  1.00 91.99           H  
ATOM   1149  C   SER A  75      -7.513  -8.041   7.212  1.00 91.99           C  
ATOM   1150  CB  SER A  75      -5.246  -8.677   6.394  1.00 91.99           C  
ATOM   1151  HB2 SER A  75      -4.700  -9.143   5.574  1.00 91.99           H  
ATOM   1152  HB3 SER A  75      -4.979  -7.620   6.431  1.00 91.99           H  
ATOM   1153  O   SER A  75      -8.038  -8.640   8.143  1.00 91.99           O  
ATOM   1154  OG  SER A  75      -4.868  -9.305   7.607  1.00 91.99           O  
ATOM   1155  HG  SER A  75      -5.465  -9.073   8.323  1.00 91.99           H  
ATOM   1156  N   ILE A  76      -7.623  -6.718   7.064  1.00 89.90           N  
ATOM   1157  H   ILE A  76      -7.175  -6.286   6.268  1.00 89.90           H  
ATOM   1158  CA  ILE A  76      -8.373  -5.863   7.993  1.00 89.90           C  
ATOM   1159  HA  ILE A  76      -8.003  -6.040   9.002  1.00 89.90           H  
ATOM   1160  C   ILE A  76      -9.857  -6.245   7.998  1.00 89.90           C  
ATOM   1161  CB  ILE A  76      -8.150  -4.373   7.644  1.00 89.90           C  
ATOM   1162  HB  ILE A  76      -8.300  -4.242   6.572  1.00 89.90           H  
ATOM   1163  O   ILE A  76     -10.440  -6.391   9.070  1.00 89.90           O  
ATOM   1164  CG1 ILE A  76      -6.708  -3.950   7.995  1.00 89.90           C  
ATOM   1165 HG12 ILE A  76      -6.009  -4.728   7.688  1.00 89.90           H  
ATOM   1166 HG13 ILE A  76      -6.614  -3.840   9.075  1.00 89.90           H  
ATOM   1167  CG2 ILE A  76      -9.148  -3.459   8.377  1.00 89.90           C  
ATOM   1168 HG21 ILE A  76      -9.220  -3.735   9.429  1.00 89.90           H  
ATOM   1169 HG22 ILE A  76      -8.864  -2.410   8.293  1.00 89.90           H  
ATOM   1170 HG23 ILE A  76     -10.123  -3.556   7.898  1.00 89.90           H  
ATOM   1171  CD1 ILE A  76      -6.274  -2.644   7.312  1.00 89.90           C  
ATOM   1172 HD11 ILE A  76      -5.218  -2.468   7.520  1.00 89.90           H  
ATOM   1173 HD12 ILE A  76      -6.846  -1.796   7.688  1.00 89.90           H  
ATOM   1174 HD13 ILE A  76      -6.409  -2.727   6.234  1.00 89.90           H  
ATOM   1175  N   ASP A  77     -10.463  -6.462   6.832  1.00 87.68           N  
ATOM   1176  H   ASP A  77      -9.962  -6.262   5.978  1.00 87.68           H  
ATOM   1177  CA  ASP A  77     -11.859  -6.898   6.727  1.00 87.68           C  
ATOM   1178  HA  ASP A  77     -12.499  -6.210   7.278  1.00 87.68           H  
ATOM   1179  C   ASP A  77     -12.072  -8.283   7.345  1.00 87.68           C  
ATOM   1180  CB  ASP A  77     -12.295  -6.900   5.253  1.00 87.68           C  
ATOM   1181  HB2 ASP A  77     -11.525  -7.375   4.645  1.00 87.68           H  
ATOM   1182  HB3 ASP A  77     -13.202  -7.498   5.165  1.00 87.68           H  
ATOM   1183  O   ASP A  77     -13.054  -8.516   8.056  1.00 87.68           O  
ATOM   1184  CG  ASP A  77     -12.609  -5.506   4.698  1.00 87.68           C  
ATOM   1185  OD1 ASP A  77     -12.763  -4.559   5.504  1.00 87.68           O  
ATOM   1186  OD2 ASP A  77     -12.788  -5.418   3.465  1.00 87.68           O  
ATOM   1187  N   HIS A  78     -11.139  -9.207   7.119  1.00 86.91           N  
ATOM   1188  H   HIS A  78     -10.363  -8.968   6.519  1.00 86.91           H  
ATOM   1189  CA  HIS A  78     -11.166 -10.527   7.734  1.00 86.91           C  
ATOM   1190  HA  HIS A  78     -12.112 -11.008   7.487  1.00 86.91           H  
ATOM   1191  C   HIS A  78     -11.072 -10.442   9.258  1.00 86.91           C  
ATOM   1192  CB  HIS A  78     -10.026 -11.367   7.160  1.00 86.91           C  
ATOM   1193  HB2 HIS A  78      -9.067 -10.932   7.441  1.00 86.91           H  
ATOM   1194  HB3 HIS A  78     -10.091 -11.360   6.072  1.00 86.91           H  
ATOM   1195  O   HIS A  78     -11.889 -11.045   9.956  1.00 86.91           O  
ATOM   1196  CG  HIS A  78     -10.072 -12.795   7.622  1.00 86.91           C  
ATOM   1197  CD2 HIS A  78      -9.237 -13.393   8.527  1.00 86.91           C  
ATOM   1198  HD2 HIS A  78      -8.445 -12.905   9.076  1.00 86.91           H  
ATOM   1199  ND1 HIS A  78     -10.907 -13.763   7.120  1.00 86.91           N  
ATOM   1200  HD1 HIS A  78     -11.586 -13.623   6.385  1.00 86.91           H  
ATOM   1201  CE1 HIS A  78     -10.553 -14.933   7.668  1.00 86.91           C  
ATOM   1202  HE1 HIS A  78     -10.991 -15.890   7.422  1.00 86.91           H  
ATOM   1203  NE2 HIS A  78      -9.552 -14.760   8.546  1.00 86.91           N  
ATOM   1204  N   ASP A  79     -10.133  -9.651   9.774  1.00 85.96           N  
ATOM   1205  H   ASP A  79      -9.471  -9.216   9.147  1.00 85.96           H  
ATOM   1206  CA  ASP A  79      -9.946  -9.434  11.203  1.00 85.96           C  
ATOM   1207  HA  ASP A  79      -9.848 -10.400  11.698  1.00 85.96           H  
ATOM   1208  C   ASP A  79     -11.155  -8.732  11.816  1.00 85.96           C  
ATOM   1209  CB  ASP A  79      -8.667  -8.625  11.463  1.00 85.96           C  
ATOM   1210  HB2 ASP A  79      -8.668  -8.305  12.505  1.00 85.96           H  
ATOM   1211  HB3 ASP A  79      -8.670  -7.730  10.841  1.00 85.96           H  
ATOM   1212  O   ASP A  79     -11.600  -9.127  12.883  1.00 85.96           O  
ATOM   1213  CG  ASP A  79      -7.377  -9.418  11.224  1.00 85.96           C  
ATOM   1214  OD1 ASP A  79      -7.439 -10.670  11.236  1.00 85.96           O  
ATOM   1215  OD2 ASP A  79      -6.321  -8.756  11.102  1.00 85.96           O  
ATOM   1216  N   MET A  80     -11.765  -7.750  11.150  1.00 81.01           N  
ATOM   1217  H   MET A  80     -11.357  -7.437  10.281  1.00 81.01           H  
ATOM   1218  CA  MET A  80     -12.987  -7.103  11.643  1.00 81.01           C  
ATOM   1219  HA  MET A  80     -12.807  -6.741  12.656  1.00 81.01           H  
ATOM   1220  C   MET A  80     -14.170  -8.073  11.728  1.00 81.01           C  
ATOM   1221  CB  MET A  80     -13.358  -5.911  10.753  1.00 81.01           C  
ATOM   1222  HB2 MET A  80     -14.389  -5.624  10.959  1.00 81.01           H  
ATOM   1223  HB3 MET A  80     -13.284  -6.195   9.703  1.00 81.01           H  
ATOM   1224  O   MET A  80     -14.955  -8.004  12.678  1.00 81.01           O  
ATOM   1225  CG  MET A  80     -12.472  -4.696  11.041  1.00 81.01           C  
ATOM   1226  HG2 MET A  80     -11.442  -4.925  10.767  1.00 81.01           H  
ATOM   1227  HG3 MET A  80     -12.494  -4.500  12.113  1.00 81.01           H  
ATOM   1228  SD  MET A  80     -12.976  -3.172  10.195  1.00 81.01           S  
ATOM   1229  CE  MET A  80     -12.844  -3.704   8.467  1.00 81.01           C  
ATOM   1230  HE1 MET A  80     -11.982  -4.359   8.342  1.00 81.01           H  
ATOM   1231  HE2 MET A  80     -12.744  -2.841   7.808  1.00 81.01           H  
ATOM   1232  HE3 MET A  80     -13.737  -4.260   8.179  1.00 81.01           H  
ATOM   1233  N   ASN A  81     -14.289  -8.988  10.765  1.00 77.71           N  
ATOM   1234  H   ASN A  81     -13.634  -8.957   9.997  1.00 77.71           H  
ATOM   1235  CA  ASN A  81     -15.342 -10.002  10.749  1.00 77.71           C  
ATOM   1236  HA  ASN A  81     -16.288  -9.536  11.026  1.00 77.71           H  
ATOM   1237  C   ASN A  81     -15.095 -11.123  11.771  1.00 77.71           C  
ATOM   1238  CB  ASN A  81     -15.462 -10.550   9.319  1.00 77.71           C  
ATOM   1239  HB2 ASN A  81     -14.475 -10.833   8.953  1.00 77.71           H  
ATOM   1240  HB3 ASN A  81     -16.090 -11.441   9.325  1.00 77.71           H  
ATOM   1241  O   ASN A  81     -16.043 -11.623  12.378  1.00 77.71           O  
ATOM   1242  CG  ASN A  81     -16.100  -9.553   8.366  1.00 77.71           C  
ATOM   1243  ND2 ASN A  81     -15.691  -9.537   7.122  1.00 77.71           N  
ATOM   1244 HD21 ASN A  81     -16.042  -8.766   6.571  1.00 77.71           H  
ATOM   1245 HD22 ASN A  81     -14.777  -9.919   6.926  1.00 77.71           H  
ATOM   1246  OD1 ASN A  81     -17.003  -8.807   8.712  1.00 77.71           O  
ATOM   1247  N   ASN A  82     -13.832 -11.500  11.982  1.00 74.76           N  
ATOM   1248  H   ASN A  82     -13.115 -11.083  11.406  1.00 74.76           H  
ATOM   1249  CA  ASN A  82     -13.437 -12.582  12.884  1.00 74.76           C  
ATOM   1250  HA  ASN A  82     -14.270 -13.277  12.992  1.00 74.76           H  
ATOM   1251  C   ASN A  82     -13.081 -12.135  14.292  1.00 74.76           C  
ATOM   1252  CB  ASN A  82     -12.250 -13.330  12.283  1.00 74.76           C  
ATOM   1253  HB2 ASN A  82     -11.495 -12.622  11.941  1.00 74.76           H  
ATOM   1254  HB3 ASN A  82     -11.789 -13.970  13.036  1.00 74.76           H  
ATOM   1255  O   ASN A  82     -12.968 -12.992  15.173  1.00 74.76           O  
ATOM   1256  CG  ASN A  82     -12.664 -14.231  11.150  1.00 74.76           C  
ATOM   1257  ND2 ASN A  82     -11.725 -14.655  10.365  1.00 74.76           N  
ATOM   1258 HD21 ASN A  82     -10.793 -14.266  10.388  1.00 74.76           H  
ATOM   1259 HD22 ASN A  82     -12.007 -15.231   9.585  1.00 74.76           H  
ATOM   1260  OD1 ASN A  82     -13.802 -14.641  10.988  1.00 74.76           O  
ATOM   1261  N   ASN A  83     -12.901 -10.834  14.528  1.00 66.60           N  
ATOM   1262  H   ASN A  83     -12.865 -10.200  13.742  1.00 66.60           H  
ATOM   1263  CA  ASN A  83     -12.701 -10.283  15.854  1.00 66.60           C  
ATOM   1264  HA  ASN A  83     -11.897 -10.844  16.330  1.00 66.60           H  
ATOM   1265  C   ASN A  83     -13.984 -10.516  16.648  1.00 66.60           C  
ATOM   1266  CB  ASN A  83     -12.258  -8.811  15.805  1.00 66.60           C  
ATOM   1267  HB2 ASN A  83     -13.039  -8.198  15.354  1.00 66.60           H  
ATOM   1268  HB3 ASN A  83     -11.348  -8.725  15.212  1.00 66.60           H  
ATOM   1269  O   ASN A  83     -14.896  -9.683  16.698  1.00 66.60           O  
ATOM   1270  CG  ASN A  83     -11.902  -8.278  17.177  1.00 66.60           C  
ATOM   1271  ND2 ASN A  83     -11.723  -6.985  17.304  1.00 66.60           N  
ATOM   1272 HD21 ASN A  83     -11.436  -6.654  18.214  1.00 66.60           H  
ATOM   1273 HD22 ASN A  83     -11.768  -6.392  16.488  1.00 66.60           H  
ATOM   1274  OD1 ASN A  83     -11.764  -9.010  18.145  1.00 66.60           O  
ATOM   1275  N   LYS A  84     -14.025 -11.703  17.260  1.00 56.86           N  
ATOM   1276  H   LYS A  84     -13.307 -12.354  16.974  1.00 56.86           H  
ATOM   1277  CA  LYS A  84     -15.047 -12.179  18.180  1.00 56.86           C  
ATOM   1278  HA  LYS A  84     -15.955 -12.421  17.627  1.00 56.86           H  
ATOM   1279  C   LYS A  84     -15.413 -11.064  19.146  1.00 56.86           C  
ATOM   1280  CB  LYS A  84     -14.526 -13.422  18.923  1.00 56.86           C  
ATOM   1281  HB2 LYS A  84     -14.899 -13.392  19.947  1.00 56.86           H  
ATOM   1282  HB3 LYS A  84     -13.437 -13.409  18.969  1.00 56.86           H  
ATOM   1283  O   LYS A  84     -16.591 -10.769  19.265  1.00 56.86           O  
ATOM   1284  CG  LYS A  84     -15.015 -14.728  18.280  1.00 56.86           C  
ATOM   1285  HG2 LYS A  84     -14.676 -14.789  17.246  1.00 56.86           H  
ATOM   1286  HG3 LYS A  84     -16.105 -14.735  18.300  1.00 56.86           H  
ATOM   1287  CD  LYS A  84     -14.482 -15.927  19.072  1.00 56.86           C  
ATOM   1288  HD2 LYS A  84     -13.425 -16.073  18.848  1.00 56.86           H  
ATOM   1289  HD3 LYS A  84     -14.583 -15.702  20.134  1.00 56.86           H  
ATOM   1290  CE  LYS A  84     -15.275 -17.198  18.757  1.00 56.86           C  
ATOM   1291  HE2 LYS A  84     -14.951 -17.591  17.794  1.00 56.86           H  
ATOM   1292  HE3 LYS A  84     -16.329 -16.929  18.677  1.00 56.86           H  
ATOM   1293  NZ  LYS A  84     -15.099 -18.194  19.841  1.00 56.86           N  
ATOM   1294  HZ1 LYS A  84     -15.391 -17.790  20.720  1.00 56.86           H  
ATOM   1295  HZ2 LYS A  84     -14.125 -18.450  19.922  1.00 56.86           H  
ATOM   1296  HZ3 LYS A  84     -15.649 -19.023  19.665  1.00 56.86           H  
ATOM   1297  N   PHE A  85     -14.428 -10.347  19.676  1.00 58.88           N  
ATOM   1298  H   PHE A  85     -13.476 -10.602  19.454  1.00 58.88           H  
ATOM   1299  CA  PHE A  85     -14.626  -9.346  20.718  1.00 58.88           C  
ATOM   1300  HA  PHE A  85     -15.270  -9.776  21.485  1.00 58.88           H  
ATOM   1301  C   PHE A  85     -15.299  -8.040  20.260  1.00 58.88           C  
ATOM   1302  CB  PHE A  85     -13.256  -9.068  21.349  1.00 58.88           C  
ATOM   1303  HB2 PHE A  85     -12.614  -8.575  20.619  1.00 58.88           H  
ATOM   1304  HB3 PHE A  85     -13.389  -8.381  22.185  1.00 58.88           H  
ATOM   1305  O   PHE A  85     -15.750  -7.274  21.105  1.00 58.88           O  
ATOM   1306  CG  PHE A  85     -12.572 -10.319  21.868  1.00 58.88           C  
ATOM   1307  CD1 PHE A  85     -13.112 -10.986  22.982  1.00 58.88           C  
ATOM   1308  HD1 PHE A  85     -14.011 -10.618  23.453  1.00 58.88           H  
ATOM   1309  CD2 PHE A  85     -11.433 -10.842  21.225  1.00 58.88           C  
ATOM   1310  HD2 PHE A  85     -11.018 -10.337  20.365  1.00 58.88           H  
ATOM   1311  CE1 PHE A  85     -12.506 -12.155  23.469  1.00 58.88           C  
ATOM   1312  HE1 PHE A  85     -12.939 -12.663  24.318  1.00 58.88           H  
ATOM   1313  CE2 PHE A  85     -10.827 -12.016  21.711  1.00 58.88           C  
ATOM   1314  HE2 PHE A  85      -9.946 -12.407  21.224  1.00 58.88           H  
ATOM   1315  CZ  PHE A  85     -11.360 -12.668  22.838  1.00 58.88           C  
ATOM   1316  HZ  PHE A  85     -10.892 -13.565  23.217  1.00 58.88           H  
ATOM   1317  N   GLY A  86     -15.364  -7.746  18.956  1.00 57.90           N  
ATOM   1318  H   GLY A  86     -15.015  -8.422  18.292  1.00 57.90           H  
ATOM   1319  CA  GLY A  86     -15.762  -6.415  18.480  1.00 57.90           C  
ATOM   1320  HA2 GLY A  86     -15.134  -6.161  17.627  1.00 57.90           H  
ATOM   1321  HA3 GLY A  86     -15.580  -5.669  19.254  1.00 57.90           H  
ATOM   1322  C   GLY A  86     -17.216  -6.286  18.032  1.00 57.90           C  
ATOM   1323  O   GLY A  86     -17.880  -5.307  18.352  1.00 57.90           O  
ATOM   1324  N   SER A  87     -17.727  -7.244  17.259  1.00 59.95           N  
ATOM   1325  H   SER A  87     -17.134  -8.022  17.007  1.00 59.95           H  
ATOM   1326  CA  SER A  87     -19.059  -7.103  16.649  1.00 59.95           C  
ATOM   1327  HA  SER A  87     -19.626  -6.344  17.187  1.00 59.95           H  
ATOM   1328  C   SER A  87     -19.894  -8.373  16.730  1.00 59.95           C  
ATOM   1329  CB  SER A  87     -18.922  -6.612  15.202  1.00 59.95           C  
ATOM   1330  HB2 SER A  87     -18.260  -5.747  15.168  1.00 59.95           H  
ATOM   1331  HB3 SER A  87     -19.906  -6.312  14.840  1.00 59.95           H  
ATOM   1332  O   SER A  87     -21.081  -8.295  17.041  1.00 59.95           O  
ATOM   1333  OG  SER A  87     -18.424  -7.636  14.364  1.00 59.95           O  
ATOM   1334  HG  SER A  87     -17.562  -7.397  14.014  1.00 59.95           H  
ATOM   1335  N   GLY A  88     -19.285  -9.541  16.506  1.00 61.82           N  
ATOM   1336  H   GLY A  88     -18.330  -9.520  16.179  1.00 61.82           H  
ATOM   1337  CA  GLY A  88     -19.975 -10.827  16.558  1.00 61.82           C  
ATOM   1338  HA2 GLY A  88     -19.304 -11.602  16.188  1.00 61.82           H  
ATOM   1339  HA3 GLY A  88     -20.857 -10.795  15.917  1.00 61.82           H  
ATOM   1340  C   GLY A  88     -20.410 -11.203  17.972  1.00 61.82           C  
ATOM   1341  O   GLY A  88     -21.575 -11.534  18.187  1.00 61.82           O  
ATOM   1342  N   GLU A  89     -19.505 -11.114  18.950  1.00 63.23           N  
ATOM   1343  H   GLU A  89     -18.553 -10.848  18.745  1.00 63.23           H  
ATOM   1344  CA  GLU A  89     -19.817 -11.451  20.340  1.00 63.23           C  
ATOM   1345  HA  GLU A  89     -20.378 -12.385  20.351  1.00 63.23           H  
ATOM   1346  C   GLU A  89     -20.698 -10.392  20.992  1.00 63.23           C  
ATOM   1347  CB  GLU A  89     -18.526 -11.693  21.118  1.00 63.23           C  
ATOM   1348  HB2 GLU A  89     -18.013 -10.741  21.255  1.00 63.23           H  
ATOM   1349  HB3 GLU A  89     -17.918 -12.379  20.529  1.00 63.23           H  
ATOM   1350  O   GLU A  89     -21.670 -10.773  21.629  1.00 63.23           O  
ATOM   1351  CG  GLU A  89     -18.702 -12.343  22.483  1.00 63.23           C  
ATOM   1352  HG2 GLU A  89     -19.371 -13.197  22.383  1.00 63.23           H  
ATOM   1353  HG3 GLU A  89     -19.162 -11.616  23.154  1.00 63.23           H  
ATOM   1354  CD  GLU A  89     -17.345 -12.802  23.044  1.00 63.23           C  
ATOM   1355  OE1 GLU A  89     -17.341 -13.859  23.715  1.00 63.23           O  
ATOM   1356  OE2 GLU A  89     -16.318 -12.154  22.739  1.00 63.23           O  
ATOM   1357  N   LEU A  90     -20.477  -9.093  20.739  1.00 64.01           N  
ATOM   1358  H   LEU A  90     -19.633  -8.831  20.250  1.00 64.01           H  
ATOM   1359  CA  LEU A  90     -21.400  -8.050  21.201  1.00 64.01           C  
ATOM   1360  HA  LEU A  90     -21.504  -8.140  22.282  1.00 64.01           H  
ATOM   1361  C   LEU A  90     -22.806  -8.260  20.633  1.00 64.01           C  
ATOM   1362  CB  LEU A  90     -20.881  -6.640  20.862  1.00 64.01           C  
ATOM   1363  HB2 LEU A  90     -21.706  -5.938  20.983  1.00 64.01           H  
ATOM   1364  HB3 LEU A  90     -20.575  -6.614  19.816  1.00 64.01           H  
ATOM   1365  O   LEU A  90     -23.761  -8.316  21.401  1.00 64.01           O  
ATOM   1366  CG  LEU A  90     -19.717  -6.141  21.739  1.00 64.01           C  
ATOM   1367  HG  LEU A  90     -18.851  -6.786  21.592  1.00 64.01           H  
ATOM   1368  CD1 LEU A  90     -19.355  -4.713  21.331  1.00 64.01           C  
ATOM   1369 HD11 LEU A  90     -20.147  -4.022  21.622  1.00 64.01           H  
ATOM   1370 HD12 LEU A  90     -18.425  -4.423  21.820  1.00 64.01           H  
ATOM   1371 HD13 LEU A  90     -19.215  -4.649  20.252  1.00 64.01           H  
ATOM   1372  CD2 LEU A  90     -20.075  -6.091  23.228  1.00 64.01           C  
ATOM   1373 HD21 LEU A  90     -21.003  -5.541  23.383  1.00 64.01           H  
ATOM   1374 HD22 LEU A  90     -20.178  -7.101  23.626  1.00 64.01           H  
ATOM   1375 HD23 LEU A  90     -19.272  -5.605  23.781  1.00 64.01           H  
ATOM   1376  N   LYS A  91     -22.961  -8.463  19.314  1.00 66.46           N  
ATOM   1377  H   LYS A  91     -22.148  -8.430  18.716  1.00 66.46           H  
ATOM   1378  CA  LYS A  91     -24.275  -8.788  18.725  1.00 66.46           C  
ATOM   1379  HA  LYS A  91     -24.979  -7.988  18.954  1.00 66.46           H  
ATOM   1380  C   LYS A  91     -24.875 -10.051  19.337  1.00 66.46           C  
ATOM   1381  CB  LYS A  91     -24.182  -8.962  17.203  1.00 66.46           C  
ATOM   1382  HB2 LYS A  91     -25.061  -9.511  16.865  1.00 66.46           H  
ATOM   1383  HB3 LYS A  91     -23.304  -9.559  16.953  1.00 66.46           H  
ATOM   1384  O   LYS A  91     -26.073 -10.085  19.588  1.00 66.46           O  
ATOM   1385  CG  LYS A  91     -24.160  -7.622  16.458  1.00 66.46           C  
ATOM   1386  HG2 LYS A  91     -23.330  -7.009  16.812  1.00 66.46           H  
ATOM   1387  HG3 LYS A  91     -25.093  -7.093  16.652  1.00 66.46           H  
ATOM   1388  CD  LYS A  91     -24.015  -7.868  14.952  1.00 66.46           C  
ATOM   1389  HD2 LYS A  91     -23.059  -8.357  14.765  1.00 66.46           H  
ATOM   1390  HD3 LYS A  91     -24.822  -8.521  14.619  1.00 66.46           H  
ATOM   1391  CE  LYS A  91     -24.078  -6.544  14.186  1.00 66.46           C  
ATOM   1392  HE2 LYS A  91     -23.258  -5.912  14.526  1.00 66.46           H  
ATOM   1393  HE3 LYS A  91     -25.012  -6.041  14.437  1.00 66.46           H  
ATOM   1394  NZ  LYS A  91     -23.988  -6.762  12.721  1.00 66.46           N  
ATOM   1395  HZ1 LYS A  91     -24.750  -7.340  12.396  1.00 66.46           H  
ATOM   1396  HZ2 LYS A  91     -24.013  -5.880  12.229  1.00 66.46           H  
ATOM   1397  HZ3 LYS A  91     -23.117  -7.219  12.491  1.00 66.46           H  
ATOM   1398  N   SER A  92     -24.065 -11.077  19.593  1.00 67.87           N  
ATOM   1399  H   SER A  92     -23.092 -10.992  19.339  1.00 67.87           H  
ATOM   1400  CA  SER A  92     -24.518 -12.306  20.248  1.00 67.87           C  
ATOM   1401  HA  SER A  92     -25.377 -12.697  19.702  1.00 67.87           H  
ATOM   1402  C   SER A  92     -24.963 -12.057  21.694  1.00 67.87           C  
ATOM   1403  CB  SER A  92     -23.408 -13.354  20.191  1.00 67.87           C  
ATOM   1404  HB2 SER A  92     -23.041 -13.437  19.168  1.00 67.87           H  
ATOM   1405  HB3 SER A  92     -22.585 -13.049  20.838  1.00 67.87           H  
ATOM   1406  O   SER A  92     -26.018 -12.536  22.089  1.00 67.87           O  
ATOM   1407  OG  SER A  92     -23.888 -14.618  20.602  1.00 67.87           O  
ATOM   1408  HG  SER A  92     -23.121 -15.164  20.792  1.00 67.87           H  
ATOM   1409  N   MET A  93     -24.225 -11.260  22.470  1.00 68.64           N  
ATOM   1410  H   MET A  93     -23.370 -10.883  22.087  1.00 68.64           H  
ATOM   1411  CA  MET A  93     -24.561 -10.876  23.844  1.00 68.64           C  
ATOM   1412  HA  MET A  93     -24.747 -11.775  24.432  1.00 68.64           H  
ATOM   1413  C   MET A  93     -25.841 -10.032  23.899  1.00 68.64           C  
ATOM   1414  CB  MET A  93     -23.386 -10.113  24.479  1.00 68.64           C  
ATOM   1415  HB2 MET A  93     -23.050  -9.328  23.801  1.00 68.64           H  
ATOM   1416  HB3 MET A  93     -23.726  -9.639  25.400  1.00 68.64           H  
ATOM   1417  O   MET A  93     -26.699 -10.309  24.736  1.00 68.64           O  
ATOM   1418  CG  MET A  93     -22.201 -11.018  24.835  1.00 68.64           C  
ATOM   1419  HG2 MET A  93     -21.910 -11.606  23.965  1.00 68.64           H  
ATOM   1420  HG3 MET A  93     -22.514 -11.704  25.622  1.00 68.64           H  
ATOM   1421  SD  MET A  93     -20.756 -10.090  25.413  1.00 68.64           S  
ATOM   1422  CE  MET A  93     -19.678 -11.441  25.966  1.00 68.64           C  
ATOM   1423  HE1 MET A  93     -19.612 -12.215  25.201  1.00 68.64           H  
ATOM   1424  HE2 MET A  93     -18.681 -11.050  26.166  1.00 68.64           H  
ATOM   1425  HE3 MET A  93     -20.082 -11.876  26.880  1.00 68.64           H  
ATOM   1426  N   PHE A  94     -26.009  -9.071  22.981  1.00 70.50           N  
ATOM   1427  H   PHE A  94     -25.237  -8.858  22.366  1.00 70.50           H  
ATOM   1428  CA  PHE A  94     -27.242  -8.288  22.836  1.00 70.50           C  
ATOM   1429  HA  PHE A  94     -27.492  -7.842  23.799  1.00 70.50           H  
ATOM   1430  C   PHE A  94     -28.431  -9.173  22.444  1.00 70.50           C  
ATOM   1431  CB  PHE A  94     -27.047  -7.156  21.807  1.00 70.50           C  
ATOM   1432  HB2 PHE A  94     -26.534  -7.547  20.929  1.00 70.50           H  
ATOM   1433  HB3 PHE A  94     -28.030  -6.818  21.480  1.00 70.50           H  
ATOM   1434  O   PHE A  94     -29.490  -9.081  23.056  1.00 70.50           O  
ATOM   1435  CG  PHE A  94     -26.314  -5.937  22.340  1.00 70.50           C  
ATOM   1436  CD1 PHE A  94     -26.919  -5.139  23.329  1.00 70.50           C  
ATOM   1437  HD1 PHE A  94     -27.899  -5.393  23.707  1.00 70.50           H  
ATOM   1438  CD2 PHE A  94     -25.051  -5.569  21.838  1.00 70.50           C  
ATOM   1439  HD2 PHE A  94     -24.607  -6.127  21.027  1.00 70.50           H  
ATOM   1440  CE1 PHE A  94     -26.249  -4.015  23.839  1.00 70.50           C  
ATOM   1441  HE1 PHE A  94     -26.716  -3.413  24.605  1.00 70.50           H  
ATOM   1442  CE2 PHE A  94     -24.364  -4.465  22.371  1.00 70.50           C  
ATOM   1443  HE2 PHE A  94     -23.383  -4.203  22.001  1.00 70.50           H  
ATOM   1444  CZ  PHE A  94     -24.963  -3.688  23.376  1.00 70.50           C  
ATOM   1445  HZ  PHE A  94     -24.442  -2.836  23.786  1.00 70.50           H  
ATOM   1446  N   ASN A  95     -28.255 -10.082  21.481  1.00 70.85           N  
ATOM   1447  H   ASN A  95     -27.380 -10.087  20.975  1.00 70.85           H  
ATOM   1448  CA  ASN A  95     -29.317 -10.997  21.053  1.00 70.85           C  
ATOM   1449  HA  ASN A  95     -30.223 -10.423  20.859  1.00 70.85           H  
ATOM   1450  C   ASN A  95     -29.676 -12.039  22.122  1.00 70.85           C  
ATOM   1451  CB  ASN A  95     -28.888 -11.710  19.763  1.00 70.85           C  
ATOM   1452  HB2 ASN A  95     -29.589 -12.520  19.562  1.00 70.85           H  
ATOM   1453  HB3 ASN A  95     -27.898 -12.145  19.900  1.00 70.85           H  
ATOM   1454  O   ASN A  95     -30.805 -12.516  22.156  1.00 70.85           O  
ATOM   1455  CG  ASN A  95     -28.876 -10.818  18.536  1.00 70.85           C  
ATOM   1456  ND2 ASN A  95     -28.355 -11.317  17.439  1.00 70.85           N  
ATOM   1457 HD21 ASN A  95     -28.388 -10.709  16.633  1.00 70.85           H  
ATOM   1458 HD22 ASN A  95     -27.960 -12.246  17.444  1.00 70.85           H  
ATOM   1459  OD1 ASN A  95     -29.355  -9.699  18.503  1.00 70.85           O  
ATOM   1460  N   GLN A  96     -28.723 -12.417  22.976  1.00 69.48           N  
ATOM   1461  H   GLN A  96     -27.794 -12.040  22.854  1.00 69.48           H  
ATOM   1462  CA  GLN A  96     -28.948 -13.349  24.082  1.00 69.48           C  
ATOM   1463  HA  GLN A  96     -29.712 -14.067  23.782  1.00 69.48           H  
ATOM   1464  C   GLN A  96     -29.508 -12.663  25.336  1.00 69.48           C  
ATOM   1465  CB  GLN A  96     -27.657 -14.136  24.384  1.00 69.48           C  
ATOM   1466  HB2 GLN A  96     -27.778 -14.688  25.316  1.00 69.48           H  
ATOM   1467  HB3 GLN A  96     -26.825 -13.443  24.504  1.00 69.48           H  
ATOM   1468  O   GLN A  96     -29.678 -13.343  26.342  1.00 69.48           O  
ATOM   1469  CG  GLN A  96     -27.340 -15.160  23.282  1.00 69.48           C  
ATOM   1470  HG2 GLN A  96     -27.298 -14.662  22.313  1.00 69.48           H  
ATOM   1471  HG3 GLN A  96     -28.149 -15.889  23.236  1.00 69.48           H  
ATOM   1472  CD  GLN A  96     -26.033 -15.919  23.502  1.00 69.48           C  
ATOM   1473  NE2 GLN A  96     -25.507 -16.541  22.470  1.00 69.48           N  
ATOM   1474 HE21 GLN A  96     -25.870 -16.343  21.549  1.00 69.48           H  
ATOM   1475 HE22 GLN A  96     -24.624 -17.009  22.617  1.00 69.48           H  
ATOM   1476  OE1 GLN A  96     -25.466 -16.024  24.586  1.00 69.48           O  
ATOM   1477  N   GLY A  97     -29.760 -11.346  25.318  1.00 63.83           N  
ATOM   1478  H   GLY A  97     -29.623 -10.827  24.462  1.00 63.83           H  
ATOM   1479  CA  GLY A  97     -30.255 -10.606  26.486  1.00 63.83           C  
ATOM   1480  HA2 GLY A  97     -30.493  -9.585  26.188  1.00 63.83           H  
ATOM   1481  HA3 GLY A  97     -31.169 -11.077  26.849  1.00 63.83           H  
ATOM   1482  C   GLY A  97     -29.267 -10.541  27.658  1.00 63.83           C  
ATOM   1483  O   GLY A  97     -29.590  -9.995  28.704  1.00 63.83           O  
ATOM   1484  N   LYS A  98     -28.037 -11.044  27.489  1.00 59.95           N  
ATOM   1485  H   LYS A  98     -27.817 -11.415  26.575  1.00 59.95           H  
ATOM   1486  CA  LYS A  98     -27.019 -11.124  28.551  1.00 59.95           C  
ATOM   1487  HA  LYS A  98     -27.472 -11.542  29.450  1.00 59.95           H  
ATOM   1488  C   LYS A  98     -26.467  -9.766  28.975  1.00 59.95           C  
ATOM   1489  CB  LYS A  98     -25.865 -12.023  28.095  1.00 59.95           C  
ATOM   1490  HB2 LYS A  98     -25.543 -11.727  27.096  1.00 59.95           H  
ATOM   1491  HB3 LYS A  98     -25.026 -11.895  28.779  1.00 59.95           H  
ATOM   1492  O   LYS A  98     -25.801  -9.673  29.996  1.00 59.95           O  
ATOM   1493  CG  LYS A  98     -26.269 -13.497  28.110  1.00 59.95           C  
ATOM   1494  HG2 LYS A  98     -27.121 -13.660  27.450  1.00 59.95           H  
ATOM   1495  HG3 LYS A  98     -26.545 -13.780  29.126  1.00 59.95           H  
ATOM   1496  CD  LYS A  98     -25.091 -14.348  27.643  1.00 59.95           C  
ATOM   1497  HD2 LYS A  98     -24.211 -14.120  28.244  1.00 59.95           H  
ATOM   1498  HD3 LYS A  98     -24.888 -14.120  26.596  1.00 59.95           H  
ATOM   1499  CE  LYS A  98     -25.452 -15.821  27.804  1.00 59.95           C  
ATOM   1500  HE2 LYS A  98     -26.443 -15.982  27.380  1.00 59.95           H  
ATOM   1501  HE3 LYS A  98     -25.498 -16.051  28.869  1.00 59.95           H  
ATOM   1502  NZ  LYS A  98     -24.461 -16.669  27.112  1.00 59.95           N  
ATOM   1503  HZ1 LYS A  98     -24.656 -17.645  27.282  1.00 59.95           H  
ATOM   1504  HZ2 LYS A  98     -23.527 -16.435  27.416  1.00 59.95           H  
ATOM   1505  HZ3 LYS A  98     -24.553 -16.487  26.123  1.00 59.95           H  
ATOM   1506  N   VAL A  99     -26.701  -8.723  28.180  1.00 61.35           N  
ATOM   1507  H   VAL A  99     -27.273  -8.871  27.361  1.00 61.35           H  
ATOM   1508  CA  VAL A  99     -26.253  -7.364  28.512  1.00 61.35           C  
ATOM   1509  HA  VAL A  99     -25.226  -7.420  28.874  1.00 61.35           H  
ATOM   1510  C   VAL A  99     -27.068  -6.776  29.668  1.00 61.35           C  
ATOM   1511  CB  VAL A  99     -26.262  -6.461  27.263  1.00 61.35           C  
ATOM   1512  HB  VAL A  99     -27.267  -6.440  26.842  1.00 61.35           H  
ATOM   1513  O   VAL A  99     -26.522  -5.979  30.421  1.00 61.35           O  
ATOM   1514  CG1 VAL A  99     -25.828  -5.021  27.561  1.00 61.35           C  
ATOM   1515 HG11 VAL A  99     -25.763  -4.447  26.637  1.00 61.35           H  
ATOM   1516 HG12 VAL A  99     -26.560  -4.537  28.208  1.00 61.35           H  
ATOM   1517 HG13 VAL A  99     -24.858  -5.013  28.058  1.00 61.35           H  
ATOM   1518  CG2 VAL A  99     -25.300  -7.018  26.200  1.00 61.35           C  
ATOM   1519 HG21 VAL A  99     -24.292  -7.088  26.609  1.00 61.35           H  
ATOM   1520 HG22 VAL A  99     -25.630  -8.006  25.878  1.00 61.35           H  
ATOM   1521 HG23 VAL A  99     -25.284  -6.362  25.329  1.00 61.35           H  
ATOM   1522  N   GLU A 100     -28.323  -7.201  29.861  1.00 63.84           N  
ATOM   1523  H   GLU A 100     -28.716  -7.924  29.277  1.00 63.84           H  
ATOM   1524  CA  GLU A 100     -29.152  -6.722  30.980  1.00 63.84           C  
ATOM   1525  HA  GLU A 100     -29.063  -5.637  31.040  1.00 63.84           H  
ATOM   1526  C   GLU A 100     -28.684  -7.241  32.353  1.00 63.84           C  
ATOM   1527  CB  GLU A 100     -30.641  -7.049  30.743  1.00 63.84           C  
ATOM   1528  HB2 GLU A 100     -31.195  -6.754  31.634  1.00 63.84           H  
ATOM   1529  HB3 GLU A 100     -30.761  -8.123  30.601  1.00 63.84           H  
ATOM   1530  O   GLU A 100     -29.075  -6.676  33.367  1.00 63.84           O  
ATOM   1531  CG  GLU A 100     -31.231  -6.295  29.537  1.00 63.84           C  
ATOM   1532  HG2 GLU A 100     -30.951  -5.245  29.617  1.00 63.84           H  
ATOM   1533  HG3 GLU A 100     -30.780  -6.687  28.625  1.00 63.84           H  
ATOM   1534  CD  GLU A 100     -32.768  -6.382  29.418  1.00 63.84           C  
ATOM   1535  OE1 GLU A 100     -33.298  -5.736  28.482  1.00 63.84           O  
ATOM   1536  OE2 GLU A 100     -33.416  -7.079  30.231  1.00 63.84           O  
ATOM   1537  N   GLU A 101     -27.819  -8.263  32.407  1.00 59.72           N  
ATOM   1538  H   GLU A 101     -27.520  -8.687  31.541  1.00 59.72           H  
ATOM   1539  CA  GLU A 101     -27.287  -8.829  33.662  1.00 59.72           C  
ATOM   1540  HA  GLU A 101     -27.974  -8.590  34.474  1.00 59.72           H  
ATOM   1541  C   GLU A 101     -25.928  -8.235  34.089  1.00 59.72           C  
ATOM   1542  CB  GLU A 101     -27.210 -10.365  33.565  1.00 59.72           C  
ATOM   1543  HB2 GLU A 101     -26.587 -10.636  32.713  1.00 59.72           H  
ATOM   1544  HB3 GLU A 101     -26.738 -10.747  34.470  1.00 59.72           H  
ATOM   1545  O   GLU A 101     -25.337  -8.684  35.072  1.00 59.72           O  
ATOM   1546  CG  GLU A 101     -28.582 -11.050  33.433  1.00 59.72           C  
ATOM   1547  HG2 GLU A 101     -29.046 -10.730  32.499  1.00 59.72           H  
ATOM   1548  HG3 GLU A 101     -29.216 -10.720  34.256  1.00 59.72           H  
ATOM   1549  CD  GLU A 101     -28.504 -12.592  33.447  1.00 59.72           C  
ATOM   1550  OE1 GLU A 101     -29.576 -13.231  33.331  1.00 59.72           O  
ATOM   1551  OE2 GLU A 101     -27.386 -13.157  33.534  1.00 59.72           O  
ATOM   1552  N   MET A 102     -25.390  -7.240  33.372  1.00 61.52           N  
ATOM   1553  H   MET A 102     -25.933  -6.846  32.616  1.00 61.52           H  
ATOM   1554  CA  MET A 102     -24.181  -6.538  33.818  1.00 61.52           C  
ATOM   1555  HA  MET A 102     -23.534  -7.245  34.337  1.00 61.52           H  
ATOM   1556  C   MET A 102     -24.539  -5.463  34.854  1.00 61.52           C  
ATOM   1557  CB  MET A 102     -23.374  -5.993  32.624  1.00 61.52           C  
ATOM   1558  HB2 MET A 102     -24.044  -5.584  31.869  1.00 61.52           H  
ATOM   1559  HB3 MET A 102     -22.719  -5.195  32.975  1.00 61.52           H  
ATOM   1560  O   MET A 102     -24.872  -4.334  34.498  1.00 61.52           O  
ATOM   1561  CG  MET A 102     -22.490  -7.096  32.022  1.00 61.52           C  
ATOM   1562  HG2 MET A 102     -21.870  -7.497  32.824  1.00 61.52           H  
ATOM   1563  HG3 MET A 102     -23.125  -7.903  31.659  1.00 61.52           H  
ATOM   1564  SD  MET A 102     -21.371  -6.569  30.686  1.00 61.52           S  
ATOM   1565  CE  MET A 102     -22.512  -6.663  29.288  1.00 61.52           C  
ATOM   1566  HE1 MET A 102     -22.003  -6.344  28.378  1.00 61.52           H  
ATOM   1567  HE2 MET A 102     -22.862  -7.689  29.173  1.00 61.52           H  
ATOM   1568  HE3 MET A 102     -23.363  -6.009  29.479  1.00 61.52           H  
ATOM   1569  N   ASP A 103     -24.453  -5.829  36.136  1.00 63.52           N  
ATOM   1570  H   ASP A 103     -24.338  -6.811  36.342  1.00 63.52           H  
ATOM   1571  CA  ASP A 103     -24.498  -4.895  37.266  1.00 63.52           C  
ATOM   1572  HA  ASP A 103     -25.407  -4.298  37.198  1.00 63.52           H  
ATOM   1573  C   ASP A 103     -23.285  -3.945  37.207  1.00 63.52           C  
ATOM   1574  CB  ASP A 103     -24.519  -5.662  38.606  1.00 63.52           C  
ATOM   1575  HB2 ASP A 103     -24.285  -4.957  39.404  1.00 63.52           H  
ATOM   1576  HB3 ASP A 103     -23.733  -6.417  38.596  1.00 63.52           H  
ATOM   1577  O   ASP A 103     -22.132  -4.388  37.244  1.00 63.52           O  
ATOM   1578  CG  ASP A 103     -25.860  -6.322  38.964  1.00 63.52           C  
ATOM   1579  OD1 ASP A 103     -26.915  -5.800  38.540  1.00 63.52           O  
ATOM   1580  OD2 ASP A 103     -25.822  -7.312  39.733  1.00 63.52           O  
ATOM   1581  N   PHE A 104     -23.558  -2.641  37.100  1.00 61.92           N  
ATOM   1582  H   PHE A 104     -24.530  -2.368  37.129  1.00 61.92           H  
ATOM   1583  CA  PHE A 104     -22.575  -1.554  37.189  1.00 61.92           C  
ATOM   1584  HA  PHE A 104     -21.581  -1.951  36.984  1.00 61.92           H  
ATOM   1585  C   PHE A 104     -22.523  -0.968  38.602  1.00 61.92           C  
ATOM   1586  CB  PHE A 104     -22.888  -0.456  36.161  1.00 61.92           C  
ATOM   1587  HB2 PHE A 104     -23.911  -0.112  36.316  1.00 61.92           H  
ATOM   1588  HB3 PHE A 104     -22.234   0.391  36.366  1.00 61.92           H  
ATOM   1589  O   PHE A 104     -23.608  -0.705  39.172  1.00 61.92           O  
ATOM   1590  CG  PHE A 104     -22.703  -0.849  34.709  1.00 61.92           C  
ATOM   1591  CD1 PHE A 104     -21.417  -0.850  34.138  1.00 61.92           C  
ATOM   1592  HD1 PHE A 104     -20.566  -0.604  34.755  1.00 61.92           H  
ATOM   1593  CD2 PHE A 104     -23.814  -1.203  33.923  1.00 61.92           C  
ATOM   1594  HD2 PHE A 104     -24.795  -1.257  34.372  1.00 61.92           H  
ATOM   1595  CE1 PHE A 104     -21.244  -1.194  32.784  1.00 61.92           C  
ATOM   1596  HE1 PHE A 104     -20.252  -1.216  32.356  1.00 61.92           H  
ATOM   1597  CE2 PHE A 104     -23.644  -1.546  32.570  1.00 61.92           C  
ATOM   1598  HE2 PHE A 104     -24.498  -1.861  31.990  1.00 61.92           H  
ATOM   1599  CZ  PHE A 104     -22.359  -1.540  31.999  1.00 61.92           C  
ATOM   1600  HZ  PHE A 104     -22.229  -1.833  30.968  1.00 61.92           H  
ATOM   1601  OXT PHE A 104     -21.382  -0.718  39.052  1.00 61.92           O  
TER    1602      PHE A 104                                                       
END   
