# Supplementary material for: Investigating Intrinsically Disordered Proteins With Brownian Dynamics
Source: Front Mol Biosci. 2022 Jun 8;9:898838. doi: 10.3389/fmolb.2022.898838 (PMC9213797; doi:10.3389/fmolb.2022.898838)
Supplement: Supplementary file 1 [file Presentation1.zip › Browndye_IDP_paper/starting_structures/glu_lys_sv20.pdb]

ATOM   1857  N   GLU C   1     -19.501 -11.824 -19.673  1.00 73.09           N  
ATOM   1858  H   GLU C   1     -18.520 -11.976 -19.489  1.00 73.09           H  
ATOM   1859  H2  GLU C   1     -20.036 -12.677 -19.597  1.00 73.09           H  
ATOM   1860  H3  GLU C   1     -19.477 -11.492 -20.627  1.00 73.09           H  
ATOM   1861  CA  GLU C   1     -19.990 -10.739 -18.799  1.00 73.09           C  
ATOM   1862  HA  GLU C   1     -19.218  -9.969 -18.821  1.00 73.09           H  
ATOM   1863  C   GLU C   1     -20.061 -11.139 -17.339  1.00 73.09           C  
ATOM   1864  CB  GLU C   1     -21.253 -10.061 -19.315  1.00 73.09           C  
ATOM   1865  HB2 GLU C   1     -22.051 -10.792 -19.448  1.00 73.09           H  
ATOM   1866  HB3 GLU C   1     -21.563  -9.293 -18.606  1.00 73.09           H  
ATOM   1867  O   GLU C   1     -19.066 -10.941 -16.671  1.00 73.09           O  
ATOM   1868  CG  GLU C   1     -20.875  -9.419 -20.651  1.00 73.09           C  
ATOM   1869  HG2 GLU C   1     -20.705 -10.206 -21.386  1.00 73.09           H  
ATOM   1870  HG3 GLU C   1     -19.946  -8.862 -20.525  1.00 73.09           H  
ATOM   1871  CD  GLU C   1     -21.931  -8.470 -21.189  1.00 73.09           C  
ATOM   1872  OE1 GLU C   1     -21.667  -7.837 -22.223  1.00 73.09           O  
ATOM   1873  OE2 GLU C   1     -23.085  -8.448 -20.699  1.00 73.09           O  
ATOM   1874  N   GLU C   2     -21.138 -11.740 -16.808  1.00 73.33           N  
ATOM   1875  H   GLU C   2     -21.984 -11.844 -17.351  1.00 73.33           H  
ATOM   1876  CA  GLU C   2     -21.219 -11.886 -15.338  1.00 73.33           C  
ATOM   1877  HA  GLU C   2     -21.160 -10.880 -14.921  1.00 73.33           H  
ATOM   1878  C   GLU C   2     -20.043 -12.637 -14.700  1.00 73.33           C  
ATOM   1879  CB  GLU C   2     -22.512 -12.569 -14.862  1.00 73.33           C  
ATOM   1880  HB2 GLU C   2     -22.474 -13.626 -15.126  1.00 73.33           H  
ATOM   1881  HB3 GLU C   2     -22.517 -12.507 -13.774  1.00 73.33           H  
ATOM   1882  O   GLU C   2     -19.562 -12.227 -13.652  1.00 73.33           O  
ATOM   1883  CG  GLU C   2     -23.831 -11.996 -15.390  1.00 73.33           C  
ATOM   1884  HG2 GLU C   2     -23.680 -10.998 -15.800  1.00 73.33           H  
ATOM   1885  HG3 GLU C   2     -24.170 -12.616 -16.220  1.00 73.33           H  
ATOM   1886  CD  GLU C   2     -24.890 -11.978 -14.285  1.00 73.33           C  
ATOM   1887  OE1 GLU C   2     -25.114 -10.874 -13.733  1.00 73.33           O  
ATOM   1888  OE2 GLU C   2     -25.398 -13.068 -13.961  1.00 73.33           O  
ATOM   1889  N   LYS C   3     -19.563 -13.699 -15.355  1.00 75.84           N  
ATOM   1890  H   LYS C   3     -19.998 -13.950 -16.231  1.00 75.84           H  
ATOM   1891  CA  LYS C   3     -18.407 -14.472 -14.885  1.00 75.84           C  
ATOM   1892  HA  LYS C   3     -18.514 -14.659 -13.816  1.00 75.84           H  
ATOM   1893  C   LYS C   3     -17.075 -13.732 -15.027  1.00 75.84           C  
ATOM   1894  CB  LYS C   3     -18.326 -15.810 -15.624  1.00 75.84           C  
ATOM   1895  HB2 LYS C   3     -17.386 -16.288 -15.352  1.00 75.84           H  
ATOM   1896  HB3 LYS C   3     -18.317 -15.634 -16.700  1.00 75.84           H  
ATOM   1897  O   LYS C   3     -16.207 -13.938 -14.196  1.00 75.84           O  
ATOM   1898  CG  LYS C   3     -19.475 -16.753 -15.251  1.00 75.84           C  
ATOM   1899  HG2 LYS C   3     -19.488 -16.897 -14.170  1.00 75.84           H  
ATOM   1900  HG3 LYS C   3     -20.426 -16.326 -15.569  1.00 75.84           H  
ATOM   1901  CD  LYS C   3     -19.262 -18.101 -15.944  1.00 75.84           C  
ATOM   1902  HD2 LYS C   3     -19.291 -17.954 -17.024  1.00 75.84           H  
ATOM   1903  HD3 LYS C   3     -18.283 -18.491 -15.666  1.00 75.84           H  
ATOM   1904  CE  LYS C   3     -20.346 -19.090 -15.518  1.00 75.84           C  
ATOM   1905  HE2 LYS C   3     -20.293 -19.211 -14.436  1.00 75.84           H  
ATOM   1906  HE3 LYS C   3     -21.321 -18.668 -15.762  1.00 75.84           H  
ATOM   1907  NZ  LYS C   3     -20.152 -20.392 -16.200  1.00 75.84           N  
ATOM   1908  HZ1 LYS C   3     -19.242 -20.762 -15.966  1.00 75.84           H  
ATOM   1909  HZ2 LYS C   3     -20.862 -21.051 -15.914  1.00 75.84           H  
ATOM   1910  HZ3 LYS C   3     -20.192 -20.267 -17.201  1.00 75.84           H  
ATOM   1911  N   GLU C   4     -16.928 -12.894 -16.051  1.00 76.53           N  
ATOM   1912  H   GLU C   4     -17.743 -12.633 -16.587  1.00 76.53           H  
ATOM   1913  CA  GLU C   4     -15.704 -12.108 -16.273  1.00 76.53           C  
ATOM   1914  HA  GLU C   4     -14.821 -12.735 -16.154  1.00 76.53           H  
ATOM   1915  C   GLU C   4     -15.605 -10.991 -15.235  1.00 76.53           C  
ATOM   1916  CB  GLU C   4     -15.702 -11.519 -17.691  1.00 76.53           C  
ATOM   1917  HB2 GLU C   4     -14.915 -10.769 -17.773  1.00 76.53           H  
ATOM   1918  HB3 GLU C   4     -16.660 -11.025 -17.850  1.00 76.53           H  
ATOM   1919  O   GLU C   4     -14.561 -10.830 -14.614  1.00 76.53           O  
ATOM   1920  CG  GLU C   4     -15.460 -12.598 -18.762  1.00 76.53           C  
ATOM   1921  HG2 GLU C   4     -16.043 -13.484 -18.512  1.00 76.53           H  
ATOM   1922  HG3 GLU C   4     -14.406 -12.879 -18.752  1.00 76.53           H  
ATOM   1923  CD  GLU C   4     -15.883 -12.158 -20.168  1.00 76.53           C  
ATOM   1924  OE1 GLU C   4     -15.350 -12.720 -21.147  1.00 76.53           O  
ATOM   1925  OE2 GLU C   4     -16.926 -11.462 -20.257  1.00 76.53           O  
ATOM   1926  N   GLU C   5     -16.719 -10.308 -14.938  1.00 78.85           N  
ATOM   1927  H   GLU C   5     -17.546 -10.452 -15.499  1.00 78.85           H  
ATOM   1928  CA  GLU C   5     -16.753  -9.325 -13.852  1.00 78.85           C  
ATOM   1929  HA  GLU C   5     -16.007  -8.556 -14.055  1.00 78.85           H  
ATOM   1930  C   GLU C   5     -16.392  -9.962 -12.501  1.00 78.85           C  
ATOM   1931  CB  GLU C   5     -18.144  -8.683 -13.722  1.00 78.85           C  
ATOM   1932  HB2 GLU C   5     -18.861  -9.463 -13.467  1.00 78.85           H  
ATOM   1933  HB3 GLU C   5     -18.102  -7.981 -12.889  1.00 78.85           H  
ATOM   1934  O   GLU C   5     -15.661  -9.369 -11.714  1.00 78.85           O  
ATOM   1935  CG  GLU C   5     -18.672  -7.930 -14.954  1.00 78.85           C  
ATOM   1936  HG2 GLU C   5     -17.931  -7.207 -15.293  1.00 78.85           H  
ATOM   1937  HG3 GLU C   5     -18.828  -8.638 -15.767  1.00 78.85           H  
ATOM   1938  CD  GLU C   5     -20.009  -7.222 -14.660  1.00 78.85           C  
ATOM   1939  OE1 GLU C   5     -20.513  -6.479 -15.527  1.00 78.85           O  
ATOM   1940  OE2 GLU C   5     -20.637  -7.484 -13.600  1.00 78.85           O  
ATOM   1941  N   GLU C   6     -16.872 -11.180 -12.228  1.00 77.53           N  
ATOM   1942  H   GLU C   6     -17.479 -11.624 -12.901  1.00 77.53           H  
ATOM   1943  CA  GLU C   6     -16.509 -11.905 -11.006  1.00 77.53           C  
ATOM   1944  HA  GLU C   6     -16.652 -11.246 -10.150  1.00 77.53           H  
ATOM   1945  C   GLU C   6     -15.041 -12.360 -10.963  1.00 77.53           C  
ATOM   1946  CB  GLU C   6     -17.390 -13.151 -10.830  1.00 77.53           C  
ATOM   1947  HB2 GLU C   6     -16.880 -13.815 -10.132  1.00 77.53           H  
ATOM   1948  HB3 GLU C   6     -17.485 -13.676 -11.781  1.00 77.53           H  
ATOM   1949  O   GLU C   6     -14.508 -12.569  -9.869  1.00 77.53           O  
ATOM   1950  CG  GLU C   6     -18.783 -12.870 -10.251  1.00 77.53           C  
ATOM   1951  HG2 GLU C   6     -18.669 -12.228  -9.377  1.00 77.53           H  
ATOM   1952  HG3 GLU C   6     -19.386 -12.338 -10.986  1.00 77.53           H  
ATOM   1953  CD  GLU C   6     -19.501 -14.163  -9.818  1.00 77.53           C  
ATOM   1954  OE1 GLU C   6     -20.566 -14.045  -9.172  1.00 77.53           O  
ATOM   1955  OE2 GLU C   6     -18.962 -15.276 -10.054  1.00 77.53           O  
ATOM   1956  N   GLU C   7     -14.394 -12.584 -12.106  1.00 76.42           N  
ATOM   1957  H   GLU C   7     -14.864 -12.389 -12.978  1.00 76.42           H  
ATOM   1958  CA  GLU C   7     -12.973 -12.943 -12.173  1.00 76.42           C  
ATOM   1959  HA  GLU C   7     -12.733 -13.600 -11.337  1.00 76.42           H  
ATOM   1960  C   GLU C   7     -12.083 -11.714 -11.985  1.00 76.42           C  
ATOM   1961  CB  GLU C   7     -12.657 -13.711 -13.468  1.00 76.42           C  
ATOM   1962  HB2 GLU C   7     -13.160 -13.241 -14.314  1.00 76.42           H  
ATOM   1963  HB3 GLU C   7     -11.581 -13.688 -13.638  1.00 76.42           H  
ATOM   1964  O   GLU C   7     -11.187 -11.759 -11.138  1.00 76.42           O  
ATOM   1965  CG  GLU C   7     -13.093 -15.180 -13.329  1.00 76.42           C  
ATOM   1966  HG2 GLU C   7     -14.164 -15.224 -13.134  1.00 76.42           H  
ATOM   1967  HG3 GLU C   7     -12.596 -15.597 -12.453  1.00 76.42           H  
ATOM   1968  CD  GLU C   7     -12.769 -16.072 -14.540  1.00 76.42           C  
ATOM   1969  OE1 GLU C   7     -12.850 -17.312 -14.348  1.00 76.42           O  
ATOM   1970  OE2 GLU C   7     -12.471 -15.553 -15.635  1.00 76.42           O  
ATOM   1971  N   GLU C   8     -12.397 -10.602 -12.652  1.00 78.68           N  
ATOM   1972  H   GLU C   8     -13.131 -10.641 -13.345  1.00 78.68           H  
ATOM   1973  CA  GLU C   8     -11.700  -9.322 -12.473  1.00 78.68           C  
ATOM   1974  HA  GLU C   8     -10.648  -9.434 -12.734  1.00 78.68           H  
ATOM   1975  C   GLU C   8     -11.771  -8.847 -11.021  1.00 78.68           C  
ATOM   1976  CB  GLU C   8     -12.319  -8.249 -13.374  1.00 78.68           C  
ATOM   1977  HB2 GLU C   8     -13.403  -8.274 -13.264  1.00 78.68           H  
ATOM   1978  HB3 GLU C   8     -11.961  -7.276 -13.038  1.00 78.68           H  
ATOM   1979  O   GLU C   8     -10.743  -8.536 -10.420  1.00 78.68           O  
ATOM   1980  CG  GLU C   8     -11.940  -8.412 -14.853  1.00 78.68           C  
ATOM   1981  HG2 GLU C   8     -12.283  -9.385 -15.205  1.00 78.68           H  
ATOM   1982  HG3 GLU C   8     -10.854  -8.380 -14.943  1.00 78.68           H  
ATOM   1983  CD  GLU C   8     -12.558  -7.310 -15.729  1.00 78.68           C  
ATOM   1984  OE1 GLU C   8     -12.333  -7.342 -16.958  1.00 78.68           O  
ATOM   1985  OE2 GLU C   8     -13.336  -6.483 -15.185  1.00 78.68           O  
ATOM   1986  N   GLU C   9     -12.955  -8.887 -10.396  1.00 79.43           N  
ATOM   1987  H   GLU C   9     -13.774  -9.125 -10.937  1.00 79.43           H  
ATOM   1988  CA  GLU C   9     -13.104  -8.506  -8.987  1.00 79.43           C  
ATOM   1989  HA  GLU C   9     -12.797  -7.467  -8.870  1.00 79.43           H  
ATOM   1990  C   GLU C   9     -12.214  -9.346  -8.052  1.00 79.43           C  
ATOM   1991  CB  GLU C   9     -14.570  -8.655  -8.546  1.00 79.43           C  
ATOM   1992  HB2 GLU C   9     -14.584  -8.649  -7.456  1.00 79.43           H  
ATOM   1993  HB3 GLU C   9     -14.963  -9.614  -8.883  1.00 79.43           H  
ATOM   1994  O   GLU C   9     -11.689  -8.838  -7.055  1.00 79.43           O  
ATOM   1995  CG  GLU C   9     -15.482  -7.517  -9.031  1.00 79.43           C  
ATOM   1996  HG2 GLU C   9     -15.022  -6.575  -8.733  1.00 79.43           H  
ATOM   1997  HG3 GLU C   9     -15.549  -7.510 -10.119  1.00 79.43           H  
ATOM   1998  CD  GLU C   9     -16.893  -7.588  -8.416  1.00 79.43           C  
ATOM   1999  OE1 GLU C   9     -17.718  -6.697  -8.711  1.00 79.43           O  
ATOM   2000  OE2 GLU C   9     -17.106  -8.291  -7.398  1.00 79.43           O  
ATOM   2001  N   LYS C  10     -12.014 -10.633  -8.360  1.00 77.52           N  
ATOM   2002  H   LYS C  10     -12.391 -10.957  -9.239  1.00 77.52           H  
ATOM   2003  CA  LYS C  10     -11.154 -11.527  -7.569  1.00 77.52           C  
ATOM   2004  HA  LYS C  10     -11.329 -11.337  -6.510  1.00 77.52           H  
ATOM   2005  C   LYS C  10      -9.669 -11.276  -7.809  1.00 77.52           C  
ATOM   2006  CB  LYS C  10     -11.483 -12.987  -7.892  1.00 77.52           C  
ATOM   2007  HB2 LYS C  10     -10.680 -13.627  -7.525  1.00 77.52           H  
ATOM   2008  HB3 LYS C  10     -11.539 -13.104  -8.975  1.00 77.52           H  
ATOM   2009  O   LYS C  10      -8.876 -11.490  -6.888  1.00 77.52           O  
ATOM   2010  CG  LYS C  10     -12.793 -13.448  -7.248  1.00 77.52           C  
ATOM   2011  HG2 LYS C  10     -13.579 -12.724  -7.462  1.00 77.52           H  
ATOM   2012  HG3 LYS C  10     -12.668 -13.516  -6.167  1.00 77.52           H  
ATOM   2013  CD  LYS C  10     -13.185 -14.815  -7.818  1.00 77.52           C  
ATOM   2014  HD2 LYS C  10     -12.469 -15.577  -7.509  1.00 77.52           H  
ATOM   2015  HD3 LYS C  10     -13.174 -14.738  -8.905  1.00 77.52           H  
ATOM   2016  CE  LYS C  10     -14.596 -15.184  -7.355  1.00 77.52           C  
ATOM   2017  HE2 LYS C  10     -15.157 -14.256  -7.246  1.00 77.52           H  
ATOM   2018  HE3 LYS C  10     -14.554 -15.673  -6.382  1.00 77.52           H  
ATOM   2019  NZ  LYS C  10     -15.283 -16.023  -8.367  1.00 77.52           N  
ATOM   2020  HZ1 LYS C  10     -15.306 -15.511  -9.237  1.00 77.52           H  
ATOM   2021  HZ2 LYS C  10     -14.815 -16.902  -8.536  1.00 77.52           H  
ATOM   2022  HZ3 LYS C  10     -16.255 -16.166  -8.134  1.00 77.52           H  
ATOM   2023  N   GLU C  11      -9.265 -10.895  -9.015  1.00 77.56           N  
ATOM   2024  H   GLU C  11      -9.952 -10.761  -9.743  1.00 77.56           H  
ATOM   2025  CA  GLU C  11      -7.878 -10.518  -9.307  1.00 77.56           C  
ATOM   2026  HA  GLU C  11      -7.202 -11.262  -8.883  1.00 77.56           H  
ATOM   2027  C   GLU C  11      -7.521  -9.199  -8.630  1.00 77.56           C  
ATOM   2028  CB  GLU C  11      -7.624 -10.468 -10.818  1.00 77.56           C  
ATOM   2029  HB2 GLU C  11      -6.644 -10.020 -10.982  1.00 77.56           H  
ATOM   2030  HB3 GLU C  11      -8.383  -9.862 -11.313  1.00 77.56           H  
ATOM   2031  O   GLU C  11      -6.552  -9.139  -7.868  1.00 77.56           O  
ATOM   2032  CG  GLU C  11      -7.615 -11.892 -11.390  1.00 77.56           C  
ATOM   2033  HG2 GLU C  11      -8.631 -12.284 -11.419  1.00 77.56           H  
ATOM   2034  HG3 GLU C  11      -7.045 -12.530 -10.715  1.00 77.56           H  
ATOM   2035  CD  GLU C  11      -6.989 -11.980 -12.786  1.00 77.56           C  
ATOM   2036  OE1 GLU C  11      -6.366 -13.044 -13.026  1.00 77.56           O  
ATOM   2037  OE2 GLU C  11      -7.092 -11.008 -13.556  1.00 77.56           O  
ATOM   2038  N   GLU C  12      -8.390  -8.206  -8.767  1.00 79.10           N  
ATOM   2039  H   GLU C  12      -9.144  -8.326  -9.428  1.00 79.10           H  
ATOM   2040  CA  GLU C  12      -8.295  -6.914  -8.103  1.00 79.10           C  
ATOM   2041  HA  GLU C  12      -7.413  -6.385  -8.465  1.00 79.10           H  
ATOM   2042  C   GLU C  12      -8.177  -7.049  -6.568  1.00 79.10           C  
ATOM   2043  CB  GLU C  12      -9.559  -6.126  -8.485  1.00 79.10           C  
ATOM   2044  HB2 GLU C  12      -9.854  -5.530  -7.621  1.00 79.10           H  
ATOM   2045  HB3 GLU C  12     -10.397  -6.804  -8.640  1.00 79.10           H  
ATOM   2046  O   GLU C  12      -7.394  -6.338  -5.928  1.00 79.10           O  
ATOM   2047  CG  GLU C  12      -9.414  -5.195  -9.704  1.00 79.10           C  
ATOM   2048  HG2 GLU C  12      -9.334  -5.800 -10.607  1.00 79.10           H  
ATOM   2049  HG3 GLU C  12      -8.495  -4.621  -9.584  1.00 79.10           H  
ATOM   2050  CD  GLU C  12     -10.594  -4.206  -9.824  1.00 79.10           C  
ATOM   2051  OE1 GLU C  12     -10.601  -3.363 -10.751  1.00 79.10           O  
ATOM   2052  OE2 GLU C  12     -11.450  -4.204  -8.900  1.00 79.10           O  
ATOM   2053  N   GLU C  13      -8.943  -7.946  -5.934  1.00 77.86           N  
ATOM   2054  H   GLU C  13      -9.643  -8.436  -6.472  1.00 77.86           H  
ATOM   2055  CA  GLU C  13      -8.817  -8.227  -4.492  1.00 77.86           C  
ATOM   2056  HA  GLU C  13      -8.861  -7.290  -3.937  1.00 77.86           H  
ATOM   2057  C   GLU C  13      -7.487  -8.900  -4.114  1.00 77.86           C  
ATOM   2058  CB  GLU C  13      -9.951  -9.145  -4.009  1.00 77.86           C  
ATOM   2059  HB2 GLU C  13      -9.593  -9.656  -3.116  1.00 77.86           H  
ATOM   2060  HB3 GLU C  13     -10.165  -9.903  -4.762  1.00 77.86           H  
ATOM   2061  O   GLU C  13      -6.969  -8.694  -3.009  1.00 77.86           O  
ATOM   2062  CG  GLU C  13     -11.239  -8.406  -3.619  1.00 77.86           C  
ATOM   2063  HG2 GLU C  13     -11.726  -8.016  -4.513  1.00 77.86           H  
ATOM   2064  HG3 GLU C  13     -10.970  -7.559  -2.987  1.00 77.86           H  
ATOM   2065  CD  GLU C  13     -12.212  -9.309  -2.836  1.00 77.86           C  
ATOM   2066  OE1 GLU C  13     -13.198  -8.759  -2.295  1.00 77.86           O  
ATOM   2067  OE2 GLU C  13     -11.921 -10.521  -2.667  1.00 77.86           O  
ATOM   2068  N   LYS C  14      -6.923  -9.738  -4.991  1.00 76.46           N  
ATOM   2069  H   LYS C  14      -7.351  -9.819  -5.902  1.00 76.46           H  
ATOM   2070  CA  LYS C  14      -5.627 -10.390  -4.745  1.00 76.46           C  
ATOM   2071  HA  LYS C  14      -5.604 -10.782  -3.728  1.00 76.46           H  
ATOM   2072  C   LYS C  14      -4.478  -9.397  -4.849  1.00 76.46           C  
ATOM   2073  CB  LYS C  14      -5.400 -11.528  -5.743  1.00 76.46           C  
ATOM   2074  HB2 LYS C  14      -4.345 -11.801  -5.732  1.00 76.46           H  
ATOM   2075  HB3 LYS C  14      -5.637 -11.172  -6.745  1.00 76.46           H  
ATOM   2076  O   LYS C  14      -3.522  -9.507  -4.079  1.00 76.46           O  
ATOM   2077  CG  LYS C  14      -6.216 -12.785  -5.428  1.00 76.46           C  
ATOM   2078  HG2 LYS C  14      -5.823 -13.266  -4.533  1.00 76.46           H  
ATOM   2079  HG3 LYS C  14      -7.261 -12.527  -5.260  1.00 76.46           H  
ATOM   2080  CD  LYS C  14      -6.099 -13.730  -6.629  1.00 76.46           C  
ATOM   2081  HD2 LYS C  14      -6.432 -13.190  -7.515  1.00 76.46           H  
ATOM   2082  HD3 LYS C  14      -5.058 -14.019  -6.767  1.00 76.46           H  
ATOM   2083  CE  LYS C  14      -6.969 -14.975  -6.470  1.00 76.46           C  
ATOM   2084  HE2 LYS C  14      -7.974 -14.648  -6.202  1.00 76.46           H  
ATOM   2085  HE3 LYS C  14      -6.576 -15.594  -5.663  1.00 76.46           H  
ATOM   2086  NZ  LYS C  14      -7.013 -15.724  -7.752  1.00 76.46           N  
ATOM   2087  HZ1 LYS C  14      -7.378 -15.123  -8.478  1.00 76.46           H  
ATOM   2088  HZ2 LYS C  14      -7.621 -16.528  -7.701  1.00 76.46           H  
ATOM   2089  HZ3 LYS C  14      -6.092 -16.007  -8.055  1.00 76.46           H  
ATOM   2090  N   GLU C  15      -4.549  -8.463  -5.786  1.00 76.86           N  
ATOM   2091  H   GLU C  15      -5.326  -8.469  -6.432  1.00 76.86           H  
ATOM   2092  CA  GLU C  15      -3.531  -7.428  -5.940  1.00 76.86           C  
ATOM   2093  HA  GLU C  15      -2.545  -7.891  -5.959  1.00 76.86           H  
ATOM   2094  C   GLU C  15      -3.523  -6.457  -4.765  1.00 76.86           C  
ATOM   2095  CB  GLU C  15      -3.714  -6.683  -7.256  1.00 76.86           C  
ATOM   2096  HB2 GLU C  15      -3.012  -5.849  -7.258  1.00 76.86           H  
ATOM   2097  HB3 GLU C  15      -4.730  -6.297  -7.335  1.00 76.86           H  
ATOM   2098  O   GLU C  15      -2.459  -6.234  -4.184  1.00 76.86           O  
ATOM   2099  CG  GLU C  15      -3.397  -7.609  -8.435  1.00 76.86           C  
ATOM   2100  HG2 GLU C  15      -4.235  -8.283  -8.615  1.00 76.86           H  
ATOM   2101  HG3 GLU C  15      -2.532  -8.219  -8.178  1.00 76.86           H  
ATOM   2102  CD  GLU C  15      -3.084  -6.813  -9.699  1.00 76.86           C  
ATOM   2103  OE1 GLU C  15      -2.243  -7.344 -10.459  1.00 76.86           O  
ATOM   2104  OE2 GLU C  15      -3.583  -5.674  -9.797  1.00 76.86           O  
ATOM   2105  N   GLU C  16      -4.695  -5.990  -4.321  1.00 77.04           N  
ATOM   2106  H   GLU C  16      -5.528  -6.173  -4.862  1.00 77.04           H  
ATOM   2107  CA  GLU C  16      -4.789  -5.144  -3.125  1.00 77.04           C  
ATOM   2108  HA  GLU C  16      -4.201  -4.241  -3.286  1.00 77.04           H  
ATOM   2109  C   GLU C  16      -4.190  -5.840  -1.898  1.00 77.04           C  
ATOM   2110  CB  GLU C  16      -6.245  -4.742  -2.847  1.00 77.04           C  
ATOM   2111  HB2 GLU C  16      -6.903  -5.588  -3.045  1.00 77.04           H  
ATOM   2112  HB3 GLU C  16      -6.339  -4.473  -1.794  1.00 77.04           H  
ATOM   2113  O   GLU C  16      -3.362  -5.253  -1.203  1.00 77.04           O  
ATOM   2114  CG  GLU C  16      -6.667  -3.522  -3.679  1.00 77.04           C  
ATOM   2115  HG2 GLU C  16      -5.970  -2.708  -3.483  1.00 77.04           H  
ATOM   2116  HG3 GLU C  16      -6.607  -3.775  -4.737  1.00 77.04           H  
ATOM   2117  CD  GLU C  16      -8.092  -3.048  -3.355  1.00 77.04           C  
ATOM   2118  OE1 GLU C  16      -8.419  -1.883  -3.664  1.00 77.04           O  
ATOM   2119  OE2 GLU C  16      -8.935  -3.887  -2.964  1.00 77.04           O  
ATOM   2120  N   LYS C  17      -4.508  -7.121  -1.663  1.00 76.27           N  
ATOM   2121  H   LYS C  17      -5.191  -7.555  -2.266  1.00 76.27           H  
ATOM   2122  CA  LYS C  17      -3.921  -7.885  -0.545  1.00 76.27           C  
ATOM   2123  HA  LYS C  17      -4.121  -7.348   0.383  1.00 76.27           H  
ATOM   2124  C   LYS C  17      -2.394  -7.990  -0.632  1.00 76.27           C  
ATOM   2125  CB  LYS C  17      -4.565  -9.277  -0.471  1.00 76.27           C  
ATOM   2126  HB2 LYS C  17      -3.946  -9.928   0.146  1.00 76.27           H  
ATOM   2127  HB3 LYS C  17      -4.622  -9.702  -1.473  1.00 76.27           H  
ATOM   2128  O   LYS C  17      -1.721  -7.909   0.396  1.00 76.27           O  
ATOM   2129  CG  LYS C  17      -5.964  -9.207   0.156  1.00 76.27           C  
ATOM   2130  HG2 LYS C  17      -6.552  -8.442  -0.352  1.00 76.27           H  
ATOM   2131  HG3 LYS C  17      -5.871  -8.930   1.206  1.00 76.27           H  
ATOM   2132  CD  LYS C  17      -6.697 -10.549   0.042  1.00 76.27           C  
ATOM   2133  HD2 LYS C  17      -6.792 -10.794  -1.015  1.00 76.27           H  
ATOM   2134  HD3 LYS C  17      -6.134 -11.331   0.551  1.00 76.27           H  
ATOM   2135  CE  LYS C  17      -8.091 -10.403   0.665  1.00 76.27           C  
ATOM   2136  HE2 LYS C  17      -7.998 -10.403   1.751  1.00 76.27           H  
ATOM   2137  HE3 LYS C  17      -8.487  -9.432   0.368  1.00 76.27           H  
ATOM   2138  NZ  LYS C  17      -9.029 -11.458   0.207  1.00 76.27           N  
ATOM   2139  HZ1 LYS C  17      -9.946 -11.313   0.607  1.00 76.27           H  
ATOM   2140  HZ2 LYS C  17      -8.697 -12.387   0.424  1.00 76.27           H  
ATOM   2141  HZ3 LYS C  17      -9.170 -11.373  -0.790  1.00 76.27           H  
ATOM   2142  N   LYS C  18      -1.829  -8.150  -1.835  1.00 75.05           N  
ATOM   2143  H   LYS C  18      -2.440  -8.155  -2.639  1.00 75.05           H  
ATOM   2144  CA  LYS C  18      -0.368  -8.194  -2.038  1.00 75.05           C  
ATOM   2145  HA  LYS C  18       0.074  -8.894  -1.329  1.00 75.05           H  
ATOM   2146  C   LYS C  18       0.292  -6.846  -1.776  1.00 75.05           C  
ATOM   2147  CB  LYS C  18      -0.040  -8.629  -3.470  1.00 75.05           C  
ATOM   2148  HB2 LYS C  18      -0.681  -8.087  -4.165  1.00 75.05           H  
ATOM   2149  HB3 LYS C  18       0.992  -8.356  -3.688  1.00 75.05           H  
ATOM   2150  O   LYS C  18       1.395  -6.812  -1.228  1.00 75.05           O  
ATOM   2151  CG  LYS C  18      -0.183 -10.137  -3.700  1.00 75.05           C  
ATOM   2152  HG2 LYS C  18      -1.186 -10.466  -3.428  1.00 75.05           H  
ATOM   2153  HG3 LYS C  18       0.548 -10.672  -3.094  1.00 75.05           H  
ATOM   2154  CD  LYS C  18       0.069 -10.411  -5.187  1.00 75.05           C  
ATOM   2155  HD2 LYS C  18       1.071 -10.074  -5.453  1.00 75.05           H  
ATOM   2156  HD3 LYS C  18      -0.656  -9.837  -5.765  1.00 75.05           H  
ATOM   2157  CE  LYS C  18      -0.084 -11.891  -5.536  1.00 75.05           C  
ATOM   2158  HE2 LYS C  18       0.693 -12.462  -5.026  1.00 75.05           H  
ATOM   2159  HE3 LYS C  18      -1.054 -12.227  -5.169  1.00 75.05           H  
ATOM   2160  NZ  LYS C  18      -0.007 -12.080  -7.009  1.00 75.05           N  
ATOM   2161  HZ1 LYS C  18       0.874 -11.754  -7.381  1.00 75.05           H  
ATOM   2162  HZ2 LYS C  18      -0.726 -11.538  -7.465  1.00 75.05           H  
ATOM   2163  HZ3 LYS C  18      -0.141 -13.046  -7.273  1.00 75.05           H  
ATOM   2164  N   GLU C  19      -0.338  -5.751  -2.183  1.00 77.16           N  
ATOM   2165  H   GLU C  19      -1.219  -5.837  -2.670  1.00 77.16           H  
ATOM   2166  CA  GLU C  19       0.164  -4.410  -1.886  1.00 77.16           C  
ATOM   2167  HA  GLU C  19       1.211  -4.340  -2.183  1.00 77.16           H  
ATOM   2168  C   GLU C  19       0.123  -4.123  -0.386  1.00 77.16           C  
ATOM   2169  CB  GLU C  19      -0.616  -3.350  -2.661  1.00 77.16           C  
ATOM   2170  HB2 GLU C  19      -0.347  -2.374  -2.258  1.00 77.16           H  
ATOM   2171  HB3 GLU C  19      -1.687  -3.501  -2.524  1.00 77.16           H  
ATOM   2172  O   GLU C  19       1.133  -3.692   0.169  1.00 77.16           O  
ATOM   2173  CG  GLU C  19      -0.263  -3.369  -4.153  1.00 77.16           C  
ATOM   2174  HG2 GLU C  19       0.822  -3.393  -4.256  1.00 77.16           H  
ATOM   2175  HG3 GLU C  19      -0.666  -4.269  -4.618  1.00 77.16           H  
ATOM   2176  CD  GLU C  19      -0.810  -2.126  -4.858  1.00 77.16           C  
ATOM   2177  OE1 GLU C  19      -0.137  -1.643  -5.795  1.00 77.16           O  
ATOM   2178  OE2 GLU C  19      -1.868  -1.606  -4.436  1.00 77.16           O  
ATOM   2179  N   GLU C  20      -0.972  -4.466   0.298  1.00 77.41           N  
ATOM   2180  H   GLU C  20      -1.782  -4.790  -0.210  1.00 77.41           H  
ATOM   2181  CA  GLU C  20      -1.065  -4.290   1.751  1.00 77.41           C  
ATOM   2182  HA  GLU C  20      -0.912  -3.237   1.984  1.00 77.41           H  
ATOM   2183  C   GLU C  20       0.002  -5.078   2.519  1.00 77.41           C  
ATOM   2184  CB  GLU C  20      -2.435  -4.731   2.277  1.00 77.41           C  
ATOM   2185  HB2 GLU C  20      -2.623  -5.771   2.011  1.00 77.41           H  
ATOM   2186  HB3 GLU C  20      -2.389  -4.669   3.364  1.00 77.41           H  
ATOM   2187  O   GLU C  20       0.544  -4.590   3.513  1.00 77.41           O  
ATOM   2188  CG  GLU C  20      -3.600  -3.864   1.795  1.00 77.41           C  
ATOM   2189  HG2 GLU C  20      -4.048  -4.299   0.901  1.00 77.41           H  
ATOM   2190  HG3 GLU C  20      -3.232  -2.871   1.538  1.00 77.41           H  
ATOM   2191  CD  GLU C  20      -4.672  -3.766   2.872  1.00 77.41           C  
ATOM   2192  OE1 GLU C  20      -4.961  -2.604   3.243  1.00 77.41           O  
ATOM   2193  OE2 GLU C  20      -5.088  -4.827   3.394  1.00 77.41           O  
ATOM   2194  N   GLU C  21       0.330  -6.296   2.083  1.00 76.32           N  
ATOM   2195  H   GLU C  21      -0.189  -6.692   1.313  1.00 76.32           H  
ATOM   2196  CA  GLU C  21       1.419  -7.065   2.690  1.00 76.32           C  
ATOM   2197  HA  GLU C  21       1.287  -7.078   3.772  1.00 76.32           H  
ATOM   2198  C   GLU C  21       2.799  -6.455   2.427  1.00 76.32           C  
ATOM   2199  CB  GLU C  21       1.423  -8.508   2.180  1.00 76.32           C  
ATOM   2200  HB2 GLU C  21       2.413  -8.921   2.372  1.00 76.32           H  
ATOM   2201  HB3 GLU C  21       1.252  -8.526   1.104  1.00 76.32           H  
ATOM   2202  O   GLU C  21       3.665  -6.508   3.307  1.00 76.32           O  
ATOM   2203  CG  GLU C  21       0.407  -9.406   2.895  1.00 76.32           C  
ATOM   2204  HG2 GLU C  21      -0.599  -9.184   2.537  1.00 76.32           H  
ATOM   2205  HG3 GLU C  21       0.443  -9.192   3.963  1.00 76.32           H  
ATOM   2206  CD  GLU C  21       0.739 -10.888   2.667  1.00 76.32           C  
ATOM   2207  OE1 GLU C  21       0.522 -11.674   3.615  1.00 76.32           O  
ATOM   2208  OE2 GLU C  21       1.296 -11.222   1.593  1.00 76.32           O  
ATOM   2209  N   LYS C  22       3.027  -5.885   1.237  1.00 78.49           N  
ATOM   2210  H   LYS C  22       2.263  -5.840   0.578  1.00 78.49           H  
ATOM   2211  CA  LYS C  22       4.287  -5.200   0.914  1.00 78.49           C  
ATOM   2212  HA  LYS C  22       5.126  -5.851   1.159  1.00 78.49           H  
ATOM   2213  C   LYS C  22       4.472  -3.955   1.771  1.00 78.49           C  
ATOM   2214  CB  LYS C  22       4.352  -4.838  -0.574  1.00 78.49           C  
ATOM   2215  HB2 LYS C  22       3.392  -4.433  -0.896  1.00 78.49           H  
ATOM   2216  HB3 LYS C  22       5.105  -4.063  -0.709  1.00 78.49           H  
ATOM   2217  O   LYS C  22       5.525  -3.821   2.388  1.00 78.49           O  
ATOM   2218  CG  LYS C  22       4.737  -6.035  -1.450  1.00 78.49           C  
ATOM   2219  HG2 LYS C  22       5.728  -6.389  -1.166  1.00 78.49           H  
ATOM   2220  HG3 LYS C  22       4.018  -6.844  -1.317  1.00 78.49           H  
ATOM   2221  CD  LYS C  22       4.752  -5.591  -2.916  1.00 78.49           C  
ATOM   2222  HD2 LYS C  22       3.757  -5.232  -3.179  1.00 78.49           H  
ATOM   2223  HD3 LYS C  22       5.463  -4.773  -3.033  1.00 78.49           H  
ATOM   2224  CE  LYS C  22       5.137  -6.745  -3.844  1.00 78.49           C  
ATOM   2225  HE2 LYS C  22       4.440  -7.566  -3.675  1.00 78.49           H  
ATOM   2226  HE3 LYS C  22       6.139  -7.085  -3.583  1.00 78.49           H  
ATOM   2227  NZ  LYS C  22       5.087  -6.314  -5.265  1.00 78.49           N  
ATOM   2228  HZ1 LYS C  22       5.326  -7.069  -5.891  1.00 78.49           H  
ATOM   2229  HZ2 LYS C  22       5.722  -5.545  -5.425  1.00 78.49           H  
ATOM   2230  HZ3 LYS C  22       4.157  -5.994  -5.498  1.00 78.49           H  
ATOM   2231  N   GLU C  23       3.451  -3.111   1.885  1.00 76.64           N  
ATOM   2232  H   GLU C  23       2.621  -3.269   1.332  1.00 76.64           H  
ATOM   2233  CA  GLU C  23       3.500  -1.921   2.743  1.00 76.64           C  
ATOM   2234  HA  GLU C  23       4.308  -1.260   2.430  1.00 76.64           H  
ATOM   2235  C   GLU C  23       3.735  -2.300   4.211  1.00 76.64           C  
ATOM   2236  CB  GLU C  23       2.184  -1.152   2.648  1.00 76.64           C  
ATOM   2237  HB2 GLU C  23       1.372  -1.848   2.856  1.00 76.64           H  
ATOM   2238  HB3 GLU C  23       2.185  -0.386   3.424  1.00 76.64           H  
ATOM   2239  O   GLU C  23       4.610  -1.739   4.870  1.00 76.64           O  
ATOM   2240  CG  GLU C  23       1.942  -0.464   1.297  1.00 76.64           C  
ATOM   2241  HG2 GLU C  23       1.903  -1.217   0.510  1.00 76.64           H  
ATOM   2242  HG3 GLU C  23       2.773   0.204   1.070  1.00 76.64           H  
ATOM   2243  CD  GLU C  23       0.612   0.306   1.322  1.00 76.64           C  
ATOM   2244  OE1 GLU C  23       0.357   1.138   0.421  1.00 76.64           O  
ATOM   2245  OE2 GLU C  23      -0.229  -0.024   2.200  1.00 76.64           O  
ATOM   2246  N   LYS C  24       3.031  -3.320   4.729  1.00 77.03           N  
ATOM   2247  H   LYS C  24       2.305  -3.730   4.159  1.00 77.03           H  
ATOM   2248  CA  LYS C  24       3.251  -3.818   6.101  1.00 77.03           C  
ATOM   2249  HA  LYS C  24       3.101  -2.993   6.797  1.00 77.03           H  
ATOM   2250  C   LYS C  24       4.691  -4.288   6.324  1.00 77.03           C  
ATOM   2251  CB  LYS C  24       2.258  -4.945   6.424  1.00 77.03           C  
ATOM   2252  HB2 LYS C  24       2.193  -5.625   5.575  1.00 77.03           H  
ATOM   2253  HB3 LYS C  24       2.621  -5.507   7.285  1.00 77.03           H  
ATOM   2254  O   LYS C  24       5.242  -4.062   7.401  1.00 77.03           O  
ATOM   2255  CG  LYS C  24       0.867  -4.394   6.768  1.00 77.03           C  
ATOM   2256  HG2 LYS C  24       0.927  -3.833   7.700  1.00 77.03           H  
ATOM   2257  HG3 LYS C  24       0.537  -3.715   5.981  1.00 77.03           H  
ATOM   2258  CD  LYS C  24      -0.162  -5.523   6.918  1.00 77.03           C  
ATOM   2259  HD2 LYS C  24      -0.214  -6.069   5.976  1.00 77.03           H  
ATOM   2260  HD3 LYS C  24       0.140  -6.201   7.716  1.00 77.03           H  
ATOM   2261  CE  LYS C  24      -1.534  -4.913   7.233  1.00 77.03           C  
ATOM   2262  HE2 LYS C  24      -1.709  -4.098   6.530  1.00 77.03           H  
ATOM   2263  HE3 LYS C  24      -1.512  -4.480   8.233  1.00 77.03           H  
ATOM   2264  NZ  LYS C  24      -2.639  -5.897   7.111  1.00 77.03           N  
ATOM   2265  HZ1 LYS C  24      -3.523  -5.444   7.294  1.00 77.03           H  
ATOM   2266  HZ2 LYS C  24      -2.521  -6.679   7.740  1.00 77.03           H  
ATOM   2267  HZ3 LYS C  24      -2.694  -6.233   6.160  1.00 77.03           H  
ATOM   2268  N   LYS C  25       5.311  -4.933   5.331  1.00 77.09           N  
ATOM   2269  H   LYS C  25       4.798  -5.074   4.472  1.00 77.09           H  
ATOM   2270  CA  LYS C  25       6.720  -5.351   5.401  1.00 77.09           C  
ATOM   2271  HA  LYS C  25       6.903  -5.830   6.363  1.00 77.09           H  
ATOM   2272  C   LYS C  25       7.675  -4.162   5.359  1.00 77.09           C  
ATOM   2273  CB  LYS C  25       7.042  -6.347   4.280  1.00 77.09           C  
ATOM   2274  HB2 LYS C  25       6.602  -6.003   3.344  1.00 77.09           H  
ATOM   2275  HB3 LYS C  25       8.123  -6.397   4.149  1.00 77.09           H  
ATOM   2276  O   LYS C  25       8.588  -4.111   6.179  1.00 77.09           O  
ATOM   2277  CG  LYS C  25       6.534  -7.753   4.616  1.00 77.09           C  
ATOM   2278  HG2 LYS C  25       5.470  -7.715   4.848  1.00 77.09           H  
ATOM   2279  HG3 LYS C  25       7.070  -8.129   5.488  1.00 77.09           H  
ATOM   2280  CD  LYS C  25       6.758  -8.698   3.431  1.00 77.09           C  
ATOM   2281  HD2 LYS C  25       7.820  -8.739   3.188  1.00 77.09           H  
ATOM   2282  HD3 LYS C  25       6.205  -8.314   2.574  1.00 77.09           H  
ATOM   2283  CE  LYS C  25       6.245 -10.096   3.792  1.00 77.09           C  
ATOM   2284  HE2 LYS C  25       5.230  -9.995   4.175  1.00 77.09           H  
ATOM   2285  HE3 LYS C  25       6.867 -10.504   4.589  1.00 77.09           H  
ATOM   2286  NZ  LYS C  25       6.239 -11.000   2.617  1.00 77.09           N  
ATOM   2287  HZ1 LYS C  25       5.614 -10.631   1.914  1.00 77.09           H  
ATOM   2288  HZ2 LYS C  25       7.164 -11.097   2.224  1.00 77.09           H  
ATOM   2289  HZ3 LYS C  25       5.879 -11.907   2.875  1.00 77.09           H  
ATOM   2290  N   GLU C  26       7.461  -3.206   4.459  1.00 75.41           N  
ATOM   2291  H   GLU C  26       6.697  -3.305   3.807  1.00 75.41           H  
ATOM   2292  CA  GLU C  26       8.308  -2.013   4.363  1.00 75.41           C  
ATOM   2293  HA  GLU C  26       9.348  -2.320   4.251  1.00 75.41           H  
ATOM   2294  C   GLU C  26       8.242  -1.151   5.626  1.00 75.41           C  
ATOM   2295  CB  GLU C  26       7.924  -1.159   3.149  1.00 75.41           C  
ATOM   2296  HB2 GLU C  26       8.366  -0.172   3.289  1.00 75.41           H  
ATOM   2297  HB3 GLU C  26       6.841  -1.048   3.099  1.00 75.41           H  
ATOM   2298  O   GLU C  26       9.286  -0.725   6.123  1.00 75.41           O  
ATOM   2299  CG  GLU C  26       8.462  -1.733   1.830  1.00 75.41           C  
ATOM   2300  HG2 GLU C  26       7.925  -2.651   1.591  1.00 75.41           H  
ATOM   2301  HG3 GLU C  26       9.514  -1.984   1.966  1.00 75.41           H  
ATOM   2302  CD  GLU C  26       8.339  -0.740   0.662  1.00 75.41           C  
ATOM   2303  OE1 GLU C  26       9.002  -0.984  -0.372  1.00 75.41           O  
ATOM   2304  OE2 GLU C  26       7.637   0.282   0.813  1.00 75.41           O  
ATOM   2305  N   LYS C  27       7.047  -0.935   6.192  1.00 76.62           N  
ATOM   2306  H   LYS C  27       6.222  -1.256   5.705  1.00 76.62           H  
ATOM   2307  CA  LYS C  27       6.884  -0.217   7.467  1.00 76.62           C  
ATOM   2308  HA  LYS C  27       7.298   0.787   7.379  1.00 76.62           H  
ATOM   2309  C   LYS C  27       7.655  -0.895   8.595  1.00 76.62           C  
ATOM   2310  CB  LYS C  27       5.400  -0.108   7.836  1.00 76.62           C  
ATOM   2311  HB2 LYS C  27       4.924  -1.085   7.751  1.00 76.62           H  
ATOM   2312  HB3 LYS C  27       5.330   0.217   8.875  1.00 76.62           H  
ATOM   2313  O   LYS C  27       8.429  -0.243   9.291  1.00 76.62           O  
ATOM   2314  CG  LYS C  27       4.653   0.912   6.967  1.00 76.62           C  
ATOM   2315  HG2 LYS C  27       4.631   0.585   5.928  1.00 76.62           H  
ATOM   2316  HG3 LYS C  27       5.158   1.876   7.022  1.00 76.62           H  
ATOM   2317  CD  LYS C  27       3.225   1.064   7.494  1.00 76.62           C  
ATOM   2318  HD2 LYS C  27       3.280   1.454   8.511  1.00 76.62           H  
ATOM   2319  HD3 LYS C  27       2.727   0.095   7.509  1.00 76.62           H  
ATOM   2320  CE  LYS C  27       2.420   2.030   6.626  1.00 76.62           C  
ATOM   2321  HE2 LYS C  27       3.076   2.839   6.308  1.00 76.62           H  
ATOM   2322  HE3 LYS C  27       2.078   1.534   5.718  1.00 76.62           H  
ATOM   2323  NZ  LYS C  27       1.287   2.586   7.404  1.00 76.62           N  
ATOM   2324  HZ1 LYS C  27       0.659   1.872   7.745  1.00 76.62           H  
ATOM   2325  HZ2 LYS C  27       1.653   3.069   8.212  1.00 76.62           H  
ATOM   2326  HZ3 LYS C  27       0.789   3.263   6.844  1.00 76.62           H  
ATOM   2327  N   LYS C  28       7.526  -2.219   8.711  1.00 76.42           N  
ATOM   2328  H   LYS C  28       6.876  -2.685   8.096  1.00 76.42           H  
ATOM   2329  CA  LYS C  28       8.234  -2.995   9.735  1.00 76.42           C  
ATOM   2330  HA  LYS C  28       8.019  -2.541  10.703  1.00 76.42           H  
ATOM   2331  C   LYS C  28       9.758  -2.940   9.562  1.00 76.42           C  
ATOM   2332  CB  LYS C  28       7.684  -4.425   9.720  1.00 76.42           C  
ATOM   2333  HB2 LYS C  28       6.596  -4.383   9.678  1.00 76.42           H  
ATOM   2334  HB3 LYS C  28       8.052  -4.953   8.840  1.00 76.42           H  
ATOM   2335  O   LYS C  28      10.484  -2.831  10.547  1.00 76.42           O  
ATOM   2336  CG  LYS C  28       8.082  -5.173  10.993  1.00 76.42           C  
ATOM   2337  HG2 LYS C  28       9.168  -5.237  11.055  1.00 76.42           H  
ATOM   2338  HG3 LYS C  28       7.711  -4.626  11.860  1.00 76.42           H  
ATOM   2339  CD  LYS C  28       7.498  -6.586  10.998  1.00 76.42           C  
ATOM   2340  HD2 LYS C  28       6.411  -6.530  10.936  1.00 76.42           H  
ATOM   2341  HD3 LYS C  28       7.889  -7.138  10.143  1.00 76.42           H  
ATOM   2342  CE  LYS C  28       7.920  -7.261  12.304  1.00 76.42           C  
ATOM   2343  HE2 LYS C  28       9.006  -7.219  12.377  1.00 76.42           H  
ATOM   2344  HE3 LYS C  28       7.519  -6.682  13.136  1.00 76.42           H  
ATOM   2345  NZ  LYS C  28       7.455  -8.665  12.374  1.00 76.42           N  
ATOM   2346  HZ1 LYS C  28       7.756  -9.073  13.248  1.00 76.42           H  
ATOM   2347  HZ2 LYS C  28       7.857  -9.198  11.616  1.00 76.42           H  
ATOM   2348  HZ3 LYS C  28       6.447  -8.702  12.323  1.00 76.42           H  
ATOM   2349  N   GLU C  29      10.264  -2.975   8.327  1.00 74.97           N  
ATOM   2350  H   GLU C  29       9.635  -3.102   7.546  1.00 74.97           H  
ATOM   2351  CA  GLU C  29      11.698  -2.786   8.067  1.00 74.97           C  
ATOM   2352  HA  GLU C  29      12.270  -3.493   8.667  1.00 74.97           H  
ATOM   2353  C   GLU C  29      12.194  -1.385   8.447  1.00 74.97           C  
ATOM   2354  CB  GLU C  29      12.040  -2.990   6.585  1.00 74.97           C  
ATOM   2355  HB2 GLU C  29      11.243  -2.604   5.950  1.00 74.97           H  
ATOM   2356  HB3 GLU C  29      12.928  -2.386   6.400  1.00 74.97           H  
ATOM   2357  O   GLU C  29      13.315  -1.248   8.948  1.00 74.97           O  
ATOM   2358  CG  GLU C  29      12.373  -4.435   6.188  1.00 74.97           C  
ATOM   2359  HG2 GLU C  29      12.919  -4.905   7.007  1.00 74.97           H  
ATOM   2360  HG3 GLU C  29      11.447  -4.989   6.033  1.00 74.97           H  
ATOM   2361  CD  GLU C  29      13.251  -4.494   4.923  1.00 74.97           C  
ATOM   2362  OE1 GLU C  29      13.745  -5.600   4.618  1.00 74.97           O  
ATOM   2363  OE2 GLU C  29      13.556  -3.421   4.337  1.00 74.97           O  
ATOM   2364  N   LYS C  30      11.401  -0.340   8.180  1.00 76.47           N  
ATOM   2365  H   LYS C  30      10.507  -0.513   7.744  1.00 76.47           H  
ATOM   2366  CA  LYS C  30      11.748   1.040   8.546  1.00 76.47           C  
ATOM   2367  HA  LYS C  30      12.749   1.272   8.183  1.00 76.47           H  
ATOM   2368  C   LYS C  30      11.805   1.213  10.066  1.00 76.47           C  
ATOM   2369  CB  LYS C  30      10.763   2.030   7.910  1.00 76.47           C  
ATOM   2370  HB2 LYS C  30      10.904   3.003   8.382  1.00 76.47           H  
ATOM   2371  HB3 LYS C  30       9.742   1.706   8.110  1.00 76.47           H  
ATOM   2372  O   LYS C  30      12.813   1.721  10.566  1.00 76.47           O  
ATOM   2373  CG  LYS C  30      10.973   2.212   6.400  1.00 76.47           C  
ATOM   2374  HG2 LYS C  30      10.927   1.242   5.905  1.00 76.47           H  
ATOM   2375  HG3 LYS C  30      11.954   2.651   6.216  1.00 76.47           H  
ATOM   2376  CD  LYS C  30       9.882   3.129   5.829  1.00 76.47           C  
ATOM   2377  HD2 LYS C  30       8.914   2.748   6.156  1.00 76.47           H  
ATOM   2378  HD3 LYS C  30      10.005   4.141   6.214  1.00 76.47           H  
ATOM   2379  CE  LYS C  30       9.920   3.135   4.297  1.00 76.47           C  
ATOM   2380  HE2 LYS C  30      10.082   2.109   3.965  1.00 76.47           H  
ATOM   2381  HE3 LYS C  30      10.754   3.747   3.954  1.00 76.47           H  
ATOM   2382  NZ  LYS C  30       8.637   3.616   3.730  1.00 76.47           N  
ATOM   2383  HZ1 LYS C  30       8.518   4.616   3.802  1.00 76.47           H  
ATOM   2384  HZ2 LYS C  30       7.841   3.195   4.188  1.00 76.47           H  
ATOM   2385  HZ3 LYS C  30       8.538   3.391   2.750  1.00 76.47           H  
ATOM   2386  N   GLU C  31      10.818   0.694  10.799  1.00 76.76           N  
ATOM   2387  H   GLU C  31      10.006   0.329  10.323  1.00 76.76           H  
ATOM   2388  CA  GLU C  31      10.816   0.685  12.271  1.00 76.76           C  
ATOM   2389  HA  GLU C  31      10.863   1.712  12.634  1.00 76.76           H  
ATOM   2390  C   GLU C  31      12.040  -0.048  12.840  1.00 76.76           C  
ATOM   2391  CB  GLU C  31       9.525   0.049  12.814  1.00 76.76           C  
ATOM   2392  HB2 GLU C  31       9.282  -0.833  12.221  1.00 76.76           H  
ATOM   2393  HB3 GLU C  31       9.702  -0.269  13.842  1.00 76.76           H  
ATOM   2394  O   GLU C  31      12.769   0.507  13.668  1.00 76.76           O  
ATOM   2395  CG  GLU C  31       8.341   1.028  12.828  1.00 76.76           C  
ATOM   2396  HG2 GLU C  31       8.626   1.908  13.404  1.00 76.76           H  
ATOM   2397  HG3 GLU C  31       8.135   1.347  11.806  1.00 76.76           H  
ATOM   2398  CD  GLU C  31       7.066   0.404  13.431  1.00 76.76           C  
ATOM   2399  OE1 GLU C  31       6.273   1.155  14.046  1.00 76.76           O  
ATOM   2400  OE2 GLU C  31       6.853  -0.819  13.236  1.00 76.76           O  
ATOM   2401  N   GLU C  32      12.364  -1.243  12.331  1.00 75.03           N  
ATOM   2402  H   GLU C  32      11.716  -1.687  11.696  1.00 75.03           H  
ATOM   2403  CA  GLU C  32      13.561  -1.973  12.766  1.00 75.03           C  
ATOM   2404  HA  GLU C  32      13.504  -2.145  13.840  1.00 75.03           H  
ATOM   2405  C   GLU C  32      14.858  -1.197  12.491  1.00 75.03           C  
ATOM   2406  CB  GLU C  32      13.685  -3.315  12.032  1.00 75.03           C  
ATOM   2407  HB2 GLU C  32      14.754  -3.495  11.919  1.00 75.03           H  
ATOM   2408  HB3 GLU C  32      13.262  -3.249  11.030  1.00 75.03           H  
ATOM   2409  O   GLU C  32      15.783  -1.186  13.315  1.00 75.03           O  
ATOM   2410  CG  GLU C  32      13.083  -4.510  12.785  1.00 75.03           C  
ATOM   2411  HG2 GLU C  32      12.002  -4.516  12.643  1.00 75.03           H  
ATOM   2412  HG3 GLU C  32      13.292  -4.396  13.848  1.00 75.03           H  
ATOM   2413  CD  GLU C  32      13.692  -5.849  12.323  1.00 75.03           C  
ATOM   2414  OE1 GLU C  32      13.230  -6.904  12.804  1.00 75.03           O  
ATOM   2415  OE2 GLU C  32      14.718  -5.833  11.589  1.00 75.03           O  
ATOM   2416  N   LYS C  33      14.965  -0.559  11.319  1.00 75.52           N  
ATOM   2417  H   LYS C  33      14.184  -0.618  10.681  1.00 75.52           H  
ATOM   2418  CA  LYS C  33      16.129   0.266  10.962  1.00 75.52           C  
ATOM   2419  HA  LYS C  33      17.034  -0.328  11.094  1.00 75.52           H  
ATOM   2420  C   LYS C  33      16.258   1.454  11.918  1.00 75.52           C  
ATOM   2421  CB  LYS C  33      16.031   0.709   9.489  1.00 75.52           C  
ATOM   2422  HB2 LYS C  33      16.691   1.561   9.324  1.00 75.52           H  
ATOM   2423  HB3 LYS C  33      15.010   1.030   9.279  1.00 75.52           H  
ATOM   2424  O   LYS C  33      17.378   1.759  12.348  1.00 75.52           O  
ATOM   2425  CG  LYS C  33      16.437  -0.411   8.512  1.00 75.52           C  
ATOM   2426  HG2 LYS C  33      15.944  -1.339   8.802  1.00 75.52           H  
ATOM   2427  HG3 LYS C  33      17.514  -0.565   8.575  1.00 75.52           H  
ATOM   2428  CD  LYS C  33      16.050  -0.085   7.057  1.00 75.52           C  
ATOM   2429  HD2 LYS C  33      14.970   0.062   7.023  1.00 75.52           H  
ATOM   2430  HD3 LYS C  33      16.540   0.832   6.731  1.00 75.52           H  
ATOM   2431  CE  LYS C  33      16.428  -1.248   6.119  1.00 75.52           C  
ATOM   2432  HE2 LYS C  33      17.495  -1.197   5.898  1.00 75.52           H  
ATOM   2433  HE3 LYS C  33      16.240  -2.181   6.651  1.00 75.52           H  
ATOM   2434  NZ  LYS C  33      15.635  -1.279   4.856  1.00 75.52           N  
ATOM   2435  HZ1 LYS C  33      15.686  -0.424   4.320  1.00 75.52           H  
ATOM   2436  HZ2 LYS C  33      15.882  -2.064   4.272  1.00 75.52           H  
ATOM   2437  HZ3 LYS C  33      14.664  -1.488   5.039  1.00 75.52           H  
ATOM   2438  N   LYS C  34      15.145   2.083  12.304  1.00 74.36           N  
ATOM   2439  H   LYS C  34      14.269   1.778  11.904  1.00 74.36           H  
ATOM   2440  CA  LYS C  34      15.115   3.161  13.302  1.00 74.36           C  
ATOM   2441  HA  LYS C  34      15.838   3.928  13.025  1.00 74.36           H  
ATOM   2442  C   LYS C  34      15.513   2.683  14.690  1.00 74.36           C  
ATOM   2443  CB  LYS C  34      13.724   3.801  13.342  1.00 74.36           C  
ATOM   2444  HB2 LYS C  34      12.946   3.041  13.267  1.00 74.36           H  
ATOM   2445  HB3 LYS C  34      13.603   4.322  14.292  1.00 74.36           H  
ATOM   2446  O   LYS C  34      16.379   3.300  15.309  1.00 74.36           O  
ATOM   2447  CG  LYS C  34      13.564   4.820  12.216  1.00 74.36           C  
ATOM   2448  HG2 LYS C  34      14.361   5.560  12.291  1.00 74.36           H  
ATOM   2449  HG3 LYS C  34      13.623   4.325  11.246  1.00 74.36           H  
ATOM   2450  CD  LYS C  34      12.214   5.517  12.358  1.00 74.36           C  
ATOM   2451  HD2 LYS C  34      12.093   5.898  13.372  1.00 74.36           H  
ATOM   2452  HD3 LYS C  34      11.411   4.815  12.136  1.00 74.36           H  
ATOM   2453  CE  LYS C  34      12.177   6.677  11.377  1.00 74.36           C  
ATOM   2454  HE2 LYS C  34      13.041   7.317  11.555  1.00 74.36           H  
ATOM   2455  HE3 LYS C  34      12.243   6.270  10.368  1.00 74.36           H  
ATOM   2456  NZ  LYS C  34      10.916   7.428  11.521  1.00 74.36           N  
ATOM   2457  HZ1 LYS C  34      10.843   7.919  12.400  1.00 74.36           H  
ATOM   2458  HZ2 LYS C  34      10.153   6.769  11.465  1.00 74.36           H  
ATOM   2459  HZ3 LYS C  34      10.775   8.057  10.744  1.00 74.36           H  
ATOM   2460  N   GLU C  35      14.964   1.577  15.179  1.00 74.77           N  
ATOM   2461  H   GLU C  35      14.231   1.123  14.653  1.00 74.77           H  
ATOM   2462  CA  GLU C  35      15.360   1.011  16.474  1.00 74.77           C  
ATOM   2463  HA  GLU C  35      15.177   1.736  17.266  1.00 74.77           H  
ATOM   2464  C   GLU C  35      16.851   0.665  16.526  1.00 74.77           C  
ATOM   2465  CB  GLU C  35      14.570  -0.259  16.775  1.00 74.77           C  
ATOM   2466  HB2 GLU C  35      15.172  -0.847  17.468  1.00 74.77           H  
ATOM   2467  HB3 GLU C  35      14.440  -0.851  15.869  1.00 74.77           H  
ATOM   2468  O   GLU C  35      17.545   1.035  17.479  1.00 74.77           O  
ATOM   2469  CG  GLU C  35      13.217   0.001  17.438  1.00 74.77           C  
ATOM   2470  HG2 GLU C  35      12.452   0.162  16.678  1.00 74.77           H  
ATOM   2471  HG3 GLU C  35      13.283   0.895  18.059  1.00 74.77           H  
ATOM   2472  CD  GLU C  35      12.898  -1.214  18.308  1.00 74.77           C  
ATOM   2473  OE1 GLU C  35      12.930  -1.015  19.541  1.00 74.77           O  
ATOM   2474  OE2 GLU C  35      12.920  -2.340  17.763  1.00 74.77           O  
ATOM   2475  N   LYS C  36      17.380   0.024  15.477  1.00 75.34           N  
ATOM   2476  H   LYS C  36      16.747  -0.286  14.754  1.00 75.34           H  
ATOM   2477  CA  LYS C  36      18.811  -0.308  15.374  1.00 75.34           C  
ATOM   2478  HA  LYS C  36      19.093  -0.894  16.248  1.00 75.34           H  
ATOM   2479  C   LYS C  36      19.688   0.946  15.401  1.00 75.34           C  
ATOM   2480  CB  LYS C  36      19.056  -1.144  14.105  1.00 75.34           C  
ATOM   2481  HB2 LYS C  36      20.118  -1.133  13.863  1.00 75.34           H  
ATOM   2482  HB3 LYS C  36      18.512  -0.700  13.271  1.00 75.34           H  
ATOM   2483  O   LYS C  36      20.729   0.944  16.065  1.00 75.34           O  
ATOM   2484  CG  LYS C  36      18.623  -2.610  14.294  1.00 75.34           C  
ATOM   2485  HG2 LYS C  36      17.636  -2.638  14.757  1.00 75.34           H  
ATOM   2486  HG3 LYS C  36      19.327  -3.101  14.965  1.00 75.34           H  
ATOM   2487  CD  LYS C  36      18.554  -3.384  12.966  1.00 75.34           C  
ATOM   2488  HD2 LYS C  36      19.513  -3.342  12.450  1.00 75.34           H  
ATOM   2489  HD3 LYS C  36      17.792  -2.915  12.344  1.00 75.34           H  
ATOM   2490  CE  LYS C  36      18.161  -4.851  13.226  1.00 75.34           C  
ATOM   2491  HE2 LYS C  36      17.449  -4.868  14.051  1.00 75.34           H  
ATOM   2492  HE3 LYS C  36      19.045  -5.404  13.544  1.00 75.34           H  
ATOM   2493  NZ  LYS C  36      17.519  -5.525  12.059  1.00 75.34           N  
ATOM   2494  HZ1 LYS C  36      16.572  -5.208  11.907  1.00 75.34           H  
ATOM   2495  HZ2 LYS C  36      18.023  -5.427  11.189  1.00 75.34           H  
ATOM   2496  HZ3 LYS C  36      17.345  -6.503  12.241  1.00 75.34           H  
ATOM   2497  N   LYS C  37      19.279   2.025  14.722  1.00 72.72           N  
ATOM   2498  H   LYS C  37      18.424   1.950  14.190  1.00 72.72           H  
ATOM   2499  CA  LYS C  37      19.962   3.329  14.795  1.00 72.72           C  
ATOM   2500  HA  LYS C  37      21.017   3.201  14.555  1.00 72.72           H  
ATOM   2501  C   LYS C  37      19.923   3.901  16.218  1.00 72.72           C  
ATOM   2502  CB  LYS C  37      19.346   4.323  13.795  1.00 72.72           C  
ATOM   2503  HB2 LYS C  37      18.263   4.203  13.787  1.00 72.72           H  
ATOM   2504  HB3 LYS C  37      19.557   5.334  14.146  1.00 72.72           H  
ATOM   2505  O   LYS C  37      20.978   4.279  16.729  1.00 72.72           O  
ATOM   2506  CG  LYS C  37      19.883   4.214  12.355  1.00 72.72           C  
ATOM   2507  HG2 LYS C  37      20.945   4.458  12.343  1.00 72.72           H  
ATOM   2508  HG3 LYS C  37      19.737   3.203  11.975  1.00 72.72           H  
ATOM   2509  CD  LYS C  37      19.106   5.215  11.479  1.00 72.72           C  
ATOM   2510  HD2 LYS C  37      19.131   6.197  11.951  1.00 72.72           H  
ATOM   2511  HD3 LYS C  37      18.064   4.898  11.448  1.00 72.72           H  
ATOM   2512  CE  LYS C  37      19.612   5.371  10.038  1.00 72.72           C  
ATOM   2513  HE2 LYS C  37      20.616   5.795  10.062  1.00 72.72           H  
ATOM   2514  HE3 LYS C  37      19.656   4.390   9.565  1.00 72.72           H  
ATOM   2515  NZ  LYS C  37      18.698   6.266   9.267  1.00 72.72           N  
ATOM   2516  HZ1 LYS C  37      19.033   6.515   8.347  1.00 72.72           H  
ATOM   2517  HZ2 LYS C  37      17.776   5.869   9.162  1.00 72.72           H  
ATOM   2518  HZ3 LYS C  37      18.464   7.128   9.739  1.00 72.72           H  
ATOM   2519  N   LYS C  38      18.762   3.906  16.884  1.00 73.79           N  
ATOM   2520  H   LYS C  38      17.937   3.583  16.399  1.00 73.79           H  
ATOM   2521  CA  LYS C  38      18.617   4.432  18.257  1.00 73.79           C  
ATOM   2522  HA  LYS C  38      19.003   5.451  18.281  1.00 73.79           H  
ATOM   2523  C   LYS C  38      19.456   3.655  19.275  1.00 73.79           C  
ATOM   2524  CB  LYS C  38      17.137   4.483  18.678  1.00 73.79           C  
ATOM   2525  HB2 LYS C  38      17.091   4.748  19.735  1.00 73.79           H  
ATOM   2526  HB3 LYS C  38      16.672   3.506  18.547  1.00 73.79           H  
ATOM   2527  O   LYS C  38      20.146   4.269  20.086  1.00 73.79           O  
ATOM   2528  CG  LYS C  38      16.359   5.544  17.882  1.00 73.79           C  
ATOM   2529  HG2 LYS C  38      16.947   6.461  17.852  1.00 73.79           H  
ATOM   2530  HG3 LYS C  38      16.229   5.202  16.855  1.00 73.79           H  
ATOM   2531  CD  LYS C  38      14.984   5.862  18.481  1.00 73.79           C  
ATOM   2532  HD2 LYS C  38      15.134   6.403  19.415  1.00 73.79           H  
ATOM   2533  HD3 LYS C  38      14.454   4.927  18.662  1.00 73.79           H  
ATOM   2534  CE  LYS C  38      14.171   6.718  17.496  1.00 73.79           C  
ATOM   2535  HE2 LYS C  38      13.676   6.064  16.777  1.00 73.79           H  
ATOM   2536  HE3 LYS C  38      14.872   7.338  16.937  1.00 73.79           H  
ATOM   2537  NZ  LYS C  38      13.190   7.623  18.145  1.00 73.79           N  
ATOM   2538  HZ1 LYS C  38      12.556   8.024  17.468  1.00 73.79           H  
ATOM   2539  HZ2 LYS C  38      12.660   7.185  18.884  1.00 73.79           H  
ATOM   2540  HZ3 LYS C  38      13.717   8.408  18.502  1.00 73.79           H  
ATOM   2541  N   LYS C  39      19.488   2.321  19.189  1.00 74.28           N  
ATOM   2542  H   LYS C  39      18.851   1.880  18.541  1.00 74.28           H  
ATOM   2543  CA  LYS C  39      20.325   1.469  20.057  1.00 74.28           C  
ATOM   2544  HA  LYS C  39      20.138   1.737  21.097  1.00 74.28           H  
ATOM   2545  C   LYS C  39      21.823   1.707  19.847  1.00 74.28           C  
ATOM   2546  CB  LYS C  39      19.946  -0.014  19.868  1.00 74.28           C  
ATOM   2547  HB2 LYS C  39      19.854  -0.247  18.808  1.00 74.28           H  
ATOM   2548  HB3 LYS C  39      20.727  -0.640  20.300  1.00 74.28           H  
ATOM   2549  O   LYS C  39      22.579   1.754  20.814  1.00 74.28           O  
ATOM   2550  CG  LYS C  39      18.626  -0.326  20.595  1.00 74.28           C  
ATOM   2551  HG2 LYS C  39      17.842   0.321  20.202  1.00 74.28           H  
ATOM   2552  HG3 LYS C  39      18.758  -0.087  21.651  1.00 74.28           H  
ATOM   2553  CD  LYS C  39      18.149  -1.786  20.485  1.00 74.28           C  
ATOM   2554  HD2 LYS C  39      18.931  -2.466  20.824  1.00 74.28           H  
ATOM   2555  HD3 LYS C  39      17.879  -2.003  19.452  1.00 74.28           H  
ATOM   2556  CE  LYS C  39      16.913  -1.915  21.397  1.00 74.28           C  
ATOM   2557  HE2 LYS C  39      17.217  -1.778  22.434  1.00 74.28           H  
ATOM   2558  HE3 LYS C  39      16.229  -1.095  21.178  1.00 74.28           H  
ATOM   2559  NZ  LYS C  39      16.157  -3.187  21.274  1.00 74.28           N  
ATOM   2560  HZ1 LYS C  39      15.666  -3.247  20.394  1.00 74.28           H  
ATOM   2561  HZ2 LYS C  39      16.722  -4.002  21.465  1.00 74.28           H  
ATOM   2562  HZ3 LYS C  39      15.430  -3.162  21.975  1.00 74.28           H  
ATOM   2563  N   LYS C  40      22.271   1.912  18.601  1.00 73.49           N  
ATOM   2564  H   LYS C  40      21.610   1.845  17.840  1.00 73.49           H  
ATOM   2565  CA  LYS C  40      23.669   2.291  18.324  1.00 73.49           C  
ATOM   2566  HA  LYS C  40      24.331   1.587  18.829  1.00 73.49           H  
ATOM   2567  C   LYS C  40      24.031   3.655  18.915  1.00 73.49           C  
ATOM   2568  CB  LYS C  40      23.965   2.269  16.819  1.00 73.49           C  
ATOM   2569  HB2 LYS C  40      23.109   2.651  16.263  1.00 73.49           H  
ATOM   2570  HB3 LYS C  40      24.814   2.924  16.623  1.00 73.49           H  
ATOM   2571  O   LYS C  40      25.119   3.776  19.470  1.00 73.49           O  
ATOM   2572  CG  LYS C  40      24.332   0.863  16.328  1.00 73.49           C  
ATOM   2573  HG2 LYS C  40      25.175   0.489  16.908  1.00 73.49           H  
ATOM   2574  HG3 LYS C  40      23.482   0.194  16.464  1.00 73.49           H  
ATOM   2575  CD  LYS C  40      24.722   0.908  14.845  1.00 73.49           C  
ATOM   2576  HD2 LYS C  40      23.860   1.238  14.265  1.00 73.49           H  
ATOM   2577  HD3 LYS C  40      25.536   1.621  14.711  1.00 73.49           H  
ATOM   2578  CE  LYS C  40      25.173  -0.477  14.369  1.00 73.49           C  
ATOM   2579  HE2 LYS C  40      24.361  -1.182  14.543  1.00 73.49           H  
ATOM   2580  HE3 LYS C  40      26.024  -0.792  14.974  1.00 73.49           H  
ATOM   2581  NZ  LYS C  40      25.544  -0.469  12.930  1.00 73.49           N  
ATOM   2582  HZ1 LYS C  40      24.757  -0.189  12.361  1.00 73.49           H  
ATOM   2583  HZ2 LYS C  40      26.305   0.173  12.762  1.00 73.49           H  
ATOM   2584  HZ3 LYS C  40      25.837  -1.389  12.634  1.00 73.49           H  
ATOM   2585  N   LYS C  41      23.138   4.647  18.818  1.00 72.16           N  
ATOM   2586  H   LYS C  41      22.283   4.478  18.307  1.00 72.16           H  
ATOM   2587  CA  LYS C  41      23.342   5.975  19.421  1.00 72.16           C  
ATOM   2588  HA  LYS C  41      24.294   6.387  19.086  1.00 72.16           H  
ATOM   2589  C   LYS C  41      23.459   5.896  20.947  1.00 72.16           C  
ATOM   2590  CB  LYS C  41      22.236   6.953  18.988  1.00 72.16           C  
ATOM   2591  HB2 LYS C  41      22.278   7.824  19.643  1.00 72.16           H  
ATOM   2592  HB3 LYS C  41      21.257   6.489  19.104  1.00 72.16           H  
ATOM   2593  O   LYS C  41      24.441   6.393  21.486  1.00 72.16           O  
ATOM   2594  CG  LYS C  41      22.412   7.451  17.544  1.00 72.16           C  
ATOM   2595  HG2 LYS C  41      22.379   6.608  16.853  1.00 72.16           H  
ATOM   2596  HG3 LYS C  41      23.389   7.926  17.454  1.00 72.16           H  
ATOM   2597  CD  LYS C  41      21.303   8.452  17.173  1.00 72.16           C  
ATOM   2598  HD2 LYS C  41      20.367   7.912  17.033  1.00 72.16           H  
ATOM   2599  HD3 LYS C  41      21.159   9.152  17.996  1.00 72.16           H  
ATOM   2600  CE  LYS C  41      21.649   9.240  15.901  1.00 72.16           C  
ATOM   2601  HE2 LYS C  41      22.607   9.734  16.066  1.00 72.16           H  
ATOM   2602  HE3 LYS C  41      21.769   8.540  15.073  1.00 72.16           H  
ATOM   2603  NZ  LYS C  41      20.606  10.252  15.576  1.00 72.16           N  
ATOM   2604  HZ1 LYS C  41      20.525  10.911  16.336  1.00 72.16           H  
ATOM   2605  HZ2 LYS C  41      19.692   9.837  15.466  1.00 72.16           H  
ATOM   2606  HZ3 LYS C  41      20.834  10.772  14.741  1.00 72.16           H  
ATOM   2607  N   LYS C  42      22.551   5.178  21.627  1.00 73.77           N  
ATOM   2608  H   LYS C  42      21.761   4.809  21.118  1.00 73.77           H  
ATOM   2609  CA  LYS C  42      22.636   4.933  23.085  1.00 73.77           C  
ATOM   2610  HA  LYS C  42      22.579   5.878  23.627  1.00 73.77           H  
ATOM   2611  C   LYS C  42      23.972   4.315  23.499  1.00 73.77           C  
ATOM   2612  CB  LYS C  42      21.510   4.011  23.574  1.00 73.77           C  
ATOM   2613  HB2 LYS C  42      21.425   3.147  22.915  1.00 73.77           H  
ATOM   2614  HB3 LYS C  42      21.793   3.645  24.560  1.00 73.77           H  
ATOM   2615  O   LYS C  42      24.676   4.875  24.329  1.00 73.77           O  
ATOM   2616  CG  LYS C  42      20.142   4.686  23.715  1.00 73.77           C  
ATOM   2617  HG2 LYS C  42      19.736   4.920  22.731  1.00 73.77           H  
ATOM   2618  HG3 LYS C  42      20.259   5.599  24.300  1.00 73.77           H  
ATOM   2619  CD  LYS C  42      19.213   3.717  24.464  1.00 73.77           C  
ATOM   2620  HD2 LYS C  42      19.588   3.617  25.482  1.00 73.77           H  
ATOM   2621  HD3 LYS C  42      19.269   2.730  24.005  1.00 73.77           H  
ATOM   2622  CE  LYS C  42      17.740   4.134  24.523  1.00 73.77           C  
ATOM   2623  HE2 LYS C  42      17.662   5.181  24.814  1.00 73.77           H  
ATOM   2624  HE3 LYS C  42      17.282   4.008  23.542  1.00 73.77           H  
ATOM   2625  NZ  LYS C  42      17.024   3.306  25.520  1.00 73.77           N  
ATOM   2626  HZ1 LYS C  42      16.794   2.380  25.190  1.00 73.77           H  
ATOM   2627  HZ2 LYS C  42      16.168   3.742  25.830  1.00 73.77           H  
ATOM   2628  HZ3 LYS C  42      17.585   3.164  26.348  1.00 73.77           H  
ATOM   2629  N   LYS C  43      24.381   3.218  22.849  1.00 74.93           N  
ATOM   2630  H   LYS C  43      23.730   2.778  22.214  1.00 74.93           H  
ATOM   2631  CA  LYS C  43      25.665   2.560  23.152  1.00 74.93           C  
ATOM   2632  HA  LYS C  43      25.686   2.311  24.213  1.00 74.93           H  
ATOM   2633  C   LYS C  43      26.875   3.459  22.935  1.00 74.93           C  
ATOM   2634  CB  LYS C  43      25.836   1.289  22.314  1.00 74.93           C  
ATOM   2635  HB2 LYS C  43      26.894   1.026  22.292  1.00 74.93           H  
ATOM   2636  HB3 LYS C  43      25.500   1.460  21.291  1.00 74.93           H  
ATOM   2637  O   LYS C  43      27.867   3.311  23.639  1.00 74.93           O  
ATOM   2638  CG  LYS C  43      25.074   0.123  22.942  1.00 74.93           C  
ATOM   2639  HG2 LYS C  43      25.351   0.044  23.993  1.00 74.93           H  
ATOM   2640  HG3 LYS C  43      24.002   0.310  22.876  1.00 74.93           H  
ATOM   2641  CD  LYS C  43      25.414  -1.196  22.241  1.00 74.93           C  
ATOM   2642  HD2 LYS C  43      26.492  -1.354  22.273  1.00 74.93           H  
ATOM   2643  HD3 LYS C  43      25.069  -1.162  21.208  1.00 74.93           H  
ATOM   2644  CE  LYS C  43      24.703  -2.314  23.009  1.00 74.93           C  
ATOM   2645  HE2 LYS C  43      23.629  -2.137  22.969  1.00 74.93           H  
ATOM   2646  HE3 LYS C  43      24.989  -2.242  24.058  1.00 74.93           H  
ATOM   2647  NZ  LYS C  43      25.030  -3.664  22.490  1.00 74.93           N  
ATOM   2648  HZ1 LYS C  43      26.019  -3.844  22.589  1.00 74.93           H  
ATOM   2649  HZ2 LYS C  43      24.744  -3.765  21.527  1.00 74.93           H  
ATOM   2650  HZ3 LYS C  43      24.543  -4.350  23.048  1.00 74.93           H  
ATOM   2651  N   LYS C  44      26.829   4.333  21.929  1.00 74.44           N  
ATOM   2652  H   LYS C  44      25.984   4.398  21.380  1.00 74.44           H  
ATOM   2653  CA  LYS C  44      27.921   5.268  21.662  1.00 74.44           C  
ATOM   2654  HA  LYS C  44      28.865   4.727  21.729  1.00 74.44           H  
ATOM   2655  C   LYS C  44      28.002   6.350  22.742  1.00 74.44           C  
ATOM   2656  CB  LYS C  44      27.778   5.834  20.248  1.00 74.44           C  
ATOM   2657  HB2 LYS C  44      27.586   5.014  19.557  1.00 74.44           H  
ATOM   2658  HB3 LYS C  44      26.938   6.528  20.214  1.00 74.44           H  
ATOM   2659  O   LYS C  44      29.112   6.633  23.165  1.00 74.44           O  
ATOM   2660  CG  LYS C  44      29.062   6.547  19.809  1.00 74.44           C  
ATOM   2661  HG2 LYS C  44      29.255   7.388  20.475  1.00 74.44           H  
ATOM   2662  HG3 LYS C  44      29.903   5.855  19.859  1.00 74.44           H  
ATOM   2663  CD  LYS C  44      28.910   7.057  18.374  1.00 74.44           C  
ATOM   2664  HD2 LYS C  44      28.782   6.203  17.709  1.00 74.44           H  
ATOM   2665  HD3 LYS C  44      28.022   7.686  18.302  1.00 74.44           H  
ATOM   2666  CE  LYS C  44      30.140   7.859  17.936  1.00 74.44           C  
ATOM   2667  HE2 LYS C  44      30.083   8.001  16.857  1.00 74.44           H  
ATOM   2668  HE3 LYS C  44      31.039   7.287  18.166  1.00 74.44           H  
ATOM   2669  NZ  LYS C  44      30.201   9.186  18.603  1.00 74.44           N  
ATOM   2670  HZ1 LYS C  44      30.485   9.137  19.571  1.00 74.44           H  
ATOM   2671  HZ2 LYS C  44      29.315   9.668  18.648  1.00 74.44           H  
ATOM   2672  HZ3 LYS C  44      30.888   9.822  18.222  1.00 74.44           H  
ATOM   2673  N   LYS C  45      26.860   6.863  23.217  1.00 74.14           N  
ATOM   2674  H   LYS C  45      25.988   6.580  22.793  1.00 74.14           H  
ATOM   2675  CA  LYS C  45      26.801   7.796  24.352  1.00 74.14           C  
ATOM   2676  HA  LYS C  45      27.443   8.654  24.155  1.00 74.14           H  
ATOM   2677  C   LYS C  45      27.343   7.192  25.646  1.00 74.14           C  
ATOM   2678  CB  LYS C  45      25.375   8.290  24.590  1.00 74.14           C  
ATOM   2679  HB2 LYS C  45      25.310   8.583  25.638  1.00 74.14           H  
ATOM   2680  HB3 LYS C  45      24.658   7.484  24.430  1.00 74.14           H  
ATOM   2681  O   LYS C  45      28.277   7.756  26.191  1.00 74.14           O  
ATOM   2682  CG  LYS C  45      25.002   9.503  23.729  1.00 74.14           C  
ATOM   2683  HG2 LYS C  45      25.789  10.256  23.783  1.00 74.14           H  
ATOM   2684  HG3 LYS C  45      24.842   9.204  22.694  1.00 74.14           H  
ATOM   2685  CD  LYS C  45      23.719  10.066  24.337  1.00 74.14           C  
ATOM   2686  HD2 LYS C  45      23.918  10.253  25.393  1.00 74.14           H  
ATOM   2687  HD3 LYS C  45      22.925   9.322  24.270  1.00 74.14           H  
ATOM   2688  CE  LYS C  45      23.248  11.374  23.715  1.00 74.14           C  
ATOM   2689  HE2 LYS C  45      22.714  11.174  22.786  1.00 74.14           H  
ATOM   2690  HE3 LYS C  45      24.116  11.998  23.499  1.00 74.14           H  
ATOM   2691  NZ  LYS C  45      22.401  12.058  24.717  1.00 74.14           N  
ATOM   2692  HZ1 LYS C  45      23.025  12.542  25.348  1.00 74.14           H  
ATOM   2693  HZ2 LYS C  45      21.880  12.858  24.388  1.00 74.14           H  
ATOM   2694  HZ3 LYS C  45      21.866  11.447  25.317  1.00 74.14           H  
ATOM   2695  N   LYS C  46      26.870   6.008  26.061  1.00 75.88           N  
ATOM   2696  H   LYS C  46      26.046   5.635  25.611  1.00 75.88           H  
ATOM   2697  CA  LYS C  46      27.388   5.352  27.282  1.00 75.88           C  
ATOM   2698  HA  LYS C  46      27.183   5.987  28.143  1.00 75.88           H  
ATOM   2699  C   LYS C  46      28.904   5.159  27.247  1.00 75.88           C  
ATOM   2700  CB  LYS C  46      26.755   3.977  27.508  1.00 75.88           C  
ATOM   2701  HB2 LYS C  46      26.933   3.343  26.639  1.00 75.88           H  
ATOM   2702  HB3 LYS C  46      27.246   3.524  28.369  1.00 75.88           H  
ATOM   2703  O   LYS C  46      29.580   5.342  28.242  1.00 75.88           O  
ATOM   2704  CG  LYS C  46      25.259   4.041  27.796  1.00 75.88           C  
ATOM   2705  HG2 LYS C  46      24.739   4.345  26.887  1.00 75.88           H  
ATOM   2706  HG3 LYS C  46      25.048   4.779  28.570  1.00 75.88           H  
ATOM   2707  CD  LYS C  46      24.748   2.659  28.210  1.00 75.88           C  
ATOM   2708  HD2 LYS C  46      25.326   1.866  27.737  1.00 75.88           H  
ATOM   2709  HD3 LYS C  46      23.713   2.580  27.876  1.00 75.88           H  
ATOM   2710  CE  LYS C  46      24.808   2.548  29.727  1.00 75.88           C  
ATOM   2711  HE2 LYS C  46      25.836   2.671  30.070  1.00 75.88           H  
ATOM   2712  HE3 LYS C  46      24.249   3.382  30.151  1.00 75.88           H  
ATOM   2713  NZ  LYS C  46      24.247   1.277  30.235  1.00 75.88           N  
ATOM   2714  HZ1 LYS C  46      23.342   1.090  29.829  1.00 75.88           H  
ATOM   2715  HZ2 LYS C  46      24.089   1.439  31.220  1.00 75.88           H  
ATOM   2716  HZ3 LYS C  46      24.887   0.502  30.133  1.00 75.88           H  
ATOM   2717  N   LYS C  47      29.443   4.810  26.073  1.00 76.31           N  
ATOM   2718  H   LYS C  47      28.815   4.683  25.293  1.00 76.31           H  
ATOM   2719  CA  LYS C  47      30.891   4.663  25.865  1.00 76.31           C  
ATOM   2720  HA  LYS C  47      31.308   4.086  26.691  1.00 76.31           H  
ATOM   2721  C   LYS C  47      31.683   5.969  25.889  1.00 76.31           C  
ATOM   2722  CB  LYS C  47      31.156   3.973  24.523  1.00 76.31           C  
ATOM   2723  HB2 LYS C  47      32.063   4.386  24.083  1.00 76.31           H  
ATOM   2724  HB3 LYS C  47      30.342   4.163  23.823  1.00 76.31           H  
ATOM   2725  O   LYS C  47      32.902   5.904  25.951  1.00 76.31           O  
ATOM   2726  CG  LYS C  47      31.364   2.475  24.714  1.00 76.31           C  
ATOM   2727  HG2 LYS C  47      32.070   2.311  25.528  1.00 76.31           H  
ATOM   2728  HG3 LYS C  47      30.415   1.996  24.958  1.00 76.31           H  
ATOM   2729  CD  LYS C  47      31.943   1.891  23.427  1.00 76.31           C  
ATOM   2730  HD2 LYS C  47      32.840   2.450  23.162  1.00 76.31           H  
ATOM   2731  HD3 LYS C  47      31.208   1.965  22.625  1.00 76.31           H  
ATOM   2732  CE  LYS C  47      32.311   0.438  23.699  1.00 76.31           C  
ATOM   2733  HE2 LYS C  47      31.397  -0.138  23.843  1.00 76.31           H  
ATOM   2734  HE3 LYS C  47      32.866   0.405  24.636  1.00 76.31           H  
ATOM   2735  NZ  LYS C  47      33.139  -0.109  22.603  1.00 76.31           N  
ATOM   2736  HZ1 LYS C  47      32.642  -0.067  21.724  1.00 76.31           H  
ATOM   2737  HZ2 LYS C  47      33.984   0.440  22.541  1.00 76.31           H  
ATOM   2738  HZ3 LYS C  47      33.401  -1.060  22.822  1.00 76.31           H  
ATOM   2739  N   GLU C  48      31.036   7.106  25.671  1.00 76.43           N  
ATOM   2740  H   GLU C  48      30.027   7.093  25.637  1.00 76.43           H  
ATOM   2741  CA  GLU C  48      31.665   8.423  25.792  1.00 76.43           C  
ATOM   2742  HA  GLU C  48      32.737   8.342  25.611  1.00 76.43           H  
ATOM   2743  C   GLU C  48      31.548   8.972  27.224  1.00 76.43           C  
ATOM   2744  CB  GLU C  48      31.062   9.389  24.743  1.00 76.43           C  
ATOM   2745  HB2 GLU C  48      29.980   9.256  24.711  1.00 76.43           H  
ATOM   2746  HB3 GLU C  48      31.268  10.416  25.042  1.00 76.43           H  
ATOM   2747  O   GLU C  48      32.316   9.866  27.570  1.00 76.43           O  
ATOM   2748  CG  GLU C  48      31.659   9.176  23.334  1.00 76.43           C  
ATOM   2749  HG2 GLU C  48      31.603   8.116  23.088  1.00 76.43           H  
ATOM   2750  HG3 GLU C  48      32.715   9.444  23.366  1.00 76.43           H  
ATOM   2751  CD  GLU C  48      30.979   9.962  22.187  1.00 76.43           C  
ATOM   2752  OE1 GLU C  48      31.445   9.837  21.016  1.00 76.43           O  
ATOM   2753  OE2 GLU C  48      29.932  10.609  22.390  1.00 76.43           O  
ATOM   2754  N   GLU C  49      30.615   8.454  28.032  1.00 76.08           N  
ATOM   2755  H   GLU C  49      29.981   7.758  27.668  1.00 76.08           H  
ATOM   2756  CA  GLU C  49      30.467   8.787  29.456  1.00 76.08           C  
ATOM   2757  HA  GLU C  49      30.738   9.833  29.605  1.00 76.08           H  
ATOM   2758  C   GLU C  49      31.406   7.986  30.380  1.00 76.08           C  
ATOM   2759  CB  GLU C  49      28.996   8.617  29.876  1.00 76.08           C  
ATOM   2760  HB2 GLU C  49      28.627   7.659  29.509  1.00 76.08           H  
ATOM   2761  HB3 GLU C  49      28.930   8.621  30.964  1.00 76.08           H  
ATOM   2762  O   GLU C  49      31.835   8.538  31.392  1.00 76.08           O  
ATOM   2763  CG  GLU C  49      28.129   9.767  29.342  1.00 76.08           C  
ATOM   2764  HG2 GLU C  49      28.253   9.838  28.261  1.00 76.08           H  
ATOM   2765  HG3 GLU C  49      28.487  10.701  29.774  1.00 76.08           H  
ATOM   2766  CD  GLU C  49      26.638   9.587  29.646  1.00 76.08           C  
ATOM   2767  OE1 GLU C  49      26.001  10.625  29.934  1.00 76.08           O  
ATOM   2768  OE2 GLU C  49      26.139   8.454  29.442  1.00 76.08           O  
ATOM   2769  N   GLU C  50      31.758   6.736  30.038  1.00 77.40           N  
ATOM   2770  H   GLU C  50      31.335   6.342  29.210  1.00 77.40           H  
ATOM   2771  CA  GLU C  50      32.842   5.955  30.688  1.00 77.40           C  
ATOM   2772  HA  GLU C  50      32.776   6.083  31.768  1.00 77.40           H  
ATOM   2773  C   GLU C  50      34.251   6.440  30.303  1.00 77.40           C  
ATOM   2774  CB  GLU C  50      32.726   4.450  30.351  1.00 77.40           C  
ATOM   2775  HB2 GLU C  50      33.674   3.976  30.607  1.00 77.40           H  
ATOM   2776  HB3 GLU C  50      32.582   4.336  29.277  1.00 77.40           H  
ATOM   2777  O   GLU C  50      35.122   6.501  31.205  1.00 77.40           O  
ATOM   2778  CG  GLU C  50      31.626   3.676  31.099  1.00 77.40           C  
ATOM   2779  HG2 GLU C  50      30.650   4.057  30.798  1.00 77.40           H  
ATOM   2780  HG3 GLU C  50      31.742   3.855  32.168  1.00 77.40           H  
ATOM   2781  CD  GLU C  50      31.688   2.153  30.819  1.00 77.40           C  
ATOM   2782  OE1 GLU C  50      31.609   1.356  31.787  1.00 77.40           O  
ATOM   2783  OE2 GLU C  50      31.791   1.742  29.631  1.00 77.40           O  
ATOM   2784  OXT GLU C  50      34.474   6.652  29.089  1.00 77.40           O  
END
