# Supplementary material for: Investigating Intrinsically Disordered Proteins With Brownian Dynamics
Source: Front Mol Biosci. 2022 Jun 8;9:898838. doi: 10.3389/fmolb.2022.898838 (PMC9213797; doi:10.3389/fmolb.2022.898838)
Supplement: Supplementary file 1 [file Presentation1.zip › Browndye_IDP_paper/starting_structures/cftr_r.pdb]

ATOM      1  N   GLN A   1       7.861 -16.410 -20.002  1.00 43.84           N  
ATOM      2  H   GLN A   1       7.992 -15.472 -20.353  1.00 43.84           H  
ATOM      3  H2  GLN A   1       8.557 -17.021 -20.402  1.00 43.84           H  
ATOM      4  H3  GLN A   1       7.988 -16.399 -19.000  1.00 43.84           H  
ATOM      5  CA  GLN A   1       6.502 -16.904 -20.316  1.00 43.84           C  
ATOM      6  HA  GLN A   1       6.333 -16.862 -21.392  1.00 43.84           H  
ATOM      7  C   GLN A   1       5.471 -15.996 -19.658  1.00 43.84           C  
ATOM      8  CB  GLN A   1       6.307 -18.362 -19.845  1.00 43.84           C  
ATOM      9  HB2 GLN A   1       6.894 -18.544 -18.945  1.00 43.84           H  
ATOM     10  HB3 GLN A   1       5.263 -18.502 -19.565  1.00 43.84           H  
ATOM     11  O   GLN A   1       5.165 -16.183 -18.490  1.00 43.84           O  
ATOM     12  CG  GLN A   1       6.590 -19.408 -20.938  1.00 43.84           C  
ATOM     13  HG2 GLN A   1       6.881 -18.919 -21.867  1.00 43.84           H  
ATOM     14  HG3 GLN A   1       5.672 -19.961 -21.136  1.00 43.84           H  
ATOM     15  CD  GLN A   1       7.686 -20.397 -20.568  1.00 43.84           C  
ATOM     16  NE2 GLN A   1       7.612 -21.626 -21.019  1.00 43.84           N  
ATOM     17 HE21 GLN A   1       8.375 -22.236 -20.760  1.00 43.84           H  
ATOM     18 HE22 GLN A   1       6.843 -21.938 -21.594  1.00 43.84           H  
ATOM     19  OE1 GLN A   1       8.643 -20.049 -19.903  1.00 43.84           O  
ATOM     20  N   GLY A   2       4.974 -14.989 -20.377  1.00 55.34           N  
ATOM     21  H   GLY A   2       5.258 -14.856 -21.338  1.00 55.34           H  
ATOM     22  CA  GLY A   2       3.774 -14.249 -19.984  1.00 55.34           C  
ATOM     23  HA2 GLY A   2       3.897 -13.188 -20.202  1.00 55.34           H  
ATOM     24  HA3 GLY A   2       3.557 -14.365 -18.923  1.00 55.34           H  
ATOM     25  C   GLY A   2       2.621 -14.786 -20.818  1.00 55.34           C  
ATOM     26  O   GLY A   2       2.654 -14.664 -22.040  1.00 55.34           O  
ATOM     27  N   ALA A   3       1.664 -15.466 -20.191  1.00 63.35           N  
ATOM     28  H   ALA A   3       1.674 -15.519 -19.183  1.00 63.35           H  
ATOM     29  CA  ALA A   3       0.471 -15.926 -20.886  1.00 63.35           C  
ATOM     30  HA  ALA A   3       0.766 -16.459 -21.790  1.00 63.35           H  
ATOM     31  C   ALA A   3      -0.349 -14.694 -21.290  1.00 63.35           C  
ATOM     32  CB  ALA A   3      -0.298 -16.903 -19.990  1.00 63.35           C  
ATOM     33  HB1 ALA A   3      -0.601 -16.405 -19.069  1.00 63.35           H  
ATOM     34  HB2 ALA A   3       0.328 -17.762 -19.750  1.00 63.35           H  
ATOM     35  HB3 ALA A   3      -1.191 -17.246 -20.513  1.00 63.35           H  
ATOM     36  O   ALA A   3      -0.957 -14.037 -20.451  1.00 63.35           O  
ATOM     37  N   MET A   4      -0.301 -14.374 -22.580  1.00 68.40           N  
ATOM     38  H   MET A   4       0.327 -14.904 -23.166  1.00 68.40           H  
ATOM     39  CA  MET A   4      -1.116 -13.363 -23.238  1.00 68.40           C  
ATOM     40  HA  MET A   4      -0.894 -12.383 -22.816  1.00 68.40           H  
ATOM     41  C   MET A   4      -2.595 -13.705 -23.000  1.00 68.40           C  
ATOM     42  CB  MET A   4      -0.694 -13.394 -24.716  1.00 68.40           C  
ATOM     43  HB2 MET A   4      -0.969 -14.355 -25.149  1.00 68.40           H  
ATOM     44  HB3 MET A   4       0.393 -13.316 -24.754  1.00 68.40           H  
ATOM     45  O   MET A   4      -3.086 -14.735 -23.463  1.00 68.40           O  
ATOM     46  CG  MET A   4      -1.246 -12.287 -25.608  1.00 68.40           C  
ATOM     47  HG2 MET A   4      -1.043 -11.313 -25.162  1.00 68.40           H  
ATOM     48  HG3 MET A   4      -2.324 -12.418 -25.703  1.00 68.40           H  
ATOM     49  SD  MET A   4      -0.479 -12.361 -27.253  1.00 68.40           S  
ATOM     50  CE  MET A   4      -1.747 -11.545 -28.251  1.00 68.40           C  
ATOM     51  HE1 MET A   4      -2.680 -12.105 -28.189  1.00 68.40           H  
ATOM     52  HE2 MET A   4      -1.904 -10.530 -27.884  1.00 68.40           H  
ATOM     53  HE3 MET A   4      -1.419 -11.504 -29.289  1.00 68.40           H  
ATOM     54  N   GLU A   5      -3.290 -12.894 -22.204  1.00 72.96           N  
ATOM     55  H   GLU A   5      -2.824 -12.108 -21.774  1.00 72.96           H  
ATOM     56  CA  GLU A   5      -4.709 -13.091 -21.913  1.00 72.96           C  
ATOM     57  HA  GLU A   5      -4.841 -14.111 -21.554  1.00 72.96           H  
ATOM     58  C   GLU A   5      -5.528 -12.921 -23.204  1.00 72.96           C  
ATOM     59  CB  GLU A   5      -5.132 -12.139 -20.782  1.00 72.96           C  
ATOM     60  HB2 GLU A   5      -5.005 -11.104 -21.100  1.00 72.96           H  
ATOM     61  HB3 GLU A   5      -4.480 -12.327 -19.929  1.00 72.96           H  
ATOM     62  O   GLU A   5      -5.468 -11.878 -23.858  1.00 72.96           O  
ATOM     63  CG  GLU A   5      -6.586 -12.372 -20.354  1.00 72.96           C  
ATOM     64  HG2 GLU A   5      -7.251 -11.975 -21.121  1.00 72.96           H  
ATOM     65  HG3 GLU A   5      -6.752 -13.448 -20.293  1.00 72.96           H  
ATOM     66  CD  GLU A   5      -6.933 -11.744 -18.998  1.00 72.96           C  
ATOM     67  OE1 GLU A   5      -7.913 -12.248 -18.405  1.00 72.96           O  
ATOM     68  OE2 GLU A   5      -6.222 -10.812 -18.567  1.00 72.96           O  
ATOM     69  N   SER A   6      -6.253 -13.972 -23.614  1.00 80.40           N  
ATOM     70  H   SER A   6      -6.238 -14.819 -23.064  1.00 80.40           H  
ATOM     71  CA  SER A   6      -7.001 -13.967 -24.880  1.00 80.40           C  
ATOM     72  HA  SER A   6      -6.303 -13.616 -25.640  1.00 80.40           H  
ATOM     73  C   SER A   6      -8.149 -12.949 -24.848  1.00 80.40           C  
ATOM     74  CB  SER A   6      -7.431 -15.383 -25.326  1.00 80.40           C  
ATOM     75  HB2 SER A   6      -7.046 -15.563 -26.330  1.00 80.40           H  
ATOM     76  HB3 SER A   6      -6.980 -16.122 -24.663  1.00 80.40           H  
ATOM     77  O   SER A   6      -8.691 -12.610 -23.791  1.00 80.40           O  
ATOM     78  OG  SER A   6      -8.831 -15.583 -25.348  1.00 80.40           O  
ATOM     79  HG  SER A   6      -9.198 -15.564 -26.234  1.00 80.40           H  
ATOM     80  N   ALA A   7      -8.519 -12.434 -26.023  1.00 81.47           N  
ATOM     81  H   ALA A   7      -8.109 -12.810 -26.866  1.00 81.47           H  
ATOM     82  CA  ALA A   7      -9.573 -11.431 -26.167  1.00 81.47           C  
ATOM     83  HA  ALA A   7      -9.285 -10.541 -25.607  1.00 81.47           H  
ATOM     84  C   ALA A   7     -10.926 -11.896 -25.596  1.00 81.47           C  
ATOM     85  CB  ALA A   7      -9.677 -11.065 -27.651  1.00 81.47           C  
ATOM     86  HB1 ALA A   7     -10.417 -10.276 -27.782  1.00 81.47           H  
ATOM     87  HB2 ALA A   7      -9.995 -11.937 -28.224  1.00 81.47           H  
ATOM     88  HB3 ALA A   7      -8.714 -10.722 -28.029  1.00 81.47           H  
ATOM     89  O   ALA A   7     -11.661 -11.079 -25.040  1.00 81.47           O  
ATOM     90  N   GLU A   8     -11.222 -13.197 -25.649  1.00 80.49           N  
ATOM     91  H   GLU A   8     -10.649 -13.805 -26.217  1.00 80.49           H  
ATOM     92  CA  GLU A   8     -12.414 -13.797 -25.040  1.00 80.49           C  
ATOM     93  HA  GLU A   8     -13.306 -13.310 -25.434  1.00 80.49           H  
ATOM     94  C   GLU A   8     -12.432 -13.618 -23.519  1.00 80.49           C  
ATOM     95  CB  GLU A   8     -12.497 -15.300 -25.362  1.00 80.49           C  
ATOM     96  HB2 GLU A   8     -13.268 -15.736 -24.727  1.00 80.49           H  
ATOM     97  HB3 GLU A   8     -11.557 -15.788 -25.104  1.00 80.49           H  
ATOM     98  O   GLU A   8     -13.474 -13.276 -22.959  1.00 80.49           O  
ATOM     99  CG  GLU A   8     -12.881 -15.624 -26.813  1.00 80.49           C  
ATOM    100  HG2 GLU A   8     -13.840 -15.152 -27.028  1.00 80.49           H  
ATOM    101  HG3 GLU A   8     -13.016 -16.702 -26.897  1.00 80.49           H  
ATOM    102  CD  GLU A   8     -11.832 -15.176 -27.840  1.00 80.49           C  
ATOM    103  OE1 GLU A   8     -12.254 -14.697 -28.911  1.00 80.49           O  
ATOM    104  OE2 GLU A   8     -10.615 -15.243 -27.513  1.00 80.49           O  
ATOM    105  N   ARG A   9     -11.285 -13.784 -22.841  1.00 87.02           N  
ATOM    106  H   ARG A   9     -10.445 -13.975 -23.368  1.00 87.02           H  
ATOM    107  CA  ARG A   9     -11.196 -13.552 -21.389  1.00 87.02           C  
ATOM    108  HA  ARG A   9     -12.014 -14.076 -20.894  1.00 87.02           H  
ATOM    109  C   ARG A   9     -11.403 -12.081 -21.049  1.00 87.02           C  
ATOM    110  CB  ARG A   9      -9.867 -14.046 -20.807  1.00 87.02           C  
ATOM    111  HB2 ARG A   9      -9.034 -13.668 -21.400  1.00 87.02           H  
ATOM    112  HB3 ARG A   9      -9.775 -13.645 -19.798  1.00 87.02           H  
ATOM    113  O   ARG A   9     -12.198 -11.778 -20.163  1.00 87.02           O  
ATOM    114  CG  ARG A   9      -9.797 -15.573 -20.726  1.00 87.02           C  
ATOM    115  HG2 ARG A   9      -9.711 -15.991 -21.728  1.00 87.02           H  
ATOM    116  HG3 ARG A   9     -10.701 -15.953 -20.250  1.00 87.02           H  
ATOM    117  CD  ARG A   9      -8.584 -15.970 -19.882  1.00 87.02           C  
ATOM    118  HD2 ARG A   9      -7.683 -15.585 -20.359  1.00 87.02           H  
ATOM    119  HD3 ARG A   9      -8.682 -15.503 -18.902  1.00 87.02           H  
ATOM    120  NE  ARG A   9      -8.478 -17.434 -19.737  1.00 87.02           N  
ATOM    121  HE  ARG A   9      -9.038 -17.990 -20.367  1.00 87.02           H  
ATOM    122  NH1 ARG A   9      -6.985 -17.422 -17.997  1.00 87.02           N  
ATOM    123 HH11 ARG A   9      -6.419 -17.903 -17.313  1.00 87.02           H  
ATOM    124 HH12 ARG A   9      -7.025 -16.413 -17.998  1.00 87.02           H  
ATOM    125  NH2 ARG A   9      -7.697 -19.372 -18.831  1.00 87.02           N  
ATOM    126 HH21 ARG A   9      -8.265 -19.898 -19.479  1.00 87.02           H  
ATOM    127 HH22 ARG A   9      -7.125 -19.849 -18.148  1.00 87.02           H  
ATOM    128  CZ  ARG A   9      -7.723 -18.068 -18.858  1.00 87.02           C  
ATOM    129  N   ARG A  10     -10.775 -11.172 -21.807  1.00 86.13           N  
ATOM    130  H   ARG A  10     -10.144 -11.518 -22.516  1.00 86.13           H  
ATOM    131  CA  ARG A  10     -10.952  -9.720 -21.618  1.00 86.13           C  
ATOM    132  HA  ARG A  10     -10.675  -9.470 -20.594  1.00 86.13           H  
ATOM    133  C   ARG A  10     -12.418  -9.301 -21.755  1.00 86.13           C  
ATOM    134  CB  ARG A  10     -10.058  -8.919 -22.578  1.00 86.13           C  
ATOM    135  HB2 ARG A  10     -10.317  -7.864 -22.480  1.00 86.13           H  
ATOM    136  HB3 ARG A  10     -10.253  -9.223 -23.606  1.00 86.13           H  
ATOM    137  O   ARG A  10     -12.925  -8.589 -20.893  1.00 86.13           O  
ATOM    138  CG  ARG A  10      -8.563  -9.082 -22.258  1.00 86.13           C  
ATOM    139  HG2 ARG A  10      -8.241 -10.098 -22.490  1.00 86.13           H  
ATOM    140  HG3 ARG A  10      -8.408  -8.911 -21.193  1.00 86.13           H  
ATOM    141  CD  ARG A  10      -7.695  -8.081 -23.033  1.00 86.13           C  
ATOM    142  HD2 ARG A  10      -6.673  -8.167 -22.665  1.00 86.13           H  
ATOM    143  HD3 ARG A  10      -8.054  -7.073 -22.823  1.00 86.13           H  
ATOM    144  NE  ARG A  10      -7.705  -8.337 -24.487  1.00 86.13           N  
ATOM    145  HE  ARG A  10      -8.022  -9.253 -24.772  1.00 86.13           H  
ATOM    146  NH1 ARG A  10      -6.689  -6.385 -25.150  1.00 86.13           N  
ATOM    147 HH11 ARG A  10      -6.598  -6.117 -24.181  1.00 86.13           H  
ATOM    148 HH12 ARG A  10      -6.326  -5.785 -25.877  1.00 86.13           H  
ATOM    149  NH2 ARG A  10      -7.311  -7.877 -26.686  1.00 86.13           N  
ATOM    150 HH21 ARG A  10      -7.719  -8.764 -26.947  1.00 86.13           H  
ATOM    151 HH22 ARG A  10      -6.949  -7.258 -27.396  1.00 86.13           H  
ATOM    152  CZ  ARG A  10      -7.239  -7.535 -25.430  1.00 86.13           C  
ATOM    153  N   ASN A  11     -13.116  -9.779 -22.787  1.00 86.89           N  
ATOM    154  H   ASN A  11     -12.644 -10.357 -23.468  1.00 86.89           H  
ATOM    155  CA  ASN A  11     -14.541  -9.484 -22.966  1.00 86.89           C  
ATOM    156  HA  ASN A  11     -14.688  -8.407 -22.891  1.00 86.89           H  
ATOM    157  C   ASN A  11     -15.406 -10.090 -21.853  1.00 86.89           C  
ATOM    158  CB  ASN A  11     -15.005  -9.947 -24.357  1.00 86.89           C  
ATOM    159  HB2 ASN A  11     -14.483 -10.858 -24.650  1.00 86.89           H  
ATOM    160  HB3 ASN A  11     -16.072 -10.167 -24.326  1.00 86.89           H  
ATOM    161  O   ASN A  11     -16.265  -9.391 -21.322  1.00 86.89           O  
ATOM    162  CG  ASN A  11     -14.824  -8.861 -25.400  1.00 86.89           C  
ATOM    163  ND2 ASN A  11     -14.228  -9.169 -26.526  1.00 86.89           N  
ATOM    164 HD21 ASN A  11     -14.169  -8.431 -27.212  1.00 86.89           H  
ATOM    165 HD22 ASN A  11     -13.880 -10.104 -26.681  1.00 86.89           H  
ATOM    166  OD1 ASN A  11     -15.220  -7.724 -25.221  1.00 86.89           O  
ATOM    167  N   SER A  12     -15.143 -11.339 -21.449  1.00 87.02           N  
ATOM    168  H   SER A  12     -14.442 -11.875 -21.940  1.00 87.02           H  
ATOM    169  CA  SER A  12     -15.876 -11.988 -20.354  1.00 87.02           C  
ATOM    170  HA  SER A  12     -16.929 -12.055 -20.629  1.00 87.02           H  
ATOM    171  C   SER A  12     -15.778 -11.204 -19.044  1.00 87.02           C  
ATOM    172  CB  SER A  12     -15.335 -13.402 -20.130  1.00 87.02           C  
ATOM    173  HB2 SER A  12     -15.394 -13.965 -21.062  1.00 87.02           H  
ATOM    174  HB3 SER A  12     -14.292 -13.349 -19.820  1.00 87.02           H  
ATOM    175  O   SER A  12     -16.772 -11.087 -18.328  1.00 87.02           O  
ATOM    176  OG  SER A  12     -16.081 -14.078 -19.135  1.00 87.02           O  
ATOM    177  HG  SER A  12     -16.470 -13.440 -18.532  1.00 87.02           H  
ATOM    178  N   ILE A  13     -14.599 -10.658 -18.728  1.00 86.34           N  
ATOM    179  H   ILE A  13     -13.808 -10.829 -19.333  1.00 86.34           H  
ATOM    180  CA  ILE A  13     -14.398  -9.842 -17.525  1.00 86.34           C  
ATOM    181  HA  ILE A  13     -14.787 -10.386 -16.664  1.00 86.34           H  
ATOM    182  C   ILE A  13     -15.203  -8.546 -17.630  1.00 86.34           C  
ATOM    183  CB  ILE A  13     -12.893  -9.579 -17.288  1.00 86.34           C  
ATOM    184  HB  ILE A  13     -12.461  -9.181 -18.207  1.00 86.34           H  
ATOM    185  O   ILE A  13     -15.913  -8.196 -16.689  1.00 86.34           O  
ATOM    186  CG1 ILE A  13     -12.176 -10.901 -16.929  1.00 86.34           C  
ATOM    187 HG12 ILE A  13     -12.452 -11.202 -15.918  1.00 86.34           H  
ATOM    188 HG13 ILE A  13     -12.498 -11.696 -17.601  1.00 86.34           H  
ATOM    189  CG2 ILE A  13     -12.679  -8.547 -16.162  1.00 86.34           C  
ATOM    190 HG21 ILE A  13     -13.153  -8.890 -15.242  1.00 86.34           H  
ATOM    191 HG22 ILE A  13     -13.095  -7.579 -16.440  1.00 86.34           H  
ATOM    192 HG23 ILE A  13     -11.615  -8.396 -15.981  1.00 86.34           H  
ATOM    193  CD1 ILE A  13     -10.648 -10.817 -17.026  1.00 86.34           C  
ATOM    194 HD11 ILE A  13     -10.356 -10.490 -18.024  1.00 86.34           H  
ATOM    195 HD12 ILE A  13     -10.223 -11.805 -16.845  1.00 86.34           H  
ATOM    196 HD13 ILE A  13     -10.246 -10.129 -16.283  1.00 86.34           H  
ATOM    197  N   LEU A  14     -15.142  -7.845 -18.765  1.00 87.87           N  
ATOM    198  H   LEU A  14     -14.563  -8.191 -19.517  1.00 87.87           H  
ATOM    199  CA  LEU A  14     -15.859  -6.581 -18.951  1.00 87.87           C  
ATOM    200  HA  LEU A  14     -15.558  -5.889 -18.165  1.00 87.87           H  
ATOM    201  C   LEU A  14     -17.379  -6.751 -18.810  1.00 87.87           C  
ATOM    202  CB  LEU A  14     -15.493  -5.984 -20.322  1.00 87.87           C  
ATOM    203  HB2 LEU A  14     -16.195  -5.184 -20.558  1.00 87.87           H  
ATOM    204  HB3 LEU A  14     -15.613  -6.757 -21.080  1.00 87.87           H  
ATOM    205  O   LEU A  14     -18.014  -5.969 -18.100  1.00 87.87           O  
ATOM    206  CG  LEU A  14     -14.064  -5.415 -20.400  1.00 87.87           C  
ATOM    207  HG  LEU A  14     -13.351  -6.144 -20.016  1.00 87.87           H  
ATOM    208  CD1 LEU A  14     -13.711  -5.114 -21.857  1.00 87.87           C  
ATOM    209 HD11 LEU A  14     -14.405  -4.380 -22.267  1.00 87.87           H  
ATOM    210 HD12 LEU A  14     -12.694  -4.725 -21.917  1.00 87.87           H  
ATOM    211 HD13 LEU A  14     -13.771  -6.030 -22.444  1.00 87.87           H  
ATOM    212  CD2 LEU A  14     -13.919  -4.121 -19.595  1.00 87.87           C  
ATOM    213 HD21 LEU A  14     -14.080  -4.315 -18.534  1.00 87.87           H  
ATOM    214 HD22 LEU A  14     -14.639  -3.379 -19.940  1.00 87.87           H  
ATOM    215 HD23 LEU A  14     -12.910  -3.725 -19.718  1.00 87.87           H  
ATOM    216  N   THR A  15     -17.962  -7.785 -19.423  1.00 86.74           N  
ATOM    217  H   THR A  15     -17.400  -8.408 -19.985  1.00 86.74           H  
ATOM    218  CA  THR A  15     -19.413  -8.023 -19.364  1.00 86.74           C  
ATOM    219  HA  THR A  15     -19.927  -7.090 -19.599  1.00 86.74           H  
ATOM    220  C   THR A  15     -19.886  -8.441 -17.977  1.00 86.74           C  
ATOM    221  CB  THR A  15     -19.865  -9.073 -20.388  1.00 86.74           C  
ATOM    222  HB  THR A  15     -20.925  -9.279 -20.238  1.00 86.74           H  
ATOM    223  O   THR A  15     -20.916  -7.954 -17.518  1.00 86.74           O  
ATOM    224  CG2 THR A  15     -19.669  -8.575 -21.820  1.00 86.74           C  
ATOM    225 HG21 THR A  15     -20.239  -7.659 -21.973  1.00 86.74           H  
ATOM    226 HG22 THR A  15     -18.614  -8.381 -22.016  1.00 86.74           H  
ATOM    227 HG23 THR A  15     -20.023  -9.335 -22.516  1.00 86.74           H  
ATOM    228  OG1 THR A  15     -19.143 -10.278 -20.259  1.00 86.74           O  
ATOM    229  HG1 THR A  15     -19.283 -10.638 -19.380  1.00 86.74           H  
ATOM    230  N   GLU A  16     -19.125  -9.292 -17.283  1.00 86.66           N  
ATOM    231  H   GLU A  16     -18.274  -9.644 -17.697  1.00 86.66           H  
ATOM    232  CA  GLU A  16     -19.414  -9.665 -15.891  1.00 86.66           C  
ATOM    233  HA  GLU A  16     -20.420 -10.077 -15.815  1.00 86.66           H  
ATOM    234  C   GLU A  16     -19.343  -8.438 -14.975  1.00 86.66           C  
ATOM    235  CB  GLU A  16     -18.398 -10.736 -15.455  1.00 86.66           C  
ATOM    236  HB2 GLU A  16     -17.392 -10.350 -15.621  1.00 86.66           H  
ATOM    237  HB3 GLU A  16     -18.524 -11.620 -16.080  1.00 86.66           H  
ATOM    238  O   GLU A  16     -20.219  -8.197 -14.147  1.00 86.66           O  
ATOM    239  CG  GLU A  16     -18.498 -11.153 -13.981  1.00 86.66           C  
ATOM    240  HG2 GLU A  16     -18.397 -10.281 -13.335  1.00 86.66           H  
ATOM    241  HG3 GLU A  16     -17.651 -11.802 -13.760  1.00 86.66           H  
ATOM    242  CD  GLU A  16     -19.803 -11.895 -13.665  1.00 86.66           C  
ATOM    243  OE1 GLU A  16     -19.729 -13.130 -13.490  1.00 86.66           O  
ATOM    244  OE2 GLU A  16     -20.850 -11.220 -13.558  1.00 86.66           O  
ATOM    245  N   THR A  17     -18.321  -7.601 -15.156  1.00 86.93           N  
ATOM    246  H   THR A  17     -17.635  -7.833 -15.860  1.00 86.93           H  
ATOM    247  CA  THR A  17     -18.142  -6.389 -14.353  1.00 86.93           C  
ATOM    248  HA  THR A  17     -18.123  -6.682 -13.303  1.00 86.93           H  
ATOM    249  C   THR A  17     -19.336  -5.448 -14.535  1.00 86.93           C  
ATOM    250  CB  THR A  17     -16.803  -5.711 -14.681  1.00 86.93           C  
ATOM    251  HB  THR A  17     -16.830  -5.272 -15.679  1.00 86.93           H  
ATOM    252  O   THR A  17     -19.956  -5.060 -13.548  1.00 86.93           O  
ATOM    253  CG2 THR A  17     -16.418  -4.659 -13.658  1.00 86.93           C  
ATOM    254 HG21 THR A  17     -17.102  -3.815 -13.750  1.00 86.93           H  
ATOM    255 HG22 THR A  17     -16.460  -5.090 -12.658  1.00 86.93           H  
ATOM    256 HG23 THR A  17     -15.408  -4.304 -13.859  1.00 86.93           H  
ATOM    257  OG1 THR A  17     -15.745  -6.633 -14.607  1.00 86.93           O  
ATOM    258  HG1 THR A  17     -15.808  -7.220 -15.364  1.00 86.93           H  
ATOM    259  N   LEU A  18     -19.738  -5.156 -15.777  1.00 84.94           N  
ATOM    260  H   LEU A  18     -19.224  -5.543 -16.556  1.00 84.94           H  
ATOM    261  CA  LEU A  18     -20.921  -4.333 -16.062  1.00 84.94           C  
ATOM    262  HA  LEU A  18     -20.802  -3.366 -15.573  1.00 84.94           H  
ATOM    263  C   LEU A  18     -22.217  -4.935 -15.500  1.00 84.94           C  
ATOM    264  CB  LEU A  18     -21.050  -4.126 -17.582  1.00 84.94           C  
ATOM    265  HB2 LEU A  18     -22.045  -3.739 -17.800  1.00 84.94           H  
ATOM    266  HB3 LEU A  18     -20.963  -5.097 -18.070  1.00 84.94           H  
ATOM    267  O   LEU A  18     -23.047  -4.185 -14.986  1.00 84.94           O  
ATOM    268  CG  LEU A  18     -20.016  -3.159 -18.184  1.00 84.94           C  
ATOM    269  HG  LEU A  18     -19.011  -3.458 -17.888  1.00 84.94           H  
ATOM    270  CD1 LEU A  18     -20.107  -3.209 -19.710  1.00 84.94           C  
ATOM    271 HD11 LEU A  18     -19.367  -2.536 -20.144  1.00 84.94           H  
ATOM    272 HD12 LEU A  18     -19.898  -4.222 -20.054  1.00 84.94           H  
ATOM    273 HD13 LEU A  18     -21.103  -2.912 -20.037  1.00 84.94           H  
ATOM    274  CD2 LEU A  18     -20.251  -1.712 -17.740  1.00 84.94           C  
ATOM    275 HD21 LEU A  18     -20.098  -1.616 -16.665  1.00 84.94           H  
ATOM    276 HD22 LEU A  18     -19.543  -1.055 -18.244  1.00 84.94           H  
ATOM    277 HD23 LEU A  18     -21.266  -1.403 -17.989  1.00 84.94           H  
ATOM    278  N   HIS A  19     -22.383  -6.261 -15.547  1.00 83.92           N  
ATOM    279  H   HIS A  19     -21.678  -6.825 -16.000  1.00 83.92           H  
ATOM    280  CA  HIS A  19     -23.556  -6.944 -14.996  1.00 83.92           C  
ATOM    281  HA  HIS A  19     -24.452  -6.476 -15.402  1.00 83.92           H  
ATOM    282  C   HIS A  19     -23.630  -6.811 -13.467  1.00 83.92           C  
ATOM    283  CB  HIS A  19     -23.539  -8.411 -15.445  1.00 83.92           C  
ATOM    284  HB2 HIS A  19     -23.457  -8.450 -16.531  1.00 83.92           H  
ATOM    285  HB3 HIS A  19     -22.668  -8.914 -15.025  1.00 83.92           H  
ATOM    286  O   HIS A  19     -24.675  -6.450 -12.931  1.00 83.92           O  
ATOM    287  CG  HIS A  19     -24.780  -9.162 -15.039  1.00 83.92           C  
ATOM    288  CD2 HIS A  19     -25.995  -9.138 -15.668  1.00 83.92           C  
ATOM    289  HD2 HIS A  19     -26.240  -8.571 -16.554  1.00 83.92           H  
ATOM    290  ND1 HIS A  19     -24.898  -9.998 -13.956  1.00 83.92           N  
ATOM    291  HD1 HIS A  19     -24.145 -10.274 -13.341  1.00 83.92           H  
ATOM    292  CE1 HIS A  19     -26.161 -10.458 -13.925  1.00 83.92           C  
ATOM    293  HE1 HIS A  19     -26.552 -11.146 -13.191  1.00 83.92           H  
ATOM    294  NE2 HIS A  19     -26.865  -9.973 -14.960  1.00 83.92           N  
ATOM    295  N   ARG A  20     -22.503  -6.991 -12.764  1.00 83.87           N  
ATOM    296  H   ARG A  20     -21.685  -7.302 -13.268  1.00 83.87           H  
ATOM    297  CA  ARG A  20     -22.407  -6.794 -11.306  1.00 83.87           C  
ATOM    298  HA  ARG A  20     -23.172  -7.394 -10.813  1.00 83.87           H  
ATOM    299  C   ARG A  20     -22.671  -5.355 -10.867  1.00 83.87           C  
ATOM    300  CB  ARG A  20     -21.018  -7.225 -10.820  1.00 83.87           C  
ATOM    301  HB2 ARG A  20     -20.905  -6.911  -9.782  1.00 83.87           H  
ATOM    302  HB3 ARG A  20     -20.256  -6.722 -11.415  1.00 83.87           H  
ATOM    303  O   ARG A  20     -23.109  -5.146  -9.743  1.00 83.87           O  
ATOM    304  CG  ARG A  20     -20.820  -8.745 -10.905  1.00 83.87           C  
ATOM    305  HG2 ARG A  20     -20.992  -9.091 -11.924  1.00 83.87           H  
ATOM    306  HG3 ARG A  20     -21.540  -9.244 -10.257  1.00 83.87           H  
ATOM    307  CD  ARG A  20     -19.400  -9.139 -10.489  1.00 83.87           C  
ATOM    308  HD2 ARG A  20     -19.288 -10.212 -10.641  1.00 83.87           H  
ATOM    309  HD3 ARG A  20     -18.697  -8.632 -11.151  1.00 83.87           H  
ATOM    310  NE  ARG A  20     -19.155  -8.815  -9.065  1.00 83.87           N  
ATOM    311  HE  ARG A  20     -19.883  -9.109  -8.429  1.00 83.87           H  
ATOM    312  NH1 ARG A  20     -17.162  -7.693  -9.284  1.00 83.87           N  
ATOM    313 HH11 ARG A  20     -17.181  -7.901 -10.272  1.00 83.87           H  
ATOM    314 HH12 ARG A  20     -16.421  -7.127  -8.894  1.00 83.87           H  
ATOM    315  NH2 ARG A  20     -18.140  -7.835  -7.282  1.00 83.87           N  
ATOM    316 HH21 ARG A  20     -18.931  -8.092  -6.709  1.00 83.87           H  
ATOM    317 HH22 ARG A  20     -17.399  -7.263  -6.903  1.00 83.87           H  
ATOM    318  CZ  ARG A  20     -18.154  -8.120  -8.555  1.00 83.87           C  
ATOM    319  N   PHE A  21     -22.388  -4.379 -11.729  1.00 71.11           N  
ATOM    320  H   PHE A  21     -21.950  -4.632 -12.603  1.00 71.11           H  
ATOM    321  CA  PHE A  21     -22.652  -2.965 -11.458  1.00 71.11           C  
ATOM    322  HA  PHE A  21     -22.646  -2.810 -10.379  1.00 71.11           H  
ATOM    323  C   PHE A  21     -24.049  -2.495 -11.913  1.00 71.11           C  
ATOM    324  CB  PHE A  21     -21.514  -2.110 -12.051  1.00 71.11           C  
ATOM    325  HB2 PHE A  21     -21.358  -2.394 -13.092  1.00 71.11           H  
ATOM    326  HB3 PHE A  21     -21.826  -1.066 -12.046  1.00 71.11           H  
ATOM    327  O   PHE A  21     -24.449  -1.401 -11.522  1.00 71.11           O  
ATOM    328  CG  PHE A  21     -20.199  -2.192 -11.286  1.00 71.11           C  
ATOM    329  CD1 PHE A  21     -20.111  -1.666  -9.984  1.00 71.11           C  
ATOM    330  HD1 PHE A  21     -20.981  -1.214  -9.532  1.00 71.11           H  
ATOM    331  CD2 PHE A  21     -19.043  -2.736 -11.873  1.00 71.11           C  
ATOM    332  HD2 PHE A  21     -19.064  -3.026 -12.913  1.00 71.11           H  
ATOM    333  CE1 PHE A  21     -18.903  -1.730  -9.265  1.00 71.11           C  
ATOM    334  HE1 PHE A  21     -18.852  -1.320  -8.268  1.00 71.11           H  
ATOM    335  CE2 PHE A  21     -17.844  -2.831 -11.142  1.00 71.11           C  
ATOM    336  HE2 PHE A  21     -16.943  -3.218 -11.595  1.00 71.11           H  
ATOM    337  CZ  PHE A  21     -17.773  -2.333  -9.836  1.00 71.11           C  
ATOM    338  HZ  PHE A  21     -16.843  -2.374  -9.288  1.00 71.11           H  
ATOM    339  N   SER A  22     -24.797  -3.288 -12.699  1.00 66.01           N  
ATOM    340  H   SER A  22     -24.428  -4.192 -12.959  1.00 66.01           H  
ATOM    341  CA  SER A  22     -26.090  -2.878 -13.293  1.00 66.01           C  
ATOM    342  HA  SER A  22     -26.222  -1.809 -13.125  1.00 66.01           H  
ATOM    343  C   SER A  22     -27.336  -3.541 -12.684  1.00 66.01           C  
ATOM    344  CB  SER A  22     -26.094  -3.075 -14.815  1.00 66.01           C  
ATOM    345  HB2 SER A  22     -27.040  -2.715 -15.221  1.00 66.01           H  
ATOM    346  HB3 SER A  22     -25.995  -4.135 -15.046  1.00 66.01           H  
ATOM    347  O   SER A  22     -28.441  -3.251 -13.138  1.00 66.01           O  
ATOM    348  OG  SER A  22     -25.040  -2.356 -15.424  1.00 66.01           O  
ATOM    349  HG  SER A  22     -24.240  -2.851 -15.232  1.00 66.01           H  
ATOM    350  N   LEU A  23     -27.197  -4.399 -11.671  1.00 61.47           N  
ATOM    351  H   LEU A  23     -26.270  -4.583 -11.315  1.00 61.47           H  
ATOM    352  CA  LEU A  23     -28.310  -5.086 -11.004  1.00 61.47           C  
ATOM    353  HA  LEU A  23     -29.253  -4.738 -11.427  1.00 61.47           H  
ATOM    354  C   LEU A  23     -28.299  -4.707  -9.512  1.00 61.47           C  
ATOM    355  CB  LEU A  23     -28.181  -6.607 -11.268  1.00 61.47           C  
ATOM    356  HB2 LEU A  23     -27.730  -7.081 -10.396  1.00 61.47           H  
ATOM    357  HB3 LEU A  23     -27.481  -6.769 -12.087  1.00 61.47           H  
ATOM    358  O   LEU A  23     -27.359  -5.053  -8.805  1.00 61.47           O  
ATOM    359  CG  LEU A  23     -29.514  -7.310 -11.617  1.00 61.47           C  
ATOM    360  HG  LEU A  23     -30.341  -6.601 -11.582  1.00 61.47           H  
ATOM    361  CD1 LEU A  23     -29.462  -7.898 -13.032  1.00 61.47           C  
ATOM    362 HD11 LEU A  23     -30.418  -8.367 -13.268  1.00 61.47           H  
ATOM    363 HD12 LEU A  23     -28.664  -8.636 -13.106  1.00 61.47           H  
ATOM    364 HD13 LEU A  23     -29.277  -7.096 -13.746  1.00 61.47           H  
ATOM    365  CD2 LEU A  23     -29.809  -8.457 -10.649  1.00 61.47           C  
ATOM    366 HD21 LEU A  23     -29.011  -9.199 -10.683  1.00 61.47           H  
ATOM    367 HD22 LEU A  23     -30.764  -8.915 -10.907  1.00 61.47           H  
ATOM    368 HD23 LEU A  23     -29.890  -8.047  -9.642  1.00 61.47           H  
ATOM    369  N   GLU A  24     -29.325  -3.975  -9.072  1.00 55.38           N  
ATOM    370  H   GLU A  24     -30.115  -3.971  -9.701  1.00 55.38           H  
ATOM    371  CA  GLU A  24     -29.640  -3.618  -7.678  1.00 55.38           C  
ATOM    372  HA  GLU A  24     -30.524  -2.983  -7.726  1.00 55.38           H  
ATOM    373  C   GLU A  24     -28.550  -2.802  -6.928  1.00 55.38           C  
ATOM    374  CB  GLU A  24     -30.074  -4.890  -6.922  1.00 55.38           C  
ATOM    375  HB2 GLU A  24     -29.508  -5.759  -7.256  1.00 55.38           H  
ATOM    376  HB3 GLU A  24     -29.842  -4.747  -5.867  1.00 55.38           H  
ATOM    377  O   GLU A  24     -27.545  -3.312  -6.455  1.00 55.38           O  
ATOM    378  CG  GLU A  24     -31.583  -5.194  -6.993  1.00 55.38           C  
ATOM    379  HG2 GLU A  24     -31.776  -6.036  -6.328  1.00 55.38           H  
ATOM    380  HG3 GLU A  24     -32.113  -4.336  -6.578  1.00 55.38           H  
ATOM    381  CD  GLU A  24     -32.185  -5.524  -8.374  1.00 55.38           C  
ATOM    382  OE1 GLU A  24     -33.434  -5.555  -8.443  1.00 55.38           O  
ATOM    383  OE2 GLU A  24     -31.436  -5.735  -9.353  1.00 55.38           O  
ATOM    384  N   GLY A  25     -28.674  -1.491  -6.721  1.00 53.29           N  
ATOM    385  H   GLY A  25     -27.801  -1.070  -6.436  1.00 53.29           H  
ATOM    386  CA  GLY A  25     -29.885  -0.813  -6.270  1.00 53.29           C  
ATOM    387  HA2 GLY A  25     -30.774  -1.222  -6.749  1.00 53.29           H  
ATOM    388  HA3 GLY A  25     -29.813   0.240  -6.544  1.00 53.29           H  
ATOM    389  C   GLY A  25     -30.075  -0.886  -4.750  1.00 53.29           C  
ATOM    390  O   GLY A  25     -31.194  -1.115  -4.318  1.00 53.29           O  
ATOM    391  N   ASP A  26     -29.028  -0.678  -3.939  1.00 49.63           N  
ATOM    392  H   ASP A  26     -28.092  -0.704  -4.316  1.00 49.63           H  
ATOM    393  CA  ASP A  26     -29.191   0.002  -2.645  1.00 49.63           C  
ATOM    394  HA  ASP A  26     -29.941   0.769  -2.842  1.00 49.63           H  
ATOM    395  C   ASP A  26     -27.908   0.745  -2.214  1.00 49.63           C  
ATOM    396  CB  ASP A  26     -29.756  -0.914  -1.536  1.00 49.63           C  
ATOM    397  HB2 ASP A  26     -28.938  -1.262  -0.905  1.00 49.63           H  
ATOM    398  HB3 ASP A  26     -30.218  -1.795  -1.981  1.00 49.63           H  
ATOM    399  O   ASP A  26     -26.782   0.306  -2.437  1.00 49.63           O  
ATOM    400  CG  ASP A  26     -30.815  -0.213  -0.662  1.00 49.63           C  
ATOM    401  OD1 ASP A  26     -30.978   1.026  -0.797  1.00 49.63           O  
ATOM    402  OD2 ASP A  26     -31.431  -0.911   0.176  1.00 49.63           O  
ATOM    403  N   ALA A  27     -28.126   1.940  -1.681  1.00 51.70           N  
ATOM    404  H   ALA A  27     -29.088   2.080  -1.405  1.00 51.70           H  
ATOM    405  CA  ALA A  27     -27.239   3.094  -1.510  1.00 51.70           C  
ATOM    406  HA  ALA A  27     -26.779   3.344  -2.466  1.00 51.70           H  
ATOM    407  C   ALA A  27     -26.122   2.940  -0.432  1.00 51.70           C  
ATOM    408  CB  ALA A  27     -28.264   4.172  -1.119  1.00 51.70           C  
ATOM    409  HB1 ALA A  27     -27.816   5.165  -1.087  1.00 51.70           H  
ATOM    410  HB2 ALA A  27     -28.688   3.940  -0.142  1.00 51.70           H  
ATOM    411  HB3 ALA A  27     -29.072   4.205  -1.851  1.00 51.70           H  
ATOM    412  O   ALA A  27     -26.090   1.943   0.285  1.00 51.70           O  
ATOM    413  N   PRO A  28     -25.317   3.986  -0.115  1.00 50.01           N  
ATOM    414  CA  PRO A  28     -24.680   5.016  -0.955  1.00 50.01           C  
ATOM    415  HA  PRO A  28     -24.782   4.783  -2.015  1.00 50.01           H  
ATOM    416  C   PRO A  28     -23.186   5.244  -0.596  1.00 50.01           C  
ATOM    417  CB  PRO A  28     -25.415   6.318  -0.610  1.00 50.01           C  
ATOM    418  HB2 PRO A  28     -24.747   7.179  -0.650  1.00 50.01           H  
ATOM    419  HB3 PRO A  28     -26.237   6.494  -1.303  1.00 50.01           H  
ATOM    420  O   PRO A  28     -22.833   5.419   0.570  1.00 50.01           O  
ATOM    421  CG  PRO A  28     -25.925   6.091   0.824  1.00 50.01           C  
ATOM    422  HG2 PRO A  28     -25.405   6.745   1.524  1.00 50.01           H  
ATOM    423  HG3 PRO A  28     -26.998   6.275   0.873  1.00 50.01           H  
ATOM    424  CD  PRO A  28     -25.618   4.626   1.157  1.00 50.01           C  
ATOM    425  HD2 PRO A  28     -24.760   4.555   1.825  1.00 50.01           H  
ATOM    426  HD3 PRO A  28     -26.481   4.171   1.644  1.00 50.01           H  
ATOM    427  N   VAL A  29     -22.308   5.417  -1.591  1.00 44.67           N  
ATOM    428  H   VAL A  29     -22.618   5.280  -2.543  1.00 44.67           H  
ATOM    429  CA  VAL A  29     -21.027   6.121  -1.378  1.00 44.67           C  
ATOM    430  HA  VAL A  29     -20.687   5.947  -0.357  1.00 44.67           H  
ATOM    431  C   VAL A  29     -21.289   7.622  -1.532  1.00 44.67           C  
ATOM    432  CB  VAL A  29     -19.905   5.606  -2.299  1.00 44.67           C  
ATOM    433  HB  VAL A  29     -20.218   5.696  -3.339  1.00 44.67           H  
ATOM    434  O   VAL A  29     -21.542   8.119  -2.627  1.00 44.67           O  
ATOM    435  CG1 VAL A  29     -18.600   6.386  -2.103  1.00 44.67           C  
ATOM    436 HG11 VAL A  29     -17.869   6.074  -2.849  1.00 44.67           H  
ATOM    437 HG12 VAL A  29     -18.779   7.457  -2.204  1.00 44.67           H  
ATOM    438 HG13 VAL A  29     -18.198   6.203  -1.106  1.00 44.67           H  
ATOM    439  CG2 VAL A  29     -19.583   4.137  -1.993  1.00 44.67           C  
ATOM    440 HG21 VAL A  29     -19.289   4.021  -0.950  1.00 44.67           H  
ATOM    441 HG22 VAL A  29     -18.773   3.792  -2.636  1.00 44.67           H  
ATOM    442 HG23 VAL A  29     -20.458   3.516  -2.184  1.00 44.67           H  
ATOM    443  N   SER A  30     -21.275   8.342  -0.412  1.00 49.55           N  
ATOM    444  H   SER A  30     -21.098   7.861   0.458  1.00 49.55           H  
ATOM    445  CA  SER A  30     -21.468   9.789  -0.323  1.00 49.55           C  
ATOM    446  HA  SER A  30     -22.366  10.065  -0.876  1.00 49.55           H  
ATOM    447  C   SER A  30     -20.273  10.560  -0.901  1.00 49.55           C  
ATOM    448  CB  SER A  30     -21.678  10.158   1.153  1.00 49.55           C  
ATOM    449  HB2 SER A  30     -22.613   9.723   1.505  1.00 49.55           H  
ATOM    450  HB3 SER A  30     -21.731  11.242   1.258  1.00 49.55           H  
ATOM    451  O   SER A  30     -19.246  10.697  -0.241  1.00 49.55           O  
ATOM    452  OG  SER A  30     -20.610   9.654   1.935  1.00 49.55           O  
ATOM    453  HG  SER A  30     -19.798   9.992   1.550  1.00 49.55           H  
ATOM    454  N   TRP A  31     -20.432  11.118  -2.101  1.00 47.14           N  
ATOM    455  H   TRP A  31     -21.241  10.845  -2.641  1.00 47.14           H  
ATOM    456  CA  TRP A  31     -19.559  12.155  -2.668  1.00 47.14           C  
ATOM    457  HA  TRP A  31     -18.841  12.486  -1.917  1.00 47.14           H  
ATOM    458  C   TRP A  31     -20.392  13.376  -3.064  1.00 47.14           C  
ATOM    459  CB  TRP A  31     -18.757  11.622  -3.869  1.00 47.14           C  
ATOM    460  HB2 TRP A  31     -18.369  12.467  -4.437  1.00 47.14           H  
ATOM    461  HB3 TRP A  31     -19.423  11.068  -4.531  1.00 47.14           H  
ATOM    462  O   TRP A  31     -20.534  13.663  -4.244  1.00 47.14           O  
ATOM    463  CG  TRP A  31     -17.570  10.783  -3.544  1.00 47.14           C  
ATOM    464  CD1 TRP A  31     -17.543   9.436  -3.553  1.00 47.14           C  
ATOM    465  HD1 TRP A  31     -18.391   8.816  -3.803  1.00 47.14           H  
ATOM    466  CD2 TRP A  31     -16.209  11.214  -3.237  1.00 47.14           C  
ATOM    467  CE2 TRP A  31     -15.409  10.050  -3.031  1.00 47.14           C  
ATOM    468  CE3 TRP A  31     -15.562  12.466  -3.140  1.00 47.14           C  
ATOM    469  HE3 TRP A  31     -16.133  13.368  -3.302  1.00 47.14           H  
ATOM    470  NE1 TRP A  31     -16.278   8.996  -3.219  1.00 47.14           N  
ATOM    471  HE1 TRP A  31     -16.023   8.020  -3.163  1.00 47.14           H  
ATOM    472  CH2 TRP A  31     -13.428  11.382  -2.642  1.00 47.14           C  
ATOM    473  HH2 TRP A  31     -12.374  11.458  -2.420  1.00 47.14           H  
ATOM    474  CZ2 TRP A  31     -14.041  10.121  -2.733  1.00 47.14           C  
ATOM    475  HZ2 TRP A  31     -13.465   9.219  -2.588  1.00 47.14           H  
ATOM    476  CZ3 TRP A  31     -14.187  12.549  -2.847  1.00 47.14           C  
ATOM    477  HZ3 TRP A  31     -13.709  13.515  -2.780  1.00 47.14           H  
ATOM    478  N   THR A  32     -20.970  14.103  -2.103  1.00 47.49           N  
ATOM    479  H   THR A  32     -20.887  13.795  -1.145  1.00 47.49           H  
ATOM    480  CA  THR A  32     -21.510  15.450  -2.369  1.00 47.49           C  
ATOM    481  HA  THR A  32     -20.865  15.939  -3.098  1.00 47.49           H  
ATOM    482  C   THR A  32     -21.497  16.314  -1.106  1.00 47.49           C  
ATOM    483  CB  THR A  32     -22.939  15.460  -2.967  1.00 47.49           C  
ATOM    484  HB  THR A  32     -23.245  16.504  -3.041  1.00 47.49           H  
ATOM    485  O   THR A  32     -22.492  16.403  -0.390  1.00 47.49           O  
ATOM    486  CG2 THR A  32     -23.122  14.853  -4.356  1.00 47.49           C  
ATOM    487 HG21 THR A  32     -23.026  13.768  -4.309  1.00 47.49           H  
ATOM    488 HG22 THR A  32     -24.122  15.090  -4.720  1.00 47.49           H  
ATOM    489 HG23 THR A  32     -22.389  15.268  -5.047  1.00 47.49           H  
ATOM    490  OG1 THR A  32     -23.850  14.807  -2.119  1.00 47.49           O  
ATOM    491  HG1 THR A  32     -23.726  15.199  -1.251  1.00 47.49           H  
ATOM    492  N   GLU A  33     -20.395  17.017  -0.864  1.00 42.93           N  
ATOM    493  H   GLU A  33     -19.566  16.841  -1.413  1.00 42.93           H  
ATOM    494  CA  GLU A  33     -20.400  18.243  -0.067  1.00 42.93           C  
ATOM    495  HA  GLU A  33     -21.408  18.445   0.293  1.00 42.93           H  
ATOM    496  C   GLU A  33     -19.996  19.386  -0.995  1.00 42.93           C  
ATOM    497  CB  GLU A  33     -19.515  18.107   1.183  1.00 42.93           C  
ATOM    498  HB2 GLU A  33     -19.912  17.270   1.758  1.00 42.93           H  
ATOM    499  HB3 GLU A  33     -18.486  17.883   0.904  1.00 42.93           H  
ATOM    500  O   GLU A  33     -18.821  19.550  -1.296  1.00 42.93           O  
ATOM    501  CG  GLU A  33     -19.562  19.391   2.036  1.00 42.93           C  
ATOM    502  HG2 GLU A  33     -18.817  20.093   1.659  1.00 42.93           H  
ATOM    503  HG3 GLU A  33     -20.538  19.857   1.903  1.00 42.93           H  
ATOM    504  CD  GLU A  33     -19.349  19.159   3.542  1.00 42.93           C  
ATOM    505  OE1 GLU A  33     -19.675  20.106   4.294  1.00 42.93           O  
ATOM    506  OE2 GLU A  33     -18.911  18.054   3.927  1.00 42.93           O  
ATOM    507  N   THR A  34     -20.990  20.083  -1.563  1.00 47.48           N  
ATOM    508  H   THR A  34     -21.907  19.672  -1.457  1.00 47.48           H  
ATOM    509  CA  THR A  34     -20.968  21.510  -1.959  1.00 47.48           C  
ATOM    510  HA  THR A  34     -21.041  22.088  -1.038  1.00 47.48           H  
ATOM    511  C   THR A  34     -22.195  21.867  -2.818  1.00 47.48           C  
ATOM    512  CB  THR A  34     -19.691  22.009  -2.680  1.00 47.48           C  
ATOM    513  HB  THR A  34     -19.969  22.823  -3.350  1.00 47.48           H  
ATOM    514  O   THR A  34     -22.310  21.522  -3.988  1.00 47.48           O  
ATOM    515  CG2 THR A  34     -18.674  22.589  -1.687  1.00 47.48           C  
ATOM    516 HG21 THR A  34     -18.487  21.911  -0.855  1.00 47.48           H  
ATOM    517 HG22 THR A  34     -19.050  23.531  -1.288  1.00 47.48           H  
ATOM    518 HG23 THR A  34     -17.734  22.780  -2.204  1.00 47.48           H  
ATOM    519  OG1 THR A  34     -19.060  21.026  -3.452  1.00 47.48           O  
ATOM    520  HG1 THR A  34     -18.758  20.368  -2.821  1.00 47.48           H  
ATOM    521  N   LYS A  35     -23.122  22.610  -2.200  1.00 44.35           N  
ATOM    522  H   LYS A  35     -23.010  22.665  -1.198  1.00 44.35           H  
ATOM    523  CA  LYS A  35     -24.002  23.638  -2.795  1.00 44.35           C  
ATOM    524  HA  LYS A  35     -24.830  23.798  -2.105  1.00 44.35           H  
ATOM    525  C   LYS A  35     -24.657  23.345  -4.163  1.00 44.35           C  
ATOM    526  CB  LYS A  35     -23.203  24.955  -2.871  1.00 44.35           C  
ATOM    527  HB2 LYS A  35     -23.821  25.697  -3.376  1.00 44.35           H  
ATOM    528  HB3 LYS A  35     -22.302  24.806  -3.467  1.00 44.35           H  
ATOM    529  O   LYS A  35     -24.146  23.750  -5.204  1.00 44.35           O  
ATOM    530  CG  LYS A  35     -22.818  25.509  -1.491  1.00 44.35           C  
ATOM    531  HG2 LYS A  35     -22.085  24.857  -1.015  1.00 44.35           H  
ATOM    532  HG3 LYS A  35     -23.712  25.551  -0.869  1.00 44.35           H  
ATOM    533  CD  LYS A  35     -22.236  26.922  -1.621  1.00 44.35           C  
ATOM    534  HD2 LYS A  35     -21.267  26.866  -2.118  1.00 44.35           H  
ATOM    535  HD3 LYS A  35     -22.908  27.536  -2.221  1.00 44.35           H  
ATOM    536  CE  LYS A  35     -22.083  27.554  -0.233  1.00 44.35           C  
ATOM    537  HE2 LYS A  35     -21.407  26.934   0.357  1.00 44.35           H  
ATOM    538  HE3 LYS A  35     -23.053  27.549   0.264  1.00 44.35           H  
ATOM    539  NZ  LYS A  35     -21.559  28.941  -0.314  1.00 44.35           N  
ATOM    540  HZ1 LYS A  35     -20.650  28.947  -0.753  1.00 44.35           H  
ATOM    541  HZ2 LYS A  35     -21.454  29.333   0.611  1.00 44.35           H  
ATOM    542  HZ3 LYS A  35     -22.178  29.535  -0.847  1.00 44.35           H  
ATOM    543  N   LYS A  36     -25.897  22.839  -4.155  1.00 59.66           N  
ATOM    544  H   LYS A  36     -26.249  22.450  -3.292  1.00 59.66           H  
ATOM    545  CA  LYS A  36     -26.828  22.931  -5.302  1.00 59.66           C  
ATOM    546  HA  LYS A  36     -26.477  23.700  -5.990  1.00 59.66           H  
ATOM    547  C   LYS A  36     -28.234  23.350  -4.837  1.00 59.66           C  
ATOM    548  CB  LYS A  36     -26.850  21.608  -6.093  1.00 59.66           C  
ATOM    549  HB2 LYS A  36     -27.062  20.802  -5.391  1.00 59.66           H  
ATOM    550  HB3 LYS A  36     -27.674  21.632  -6.806  1.00 59.66           H  
ATOM    551  O   LYS A  36     -28.995  22.557  -4.303  1.00 59.66           O  
ATOM    552  CG  LYS A  36     -25.552  21.250  -6.852  1.00 59.66           C  
ATOM    553  HG2 LYS A  36     -24.675  21.509  -6.259  1.00 59.66           H  
ATOM    554  HG3 LYS A  36     -25.539  20.166  -6.968  1.00 59.66           H  
ATOM    555  CD  LYS A  36     -25.435  21.854  -8.261  1.00 59.66           C  
ATOM    556  HD2 LYS A  36     -25.480  22.942  -8.200  1.00 59.66           H  
ATOM    557  HD3 LYS A  36     -26.266  21.490  -8.866  1.00 59.66           H  
ATOM    558  CE  LYS A  36     -24.098  21.422  -8.886  1.00 59.66           C  
ATOM    559  HE2 LYS A  36     -23.295  21.976  -8.401  1.00 59.66           H  
ATOM    560  HE3 LYS A  36     -23.942  20.367  -8.659  1.00 59.66           H  
ATOM    561  NZ  LYS A  36     -24.060  21.619 -10.359  1.00 59.66           N  
ATOM    562  HZ1 LYS A  36     -24.193  22.592 -10.592  1.00 59.66           H  
ATOM    563  HZ2 LYS A  36     -23.165  21.325 -10.724  1.00 59.66           H  
ATOM    564  HZ3 LYS A  36     -24.778  21.070 -10.809  1.00 59.66           H  
ATOM    565  N   GLN A  37     -28.504  24.645  -4.998  1.00 57.84           N  
ATOM    566  H   GLN A  37     -27.687  25.192  -5.227  1.00 57.84           H  
ATOM    567  CA  GLN A  37     -29.749  25.268  -5.472  1.00 57.84           C  
ATOM    568  HA  GLN A  37     -29.921  26.163  -4.875  1.00 57.84           H  
ATOM    569  C   GLN A  37     -31.041  24.418  -5.418  1.00 57.84           C  
ATOM    570  CB  GLN A  37     -29.403  25.720  -6.904  1.00 57.84           C  
ATOM    571  HB2 GLN A  37     -29.269  24.838  -7.530  1.00 57.84           H  
ATOM    572  HB3 GLN A  37     -28.448  26.244  -6.865  1.00 57.84           H  
ATOM    573  O   GLN A  37     -31.285  23.586  -6.289  1.00 57.84           O  
ATOM    574  CG  GLN A  37     -30.401  26.659  -7.589  1.00 57.84           C  
ATOM    575  HG2 GLN A  37     -31.356  26.147  -7.713  1.00 57.84           H  
ATOM    576  HG3 GLN A  37     -30.557  27.544  -6.971  1.00 57.84           H  
ATOM    577  CD  GLN A  37     -29.892  27.102  -8.964  1.00 57.84           C  
ATOM    578  NE2 GLN A  37     -30.706  27.762  -9.755  1.00 57.84           N  
ATOM    579 HE21 GLN A  37     -31.660  27.953  -9.486  1.00 57.84           H  
ATOM    580 HE22 GLN A  37     -30.324  28.026 -10.653  1.00 57.84           H  
ATOM    581  OE1 GLN A  37     -28.757  26.876  -9.351  1.00 57.84           O  
ATOM    582  N   SER A  38     -31.914  24.710  -4.445  1.00 55.54           N  
ATOM    583  H   SER A  38     -31.625  25.327  -3.699  1.00 55.54           H  
ATOM    584  CA  SER A  38     -33.295  24.212  -4.398  1.00 55.54           C  
ATOM    585  HA  SER A  38     -33.265  23.123  -4.368  1.00 55.54           H  
ATOM    586  C   SER A  38     -34.095  24.654  -5.625  1.00 55.54           C  
ATOM    587  CB  SER A  38     -34.034  24.703  -3.146  1.00 55.54           C  
ATOM    588  HB2 SER A  38     -34.004  25.791  -3.099  1.00 55.54           H  
ATOM    589  HB3 SER A  38     -35.074  24.381  -3.205  1.00 55.54           H  
ATOM    590  O   SER A  38     -34.235  25.846  -5.906  1.00 55.54           O  
ATOM    591  OG  SER A  38     -33.456  24.156  -1.981  1.00 55.54           O  
ATOM    592  HG  SER A  38     -34.117  24.097  -1.288  1.00 55.54           H  
ATOM    593  N   PHE A  39     -34.664  23.675  -6.320  1.00 58.94           N  
ATOM    594  H   PHE A  39     -34.458  22.726  -6.042  1.00 58.94           H  
ATOM    595  CA  PHE A  39     -35.635  23.845  -7.392  1.00 58.94           C  
ATOM    596  HA  PHE A  39     -35.272  24.600  -8.089  1.00 58.94           H  
ATOM    597  C   PHE A  39     -36.987  24.303  -6.817  1.00 58.94           C  
ATOM    598  CB  PHE A  39     -35.721  22.502  -8.131  1.00 58.94           C  
ATOM    599  HB2 PHE A  39     -35.917  21.715  -7.403  1.00 58.94           H  
ATOM    600  HB3 PHE A  39     -34.749  22.288  -8.578  1.00 58.94           H  
ATOM    601  O   PHE A  39     -37.551  23.667  -5.928  1.00 58.94           O  
ATOM    602  CG  PHE A  39     -36.769  22.412  -9.220  1.00 58.94           C  
ATOM    603  CD1 PHE A  39     -37.946  21.673  -8.998  1.00 58.94           C  
ATOM    604  HD1 PHE A  39     -38.117  21.193  -8.045  1.00 58.94           H  
ATOM    605  CD2 PHE A  39     -36.551  23.023 -10.469  1.00 58.94           C  
ATOM    606  HD2 PHE A  39     -35.641  23.576 -10.654  1.00 58.94           H  
ATOM    607  CE1 PHE A  39     -38.898  21.537 -10.022  1.00 58.94           C  
ATOM    608  HE1 PHE A  39     -39.792  20.954  -9.856  1.00 58.94           H  
ATOM    609  CE2 PHE A  39     -37.510  22.897 -11.490  1.00 58.94           C  
ATOM    610  HE2 PHE A  39     -37.343  23.361 -12.451  1.00 58.94           H  
ATOM    611  CZ  PHE A  39     -38.682  22.152 -11.267  1.00 58.94           C  
ATOM    612  HZ  PHE A  39     -39.413  22.047 -12.054  1.00 58.94           H  
ATOM    613  N   LYS A  40     -37.498  25.436  -7.309  1.00 59.56           N  
ATOM    614  H   LYS A  40     -36.986  25.879  -8.058  1.00 59.56           H  
ATOM    615  CA  LYS A  40     -38.849  25.940  -7.035  1.00 59.56           C  
ATOM    616  HA  LYS A  40     -39.137  25.714  -6.009  1.00 59.56           H  
ATOM    617  C   LYS A  40     -39.832  25.251  -7.986  1.00 59.56           C  
ATOM    618  CB  LYS A  40     -38.888  27.465  -7.280  1.00 59.56           C  
ATOM    619  HB2 LYS A  40     -38.463  27.663  -8.263  1.00 59.56           H  
ATOM    620  HB3 LYS A  40     -39.929  27.786  -7.323  1.00 59.56           H  
ATOM    621  O   LYS A  40     -39.690  25.404  -9.193  1.00 59.56           O  
ATOM    622  CG  LYS A  40     -38.128  28.321  -6.249  1.00 59.56           C  
ATOM    623  HG2 LYS A  40     -37.541  29.065  -6.787  1.00 59.56           H  
ATOM    624  HG3 LYS A  40     -37.443  27.700  -5.670  1.00 59.56           H  
ATOM    625  CD  LYS A  40     -39.090  29.056  -5.304  1.00 59.56           C  
ATOM    626  HD2 LYS A  40     -39.655  28.319  -4.733  1.00 59.56           H  
ATOM    627  HD3 LYS A  40     -39.784  29.652  -5.896  1.00 59.56           H  
ATOM    628  CE  LYS A  40     -38.318  29.976  -4.350  1.00 59.56           C  
ATOM    629  HE2 LYS A  40     -37.739  30.682  -4.944  1.00 59.56           H  
ATOM    630  HE3 LYS A  40     -37.618  29.370  -3.775  1.00 59.56           H  
ATOM    631  NZ  LYS A  40     -39.237  30.706  -3.439  1.00 59.56           N  
ATOM    632  HZ1 LYS A  40     -39.883  31.274  -3.968  1.00 59.56           H  
ATOM    633  HZ2 LYS A  40     -38.719  31.309  -2.816  1.00 59.56           H  
ATOM    634  HZ3 LYS A  40     -39.773  30.056  -2.881  1.00 59.56           H  
ATOM    635  N   GLN A  41     -40.869  24.605  -7.456  1.00 58.66           N  
ATOM    636  H   GLN A  41     -40.885  24.434  -6.461  1.00 58.66           H  
ATOM    637  CA  GLN A  41     -42.102  24.351  -8.205  1.00 58.66           C  
ATOM    638  HA  GLN A  41     -42.014  24.796  -9.196  1.00 58.66           H  
ATOM    639  C   GLN A  41     -43.256  25.056  -7.487  1.00 58.66           C  
ATOM    640  CB  GLN A  41     -42.324  22.844  -8.420  1.00 58.66           C  
ATOM    641  HB2 GLN A  41     -41.394  22.405  -8.782  1.00 58.66           H  
ATOM    642  HB3 GLN A  41     -42.587  22.367  -7.476  1.00 58.66           H  
ATOM    643  O   GLN A  41     -43.776  24.578  -6.484  1.00 58.66           O  
ATOM    644  CG  GLN A  41     -43.422  22.585  -9.468  1.00 58.66           C  
ATOM    645  HG2 GLN A  41     -44.376  22.967  -9.104  1.00 58.66           H  
ATOM    646  HG3 GLN A  41     -43.169  23.115 -10.386  1.00 58.66           H  
ATOM    647  CD  GLN A  41     -43.596  21.104  -9.805  1.00 58.66           C  
ATOM    648  NE2 GLN A  41     -44.267  20.779 -10.888  1.00 58.66           N  
ATOM    649 HE21 GLN A  41     -44.681  21.485 -11.481  1.00 58.66           H  
ATOM    650 HE22 GLN A  41     -44.360  19.789 -11.063  1.00 58.66           H  
ATOM    651  OE1 GLN A  41     -43.135  20.212  -9.116  1.00 58.66           O  
ATOM    652  N   THR A  42     -43.611  26.237  -7.988  1.00 46.12           N  
ATOM    653  H   THR A  42     -43.117  26.567  -8.805  1.00 46.12           H  
ATOM    654  CA  THR A  42     -44.865  26.929  -7.671  1.00 46.12           C  
ATOM    655  HA  THR A  42     -45.225  26.621  -6.690  1.00 46.12           H  
ATOM    656  C   THR A  42     -45.879  26.530  -8.738  1.00 46.12           C  
ATOM    657  CB  THR A  42     -44.677  28.455  -7.671  1.00 46.12           C  
ATOM    658  HB  THR A  42     -44.376  28.782  -8.667  1.00 46.12           H  
ATOM    659  O   THR A  42     -45.566  26.592  -9.925  1.00 46.12           O  
ATOM    660  CG2 THR A  42     -45.942  29.213  -7.267  1.00 46.12           C  
ATOM    661 HG21 THR A  42     -46.283  28.882  -6.286  1.00 46.12           H  
ATOM    662 HG22 THR A  42     -46.732  29.040  -7.997  1.00 46.12           H  
ATOM    663 HG23 THR A  42     -45.743  30.285  -7.237  1.00 46.12           H  
ATOM    664  OG1 THR A  42     -43.680  28.844  -6.751  1.00 46.12           O  
ATOM    665  HG1 THR A  42     -43.797  29.789  -6.629  1.00 46.12           H  
ATOM    666  N   GLY A  43     -47.079  26.124  -8.332  1.00 48.73           N  
ATOM    667  H   GLY A  43     -47.259  26.045  -7.341  1.00 48.73           H  
ATOM    668  CA  GLY A  43     -48.147  25.732  -9.250  1.00 48.73           C  
ATOM    669  HA2 GLY A  43     -48.335  26.537  -9.960  1.00 48.73           H  
ATOM    670  HA3 GLY A  43     -47.845  24.843  -9.804  1.00 48.73           H  
ATOM    671  C   GLY A  43     -49.441  25.426  -8.509  1.00 48.73           C  
ATOM    672  O   GLY A  43     -49.912  24.296  -8.512  1.00 48.73           O  
ATOM    673  N   GLU A  44     -49.976  26.433  -7.825  1.00 46.23           N  
ATOM    674  H   GLU A  44     -49.521  27.332  -7.884  1.00 46.23           H  
ATOM    675  CA  GLU A  44     -51.357  26.475  -7.348  1.00 46.23           C  
ATOM    676  HA  GLU A  44     -51.617  25.552  -6.830  1.00 46.23           H  
ATOM    677  C   GLU A  44     -52.280  26.673  -8.559  1.00 46.23           C  
ATOM    678  CB  GLU A  44     -51.458  27.667  -6.373  1.00 46.23           C  
ATOM    679  HB2 GLU A  44     -50.757  27.503  -5.555  1.00 46.23           H  
ATOM    680  HB3 GLU A  44     -51.146  28.567  -6.903  1.00 46.23           H  
ATOM    681  O   GLU A  44     -52.295  27.759  -9.124  1.00 46.23           O  
ATOM    682  CG  GLU A  44     -52.854  27.901  -5.772  1.00 46.23           C  
ATOM    683  HG2 GLU A  44     -53.093  27.063  -5.117  1.00 46.23           H  
ATOM    684  HG3 GLU A  44     -53.592  27.913  -6.573  1.00 46.23           H  
ATOM    685  CD  GLU A  44     -52.962  29.225  -4.988  1.00 46.23           C  
ATOM    686  OE1 GLU A  44     -54.078  29.484  -4.482  1.00 46.23           O  
ATOM    687  OE2 GLU A  44     -51.948  29.954  -4.887  1.00 46.23           O  
ATOM    688  N   PHE A  45     -53.032  25.653  -8.978  1.00 47.25           N  
ATOM    689  H   PHE A  45     -52.806  24.724  -8.653  1.00 47.25           H  
ATOM    690  CA  PHE A  45     -54.341  25.836  -9.619  1.00 47.25           C  
ATOM    691  HA  PHE A  45     -54.919  26.499  -8.975  1.00 47.25           H  
ATOM    692  C   PHE A  45     -55.068  24.491  -9.718  1.00 47.25           C  
ATOM    693  CB  PHE A  45     -54.263  26.480 -11.014  1.00 47.25           C  
ATOM    694  HB2 PHE A  45     -53.970  25.721 -11.739  1.00 47.25           H  
ATOM    695  HB3 PHE A  45     -53.505  27.261 -11.065  1.00 47.25           H  
ATOM    696  O   PHE A  45     -54.486  23.477 -10.095  1.00 47.25           O  
ATOM    697  CG  PHE A  45     -55.572  27.120 -11.429  1.00 47.25           C  
ATOM    698  CD1 PHE A  45     -56.298  26.583 -12.505  1.00 47.25           C  
ATOM    699  HD1 PHE A  45     -55.935  25.709 -13.024  1.00 47.25           H  
ATOM    700  CD2 PHE A  45     -56.065  28.252 -10.748  1.00 47.25           C  
ATOM    701  HD2 PHE A  45     -55.497  28.680  -9.934  1.00 47.25           H  
ATOM    702  CE1 PHE A  45     -57.504  27.180 -12.910  1.00 47.25           C  
ATOM    703  HE1 PHE A  45     -58.052  26.763 -13.742  1.00 47.25           H  
ATOM    704  CE2 PHE A  45     -57.279  28.842 -11.145  1.00 47.25           C  
ATOM    705  HE2 PHE A  45     -57.646  29.718 -10.630  1.00 47.25           H  
ATOM    706  CZ  PHE A  45     -57.995  28.309 -12.232  1.00 47.25           C  
ATOM    707  HZ  PHE A  45     -58.919  28.769 -12.550  1.00 47.25           H  
ATOM    708  N   GLY A  46     -56.333  24.471  -9.305  1.00 48.29           N  
ATOM    709  H   GLY A  46     -56.777  25.357  -9.114  1.00 48.29           H  
ATOM    710  CA  GLY A  46     -57.101  23.247  -9.125  1.00 48.29           C  
ATOM    711  HA2 GLY A  46     -57.959  23.459  -8.488  1.00 48.29           H  
ATOM    712  HA3 GLY A  46     -56.472  22.522  -8.608  1.00 48.29           H  
ATOM    713  C   GLY A  46     -57.615  22.595 -10.403  1.00 48.29           C  
ATOM    714  O   GLY A  46     -57.736  23.229 -11.433  1.00 48.29           O  
ATOM    715  N   GLU A  47     -58.037  21.340 -10.276  1.00 50.41           N  
ATOM    716  H   GLU A  47     -57.618  20.786  -9.542  1.00 50.41           H  
ATOM    717  CA  GLU A  47     -59.243  20.796 -10.910  1.00 50.41           C  
ATOM    718  HA  GLU A  47     -60.074  21.444 -10.630  1.00 50.41           H  
ATOM    719  C   GLU A  47     -59.485  19.396 -10.325  1.00 50.41           C  
ATOM    720  CB  GLU A  47     -59.171  20.768 -12.450  1.00 50.41           C  
ATOM    721  HB2 GLU A  47     -58.153  20.953 -12.795  1.00 50.41           H  
ATOM    722  HB3 GLU A  47     -59.471  19.782 -12.804  1.00 50.41           H  
ATOM    723  O   GLU A  47     -58.680  18.485 -10.451  1.00 50.41           O  
ATOM    724  CG  GLU A  47     -60.144  21.798 -13.053  1.00 50.41           C  
ATOM    725  HG2 GLU A  47     -59.861  22.810 -12.764  1.00 50.41           H  
ATOM    726  HG3 GLU A  47     -61.138  21.612 -12.645  1.00 50.41           H  
ATOM    727  CD  GLU A  47     -60.195  21.689 -14.578  1.00 50.41           C  
ATOM    728  OE1 GLU A  47     -61.284  21.301 -15.084  1.00 50.41           O  
ATOM    729  OE2 GLU A  47     -59.149  21.881 -15.223  1.00 50.41           O  
ATOM    730  N   LYS A  48     -60.499  19.213  -9.475  1.00 51.43           N  
ATOM    731  H   LYS A  48     -60.140  18.920  -8.577  1.00 51.43           H  
ATOM    732  CA  LYS A  48     -61.734  18.509  -9.854  1.00 51.43           C  
ATOM    733  HA  LYS A  48     -62.169  18.081  -8.951  1.00 51.43           H  
ATOM    734  C   LYS A  48     -61.458  17.342 -10.836  1.00 51.43           C  
ATOM    735  CB  LYS A  48     -62.771  19.496 -10.460  1.00 51.43           C  
ATOM    736  HB2 LYS A  48     -63.751  19.019 -10.469  1.00 51.43           H  
ATOM    737  HB3 LYS A  48     -62.500  19.672 -11.501  1.00 51.43           H  
ATOM    738  O   LYS A  48     -61.432  17.578 -12.039  1.00 51.43           O  
ATOM    739  CG  LYS A  48     -62.906  20.910  -9.864  1.00 51.43           C  
ATOM    740  HG2 LYS A  48     -63.444  21.510 -10.598  1.00 51.43           H  
ATOM    741  HG3 LYS A  48     -61.921  21.365  -9.758  1.00 51.43           H  
ATOM    742  CD  LYS A  48     -63.640  21.061  -8.529  1.00 51.43           C  
ATOM    743  HD2 LYS A  48     -63.142  20.473  -7.759  1.00 51.43           H  
ATOM    744  HD3 LYS A  48     -64.673  20.732  -8.646  1.00 51.43           H  
ATOM    745  CE  LYS A  48     -63.584  22.560  -8.181  1.00 51.43           C  
ATOM    746  HE2 LYS A  48     -63.898  23.128  -9.057  1.00 51.43           H  
ATOM    747  HE3 LYS A  48     -62.547  22.830  -7.982  1.00 51.43           H  
ATOM    748  NZ  LYS A  48     -64.437  22.932  -7.024  1.00 51.43           N  
ATOM    749  HZ1 LYS A  48     -64.150  22.441  -6.189  1.00 51.43           H  
ATOM    750  HZ2 LYS A  48     -65.410  22.734  -7.212  1.00 51.43           H  
ATOM    751  HZ3 LYS A  48     -64.354  23.922  -6.841  1.00 51.43           H  
ATOM    752  N   ARG A  49     -61.357  16.095 -10.338  1.00 53.47           N  
ATOM    753  H   ARG A  49     -60.972  16.042  -9.406  1.00 53.47           H  
ATOM    754  CA  ARG A  49     -62.044  14.872 -10.849  1.00 53.47           C  
ATOM    755  HA  ARG A  49     -63.039  14.846 -10.405  1.00 53.47           H  
ATOM    756  C   ARG A  49     -61.335  13.558 -10.425  1.00 53.47           C  
ATOM    757  CB  ARG A  49     -62.257  14.878 -12.387  1.00 53.47           C  
ATOM    758  HB2 ARG A  49     -62.419  13.855 -12.727  1.00 53.47           H  
ATOM    759  HB3 ARG A  49     -61.341  15.219 -12.869  1.00 53.47           H  
ATOM    760  O   ARG A  49     -60.304  13.182 -10.954  1.00 53.47           O  
ATOM    761  CG  ARG A  49     -63.482  15.714 -12.861  1.00 53.47           C  
ATOM    762  HG2 ARG A  49     -64.387  15.130 -12.694  1.00 53.47           H  
ATOM    763  HG3 ARG A  49     -63.600  16.626 -12.276  1.00 53.47           H  
ATOM    764  CD  ARG A  49     -63.396  16.068 -14.362  1.00 53.47           C  
ATOM    765  HD2 ARG A  49     -62.367  15.941 -14.697  1.00 53.47           H  
ATOM    766  HD3 ARG A  49     -63.989  15.348 -14.925  1.00 53.47           H  
ATOM    767  NE  ARG A  49     -63.848  17.446 -14.699  1.00 53.47           N  
ATOM    768  HE  ARG A  49     -64.841  17.605 -14.795  1.00 53.47           H  
ATOM    769  NH1 ARG A  49     -61.769  18.408 -15.066  1.00 53.47           N  
ATOM    770 HH11 ARG A  49     -61.283  17.671 -14.575  1.00 53.47           H  
ATOM    771 HH12 ARG A  49     -61.275  19.266 -15.268  1.00 53.47           H  
ATOM    772  NH2 ARG A  49     -63.533  19.609 -15.451  1.00 53.47           N  
ATOM    773 HH21 ARG A  49     -62.851  20.346 -15.560  1.00 53.47           H  
ATOM    774 HH22 ARG A  49     -64.515  19.800 -15.593  1.00 53.47           H  
ATOM    775  CZ  ARG A  49     -63.063  18.458 -15.072  1.00 53.47           C  
ATOM    776  N   LYS A  50     -61.955  12.886  -9.443  1.00 53.00           N  
ATOM    777  H   LYS A  50     -62.560  13.474  -8.889  1.00 53.00           H  
ATOM    778  CA  LYS A  50     -62.302  11.447  -9.341  1.00 53.00           C  
ATOM    779  HA  LYS A  50     -62.082  11.141  -8.318  1.00 53.00           H  
ATOM    780  C   LYS A  50     -61.539  10.453 -10.235  1.00 53.00           C  
ATOM    781  CB  LYS A  50     -63.840  11.269  -9.547  1.00 53.00           C  
ATOM    782  HB2 LYS A  50     -64.273  11.036  -8.574  1.00 53.00           H  
ATOM    783  HB3 LYS A  50     -64.039  10.410 -10.187  1.00 53.00           H  
ATOM    784  O   LYS A  50     -61.828  10.417 -11.420  1.00 53.00           O  
ATOM    785  CG  LYS A  50     -64.596  12.492 -10.115  1.00 53.00           C  
ATOM    786  HG2 LYS A  50     -64.189  12.757 -11.091  1.00 53.00           H  
ATOM    787  HG3 LYS A  50     -64.464  13.328  -9.427  1.00 53.00           H  
ATOM    788  CD  LYS A  50     -66.103  12.265 -10.258  1.00 53.00           C  
ATOM    789  HD2 LYS A  50     -66.474  11.753  -9.370  1.00 53.00           H  
ATOM    790  HD3 LYS A  50     -66.291  11.640 -11.131  1.00 53.00           H  
ATOM    791  CE  LYS A  50     -66.814  13.620 -10.395  1.00 53.00           C  
ATOM    792  HE2 LYS A  50     -66.561  14.235  -9.532  1.00 53.00           H  
ATOM    793  HE3 LYS A  50     -66.439  14.117 -11.290  1.00 53.00           H  
ATOM    794  NZ  LYS A  50     -68.288  13.459 -10.483  1.00 53.00           N  
ATOM    795  HZ1 LYS A  50     -68.752  14.351 -10.575  1.00 53.00           H  
ATOM    796  HZ2 LYS A  50     -68.650  12.994  -9.663  1.00 53.00           H  
ATOM    797  HZ3 LYS A  50     -68.533  12.896 -11.285  1.00 53.00           H  
ATOM    798  N   ASN A  51     -60.752   9.565  -9.608  1.00 61.61           N  
ATOM    799  H   ASN A  51     -60.455   9.787  -8.669  1.00 61.61           H  
ATOM    800  CA  ASN A  51     -60.469   8.187 -10.043  1.00 61.61           C  
ATOM    801  HA  ASN A  51     -61.328   7.806 -10.595  1.00 61.61           H  
ATOM    802  C   ASN A  51     -60.255   7.263  -8.812  1.00 61.61           C  
ATOM    803  CB  ASN A  51     -59.262   8.165 -11.000  1.00 61.61           C  
ATOM    804  HB2 ASN A  51     -58.470   8.796 -10.595  1.00 61.61           H  
ATOM    805  HB3 ASN A  51     -58.875   7.149 -11.072  1.00 61.61           H  
ATOM    806  O   ASN A  51     -59.233   7.342  -8.142  1.00 61.61           O  
ATOM    807  CG  ASN A  51     -59.603   8.613 -12.414  1.00 61.61           C  
ATOM    808  ND2 ASN A  51     -58.667   9.202 -13.118  1.00 61.61           N  
ATOM    809 HD21 ASN A  51     -57.750   9.368 -12.729  1.00 61.61           H  
ATOM    810 HD22 ASN A  51     -58.924   9.473 -14.056  1.00 61.61           H  
ATOM    811  OD1 ASN A  51     -60.691   8.403 -12.917  1.00 61.61           O  
ATOM    812  N   SER A  52     -61.301   6.473  -8.519  1.00 52.59           N  
ATOM    813  H   SER A  52     -62.106   6.669  -9.097  1.00 52.59           H  
ATOM    814  CA  SER A  52     -61.408   5.130  -7.889  1.00 52.59           C  
ATOM    815  HA  SER A  52     -62.387   5.082  -7.411  1.00 52.59           H  
ATOM    816  C   SER A  52     -60.351   4.662  -6.856  1.00 52.59           C  
ATOM    817  CB  SER A  52     -61.474   4.134  -9.044  1.00 52.59           C  
ATOM    818  HB2 SER A  52     -60.484   3.975  -9.470  1.00 52.59           H  
ATOM    819  HB3 SER A  52     -62.132   4.523  -9.821  1.00 52.59           H  
ATOM    820  O   SER A  52     -59.206   4.447  -7.225  1.00 52.59           O  
ATOM    821  OG  SER A  52     -62.015   2.916  -8.596  1.00 52.59           O  
ATOM    822  HG  SER A  52     -61.353   2.427  -8.101  1.00 52.59           H  
ATOM    823  N   ILE A  53     -60.645   4.523  -5.546  1.00 56.75           N  
ATOM    824  H   ILE A  53     -59.839   4.829  -5.021  1.00 56.75           H  
ATOM    825  CA  ILE A  53     -61.305   3.385  -4.826  1.00 56.75           C  
ATOM    826  HA  ILE A  53     -61.151   3.576  -3.763  1.00 56.75           H  
ATOM    827  C   ILE A  53     -60.603   2.038  -5.127  1.00 56.75           C  
ATOM    828  CB  ILE A  53     -62.843   3.304  -5.037  1.00 56.75           C  
ATOM    829  HB  ILE A  53     -63.016   2.867  -6.021  1.00 56.75           H  
ATOM    830  O   ILE A  53     -60.647   1.587  -6.266  1.00 56.75           O  
ATOM    831  CG1 ILE A  53     -63.593   4.655  -4.966  1.00 56.75           C  
ATOM    832 HG12 ILE A  53     -63.608   5.019  -3.939  1.00 56.75           H  
ATOM    833 HG13 ILE A  53     -63.084   5.424  -5.547  1.00 56.75           H  
ATOM    834  CG2 ILE A  53     -63.486   2.394  -3.967  1.00 56.75           C  
ATOM    835 HG21 ILE A  53     -64.228   1.747  -4.435  1.00 56.75           H  
ATOM    836 HG22 ILE A  53     -62.729   1.789  -3.468  1.00 56.75           H  
ATOM    837 HG23 ILE A  53     -63.975   2.972  -3.183  1.00 56.75           H  
ATOM    838  CD1 ILE A  53     -65.034   4.548  -5.488  1.00 56.75           C  
ATOM    839 HD11 ILE A  53     -65.510   5.527  -5.432  1.00 56.75           H  
ATOM    840 HD12 ILE A  53     -65.612   3.845  -4.888  1.00 56.75           H  
ATOM    841 HD13 ILE A  53     -65.029   4.218  -6.527  1.00 56.75           H  
ATOM    842  N   LEU A  54     -59.857   1.408  -4.206  1.00 60.53           N  
ATOM    843  H   LEU A  54     -58.977   1.117  -4.609  1.00 60.53           H  
ATOM    844  CA  LEU A  54     -60.240   0.422  -3.159  1.00 60.53           C  
ATOM    845  HA  LEU A  54     -60.936   0.833  -2.428  1.00 60.53           H  
ATOM    846  C   LEU A  54     -58.893   0.040  -2.472  1.00 60.53           C  
ATOM    847  CB  LEU A  54     -60.803  -0.843  -3.867  1.00 60.53           C  
ATOM    848  HB2 LEU A  54     -60.120  -1.097  -4.678  1.00 60.53           H  
ATOM    849  HB3 LEU A  54     -60.777  -1.679  -3.169  1.00 60.53           H  
ATOM    850  O   LEU A  54     -57.923  -0.148  -3.191  1.00 60.53           O  
ATOM    851  CG  LEU A  54     -62.231  -0.762  -4.452  1.00 60.53           C  
ATOM    852  HG  LEU A  54     -62.389   0.194  -4.952  1.00 60.53           H  
ATOM    853  CD1 LEU A  54     -62.467  -1.834  -5.511  1.00 60.53           C  
ATOM    854 HD11 LEU A  54     -62.313  -2.826  -5.086  1.00 60.53           H  
ATOM    855 HD12 LEU A  54     -63.483  -1.758  -5.899  1.00 60.53           H  
ATOM    856 HD13 LEU A  54     -61.771  -1.686  -6.337  1.00 60.53           H  
ATOM    857  CD2 LEU A  54     -63.283  -0.935  -3.353  1.00 60.53           C  
ATOM    858 HD21 LEU A  54     -64.277  -0.775  -3.770  1.00 60.53           H  
ATOM    859 HD22 LEU A  54     -63.231  -1.946  -2.948  1.00 60.53           H  
ATOM    860 HD23 LEU A  54     -63.117  -0.227  -2.541  1.00 60.53           H  
ATOM    861  N   ASN A  55     -58.642  -0.081  -1.165  1.00 56.07           N  
ATOM    862  H   ASN A  55     -57.646  -0.119  -1.003  1.00 56.07           H  
ATOM    863  CA  ASN A  55     -59.391  -0.622  -0.035  1.00 56.07           C  
ATOM    864  HA  ASN A  55     -60.424  -0.276  -0.025  1.00 56.07           H  
ATOM    865  C   ASN A  55     -58.631  -0.229   1.270  1.00 56.07           C  
ATOM    866  CB  ASN A  55     -59.326  -2.157  -0.223  1.00 56.07           C  
ATOM    867  HB2 ASN A  55     -59.715  -2.424  -1.206  1.00 56.07           H  
ATOM    868  HB3 ASN A  55     -58.288  -2.486  -0.181  1.00 56.07           H  
ATOM    869  O   ASN A  55     -57.441  -0.543   1.367  1.00 56.07           O  
ATOM    870  CG  ASN A  55     -60.119  -2.951   0.790  1.00 56.07           C  
ATOM    871  ND2 ASN A  55     -59.886  -4.239   0.877  1.00 56.07           N  
ATOM    872 HD21 ASN A  55     -60.443  -4.750   1.547  1.00 56.07           H  
ATOM    873 HD22 ASN A  55     -59.182  -4.679   0.301  1.00 56.07           H  
ATOM    874  OD1 ASN A  55     -60.973  -2.433   1.483  1.00 56.07           O  
ATOM    875  N   PRO A  56     -59.240   0.441   2.269  1.00 48.75           N  
ATOM    876  CA  PRO A  56     -58.578   0.778   3.526  1.00 48.75           C  
ATOM    877  HA  PRO A  56     -57.493   0.784   3.422  1.00 48.75           H  
ATOM    878  C   PRO A  56     -58.980  -0.228   4.611  1.00 48.75           C  
ATOM    879  CB  PRO A  56     -59.060   2.199   3.828  1.00 48.75           C  
ATOM    880  HB2 PRO A  56     -59.023   2.432   4.892  1.00 48.75           H  
ATOM    881  HB3 PRO A  56     -58.457   2.910   3.263  1.00 48.75           H  
ATOM    882  O   PRO A  56     -60.054  -0.121   5.196  1.00 48.75           O  
ATOM    883  CG  PRO A  56     -60.496   2.210   3.288  1.00 48.75           C  
ATOM    884  HG2 PRO A  56     -61.200   1.980   4.088  1.00 48.75           H  
ATOM    885  HG3 PRO A  56     -60.737   3.178   2.849  1.00 48.75           H  
ATOM    886  CD  PRO A  56     -60.539   1.096   2.231  1.00 48.75           C  
ATOM    887  HD2 PRO A  56     -60.714   1.536   1.249  1.00 48.75           H  
ATOM    888  HD3 PRO A  56     -61.327   0.381   2.468  1.00 48.75           H  
ATOM    889  N   ILE A  57     -58.123  -1.204   4.908  1.00 59.22           N  
ATOM    890  H   ILE A  57     -57.277  -1.300   4.364  1.00 59.22           H  
ATOM    891  CA  ILE A  57     -58.328  -2.108   6.046  1.00 59.22           C  
ATOM    892  HA  ILE A  57     -59.144  -1.727   6.661  1.00 59.22           H  
ATOM    893  C   ILE A  57     -57.081  -2.069   6.933  1.00 59.22           C  
ATOM    894  CB  ILE A  57     -58.790  -3.516   5.590  1.00 59.22           C  
ATOM    895  HB  ILE A  57     -58.071  -3.906   4.869  1.00 59.22           H  
ATOM    896  O   ILE A  57     -56.050  -2.657   6.634  1.00 59.22           O  
ATOM    897  CG1 ILE A  57     -60.182  -3.409   4.914  1.00 59.22           C  
ATOM    898 HG12 ILE A  57     -60.105  -2.739   4.058  1.00 59.22           H  
ATOM    899 HG13 ILE A  57     -60.894  -2.972   5.614  1.00 59.22           H  
ATOM    900  CG2 ILE A  57     -58.867  -4.492   6.779  1.00 59.22           C  
ATOM    901 HG21 ILE A  57     -59.124  -5.491   6.428  1.00 59.22           H  
ATOM    902 HG22 ILE A  57     -57.898  -4.570   7.270  1.00 59.22           H  
ATOM    903 HG23 ILE A  57     -59.627  -4.154   7.484  1.00 59.22           H  
ATOM    904  CD1 ILE A  57     -60.763  -4.727   4.388  1.00 59.22           C  
ATOM    905 HD11 ILE A  57     -61.052  -5.375   5.216  1.00 59.22           H  
ATOM    906 HD12 ILE A  57     -61.651  -4.513   3.792  1.00 59.22           H  
ATOM    907 HD13 ILE A  57     -60.028  -5.233   3.763  1.00 59.22           H  
ATOM    908  N   ASN A  58     -57.233  -1.355   8.049  1.00 50.13           N  
ATOM    909  H   ASN A  58     -58.112  -0.862   8.116  1.00 50.13           H  
ATOM    910  CA  ASN A  58     -56.593  -1.617   9.337  1.00 50.13           C  
ATOM    911  HA  ASN A  58     -56.940  -0.840  10.019  1.00 50.13           H  
ATOM    912  C   ASN A  58     -55.057  -1.578   9.418  1.00 50.13           C  
ATOM    913  CB  ASN A  58     -57.154  -2.948   9.879  1.00 50.13           C  
ATOM    914  HB2 ASN A  58     -56.878  -3.761   9.208  1.00 50.13           H  
ATOM    915  HB3 ASN A  58     -56.705  -3.161  10.849  1.00 50.13           H  
ATOM    916  O   ASN A  58     -54.420  -2.619   9.492  1.00 50.13           O  
ATOM    917  CG  ASN A  58     -58.656  -2.937  10.071  1.00 50.13           C  
ATOM    918  ND2 ASN A  58     -59.278  -4.088  10.145  1.00 50.13           N  
ATOM    919 HD21 ASN A  58     -60.279  -4.051  10.273  1.00 50.13           H  
ATOM    920 HD22 ASN A  58     -58.770  -4.956  10.051  1.00 50.13           H  
ATOM    921  OD1 ASN A  58     -59.282  -1.895  10.170  1.00 50.13           O  
ATOM    922  N   SER A  59     -54.468  -0.389   9.604  1.00 45.68           N  
ATOM    923  H   SER A  59     -54.998   0.432   9.350  1.00 45.68           H  
ATOM    924  CA  SER A  59     -53.381  -0.222  10.593  1.00 45.68           C  
ATOM    925  HA  SER A  59     -53.734  -0.636  11.537  1.00 45.68           H  
ATOM    926  C   SER A  59     -53.062   1.259  10.850  1.00 45.68           C  
ATOM    927  CB  SER A  59     -52.098  -1.005  10.241  1.00 45.68           C  
ATOM    928  HB2 SER A  59     -52.286  -2.078  10.211  1.00 45.68           H  
ATOM    929  HB3 SER A  59     -51.722  -0.684   9.269  1.00 45.68           H  
ATOM    930  O   SER A  59     -51.988   1.756  10.514  1.00 45.68           O  
ATOM    931  OG  SER A  59     -51.118  -0.772  11.239  1.00 45.68           O  
ATOM    932  HG  SER A  59     -50.811   0.121  11.064  1.00 45.68           H  
ATOM    933  N   ILE A  60     -53.970   1.969  11.523  1.00 52.34           N  
ATOM    934  H   ILE A  60     -54.845   1.522  11.759  1.00 52.34           H  
ATOM    935  CA  ILE A  60     -53.612   3.182  12.271  1.00 52.34           C  
ATOM    936  HA  ILE A  60     -52.819   3.717  11.750  1.00 52.34           H  
ATOM    937  C   ILE A  60     -53.066   2.702  13.624  1.00 52.34           C  
ATOM    938  CB  ILE A  60     -54.819   4.146  12.406  1.00 52.34           C  
ATOM    939  HB  ILE A  60     -55.618   3.625  12.933  1.00 52.34           H  
ATOM    940  O   ILE A  60     -53.813   2.565  14.592  1.00 52.34           O  
ATOM    941  CG1 ILE A  60     -55.346   4.585  11.020  1.00 52.34           C  
ATOM    942 HG12 ILE A  60     -54.606   5.215  10.527  1.00 52.34           H  
ATOM    943 HG13 ILE A  60     -55.502   3.707  10.392  1.00 52.34           H  
ATOM    944  CG2 ILE A  60     -54.430   5.400  13.215  1.00 52.34           C  
ATOM    945 HG21 ILE A  60     -55.321   5.973  13.474  1.00 52.34           H  
ATOM    946 HG22 ILE A  60     -53.918   5.126  14.137  1.00 52.34           H  
ATOM    947 HG23 ILE A  60     -53.759   6.029  12.631  1.00 52.34           H  
ATOM    948  CD1 ILE A  60     -56.686   5.331  11.075  1.00 52.34           C  
ATOM    949 HD11 ILE A  60     -56.577   6.284  11.594  1.00 52.34           H  
ATOM    950 HD12 ILE A  60     -57.431   4.720  11.582  1.00 52.34           H  
ATOM    951 HD13 ILE A  60     -57.026   5.530  10.059  1.00 52.34           H  
ATOM    952  N   ARG A  61     -51.763   2.403  13.711  1.00 58.19           N  
ATOM    953  H   ARG A  61     -51.197   2.494  12.880  1.00 58.19           H  
ATOM    954  CA  ARG A  61     -51.103   2.255  15.019  1.00 58.19           C  
ATOM    955  HA  ARG A  61     -51.784   1.744  15.701  1.00 58.19           H  
ATOM    956  C   ARG A  61     -50.894   3.651  15.601  1.00 58.19           C  
ATOM    957  CB  ARG A  61     -49.808   1.421  14.947  1.00 58.19           C  
ATOM    958  HB2 ARG A  61     -49.336   1.532  13.971  1.00 58.19           H  
ATOM    959  HB3 ARG A  61     -49.115   1.788  15.704  1.00 58.19           H  
ATOM    960  O   ARG A  61     -49.915   4.325  15.305  1.00 58.19           O  
ATOM    961  CG  ARG A  61     -50.087  -0.062  15.249  1.00 58.19           C  
ATOM    962  HG2 ARG A  61     -50.657  -0.126  16.176  1.00 58.19           H  
ATOM    963  HG3 ARG A  61     -50.687  -0.498  14.450  1.00 58.19           H  
ATOM    964  CD  ARG A  61     -48.801  -0.878  15.447  1.00 58.19           C  
ATOM    965  HD2 ARG A  61     -49.067  -1.795  15.972  1.00 58.19           H  
ATOM    966  HD3 ARG A  61     -48.119  -0.323  16.091  1.00 58.19           H  
ATOM    967  NE  ARG A  61     -48.132  -1.186  14.166  1.00 58.19           N  
ATOM    968  HE  ARG A  61     -47.823  -0.396  13.617  1.00 58.19           H  
ATOM    969  NH1 ARG A  61     -48.227  -3.490  14.261  1.00 58.19           N  
ATOM    970 HH11 ARG A  61     -48.045  -4.386  13.832  1.00 58.19           H  
ATOM    971 HH12 ARG A  61     -48.685  -3.441  15.160  1.00 58.19           H  
ATOM    972  NH2 ARG A  61     -47.313  -2.497  12.493  1.00 58.19           N  
ATOM    973 HH21 ARG A  61     -47.054  -1.677  11.964  1.00 58.19           H  
ATOM    974 HH22 ARG A  61     -47.148  -3.410  12.093  1.00 58.19           H  
ATOM    975  CZ  ARG A  61     -47.898  -2.384  13.652  1.00 58.19           C  
ATOM    976  N   LYS A  62     -51.865   4.084  16.406  1.00 65.08           N  
ATOM    977  H   LYS A  62     -52.670   3.482  16.506  1.00 65.08           H  
ATOM    978  CA  LYS A  62     -51.774   5.266  17.268  1.00 65.08           C  
ATOM    979  HA  LYS A  62     -51.424   6.117  16.684  1.00 65.08           H  
ATOM    980  C   LYS A  62     -50.739   4.960  18.355  1.00 65.08           C  
ATOM    981  CB  LYS A  62     -53.156   5.598  17.882  1.00 65.08           C  
ATOM    982  HB2 LYS A  62     -53.440   4.799  18.566  1.00 65.08           H  
ATOM    983  HB3 LYS A  62     -53.068   6.520  18.458  1.00 65.08           H  
ATOM    984  O   LYS A  62     -50.963   4.083  19.184  1.00 65.08           O  
ATOM    985  CG  LYS A  62     -54.274   5.759  16.834  1.00 65.08           C  
ATOM    986  HG2 LYS A  62     -54.346   4.823  16.279  1.00 65.08           H  
ATOM    987  HG3 LYS A  62     -54.018   6.559  16.139  1.00 65.08           H  
ATOM    988  CD  LYS A  62     -55.673   6.006  17.420  1.00 65.08           C  
ATOM    989  HD2 LYS A  62     -55.825   5.348  18.275  1.00 65.08           H  
ATOM    990  HD3 LYS A  62     -56.404   5.739  16.656  1.00 65.08           H  
ATOM    991  CE  LYS A  62     -55.908   7.466  17.827  1.00 65.08           C  
ATOM    992  HE2 LYS A  62     -55.163   7.745  18.572  1.00 65.08           H  
ATOM    993  HE3 LYS A  62     -55.756   8.099  16.952  1.00 65.08           H  
ATOM    994  NZ  LYS A  62     -57.277   7.665  18.372  1.00 65.08           N  
ATOM    995  HZ1 LYS A  62     -57.977   7.413  17.689  1.00 65.08           H  
ATOM    996  HZ2 LYS A  62     -57.418   8.632  18.626  1.00 65.08           H  
ATOM    997  HZ3 LYS A  62     -57.417   7.102  19.198  1.00 65.08           H  
ATOM    998  N   PHE A  63     -49.610   5.658  18.350  1.00 64.35           N  
ATOM    999  H   PHE A  63     -49.454   6.330  17.613  1.00 64.35           H  
ATOM   1000  CA  PHE A  63     -48.726   5.726  19.511  1.00 64.35           C  
ATOM   1001  HA  PHE A  63     -48.533   4.718  19.879  1.00 64.35           H  
ATOM   1002  C   PHE A  63     -49.469   6.501  20.607  1.00 64.35           C  
ATOM   1003  CB  PHE A  63     -47.374   6.350  19.123  1.00 64.35           C  
ATOM   1004  HB2 PHE A  63     -46.883   6.734  20.017  1.00 64.35           H  
ATOM   1005  HB3 PHE A  63     -46.739   5.560  18.724  1.00 64.35           H  
ATOM   1006  O   PHE A  63     -49.813   7.669  20.446  1.00 64.35           O  
ATOM   1007  CG  PHE A  63     -47.465   7.450  18.080  1.00 64.35           C  
ATOM   1008  CD1 PHE A  63     -47.409   7.120  16.712  1.00 64.35           C  
ATOM   1009  HD1 PHE A  63     -47.250   6.097  16.404  1.00 64.35           H  
ATOM   1010  CD2 PHE A  63     -47.673   8.787  18.468  1.00 64.35           C  
ATOM   1011  HD2 PHE A  63     -47.726   9.048  19.514  1.00 64.35           H  
ATOM   1012  CE1 PHE A  63     -47.571   8.119  15.737  1.00 64.35           C  
ATOM   1013  HE1 PHE A  63     -47.522   7.865  14.688  1.00 64.35           H  
ATOM   1014  CE2 PHE A  63     -47.832   9.786  17.492  1.00 64.35           C  
ATOM   1015  HE2 PHE A  63     -47.987  10.812  17.791  1.00 64.35           H  
ATOM   1016  CZ  PHE A  63     -47.783   9.452  16.127  1.00 64.35           C  
ATOM   1017  HZ  PHE A  63     -47.896  10.223  15.379  1.00 64.35           H  
ATOM   1018  N   SER A  64     -49.792   5.814  21.698  1.00 49.62           N  
ATOM   1019  H   SER A  64     -49.522   4.843  21.752  1.00 49.62           H  
ATOM   1020  CA  SER A  64     -50.393   6.417  22.884  1.00 49.62           C  
ATOM   1021  HA  SER A  64     -51.008   7.272  22.603  1.00 49.62           H  
ATOM   1022  C   SER A  64     -49.275   6.893  23.805  1.00 49.62           C  
ATOM   1023  CB  SER A  64     -51.302   5.398  23.579  1.00 49.62           C  
ATOM   1024  HB2 SER A  64     -50.751   4.474  23.759  1.00 49.62           H  
ATOM   1025  HB3 SER A  64     -52.152   5.179  22.933  1.00 49.62           H  
ATOM   1026  O   SER A  64     -48.632   6.083  24.467  1.00 49.62           O  
ATOM   1027  OG  SER A  64     -51.769   5.902  24.810  1.00 49.62           O  
ATOM   1028  HG  SER A  64     -51.069   5.815  25.461  1.00 49.62           H  
ATOM   1029  N   ILE A  65     -49.059   8.205  23.864  1.00 60.76           N  
ATOM   1030  H   ILE A  65     -49.606   8.802  23.261  1.00 60.76           H  
ATOM   1031  CA  ILE A  65     -48.324   8.853  24.953  1.00 60.76           C  
ATOM   1032  HA  ILE A  65     -47.521   8.202  25.297  1.00 60.76           H  
ATOM   1033  C   ILE A  65     -49.323   9.027  26.096  1.00 60.76           C  
ATOM   1034  CB  ILE A  65     -47.693  10.175  24.460  1.00 60.76           C  
ATOM   1035  HB  ILE A  65     -48.434  10.711  23.867  1.00 60.76           H  
ATOM   1036  O   ILE A  65     -50.247   9.832  26.012  1.00 60.76           O  
ATOM   1037  CG1 ILE A  65     -46.479   9.834  23.564  1.00 60.76           C  
ATOM   1038 HG12 ILE A  65     -46.742   9.019  22.890  1.00 60.76           H  
ATOM   1039 HG13 ILE A  65     -45.649   9.495  24.184  1.00 60.76           H  
ATOM   1040  CG2 ILE A  65     -47.265  11.092  25.623  1.00 60.76           C  
ATOM   1041 HG21 ILE A  65     -46.793  11.995  25.238  1.00 60.76           H  
ATOM   1042 HG22 ILE A  65     -48.132  11.403  26.206  1.00 60.76           H  
ATOM   1043 HG23 ILE A  65     -46.561  10.574  26.274  1.00 60.76           H  
ATOM   1044  CD1 ILE A  65     -46.007  10.997  22.683  1.00 60.76           C  
ATOM   1045 HD11 ILE A  65     -45.204  10.651  22.031  1.00 60.76           H  
ATOM   1046 HD12 ILE A  65     -45.627  11.813  23.297  1.00 60.76           H  
ATOM   1047 HD13 ILE A  65     -46.832  11.356  22.068  1.00 60.76           H  
ATOM   1048  N   VAL A  66     -49.169   8.229  27.151  1.00 56.27           N  
ATOM   1049  H   VAL A  66     -48.405   7.568  27.151  1.00 56.27           H  
ATOM   1050  CA  VAL A  66     -49.946   8.394  28.381  1.00 56.27           C  
ATOM   1051  HA  VAL A  66     -50.978   8.629  28.120  1.00 56.27           H  
ATOM   1052  C   VAL A  66     -49.367   9.589  29.138  1.00 56.27           C  
ATOM   1053  CB  VAL A  66     -49.967   7.102  29.222  1.00 56.27           C  
ATOM   1054  HB  VAL A  66     -48.947   6.817  29.481  1.00 56.27           H  
ATOM   1055  O   VAL A  66     -48.368   9.474  29.841  1.00 56.27           O  
ATOM   1056  CG1 VAL A  66     -50.772   7.287  30.512  1.00 56.27           C  
ATOM   1057 HG11 VAL A  66     -50.738   6.374  31.106  1.00 56.27           H  
ATOM   1058 HG12 VAL A  66     -51.808   7.533  30.278  1.00 56.27           H  
ATOM   1059 HG13 VAL A  66     -50.342   8.103  31.092  1.00 56.27           H  
ATOM   1060  CG2 VAL A  66     -50.616   5.947  28.444  1.00 56.27           C  
ATOM   1061 HG21 VAL A  66     -50.660   5.057  29.072  1.00 56.27           H  
ATOM   1062 HG22 VAL A  66     -51.625   6.220  28.137  1.00 56.27           H  
ATOM   1063 HG23 VAL A  66     -50.020   5.711  27.563  1.00 56.27           H  
ATOM   1064  N   GLN A  67     -50.009  10.745  28.987  1.00 52.23           N  
ATOM   1065  H   GLN A  67     -50.751  10.782  28.302  1.00 52.23           H  
ATOM   1066  CA  GLN A  67     -49.960  11.819  29.975  1.00 52.23           C  
ATOM   1067  HA  GLN A  67     -48.927  12.036  30.245  1.00 52.23           H  
ATOM   1068  C   GLN A  67     -50.723  11.338  31.220  1.00 52.23           C  
ATOM   1069  CB  GLN A  67     -50.620  13.084  29.389  1.00 52.23           C  
ATOM   1070  HB2 GLN A  67     -51.583  12.811  28.957  1.00 52.23           H  
ATOM   1071  HB3 GLN A  67     -50.804  13.790  30.198  1.00 52.23           H  
ATOM   1072  O   GLN A  67     -51.912  11.038  31.126  1.00 52.23           O  
ATOM   1073  CG  GLN A  67     -49.760  13.791  28.327  1.00 52.23           C  
ATOM   1074  HG2 GLN A  67     -49.492  13.084  27.542  1.00 52.23           H  
ATOM   1075  HG3 GLN A  67     -48.842  14.145  28.795  1.00 52.23           H  
ATOM   1076  CD  GLN A  67     -50.484  14.970  27.673  1.00 52.23           C  
ATOM   1077  NE2 GLN A  67     -49.805  16.059  27.384  1.00 52.23           N  
ATOM   1078 HE21 GLN A  67     -50.340  16.808  26.969  1.00 52.23           H  
ATOM   1079 HE22 GLN A  67     -48.824  16.142  27.611  1.00 52.23           H  
ATOM   1080  OE1 GLN A  67     -51.668  14.934  27.390  1.00 52.23           O  
ATOM   1081  N   LYS A  68     -50.063  11.237  32.382  1.00 57.10           N  
ATOM   1082  H   LYS A  68     -49.079  11.465  32.399  1.00 57.10           H  
ATOM   1083  CA  LYS A  68     -50.760  11.117  33.673  1.00 57.10           C  
ATOM   1084  HA  LYS A  68     -51.810  10.904  33.473  1.00 57.10           H  
ATOM   1085  C   LYS A  68     -50.720  12.472  34.376  1.00 57.10           C  
ATOM   1086  CB  LYS A  68     -50.266   9.947  34.544  1.00 57.10           C  
ATOM   1087  HB2 LYS A  68     -50.862   9.928  35.456  1.00 57.10           H  
ATOM   1088  HB3 LYS A  68     -49.223  10.105  34.819  1.00 57.10           H  
ATOM   1089  O   LYS A  68     -49.660  13.021  34.653  1.00 57.10           O  
ATOM   1090  CG  LYS A  68     -50.408   8.599  33.815  1.00 57.10           C  
ATOM   1091  HG2 LYS A  68     -51.344   8.576  33.257  1.00 57.10           H  
ATOM   1092  HG3 LYS A  68     -49.581   8.534  33.108  1.00 57.10           H  
ATOM   1093  CD  LYS A  68     -50.342   7.360  34.723  1.00 57.10           C  
ATOM   1094  HD2 LYS A  68     -49.598   7.523  35.503  1.00 57.10           H  
ATOM   1095  HD3 LYS A  68     -50.019   6.517  34.112  1.00 57.10           H  
ATOM   1096  CE  LYS A  68     -51.706   7.021  35.343  1.00 57.10           C  
ATOM   1097  HE2 LYS A  68     -52.027   7.865  35.953  1.00 57.10           H  
ATOM   1098  HE3 LYS A  68     -52.432   6.898  34.539  1.00 57.10           H  
ATOM   1099  NZ  LYS A  68     -51.644   5.788  36.171  1.00 57.10           N  
ATOM   1100  HZ1 LYS A  68     -51.358   4.992  35.619  1.00 57.10           H  
ATOM   1101  HZ2 LYS A  68     -50.987   5.907  36.928  1.00 57.10           H  
ATOM   1102  HZ3 LYS A  68     -52.546   5.590  36.580  1.00 57.10           H  
ATOM   1103  N   THR A  69     -51.926  12.986  34.551  1.00 47.49           N  
ATOM   1104  H   THR A  69     -52.683  12.440  34.166  1.00 47.49           H  
ATOM   1105  CA  THR A  69     -52.393  14.259  35.102  1.00 47.49           C  
ATOM   1106  HA  THR A  69     -52.092  15.059  34.426  1.00 47.49           H  
ATOM   1107  C   THR A  69     -51.908  14.535  36.538  1.00 47.49           C  
ATOM   1108  CB  THR A  69     -53.932  14.150  35.105  1.00 47.49           C  
ATOM   1109  HB  THR A  69     -54.238  13.483  35.911  1.00 47.49           H  
ATOM   1110  O   THR A  69     -51.787  13.583  37.308  1.00 47.49           O  
ATOM   1111  CG2 THR A  69     -54.673  15.470  35.260  1.00 47.49           C  
ATOM   1112 HG21 THR A  69     -54.354  16.172  34.490  1.00 47.49           H  
ATOM   1113 HG22 THR A  69     -54.473  15.893  36.245  1.00 47.49           H  
ATOM   1114 HG23 THR A  69     -55.748  15.306  35.178  1.00 47.49           H  
ATOM   1115  OG1 THR A  69     -54.377  13.587  33.883  1.00 47.49           O  
ATOM   1116  HG1 THR A  69     -55.331  13.687  33.851  1.00 47.49           H  
ATOM   1117  N   PRO A  70     -51.697  15.808  36.939  1.00 41.12           N  
ATOM   1118  CA  PRO A  70     -51.315  16.185  38.299  1.00 41.12           C  
ATOM   1119  HA  PRO A  70     -50.830  15.363  38.825  1.00 41.12           H  
ATOM   1120  C   PRO A  70     -52.534  16.665  39.101  1.00 41.12           C  
ATOM   1121  CB  PRO A  70     -50.312  17.325  38.083  1.00 41.12           C  
ATOM   1122  HB2 PRO A  70     -49.333  16.899  37.864  1.00 41.12           H  
ATOM   1123  HB3 PRO A  70     -50.245  17.989  38.944  1.00 41.12           H  
ATOM   1124  O   PRO A  70     -52.993  17.770  38.870  1.00 41.12           O  
ATOM   1125  CG  PRO A  70     -50.835  18.053  36.838  1.00 41.12           C  
ATOM   1126  HG2 PRO A  70     -51.480  18.884  37.123  1.00 41.12           H  
ATOM   1127  HG3 PRO A  70     -50.008  18.420  36.230  1.00 41.12           H  
ATOM   1128  CD  PRO A  70     -51.647  16.994  36.085  1.00 41.12           C  
ATOM   1129  HD2 PRO A  70     -52.650  17.372  35.887  1.00 41.12           H  
ATOM   1130  HD3 PRO A  70     -51.136  16.770  35.149  1.00 41.12           H  
ATOM   1131  N   LEU A  71     -53.079  15.874  40.023  1.00 52.56           N  
ATOM   1132  H   LEU A  71     -52.740  14.926  40.097  1.00 52.56           H  
ATOM   1133  CA  LEU A  71     -54.112  16.276  41.001  1.00 52.56           C  
ATOM   1134  HA  LEU A  71     -53.731  17.078  41.633  1.00 52.56           H  
ATOM   1135  C   LEU A  71     -54.411  15.039  41.866  1.00 52.56           C  
ATOM   1136  CB  LEU A  71     -55.433  16.684  40.276  1.00 52.56           C  
ATOM   1137  HB2 LEU A  71     -56.264  16.350  40.897  1.00 52.56           H  
ATOM   1138  HB3 LEU A  71     -55.518  16.103  39.357  1.00 52.56           H  
ATOM   1139  O   LEU A  71     -54.466  13.949  41.315  1.00 52.56           O  
ATOM   1140  CG  LEU A  71     -55.654  18.188  39.959  1.00 52.56           C  
ATOM   1141  HG  LEU A  71     -54.812  18.781  40.316  1.00 52.56           H  
ATOM   1142  CD1 LEU A  71     -55.912  18.474  38.470  1.00 52.56           C  
ATOM   1143 HD11 LEU A  71     -56.830  17.983  38.147  1.00 52.56           H  
ATOM   1144 HD12 LEU A  71     -55.100  18.100  37.848  1.00 52.56           H  
ATOM   1145 HD13 LEU A  71     -56.001  19.549  38.313  1.00 52.56           H  
ATOM   1146  CD2 LEU A  71     -56.923  18.703  40.644  1.00 52.56           C  
ATOM   1147 HD21 LEU A  71     -56.916  18.452  41.705  1.00 52.56           H  
ATOM   1148 HD22 LEU A  71     -57.801  18.223  40.213  1.00 52.56           H  
ATOM   1149 HD23 LEU A  71     -57.014  19.781  40.509  1.00 52.56           H  
ATOM   1150  N   GLN A  72     -54.711  15.047  43.157  1.00 46.48           N  
ATOM   1151  H   GLN A  72     -55.056  14.142  43.445  1.00 46.48           H  
ATOM   1152  CA  GLN A  72     -54.665  15.971  44.285  1.00 46.48           C  
ATOM   1153  HA  GLN A  72     -53.650  16.332  44.454  1.00 46.48           H  
ATOM   1154  C   GLN A  72     -55.109  15.089  45.488  1.00 46.48           C  
ATOM   1155  CB  GLN A  72     -55.663  17.142  44.090  1.00 46.48           C  
ATOM   1156  HB2 GLN A  72     -56.382  16.900  43.307  1.00 46.48           H  
ATOM   1157  HB3 GLN A  72     -56.247  17.267  45.002  1.00 46.48           H  
ATOM   1158  O   GLN A  72     -55.911  14.179  45.297  1.00 46.48           O  
ATOM   1159  CG  GLN A  72     -54.993  18.495  43.787  1.00 46.48           C  
ATOM   1160  HG2 GLN A  72     -54.099  18.599  44.402  1.00 46.48           H  
ATOM   1161  HG3 GLN A  72     -54.688  18.550  42.742  1.00 46.48           H  
ATOM   1162  CD  GLN A  72     -55.897  19.684  44.112  1.00 46.48           C  
ATOM   1163  NE2 GLN A  72     -56.307  20.490  43.159  1.00 46.48           N  
ATOM   1164 HE21 GLN A  72     -56.902  21.246  43.468  1.00 46.48           H  
ATOM   1165 HE22 GLN A  72     -56.048  20.340  42.194  1.00 46.48           H  
ATOM   1166  OE1 GLN A  72     -56.243  19.926  45.250  1.00 46.48           O  
ATOM   1167  N   MET A  73     -54.659  15.415  46.704  1.00 47.37           N  
ATOM   1168  H   MET A  73     -53.918  16.099  46.745  1.00 47.37           H  
ATOM   1169  CA  MET A  73     -55.469  15.313  47.935  1.00 47.37           C  
ATOM   1170  HA  MET A  73     -54.902  15.835  48.705  1.00 47.37           H  
ATOM   1171  C   MET A  73     -55.801  13.907  48.521  1.00 47.37           C  
ATOM   1172  CB  MET A  73     -56.724  16.180  47.691  1.00 47.37           C  
ATOM   1173  HB2 MET A  73     -57.462  15.590  47.148  1.00 47.37           H  
ATOM   1174  HB3 MET A  73     -56.453  17.028  47.062  1.00 47.37           H  
ATOM   1175  O   MET A  73     -56.816  13.302  48.198  1.00 47.37           O  
ATOM   1176  CG  MET A  73     -57.408  16.817  48.890  1.00 47.37           C  
ATOM   1177  HG2 MET A  73     -58.380  17.166  48.540  1.00 47.37           H  
ATOM   1178  HG3 MET A  73     -57.600  16.069  49.659  1.00 47.37           H  
ATOM   1179  SD  MET A  73     -56.534  18.261  49.564  1.00 47.37           S  
ATOM   1180  CE  MET A  73     -57.944  19.133  50.288  1.00 47.37           C  
ATOM   1181  HE1 MET A  73     -58.652  19.399  49.503  1.00 47.37           H  
ATOM   1182  HE2 MET A  73     -58.435  18.492  51.020  1.00 47.37           H  
ATOM   1183  HE3 MET A  73     -57.593  20.041  50.778  1.00 47.37           H  
ATOM   1184  N   ASN A  74     -55.006  13.532  49.536  1.00 44.48           N  
ATOM   1185  H   ASN A  74     -54.143  14.054  49.591  1.00 44.48           H  
ATOM   1186  CA  ASN A  74     -55.416  12.981  50.849  1.00 44.48           C  
ATOM   1187  HA  ASN A  74     -54.611  13.302  51.509  1.00 44.48           H  
ATOM   1188  C   ASN A  74     -55.519  11.461  51.112  1.00 44.48           C  
ATOM   1189  CB  ASN A  74     -56.659  13.708  51.404  1.00 44.48           C  
ATOM   1190  HB2 ASN A  74     -57.502  13.583  50.725  1.00 44.48           H  
ATOM   1191  HB3 ASN A  74     -56.935  13.246  52.352  1.00 44.48           H  
ATOM   1192  O   ASN A  74     -56.373  10.771  50.567  1.00 44.48           O  
ATOM   1193  CG  ASN A  74     -56.433  15.182  51.664  1.00 44.48           C  
ATOM   1194  ND2 ASN A  74     -57.328  15.825  52.373  1.00 44.48           N  
ATOM   1195 HD21 ASN A  74     -58.124  15.337  52.757  1.00 44.48           H  
ATOM   1196 HD22 ASN A  74     -57.130  16.801  52.544  1.00 44.48           H  
ATOM   1197  OD1 ASN A  74     -55.464  15.784  51.236  1.00 44.48           O  
ATOM   1198  N   GLY A  75     -54.770  11.056  52.155  1.00 41.14           N  
ATOM   1199  H   GLY A  75     -54.046  11.689  52.462  1.00 41.14           H  
ATOM   1200  CA  GLY A  75     -55.038   9.949  53.090  1.00 41.14           C  
ATOM   1201  HA2 GLY A  75     -54.635  10.220  54.066  1.00 41.14           H  
ATOM   1202  HA3 GLY A  75     -56.114   9.809  53.191  1.00 41.14           H  
ATOM   1203  C   GLY A  75     -54.434   8.606  52.672  1.00 41.14           C  
ATOM   1204  O   GLY A  75     -54.636   8.187  51.544  1.00 41.14           O  
ATOM   1205  N   ILE A  76     -53.697   7.850  53.483  1.00 48.43           N  
ATOM   1206  H   ILE A  76     -53.273   7.062  53.013  1.00 48.43           H  
ATOM   1207  CA  ILE A  76     -53.480   7.792  54.936  1.00 48.43           C  
ATOM   1208  HA  ILE A  76     -53.383   8.790  55.363  1.00 48.43           H  
ATOM   1209  C   ILE A  76     -52.131   7.056  55.134  1.00 48.43           C  
ATOM   1210  CB  ILE A  76     -54.702   7.057  55.574  1.00 48.43           C  
ATOM   1211  HB  ILE A  76     -55.218   6.537  54.766  1.00 48.43           H  
ATOM   1212  O   ILE A  76     -51.733   6.267  54.276  1.00 48.43           O  
ATOM   1213  CG1 ILE A  76     -55.706   8.100  56.125  1.00 48.43           C  
ATOM   1214 HG12 ILE A  76     -55.886   8.853  55.357  1.00 48.43           H  
ATOM   1215 HG13 ILE A  76     -55.296   8.616  56.993  1.00 48.43           H  
ATOM   1216  CG2 ILE A  76     -54.394   5.941  56.589  1.00 48.43           C  
ATOM   1217 HG21 ILE A  76     -55.304   5.407  56.859  1.00 48.43           H  
ATOM   1218 HG22 ILE A  76     -53.955   6.348  57.500  1.00 48.43           H  
ATOM   1219 HG23 ILE A  76     -53.702   5.214  56.162  1.00 48.43           H  
ATOM   1220  CD1 ILE A  76     -57.077   7.542  56.513  1.00 48.43           C  
ATOM   1221 HD11 ILE A  76     -57.499   6.980  55.679  1.00 48.43           H  
ATOM   1222 HD12 ILE A  76     -56.988   6.893  57.384  1.00 48.43           H  
ATOM   1223 HD13 ILE A  76     -57.743   8.367  56.763  1.00 48.43           H  
ATOM   1224  N   GLU A  77     -51.443   7.399  56.222  1.00 49.45           N  
ATOM   1225  H   GLU A  77     -51.965   7.996  56.847  1.00 49.45           H  
ATOM   1226  CA  GLU A  77     -50.222   6.815  56.820  1.00 49.45           C  
ATOM   1227  HA  GLU A  77     -49.347   7.218  56.310  1.00 49.45           H  
ATOM   1228  C   GLU A  77     -50.116   5.266  56.718  1.00 49.45           C  
ATOM   1229  CB  GLU A  77     -50.200   7.306  58.285  1.00 49.45           C  
ATOM   1230  HB2 GLU A  77     -49.405   6.776  58.808  1.00 49.45           H  
ATOM   1231  HB3 GLU A  77     -49.927   8.361  58.290  1.00 49.45           H  
ATOM   1232  O   GLU A  77     -51.127   4.582  56.644  1.00 49.45           O  
ATOM   1233  CG  GLU A  77     -51.520   7.141  59.081  1.00 49.45           C  
ATOM   1234  HG2 GLU A  77     -51.257   6.927  60.116  1.00 49.45           H  
ATOM   1235  HG3 GLU A  77     -52.075   6.277  58.718  1.00 49.45           H  
ATOM   1236  CD  GLU A  77     -52.395   8.412  59.070  1.00 49.45           C  
ATOM   1237  OE1 GLU A  77     -53.229   8.561  58.150  1.00 49.45           O  
ATOM   1238  OE2 GLU A  77     -52.188   9.288  59.934  1.00 49.45           O  
ATOM   1239  N   GLU A  78     -48.953   4.610  56.624  1.00 50.02           N  
ATOM   1240  H   GLU A  78     -49.069   3.720  56.162  1.00 50.02           H  
ATOM   1241  CA  GLU A  78     -47.888   4.497  57.630  1.00 50.02           C  
ATOM   1242  HA  GLU A  78     -47.514   5.482  57.909  1.00 50.02           H  
ATOM   1243  C   GLU A  78     -46.737   3.629  57.053  1.00 50.02           C  
ATOM   1244  CB  GLU A  78     -48.485   3.786  58.872  1.00 50.02           C  
ATOM   1245  HB2 GLU A  78     -49.417   4.291  59.128  1.00 50.02           H  
ATOM   1246  HB3 GLU A  78     -48.730   2.760  58.598  1.00 50.02           H  
ATOM   1247  O   GLU A  78     -46.970   2.709  56.270  1.00 50.02           O  
ATOM   1248  CG  GLU A  78     -47.630   3.758  60.153  1.00 50.02           C  
ATOM   1249  HG2 GLU A  78     -47.402   4.787  60.434  1.00 50.02           H  
ATOM   1250  HG3 GLU A  78     -46.684   3.255  59.951  1.00 50.02           H  
ATOM   1251  CD  GLU A  78     -48.340   3.054  61.334  1.00 50.02           C  
ATOM   1252  OE1 GLU A  78     -47.667   2.816  62.363  1.00 50.02           O  
ATOM   1253  OE2 GLU A  78     -49.563   2.796  61.241  1.00 50.02           O  
ATOM   1254  N   ASP A  79     -45.529   3.921  57.524  1.00 46.52           N  
ATOM   1255  H   ASP A  79     -45.503   4.700  58.167  1.00 46.52           H  
ATOM   1256  CA  ASP A  79     -44.319   3.092  57.586  1.00 46.52           C  
ATOM   1257  HA  ASP A  79     -43.767   3.701  58.302  1.00 46.52           H  
ATOM   1258  C   ASP A  79     -43.329   2.991  56.410  1.00 46.52           C  
ATOM   1259  CB  ASP A  79     -44.543   1.752  58.316  1.00 46.52           C  
ATOM   1260  HB2 ASP A  79     -44.617   0.958  57.573  1.00 46.52           H  
ATOM   1261  HB3 ASP A  79     -45.487   1.771  58.861  1.00 46.52           H  
ATOM   1262  O   ASP A  79     -43.643   2.873  55.225  1.00 46.52           O  
ATOM   1263  CG  ASP A  79     -43.429   1.411  59.321  1.00 46.52           C  
ATOM   1264  OD1 ASP A  79     -42.645   2.326  59.669  1.00 46.52           O  
ATOM   1265  OD2 ASP A  79     -43.383   0.237  59.748  1.00 46.52           O  
ATOM   1266  N   SER A  80     -42.073   3.107  56.827  1.00 47.02           N  
ATOM   1267  H   SER A  80     -41.943   3.010  57.824  1.00 47.02           H  
ATOM   1268  CA  SER A  80     -40.844   3.342  56.089  1.00 47.02           C  
ATOM   1269  HA  SER A  80     -41.034   4.064  55.295  1.00 47.02           H  
ATOM   1270  C   SER A  80     -40.235   2.078  55.481  1.00 47.02           C  
ATOM   1271  CB  SER A  80     -39.846   3.938  57.091  1.00 47.02           C  
ATOM   1272  HB2 SER A  80     -38.864   4.027  56.626  1.00 47.02           H  
ATOM   1273  HB3 SER A  80     -40.181   4.936  57.373  1.00 47.02           H  
ATOM   1274  O   SER A  80     -40.287   1.011  56.077  1.00 47.02           O  
ATOM   1275  OG  SER A  80     -39.752   3.148  58.262  1.00 47.02           O  
ATOM   1276  HG  SER A  80     -39.510   2.251  58.019  1.00 47.02           H  
ATOM   1277  N   ASP A  81     -39.607   2.237  54.313  1.00 50.97           N  
ATOM   1278  H   ASP A  81     -39.894   3.059  53.800  1.00 50.97           H  
ATOM   1279  CA  ASP A  81     -38.245   1.773  53.977  1.00 50.97           C  
ATOM   1280  HA  ASP A  81     -37.614   2.654  54.092  1.00 50.97           H  
ATOM   1281  C   ASP A  81     -38.113   1.371  52.493  1.00 50.97           C  
ATOM   1282  CB  ASP A  81     -37.623   0.722  54.929  1.00 50.97           C  
ATOM   1283  HB2 ASP A  81     -36.720   0.336  54.455  1.00 50.97           H  
ATOM   1284  HB3 ASP A  81     -38.297  -0.124  55.059  1.00 50.97           H  
ATOM   1285  O   ASP A  81     -38.701   0.413  52.001  1.00 50.97           O  
ATOM   1286  CG  ASP A  81     -37.200   1.315  56.288  1.00 50.97           C  
ATOM   1287  OD1 ASP A  81     -36.873   2.527  56.316  1.00 50.97           O  
ATOM   1288  OD2 ASP A  81     -37.131   0.550  57.273  1.00 50.97           O  
ATOM   1289  N   GLU A  82     -37.337   2.206  51.799  1.00 54.03           N  
ATOM   1290  H   GLU A  82     -37.001   2.963  52.378  1.00 54.03           H  
ATOM   1291  CA  GLU A  82     -36.524   2.056  50.581  1.00 54.03           C  
ATOM   1292  HA  GLU A  82     -36.651   3.030  50.107  1.00 54.03           H  
ATOM   1293  C   GLU A  82     -36.858   0.997  49.489  1.00 54.03           C  
ATOM   1294  CB  GLU A  82     -35.053   1.968  51.039  1.00 54.03           C  
ATOM   1295  HB2 GLU A  82     -34.723   0.929  51.059  1.00 54.03           H  
ATOM   1296  HB3 GLU A  82     -34.981   2.350  52.057  1.00 54.03           H  
ATOM   1297  O   GLU A  82     -37.033  -0.192  49.761  1.00 54.03           O  
ATOM   1298  CG  GLU A  82     -34.130   2.791  50.125  1.00 54.03           C  
ATOM   1299  HG2 GLU A  82     -33.795   2.156  49.305  1.00 54.03           H  
ATOM   1300  HG3 GLU A  82     -34.695   3.617  49.695  1.00 54.03           H  
ATOM   1301  CD  GLU A  82     -32.932   3.445  50.825  1.00 54.03           C  
ATOM   1302  OE1 GLU A  82     -31.909   3.628  50.128  1.00 54.03           O  
ATOM   1303  OE2 GLU A  82     -33.068   3.854  51.997  1.00 54.03           O  
ATOM   1304  N   PRO A  83     -36.861   1.370  48.186  1.00 55.66           N  
ATOM   1305  CA  PRO A  83     -37.283   0.471  47.118  1.00 55.66           C  
ATOM   1306  HA  PRO A  83     -38.187  -0.053  47.428  1.00 55.66           H  
ATOM   1307  C   PRO A  83     -36.203  -0.568  46.782  1.00 55.66           C  
ATOM   1308  CB  PRO A  83     -37.632   1.382  45.938  1.00 55.66           C  
ATOM   1309  HB2 PRO A  83     -37.502   0.883  44.978  1.00 55.66           H  
ATOM   1310  HB3 PRO A  83     -38.656   1.737  46.048  1.00 55.66           H  
ATOM   1311  O   PRO A  83     -35.203  -0.282  46.126  1.00 55.66           O  
ATOM   1312  CG  PRO A  83     -36.670   2.555  46.106  1.00 55.66           C  
ATOM   1313  HG2 PRO A  83     -37.077   3.474  45.682  1.00 55.66           H  
ATOM   1314  HG3 PRO A  83     -35.711   2.317  45.645  1.00 55.66           H  
ATOM   1315  CD  PRO A  83     -36.496   2.665  47.620  1.00 55.66           C  
ATOM   1316  HD2 PRO A  83     -35.455   2.910  47.831  1.00 55.66           H  
ATOM   1317  HD3 PRO A  83     -37.159   3.437  48.008  1.00 55.66           H  
ATOM   1318  N   LEU A  84     -36.458  -1.816  47.176  1.00 58.71           N  
ATOM   1319  H   LEU A  84     -37.198  -1.924  47.854  1.00 58.71           H  
ATOM   1320  CA  LEU A  84     -35.646  -2.986  46.850  1.00 58.71           C  
ATOM   1321  HA  LEU A  84     -34.631  -2.782  47.192  1.00 58.71           H  
ATOM   1322  C   LEU A  84     -35.611  -3.245  45.328  1.00 58.71           C  
ATOM   1323  CB  LEU A  84     -36.213  -4.177  47.650  1.00 58.71           C  
ATOM   1324  HB2 LEU A  84     -37.197  -4.419  47.249  1.00 58.71           H  
ATOM   1325  HB3 LEU A  84     -36.352  -3.869  48.687  1.00 58.71           H  
ATOM   1326  O   LEU A  84     -36.576  -3.732  44.726  1.00 58.71           O  
ATOM   1327  CG  LEU A  84     -35.344  -5.447  47.642  1.00 58.71           C  
ATOM   1328  HG  LEU A  84     -35.087  -5.707  46.615  1.00 58.71           H  
ATOM   1329  CD1 LEU A  84     -34.059  -5.267  48.452  1.00 58.71           C  
ATOM   1330 HD11 LEU A  84     -33.496  -6.200  48.470  1.00 58.71           H  
ATOM   1331 HD12 LEU A  84     -33.436  -4.494  48.003  1.00 58.71           H  
ATOM   1332 HD13 LEU A  84     -34.300  -4.975  49.474  1.00 58.71           H  
ATOM   1333  CD2 LEU A  84     -36.128  -6.612  48.251  1.00 58.71           C  
ATOM   1334 HD21 LEU A  84     -37.041  -6.783  47.680  1.00 58.71           H  
ATOM   1335 HD22 LEU A  84     -36.392  -6.378  49.283  1.00 58.71           H  
ATOM   1336 HD23 LEU A  84     -35.521  -7.517  48.234  1.00 58.71           H  
ATOM   1337  N   GLU A  85     -34.470  -2.950  44.703  1.00 55.13           N  
ATOM   1338  H   GLU A  85     -33.789  -2.415  45.223  1.00 55.13           H  
ATOM   1339  CA  GLU A  85     -34.138  -3.306  43.322  1.00 55.13           C  
ATOM   1340  HA  GLU A  85     -34.857  -2.829  42.656  1.00 55.13           H  
ATOM   1341  C   GLU A  85     -34.209  -4.833  43.122  1.00 55.13           C  
ATOM   1342  CB  GLU A  85     -32.738  -2.780  42.958  1.00 55.13           C  
ATOM   1343  HB2 GLU A  85     -32.010  -3.204  43.651  1.00 55.13           H  
ATOM   1344  HB3 GLU A  85     -32.502  -3.130  41.953  1.00 55.13           H  
ATOM   1345  O   GLU A  85     -33.306  -5.595  43.478  1.00 55.13           O  
ATOM   1346  CG  GLU A  85     -32.620  -1.246  42.979  1.00 55.13           C  
ATOM   1347  HG2 GLU A  85     -32.783  -0.889  43.996  1.00 55.13           H  
ATOM   1348  HG3 GLU A  85     -33.404  -0.835  42.342  1.00 55.13           H  
ATOM   1349  CD  GLU A  85     -31.247  -0.756  42.482  1.00 55.13           C  
ATOM   1350  OE1 GLU A  85     -31.165   0.430  42.095  1.00 55.13           O  
ATOM   1351  OE2 GLU A  85     -30.303  -1.582  42.425  1.00 55.13           O  
ATOM   1352  N   ARG A  86     -35.317  -5.309  42.543  1.00 64.53           N  
ATOM   1353  H   ARG A  86     -36.066  -4.645  42.410  1.00 64.53           H  
ATOM   1354  CA  ARG A  86     -35.548  -6.724  42.209  1.00 64.53           C  
ATOM   1355  HA  ARG A  86     -35.377  -7.314  43.109  1.00 64.53           H  
ATOM   1356  C   ARG A  86     -34.545  -7.217  41.158  1.00 64.53           C  
ATOM   1357  CB  ARG A  86     -37.007  -6.922  41.749  1.00 64.53           C  
ATOM   1358  HB2 ARG A  86     -37.040  -7.688  40.974  1.00 64.53           H  
ATOM   1359  HB3 ARG A  86     -37.396  -5.997  41.324  1.00 64.53           H  
ATOM   1360  O   ARG A  86     -34.723  -7.004  39.960  1.00 64.53           O  
ATOM   1361  CG  ARG A  86     -37.905  -7.397  42.899  1.00 64.53           C  
ATOM   1362  HG2 ARG A  86     -37.842  -6.698  43.734  1.00 64.53           H  
ATOM   1363  HG3 ARG A  86     -37.540  -8.365  43.240  1.00 64.53           H  
ATOM   1364  CD  ARG A  86     -39.368  -7.560  42.461  1.00 64.53           C  
ATOM   1365  HD2 ARG A  86     -39.410  -7.969  41.451  1.00 64.53           H  
ATOM   1366  HD3 ARG A  86     -39.835  -8.285  43.127  1.00 64.53           H  
ATOM   1367  NE  ARG A  86     -40.116  -6.294  42.582  1.00 64.53           N  
ATOM   1368  HE  ARG A  86     -40.191  -5.926  43.520  1.00 64.53           H  
ATOM   1369  NH1 ARG A  86     -40.638  -5.908  40.372  1.00 64.53           N  
ATOM   1370 HH11 ARG A  86     -40.109  -6.729  40.114  1.00 64.53           H  
ATOM   1371 HH12 ARG A  86     -41.090  -5.336  39.673  1.00 64.53           H  
ATOM   1372  NH2 ARG A  86     -41.368  -4.511  41.953  1.00 64.53           N  
ATOM   1373 HH21 ARG A  86     -41.410  -4.217  42.918  1.00 64.53           H  
ATOM   1374 HH22 ARG A  86     -41.810  -3.943  41.244  1.00 64.53           H  
ATOM   1375  CZ  ARG A  86     -40.701  -5.584  41.635  1.00 64.53           C  
ATOM   1376  N   ARG A  87     -33.514  -7.937  41.606  1.00 66.76           N  
ATOM   1377  H   ARG A  87     -33.397  -7.966  42.609  1.00 66.76           H  
ATOM   1378  CA  ARG A  87     -32.568  -8.687  40.764  1.00 66.76           C  
ATOM   1379  HA  ARG A  87     -32.385  -8.118  39.852  1.00 66.76           H  
ATOM   1380  C   ARG A  87     -33.177 -10.039  40.367  1.00 66.76           C  
ATOM   1381  CB  ARG A  87     -31.236  -8.860  41.520  1.00 66.76           C  
ATOM   1382  HB2 ARG A  87     -31.429  -9.346  42.477  1.00 66.76           H  
ATOM   1383  HB3 ARG A  87     -30.583  -9.507  40.934  1.00 66.76           H  
ATOM   1384  O   ARG A  87     -33.517 -10.834  41.235  1.00 66.76           O  
ATOM   1385  CG  ARG A  87     -30.524  -7.516  41.767  1.00 66.76           C  
ATOM   1386  HG2 ARG A  87     -31.200  -6.836  42.285  1.00 66.76           H  
ATOM   1387  HG3 ARG A  87     -30.260  -7.062  40.811  1.00 66.76           H  
ATOM   1388  CD  ARG A  87     -29.264  -7.655  42.631  1.00 66.76           C  
ATOM   1389  HD2 ARG A  87     -29.537  -8.127  43.574  1.00 66.76           H  
ATOM   1390  HD3 ARG A  87     -28.900  -6.650  42.846  1.00 66.76           H  
ATOM   1391  NE  ARG A  87     -28.200  -8.434  41.963  1.00 66.76           N  
ATOM   1392  HE  ARG A  87     -28.445  -8.878  41.090  1.00 66.76           H  
ATOM   1393  NH1 ARG A  87     -26.563  -8.057  43.526  1.00 66.76           N  
ATOM   1394 HH11 ARG A  87     -27.215  -7.484  44.043  1.00 66.76           H  
ATOM   1395 HH12 ARG A  87     -25.623  -8.183  43.875  1.00 66.76           H  
ATOM   1396  NH2 ARG A  87     -26.110  -9.317  41.739  1.00 66.76           N  
ATOM   1397 HH21 ARG A  87     -25.180  -9.451  42.107  1.00 66.76           H  
ATOM   1398 HH22 ARG A  87     -26.398  -9.776  40.886  1.00 66.76           H  
ATOM   1399  CZ  ARG A  87     -26.967  -8.597  42.410  1.00 66.76           C  
ATOM   1400  N   LEU A  88     -33.294 -10.309  39.065  1.00 60.78           N  
ATOM   1401  H   LEU A  88     -33.020  -9.594  38.407  1.00 60.78           H  
ATOM   1402  CA  LEU A  88     -33.701 -11.613  38.523  1.00 60.78           C  
ATOM   1403  HA  LEU A  88     -34.334 -12.129  39.246  1.00 60.78           H  
ATOM   1404  C   LEU A  88     -32.463 -12.487  38.276  1.00 60.78           C  
ATOM   1405  CB  LEU A  88     -34.501 -11.421  37.214  1.00 60.78           C  
ATOM   1406  HB2 LEU A  88     -33.880 -10.866  36.511  1.00 60.78           H  
ATOM   1407  HB3 LEU A  88     -34.685 -12.404  36.781  1.00 60.78           H  
ATOM   1408  O   LEU A  88     -31.659 -12.178  37.396  1.00 60.78           O  
ATOM   1409  CG  LEU A  88     -35.852 -10.695  37.349  1.00 60.78           C  
ATOM   1410  HG  LEU A  88     -35.695  -9.714  37.799  1.00 60.78           H  
ATOM   1411  CD1 LEU A  88     -36.467 -10.496  35.962  1.00 60.78           C  
ATOM   1412 HD11 LEU A  88     -37.409  -9.955  36.051  1.00 60.78           H  
ATOM   1413 HD12 LEU A  88     -35.788  -9.915  35.338  1.00 60.78           H  
ATOM   1414 HD13 LEU A  88     -36.651 -11.462  35.492  1.00 60.78           H  
ATOM   1415  CD2 LEU A  88     -36.848 -11.480  38.204  1.00 60.78           C  
ATOM   1416 HD21 LEU A  88     -36.986 -12.483  37.800  1.00 60.78           H  
ATOM   1417 HD22 LEU A  88     -36.487 -11.552  39.230  1.00 60.78           H  
ATOM   1418 HD23 LEU A  88     -37.809 -10.966  38.218  1.00 60.78           H  
ATOM   1419  N   SER A  89     -32.314 -13.585  39.020  1.00 63.97           N  
ATOM   1420  H   SER A  89     -32.963 -13.756  39.774  1.00 63.97           H  
ATOM   1421  CA  SER A  89     -31.347 -14.648  38.721  1.00 63.97           C  
ATOM   1422  HA  SER A  89     -30.714 -14.342  37.888  1.00 63.97           H  
ATOM   1423  C   SER A  89     -32.082 -15.920  38.311  1.00 63.97           C  
ATOM   1424  CB  SER A  89     -30.416 -14.920  39.909  1.00 63.97           C  
ATOM   1425  HB2 SER A  89     -29.840 -14.021  40.128  1.00 63.97           H  
ATOM   1426  HB3 SER A  89     -29.725 -15.721  39.646  1.00 63.97           H  
ATOM   1427  O   SER A  89     -32.828 -16.484  39.105  1.00 63.97           O  
ATOM   1428  OG  SER A  89     -31.142 -15.293  41.060  1.00 63.97           O  
ATOM   1429  HG  SER A  89     -31.776 -15.973  40.821  1.00 63.97           H  
ATOM   1430  N   LEU A  90     -31.842 -16.377  37.083  1.00 64.42           N  
ATOM   1431  H   LEU A  90     -31.228 -15.843  36.485  1.00 64.42           H  
ATOM   1432  CA  LEU A  90     -32.209 -17.711  36.614  1.00 64.42           C  
ATOM   1433  HA  LEU A  90     -32.967 -18.151  37.262  1.00 64.42           H  
ATOM   1434  C   LEU A  90     -30.955 -18.584  36.700  1.00 64.42           C  
ATOM   1435  CB  LEU A  90     -32.772 -17.617  35.182  1.00 64.42           C  
ATOM   1436  HB2 LEU A  90     -32.113 -16.979  34.593  1.00 64.42           H  
ATOM   1437  HB3 LEU A  90     -32.757 -18.607  34.728  1.00 64.42           H  
ATOM   1438  O   LEU A  90     -30.073 -18.501  35.845  1.00 64.42           O  
ATOM   1439  CG  LEU A  90     -34.212 -17.071  35.120  1.00 64.42           C  
ATOM   1440  HG  LEU A  90     -34.316 -16.227  35.802  1.00 64.42           H  
ATOM   1441  CD1 LEU A  90     -34.526 -16.577  33.707  1.00 64.42           C  
ATOM   1442 HD11 LEU A  90     -34.429 -17.399  32.997  1.00 64.42           H  
ATOM   1443 HD12 LEU A  90     -35.545 -16.193  33.672  1.00 64.42           H  
ATOM   1444 HD13 LEU A  90     -33.838 -15.777  33.433  1.00 64.42           H  
ATOM   1445  CD2 LEU A  90     -35.236 -18.146  35.487  1.00 64.42           C  
ATOM   1446 HD21 LEU A  90     -36.244 -17.734  35.429  1.00 64.42           H  
ATOM   1447 HD22 LEU A  90     -35.069 -18.493  36.507  1.00 64.42           H  
ATOM   1448 HD23 LEU A  90     -35.158 -18.996  34.809  1.00 64.42           H  
ATOM   1449  N   VAL A  91     -30.850 -19.361  37.775  1.00 68.30           N  
ATOM   1450  H   VAL A  91     -31.627 -19.381  38.420  1.00 68.30           H  
ATOM   1451  CA  VAL A  91     -29.901 -20.473  37.880  1.00 68.30           C  
ATOM   1452  HA  VAL A  91     -28.971 -20.217  37.372  1.00 68.30           H  
ATOM   1453  C   VAL A  91     -30.570 -21.671  37.201  1.00 68.30           C  
ATOM   1454  CB  VAL A  91     -29.563 -20.772  39.355  1.00 68.30           C  
ATOM   1455  HB  VAL A  91     -30.484 -20.955  39.909  1.00 68.30           H  
ATOM   1456  O   VAL A  91     -31.699 -21.986  37.566  1.00 68.30           O  
ATOM   1457  CG1 VAL A  91     -28.651 -21.995  39.498  1.00 68.30           C  
ATOM   1458 HG11 VAL A  91     -27.738 -21.867  38.916  1.00 68.30           H  
ATOM   1459 HG12 VAL A  91     -29.173 -22.891  39.160  1.00 68.30           H  
ATOM   1460 HG13 VAL A  91     -28.397 -22.147  40.547  1.00 68.30           H  
ATOM   1461  CG2 VAL A  91     -28.844 -19.570  39.989  1.00 68.30           C  
ATOM   1462 HG21 VAL A  91     -28.602 -19.801  41.027  1.00 68.30           H  
ATOM   1463 HG22 VAL A  91     -27.925 -19.352  39.444  1.00 68.30           H  
ATOM   1464 HG23 VAL A  91     -29.494 -18.696  39.979  1.00 68.30           H  
ATOM   1465  N   PRO A  92     -29.958 -22.308  36.188  1.00 72.36           N  
ATOM   1466  CA  PRO A  92     -30.502 -23.536  35.625  1.00 72.36           C  
ATOM   1467  HA  PRO A  92     -31.568 -23.414  35.434  1.00 72.36           H  
ATOM   1468  C   PRO A  92     -30.283 -24.676  36.621  1.00 72.36           C  
ATOM   1469  CB  PRO A  92     -29.773 -23.767  34.292  1.00 72.36           C  
ATOM   1470  HB2 PRO A  92     -30.481 -23.954  33.485  1.00 72.36           H  
ATOM   1471  HB3 PRO A  92     -29.076 -24.602  34.369  1.00 72.36           H  
ATOM   1472  O   PRO A  92     -29.139 -25.053  36.884  1.00 72.36           O  
ATOM   1473  CG  PRO A  92     -28.989 -22.476  34.049  1.00 72.36           C  
ATOM   1474  HG2 PRO A  92     -29.598 -21.790  33.460  1.00 72.36           H  
ATOM   1475  HG3 PRO A  92     -28.039 -22.668  33.551  1.00 72.36           H  
ATOM   1476  CD  PRO A  92     -28.786 -21.894  35.444  1.00 72.36           C  
ATOM   1477  HD2 PRO A  92     -27.897 -22.325  35.905  1.00 72.36           H  
ATOM   1478  HD3 PRO A  92     -28.701 -20.810  35.378  1.00 72.36           H  
ATOM   1479  N   ASP A  93     -31.371 -25.215  37.161  1.00 62.14           N  
ATOM   1480  H   ASP A  93     -32.270 -24.780  37.012  1.00 62.14           H  
ATOM   1481  CA  ASP A  93     -31.352 -26.436  37.959  1.00 62.14           C  
ATOM   1482  HA  ASP A  93     -30.593 -26.340  38.735  1.00 62.14           H  
ATOM   1483  C   ASP A  93     -30.982 -27.621  37.051  1.00 62.14           C  
ATOM   1484  CB  ASP A  93     -32.712 -26.630  38.653  1.00 62.14           C  
ATOM   1485  HB2 ASP A  93     -32.706 -27.590  39.168  1.00 62.14           H  
ATOM   1486  HB3 ASP A  93     -33.500 -26.653  37.900  1.00 62.14           H  
ATOM   1487  O   ASP A  93     -31.667 -27.934  36.076  1.00 62.14           O  
ATOM   1488  CG  ASP A  93     -33.008 -25.530  39.683  1.00 62.14           C  
ATOM   1489  OD1 ASP A  93     -32.072 -25.173  40.435  1.00 62.14           O  
ATOM   1490  OD2 ASP A  93     -34.159 -25.040  39.696  1.00 62.14           O  
ATOM   1491  N   SER A  94     -29.845 -28.260  37.325  1.00 62.66           N  
ATOM   1492  H   SER A  94     -29.279 -27.921  38.089  1.00 62.66           H  
ATOM   1493  CA  SER A  94     -29.419 -29.488  36.655  1.00 62.66           C  
ATOM   1494  HA  SER A  94     -29.732 -29.457  35.612  1.00 62.66           H  
ATOM   1495  C   SER A  94     -30.096 -30.689  37.318  1.00 62.66           C  
ATOM   1496  CB  SER A  94     -27.889 -29.594  36.684  1.00 62.66           C  
ATOM   1497  HB2 SER A  94     -27.464 -28.794  36.078  1.00 62.66           H  
ATOM   1498  HB3 SER A  94     -27.586 -30.553  36.263  1.00 62.66           H  
ATOM   1499  O   SER A  94     -29.567 -31.238  38.285  1.00 62.66           O  
ATOM   1500  OG  SER A  94     -27.401 -29.481  38.007  1.00 62.66           O  
ATOM   1501  HG  SER A  94     -27.926 -30.088  38.532  1.00 62.66           H  
ATOM   1502  N   GLU A  95     -31.264 -31.086  36.816  1.00 67.53           N  
ATOM   1503  H   GLU A  95     -31.703 -30.516  36.107  1.00 67.53           H  
ATOM   1504  CA  GLU A  95     -31.980 -32.286  37.260  1.00 67.53           C  
ATOM   1505  HA  GLU A  95     -31.738 -32.454  38.309  1.00 67.53           H  
ATOM   1506  C   GLU A  95     -31.525 -33.524  36.464  1.00 67.53           C  
ATOM   1507  CB  GLU A  95     -33.495 -32.048  37.204  1.00 67.53           C  
ATOM   1508  HB2 GLU A  95     -33.804 -31.932  36.165  1.00 67.53           H  
ATOM   1509  HB3 GLU A  95     -33.712 -31.124  37.739  1.00 67.53           H  
ATOM   1510  O   GLU A  95     -31.535 -33.555  35.232  1.00 67.53           O  
ATOM   1511  CG  GLU A  95     -34.291 -33.194  37.855  1.00 67.53           C  
ATOM   1512  HG2 GLU A  95     -33.914 -33.344  38.866  1.00 67.53           H  
ATOM   1513  HG3 GLU A  95     -34.112 -34.109  37.291  1.00 67.53           H  
ATOM   1514  CD  GLU A  95     -35.807 -32.927  37.916  1.00 67.53           C  
ATOM   1515  OE1 GLU A  95     -36.523 -33.821  38.419  1.00 67.53           O  
ATOM   1516  OE2 GLU A  95     -36.247 -31.847  37.460  1.00 67.53           O  
ATOM   1517  N   GLN A  96     -31.071 -34.537  37.203  1.00 55.23           N  
ATOM   1518  H   GLN A  96     -31.149 -34.437  38.205  1.00 55.23           H  
ATOM   1519  CA  GLN A  96     -30.584 -35.828  36.725  1.00 55.23           C  
ATOM   1520  HA  GLN A  96     -29.895 -35.673  35.895  1.00 55.23           H  
ATOM   1521  C   GLN A  96     -31.741 -36.708  36.235  1.00 55.23           C  
ATOM   1522  CB  GLN A  96     -29.839 -36.514  37.890  1.00 55.23           C  
ATOM   1523  HB2 GLN A  96     -30.382 -36.332  38.817  1.00 55.23           H  
ATOM   1524  HB3 GLN A  96     -29.811 -37.591  37.725  1.00 55.23           H  
ATOM   1525  O   GLN A  96     -32.562 -37.156  37.027  1.00 55.23           O  
ATOM   1526  CG  GLN A  96     -28.391 -36.014  38.004  1.00 55.23           C  
ATOM   1527  HG2 GLN A  96     -28.361 -34.947  37.785  1.00 55.23           H  
ATOM   1528  HG3 GLN A  96     -27.787 -36.523  37.254  1.00 55.23           H  
ATOM   1529  CD  GLN A  96     -27.755 -36.194  39.380  1.00 55.23           C  
ATOM   1530  NE2 GLN A  96     -26.448 -36.316  39.448  1.00 55.23           N  
ATOM   1531 HE21 GLN A  96     -25.886 -36.351  38.610  1.00 55.23           H  
ATOM   1532 HE22 GLN A  96     -26.084 -36.433  40.383  1.00 55.23           H  
ATOM   1533  OE1 GLN A  96     -28.383 -36.167  40.422  1.00 55.23           O  
ATOM   1534  N   GLY A  97     -31.768 -37.004  34.935  1.00 62.12           N  
ATOM   1535  H   GLY A  97     -31.122 -36.523  34.325  1.00 62.12           H  
ATOM   1536  CA  GLY A  97     -32.670 -37.984  34.329  1.00 62.12           C  
ATOM   1537  HA2 GLY A  97     -33.351 -37.472  33.648  1.00 62.12           H  
ATOM   1538  HA3 GLY A  97     -33.267 -38.487  35.090  1.00 62.12           H  
ATOM   1539  C   GLY A  97     -31.881 -39.021  33.538  1.00 62.12           C  
ATOM   1540  O   GLY A  97     -31.462 -38.768  32.409  1.00 62.12           O  
ATOM   1541  N   GLU A  98     -31.648 -40.174  34.157  1.00 57.38           N  
ATOM   1542  H   GLU A  98     -32.023 -40.286  35.088  1.00 57.38           H  
ATOM   1543  CA  GLU A  98     -30.961 -41.334  33.592  1.00 57.38           C  
ATOM   1544  HA  GLU A  98     -29.977 -41.032  33.233  1.00 57.38           H  
ATOM   1545  C   GLU A  98     -31.759 -41.939  32.425  1.00 57.38           C  
ATOM   1546  CB  GLU A  98     -30.783 -42.395  34.695  1.00 57.38           C  
ATOM   1547  HB2 GLU A  98     -31.765 -42.630  35.105  1.00 57.38           H  
ATOM   1548  HB3 GLU A  98     -30.371 -43.298  34.244  1.00 57.38           H  
ATOM   1549  O   GLU A  98     -32.860 -42.454  32.602  1.00 57.38           O  
ATOM   1550  CG  GLU A  98     -29.848 -41.952  35.833  1.00 57.38           C  
ATOM   1551  HG2 GLU A  98     -30.204 -41.006  36.243  1.00 57.38           H  
ATOM   1552  HG3 GLU A  98     -28.857 -41.782  35.414  1.00 57.38           H  
ATOM   1553  CD  GLU A  98     -29.761 -42.976  36.979  1.00 57.38           C  
ATOM   1554  OE1 GLU A  98     -28.758 -42.903  37.724  1.00 57.38           O  
ATOM   1555  OE2 GLU A  98     -30.673 -43.824  37.096  1.00 57.38           O  
ATOM   1556  N   ALA A  99     -31.190 -41.937  31.220  1.00 57.95           N  
ATOM   1557  H   ALA A  99     -30.353 -41.389  31.081  1.00 57.95           H  
ATOM   1558  CA  ALA A  99     -31.651 -42.793  30.132  1.00 57.95           C  
ATOM   1559  HA  ALA A  99     -32.148 -43.662  30.564  1.00 57.95           H  
ATOM   1560  C   ALA A  99     -30.440 -43.289  29.338  1.00 57.95           C  
ATOM   1561  CB  ALA A  99     -32.695 -42.071  29.278  1.00 57.95           C  
ATOM   1562  HB1 ALA A  99     -33.038 -42.730  28.480  1.00 57.95           H  
ATOM   1563  HB2 ALA A  99     -33.546 -41.791  29.900  1.00 57.95           H  
ATOM   1564  HB3 ALA A  99     -32.261 -41.171  28.843  1.00 57.95           H  
ATOM   1565  O   ALA A  99     -29.810 -42.574  28.559  1.00 57.95           O  
ATOM   1566  N   ILE A 100     -30.107 -44.545  29.614  1.00 53.88           N  
ATOM   1567  H   ILE A 100     -30.698 -45.014  30.286  1.00 53.88           H  
ATOM   1568  CA  ILE A 100     -28.995 -45.330  29.088  1.00 53.88           C  
ATOM   1569  HA  ILE A 100     -28.053 -44.851  29.351  1.00 53.88           H  
ATOM   1570  C   ILE A 100     -29.111 -45.420  27.557  1.00 53.88           C  
ATOM   1571  CB  ILE A 100     -29.070 -46.721  29.772  1.00 53.88           C  
ATOM   1572  HB  ILE A 100     -30.047 -47.148  29.545  1.00 53.88           H  
ATOM   1573  O   ILE A 100     -29.940 -46.157  27.029  1.00 53.88           O  
ATOM   1574  CG1 ILE A 100     -28.941 -46.615  31.316  1.00 53.88           C  
ATOM   1575 HG12 ILE A 100     -29.429 -45.716  31.694  1.00 53.88           H  
ATOM   1576 HG13 ILE A 100     -27.889 -46.547  31.593  1.00 53.88           H  
ATOM   1577  CG2 ILE A 100     -28.001 -47.688  29.231  1.00 53.88           C  
ATOM   1578 HG21 ILE A 100     -28.150 -47.861  28.165  1.00 53.88           H  
ATOM   1579 HG22 ILE A 100     -27.005 -47.276  29.396  1.00 53.88           H  
ATOM   1580 HG23 ILE A 100     -28.075 -48.651  29.736  1.00 53.88           H  
ATOM   1581  CD1 ILE A 100     -29.586 -47.795  32.054  1.00 53.88           C  
ATOM   1582 HD11 ILE A 100     -30.644 -47.858  31.801  1.00 53.88           H  
ATOM   1583 HD12 ILE A 100     -29.092 -48.729  31.790  1.00 53.88           H  
ATOM   1584 HD13 ILE A 100     -29.491 -47.641  33.129  1.00 53.88           H  
ATOM   1585  N   LEU A 101     -28.268 -44.683  26.829  1.00 61.81           N  
ATOM   1586  H   LEU A 101     -27.687 -44.013  27.312  1.00 61.81           H  
ATOM   1587  CA  LEU A 101     -28.082 -44.838  25.385  1.00 61.81           C  
ATOM   1588  HA  LEU A 101     -28.596 -45.744  25.062  1.00 61.81           H  
ATOM   1589  C   LEU A 101     -26.588 -44.984  25.072  1.00 61.81           C  
ATOM   1590  CB  LEU A 101     -28.696 -43.649  24.623  1.00 61.81           C  
ATOM   1591  HB2 LEU A 101     -28.307 -43.647  23.604  1.00 61.81           H  
ATOM   1592  HB3 LEU A 101     -28.369 -42.728  25.105  1.00 61.81           H  
ATOM   1593  O   LEU A 101     -25.815 -44.067  25.358  1.00 61.81           O  
ATOM   1594  CG  LEU A 101     -30.234 -43.668  24.557  1.00 61.81           C  
ATOM   1595  HG  LEU A 101     -30.652 -43.758  25.560  1.00 61.81           H  
ATOM   1596  CD1 LEU A 101     -30.722 -42.353  23.949  1.00 61.81           C  
ATOM   1597 HD11 LEU A 101     -30.288 -42.216  22.959  1.00 61.81           H  
ATOM   1598 HD12 LEU A 101     -31.810 -42.358  23.892  1.00 61.81           H  
ATOM   1599 HD13 LEU A 101     -30.421 -41.530  24.598  1.00 61.81           H  
ATOM   1600  CD2 LEU A 101     -30.762 -44.811  23.681  1.00 61.81           C  
ATOM   1601 HD21 LEU A 101     -31.844 -44.725  23.585  1.00 61.81           H  
ATOM   1602 HD22 LEU A 101     -30.299 -44.789  22.695  1.00 61.81           H  
ATOM   1603 HD23 LEU A 101     -30.558 -45.767  24.164  1.00 61.81           H  
ATOM   1604  N   PRO A 102     -26.153 -46.093  24.448  1.00 55.32           N  
ATOM   1605  CA  PRO A 102     -24.765 -46.272  24.067  1.00 55.32           C  
ATOM   1606  HA  PRO A 102     -24.091 -45.835  24.804  1.00 55.32           H  
ATOM   1607  C   PRO A 102     -24.558 -45.591  22.713  1.00 55.32           C  
ATOM   1608  CB  PRO A 102     -24.570 -47.790  24.040  1.00 55.32           C  
ATOM   1609  HB2 PRO A 102     -23.767 -48.092  23.367  1.00 55.32           H  
ATOM   1610  HB3 PRO A 102     -24.366 -48.144  25.051  1.00 55.32           H  
ATOM   1611  O   PRO A 102     -24.834 -46.169  21.662  1.00 55.32           O  
ATOM   1612  CG  PRO A 102     -25.931 -48.322  23.583  1.00 55.32           C  
ATOM   1613  HG2 PRO A 102     -26.142 -49.296  24.022  1.00 55.32           H  
ATOM   1614  HG3 PRO A 102     -25.960 -48.389  22.495  1.00 55.32           H  
ATOM   1615  CD  PRO A 102     -26.930 -47.265  24.061  1.00 55.32           C  
ATOM   1616  HD2 PRO A 102     -27.631 -47.020  23.263  1.00 55.32           H  
ATOM   1617  HD3 PRO A 102     -27.468 -47.650  24.927  1.00 55.32           H  
ATOM   1618  N   ARG A 103     -24.111 -44.333  22.709  1.00 60.31           N  
ATOM   1619  H   ARG A 103     -23.988 -43.864  23.595  1.00 60.31           H  
ATOM   1620  CA  ARG A 103     -23.725 -43.643  21.472  1.00 60.31           C  
ATOM   1621  HA  ARG A 103     -23.787 -44.349  20.644  1.00 60.31           H  
ATOM   1622  C   ARG A 103     -22.265 -43.233  21.532  1.00 60.31           C  
ATOM   1623  CB  ARG A 103     -24.697 -42.506  21.119  1.00 60.31           C  
ATOM   1624  HB2 ARG A 103     -24.924 -41.914  22.006  1.00 60.31           H  
ATOM   1625  HB3 ARG A 103     -24.226 -41.860  20.379  1.00 60.31           H  
ATOM   1626  O   ARG A 103     -21.869 -42.321  22.249  1.00 60.31           O  
ATOM   1627  CG  ARG A 103     -25.985 -43.093  20.513  1.00 60.31           C  
ATOM   1628  HG2 ARG A 103     -26.507 -43.684  21.265  1.00 60.31           H  
ATOM   1629  HG3 ARG A 103     -25.719 -43.746  19.682  1.00 60.31           H  
ATOM   1630  CD  ARG A 103     -26.924 -42.002  19.990  1.00 60.31           C  
ATOM   1631  HD2 ARG A 103     -26.360 -41.342  19.330  1.00 60.31           H  
ATOM   1632  HD3 ARG A 103     -27.277 -41.408  20.833  1.00 60.31           H  
ATOM   1633  NE  ARG A 103     -28.043 -42.592  19.222  1.00 60.31           N  
ATOM   1634  HE  ARG A 103     -27.784 -43.120  18.402  1.00 60.31           H  
ATOM   1635  NH1 ARG A 103     -29.801 -41.868  20.514  1.00 60.31           N  
ATOM   1636 HH11 ARG A 103     -29.152 -41.393  21.126  1.00 60.31           H  
ATOM   1637 HH12 ARG A 103     -30.792 -41.828  20.703  1.00 60.31           H  
ATOM   1638  NH2 ARG A 103     -30.205 -43.109  18.715  1.00 60.31           N  
ATOM   1639 HH21 ARG A 103     -29.898 -43.635  17.909  1.00 60.31           H  
ATOM   1640 HH22 ARG A 103     -31.190 -43.056  18.931  1.00 60.31           H  
ATOM   1641  CZ  ARG A 103     -29.337 -42.520  19.489  1.00 60.31           C  
ATOM   1642  N   ILE A 104     -21.483 -43.963  20.745  1.00 55.17           N  
ATOM   1643  H   ILE A 104     -21.932 -44.733  20.269  1.00 55.17           H  
ATOM   1644  CA  ILE A 104     -20.121 -43.659  20.317  1.00 55.17           C  
ATOM   1645  HA  ILE A 104     -19.453 -43.657  21.179  1.00 55.17           H  
ATOM   1646  C   ILE A 104     -20.128 -42.256  19.687  1.00 55.17           C  
ATOM   1647  CB  ILE A 104     -19.678 -44.775  19.328  1.00 55.17           C  
ATOM   1648  HB  ILE A 104     -20.442 -44.862  18.555  1.00 55.17           H  
ATOM   1649  O   ILE A 104     -20.384 -42.091  18.501  1.00 55.17           O  
ATOM   1650  CG1 ILE A 104     -19.567 -46.139  20.058  1.00 55.17           C  
ATOM   1651 HG12 ILE A 104     -18.696 -46.131  20.713  1.00 55.17           H  
ATOM   1652 HG13 ILE A 104     -20.446 -46.298  20.682  1.00 55.17           H  
ATOM   1653  CG2 ILE A 104     -18.345 -44.455  18.626  1.00 55.17           C  
ATOM   1654 HG21 ILE A 104     -17.547 -44.355  19.361  1.00 55.17           H  
ATOM   1655 HG22 ILE A 104     -18.415 -43.535  18.045  1.00 55.17           H  
ATOM   1656 HG23 ILE A 104     -18.084 -45.248  17.925  1.00 55.17           H  
ATOM   1657  CD1 ILE A 104     -19.476 -47.349  19.117  1.00 55.17           C  
ATOM   1658 HD11 ILE A 104     -20.312 -47.341  18.418  1.00 55.17           H  
ATOM   1659 HD12 ILE A 104     -18.536 -47.340  18.565  1.00 55.17           H  
ATOM   1660 HD13 ILE A 104     -19.518 -48.265  19.707  1.00 55.17           H  
ATOM   1661  N   SER A 105     -19.907 -41.226  20.499  1.00 59.46           N  
ATOM   1662  H   SER A 105     -20.006 -41.389  21.491  1.00 59.46           H  
ATOM   1663  CA  SER A 105     -19.474 -39.901  20.056  1.00 59.46           C  
ATOM   1664  HA  SER A 105     -18.732 -40.038  19.269  1.00 59.46           H  
ATOM   1665  C   SER A 105     -18.782 -39.202  21.223  1.00 59.46           C  
ATOM   1666  CB  SER A 105     -20.610 -39.056  19.442  1.00 59.46           C  
ATOM   1667  HB2 SER A 105     -21.152 -39.646  18.703  1.00 59.46           H  
ATOM   1668  HB3 SER A 105     -20.163 -38.206  18.927  1.00 59.46           H  
ATOM   1669  O   SER A 105     -19.331 -38.309  21.867  1.00 59.46           O  
ATOM   1670  OG  SER A 105     -21.521 -38.558  20.398  1.00 59.46           O  
ATOM   1671  HG  SER A 105     -21.008 -38.253  21.150  1.00 59.46           H  
ATOM   1672  N   VAL A 106     -17.554 -39.622  21.522  1.00 57.42           N  
ATOM   1673  H   VAL A 106     -17.155 -40.386  20.995  1.00 57.42           H  
ATOM   1674  CA  VAL A 106     -16.659 -38.824  22.366  1.00 57.42           C  
ATOM   1675  HA  VAL A 106     -17.231 -38.400  23.191  1.00 57.42           H  
ATOM   1676  C   VAL A 106     -16.160 -37.666  21.502  1.00 57.42           C  
ATOM   1677  CB  VAL A 106     -15.524 -39.664  22.985  1.00 57.42           C  
ATOM   1678  HB  VAL A 106     -14.869 -40.037  22.197  1.00 57.42           H  
ATOM   1679  O   VAL A 106     -15.053 -37.681  20.973  1.00 57.42           O  
ATOM   1680  CG1 VAL A 106     -14.701 -38.827  23.975  1.00 57.42           C  
ATOM   1681 HG11 VAL A 106     -14.227 -37.991  23.462  1.00 57.42           H  
ATOM   1682 HG12 VAL A 106     -15.341 -38.445  24.770  1.00 57.42           H  
ATOM   1683 HG13 VAL A 106     -13.916 -39.444  24.414  1.00 57.42           H  
ATOM   1684  CG2 VAL A 106     -16.084 -40.869  23.754  1.00 57.42           C  
ATOM   1685 HG21 VAL A 106     -16.780 -40.534  24.523  1.00 57.42           H  
ATOM   1686 HG22 VAL A 106     -15.269 -41.416  24.228  1.00 57.42           H  
ATOM   1687 HG23 VAL A 106     -16.598 -41.551  23.076  1.00 57.42           H  
ATOM   1688  N   ILE A 107     -17.022 -36.673  21.285  1.00 65.76           N  
ATOM   1689  H   ILE A 107     -17.941 -36.747  21.697  1.00 65.76           H  
ATOM   1690  CA  ILE A 107     -16.586 -35.371  20.796  1.00 65.76           C  
ATOM   1691  HA  ILE A 107     -15.801 -35.506  20.053  1.00 65.76           H  
ATOM   1692  C   ILE A 107     -16.000 -34.690  22.025  1.00 65.76           C  
ATOM   1693  CB  ILE A 107     -17.726 -34.564  20.136  1.00 65.76           C  
ATOM   1694  HB  ILE A 107     -18.482 -34.339  20.888  1.00 65.76           H  
ATOM   1695  O   ILE A 107     -16.731 -34.284  22.924  1.00 65.76           O  
ATOM   1696  CG1 ILE A 107     -18.391 -35.383  19.004  1.00 65.76           C  
ATOM   1697 HG12 ILE A 107     -17.658 -35.592  18.225  1.00 65.76           H  
ATOM   1698 HG13 ILE A 107     -18.736 -36.336  19.405  1.00 65.76           H  
ATOM   1699  CG2 ILE A 107     -17.156 -33.238  19.590  1.00 65.76           C  
ATOM   1700 HG21 ILE A 107     -17.959 -32.618  19.191  1.00 65.76           H  
ATOM   1701 HG22 ILE A 107     -16.676 -32.673  20.389  1.00 65.76           H  
ATOM   1702 HG23 ILE A 107     -16.428 -33.433  18.802  1.00 65.76           H  
ATOM   1703  CD1 ILE A 107     -19.612 -34.704  18.372  1.00 65.76           C  
ATOM   1704 HD11 ILE A 107     -20.091 -35.399  17.683  1.00 65.76           H  
ATOM   1705 HD12 ILE A 107     -19.312 -33.817  17.814  1.00 65.76           H  
ATOM   1706 HD13 ILE A 107     -20.326 -34.427  19.147  1.00 65.76           H  
ATOM   1707  N   SER A 108     -14.671 -34.636  22.085  1.00 60.01           N  
ATOM   1708  H   SER A 108     -14.153 -35.098  21.351  1.00 60.01           H  
ATOM   1709  CA  SER A 108     -13.940 -33.804  23.036  1.00 60.01           C  
ATOM   1710  HA  SER A 108     -14.078 -34.183  24.048  1.00 60.01           H  
ATOM   1711  C   SER A 108     -14.494 -32.384  22.944  1.00 60.01           C  
ATOM   1712  CB  SER A 108     -12.448 -33.844  22.684  1.00 60.01           C  
ATOM   1713  HB2 SER A 108     -12.331 -33.677  21.613  1.00 60.01           H  
ATOM   1714  HB3 SER A 108     -12.047 -34.827  22.931  1.00 60.01           H  
ATOM   1715  O   SER A 108     -14.227 -31.653  21.987  1.00 60.01           O  
ATOM   1716  OG  SER A 108     -11.719 -32.848  23.369  1.00 60.01           O  
ATOM   1717  HG  SER A 108     -10.798 -32.905  23.104  1.00 60.01           H  
ATOM   1718  N   THR A 109     -15.320 -32.002  23.916  1.00 60.12           N  
ATOM   1719  H   THR A 109     -15.631 -32.678  24.598  1.00 60.12           H  
ATOM   1720  CA  THR A 109     -15.674 -30.608  24.127  1.00 60.12           C  
ATOM   1721  HA  THR A 109     -15.983 -30.161  23.182  1.00 60.12           H  
ATOM   1722  C   THR A 109     -14.394 -29.932  24.596  1.00 60.12           C  
ATOM   1723  CB  THR A 109     -16.829 -30.444  25.128  1.00 60.12           C  
ATOM   1724  HB  THR A 109     -16.976 -29.382  25.325  1.00 60.12           H  
ATOM   1725  O   THR A 109     -14.045 -29.975  25.777  1.00 60.12           O  
ATOM   1726  CG2 THR A 109     -18.135 -31.030  24.586  1.00 60.12           C  
ATOM   1727 HG21 THR A 109     -18.027 -32.102  24.420  1.00 60.12           H  
ATOM   1728 HG22 THR A 109     -18.400 -30.543  23.647  1.00 60.12           H  
ATOM   1729 HG23 THR A 109     -18.932 -30.864  25.311  1.00 60.12           H  
ATOM   1730  OG1 THR A 109     -16.533 -31.099  26.336  1.00 60.12           O  
ATOM   1731  HG1 THR A 109     -15.662 -30.797  26.601  1.00 60.12           H  
ATOM   1732  N   GLY A 110     -13.657 -29.362  23.639  1.00 65.29           N  
ATOM   1733  H   GLY A 110     -13.915 -29.554  22.681  1.00 65.29           H  
ATOM   1734  CA  GLY A 110     -12.572 -28.427  23.904  1.00 65.29           C  
ATOM   1735  HA2 GLY A 110     -11.740 -28.967  24.356  1.00 65.29           H  
ATOM   1736  HA3 GLY A 110     -12.240 -27.971  22.971  1.00 65.29           H  
ATOM   1737  C   GLY A 110     -13.038 -27.329  24.865  1.00 65.29           C  
ATOM   1738  O   GLY A 110     -14.247 -27.163  25.049  1.00 65.29           O  
ATOM   1739  N   PRO A 111     -12.094 -26.610  25.502  1.00 63.87           N  
ATOM   1740  CA  PRO A 111     -12.338 -25.796  26.688  1.00 63.87           C  
ATOM   1741  HA  PRO A 111     -12.403 -26.438  27.566  1.00 63.87           H  
ATOM   1742  C   PRO A 111     -13.638 -25.027  26.527  1.00 63.87           C  
ATOM   1743  CB  PRO A 111     -11.123 -24.867  26.823  1.00 63.87           C  
ATOM   1744  HB2 PRO A 111     -11.402 -23.859  27.132  1.00 63.87           H  
ATOM   1745  HB3 PRO A 111     -10.420 -25.296  27.536  1.00 63.87           H  
ATOM   1746  O   PRO A 111     -13.743 -24.172  25.645  1.00 63.87           O  
ATOM   1747  CG  PRO A 111     -10.498 -24.880  25.428  1.00 63.87           C  
ATOM   1748  HG2 PRO A 111      -9.427 -24.680  25.460  1.00 63.87           H  
ATOM   1749  HG3 PRO A 111     -11.007 -24.158  24.788  1.00 63.87           H  
ATOM   1750  CD  PRO A 111     -10.795 -26.296  24.945  1.00 63.87           C  
ATOM   1751  HD2 PRO A 111     -10.799 -26.326  23.855  1.00 63.87           H  
ATOM   1752  HD3 PRO A 111     -10.052 -26.990  25.340  1.00 63.87           H  
ATOM   1753  N   THR A 112     -14.634 -25.396  27.340  1.00 59.53           N  
ATOM   1754  H   THR A 112     -14.481 -26.163  27.979  1.00 59.53           H  
ATOM   1755  CA  THR A 112     -15.919 -24.711  27.412  1.00 59.53           C  
ATOM   1756  HA  THR A 112     -16.512 -24.937  26.526  1.00 59.53           H  
ATOM   1757  C   THR A 112     -15.592 -23.233  27.460  1.00 59.53           C  
ATOM   1758  CB  THR A 112     -16.697 -25.117  28.678  1.00 59.53           C  
ATOM   1759  HB  THR A 112     -17.567 -24.469  28.781  1.00 59.53           H  
ATOM   1760  O   THR A 112     -14.941 -22.790  28.411  1.00 59.53           O  
ATOM   1761  CG2 THR A 112     -17.167 -26.568  28.622  1.00 59.53           C  
ATOM   1762 HG21 THR A 112     -16.313 -27.242  28.560  1.00 59.53           H  
ATOM   1763 HG22 THR A 112     -17.811 -26.718  27.755  1.00 59.53           H  
ATOM   1764 HG23 THR A 112     -17.734 -26.798  29.524  1.00 59.53           H  
ATOM   1765  OG1 THR A 112     -15.876 -24.984  29.819  1.00 59.53           O  
ATOM   1766  HG1 THR A 112     -15.365 -24.180  29.699  1.00 59.53           H  
ATOM   1767  N   LEU A 113     -15.934 -22.492  26.403  1.00 61.22           N  
ATOM   1768  H   LEU A 113     -16.338 -22.951  25.599  1.00 61.22           H  
ATOM   1769  CA  LEU A 113     -15.773 -21.049  26.386  1.00 61.22           C  
ATOM   1770  HA  LEU A 113     -14.747 -20.788  26.648  1.00 61.22           H  
ATOM   1771  C   LEU A 113     -16.701 -20.539  27.482  1.00 61.22           C  
ATOM   1772  CB  LEU A 113     -16.122 -20.475  24.996  1.00 61.22           C  
ATOM   1773  HB2 LEU A 113     -16.163 -19.388  25.077  1.00 61.22           H  
ATOM   1774  HB3 LEU A 113     -17.119 -20.821  24.722  1.00 61.22           H  
ATOM   1775  O   LEU A 113     -17.882 -20.319  27.231  1.00 61.22           O  
ATOM   1776  CG  LEU A 113     -15.151 -20.843  23.859  1.00 61.22           C  
ATOM   1777  HG  LEU A 113     -15.082 -21.928  23.774  1.00 61.22           H  
ATOM   1778  CD1 LEU A 113     -15.685 -20.286  22.537  1.00 61.22           C  
ATOM   1779 HD11 LEU A 113     -15.758 -19.199  22.583  1.00 61.22           H  
ATOM   1780 HD12 LEU A 113     -16.669 -20.707  22.335  1.00 61.22           H  
ATOM   1781 HD13 LEU A 113     -15.018 -20.574  21.724  1.00 61.22           H  
ATOM   1782  CD2 LEU A 113     -13.750 -20.266  24.082  1.00 61.22           C  
ATOM   1783 HD21 LEU A 113     -13.296 -20.738  24.953  1.00 61.22           H  
ATOM   1784 HD22 LEU A 113     -13.125 -20.491  23.218  1.00 61.22           H  
ATOM   1785 HD23 LEU A 113     -13.803 -19.187  24.228  1.00 61.22           H  
ATOM   1786  N   GLN A 114     -16.184 -20.457  28.712  1.00 58.14           N  
ATOM   1787  H   GLN A 114     -15.261 -20.844  28.846  1.00 58.14           H  
ATOM   1788  CA  GLN A 114     -16.880 -19.950  29.881  1.00 58.14           C  
ATOM   1789  HA  GLN A 114     -17.680 -20.629  30.176  1.00 58.14           H  
ATOM   1790  C   GLN A 114     -17.463 -18.609  29.480  1.00 58.14           C  
ATOM   1791  CB  GLN A 114     -15.903 -19.743  31.051  1.00 58.14           C  
ATOM   1792  HB2 GLN A 114     -14.969 -19.320  30.680  1.00 58.14           H  
ATOM   1793  HB3 GLN A 114     -16.348 -19.018  31.733  1.00 58.14           H  
ATOM   1794  O   GLN A 114     -16.706 -17.657  29.315  1.00 58.14           O  
ATOM   1795  CG  GLN A 114     -15.606 -21.002  31.870  1.00 58.14           C  
ATOM   1796  HG2 GLN A 114     -16.547 -21.462  32.173  1.00 58.14           H  
ATOM   1797  HG3 GLN A 114     -15.049 -21.718  31.264  1.00 58.14           H  
ATOM   1798  CD  GLN A 114     -14.793 -20.664  33.121  1.00 58.14           C  
ATOM   1799  NE2 GLN A 114     -14.904 -21.440  34.176  1.00 58.14           N  
ATOM   1800 HE21 GLN A 114     -14.364 -21.171  34.986  1.00 58.14           H  
ATOM   1801 HE22 GLN A 114     -15.511 -22.247  34.171  1.00 58.14           H  
ATOM   1802  OE1 GLN A 114     -14.049 -19.698  33.179  1.00 58.14           O  
ATOM   1803  N   ALA A 115     -18.775 -18.599  29.231  1.00 58.13           N  
ATOM   1804  H   ALA A 115     -19.227 -19.502  29.231  1.00 58.13           H  
ATOM   1805  CA  ALA A 115     -19.656 -17.452  29.063  1.00 58.13           C  
ATOM   1806  HA  ALA A 115     -20.364 -17.703  28.273  1.00 58.13           H  
ATOM   1807  C   ALA A 115     -18.960 -16.150  28.617  1.00 58.13           C  
ATOM   1808  CB  ALA A 115     -20.454 -17.308  30.364  1.00 58.13           C  
ATOM   1809  HB1 ALA A 115     -20.968 -18.241  30.596  1.00 58.13           H  
ATOM   1810  HB2 ALA A 115     -21.199 -16.519  30.257  1.00 58.13           H  
ATOM   1811  HB3 ALA A 115     -19.784 -17.052  31.185  1.00 58.13           H  
ATOM   1812  O   ALA A 115     -19.153 -15.091  29.220  1.00 58.13           O  
ATOM   1813  N   ARG A 116     -18.125 -16.195  27.565  1.00 61.24           N  
ATOM   1814  H   ARG A 116     -17.909 -17.100  27.171  1.00 61.24           H  
ATOM   1815  CA  ARG A 116     -17.425 -15.001  27.095  1.00 61.24           C  
ATOM   1816  HA  ARG A 116     -17.126 -14.430  27.973  1.00 61.24           H  
ATOM   1817  C   ARG A 116     -18.451 -14.188  26.330  1.00 61.24           C  
ATOM   1818  CB  ARG A 116     -16.141 -15.330  26.310  1.00 61.24           C  
ATOM   1819  HB2 ARG A 116     -15.539 -16.020  26.902  1.00 61.24           H  
ATOM   1820  HB3 ARG A 116     -16.392 -15.811  25.364  1.00 61.24           H  
ATOM   1821  O   ARG A 116     -18.691 -14.431  25.149  1.00 61.24           O  
ATOM   1822  CG  ARG A 116     -15.325 -14.047  26.053  1.00 61.24           C  
ATOM   1823  HG2 ARG A 116     -15.148 -13.548  27.006  1.00 61.24           H  
ATOM   1824  HG3 ARG A 116     -15.896 -13.377  25.410  1.00 61.24           H  
ATOM   1825  CD  ARG A 116     -13.969 -14.337  25.394  1.00 61.24           C  
ATOM   1826  HD2 ARG A 116     -13.422 -15.050  26.012  1.00 61.24           H  
ATOM   1827  HD3 ARG A 116     -14.154 -14.789  24.420  1.00 61.24           H  
ATOM   1828  NE  ARG A 116     -13.164 -13.104  25.244  1.00 61.24           N  
ATOM   1829  HE  ARG A 116     -13.388 -12.339  25.864  1.00 61.24           H  
ATOM   1830  NH1 ARG A 116     -11.746 -13.834  23.588  1.00 61.24           N  
ATOM   1831 HH11 ARG A 116     -12.185 -14.743  23.620  1.00 61.24           H  
ATOM   1832 HH12 ARG A 116     -10.995 -13.652  22.938  1.00 61.24           H  
ATOM   1833  NH2 ARG A 116     -11.568 -11.743  24.348  1.00 61.24           N  
ATOM   1834 HH21 ARG A 116     -10.821 -11.579  23.688  1.00 61.24           H  
ATOM   1835 HH22 ARG A 116     -11.896 -10.966  24.904  1.00 61.24           H  
ATOM   1836  CZ  ARG A 116     -12.164 -12.902  24.400  1.00 61.24           C  
ATOM   1837  N   ARG A 117     -19.079 -13.242  27.036  1.00 70.05           N  
ATOM   1838  H   ARG A 117     -18.951 -13.281  28.037  1.00 70.05           H  
ATOM   1839  CA  ARG A 117     -19.933 -12.197  26.464  1.00 70.05           C  
ATOM   1840  HA  ARG A 117     -20.906 -12.625  26.224  1.00 70.05           H  
ATOM   1841  C   ARG A 117     -19.265 -11.700  25.184  1.00 70.05           C  
ATOM   1842  CB  ARG A 117     -20.105 -11.075  27.506  1.00 70.05           C  
ATOM   1843  HB2 ARG A 117     -20.544 -11.506  28.406  1.00 70.05           H  
ATOM   1844  HB3 ARG A 117     -19.126 -10.674  27.767  1.00 70.05           H  
ATOM   1845  O   ARG A 117     -18.115 -11.253  25.233  1.00 70.05           O  
ATOM   1846  CG  ARG A 117     -21.003  -9.922  27.028  1.00 70.05           C  
ATOM   1847  HG2 ARG A 117     -20.555  -9.446  26.156  1.00 70.05           H  
ATOM   1848  HG3 ARG A 117     -21.984 -10.314  26.758  1.00 70.05           H  
ATOM   1849  CD  ARG A 117     -21.161  -8.877  28.142  1.00 70.05           C  
ATOM   1850  HD2 ARG A 117     -21.621  -9.356  29.007  1.00 70.05           H  
ATOM   1851  HD3 ARG A 117     -20.173  -8.517  28.426  1.00 70.05           H  
ATOM   1852  NE  ARG A 117     -21.993  -7.734  27.715  1.00 70.05           N  
ATOM   1853  HE  ARG A 117     -22.360  -7.758  26.775  1.00 70.05           H  
ATOM   1854  NH1 ARG A 117     -21.890  -6.534  29.677  1.00 70.05           N  
ATOM   1855 HH11 ARG A 117     -22.145  -5.720  30.219  1.00 70.05           H  
ATOM   1856 HH12 ARG A 117     -21.324  -7.256  30.098  1.00 70.05           H  
ATOM   1857  NH2 ARG A 117     -23.057  -5.729  27.959  1.00 70.05           N  
ATOM   1858 HH21 ARG A 117     -23.298  -4.932  28.531  1.00 70.05           H  
ATOM   1859 HH22 ARG A 117     -23.434  -5.795  27.024  1.00 70.05           H  
ATOM   1860  CZ  ARG A 117     -22.307  -6.677  28.449  1.00 70.05           C  
ATOM   1861  N   ARG A 118     -19.964 -11.833  24.049  1.00 76.62           N  
ATOM   1862  H   ARG A 118     -20.870 -12.275  24.104  1.00 76.62           H  
ATOM   1863  CA  ARG A 118     -19.483 -11.352  22.747  1.00 76.62           C  
ATOM   1864  HA  ARG A 118     -18.631 -11.955  22.436  1.00 76.62           H  
ATOM   1865  C   ARG A 118     -19.014  -9.914  22.937  1.00 76.62           C  
ATOM   1866  CB  ARG A 118     -20.584 -11.428  21.673  1.00 76.62           C  
ATOM   1867  HB2 ARG A 118     -21.472 -10.908  22.032  1.00 76.62           H  
ATOM   1868  HB3 ARG A 118     -20.231 -10.915  20.779  1.00 76.62           H  
ATOM   1869  O   ARG A 118     -19.770  -9.077  23.428  1.00 76.62           O  
ATOM   1870  CG  ARG A 118     -20.953 -12.874  21.301  1.00 76.62           C  
ATOM   1871  HG2 ARG A 118     -20.076 -13.388  20.906  1.00 76.62           H  
ATOM   1872  HG3 ARG A 118     -21.280 -13.399  22.198  1.00 76.62           H  
ATOM   1873  CD  ARG A 118     -22.092 -12.942  20.271  1.00 76.62           C  
ATOM   1874  HD2 ARG A 118     -22.929 -12.343  20.631  1.00 76.62           H  
ATOM   1875  HD3 ARG A 118     -22.420 -13.979  20.201  1.00 76.62           H  
ATOM   1876  NE  ARG A 118     -21.683 -12.481  18.927  1.00 76.62           N  
ATOM   1877  HE  ARG A 118     -20.712 -12.237  18.796  1.00 76.62           H  
ATOM   1878  NH1 ARG A 118     -23.733 -12.697  17.900  1.00 76.62           N  
ATOM   1879 HH11 ARG A 118     -24.141 -13.020  18.765  1.00 76.62           H  
ATOM   1880 HH12 ARG A 118     -24.302 -12.642  17.068  1.00 76.62           H  
ATOM   1881  NH2 ARG A 118     -21.976 -12.020  16.710  1.00 76.62           N  
ATOM   1882 HH21 ARG A 118     -20.998 -11.789  16.609  1.00 76.62           H  
ATOM   1883 HH22 ARG A 118     -22.575 -11.973  15.898  1.00 76.62           H  
ATOM   1884  CZ  ARG A 118     -22.463 -12.401  17.858  1.00 76.62           C  
ATOM   1885  N   GLN A 119     -17.750  -9.661  22.630  1.00 81.70           N  
ATOM   1886  H   GLN A 119     -17.185 -10.386  22.212  1.00 81.70           H  
ATOM   1887  CA  GLN A 119     -17.206  -8.312  22.716  1.00 81.70           C  
ATOM   1888  HA  GLN A 119     -17.566  -7.854  23.637  1.00 81.70           H  
ATOM   1889  C   GLN A 119     -17.793  -7.515  21.548  1.00 81.70           C  
ATOM   1890  CB  GLN A 119     -15.670  -8.350  22.794  1.00 81.70           C  
ATOM   1891  HB2 GLN A 119     -15.248  -8.693  21.849  1.00 81.70           H  
ATOM   1892  HB3 GLN A 119     -15.317  -7.337  22.989  1.00 81.70           H  
ATOM   1893  O   GLN A 119     -17.936  -8.055  20.450  1.00 81.70           O  
ATOM   1894  CG  GLN A 119     -15.233  -9.295  23.938  1.00 81.70           C  
ATOM   1895  HG2 GLN A 119     -16.040  -9.371  24.666  1.00 81.70           H  
ATOM   1896  HG3 GLN A 119     -15.056 -10.293  23.538  1.00 81.70           H  
ATOM   1897  CD  GLN A 119     -14.000  -8.847  24.709  1.00 81.70           C  
ATOM   1898  NE2 GLN A 119     -13.876  -9.231  25.962  1.00 81.70           N  
ATOM   1899 HE21 GLN A 119     -13.136  -8.763  26.464  1.00 81.70           H  
ATOM   1900 HE22 GLN A 119     -14.670  -9.629  26.443  1.00 81.70           H  
ATOM   1901  OE1 GLN A 119     -13.110  -8.186  24.221  1.00 81.70           O  
ATOM   1902  N   SER A 120     -18.236  -6.282  21.801  1.00 82.95           N  
ATOM   1903  H   SER A 120     -18.052  -5.849  22.695  1.00 82.95           H  
ATOM   1904  CA  SER A 120     -18.802  -5.434  20.750  1.00 82.95           C  
ATOM   1905  HA  SER A 120     -19.603  -5.983  20.255  1.00 82.95           H  
ATOM   1906  C   SER A 120     -17.725  -5.119  19.709  1.00 82.95           C  
ATOM   1907  CB  SER A 120     -19.403  -4.151  21.347  1.00 82.95           C  
ATOM   1908  HB2 SER A 120     -20.207  -4.416  22.034  1.00 82.95           H  
ATOM   1909  HB3 SER A 120     -19.809  -3.530  20.549  1.00 82.95           H  
ATOM   1910  O   SER A 120     -16.547  -4.994  20.049  1.00 82.95           O  
ATOM   1911  OG  SER A 120     -18.407  -3.433  22.045  1.00 82.95           O  
ATOM   1912  HG  SER A 120     -18.779  -2.678  22.506  1.00 82.95           H  
ATOM   1913  N   VAL A 121     -18.129  -4.954  18.443  1.00 86.97           N  
ATOM   1914  H   VAL A 121     -19.092  -5.138  18.203  1.00 86.97           H  
ATOM   1915  CA  VAL A 121     -17.231  -4.453  17.384  1.00 86.97           C  
ATOM   1916  HA  VAL A 121     -16.412  -5.158  17.240  1.00 86.97           H  
ATOM   1917  C   VAL A 121     -16.616  -3.121  17.816  1.00 86.97           C  
ATOM   1918  CB  VAL A 121     -17.983  -4.291  16.046  1.00 86.97           C  
ATOM   1919  HB  VAL A 121     -18.819  -3.607  16.190  1.00 86.97           H  
ATOM   1920  O   VAL A 121     -15.431  -2.895  17.610  1.00 86.97           O  
ATOM   1921  CG1 VAL A 121     -17.087  -3.737  14.933  1.00 86.97           C  
ATOM   1922 HG11 VAL A 121     -16.218  -4.379  14.790  1.00 86.97           H  
ATOM   1923 HG12 VAL A 121     -17.643  -3.679  13.998  1.00 86.97           H  
ATOM   1924 HG13 VAL A 121     -16.743  -2.731  15.174  1.00 86.97           H  
ATOM   1925  CG2 VAL A 121     -18.534  -5.639  15.563  1.00 86.97           C  
ATOM   1926 HG21 VAL A 121     -17.717  -6.348  15.428  1.00 86.97           H  
ATOM   1927 HG22 VAL A 121     -19.044  -5.505  14.609  1.00 86.97           H  
ATOM   1928 HG23 VAL A 121     -19.251  -6.043  16.278  1.00 86.97           H  
ATOM   1929  N   LEU A 122     -17.391  -2.288  18.520  1.00 87.37           N  
ATOM   1930  H   LEU A 122     -18.365  -2.524  18.644  1.00 87.37           H  
ATOM   1931  CA  LEU A 122     -16.896  -1.055  19.120  1.00 87.37           C  
ATOM   1932  HA  LEU A 122     -16.511  -0.434  18.311  1.00 87.37           H  
ATOM   1933  C   LEU A 122     -15.724  -1.299  20.080  1.00 87.37           C  
ATOM   1934  CB  LEU A 122     -18.060  -0.315  19.797  1.00 87.37           C  
ATOM   1935  HB2 LEU A 122     -18.876  -0.204  19.084  1.00 87.37           H  
ATOM   1936  HB3 LEU A 122     -18.416  -0.914  20.635  1.00 87.37           H  
ATOM   1937  O   LEU A 122     -14.687  -0.691  19.874  1.00 87.37           O  
ATOM   1938  CG  LEU A 122     -17.670   1.083  20.316  1.00 87.37           C  
ATOM   1939  HG  LEU A 122     -16.816   1.006  20.989  1.00 87.37           H  
ATOM   1940  CD1 LEU A 122     -17.330   2.044  19.176  1.00 87.37           C  
ATOM   1941 HD11 LEU A 122     -18.170   2.128  18.487  1.00 87.37           H  
ATOM   1942 HD12 LEU A 122     -17.111   3.032  19.581  1.00 87.37           H  
ATOM   1943 HD13 LEU A 122     -16.451   1.702  18.630  1.00 87.37           H  
ATOM   1944  CD2 LEU A 122     -18.843   1.670  21.099  1.00 87.37           C  
ATOM   1945 HD21 LEU A 122     -18.570   2.655  21.479  1.00 87.37           H  
ATOM   1946 HD22 LEU A 122     -19.084   1.029  21.947  1.00 87.37           H  
ATOM   1947 HD23 LEU A 122     -19.716   1.771  20.454  1.00 87.37           H  
ATOM   1948  N   ASN A 123     -15.831  -2.208  21.060  1.00 81.70           N  
ATOM   1949  H   ASN A 123     -16.697  -2.716  21.174  1.00 81.70           H  
ATOM   1950  CA  ASN A 123     -14.728  -2.495  21.994  1.00 81.70           C  
ATOM   1951  HA  ASN A 123     -14.430  -1.570  22.488  1.00 81.70           H  
ATOM   1952  C   ASN A 123     -13.482  -3.035  21.276  1.00 81.70           C  
ATOM   1953  CB  ASN A 123     -15.169  -3.519  23.057  1.00 81.70           C  
ATOM   1954  HB2 ASN A 123     -14.277  -3.855  23.587  1.00 81.70           H  
ATOM   1955  HB3 ASN A 123     -15.620  -4.383  22.569  1.00 81.70           H  
ATOM   1956  O   ASN A 123     -12.364  -2.803  21.735  1.00 81.70           O  
ATOM   1957  CG  ASN A 123     -16.126  -2.984  24.106  1.00 81.70           C  
ATOM   1958  ND2 ASN A 123     -16.409  -3.770  25.121  1.00 81.70           N  
ATOM   1959 HD21 ASN A 123     -15.869  -4.612  25.261  1.00 81.70           H  
ATOM   1960 HD22 ASN A 123     -17.001  -3.357  25.827  1.00 81.70           H  
ATOM   1961  OD1 ASN A 123     -16.668  -1.895  24.040  1.00 81.70           O  
ATOM   1962  N   LEU A 124     -13.670  -3.759  20.166  1.00 81.79           N  
ATOM   1963  H   LEU A 124     -14.616  -3.921  19.853  1.00 81.79           H  
ATOM   1964  CA  LEU A 124     -12.566  -4.219  19.326  1.00 81.79           C  
ATOM   1965  HA  LEU A 124     -11.819  -4.679  19.973  1.00 81.79           H  
ATOM   1966  C   LEU A 124     -11.875  -3.046  18.615  1.00 81.79           C  
ATOM   1967  CB  LEU A 124     -13.088  -5.279  18.336  1.00 81.79           C  
ATOM   1968  HB2 LEU A 124     -13.877  -4.835  17.729  1.00 81.79           H  
ATOM   1969  HB3 LEU A 124     -13.524  -6.104  18.900  1.00 81.79           H  
ATOM   1970  O   LEU A 124     -10.651  -3.014  18.580  1.00 81.79           O  
ATOM   1971  CG  LEU A 124     -12.014  -5.836  17.382  1.00 81.79           C  
ATOM   1972  HG  LEU A 124     -11.521  -5.018  16.856  1.00 81.79           H  
ATOM   1973  CD1 LEU A 124     -10.959  -6.660  18.125  1.00 81.79           C  
ATOM   1974 HD11 LEU A 124     -11.424  -7.512  18.621  1.00 81.79           H  
ATOM   1975 HD12 LEU A 124     -10.216  -7.013  17.410  1.00 81.79           H  
ATOM   1976 HD13 LEU A 124     -10.447  -6.035  18.857  1.00 81.79           H  
ATOM   1977  CD2 LEU A 124     -12.672  -6.736  16.336  1.00 81.79           C  
ATOM   1978 HD21 LEU A 124     -11.909  -7.128  15.663  1.00 81.79           H  
ATOM   1979 HD22 LEU A 124     -13.374  -6.148  15.746  1.00 81.79           H  
ATOM   1980 HD23 LEU A 124     -13.197  -7.562  16.816  1.00 81.79           H  
ATOM   1981  N   MET A 125     -12.643  -2.092  18.081  1.00 82.75           N  
ATOM   1982  H   MET A 125     -13.646  -2.194  18.143  1.00 82.75           H  
ATOM   1983  CA  MET A 125     -12.111  -0.924  17.368  1.00 82.75           C  
ATOM   1984  HA  MET A 125     -11.320  -1.243  16.690  1.00 82.75           H  
ATOM   1985  C   MET A 125     -11.502   0.123  18.304  1.00 82.75           C  
ATOM   1986  CB  MET A 125     -13.226  -0.254  16.550  1.00 82.75           C  
ATOM   1987  HB2 MET A 125     -12.847   0.685  16.146  1.00 82.75           H  
ATOM   1988  HB3 MET A 125     -14.065  -0.030  17.208  1.00 82.75           H  
ATOM   1989  O   MET A 125     -10.500   0.738  17.962  1.00 82.75           O  
ATOM   1990  CG  MET A 125     -13.705  -1.110  15.374  1.00 82.75           C  
ATOM   1991  HG2 MET A 125     -14.125  -2.043  15.750  1.00 82.75           H  
ATOM   1992  HG3 MET A 125     -12.840  -1.364  14.761  1.00 82.75           H  
ATOM   1993  SD  MET A 125     -14.933  -0.318  14.294  1.00 82.75           S  
ATOM   1994  CE  MET A 125     -16.234   0.151  15.466  1.00 82.75           C  
ATOM   1995  HE1 MET A 125     -17.099   0.516  14.913  1.00 82.75           H  
ATOM   1996  HE2 MET A 125     -16.522  -0.712  16.067  1.00 82.75           H  
ATOM   1997  HE3 MET A 125     -15.871   0.946  16.117  1.00 82.75           H  
ATOM   1998  N   THR A 126     -12.110   0.355  19.469  1.00 81.68           N  
ATOM   1999  H   THR A 126     -12.954  -0.153  19.690  1.00 81.68           H  
ATOM   2000  CA  THR A 126     -11.732   1.460  20.364  1.00 81.68           C  
ATOM   2001  HA  THR A 126     -11.225   2.224  19.774  1.00 81.68           H  
ATOM   2002  C   THR A 126     -10.735   1.058  21.439  1.00 81.68           C  
ATOM   2003  CB  THR A 126     -12.956   2.137  20.999  1.00 81.68           C  
ATOM   2004  HB  THR A 126     -12.619   2.963  21.626  1.00 81.68           H  
ATOM   2005  O   THR A 126     -10.368   1.907  22.247  1.00 81.68           O  
ATOM   2006  CG2 THR A 126     -13.896   2.710  19.939  1.00 81.68           C  
ATOM   2007 HG21 THR A 126     -14.277   1.913  19.301  1.00 81.68           H  
ATOM   2008 HG22 THR A 126     -13.352   3.426  19.323  1.00 81.68           H  
ATOM   2009 HG23 THR A 126     -14.726   3.226  20.422  1.00 81.68           H  
ATOM   2010  OG1 THR A 126     -13.700   1.244  21.800  1.00 81.68           O  
ATOM   2011  HG1 THR A 126     -14.483   1.722  22.081  1.00 81.68           H  
ATOM   2012  N   HIS A 127     -10.315  -0.215  21.482  1.00 64.32           N  
ATOM   2013  H   HIS A 127     -10.629  -0.837  20.751  1.00 64.32           H  
ATOM   2014  CA  HIS A 127      -9.452  -0.768  22.531  1.00 64.32           C  
ATOM   2015  HA  HIS A 127      -9.624  -1.845  22.547  1.00 64.32           H  
ATOM   2016  C   HIS A 127      -9.835  -0.267  23.932  1.00 64.32           C  
ATOM   2017  CB  HIS A 127      -7.969  -0.537  22.199  1.00 64.32           C  
ATOM   2018  HB2 HIS A 127      -7.792   0.529  22.061  1.00 64.32           H  
ATOM   2019  HB3 HIS A 127      -7.354  -0.871  23.035  1.00 64.32           H  
ATOM   2020  O   HIS A 127      -8.965   0.005  24.762  1.00 64.32           O  
ATOM   2021  CG  HIS A 127      -7.503  -1.287  20.983  1.00 64.32           C  
ATOM   2022  CD2 HIS A 127      -7.055  -0.746  19.808  1.00 64.32           C  
ATOM   2023  HD2 HIS A 127      -6.986   0.306  19.577  1.00 64.32           H  
ATOM   2024  ND1 HIS A 127      -7.430  -2.655  20.857  1.00 64.32           N  
ATOM   2025  HD1 HIS A 127      -7.730  -3.332  21.544  1.00 64.32           H  
ATOM   2026  CE1 HIS A 127      -6.956  -2.932  19.632  1.00 64.32           C  
ATOM   2027  HE1 HIS A 127      -6.811  -3.922  19.225  1.00 64.32           H  
ATOM   2028  NE2 HIS A 127      -6.697  -1.802  18.963  1.00 64.32           N  
ATOM   2029  N   SER A 128     -11.141  -0.126  24.203  1.00 61.29           N  
ATOM   2030  H   SER A 128     -11.819  -0.323  23.481  1.00 61.29           H  
ATOM   2031  CA  SER A 128     -11.619   0.306  25.507  1.00 61.29           C  
ATOM   2032  HA  SER A 128     -11.025   1.168  25.812  1.00 61.29           H  
ATOM   2033  C   SER A 128     -11.345  -0.820  26.496  1.00 61.29           C  
ATOM   2034  CB  SER A 128     -13.075   0.787  25.470  1.00 61.29           C  
ATOM   2035  HB2 SER A 128     -13.367   1.111  26.469  1.00 61.29           H  
ATOM   2036  HB3 SER A 128     -13.140   1.642  24.796  1.00 61.29           H  
ATOM   2037  O   SER A 128     -12.103  -1.782  26.665  1.00 61.29           O  
ATOM   2038  OG  SER A 128     -13.970  -0.216  25.025  1.00 61.29           O  
ATOM   2039  HG  SER A 128     -14.837   0.175  24.892  1.00 61.29           H  
ATOM   2040  N   VAL A 129     -10.178  -0.728  27.131  1.00 61.11           N  
ATOM   2041  H   VAL A 129      -9.529  -0.024  26.806  1.00 61.11           H  
ATOM   2042  CA  VAL A 129      -9.869  -1.457  28.346  1.00 61.11           C  
ATOM   2043  HA  VAL A 129      -9.913  -2.527  28.140  1.00 61.11           H  
ATOM   2044  C   VAL A 129     -10.988  -1.101  29.308  1.00 61.11           C  
ATOM   2045  CB  VAL A 129      -8.460  -1.122  28.888  1.00 61.11           C  
ATOM   2046  HB  VAL A 129      -8.363  -1.572  29.876  1.00 61.11           H  
ATOM   2047  O   VAL A 129     -11.087   0.026  29.783  1.00 61.11           O  
ATOM   2048  CG1 VAL A 129      -7.401  -1.761  27.979  1.00 61.11           C  
ATOM   2049 HG11 VAL A 129      -6.407  -1.592  28.393  1.00 61.11           H  
ATOM   2050 HG12 VAL A 129      -7.445  -1.321  26.982  1.00 61.11           H  
ATOM   2051 HG13 VAL A 129      -7.571  -2.835  27.904  1.00 61.11           H  
ATOM   2052  CG2 VAL A 129      -8.123   0.373  29.002  1.00 61.11           C  
ATOM   2053 HG21 VAL A 129      -8.791   0.872  29.704  1.00 61.11           H  
ATOM   2054 HG22 VAL A 129      -7.105   0.493  29.374  1.00 61.11           H  
ATOM   2055 HG23 VAL A 129      -8.194   0.863  28.031  1.00 61.11           H  
ATOM   2056  N   ASN A 130     -11.908  -2.037  29.533  1.00 56.95           N  
ATOM   2057  H   ASN A 130     -11.843  -2.904  29.019  1.00 56.95           H  
ATOM   2058  CA  ASN A 130     -12.835  -1.925  30.642  1.00 56.95           C  
ATOM   2059  HA  ASN A 130     -13.317  -0.947  30.618  1.00 56.95           H  
ATOM   2060  C   ASN A 130     -11.950  -1.990  31.886  1.00 56.95           C  
ATOM   2061  CB  ASN A 130     -13.931  -2.997  30.563  1.00 56.95           C  
ATOM   2062  HB2 ASN A 130     -14.474  -3.014  31.508  1.00 56.95           H  
ATOM   2063  HB3 ASN A 130     -13.492  -3.982  30.405  1.00 56.95           H  
ATOM   2064  O   ASN A 130     -11.574  -3.062  32.358  1.00 56.95           O  
ATOM   2065  CG  ASN A 130     -14.934  -2.678  29.468  1.00 56.95           C  
ATOM   2066  ND2 ASN A 130     -14.766  -3.204  28.279  1.00 56.95           N  
ATOM   2067 HD21 ASN A 130     -15.289  -2.715  27.566  1.00 56.95           H  
ATOM   2068 HD22 ASN A 130     -13.862  -3.590  28.047  1.00 56.95           H  
ATOM   2069  OD1 ASN A 130     -15.865  -1.918  29.641  1.00 56.95           O  
ATOM   2070  N   GLN A 131     -11.528  -0.805  32.315  1.00 53.83           N  
ATOM   2071  H   GLN A 131     -11.743  -0.017  31.721  1.00 53.83           H  
ATOM   2072  CA  GLN A 131     -10.817  -0.494  33.535  1.00 53.83           C  
ATOM   2073  HA  GLN A 131      -9.950  -1.147  33.633  1.00 53.83           H  
ATOM   2074  C   GLN A 131     -11.800  -0.768  34.673  1.00 53.83           C  
ATOM   2075  CB  GLN A 131     -10.354   0.967  33.429  1.00 53.83           C  
ATOM   2076  HB2 GLN A 131      -9.811   1.096  32.493  1.00 53.83           H  
ATOM   2077  HB3 GLN A 131     -11.231   1.614  33.396  1.00 53.83           H  
ATOM   2078  O   GLN A 131     -12.449   0.114  35.214  1.00 53.83           O  
ATOM   2079  CG  GLN A 131      -9.433   1.414  34.571  1.00 53.83           C  
ATOM   2080  HG2 GLN A 131      -9.933   1.279  35.530  1.00 53.83           H  
ATOM   2081  HG3 GLN A 131      -8.529   0.804  34.560  1.00 53.83           H  
ATOM   2082  CD  GLN A 131      -9.051   2.887  34.437  1.00 53.83           C  
ATOM   2083  NE2 GLN A 131      -7.851   3.275  34.808  1.00 53.83           N  
ATOM   2084 HE21 GLN A 131      -7.173   2.629  35.185  1.00 53.83           H  
ATOM   2085 HE22 GLN A 131      -7.670   4.262  34.691  1.00 53.83           H  
ATOM   2086  OE1 GLN A 131      -9.817   3.723  33.997  1.00 53.83           O  
ATOM   2087  N   GLY A 132     -11.996  -2.050  34.946  1.00 49.28           N  
ATOM   2088  H   GLY A 132     -11.570  -2.720  34.322  1.00 49.28           H  
ATOM   2089  CA  GLY A 132     -12.972  -2.549  35.890  1.00 49.28           C  
ATOM   2090  HA2 GLY A 132     -13.963  -2.541  35.436  1.00 49.28           H  
ATOM   2091  HA3 GLY A 132     -12.986  -1.933  36.789  1.00 49.28           H  
ATOM   2092  C   GLY A 132     -12.594  -3.976  36.229  1.00 49.28           C  
ATOM   2093  O   GLY A 132     -12.937  -4.898  35.503  1.00 49.28           O  
ATOM   2094  N   GLN A 133     -11.885  -4.129  37.348  1.00 51.54           N  
ATOM   2095  H   GLN A 133     -11.648  -3.279  37.840  1.00 51.54           H  
ATOM   2096  CA  GLN A 133     -11.643  -5.396  38.046  1.00 51.54           C  
ATOM   2097  HA  GLN A 133     -11.257  -5.124  39.028  1.00 51.54           H  
ATOM   2098  C   GLN A 133     -10.584  -6.343  37.446  1.00 51.54           C  
ATOM   2099  CB  GLN A 133     -12.978  -6.125  38.317  1.00 51.54           C  
ATOM   2100  HB2 GLN A 133     -12.787  -6.945  39.009  1.00 51.54           H  
ATOM   2101  HB3 GLN A 133     -13.347  -6.563  37.389  1.00 51.54           H  
ATOM   2102  O   GLN A 133     -10.904  -7.453  37.034  1.00 51.54           O  
ATOM   2103  CG  GLN A 133     -14.084  -5.241  38.913  1.00 51.54           C  
ATOM   2104  HG2 GLN A 133     -13.737  -4.828  39.861  1.00 51.54           H  
ATOM   2105  HG3 GLN A 133     -14.333  -4.415  38.246  1.00 51.54           H  
ATOM   2106  CD  GLN A 133     -15.364  -6.032  39.137  1.00 51.54           C  
ATOM   2107  NE2 GLN A 133     -15.972  -5.925  40.296  1.00 51.54           N  
ATOM   2108 HE21 GLN A 133     -15.629  -5.307  41.018  1.00 51.54           H  
ATOM   2109 HE22 GLN A 133     -16.828  -6.452  40.393  1.00 51.54           H  
ATOM   2110  OE1 GLN A 133     -15.844  -6.760  38.285  1.00 51.54           O  
ATOM   2111  N   ASN A 134      -9.296  -5.981  37.517  1.00 45.79           N  
ATOM   2112  H   ASN A 134      -9.117  -4.990  37.588  1.00 45.79           H  
ATOM   2113  CA  ASN A 134      -8.281  -6.857  38.143  1.00 45.79           C  
ATOM   2114  HA  ASN A 134      -8.600  -7.021  39.172  1.00 45.79           H  
ATOM   2115  C   ASN A 134      -6.907  -6.167  38.232  1.00 45.79           C  
ATOM   2116  CB  ASN A 134      -8.159  -8.255  37.479  1.00 45.79           C  
ATOM   2117  HB2 ASN A 134      -7.128  -8.471  37.199  1.00 45.79           H  
ATOM   2118  HB3 ASN A 134      -8.738  -8.335  36.559  1.00 45.79           H  
ATOM   2119  O   ASN A 134      -6.048  -6.325  37.371  1.00 45.79           O  
ATOM   2120  CG  ASN A 134      -8.562  -9.333  38.465  1.00 45.79           C  
ATOM   2121  ND2 ASN A 134      -9.827  -9.666  38.541  1.00 45.79           N  
ATOM   2122 HD21 ASN A 134     -10.488  -9.184  37.949  1.00 45.79           H  
ATOM   2123 HD22 ASN A 134     -10.096 -10.353  39.231  1.00 45.79           H  
ATOM   2124  OD1 ASN A 134      -7.744  -9.821  39.222  1.00 45.79           O  
ATOM   2125  N   ILE A 135      -6.679  -5.423  39.317  1.00 50.63           N  
ATOM   2126  H   ILE A 135      -7.429  -5.302  39.983  1.00 50.63           H  
ATOM   2127  CA  ILE A 135      -5.371  -4.837  39.675  1.00 50.63           C  
ATOM   2128  HA  ILE A 135      -4.861  -4.557  38.754  1.00 50.63           H  
ATOM   2129  C   ILE A 135      -4.443  -5.889  40.337  1.00 50.63           C  
ATOM   2130  CB  ILE A 135      -5.614  -3.519  40.473  1.00 50.63           C  
ATOM   2131  HB  ILE A 135      -6.344  -3.724  41.255  1.00 50.63           H  
ATOM   2132  O   ILE A 135      -3.312  -5.599  40.719  1.00 50.63           O  
ATOM   2133  CG1 ILE A 135      -6.213  -2.465  39.503  1.00 50.63           C  
ATOM   2134 HG12 ILE A 135      -5.478  -2.225  38.734  1.00 50.63           H  
ATOM   2135 HG13 ILE A 135      -7.084  -2.888  39.004  1.00 50.63           H  
ATOM   2136  CG2 ILE A 135      -4.365  -2.938  41.159  1.00 50.63           C  
ATOM   2137 HG21 ILE A 135      -3.565  -2.792  40.433  1.00 50.63           H  
ATOM   2138 HG22 ILE A 135      -4.027  -3.607  41.951  1.00 50.63           H  
ATOM   2139 HG23 ILE A 135      -4.590  -1.989  41.644  1.00 50.63           H  
ATOM   2140  CD1 ILE A 135      -6.675  -1.156  40.158  1.00 50.63           C  
ATOM   2141 HD11 ILE A 135      -7.234  -0.569  39.430  1.00 50.63           H  
ATOM   2142 HD12 ILE A 135      -7.322  -1.373  41.008  1.00 50.63           H  
ATOM   2143 HD13 ILE A 135      -5.821  -0.564  40.487  1.00 50.63           H  
ATOM   2144  N   HIS A 136      -4.847  -7.164  40.417  1.00 47.45           N  
ATOM   2145  H   HIS A 136      -5.754  -7.413  40.050  1.00 47.45           H  
ATOM   2146  CA  HIS A 136      -4.097  -8.187  41.150  1.00 47.45           C  
ATOM   2147  HA  HIS A 136      -3.063  -7.864  41.271  1.00 47.45           H  
ATOM   2148  C   HIS A 136      -4.022  -9.531  40.421  1.00 47.45           C  
ATOM   2149  CB  HIS A 136      -4.689  -8.335  42.560  1.00 47.45           C  
ATOM   2150  HB2 HIS A 136      -4.131  -9.098  43.104  1.00 47.45           H  
ATOM   2151  HB3 HIS A 136      -5.723  -8.671  42.482  1.00 47.45           H  
ATOM   2152  O   HIS A 136      -4.603 -10.516  40.862  1.00 47.45           O  
ATOM   2153  CG  HIS A 136      -4.647  -7.067  43.370  1.00 47.45           C  
ATOM   2154  CD2 HIS A 136      -5.723  -6.399  43.886  1.00 47.45           C  
ATOM   2155  HD2 HIS A 136      -6.758  -6.699  43.809  1.00 47.45           H  
ATOM   2156  ND1 HIS A 136      -3.525  -6.337  43.695  1.00 47.45           N  
ATOM   2157  HD1 HIS A 136      -2.589  -6.495  43.350  1.00 47.45           H  
ATOM   2158  CE1 HIS A 136      -3.917  -5.257  44.390  1.00 47.45           C  
ATOM   2159  HE1 HIS A 136      -3.268  -4.473  44.749  1.00 47.45           H  
ATOM   2160  NE2 HIS A 136      -5.250  -5.250  44.520  1.00 47.45           N  
ATOM   2161  N   ARG A 137      -3.216  -9.635  39.357  1.00 51.79           N  
ATOM   2162  H   ARG A 137      -2.855  -8.794  38.932  1.00 51.79           H  
ATOM   2163  CA  ARG A 137      -2.627 -10.944  39.029  1.00 51.79           C  
ATOM   2164  HA  ARG A 137      -2.494 -11.461  39.979  1.00 51.79           H  
ATOM   2165  C   ARG A 137      -1.234 -10.832  38.427  1.00 51.79           C  
ATOM   2166  CB  ARG A 137      -3.599 -11.823  38.222  1.00 51.79           C  
ATOM   2167  HB2 ARG A 137      -3.589 -11.540  37.169  1.00 51.79           H  
ATOM   2168  HB3 ARG A 137      -4.613 -11.693  38.599  1.00 51.79           H  
ATOM   2169  O   ARG A 137      -1.021 -10.919  37.224  1.00 51.79           O  
ATOM   2170  CG  ARG A 137      -3.206 -13.300  38.388  1.00 51.79           C  
ATOM   2171  HG2 ARG A 137      -3.052 -13.530  39.442  1.00 51.79           H  
ATOM   2172  HG3 ARG A 137      -2.280 -13.483  37.845  1.00 51.79           H  
ATOM   2173  CD  ARG A 137      -4.301 -14.222  37.854  1.00 51.79           C  
ATOM   2174  HD2 ARG A 137      -5.185 -14.109  38.481  1.00 51.79           H  
ATOM   2175  HD3 ARG A 137      -4.547 -13.922  36.835  1.00 51.79           H  
ATOM   2176  NE  ARG A 137      -3.850 -15.625  37.854  1.00 51.79           N  
ATOM   2177  HE  ARG A 137      -2.881 -15.787  38.089  1.00 51.79           H  
ATOM   2178  NH1 ARG A 137      -5.870 -16.576  37.310  1.00 51.79           N  
ATOM   2179 HH11 ARG A 137      -6.431 -17.396  37.129  1.00 51.79           H  
ATOM   2180 HH12 ARG A 137      -6.301 -15.664  37.366  1.00 51.79           H  
ATOM   2181  NH2 ARG A 137      -4.065 -17.870  37.544  1.00 51.79           N  
ATOM   2182 HH21 ARG A 137      -4.638 -18.680  37.354  1.00 51.79           H  
ATOM   2183 HH22 ARG A 137      -3.089 -17.988  37.773  1.00 51.79           H  
ATOM   2184  CZ  ARG A 137      -4.595 -16.680  37.570  1.00 51.79           C  
ATOM   2185  N   LYS A 138      -0.267 -10.702  39.334  1.00 47.05           N  
ATOM   2186  H   LYS A 138      -0.568 -10.605  40.293  1.00 47.05           H  
ATOM   2187  CA  LYS A 138       1.125 -11.096  39.116  1.00 47.05           C  
ATOM   2188  HA  LYS A 138       1.528 -10.602  38.232  1.00 47.05           H  
ATOM   2189  C   LYS A 138       1.139 -12.613  38.901  1.00 47.05           C  
ATOM   2190  CB  LYS A 138       1.958 -10.719  40.363  1.00 47.05           C  
ATOM   2191  HB2 LYS A 138       1.562 -11.254  41.226  1.00 47.05           H  
ATOM   2192  HB3 LYS A 138       2.984 -11.052  40.207  1.00 47.05           H  
ATOM   2193  O   LYS A 138       1.081 -13.368  39.865  1.00 47.05           O  
ATOM   2194  CG  LYS A 138       1.973  -9.217  40.697  1.00 47.05           C  
ATOM   2195  HG2 LYS A 138       2.467  -8.674  39.892  1.00 47.05           H  
ATOM   2196  HG3 LYS A 138       0.952  -8.848  40.796  1.00 47.05           H  
ATOM   2197  CD  LYS A 138       2.713  -8.966  42.022  1.00 47.05           C  
ATOM   2198  HD2 LYS A 138       3.736  -9.330  41.932  1.00 47.05           H  
ATOM   2199  HD3 LYS A 138       2.213  -9.513  42.820  1.00 47.05           H  
ATOM   2200  CE  LYS A 138       2.731  -7.468  42.361  1.00 47.05           C  
ATOM   2201  HE2 LYS A 138       3.228  -6.936  41.550  1.00 47.05           H  
ATOM   2202  HE3 LYS A 138       1.704  -7.108  42.410  1.00 47.05           H  
ATOM   2203  NZ  LYS A 138       3.428  -7.195  43.646  1.00 47.05           N  
ATOM   2204  HZ1 LYS A 138       4.388  -7.505  43.608  1.00 47.05           H  
ATOM   2205  HZ2 LYS A 138       3.434  -6.205  43.845  1.00 47.05           H  
ATOM   2206  HZ3 LYS A 138       2.973  -7.665  44.416  1.00 47.05           H  
ATOM   2207  N   THR A 139       1.150 -13.096  37.664  1.00 51.96           N  
ATOM   2208  H   THR A 139       1.021 -12.462  36.888  1.00 51.96           H  
ATOM   2209  CA  THR A 139       1.531 -14.490  37.394  1.00 51.96           C  
ATOM   2210  HA  THR A 139       2.271 -14.783  38.139  1.00 51.96           H  
ATOM   2211  C   THR A 139       2.196 -14.583  36.032  1.00 51.96           C  
ATOM   2212  CB  THR A 139       0.386 -15.510  37.516  1.00 51.96           C  
ATOM   2213  HB  THR A 139      -0.300 -15.399  36.676  1.00 51.96           H  
ATOM   2214  O   THR A 139       1.566 -14.551  34.981  1.00 51.96           O  
ATOM   2215  CG2 THR A 139       0.936 -16.939  37.537  1.00 51.96           C  
ATOM   2216 HG21 THR A 139       0.116 -17.645  37.666  1.00 51.96           H  
ATOM   2217 HG22 THR A 139       1.640 -17.061  38.361  1.00 51.96           H  
ATOM   2218 HG23 THR A 139       1.439 -17.165  36.597  1.00 51.96           H  
ATOM   2219  OG1 THR A 139      -0.345 -15.355  38.715  1.00 51.96           O  
ATOM   2220  HG1 THR A 139       0.207 -14.866  39.330  1.00 51.96           H  
ATOM   2221  N   THR A 140       3.512 -14.684  36.115  1.00 45.48           N  
ATOM   2222  H   THR A 140       3.903 -14.696  37.046  1.00 45.48           H  
ATOM   2223  CA  THR A 140       4.457 -15.136  35.106  1.00 45.48           C  
ATOM   2224  HA  THR A 140       4.626 -14.360  34.360  1.00 45.48           H  
ATOM   2225  C   THR A 140       3.967 -16.420  34.427  1.00 45.48           C  
ATOM   2226  CB  THR A 140       5.767 -15.434  35.863  1.00 45.48           C  
ATOM   2227  HB  THR A 140       6.475 -15.931  35.199  1.00 45.48           H  
ATOM   2228  O   THR A 140       3.945 -17.479  35.048  1.00 45.48           O  
ATOM   2229  CG2 THR A 140       6.405 -14.161  36.426  1.00 45.48           C  
ATOM   2230 HG21 THR A 140       7.353 -14.418  36.898  1.00 45.48           H  
ATOM   2231 HG22 THR A 140       5.761 -13.695  37.171  1.00 45.48           H  
ATOM   2232 HG23 THR A 140       6.598 -13.455  35.618  1.00 45.48           H  
ATOM   2233  OG1 THR A 140       5.489 -16.254  36.981  1.00 45.48           O  
ATOM   2234  HG1 THR A 140       5.116 -17.071  36.643  1.00 45.48           H  
ATOM   2235  N   ALA A 141       3.591 -16.349  33.153  1.00 50.22           N  
ATOM   2236  H   ALA A 141       3.486 -15.443  32.719  1.00 50.22           H  
ATOM   2237  CA  ALA A 141       3.398 -17.532  32.321  1.00 50.22           C  
ATOM   2238  HA  ALA A 141       4.016 -18.342  32.709  1.00 50.22           H  
ATOM   2239  C   ALA A 141       3.871 -17.224  30.898  1.00 50.22           C  
ATOM   2240  CB  ALA A 141       1.947 -18.013  32.397  1.00 50.22           C  
ATOM   2241  HB1 ALA A 141       1.695 -18.269  33.426  1.00 50.22           H  
ATOM   2242  HB2 ALA A 141       1.276 -17.227  32.049  1.00 50.22           H  
ATOM   2243  HB3 ALA A 141       1.818 -18.895  31.770  1.00 50.22           H  
ATOM   2244  O   ALA A 141       3.184 -16.596  30.093  1.00 50.22           O  
ATOM   2245  N   SER A 142       5.104 -17.657  30.642  1.00 49.36           N  
ATOM   2246  H   SER A 142       5.569 -18.143  31.395  1.00 49.36           H  
ATOM   2247  CA  SER A 142       5.784 -17.666  29.354  1.00 49.36           C  
ATOM   2248  HA  SER A 142       5.955 -16.644  29.014  1.00 49.36           H  
ATOM   2249  C   SER A 142       4.943 -18.417  28.321  1.00 49.36           C  
ATOM   2250  CB  SER A 142       7.139 -18.357  29.567  1.00 49.36           C  
ATOM   2251  HB2 SER A 142       6.981 -19.361  29.961  1.00 49.36           H  
ATOM   2252  HB3 SER A 142       7.716 -17.784  30.294  1.00 49.36           H  
ATOM   2253  O   SER A 142       4.866 -19.644  28.335  1.00 49.36           O  
ATOM   2254  OG  SER A 142       7.879 -18.446  28.369  1.00 49.36           O  
ATOM   2255  HG  SER A 142       8.792 -18.639  28.593  1.00 49.36           H  
ATOM   2256  N   THR A 143       4.296 -17.685  27.417  1.00 53.51           N  
ATOM   2257  H   THR A 143       4.331 -16.679  27.496  1.00 53.51           H  
ATOM   2258  CA  THR A 143       3.781 -18.254  26.172  1.00 53.51           C  
ATOM   2259  HA  THR A 143       4.044 -19.311  26.126  1.00 53.51           H  
ATOM   2260  C   THR A 143       4.514 -17.572  25.031  1.00 53.51           C  
ATOM   2261  CB  THR A 143       2.250 -18.208  26.045  1.00 53.51           C  
ATOM   2262  HB  THR A 143       1.974 -18.499  25.032  1.00 53.51           H  
ATOM   2263  O   THR A 143       4.326 -16.390  24.755  1.00 53.51           O  
ATOM   2264  CG2 THR A 143       1.592 -19.180  27.023  1.00 53.51           C  
ATOM   2265 HG21 THR A 143       1.939 -20.195  26.827  1.00 53.51           H  
ATOM   2266 HG22 THR A 143       0.509 -19.149  26.896  1.00 53.51           H  
ATOM   2267 HG23 THR A 143       1.840 -18.913  28.050  1.00 53.51           H  
ATOM   2268  OG1 THR A 143       1.715 -16.935  26.313  1.00 53.51           O  
ATOM   2269  HG1 THR A 143       1.925 -16.727  27.227  1.00 53.51           H  
ATOM   2270  N   ARG A 144       5.417 -18.339  24.412  1.00 52.75           N  
ATOM   2271  H   ARG A 144       5.542 -19.270  24.785  1.00 52.75           H  
ATOM   2272  CA  ARG A 144       6.099 -18.034  23.153  1.00 52.75           C  
ATOM   2273  HA  ARG A 144       6.753 -17.171  23.270  1.00 52.75           H  
ATOM   2274  C   ARG A 144       5.052 -17.690  22.089  1.00 52.75           C  
ATOM   2275  CB  ARG A 144       6.924 -19.270  22.727  1.00 52.75           C  
ATOM   2276  HB2 ARG A 144       7.094 -19.225  21.651  1.00 52.75           H  
ATOM   2277  HB3 ARG A 144       6.357 -20.177  22.933  1.00 52.75           H  
ATOM   2278  O   ARG A 144       4.565 -18.571  21.388  1.00 52.75           O  
ATOM   2279  CG  ARG A 144       8.305 -19.356  23.392  1.00 52.75           C  
ATOM   2280  HG2 ARG A 144       8.918 -18.541  23.008  1.00 52.75           H  
ATOM   2281  HG3 ARG A 144       8.213 -19.233  24.471  1.00 52.75           H  
ATOM   2282  CD  ARG A 144       9.001 -20.690  23.073  1.00 52.75           C  
ATOM   2283  HD2 ARG A 144      10.078 -20.519  23.083  1.00 52.75           H  
ATOM   2284  HD3 ARG A 144       8.727 -21.011  22.068  1.00 52.75           H  
ATOM   2285  NE  ARG A 144       8.694 -21.726  24.084  1.00 52.75           N  
ATOM   2286  HE  ARG A 144       8.754 -21.429  25.048  1.00 52.75           H  
ATOM   2287  NH1 ARG A 144       8.371 -23.544  22.703  1.00 52.75           N  
ATOM   2288 HH11 ARG A 144       8.219 -24.536  22.585  1.00 52.75           H  
ATOM   2289 HH12 ARG A 144       8.519 -22.961  21.892  1.00 52.75           H  
ATOM   2290  NH2 ARG A 144       8.311 -23.809  24.914  1.00 52.75           N  
ATOM   2291 HH21 ARG A 144       8.158 -24.797  24.766  1.00 52.75           H  
ATOM   2292 HH22 ARG A 144       8.402 -23.459  25.857  1.00 52.75           H  
ATOM   2293  CZ  ARG A 144       8.460 -23.015  23.891  1.00 52.75           C  
ATOM   2294  N   LYS A 145       4.684 -16.415  21.982  1.00 56.34           N  
ATOM   2295  H   LYS A 145       5.006 -15.772  22.691  1.00 56.34           H  
ATOM   2296  CA  LYS A 145       3.984 -15.877  20.820  1.00 56.34           C  
ATOM   2297  HA  LYS A 145       3.458 -16.680  20.304  1.00 56.34           H  
ATOM   2298  C   LYS A 145       5.033 -15.342  19.861  1.00 56.34           C  
ATOM   2299  CB  LYS A 145       2.946 -14.816  21.213  1.00 56.34           C  
ATOM   2300  HB2 LYS A 145       3.376 -14.105  21.920  1.00 56.34           H  
ATOM   2301  HB3 LYS A 145       2.668 -14.271  20.311  1.00 56.34           H  
ATOM   2302  O   LYS A 145       5.655 -14.317  20.111  1.00 56.34           O  
ATOM   2303  CG  LYS A 145       1.687 -15.466  21.809  1.00 56.34           C  
ATOM   2304  HG2 LYS A 145       1.411 -16.330  21.205  1.00 56.34           H  
ATOM   2305  HG3 LYS A 145       1.891 -15.800  22.827  1.00 56.34           H  
ATOM   2306  CD  LYS A 145       0.513 -14.480  21.804  1.00 56.34           C  
ATOM   2307  HD2 LYS A 145       0.384 -14.093  20.794  1.00 56.34           H  
ATOM   2308  HD3 LYS A 145       0.736 -13.651  22.476  1.00 56.34           H  
ATOM   2309  CE  LYS A 145      -0.772 -15.187  22.244  1.00 56.34           C  
ATOM   2310  HE2 LYS A 145      -0.667 -15.482  23.288  1.00 56.34           H  
ATOM   2311  HE3 LYS A 145      -0.888 -16.094  21.649  1.00 56.34           H  
ATOM   2312  NZ  LYS A 145      -1.952 -14.306  22.062  1.00 56.34           N  
ATOM   2313  HZ1 LYS A 145      -2.043 -14.042  21.091  1.00 56.34           H  
ATOM   2314  HZ2 LYS A 145      -2.797 -14.777  22.352  1.00 56.34           H  
ATOM   2315  HZ3 LYS A 145      -1.841 -13.463  22.607  1.00 56.34           H  
ATOM   2316  N   VAL A 146       5.197 -16.055  18.755  1.00 57.14           N  
ATOM   2317  H   VAL A 146       4.693 -16.927  18.686  1.00 57.14           H  
ATOM   2318  CA  VAL A 146       5.832 -15.577  17.524  1.00 57.14           C  
ATOM   2319  HA  VAL A 146       6.779 -15.096  17.768  1.00 57.14           H  
ATOM   2320  C   VAL A 146       4.940 -14.506  16.881  1.00 57.14           C  
ATOM   2321  CB  VAL A 146       6.124 -16.760  16.570  1.00 57.14           C  
ATOM   2322  HB  VAL A 146       6.461 -16.364  15.612  1.00 57.14           H  
ATOM   2323  O   VAL A 146       4.387 -14.695  15.807  1.00 57.14           O  
ATOM   2324  CG1 VAL A 146       7.253 -17.631  17.138  1.00 57.14           C  
ATOM   2325 HG11 VAL A 146       8.143 -17.021  17.290  1.00 57.14           H  
ATOM   2326 HG12 VAL A 146       7.498 -18.419  16.427  1.00 57.14           H  
ATOM   2327 HG13 VAL A 146       6.957 -18.081  18.085  1.00 57.14           H  
ATOM   2328  CG2 VAL A 146       4.916 -17.685  16.331  1.00 57.14           C  
ATOM   2329 HG21 VAL A 146       5.182 -18.426  15.577  1.00 57.14           H  
ATOM   2330 HG22 VAL A 146       4.630 -18.209  17.243  1.00 57.14           H  
ATOM   2331 HG23 VAL A 146       4.061 -17.125  15.951  1.00 57.14           H  
ATOM   2332  N   SER A 147       4.702 -13.392  17.575  1.00 48.99           N  
ATOM   2333  H   SER A 147       5.141 -13.275  18.477  1.00 48.99           H  
ATOM   2334  CA  SER A 147       4.056 -12.230  16.969  1.00 48.99           C  
ATOM   2335  HA  SER A 147       3.523 -12.529  16.066  1.00 48.99           H  
ATOM   2336  C   SER A 147       5.142 -11.254  16.552  1.00 48.99           C  
ATOM   2337  CB  SER A 147       2.997 -11.597  17.875  1.00 48.99           C  
ATOM   2338  HB2 SER A 147       2.232 -12.337  18.109  1.00 48.99           H  
ATOM   2339  HB3 SER A 147       2.528 -10.769  17.342  1.00 48.99           H  
ATOM   2340  O   SER A 147       5.636 -10.476  17.367  1.00 48.99           O  
ATOM   2341  OG  SER A 147       3.556 -11.108  19.073  1.00 48.99           O  
ATOM   2342  HG  SER A 147       4.350 -10.622  18.837  1.00 48.99           H  
ATOM   2343  N   LEU A 148       5.494 -11.304  15.270  1.00 55.99           N  
ATOM   2344  H   LEU A 148       5.085 -12.025  14.694  1.00 55.99           H  
ATOM   2345  CA  LEU A 148       6.239 -10.261  14.577  1.00 55.99           C  
ATOM   2346  HA  LEU A 148       7.069  -9.940  15.206  1.00 55.99           H  
ATOM   2347  C   LEU A 148       5.303  -9.054  14.361  1.00 55.99           C  
ATOM   2348  CB  LEU A 148       6.791 -10.865  13.267  1.00 55.99           C  
ATOM   2349  HB2 LEU A 148       5.964 -10.992  12.568  1.00 55.99           H  
ATOM   2350  HB3 LEU A 148       7.196 -11.857  13.468  1.00 55.99           H  
ATOM   2351  O   LEU A 148       4.935  -8.728  13.241  1.00 55.99           O  
ATOM   2352  CG  LEU A 148       7.894 -10.025  12.599  1.00 55.99           C  
ATOM   2353  HG  LEU A 148       7.623  -8.970  12.619  1.00 55.99           H  
ATOM   2354  CD1 LEU A 148       9.234 -10.218  13.315  1.00 55.99           C  
ATOM   2355 HD11 LEU A 148       9.155  -9.914  14.359  1.00 55.99           H  
ATOM   2356 HD12 LEU A 148       9.991  -9.598  12.836  1.00 55.99           H  
ATOM   2357 HD13 LEU A 148       9.547 -11.261  13.260  1.00 55.99           H  
ATOM   2358  CD2 LEU A 148       8.069 -10.458  11.143  1.00 55.99           C  
ATOM   2359 HD21 LEU A 148       8.859  -9.869  10.677  1.00 55.99           H  
ATOM   2360 HD22 LEU A 148       8.330 -11.515  11.088  1.00 55.99           H  
ATOM   2361 HD23 LEU A 148       7.144 -10.283  10.595  1.00 55.99           H  
ATOM   2362  N   ALA A 149       4.817  -8.451  15.446  1.00 61.16           N  
ATOM   2363  H   ALA A 149       5.162  -8.753  16.346  1.00 61.16           H  
ATOM   2364  CA  ALA A 149       4.149  -7.159  15.381  1.00 61.16           C  
ATOM   2365  HA  ALA A 149       3.694  -7.024  14.400  1.00 61.16           H  
ATOM   2366  C   ALA A 149       5.231  -6.101  15.618  1.00 61.16           C  
ATOM   2367  CB  ALA A 149       3.012  -7.098  16.407  1.00 61.16           C  
ATOM   2368  HB1 ALA A 149       3.407  -7.247  17.412  1.00 61.16           H  
ATOM   2369  HB2 ALA A 149       2.274  -7.869  16.187  1.00 61.16           H  
ATOM   2370  HB3 ALA A 149       2.533  -6.120  16.357  1.00 61.16           H  
ATOM   2371  O   ALA A 149       5.877  -6.156  16.671  1.00 61.16           O  
ATOM   2372  N   PRO A 150       5.474  -5.174  14.673  1.00 60.59           N  
ATOM   2373  CA  PRO A 150       6.389  -4.071  14.908  1.00 60.59           C  
ATOM   2374  HA  PRO A 150       7.391  -4.461  15.084  1.00 60.59           H  
ATOM   2375  C   PRO A 150       5.885  -3.310  16.134  1.00 60.59           C  
ATOM   2376  CB  PRO A 150       6.383  -3.220  13.628  1.00 60.59           C  
ATOM   2377  HB2 PRO A 150       5.732  -2.354  13.741  1.00 60.59           H  
ATOM   2378  HB3 PRO A 150       7.389  -2.896  13.360  1.00 60.59           H  
ATOM   2379  O   PRO A 150       4.790  -2.749  16.112  1.00 60.59           O  
ATOM   2380  CG  PRO A 150       5.795  -4.148  12.566  1.00 60.59           C  
ATOM   2381  HG2 PRO A 150       5.259  -3.594  11.795  1.00 60.59           H  
ATOM   2382  HG3 PRO A 150       6.592  -4.745  12.123  1.00 60.59           H  
ATOM   2383  CD  PRO A 150       4.864  -5.057  13.360  1.00 60.59           C  
ATOM   2384  HD2 PRO A 150       3.883  -4.592  13.454  1.00 60.59           H  
ATOM   2385  HD3 PRO A 150       4.785  -6.022  12.860  1.00 60.59           H  
ATOM   2386  N   GLN A 151       6.657  -3.334  17.220  1.00 57.15           N  
ATOM   2387  H   GLN A 151       7.504  -3.883  17.190  1.00 57.15           H  
ATOM   2388  CA  GLN A 151       6.447  -2.469  18.379  1.00 57.15           C  
ATOM   2389  HA  GLN A 151       5.394  -2.472  18.661  1.00 57.15           H  
ATOM   2390  C   GLN A 151       6.818  -1.045  17.946  1.00 57.15           C  
ATOM   2391  CB  GLN A 151       7.287  -2.964  19.573  1.00 57.15           C  
ATOM   2392  HB2 GLN A 151       7.227  -2.234  20.380  1.00 57.15           H  
ATOM   2393  HB3 GLN A 151       8.331  -3.024  19.262  1.00 57.15           H  
ATOM   2394  O   GLN A 151       7.880  -0.531  18.287  1.00 57.15           O  
ATOM   2395  CG  GLN A 151       6.869  -4.341  20.116  1.00 57.15           C  
ATOM   2396  HG2 GLN A 151       7.646  -4.688  20.797  1.00 57.15           H  
ATOM   2397  HG3 GLN A 151       6.808  -5.057  19.296  1.00 57.15           H  
ATOM   2398  CD  GLN A 151       5.549  -4.349  20.884  1.00 57.15           C  
ATOM   2399  NE2 GLN A 151       5.043  -5.511  21.235  1.00 57.15           N  
ATOM   2400 HE21 GLN A 151       4.163  -5.460  21.727  1.00 57.15           H  
ATOM   2401 HE22 GLN A 151       5.493  -6.369  20.949  1.00 57.15           H  
ATOM   2402  OE1 GLN A 151       4.949  -3.341  21.210  1.00 57.15           O  
ATOM   2403  N   ALA A 152       5.992  -0.445  17.090  1.00 60.97           N  
ATOM   2404  H   ALA A 152       5.171  -0.946  16.784  1.00 60.97           H  
ATOM   2405  CA  ALA A 152       6.145   0.938  16.687  1.00 60.97           C  
ATOM   2406  HA  ALA A 152       7.187   1.125  16.430  1.00 60.97           H  
ATOM   2407  C   ALA A 152       5.768   1.796  17.895  1.00 60.97           C  
ATOM   2408  CB  ALA A 152       5.294   1.215  15.442  1.00 60.97           C  
ATOM   2409  HB1 ALA A 152       5.617   0.574  14.621  1.00 60.97           H  
ATOM   2410  HB2 ALA A 152       4.243   1.024  15.658  1.00 60.97           H  
ATOM   2411  HB3 ALA A 152       5.411   2.258  15.147  1.00 60.97           H  
ATOM   2412  O   ALA A 152       4.614   1.817  18.325  1.00 60.97           O  
ATOM   2413  N   ASN A 153       6.773   2.448  18.472  1.00 61.78           N  
ATOM   2414  H   ASN A 153       7.699   2.311  18.093  1.00 61.78           H  
ATOM   2415  CA  ASN A 153       6.605   3.478  19.483  1.00 61.78           C  
ATOM   2416  HA  ASN A 153       6.208   3.032  20.395  1.00 61.78           H  
ATOM   2417  C   ASN A 153       5.597   4.508  18.940  1.00 61.78           C  
ATOM   2418  CB  ASN A 153       8.008   4.057  19.756  1.00 61.78           C  
ATOM   2419  HB2 ASN A 153       8.711   3.234  19.888  1.00 61.78           H  
ATOM   2420  HB3 ASN A 153       8.332   4.654  18.904  1.00 61.78           H  
ATOM   2421  O   ASN A 153       5.845   5.112  17.896  1.00 61.78           O  
ATOM   2422  CG  ASN A 153       8.087   4.919  20.999  1.00 61.78           C  
ATOM   2423  ND2 ASN A 153       9.280   5.195  21.471  1.00 61.78           N  
ATOM   2424 HD21 ASN A 153       9.297   5.815  22.268  1.00 61.78           H  
ATOM   2425 HD22 ASN A 153      10.111   4.920  20.967  1.00 61.78           H  
ATOM   2426  OD1 ASN A 153       7.099   5.316  21.586  1.00 61.78           O  
ATOM   2427  N   LEU A 154       4.433   4.631  19.586  1.00 63.29           N  
ATOM   2428  H   LEU A 154       4.302   4.087  20.427  1.00 63.29           H  
ATOM   2429  CA  LEU A 154       3.361   5.550  19.197  1.00 63.29           C  
ATOM   2430  HA  LEU A 154       3.259   5.536  18.112  1.00 63.29           H  
ATOM   2431  C   LEU A 154       3.745   6.983  19.582  1.00 63.29           C  
ATOM   2432  CB  LEU A 154       2.016   5.134  19.831  1.00 63.29           C  
ATOM   2433  HB2 LEU A 154       1.277   5.900  19.595  1.00 63.29           H  
ATOM   2434  HB3 LEU A 154       2.143   5.128  20.913  1.00 63.29           H  
ATOM   2435  O   LEU A 154       3.073   7.628  20.382  1.00 63.29           O  
ATOM   2436  CG  LEU A 154       1.437   3.777  19.400  1.00 63.29           C  
ATOM   2437  HG  LEU A 154       2.160   2.988  19.609  1.00 63.29           H  
ATOM   2438  CD1 LEU A 154       0.170   3.500  20.214  1.00 63.29           C  
ATOM   2439 HD11 LEU A 154       0.412   3.492  21.277  1.00 63.29           H  
ATOM   2440 HD12 LEU A 154      -0.574   4.273  20.021  1.00 63.29           H  
ATOM   2441 HD13 LEU A 154      -0.238   2.527  19.939  1.00 63.29           H  
ATOM   2442  CD2 LEU A 154       1.068   3.741  17.916  1.00 63.29           C  
ATOM   2443 HD21 LEU A 154       1.971   3.844  17.315  1.00 63.29           H  
ATOM   2444 HD22 LEU A 154       0.606   2.783  17.676  1.00 63.29           H  
ATOM   2445 HD23 LEU A 154       0.377   4.550  17.681  1.00 63.29           H  
ATOM   2446  N   THR A 155       4.840   7.490  19.031  1.00 67.04           N  
ATOM   2447  H   THR A 155       5.417   6.899  18.450  1.00 67.04           H  
ATOM   2448  CA  THR A 155       5.021   8.932  18.928  1.00 67.04           C  
ATOM   2449  HA  THR A 155       4.862   9.370  19.914  1.00 67.04           H  
ATOM   2450  C   THR A 155       3.934   9.435  17.979  1.00 67.04           C  
ATOM   2451  CB  THR A 155       6.426   9.316  18.431  1.00 67.04           C  
ATOM   2452  HB  THR A 155       6.395   9.506  17.358  1.00 67.04           H  
ATOM   2453  O   THR A 155       3.671   8.793  16.958  1.00 67.04           O  
ATOM   2454  CG2 THR A 155       6.926  10.562  19.158  1.00 67.04           C  
ATOM   2455 HG21 THR A 155       7.000  10.367  20.228  1.00 67.04           H  
ATOM   2456 HG22 THR A 155       7.906  10.846  18.774  1.00 67.04           H  
ATOM   2457 HG23 THR A 155       6.234  11.388  18.989  1.00 67.04           H  
ATOM   2458  OG1 THR A 155       7.382   8.305  18.677  1.00 67.04           O  
ATOM   2459  HG1 THR A 155       8.205   8.586  18.271  1.00 67.04           H  
ATOM   2460  N   GLU A 156       3.264  10.529  18.337  1.00 68.99           N  
ATOM   2461  H   GLU A 156       3.505  10.971  19.213  1.00 68.99           H  
ATOM   2462  CA  GLU A 156       2.173  11.159  17.584  1.00 68.99           C  
ATOM   2463  HA  GLU A 156       1.406  10.409  17.386  1.00 68.99           H  
ATOM   2464  C   GLU A 156       2.689  11.680  16.232  1.00 68.99           C  
ATOM   2465  CB  GLU A 156       1.550  12.244  18.480  1.00 68.99           C  
ATOM   2466  HB2 GLU A 156       1.416  11.818  19.475  1.00 68.99           H  
ATOM   2467  HB3 GLU A 156       2.244  13.079  18.566  1.00 68.99           H  
ATOM   2468  O   GLU A 156       2.965  12.857  16.034  1.00 68.99           O  
ATOM   2469  CG  GLU A 156       0.177  12.746  18.011  1.00 68.99           C  
ATOM   2470  HG2 GLU A 156      -0.477  11.883  17.877  1.00 68.99           H  
ATOM   2471  HG3 GLU A 156       0.285  13.239  17.045  1.00 68.99           H  
ATOM   2472  CD  GLU A 156      -0.455  13.721  19.022  1.00 68.99           C  
ATOM   2473  OE1 GLU A 156      -1.705  13.793  19.044  1.00 68.99           O  
ATOM   2474  OE2 GLU A 156       0.304  14.364  19.784  1.00 68.99           O  
ATOM   2475  N   LEU A 157       2.926  10.755  15.307  1.00 73.09           N  
ATOM   2476  H   LEU A 157       2.845   9.792  15.599  1.00 73.09           H  
ATOM   2477  CA  LEU A 157       3.404  11.024  13.964  1.00 73.09           C  
ATOM   2478  HA  LEU A 157       3.853  12.016  13.946  1.00 73.09           H  
ATOM   2479  C   LEU A 157       2.193  11.026  13.030  1.00 73.09           C  
ATOM   2480  CB  LEU A 157       4.472   9.980  13.575  1.00 73.09           C  
ATOM   2481  HB2 LEU A 157       4.819   9.441  14.457  1.00 73.09           H  
ATOM   2482  HB3 LEU A 157       4.008   9.249  12.913  1.00 73.09           H  
ATOM   2483  O   LEU A 157       1.332  10.146  13.116  1.00 73.09           O  
ATOM   2484  CG  LEU A 157       5.691  10.606  12.878  1.00 73.09           C  
ATOM   2485  HG  LEU A 157       5.359  11.434  12.251  1.00 73.09           H  
ATOM   2486  CD1 LEU A 157       6.708  11.152  13.877  1.00 73.09           C  
ATOM   2487 HD11 LEU A 157       7.088  10.347  14.507  1.00 73.09           H  
ATOM   2488 HD12 LEU A 157       7.539  11.613  13.344  1.00 73.09           H  
ATOM   2489 HD13 LEU A 157       6.235  11.905  14.507  1.00 73.09           H  
ATOM   2490  CD2 LEU A 157       6.389   9.558  12.011  1.00 73.09           C  
ATOM   2491 HD21 LEU A 157       7.232  10.002  11.482  1.00 73.09           H  
ATOM   2492 HD22 LEU A 157       6.767   8.750  12.638  1.00 73.09           H  
ATOM   2493 HD23 LEU A 157       5.689   9.138  11.288  1.00 73.09           H  
ATOM   2494  N   ASP A 158       2.118  11.994  12.127  1.00 77.28           N  
ATOM   2495  H   ASP A 158       2.818  12.723  12.125  1.00 77.28           H  
ATOM   2496  CA  ASP A 158       1.054  12.062  11.130  1.00 77.28           C  
ATOM   2497  HA  ASP A 158       0.098  12.073  11.654  1.00 77.28           H  
ATOM   2498  C   ASP A 158       1.072  10.820  10.205  1.00 77.28           C  
ATOM   2499  CB  ASP A 158       1.185  13.398  10.385  1.00 77.28           C  
ATOM   2500  HB2 ASP A 158       1.215  14.208  11.114  1.00 77.28           H  
ATOM   2501  HB3 ASP A 158       2.126  13.399   9.836  1.00 77.28           H  
ATOM   2502  O   ASP A 158       2.098  10.150  10.030  1.00 77.28           O  
ATOM   2503  CG  ASP A 158       0.040  13.676   9.412  1.00 77.28           C  
ATOM   2504  OD1 ASP A 158      -1.018  13.014   9.524  1.00 77.28           O  
ATOM   2505  OD2 ASP A 158       0.273  14.474   8.489  1.00 77.28           O  
ATOM   2506  N   ILE A 159      -0.077  10.478   9.609  1.00 76.78           N  
ATOM   2507  H   ILE A 159      -0.817  11.163   9.668  1.00 76.78           H  
ATOM   2508  CA  ILE A 159      -0.218   9.348   8.675  1.00 76.78           C  
ATOM   2509  HA  ILE A 159       0.039   8.432   9.206  1.00 76.78           H  
ATOM   2510  C   ILE A 159       0.774   9.440   7.508  1.00 76.78           C  
ATOM   2511  CB  ILE A 159      -1.664   9.219   8.130  1.00 76.78           C  
ATOM   2512  HB  ILE A 159      -1.641   8.460   7.347  1.00 76.78           H  
ATOM   2513  O   ILE A 159       1.213   8.402   7.016  1.00 76.78           O  
ATOM   2514  CG1 ILE A 159      -2.190  10.524   7.492  1.00 76.78           C  
ATOM   2515 HG12 ILE A 159      -1.420  10.958   6.855  1.00 76.78           H  
ATOM   2516 HG13 ILE A 159      -2.426  11.247   8.273  1.00 76.78           H  
ATOM   2517  CG2 ILE A 159      -2.640   8.715   9.207  1.00 76.78           C  
ATOM   2518 HG21 ILE A 159      -3.663   8.720   8.831  1.00 76.78           H  
ATOM   2519 HG22 ILE A 159      -2.412   7.679   9.459  1.00 76.78           H  
ATOM   2520 HG23 ILE A 159      -2.604   9.364  10.082  1.00 76.78           H  
ATOM   2521  CD1 ILE A 159      -3.433  10.335   6.615  1.00 76.78           C  
ATOM   2522 HD11 ILE A 159      -3.256   9.555   5.874  1.00 76.78           H  
ATOM   2523 HD12 ILE A 159      -3.648  11.270   6.097  1.00 76.78           H  
ATOM   2524 HD13 ILE A 159      -4.301  10.076   7.221  1.00 76.78           H  
ATOM   2525  N   TYR A 160       1.138  10.652   7.080  1.00 81.53           N  
ATOM   2526  H   TYR A 160       0.738  11.460   7.533  1.00 81.53           H  
ATOM   2527  CA  TYR A 160       2.120  10.881   6.020  1.00 81.53           C  
ATOM   2528  HA  TYR A 160       1.925  10.195   5.196  1.00 81.53           H  
ATOM   2529  C   TYR A 160       3.541  10.582   6.495  1.00 81.53           C  
ATOM   2530  CB  TYR A 160       1.976  12.314   5.488  1.00 81.53           C  
ATOM   2531  HB2 TYR A 160       2.091  13.021   6.310  1.00 81.53           H  
ATOM   2532  HB3 TYR A 160       2.780  12.507   4.778  1.00 81.53           H  
ATOM   2533  O   TYR A 160       4.274   9.868   5.815  1.00 81.53           O  
ATOM   2534  CG  TYR A 160       0.650  12.562   4.792  1.00 81.53           C  
ATOM   2535  CD1 TYR A 160       0.479  12.204   3.440  1.00 81.53           C  
ATOM   2536  HD1 TYR A 160       1.318  11.840   2.866  1.00 81.53           H  
ATOM   2537  CD2 TYR A 160      -0.424  13.136   5.497  1.00 81.53           C  
ATOM   2538  HD2 TYR A 160      -0.294  13.450   6.522  1.00 81.53           H  
ATOM   2539  CE1 TYR A 160      -0.782  12.359   2.827  1.00 81.53           C  
ATOM   2540  HE1 TYR A 160      -0.926  12.104   1.788  1.00 81.53           H  
ATOM   2541  CE2 TYR A 160      -1.670  13.332   4.881  1.00 81.53           C  
ATOM   2542  HE2 TYR A 160      -2.472  13.793   5.438  1.00 81.53           H  
ATOM   2543  OH  TYR A 160      -3.065  13.084   2.950  1.00 81.53           O  
ATOM   2544  HH  TYR A 160      -3.667  13.598   3.493  1.00 81.53           H  
ATOM   2545  CZ  TYR A 160      -1.856  12.931   3.544  1.00 81.53           C  
ATOM   2546  N   SER A 161       3.898  11.021   7.699  1.00 74.45           N  
ATOM   2547  H   SER A 161       3.277  11.632   8.210  1.00 74.45           H  
ATOM   2548  CA  SER A 161       5.226  10.797   8.270  1.00 74.45           C  
ATOM   2549  HA  SER A 161       5.980  11.187   7.587  1.00 74.45           H  
ATOM   2550  C   SER A 161       5.522   9.313   8.501  1.00 74.45           C  
ATOM   2551  CB  SER A 161       5.333  11.559   9.585  1.00 74.45           C  
ATOM   2552  HB2 SER A 161       6.358  11.499   9.954  1.00 74.45           H  
ATOM   2553  HB3 SER A 161       4.645  11.106  10.299  1.00 74.45           H  
ATOM   2554  O   SER A 161       6.635   8.864   8.250  1.00 74.45           O  
ATOM   2555  OG  SER A 161       4.969  12.912   9.412  1.00 74.45           O  
ATOM   2556  HG  SER A 161       5.573  13.475   9.901  1.00 74.45           H  
ATOM   2557  N   ARG A 162       4.520   8.516   8.901  1.00 69.87           N  
ATOM   2558  H   ARG A 162       3.634   8.950   9.116  1.00 69.87           H  
ATOM   2559  CA  ARG A 162       4.689   7.058   9.060  1.00 69.87           C  
ATOM   2560  HA  ARG A 162       5.535   6.867   9.721  1.00 69.87           H  
ATOM   2561  C   ARG A 162       5.043   6.346   7.755  1.00 69.87           C  
ATOM   2562  CB  ARG A 162       3.422   6.424   9.646  1.00 69.87           C  
ATOM   2563  HB2 ARG A 162       3.481   5.346   9.496  1.00 69.87           H  
ATOM   2564  HB3 ARG A 162       2.545   6.796   9.116  1.00 69.87           H  
ATOM   2565  O   ARG A 162       5.781   5.368   7.793  1.00 69.87           O  
ATOM   2566  CG  ARG A 162       3.284   6.687  11.148  1.00 69.87           C  
ATOM   2567  HG2 ARG A 162       4.214   6.409  11.643  1.00 69.87           H  
ATOM   2568  HG3 ARG A 162       3.092   7.745  11.329  1.00 69.87           H  
ATOM   2569  CD  ARG A 162       2.149   5.834  11.732  1.00 69.87           C  
ATOM   2570  HD2 ARG A 162       2.267   5.794  12.815  1.00 69.87           H  
ATOM   2571  HD3 ARG A 162       2.244   4.812  11.367  1.00 69.87           H  
ATOM   2572  NE  ARG A 162       0.820   6.368  11.373  1.00 69.87           N  
ATOM   2573  HE  ARG A 162       0.453   6.119  10.466  1.00 69.87           H  
ATOM   2574  NH1 ARG A 162       0.516   7.615  13.271  1.00 69.87           N  
ATOM   2575 HH11 ARG A 162       1.365   7.214  13.644  1.00 69.87           H  
ATOM   2576 HH12 ARG A 162       0.358   8.581  13.520  1.00 69.87           H  
ATOM   2577  NH2 ARG A 162      -0.947   7.799  11.647  1.00 69.87           N  
ATOM   2578 HH21 ARG A 162      -1.388   8.493  12.233  1.00 69.87           H  
ATOM   2579 HH22 ARG A 162      -1.262   7.650  10.699  1.00 69.87           H  
ATOM   2580  CZ  ARG A 162       0.139   7.247  12.088  1.00 69.87           C  
ATOM   2581  N   ARG A 163       4.514   6.823   6.623  1.00 74.24           N  
ATOM   2582  H   ARG A 163       3.969   7.671   6.680  1.00 74.24           H  
ATOM   2583  CA  ARG A 163       4.809   6.263   5.295  1.00 74.24           C  
ATOM   2584  HA  ARG A 163       4.777   5.174   5.336  1.00 74.24           H  
ATOM   2585  C   ARG A 163       6.234   6.595   4.858  1.00 74.24           C  
ATOM   2586  CB  ARG A 163       3.784   6.759   4.265  1.00 74.24           C  
ATOM   2587  HB2 ARG A 163       3.725   7.847   4.294  1.00 74.24           H  
ATOM   2588  HB3 ARG A 163       4.126   6.465   3.272  1.00 74.24           H  
ATOM   2589  O   ARG A 163       6.916   5.728   4.335  1.00 74.24           O  
ATOM   2590  CG  ARG A 163       2.395   6.149   4.499  1.00 74.24           C  
ATOM   2591  HG2 ARG A 163       2.025   6.404   5.492  1.00 74.24           H  
ATOM   2592  HG3 ARG A 163       2.484   5.064   4.433  1.00 74.24           H  
ATOM   2593  CD  ARG A 163       1.395   6.617   3.434  1.00 74.24           C  
ATOM   2594  HD2 ARG A 163       1.874   6.566   2.456  1.00 74.24           H  
ATOM   2595  HD3 ARG A 163       0.559   5.918   3.411  1.00 74.24           H  
ATOM   2596  NE  ARG A 163       0.916   7.997   3.671  1.00 74.24           N  
ATOM   2597  HE  ARG A 163       1.546   8.738   3.398  1.00 74.24           H  
ATOM   2598  NH1 ARG A 163      -1.138   7.479   4.566  1.00 74.24           N  
ATOM   2599 HH11 ARG A 163      -2.053   7.776   4.873  1.00 74.24           H  
ATOM   2600 HH12 ARG A 163      -0.889   6.503   4.503  1.00 74.24           H  
ATOM   2601  NH2 ARG A 163      -0.611   9.601   4.266  1.00 74.24           N  
ATOM   2602 HH21 ARG A 163      -0.002  10.341   3.949  1.00 74.24           H  
ATOM   2603 HH22 ARG A 163      -1.520   9.869   4.613  1.00 74.24           H  
ATOM   2604  CZ  ARG A 163      -0.259   8.354   4.167  1.00 74.24           C  
ATOM   2605  N   LEU A 164       6.691   7.810   5.158  1.00 68.84           N  
ATOM   2606  H   LEU A 164       6.055   8.468   5.586  1.00 68.84           H  
ATOM   2607  CA  LEU A 164       8.037   8.275   4.817  1.00 68.84           C  
ATOM   2608  HA  LEU A 164       8.250   8.017   3.780  1.00 68.84           H  
ATOM   2609  C   LEU A 164       9.141   7.606   5.651  1.00 68.84           C  
ATOM   2610  CB  LEU A 164       8.080   9.806   4.976  1.00 68.84           C  
ATOM   2611  HB2 LEU A 164       7.740  10.058   5.981  1.00 68.84           H  
ATOM   2612  HB3 LEU A 164       9.114  10.140   4.887  1.00 68.84           H  
ATOM   2613  O   LEU A 164      10.261   7.483   5.178  1.00 68.84           O  
ATOM   2614  CG  LEU A 164       7.232  10.569   3.941  1.00 68.84           C  
ATOM   2615  HG  LEU A 164       6.235  10.131   3.883  1.00 68.84           H  
ATOM   2616  CD1 LEU A 164       7.079  12.027   4.374  1.00 68.84           C  
ATOM   2617 HD11 LEU A 164       6.579  12.076   5.342  1.00 68.84           H  
ATOM   2618 HD12 LEU A 164       6.481  12.567   3.640  1.00 68.84           H  
ATOM   2619 HD13 LEU A 164       8.060  12.496   4.447  1.00 68.84           H  
ATOM   2620  CD2 LEU A 164       7.864  10.539   2.550  1.00 68.84           C  
ATOM   2621 HD21 LEU A 164       7.923   9.516   2.180  1.00 68.84           H  
ATOM   2622 HD22 LEU A 164       7.261  11.120   1.852  1.00 68.84           H  
ATOM   2623 HD23 LEU A 164       8.870  10.957   2.582  1.00 68.84           H  
ATOM   2624  N   SER A 165       8.854   7.159   6.880  1.00 62.01           N  
ATOM   2625  H   SER A 165       7.951   7.379   7.274  1.00 62.01           H  
ATOM   2626  CA  SER A 165       9.869   6.525   7.739  1.00 62.01           C  
ATOM   2627  HA  SER A 165      10.820   7.034   7.584  1.00 62.01           H  
ATOM   2628  C   SER A 165      10.134   5.042   7.445  1.00 62.01           C  
ATOM   2629  CB  SER A 165       9.497   6.673   9.218  1.00 62.01           C  
ATOM   2630  HB2 SER A 165      10.268   6.206   9.829  1.00 62.01           H  
ATOM   2631  HB3 SER A 165       8.547   6.173   9.408  1.00 62.01           H  
ATOM   2632  O   SER A 165      11.069   4.488   8.019  1.00 62.01           O  
ATOM   2633  OG  SER A 165       9.394   8.034   9.585  1.00 62.01           O  
ATOM   2634  HG  SER A 165       9.985   8.536   9.018  1.00 62.01           H  
ATOM   2635  N   GLN A 166       9.309   4.374   6.629  1.00 63.67           N  
ATOM   2636  H   GLN A 166       8.585   4.884   6.143  1.00 63.67           H  
ATOM   2637  CA  GLN A 166       9.386   2.917   6.437  1.00 63.67           C  
ATOM   2638  HA  GLN A 166      10.054   2.514   7.198  1.00 63.67           H  
ATOM   2639  C   GLN A 166      10.007   2.494   5.100  1.00 63.67           C  
ATOM   2640  CB  GLN A 166       7.998   2.296   6.666  1.00 63.67           C  
ATOM   2641  HB2 GLN A 166       7.450   2.254   5.725  1.00 63.67           H  
ATOM   2642  HB3 GLN A 166       7.435   2.913   7.366  1.00 63.67           H  
ATOM   2643  O   GLN A 166      10.320   1.318   4.916  1.00 63.67           O  
ATOM   2644  CG  GLN A 166       8.127   0.894   7.278  1.00 63.67           C  
ATOM   2645  HG2 GLN A 166       8.717   0.963   8.192  1.00 63.67           H  
ATOM   2646  HG3 GLN A 166       8.652   0.236   6.585  1.00 63.67           H  
ATOM   2647  CD  GLN A 166       6.791   0.245   7.621  1.00 63.67           C  
ATOM   2648  NE2 GLN A 166       6.795  -0.755   8.476  1.00 63.67           N  
ATOM   2649 HE21 GLN A 166       7.674  -1.098   8.836  1.00 63.67           H  
ATOM   2650 HE22 GLN A 166       5.898  -1.193   8.627  1.00 63.67           H  
ATOM   2651  OE1 GLN A 166       5.720   0.592   7.154  1.00 63.67           O  
ATOM   2652  N   GLU A 167      10.217   3.438   4.191  1.00 63.00           N  
ATOM   2653  H   GLU A 167      10.012   4.402   4.415  1.00 63.00           H  
ATOM   2654  CA  GLU A 167      10.878   3.195   2.918  1.00 63.00           C  
ATOM   2655  HA  GLU A 167      10.842   2.126   2.706  1.00 63.00           H  
ATOM   2656  C   GLU A 167      12.343   3.603   3.062  1.00 63.00           C  
ATOM   2657  CB  GLU A 167      10.086   3.899   1.808  1.00 63.00           C  
ATOM   2658  HB2 GLU A 167      10.327   4.962   1.784  1.00 63.00           H  
ATOM   2659  HB3 GLU A 167       9.033   3.798   2.069  1.00 63.00           H  
ATOM   2660  O   GLU A 167      12.655   4.675   3.580  1.00 63.00           O  
ATOM   2661  CG  GLU A 167      10.296   3.273   0.419  1.00 63.00           C  
ATOM   2662  HG2 GLU A 167      11.159   3.741  -0.055  1.00 63.00           H  
ATOM   2663  HG3 GLU A 167      10.522   2.213   0.540  1.00 63.00           H  
ATOM   2664  CD  GLU A 167       9.050   3.404  -0.482  1.00 63.00           C  
ATOM   2665  OE1 GLU A 167       8.913   2.556  -1.392  1.00 63.00           O  
ATOM   2666  OE2 GLU A 167       8.207   4.296  -0.228  1.00 63.00           O  
ATOM   2667  N   THR A 168      13.239   2.681   2.715  1.00 59.88           N  
ATOM   2668  H   THR A 168      12.893   1.864   2.232  1.00 59.88           H  
ATOM   2669  CA  THR A 168      14.694   2.851   2.720  1.00 59.88           C  
ATOM   2670  HA  THR A 168      15.086   2.674   3.722  1.00 59.88           H  
ATOM   2671  C   THR A 168      15.059   4.261   2.276  1.00 59.88           C  
ATOM   2672  CB  THR A 168      15.309   1.843   1.736  1.00 59.88           C  
ATOM   2673  HB  THR A 168      16.348   2.109   1.537  1.00 59.88           H  
ATOM   2674  O   THR A 168      14.759   4.624   1.141  1.00 59.88           O  
ATOM   2675  CG2 THR A 168      15.252   0.418   2.290  1.00 59.88           C  
ATOM   2676 HG21 THR A 168      15.713  -0.260   1.572  1.00 59.88           H  
ATOM   2677 HG22 THR A 168      14.217   0.115   2.450  1.00 59.88           H  
ATOM   2678 HG23 THR A 168      15.799   0.366   3.230  1.00 59.88           H  
ATOM   2679  OG1 THR A 168      14.578   1.831   0.531  1.00 59.88           O  
ATOM   2680  HG1 THR A 168      14.501   2.743   0.240  1.00 59.88           H  
ATOM   2681  N   GLY A 169      15.655   5.049   3.176  1.00 63.46           N  
ATOM   2682  H   GLY A 169      15.775   4.703   4.117  1.00 63.46           H  
ATOM   2683  CA  GLY A 169      16.088   6.414   2.900  1.00 63.46           C  
ATOM   2684  HA2 GLY A 169      16.506   6.864   3.801  1.00 63.46           H  
ATOM   2685  HA3 GLY A 169      15.239   7.011   2.567  1.00 63.46           H  
ATOM   2686  C   GLY A 169      17.157   6.411   1.819  1.00 63.46           C  
ATOM   2687  O   GLY A 169      18.346   6.373   2.121  1.00 63.46           O  
ATOM   2688  N   LEU A 170      16.727   6.397   0.561  1.00 69.27           N  
ATOM   2689  H   LEU A 170      15.736   6.280   0.403  1.00 69.27           H  
ATOM   2690  CA  LEU A 170      17.560   6.760  -0.567  1.00 69.27           C  
ATOM   2691  HA  LEU A 170      18.533   6.276  -0.488  1.00 69.27           H  
ATOM   2692  C   LEU A 170      17.773   8.266  -0.432  1.00 69.27           C  
ATOM   2693  CB  LEU A 170      16.886   6.335  -1.886  1.00 69.27           C  
ATOM   2694  HB2 LEU A 170      15.889   6.773  -1.922  1.00 69.27           H  
ATOM   2695  HB3 LEU A 170      17.458   6.752  -2.716  1.00 69.27           H  
ATOM   2696  O   LEU A 170      16.956   9.077  -0.862  1.00 69.27           O  
ATOM   2697  CG  LEU A 170      16.769   4.810  -2.083  1.00 69.27           C  
ATOM   2698  HG  LEU A 170      16.255   4.369  -1.228  1.00 69.27           H  
ATOM   2699  CD1 LEU A 170      15.945   4.511  -3.335  1.00 69.27           C  
ATOM   2700 HD11 LEU A 170      15.840   3.434  -3.464  1.00 69.27           H  
ATOM   2701 HD12 LEU A 170      14.953   4.950  -3.233  1.00 69.27           H  
ATOM   2702 HD13 LEU A 170      16.434   4.935  -4.213  1.00 69.27           H  
ATOM   2703  CD2 LEU A 170      18.132   4.127  -2.239  1.00 69.27           C  
ATOM   2704 HD21 LEU A 170      18.721   4.252  -1.331  1.00 69.27           H  
ATOM   2705 HD22 LEU A 170      18.671   4.565  -3.079  1.00 69.27           H  
ATOM   2706 HD23 LEU A 170      17.991   3.061  -2.418  1.00 69.27           H  
ATOM   2707  N   GLU A 171      18.827   8.628   0.292  1.00 71.35           N  
ATOM   2708  H   GLU A 171      19.393   7.906   0.714  1.00 71.35           H  
ATOM   2709  CA  GLU A 171      19.328   9.991   0.345  1.00 71.35           C  
ATOM   2710  HA  GLU A 171      18.508  10.669   0.580  1.00 71.35           H  
ATOM   2711  C   GLU A 171      19.862  10.319  -1.053  1.00 71.35           C  
ATOM   2712  CB  GLU A 171      20.379  10.091   1.466  1.00 71.35           C  
ATOM   2713  HB2 GLU A 171      21.241   9.471   1.220  1.00 71.35           H  
ATOM   2714  HB3 GLU A 171      19.925   9.700   2.376  1.00 71.35           H  
ATOM   2715  O   GLU A 171      20.885   9.789  -1.481  1.00 71.35           O  
ATOM   2716  CG  GLU A 171      20.840  11.531   1.742  1.00 71.35           C  
ATOM   2717  HG2 GLU A 171      19.954  12.158   1.844  1.00 71.35           H  
ATOM   2718  HG3 GLU A 171      21.408  11.892   0.884  1.00 71.35           H  
ATOM   2719  CD  GLU A 171      21.693  11.662   3.021  1.00 71.35           C  
ATOM   2720  OE1 GLU A 171      21.895  12.818   3.459  1.00 71.35           O  
ATOM   2721  OE2 GLU A 171      22.103  10.624   3.594  1.00 71.35           O  
ATOM   2722  N   ILE A 172      19.116  11.130  -1.807  1.00 72.14           N  
ATOM   2723  H   ILE A 172      18.228  11.448  -1.446  1.00 72.14           H  
ATOM   2724  CA  ILE A 172      19.552  11.625  -3.116  1.00 72.14           C  
ATOM   2725  HA  ILE A 172      20.034  10.811  -3.658  1.00 72.14           H  
ATOM   2726  C   ILE A 172      20.601  12.706  -2.846  1.00 72.14           C  
ATOM   2727  CB  ILE A 172      18.371  12.131  -3.979  1.00 72.14           C  
ATOM   2728  HB  ILE A 172      17.939  13.008  -3.497  1.00 72.14           H  
ATOM   2729  O   ILE A 172      20.284  13.888  -2.738  1.00 72.14           O  
ATOM   2730  CG1 ILE A 172      17.259  11.063  -4.117  1.00 72.14           C  
ATOM   2731 HG12 ILE A 172      16.971  10.705  -3.128  1.00 72.14           H  
ATOM   2732 HG13 ILE A 172      17.637  10.212  -4.683  1.00 72.14           H  
ATOM   2733  CG2 ILE A 172      18.893  12.539  -5.373  1.00 72.14           C  
ATOM   2734 HG21 ILE A 172      19.676  13.293  -5.290  1.00 72.14           H  
ATOM   2735 HG22 ILE A 172      19.300  11.674  -5.897  1.00 72.14           H  
ATOM   2736 HG23 ILE A 172      18.094  12.975  -5.973  1.00 72.14           H  
ATOM   2737  CD1 ILE A 172      15.978  11.585  -4.782  1.00 72.14           C  
ATOM   2738 HD11 ILE A 172      16.159  11.820  -5.831  1.00 72.14           H  
ATOM   2739 HD12 ILE A 172      15.625  12.476  -4.262  1.00 72.14           H  
ATOM   2740 HD13 ILE A 172      15.209  10.815  -4.729  1.00 72.14           H  
ATOM   2741  N   SER A 173      21.846  12.278  -2.651  1.00 79.60           N  
ATOM   2742  H   SER A 173      21.996  11.283  -2.562  1.00 79.60           H  
ATOM   2743  CA  SER A 173      23.006  13.162  -2.492  1.00 79.60           C  
ATOM   2744  HA  SER A 173      22.666  14.148  -2.173  1.00 79.60           H  
ATOM   2745  C   SER A 173      23.786  13.361  -3.792  1.00 79.60           C  
ATOM   2746  CB  SER A 173      23.927  12.613  -1.400  1.00 79.60           C  
ATOM   2747  HB2 SER A 173      23.364  12.507  -0.473  1.00 79.60           H  
ATOM   2748  HB3 SER A 173      24.745  13.314  -1.231  1.00 79.60           H  
ATOM   2749  O   SER A 173      24.773  14.090  -3.807  1.00 79.60           O  
ATOM   2750  OG  SER A 173      24.458  11.353  -1.770  1.00 79.60           O  
ATOM   2751  HG  SER A 173      24.946  11.457  -2.590  1.00 79.60           H  
ATOM   2752  N   GLU A 174      23.403  12.662  -4.857  1.00 81.35           N  
ATOM   2753  H   GLU A 174      22.553  12.118  -4.804  1.00 81.35           H  
ATOM   2754  CA  GLU A 174      24.085  12.703  -6.145  1.00 81.35           C  
ATOM   2755  HA  GLU A 174      25.157  12.793  -5.968  1.00 81.35           H  
ATOM   2756  C   GLU A 174      23.642  13.931  -6.950  1.00 81.35           C  
ATOM   2757  CB  GLU A 174      23.854  11.366  -6.861  1.00 81.35           C  
ATOM   2758  HB2 GLU A 174      22.796  11.259  -7.101  1.00 81.35           H  
ATOM   2759  HB3 GLU A 174      24.130  10.574  -6.164  1.00 81.35           H  
ATOM   2760  O   GLU A 174      22.451  14.223  -7.073  1.00 81.35           O  
ATOM   2761  CG  GLU A 174      24.693  11.199  -8.136  1.00 81.35           C  
ATOM   2762  HG2 GLU A 174      24.277  11.831  -8.921  1.00 81.35           H  
ATOM   2763  HG3 GLU A 174      25.708  11.535  -7.926  1.00 81.35           H  
ATOM   2764  CD  GLU A 174      24.735   9.734  -8.612  1.00 81.35           C  
ATOM   2765  OE1 GLU A 174      25.726   9.375  -9.287  1.00 81.35           O  
ATOM   2766  OE2 GLU A 174      23.834   8.952  -8.224  1.00 81.35           O  
ATOM   2767  N   GLU A 175      24.619  14.676  -7.467  1.00 84.08           N  
ATOM   2768  H   GLU A 175      25.571  14.352  -7.375  1.00 84.08           H  
ATOM   2769  CA  GLU A 175      24.395  15.758  -8.421  1.00 84.08           C  
ATOM   2770  HA  GLU A 175      23.600  16.404  -8.051  1.00 84.08           H  
ATOM   2771  C   GLU A 175      23.955  15.142  -9.751  1.00 84.08           C  
ATOM   2772  CB  GLU A 175      25.686  16.589  -8.540  1.00 84.08           C  
ATOM   2773  HB2 GLU A 175      26.499  15.944  -8.872  1.00 84.08           H  
ATOM   2774  HB3 GLU A 175      25.931  16.960  -7.545  1.00 84.08           H  
ATOM   2775  O   GLU A 175      24.687  14.360 -10.352  1.00 84.08           O  
ATOM   2776  CG  GLU A 175      25.576  17.792  -9.492  1.00 84.08           C  
ATOM   2777  HG2 GLU A 175      25.461  17.430 -10.514  1.00 84.08           H  
ATOM   2778  HG3 GLU A 175      24.678  18.352  -9.229  1.00 84.08           H  
ATOM   2779  CD  GLU A 175      26.797  18.732  -9.413  1.00 84.08           C  
ATOM   2780  OE1 GLU A 175      26.655  19.903  -9.837  1.00 84.08           O  
ATOM   2781  OE2 GLU A 175      27.855  18.319  -8.880  1.00 84.08           O  
ATOM   2782  N   ILE A 176      22.739  15.464 -10.191  1.00 83.63           N  
ATOM   2783  H   ILE A 176      22.173  16.094  -9.641  1.00 83.63           H  
ATOM   2784  CA  ILE A 176      22.205  14.969 -11.461  1.00 83.63           C  
ATOM   2785  HA  ILE A 176      22.469  13.917 -11.568  1.00 83.63           H  
ATOM   2786  C   ILE A 176      22.876  15.753 -12.585  1.00 83.63           C  
ATOM   2787  CB  ILE A 176      20.667  15.089 -11.510  1.00 83.63           C  
ATOM   2788  HB  ILE A 176      20.398  16.140 -11.400  1.00 83.63           H  
ATOM   2789  O   ILE A 176      22.708  16.973 -12.673  1.00 83.63           O  
ATOM   2790  CG1 ILE A 176      20.019  14.292 -10.353  1.00 83.63           C  
ATOM   2791 HG12 ILE A 176      20.213  13.228 -10.493  1.00 83.63           H  
ATOM   2792 HG13 ILE A 176      20.469  14.589  -9.406  1.00 83.63           H  
ATOM   2793  CG2 ILE A 176      20.145  14.594 -12.872  1.00 83.63           C  
ATOM   2794 HG21 ILE A 176      20.569  15.187 -13.683  1.00 83.63           H  
ATOM   2795 HG22 ILE A 176      20.422  13.551 -13.025  1.00 83.63           H  
ATOM   2796 HG23 ILE A 176      19.061  14.691 -12.926  1.00 83.63           H  
ATOM   2797  CD1 ILE A 176      18.508  14.512 -10.212  1.00 83.63           C  
ATOM   2798 HD11 ILE A 176      18.292  15.579 -10.146  1.00 83.63           H  
ATOM   2799 HD12 ILE A 176      17.976  14.081 -11.061  1.00 83.63           H  
ATOM   2800 HD13 ILE A 176      18.159  14.022  -9.303  1.00 83.63           H  
ATOM   2801  N   ASN A 177      23.616  15.056 -13.445  1.00 84.16           N  
ATOM   2802  H   ASN A 177      23.715  14.057 -13.328  1.00 84.16           H  
ATOM   2803  CA  ASN A 177      24.275  15.684 -14.576  1.00 84.16           C  
ATOM   2804  HA  ASN A 177      24.738  16.602 -14.215  1.00 84.16           H  
ATOM   2805  C   ASN A 177      23.258  16.070 -15.668  1.00 84.16           C  
ATOM   2806  CB  ASN A 177      25.384  14.755 -15.089  1.00 84.16           C  
ATOM   2807  HB2 ASN A 177      25.999  14.409 -14.258  1.00 84.16           H  
ATOM   2808  HB3 ASN A 177      24.937  13.887 -15.575  1.00 84.16           H  
ATOM   2809  O   ASN A 177      22.304  15.336 -15.937  1.00 84.16           O  
ATOM   2810  CG  ASN A 177      26.276  15.476 -16.069  1.00 84.16           C  
ATOM   2811  ND2 ASN A 177      26.931  14.770 -16.950  1.00 84.16           N  
ATOM   2812 HD21 ASN A 177      27.253  15.349 -17.713  1.00 84.16           H  
ATOM   2813 HD22 ASN A 177      26.736  13.783 -17.037  1.00 84.16           H  
ATOM   2814  OD1 ASN A 177      26.359  16.693 -16.074  1.00 84.16           O  
ATOM   2815  N   GLU A 178      23.457  17.212 -16.337  1.00 83.98           N  
ATOM   2816  H   GLU A 178      24.313  17.721 -16.173  1.00 83.98           H  
ATOM   2817  CA  GLU A 178      22.541  17.651 -17.399  1.00 83.98           C  
ATOM   2818  HA  GLU A 178      21.527  17.579 -17.006  1.00 83.98           H  
ATOM   2819  C   GLU A 178      22.577  16.727 -18.627  1.00 83.98           C  
ATOM   2820  CB  GLU A 178      22.766  19.126 -17.786  1.00 83.98           C  
ATOM   2821  HB2 GLU A 178      22.013  19.387 -18.530  1.00 83.98           H  
ATOM   2822  HB3 GLU A 178      22.600  19.753 -16.911  1.00 83.98           H  
ATOM   2823  O   GLU A 178      21.589  16.644 -19.354  1.00 83.98           O  
ATOM   2824  CG  GLU A 178      24.154  19.435 -18.368  1.00 83.98           C  
ATOM   2825  HG2 GLU A 178      24.429  18.610 -19.026  1.00 83.98           H  
ATOM   2826  HG3 GLU A 178      24.884  19.493 -17.560  1.00 83.98           H  
ATOM   2827  CD  GLU A 178      24.167  20.736 -19.189  1.00 83.98           C  
ATOM   2828  OE1 GLU A 178      24.609  20.698 -20.366  1.00 83.98           O  
ATOM   2829  OE2 GLU A 178      23.625  21.757 -18.710  1.00 83.98           O  
ATOM   2830  N   GLU A 179      23.676  15.999 -18.852  1.00 82.47           N  
ATOM   2831  H   GLU A 179      24.478  16.151 -18.257  1.00 82.47           H  
ATOM   2832  CA  GLU A 179      23.763  14.977 -19.901  1.00 82.47           C  
ATOM   2833  HA  GLU A 179      23.456  15.417 -20.850  1.00 82.47           H  
ATOM   2834  C   GLU A 179      22.818  13.796 -19.657  1.00 82.47           C  
ATOM   2835  CB  GLU A 179      25.197  14.454 -20.058  1.00 82.47           C  
ATOM   2836  HB2 GLU A 179      25.160  13.538 -20.648  1.00 82.47           H  
ATOM   2837  HB3 GLU A 179      25.603  14.191 -19.082  1.00 82.47           H  
ATOM   2838  O   GLU A 179      22.195  13.324 -20.607  1.00 82.47           O  
ATOM   2839  CG  GLU A 179      26.142  15.407 -20.795  1.00 82.47           C  
ATOM   2840  HG2 GLU A 179      27.097  14.903 -20.938  1.00 82.47           H  
ATOM   2841  HG3 GLU A 179      25.729  15.603 -21.785  1.00 82.47           H  
ATOM   2842  CD  GLU A 179      26.380  16.720 -20.061  1.00 82.47           C  
ATOM   2843  OE1 GLU A 179      25.983  17.749 -20.658  1.00 82.47           O  
ATOM   2844  OE2 GLU A 179      26.973  16.665 -18.966  1.00 82.47           O  
ATOM   2845  N   ASP A 180      22.651  13.378 -18.403  1.00 84.01           N  
ATOM   2846  H   ASP A 180      23.196  13.808 -17.670  1.00 84.01           H  
ATOM   2847  CA  ASP A 180      21.843  12.207 -18.033  1.00 84.01           C  
ATOM   2848  HA  ASP A 180      22.096  11.372 -18.687  1.00 84.01           H  
ATOM   2849  C   ASP A 180      20.340  12.498 -18.186  1.00 84.01           C  
ATOM   2850  CB  ASP A 180      22.162  11.799 -16.584  1.00 84.01           C  
ATOM   2851  HB2 ASP A 180      21.593  10.901 -16.346  1.00 84.01           H  
ATOM   2852  HB3 ASP A 180      21.820  12.592 -15.918  1.00 84.01           H  
ATOM   2853  O   ASP A 180      19.518  11.621 -18.445  1.00 84.01           O  
ATOM   2854  CG  ASP A 180      23.645  11.521 -16.292  1.00 84.01           C  
ATOM   2855  OD1 ASP A 180      24.450  11.361 -17.240  1.00 84.01           O  
ATOM   2856  OD2 ASP A 180      23.992  11.543 -15.092  1.00 84.01           O  
ATOM   2857  N   LEU A 181      19.958  13.773 -18.085  1.00 83.24           N  
ATOM   2858  H   LEU A 181      20.670  14.448 -17.844  1.00 83.24           H  
ATOM   2859  CA  LEU A 181      18.587  14.214 -18.336  1.00 83.24           C  
ATOM   2860  HA  LEU A 181      17.898  13.487 -17.906  1.00 83.24           H  
ATOM   2861  C   LEU A 181      18.258  14.285 -19.831  1.00 83.24           C  
ATOM   2862  CB  LEU A 181      18.370  15.579 -17.667  1.00 83.24           C  
ATOM   2863  HB2 LEU A 181      17.391  15.959 -17.958  1.00 83.24           H  
ATOM   2864  HB3 LEU A 181      19.123  16.271 -18.043  1.00 83.24           H  
ATOM   2865  O   LEU A 181      17.090  14.150 -20.200  1.00 83.24           O  
ATOM   2866  CG  LEU A 181      18.447  15.542 -16.131  1.00 83.24           C  
ATOM   2867  HG  LEU A 181      19.407  15.133 -15.814  1.00 83.24           H  
ATOM   2868  CD1 LEU A 181      18.331  16.969 -15.592  1.00 83.24           C  
ATOM   2869 HD11 LEU A 181      17.374  17.405 -15.878  1.00 83.24           H  
ATOM   2870 HD12 LEU A 181      19.146  17.572 -15.993  1.00 83.24           H  
ATOM   2871 HD13 LEU A 181      18.422  16.955 -14.506  1.00 83.24           H  
ATOM   2872  CD2 LEU A 181      17.316  14.707 -15.522  1.00 83.24           C  
ATOM   2873 HD21 LEU A 181      17.476  13.653 -15.753  1.00 83.24           H  
ATOM   2874 HD22 LEU A 181      16.353  15.025 -15.921  1.00 83.24           H  
ATOM   2875 HD23 LEU A 181      17.315  14.816 -14.437  1.00 83.24           H  
ATOM   2876  N   LYS A 182      19.262  14.499 -20.696  1.00 78.28           N  
ATOM   2877  H   LYS A 182      20.202  14.524 -20.328  1.00 78.28           H  
ATOM   2878  CA  LYS A 182      19.053  14.631 -22.147  1.00 78.28           C  
ATOM   2879  HA  LYS A 182      18.271  15.371 -22.318  1.00 78.28           H  
ATOM   2880  C   LYS A 182      18.501  13.325 -22.722  1.00 78.28           C  
ATOM   2881  CB  LYS A 182      20.345  15.112 -22.848  1.00 78.28           C  
ATOM   2882  HB2 LYS A 182      21.181  14.487 -22.534  1.00 78.28           H  
ATOM   2883  HB3 LYS A 182      20.236  14.995 -23.927  1.00 78.28           H  
ATOM   2884  O   LYS A 182      17.535  13.374 -23.473  1.00 78.28           O  
ATOM   2885  CG  LYS A 182      20.656  16.596 -22.564  1.00 78.28           C  
ATOM   2886  HG2 LYS A 182      19.941  17.216 -23.104  1.00 78.28           H  
ATOM   2887  HG3 LYS A 182      20.498  16.782 -21.502  1.00 78.28           H  
ATOM   2888  CD  LYS A 182      22.090  17.037 -22.942  1.00 78.28           C  
ATOM   2889  HD2 LYS A 182      22.793  16.263 -22.635  1.00 78.28           H  
ATOM   2890  HD3 LYS A 182      22.166  17.164 -24.022  1.00 78.28           H  
ATOM   2891  CE  LYS A 182      22.436  18.355 -22.214  1.00 78.28           C  
ATOM   2892  HE2 LYS A 182      21.859  19.168 -22.654  1.00 78.28           H  
ATOM   2893  HE3 LYS A 182      22.102  18.251 -21.181  1.00 78.28           H  
ATOM   2894  NZ  LYS A 182      23.887  18.711 -22.181  1.00 78.28           N  
ATOM   2895  HZ1 LYS A 182      24.445  18.077 -21.627  1.00 78.28           H  
ATOM   2896  HZ2 LYS A 182      24.056  19.546 -21.638  1.00 78.28           H  
ATOM   2897  HZ3 LYS A 182      24.326  18.816 -23.085  1.00 78.28           H  
ATOM   2898  N   GLU A 183      19.022  12.170 -22.309  1.00 73.36           N  
ATOM   2899  H   GLU A 183      19.779  12.192 -21.641  1.00 73.36           H  
ATOM   2900  CA  GLU A 183      18.549  10.854 -22.774  1.00 73.36           C  
ATOM   2901  HA  GLU A 183      18.500  10.874 -23.863  1.00 73.36           H  
ATOM   2902  C   GLU A 183      17.127  10.491 -22.316  1.00 73.36           C  
ATOM   2903  CB  GLU A 183      19.564   9.759 -22.413  1.00 73.36           C  
ATOM   2904  HB2 GLU A 183      19.174   8.797 -22.746  1.00 73.36           H  
ATOM   2905  HB3 GLU A 183      20.479   9.960 -22.970  1.00 73.36           H  
ATOM   2906  O   GLU A 183      16.452   9.728 -23.000  1.00 73.36           O  
ATOM   2907  CG  GLU A 183      19.902   9.672 -20.916  1.00 73.36           C  
ATOM   2908  HG2 GLU A 183      20.365  10.613 -20.619  1.00 73.36           H  
ATOM   2909  HG3 GLU A 183      18.979   9.536 -20.353  1.00 73.36           H  
ATOM   2910  CD  GLU A 183      20.884   8.531 -20.604  1.00 73.36           C  
ATOM   2911  OE1 GLU A 183      20.752   7.923 -19.518  1.00 73.36           O  
ATOM   2912  OE2 GLU A 183      21.745   8.244 -21.470  1.00 73.36           O  
ATOM   2913  N   CYS A 184      16.623  11.092 -21.234  1.00 71.70           N  
ATOM   2914  H   CYS A 184      17.222  11.712 -20.708  1.00 71.70           H  
ATOM   2915  CA  CYS A 184      15.253  10.870 -20.754  1.00 71.70           C  
ATOM   2916  HA  CYS A 184      15.004   9.814 -20.857  1.00 71.70           H  
ATOM   2917  C   CYS A 184      14.187  11.656 -21.540  1.00 71.70           C  
ATOM   2918  CB  CYS A 184      15.187  11.254 -19.270  1.00 71.70           C  
ATOM   2919  HB2 CYS A 184      14.148  11.200 -18.946  1.00 71.70           H  
ATOM   2920  HB3 CYS A 184      15.542  12.276 -19.138  1.00 71.70           H  
ATOM   2921  O   CYS A 184      12.996  11.390 -21.393  1.00 71.70           O  
ATOM   2922  SG  CYS A 184      16.166  10.125 -18.236  1.00 71.70           S  
ATOM   2923  HG  CYS A 184      17.384  10.375 -18.724  1.00 71.70           H  
ATOM   2924  N   LEU A 185      14.594  12.663 -22.321  1.00 65.84           N  
ATOM   2925  H   LEU A 185      15.587  12.831 -22.390  1.00 65.84           H  
ATOM   2926  CA  LEU A 185      13.689  13.532 -23.086  1.00 65.84           C  
ATOM   2927  HA  LEU A 185      12.664  13.354 -22.763  1.00 65.84           H  
ATOM   2928  C   LEU A 185      13.680  13.215 -24.588  1.00 65.84           C  
ATOM   2929  CB  LEU A 185      14.038  15.005 -22.807  1.00 65.84           C  
ATOM   2930  HB2 LEU A 185      13.424  15.636 -23.450  1.00 65.84           H  
ATOM   2931  HB3 LEU A 185      15.081  15.166 -23.080  1.00 65.84           H  
ATOM   2932  O   LEU A 185      12.909  13.823 -25.330  1.00 65.84           O  
ATOM   2933  CG  LEU A 185      13.827  15.448 -21.347  1.00 65.84           C  
ATOM   2934  HG  LEU A 185      14.428  14.829 -20.680  1.00 65.84           H  
ATOM   2935  CD1 LEU A 185      14.280  16.902 -21.188  1.00 65.84           C  
ATOM   2936 HD11 LEU A 185      13.692  17.553 -21.834  1.00 65.84           H  
ATOM   2937 HD12 LEU A 185      15.334  16.976 -21.455  1.00 65.84           H  
ATOM   2938 HD13 LEU A 185      14.166  17.207 -20.148  1.00 65.84           H  
ATOM   2939  CD2 LEU A 185      12.361  15.363 -20.910  1.00 65.84           C  
ATOM   2940 HD21 LEU A 185      12.253  15.767 -19.904  1.00 65.84           H  
ATOM   2941 HD22 LEU A 185      11.729  15.916 -21.605  1.00 65.84           H  
ATOM   2942 HD23 LEU A 185      12.048  14.319 -20.890  1.00 65.84           H  
ATOM   2943  N   PHE A 186      14.501  12.263 -25.035  1.00 62.34           N  
ATOM   2944  H   PHE A 186      15.077  11.775 -24.364  1.00 62.34           H  
ATOM   2945  CA  PHE A 186      14.476  11.747 -26.401  1.00 62.34           C  
ATOM   2946  HA  PHE A 186      13.996  12.478 -27.051  1.00 62.34           H  
ATOM   2947  C   PHE A 186      13.607  10.486 -26.480  1.00 62.34           C  
ATOM   2948  CB  PHE A 186      15.905  11.543 -26.928  1.00 62.34           C  
ATOM   2949  HB2 PHE A 186      15.847  11.064 -27.906  1.00 62.34           H  
ATOM   2950  HB3 PHE A 186      16.431  10.859 -26.261  1.00 62.34           H  
ATOM   2951  O   PHE A 186      14.104   9.400 -26.754  1.00 62.34           O  
ATOM   2952  CG  PHE A 186      16.705  12.822 -27.090  1.00 62.34           C  
ATOM   2953  CD1 PHE A 186      16.327  13.789 -28.040  1.00 62.34           C  
ATOM   2954  HD1 PHE A 186      15.457  13.620 -28.657  1.00 62.34           H  
ATOM   2955  CD2 PHE A 186      17.848  13.039 -26.307  1.00 62.34           C  
ATOM   2956  HD2 PHE A 186      18.164  12.282 -25.605  1.00 62.34           H  
ATOM   2957  CE1 PHE A 186      17.066  14.979 -28.174  1.00 62.34           C  
ATOM   2958  HE1 PHE A 186      16.759  15.721 -28.896  1.00 62.34           H  
ATOM   2959  CE2 PHE A 186      18.578  14.233 -26.427  1.00 62.34           C  
ATOM   2960  HE2 PHE A 186      19.457  14.382 -25.817  1.00 62.34           H  
ATOM   2961  CZ  PHE A 186      18.184  15.210 -27.354  1.00 62.34           C  
ATOM   2962  HZ  PHE A 186      18.747  16.127 -27.447  1.00 62.34           H  
ATOM   2963  N   ASP A 187      12.305  10.656 -26.254  1.00 64.85           N  
ATOM   2964  H   ASP A 187      11.977  11.579 -26.009  1.00 64.85           H  
ATOM   2965  CA  ASP A 187      11.285   9.661 -26.595  1.00 64.85           C  
ATOM   2966  HA  ASP A 187      11.767   8.711 -26.826  1.00 64.85           H  
ATOM   2967  C   ASP A 187      10.559  10.120 -27.875  1.00 64.85           C  
ATOM   2968  CB  ASP A 187      10.314   9.424 -25.413  1.00 64.85           C  
ATOM   2969  HB2 ASP A 187      10.313  10.297 -24.761  1.00 64.85           H  
ATOM   2970  HB3 ASP A 187       9.305   9.331 -25.817  1.00 64.85           H  
ATOM   2971  O   ASP A 187       9.920  11.173 -27.914  1.00 64.85           O  
ATOM   2972  CG  ASP A 187      10.570   8.156 -24.573  1.00 64.85           C  
ATOM   2973  OD1 ASP A 187      11.338   7.269 -25.007  1.00 64.85           O  
ATOM   2974  OD2 ASP A 187       9.931   8.054 -23.497  1.00 64.85           O  
ATOM   2975  N   ASP A 188      10.690   9.311 -28.927  1.00 60.17           N  
ATOM   2976  H   ASP A 188      11.244   8.483 -28.761  1.00 60.17           H  
ATOM   2977  CA  ASP A 188       9.762   9.171 -30.056  1.00 60.17           C  
ATOM   2978  HA  ASP A 188      10.292   8.567 -30.794  1.00 60.17           H  
ATOM   2979  C   ASP A 188       9.346  10.431 -30.847  1.00 60.17           C  
ATOM   2980  CB  ASP A 188       8.565   8.314 -29.605  1.00 60.17           C  
ATOM   2981  HB2 ASP A 188       8.049   8.819 -28.788  1.00 60.17           H  
ATOM   2982  HB3 ASP A 188       7.866   8.218 -30.436  1.00 60.17           H  
ATOM   2983  O   ASP A 188       8.159  10.675 -31.085  1.00 60.17           O  
ATOM   2984  CG  ASP A 188       8.943   6.892 -29.173  1.00 60.17           C  
ATOM   2985  OD1 ASP A 188      10.054   6.433 -29.530  1.00 60.17           O  
ATOM   2986  OD2 ASP A 188       8.064   6.234 -28.568  1.00 60.17           O  
ATOM   2987  N   MET A 189      10.314  11.183 -31.381  1.00 60.88           N  
ATOM   2988  H   MET A 189      11.270  10.966 -31.135  1.00 60.88           H  
ATOM   2989  CA  MET A 189      10.078  11.977 -32.596  1.00 60.88           C  
ATOM   2990  HA  MET A 189       9.059  11.814 -32.947  1.00 60.88           H  
ATOM   2991  C   MET A 189      11.002  11.506 -33.720  1.00 60.88           C  
ATOM   2992  CB  MET A 189      10.209  13.483 -32.350  1.00 60.88           C  
ATOM   2993  HB2 MET A 189      11.201  13.692 -31.949  1.00 60.88           H  
ATOM   2994  HB3 MET A 189      10.108  13.988 -33.311  1.00 60.88           H  
ATOM   2995  O   MET A 189      12.207  11.744 -33.687  1.00 60.88           O  
ATOM   2996  CG  MET A 189       9.139  14.035 -31.398  1.00 60.88           C  
ATOM   2997  HG2 MET A 189       8.176  13.597 -31.659  1.00 60.88           H  
ATOM   2998  HG3 MET A 189       9.384  13.713 -30.386  1.00 60.88           H  
ATOM   2999  SD  MET A 189       8.956  15.850 -31.412  1.00 60.88           S  
ATOM   3000  CE  MET A 189      10.696  16.361 -31.451  1.00 60.88           C  
ATOM   3001  HE1 MET A 189      11.233  15.887 -30.629  1.00 60.88           H  
ATOM   3002  HE2 MET A 189      10.759  17.444 -31.347  1.00 60.88           H  
ATOM   3003  HE3 MET A 189      11.149  16.066 -32.398  1.00 60.88           H  
ATOM   3004  N   GLU A 190      10.401  10.808 -34.682  1.00 42.45           N  
ATOM   3005  H   GLU A 190       9.410  10.651 -34.571  1.00 42.45           H  
ATOM   3006  CA  GLU A 190      10.928  10.553 -36.030  1.00 42.45           C  
ATOM   3007  HA  GLU A 190      11.805   9.910 -35.966  1.00 42.45           H  
ATOM   3008  C   GLU A 190      11.387  11.839 -36.742  1.00 42.45           C  
ATOM   3009  CB  GLU A 190       9.805   9.822 -36.796  1.00 42.45           C  
ATOM   3010  HB2 GLU A 190       9.512   8.953 -36.207  1.00 42.45           H  
ATOM   3011  HB3 GLU A 190       8.942  10.484 -36.869  1.00 42.45           H  
ATOM   3012  O   GLU A 190      10.722  12.892 -36.573  1.00 42.45           O  
ATOM   3013  CG  GLU A 190      10.166   9.328 -38.208  1.00 42.45           C  
ATOM   3014  HG2 GLU A 190      11.086   8.747 -38.143  1.00 42.45           H  
ATOM   3015  HG3 GLU A 190      10.353  10.187 -38.851  1.00 42.45           H  
ATOM   3016  CD  GLU A 190       9.065   8.451 -38.855  1.00 42.45           C  
ATOM   3017  OE1 GLU A 190       9.373   7.789 -39.879  1.00 42.45           O  
ATOM   3018  OE2 GLU A 190       7.907   8.428 -38.368  1.00 42.45           O  
ATOM   3019  OXT GLU A 190      12.406  11.735 -37.462  1.00 42.45           O  
TER    3020      GLU A 190                                                       
END   
