# Supplementary material for: Investigating Intrinsically Disordered Proteins With Brownian Dynamics
Source: Front Mol Biosci. 2022 Jun 8;9:898838. doi: 10.3389/fmolb.2022.898838 (PMC9213797; doi:10.3389/fmolb.2022.898838)
Supplement: Supplementary file 1 [file Presentation1.zip › Browndye_IDP_paper/starting_structures/glu_lys_sv10.pdb]

ATOM      1  N   GLU A   1     -39.402   5.198 -10.776  1.00 71.49           N  
ATOM      2  H   GLU A   1     -39.336   6.088 -10.303  1.00 71.49           H  
ATOM      3  H2  GLU A   1     -40.309   4.794 -10.592  1.00 71.49           H  
ATOM      4  H3  GLU A   1     -39.336   5.321 -11.777  1.00 71.49           H  
ATOM      5  CA  GLU A   1     -38.362   4.255 -10.298  1.00 71.49           C  
ATOM      6  HA  GLU A   1     -38.484   4.100  -9.226  1.00 71.49           H  
ATOM      7  C   GLU A   1     -36.924   4.716 -10.473  1.00 71.49           C  
ATOM      8  CB  GLU A   1     -38.507   2.903 -10.952  1.00 71.49           C  
ATOM      9  HB2 GLU A   1     -37.555   2.375 -10.892  1.00 71.49           H  
ATOM     10  HB3 GLU A   1     -38.772   3.035 -12.001  1.00 71.49           H  
ATOM     11  O   GLU A   1     -36.230   4.737  -9.472  1.00 71.49           O  
ATOM     12  CG  GLU A   1     -39.555   2.085 -10.212  1.00 71.49           C  
ATOM     13  HG2 GLU A   1     -39.327   2.067  -9.146  1.00 71.49           H  
ATOM     14  HG3 GLU A   1     -40.542   2.522 -10.361  1.00 71.49           H  
ATOM     15  CD  GLU A   1     -39.478   0.692 -10.807  1.00 71.49           C  
ATOM     16  OE1 GLU A   1     -38.959  -0.194 -10.102  1.00 71.49           O  
ATOM     17  OE2 GLU A   1     -39.754   0.626 -12.020  1.00 71.49           O  
ATOM     18  N   LYS A   2     -36.447   5.088 -11.674  1.00 72.34           N  
ATOM     19  H   LYS A   2     -36.999   4.921 -12.504  1.00 72.34           H  
ATOM     20  CA  LYS A   2     -35.039   5.502 -11.868  1.00 72.34           C  
ATOM     21  HA  LYS A   2     -34.391   4.644 -11.692  1.00 72.34           H  
ATOM     22  C   LYS A   2     -34.567   6.561 -10.863  1.00 72.34           C  
ATOM     23  CB  LYS A   2     -34.794   6.000 -13.304  1.00 72.34           C  
ATOM     24  HB2 LYS A   2     -35.519   6.775 -13.551  1.00 72.34           H  
ATOM     25  HB3 LYS A   2     -33.799   6.444 -13.348  1.00 72.34           H  
ATOM     26  O   LYS A   2     -33.444   6.454 -10.420  1.00 72.34           O  
ATOM     27  CG  LYS A   2     -34.855   4.881 -14.358  1.00 72.34           C  
ATOM     28  HG2 LYS A   2     -35.852   4.441 -14.365  1.00 72.34           H  
ATOM     29  HG3 LYS A   2     -34.130   4.107 -14.104  1.00 72.34           H  
ATOM     30  CD  LYS A   2     -34.536   5.433 -15.759  1.00 72.34           C  
ATOM     31  HD2 LYS A   2     -33.532   5.857 -15.756  1.00 72.34           H  
ATOM     32  HD3 LYS A   2     -35.249   6.220 -16.003  1.00 72.34           H  
ATOM     33  CE  LYS A   2     -34.618   4.322 -16.818  1.00 72.34           C  
ATOM     34  HE2 LYS A   2     -33.890   3.550 -16.568  1.00 72.34           H  
ATOM     35  HE3 LYS A   2     -35.607   3.867 -16.777  1.00 72.34           H  
ATOM     36  NZ  LYS A   2     -34.356   4.827 -18.194  1.00 72.34           N  
ATOM     37  HZ1 LYS A   2     -33.439   5.244 -18.264  1.00 72.34           H  
ATOM     38  HZ2 LYS A   2     -34.397   4.070 -18.862  1.00 72.34           H  
ATOM     39  HZ3 LYS A   2     -35.040   5.515 -18.476  1.00 72.34           H  
ATOM     40  N   LYS A   3     -35.441   7.496 -10.456  1.00 72.58           N  
ATOM     41  H   LYS A   3     -36.316   7.550 -10.958  1.00 72.58           H  
ATOM     42  CA  LYS A   3     -35.201   8.498  -9.394  1.00 72.58           C  
ATOM     43  HA  LYS A   3     -34.300   9.058  -9.645  1.00 72.58           H  
ATOM     44  C   LYS A   3     -35.021   7.931  -7.964  1.00 72.58           C  
ATOM     45  CB  LYS A   3     -36.268   9.594  -9.414  1.00 72.58           C  
ATOM     46  HB2 LYS A   3     -36.156  10.195  -8.512  1.00 72.58           H  
ATOM     47  HB3 LYS A   3     -37.268   9.161  -9.423  1.00 72.58           H  
ATOM     48  O   LYS A   3     -34.420   8.567  -7.118  1.00 72.58           O  
ATOM     49  CG  LYS A   3     -36.057  10.509 -10.632  1.00 72.58           C  
ATOM     50  HG2 LYS A   3     -36.353   9.984 -11.540  1.00 72.58           H  
ATOM     51  HG3 LYS A   3     -35.003  10.774 -10.710  1.00 72.58           H  
ATOM     52  CD  LYS A   3     -36.856  11.806 -10.502  1.00 72.58           C  
ATOM     53  HD2 LYS A   3     -36.566  12.304  -9.576  1.00 72.58           H  
ATOM     54  HD3 LYS A   3     -37.925  11.594 -10.486  1.00 72.58           H  
ATOM     55  CE  LYS A   3     -36.509  12.715 -11.685  1.00 72.58           C  
ATOM     56  HE2 LYS A   3     -35.423  12.791 -11.740  1.00 72.58           H  
ATOM     57  HE3 LYS A   3     -36.861  12.266 -12.613  1.00 72.58           H  
ATOM     58  NZ  LYS A   3     -37.066  14.077 -11.515  1.00 72.58           N  
ATOM     59  HZ1 LYS A   3     -36.655  14.497 -10.694  1.00 72.58           H  
ATOM     60  HZ2 LYS A   3     -36.779  14.662 -12.287  1.00 72.58           H  
ATOM     61  HZ3 LYS A   3     -38.073  14.084 -11.437  1.00 72.58           H  
ATOM     62  N   LYS A   4     -35.571   6.746  -7.686  1.00 75.43           N  
ATOM     63  H   LYS A   4     -35.961   6.238  -8.467  1.00 75.43           H  
ATOM     64  CA  LYS A   4     -35.514   6.028  -6.393  1.00 75.43           C  
ATOM     65  HA  LYS A   4     -35.268   6.714  -5.582  1.00 75.43           H  
ATOM     66  C   LYS A   4     -34.461   4.926  -6.326  1.00 75.43           C  
ATOM     67  CB  LYS A   4     -36.841   5.324  -6.092  1.00 75.43           C  
ATOM     68  HB2 LYS A   4     -37.188   4.803  -6.985  1.00 75.43           H  
ATOM     69  HB3 LYS A   4     -36.657   4.561  -5.336  1.00 75.43           H  
ATOM     70  O   LYS A   4     -34.190   4.500  -5.223  1.00 75.43           O  
ATOM     71  CG  LYS A   4     -37.955   6.211  -5.546  1.00 75.43           C  
ATOM     72  HG2 LYS A   4     -37.589   6.784  -4.694  1.00 75.43           H  
ATOM     73  HG3 LYS A   4     -38.313   6.887  -6.322  1.00 75.43           H  
ATOM     74  CD  LYS A   4     -39.076   5.264  -5.091  1.00 75.43           C  
ATOM     75  HD2 LYS A   4     -39.407   4.660  -5.935  1.00 75.43           H  
ATOM     76  HD3 LYS A   4     -38.680   4.599  -4.324  1.00 75.43           H  
ATOM     77  CE  LYS A   4     -40.270   6.017  -4.506  1.00 75.43           C  
ATOM     78  HE2 LYS A   4     -40.700   6.664  -5.270  1.00 75.43           H  
ATOM     79  HE3 LYS A   4     -39.910   6.648  -3.693  1.00 75.43           H  
ATOM     80  NZ  LYS A   4     -41.289   5.066  -3.990  1.00 75.43           N  
ATOM     81  HZ1 LYS A   4     -41.639   4.457  -4.716  1.00 75.43           H  
ATOM     82  HZ2 LYS A   4     -40.888   4.484  -3.269  1.00 75.43           H  
ATOM     83  HZ3 LYS A   4     -42.068   5.559  -3.577  1.00 75.43           H  
ATOM     84  N   LYS A   5     -33.994   4.466  -7.499  1.00 74.58           N  
ATOM     85  H   LYS A   5     -34.495   4.784  -8.316  1.00 74.58           H  
ATOM     86  CA  LYS A   5     -32.632   3.957  -7.758  1.00 74.58           C  
ATOM     87  HA  LYS A   5     -32.256   3.476  -6.854  1.00 74.58           H  
ATOM     88  C   LYS A   5     -31.681   5.124  -8.082  1.00 74.58           C  
ATOM     89  CB  LYS A   5     -32.606   2.941  -8.895  1.00 74.58           C  
ATOM     90  HB2 LYS A   5     -33.040   3.399  -9.783  1.00 74.58           H  
ATOM     91  HB3 LYS A   5     -31.570   2.679  -9.114  1.00 74.58           H  
ATOM     92  O   LYS A   5     -30.615   4.958  -8.661  1.00 74.58           O  
ATOM     93  CG  LYS A   5     -33.346   1.648  -8.558  1.00 74.58           C  
ATOM     94  HG2 LYS A   5     -34.371   1.873  -8.264  1.00 74.58           H  
ATOM     95  HG3 LYS A   5     -32.839   1.138  -7.738  1.00 74.58           H  
ATOM     96  CD  LYS A   5     -33.365   0.754  -9.803  1.00 74.58           C  
ATOM     97  HD2 LYS A   5     -33.866   1.290 -10.609  1.00 74.58           H  
ATOM     98  HD3 LYS A   5     -32.345   0.517 -10.107  1.00 74.58           H  
ATOM     99  CE  LYS A   5     -34.136  -0.533  -9.494  1.00 74.58           C  
ATOM    100  HE2 LYS A   5     -33.539  -1.156  -8.829  1.00 74.58           H  
ATOM    101  HE3 LYS A   5     -35.039  -0.267  -8.944  1.00 74.58           H  
ATOM    102  NZ  LYS A   5     -34.522  -1.277 -10.724  1.00 74.58           N  
ATOM    103  HZ1 LYS A   5     -35.204  -0.752 -11.252  1.00 74.58           H  
ATOM    104  HZ2 LYS A   5     -33.736  -1.491 -11.322  1.00 74.58           H  
ATOM    105  HZ3 LYS A   5     -34.990  -2.137 -10.478  1.00 74.58           H  
ATOM    106  N   LYS A   6     -32.145   6.332  -7.745  1.00 74.20           N  
ATOM    107  H   LYS A   6     -32.954   6.267  -7.143  1.00 74.20           H  
ATOM    108  CA  LYS A   6     -31.418   7.578  -7.593  1.00 74.20           C  
ATOM    109  HA  LYS A   6     -30.363   7.370  -7.770  1.00 74.20           H  
ATOM    110  C   LYS A   6     -31.466   8.246  -6.165  1.00 74.20           C  
ATOM    111  CB  LYS A   6     -31.624   8.476  -8.790  1.00 74.20           C  
ATOM    112  HB2 LYS A   6     -31.404   9.500  -8.488  1.00 74.20           H  
ATOM    113  HB3 LYS A   6     -32.691   8.431  -9.006  1.00 74.20           H  
ATOM    114  O   LYS A   6     -30.796   9.203  -5.955  1.00 74.20           O  
ATOM    115  CG  LYS A   6     -30.886   8.102 -10.089  1.00 74.20           C  
ATOM    116  HG2 LYS A   6     -31.092   7.071 -10.377  1.00 74.20           H  
ATOM    117  HG3 LYS A   6     -29.822   8.173  -9.863  1.00 74.20           H  
ATOM    118  CD  LYS A   6     -31.277   9.056 -11.245  1.00 74.20           C  
ATOM    119  HD2 LYS A   6     -31.213  10.089 -10.902  1.00 74.20           H  
ATOM    120  HD3 LYS A   6     -32.332   8.897 -11.468  1.00 74.20           H  
ATOM    121  CE  LYS A   6     -30.493   8.895 -12.558  1.00 74.20           C  
ATOM    122  HE2 LYS A   6     -31.063   8.250 -13.226  1.00 74.20           H  
ATOM    123  HE3 LYS A   6     -29.574   8.360 -12.317  1.00 74.20           H  
ATOM    124  NZ  LYS A   6     -30.151  10.161 -13.288  1.00 74.20           N  
ATOM    125  HZ1 LYS A   6     -30.953  10.746 -13.473  1.00 74.20           H  
ATOM    126  HZ2 LYS A   6     -29.743   9.919 -14.180  1.00 74.20           H  
ATOM    127  HZ3 LYS A   6     -29.466  10.746 -12.830  1.00 74.20           H  
ATOM    128  N   LYS A   7     -32.041   7.749  -5.060  1.00 76.86           N  
ATOM    129  H   LYS A   7     -32.479   6.845  -5.169  1.00 76.86           H  
ATOM    130  CA  LYS A   7     -31.529   8.032  -3.667  1.00 76.86           C  
ATOM    131  HA  LYS A   7     -30.736   8.778  -3.732  1.00 76.86           H  
ATOM    132  C   LYS A   7     -30.809   6.962  -2.761  1.00 76.86           C  
ATOM    133  CB  LYS A   7     -32.662   8.698  -2.933  1.00 76.86           C  
ATOM    134  HB2 LYS A   7     -33.600   8.173  -3.113  1.00 76.86           H  
ATOM    135  HB3 LYS A   7     -32.449   8.698  -1.864  1.00 76.86           H  
ATOM    136  O   LYS A   7     -30.099   7.365  -1.858  1.00 76.86           O  
ATOM    137  CG  LYS A   7     -32.731  10.141  -3.424  1.00 76.86           C  
ATOM    138  HG2 LYS A   7     -31.767  10.621  -3.255  1.00 76.86           H  
ATOM    139  HG3 LYS A   7     -32.974  10.184  -4.485  1.00 76.86           H  
ATOM    140  CD  LYS A   7     -33.803  10.870  -2.638  1.00 76.86           C  
ATOM    141  HD2 LYS A   7     -34.793  10.556  -2.969  1.00 76.86           H  
ATOM    142  HD3 LYS A   7     -33.673  10.672  -1.574  1.00 76.86           H  
ATOM    143  CE  LYS A   7     -33.574  12.350  -2.907  1.00 76.86           C  
ATOM    144  HE2 LYS A   7     -33.760  12.556  -3.961  1.00 76.86           H  
ATOM    145  HE3 LYS A   7     -32.522  12.570  -2.728  1.00 76.86           H  
ATOM    146  NZ  LYS A   7     -34.412  13.198  -2.036  1.00 76.86           N  
ATOM    147  HZ1 LYS A   7     -34.157  13.037  -1.073  1.00 76.86           H  
ATOM    148  HZ2 LYS A   7     -34.187  14.163  -2.232  1.00 76.86           H  
ATOM    149  HZ3 LYS A   7     -35.398  13.035  -2.187  1.00 76.86           H  
ATOM    150  N   GLU A   8     -30.965   5.648  -2.907  1.00 78.59           N  
ATOM    151  H   GLU A   8     -31.581   5.360  -3.653  1.00 78.59           H  
ATOM    152  CA  GLU A   8     -30.281   4.527  -2.217  1.00 78.59           C  
ATOM    153  HA  GLU A   8     -30.346   4.712  -1.145  1.00 78.59           H  
ATOM    154  C   GLU A   8     -28.782   4.265  -2.498  1.00 78.59           C  
ATOM    155  CB  GLU A   8     -31.013   3.213  -2.508  1.00 78.59           C  
ATOM    156  HB2 GLU A   8     -31.025   3.021  -3.581  1.00 78.59           H  
ATOM    157  HB3 GLU A   8     -30.462   2.405  -2.027  1.00 78.59           H  
ATOM    158  O   GLU A   8     -28.033   4.313  -1.539  1.00 78.59           O  
ATOM    159  CG  GLU A   8     -32.443   3.179  -1.976  1.00 78.59           C  
ATOM    160  HG2 GLU A   8     -33.058   3.895  -2.521  1.00 78.59           H  
ATOM    161  HG3 GLU A   8     -32.431   3.475  -0.927  1.00 78.59           H  
ATOM    162  CD  GLU A   8     -33.055   1.777  -2.107  1.00 78.59           C  
ATOM    163  OE1 GLU A   8     -33.874   1.437  -1.225  1.00 78.59           O  
ATOM    164  OE2 GLU A   8     -32.730   1.045  -3.074  1.00 78.59           O  
ATOM    165  N   GLU A   9     -28.345   3.962  -3.732  1.00 76.50           N  
ATOM    166  H   GLU A   9     -29.057   3.809  -4.431  1.00 76.50           H  
ATOM    167  CA  GLU A   9     -26.992   4.225  -4.298  1.00 76.50           C  
ATOM    168  HA  GLU A   9     -26.257   3.630  -3.756  1.00 76.50           H  
ATOM    169  C   GLU A   9     -26.527   5.715  -4.207  1.00 76.50           C  
ATOM    170  CB  GLU A   9     -26.931   3.817  -5.795  1.00 76.50           C  
ATOM    171  HB2 GLU A   9     -27.912   3.987  -6.239  1.00 76.50           H  
ATOM    172  HB3 GLU A   9     -26.227   4.452  -6.334  1.00 76.50           H  
ATOM    173  O   GLU A   9     -25.525   6.020  -4.830  1.00 76.50           O  
ATOM    174  CG  GLU A   9     -26.529   2.424  -6.230  1.00 76.50           C  
ATOM    175  HG2 GLU A   9     -25.545   2.188  -5.823  1.00 76.50           H  
ATOM    176  HG3 GLU A   9     -27.241   1.704  -5.827  1.00 76.50           H  
ATOM    177  CD  GLU A   9     -26.507   2.324  -7.776  1.00 76.50           C  
ATOM    178  OE1 GLU A   9     -25.981   1.280  -8.228  1.00 76.50           O  
ATOM    179  OE2 GLU A   9     -27.130   3.170  -8.477  1.00 76.50           O  
ATOM    180  N   LYS A  10     -27.183   6.601  -3.424  1.00 76.48           N  
ATOM    181  H   LYS A  10     -27.950   6.197  -2.907  1.00 76.48           H  
ATOM    182  CA  LYS A  10     -26.795   7.950  -2.967  1.00 76.48           C  
ATOM    183  HA  LYS A  10     -25.887   8.281  -3.471  1.00 76.48           H  
ATOM    184  C   LYS A  10     -26.479   7.983  -1.476  1.00 76.48           C  
ATOM    185  CB  LYS A  10     -27.856   9.017  -3.283  1.00 76.48           C  
ATOM    186  HB2 LYS A  10     -28.453   9.173  -2.384  1.00 76.48           H  
ATOM    187  HB3 LYS A  10     -28.570   8.619  -4.004  1.00 76.48           H  
ATOM    188  O   LYS A  10     -25.944   8.968  -1.023  1.00 76.48           O  
ATOM    189  CG  LYS A  10     -27.339  10.409  -3.718  1.00 76.48           C  
ATOM    190  HG2 LYS A  10     -26.253  10.375  -3.795  1.00 76.48           H  
ATOM    191  HG3 LYS A  10     -27.622  11.003  -2.848  1.00 76.48           H  
ATOM    192  CD  LYS A  10     -27.966  11.143  -4.935  1.00 76.48           C  
ATOM    193  HD2 LYS A  10     -28.506  10.303  -5.370  1.00 76.48           H  
ATOM    194  HD3 LYS A  10     -28.867  11.681  -4.641  1.00 76.48           H  
ATOM    195  CE  LYS A  10     -27.281  11.854  -6.162  1.00 76.48           C  
ATOM    196  HE2 LYS A  10     -26.486  11.227  -6.565  1.00 76.48           H  
ATOM    197  HE3 LYS A  10     -28.014  11.948  -6.962  1.00 76.48           H  
ATOM    198  NZ  LYS A  10     -26.912  13.277  -6.050  1.00 76.48           N  
ATOM    199  HZ1 LYS A  10     -26.672  13.694  -6.938  1.00 76.48           H  
ATOM    200  HZ2 LYS A  10     -27.670  13.787  -5.619  1.00 76.48           H  
ATOM    201  HZ3 LYS A  10     -26.111  13.377  -5.444  1.00 76.48           H  
ATOM    202  N   LYS A  11     -26.727   6.897  -0.735  1.00 78.23           N  
ATOM    203  H   LYS A  11     -26.906   6.050  -1.255  1.00 78.23           H  
ATOM    204  CA  LYS A  11     -26.452   6.756   0.706  1.00 78.23           C  
ATOM    205  HA  LYS A  11     -26.059   7.697   1.090  1.00 78.23           H  
ATOM    206  C   LYS A  11     -25.424   5.681   1.132  1.00 78.23           C  
ATOM    207  CB  LYS A  11     -27.791   6.460   1.371  1.00 78.23           C  
ATOM    208  HB2 LYS A  11     -27.606   6.181   2.408  1.00 78.23           H  
ATOM    209  HB3 LYS A  11     -28.272   5.622   0.866  1.00 78.23           H  
ATOM    210  O   LYS A  11     -24.762   5.848   2.143  1.00 78.23           O  
ATOM    211  CG  LYS A  11     -28.703   7.686   1.354  1.00 78.23           C  
ATOM    212  HG2 LYS A  11     -28.239   8.482   1.937  1.00 78.23           H  
ATOM    213  HG3 LYS A  11     -28.868   8.040   0.337  1.00 78.23           H  
ATOM    214  CD  LYS A  11     -30.033   7.289   1.979  1.00 78.23           C  
ATOM    215  HD2 LYS A  11     -30.537   6.568   1.335  1.00 78.23           H  
ATOM    216  HD3 LYS A  11     -29.842   6.846   2.956  1.00 78.23           H  
ATOM    217  CE  LYS A  11     -30.873   8.546   2.138  1.00 78.23           C  
ATOM    218  HE2 LYS A  11     -30.255   9.303   2.621  1.00 78.23           H  
ATOM    219  HE3 LYS A  11     -31.134   8.916   1.146  1.00 78.23           H  
ATOM    220  NZ  LYS A  11     -32.067   8.247   2.955  1.00 78.23           N  
ATOM    221  HZ1 LYS A  11     -32.612   7.523   2.508  1.00 78.23           H  
ATOM    222  HZ2 LYS A  11     -32.609   9.088   3.092  1.00 78.23           H  
ATOM    223  HZ3 LYS A  11     -31.752   7.911   3.854  1.00 78.23           H  
ATOM    224  N   LYS A  12     -25.312   4.544   0.446  1.00 79.89           N  
ATOM    225  H   LYS A  12     -25.841   4.533  -0.414  1.00 79.89           H  
ATOM    226  CA  LYS A  12     -24.304   3.468   0.579  1.00 79.89           C  
ATOM    227  HA  LYS A  12     -24.363   3.085   1.598  1.00 79.89           H  
ATOM    228  C   LYS A  12     -22.837   3.886   0.394  1.00 79.89           C  
ATOM    229  CB  LYS A  12     -24.595   2.323  -0.402  1.00 79.89           C  
ATOM    230  HB2 LYS A  12     -23.776   1.607  -0.339  1.00 79.89           H  
ATOM    231  HB3 LYS A  12     -24.626   2.697  -1.425  1.00 79.89           H  
ATOM    232  O   LYS A  12     -22.072   3.641   1.310  1.00 79.89           O  
ATOM    233  CG  LYS A  12     -25.897   1.593  -0.084  1.00 79.89           C  
ATOM    234  HG2 LYS A  12     -25.841   1.183   0.924  1.00 79.89           H  
ATOM    235  HG3 LYS A  12     -26.737   2.284  -0.145  1.00 79.89           H  
ATOM    236  CD  LYS A  12     -26.094   0.463  -1.094  1.00 79.89           C  
ATOM    237  HD2 LYS A  12     -25.223  -0.192  -1.086  1.00 79.89           H  
ATOM    238  HD3 LYS A  12     -26.219   0.900  -2.085  1.00 79.89           H  
ATOM    239  CE  LYS A  12     -27.344  -0.313  -0.691  1.00 79.89           C  
ATOM    240  HE2 LYS A  12     -27.182  -0.750   0.294  1.00 79.89           H  
ATOM    241  HE3 LYS A  12     -28.166   0.398  -0.611  1.00 79.89           H  
ATOM    242  NZ  LYS A  12     -27.663  -1.353  -1.691  1.00 79.89           N  
ATOM    243  HZ1 LYS A  12     -28.513  -1.828  -1.423  1.00 79.89           H  
ATOM    244  HZ2 LYS A  12     -27.809  -0.900  -2.582  1.00 79.89           H  
ATOM    245  HZ3 LYS A  12     -26.897  -2.006  -1.759  1.00 79.89           H  
ATOM    246  N   GLU A  13     -22.389   4.412  -0.747  1.00 77.97           N  
ATOM    247  H   GLU A  13     -22.983   4.376  -1.563  1.00 77.97           H  
ATOM    248  CA  GLU A  13     -21.068   5.051  -0.894  1.00 77.97           C  
ATOM    249  HA  GLU A  13     -20.331   4.271  -0.702  1.00 77.97           H  
ATOM    250  C   GLU A  13     -20.841   6.095   0.226  1.00 77.97           C  
ATOM    251  CB  GLU A  13     -20.707   5.606  -2.311  1.00 77.97           C  
ATOM    252  HB2 GLU A  13     -21.142   6.582  -2.526  1.00 77.97           H  
ATOM    253  HB3 GLU A  13     -19.646   5.846  -2.240  1.00 77.97           H  
ATOM    254  O   GLU A  13     -19.826   5.958   0.892  1.00 77.97           O  
ATOM    255  CG  GLU A  13     -20.633   4.711  -3.548  1.00 77.97           C  
ATOM    256  HG2 GLU A  13     -21.506   4.061  -3.615  1.00 77.97           H  
ATOM    257  HG3 GLU A  13     -19.801   4.025  -3.395  1.00 77.97           H  
ATOM    258  CD  GLU A  13     -20.414   5.460  -4.887  1.00 77.97           C  
ATOM    259  OE1 GLU A  13     -19.667   4.909  -5.721  1.00 77.97           O  
ATOM    260  OE2 GLU A  13     -21.202   6.353  -5.250  1.00 77.97           O  
ATOM    261  N   GLU A  14     -21.777   6.992   0.586  1.00 78.07           N  
ATOM    262  H   GLU A  14     -22.596   7.125   0.010  1.00 78.07           H  
ATOM    263  CA  GLU A  14     -21.614   7.883   1.755  1.00 78.07           C  
ATOM    264  HA  GLU A  14     -20.740   8.513   1.591  1.00 78.07           H  
ATOM    265  C   GLU A  14     -21.366   7.095   3.049  1.00 78.07           C  
ATOM    266  CB  GLU A  14     -22.835   8.802   1.919  1.00 78.07           C  
ATOM    267  HB2 GLU A  14     -23.736   8.207   2.067  1.00 78.07           H  
ATOM    268  HB3 GLU A  14     -22.920   9.341   0.975  1.00 78.07           H  
ATOM    269  O   GLU A  14     -20.418   7.361   3.780  1.00 78.07           O  
ATOM    270  CG  GLU A  14     -22.646   9.754   3.121  1.00 78.07           C  
ATOM    271  HG2 GLU A  14     -22.578   9.118   4.004  1.00 78.07           H  
ATOM    272  HG3 GLU A  14     -21.671  10.239   3.077  1.00 78.07           H  
ATOM    273  CD  GLU A  14     -23.776  10.747   3.467  1.00 78.07           C  
ATOM    274  OE1 GLU A  14     -23.420  11.842   3.980  1.00 78.07           O  
ATOM    275  OE2 GLU A  14     -24.884  10.270   3.812  1.00 78.07           O  
ATOM    276  N   GLU A  15     -22.162   6.066   3.348  1.00 81.16           N  
ATOM    277  H   GLU A  15     -22.963   5.894   2.759  1.00 81.16           H  
ATOM    278  CA  GLU A  15     -21.924   5.217   4.523  1.00 81.16           C  
ATOM    279  HA  GLU A  15     -21.918   5.840   5.417  1.00 81.16           H  
ATOM    280  C   GLU A  15     -20.580   4.482   4.477  1.00 81.16           C  
ATOM    281  CB  GLU A  15     -23.005   4.136   4.648  1.00 81.16           C  
ATOM    282  HB2 GLU A  15     -22.583   3.309   5.219  1.00 81.16           H  
ATOM    283  HB3 GLU A  15     -23.269   3.752   3.662  1.00 81.16           H  
ATOM    284  O   GLU A  15     -19.944   4.243   5.510  1.00 81.16           O  
ATOM    285  CG  GLU A  15     -24.267   4.577   5.390  1.00 81.16           C  
ATOM    286  HG2 GLU A  15     -24.853   5.252   4.765  1.00 81.16           H  
ATOM    287  HG3 GLU A  15     -23.971   5.113   6.291  1.00 81.16           H  
ATOM    288  CD  GLU A  15     -25.116   3.356   5.788  1.00 81.16           C  
ATOM    289  OE1 GLU A  15     -25.770   3.425   6.854  1.00 81.16           O  
ATOM    290  OE2 GLU A  15     -25.065   2.313   5.090  1.00 81.16           O  
ATOM    291  N   GLU A  16     -20.166   4.027   3.302  1.00 77.53           N  
ATOM    292  H   GLU A  16     -20.711   4.258   2.484  1.00 77.53           H  
ATOM    293  CA  GLU A  16     -18.896   3.344   3.143  1.00 77.53           C  
ATOM    294  HA  GLU A  16     -18.770   2.623   3.950  1.00 77.53           H  
ATOM    295  C   GLU A  16     -17.718   4.309   3.228  1.00 77.53           C  
ATOM    296  CB  GLU A  16     -18.843   2.599   1.824  1.00 77.53           C  
ATOM    297  HB2 GLU A  16     -17.792   2.352   1.673  1.00 77.53           H  
ATOM    298  HB3 GLU A  16     -19.199   3.270   1.042  1.00 77.53           H  
ATOM    299  O   GLU A  16     -16.634   3.886   3.644  1.00 77.53           O  
ATOM    300  CG  GLU A  16     -19.595   1.269   1.742  1.00 77.53           C  
ATOM    301  HG2 GLU A  16     -20.667   1.433   1.849  1.00 77.53           H  
ATOM    302  HG3 GLU A  16     -19.269   0.628   2.561  1.00 77.53           H  
ATOM    303  CD  GLU A  16     -19.297   0.592   0.397  1.00 77.53           C  
ATOM    304  OE1 GLU A  16     -18.541  -0.403   0.383  1.00 77.53           O  
ATOM    305  OE2 GLU A  16     -19.682   1.157  -0.649  1.00 77.53           O  
ATOM    306  N   GLU A  17     -17.894   5.579   2.886  1.00 76.17           N  
ATOM    307  H   GLU A  17     -18.771   5.892   2.497  1.00 76.17           H  
ATOM    308  CA  GLU A  17     -16.881   6.569   3.182  1.00 76.17           C  
ATOM    309  HA  GLU A  17     -15.921   6.075   3.029  1.00 76.17           H  
ATOM    310  C   GLU A  17     -16.799   6.979   4.624  1.00 76.17           C  
ATOM    311  CB  GLU A  17     -16.981   7.789   2.311  1.00 76.17           C  
ATOM    312  HB2 GLU A  17     -18.000   7.927   1.950  1.00 76.17           H  
ATOM    313  HB3 GLU A  17     -16.736   8.661   2.917  1.00 76.17           H  
ATOM    314  O   GLU A  17     -15.671   7.027   5.120  1.00 76.17           O  
ATOM    315  CG  GLU A  17     -15.911   7.595   1.235  1.00 76.17           C  
ATOM    316  HG2 GLU A  17     -16.254   7.002   0.387  1.00 76.17           H  
ATOM    317  HG3 GLU A  17     -15.049   7.044   1.610  1.00 76.17           H  
ATOM    318  CD  GLU A  17     -15.318   8.902   0.861  1.00 76.17           C  
ATOM    319  OE1 GLU A  17     -15.060   9.111  -0.325  1.00 76.17           O  
ATOM    320  OE2 GLU A  17     -14.853   9.587   1.776  1.00 76.17           O  
ATOM    321  N   LYS A  18     -17.927   7.075   5.332  1.00 77.45           N  
ATOM    322  H   LYS A  18     -18.759   7.310   4.810  1.00 77.45           H  
ATOM    323  CA  LYS A  18     -17.932   7.278   6.788  1.00 77.45           C  
ATOM    324  HA  LYS A  18     -17.458   8.237   6.997  1.00 77.45           H  
ATOM    325  C   LYS A  18     -17.103   6.192   7.449  1.00 77.45           C  
ATOM    326  CB  LYS A  18     -19.380   7.286   7.339  1.00 77.45           C  
ATOM    327  HB2 LYS A  18     -19.355   7.193   8.425  1.00 77.45           H  
ATOM    328  HB3 LYS A  18     -19.948   6.453   6.925  1.00 77.45           H  
ATOM    329  O   LYS A  18     -16.290   6.451   8.336  1.00 77.45           O  
ATOM    330  CG  LYS A  18     -20.058   8.605   6.983  1.00 77.45           C  
ATOM    331  HG2 LYS A  18     -19.457   9.381   7.456  1.00 77.45           H  
ATOM    332  HG3 LYS A  18     -20.014   8.661   5.895  1.00 77.45           H  
ATOM    333  CD  LYS A  18     -21.533   8.880   7.314  1.00 77.45           C  
ATOM    334  HD2 LYS A  18     -22.144   8.078   6.898  1.00 77.45           H  
ATOM    335  HD3 LYS A  18     -21.678   8.958   8.392  1.00 77.45           H  
ATOM    336  CE  LYS A  18     -21.876  10.211   6.611  1.00 77.45           C  
ATOM    337  HE2 LYS A  18     -21.418  10.164   5.623  1.00 77.45           H  
ATOM    338  HE3 LYS A  18     -21.370  11.037   7.112  1.00 77.45           H  
ATOM    339  NZ  LYS A  18     -23.308  10.508   6.389  1.00 77.45           N  
ATOM    340  HZ1 LYS A  18     -23.753   9.782   5.846  1.00 77.45           H  
ATOM    341  HZ2 LYS A  18     -23.828  10.746   7.221  1.00 77.45           H  
ATOM    342  HZ3 LYS A  18     -23.366  11.256   5.713  1.00 77.45           H  
ATOM    343  N   LYS A  19     -17.256   4.953   6.971  1.00 78.11           N  
ATOM    344  H   LYS A  19     -17.953   4.842   6.248  1.00 78.11           H  
ATOM    345  CA  LYS A  19     -16.500   3.789   7.457  1.00 78.11           C  
ATOM    346  HA  LYS A  19     -16.547   3.772   8.546  1.00 78.11           H  
ATOM    347  C   LYS A  19     -15.021   3.859   7.106  1.00 78.11           C  
ATOM    348  CB  LYS A  19     -17.112   2.502   6.904  1.00 78.11           C  
ATOM    349  HB2 LYS A  19     -16.417   1.677   7.060  1.00 78.11           H  
ATOM    350  HB3 LYS A  19     -17.281   2.615   5.833  1.00 78.11           H  
ATOM    351  O   LYS A  19     -14.188   3.657   7.989  1.00 78.11           O  
ATOM    352  CG  LYS A  19     -18.425   2.170   7.614  1.00 78.11           C  
ATOM    353  HG2 LYS A  19     -18.217   1.870   8.641  1.00 78.11           H  
ATOM    354  HG3 LYS A  19     -19.072   3.047   7.634  1.00 78.11           H  
ATOM    355  CD  LYS A  19     -19.137   1.037   6.877  1.00 78.11           C  
ATOM    356  HD2 LYS A  19     -18.533   0.130   6.903  1.00 78.11           H  
ATOM    357  HD3 LYS A  19     -19.291   1.343   5.842  1.00 78.11           H  
ATOM    358  CE  LYS A  19     -20.493   0.801   7.541  1.00 78.11           C  
ATOM    359  HE2 LYS A  19     -20.343   0.303   8.499  1.00 78.11           H  
ATOM    360  HE3 LYS A  19     -20.943   1.775   7.732  1.00 78.11           H  
ATOM    361  NZ  LYS A  19     -21.392   0.021   6.660  1.00 78.11           N  
ATOM    362  HZ1 LYS A  19     -22.305  -0.074   7.081  1.00 78.11           H  
ATOM    363  HZ2 LYS A  19     -21.538   0.538   5.805  1.00 78.11           H  
ATOM    364  HZ3 LYS A  19     -21.004  -0.884   6.434  1.00 78.11           H  
ATOM    365  N   LYS A  20     -14.681   4.156   5.845  1.00 75.96           N  
ATOM    366  H   LYS A  20     -15.423   4.322   5.181  1.00 75.96           H  
ATOM    367  CA  LYS A  20     -13.281   4.363   5.440  1.00 75.96           C  
ATOM    368  HA  LYS A  20     -12.701   3.468   5.667  1.00 75.96           H  
ATOM    369  C   LYS A  20     -12.653   5.508   6.234  1.00 75.96           C  
ATOM    370  CB  LYS A  20     -13.192   4.690   3.947  1.00 75.96           C  
ATOM    371  HB2 LYS A  20     -12.191   5.069   3.745  1.00 75.96           H  
ATOM    372  HB3 LYS A  20     -13.900   5.490   3.731  1.00 75.96           H  
ATOM    373  O   LYS A  20     -11.446   5.472   6.473  1.00 75.96           O  
ATOM    374  CG  LYS A  20     -13.397   3.524   2.969  1.00 75.96           C  
ATOM    375  HG2 LYS A  20     -14.312   2.979   3.199  1.00 75.96           H  
ATOM    376  HG3 LYS A  20     -12.546   2.845   3.019  1.00 75.96           H  
ATOM    377  CD  LYS A  20     -13.495   4.156   1.572  1.00 75.96           C  
ATOM    378  HD2 LYS A  20     -12.611   4.766   1.382  1.00 75.96           H  
ATOM    379  HD3 LYS A  20     -14.359   4.820   1.575  1.00 75.96           H  
ATOM    380  CE  LYS A  20     -13.676   3.180   0.413  1.00 75.96           C  
ATOM    381  HE2 LYS A  20     -12.782   2.562   0.324  1.00 75.96           H  
ATOM    382  HE3 LYS A  20     -14.533   2.542   0.629  1.00 75.96           H  
ATOM    383  NZ  LYS A  20     -13.913   3.954  -0.841  1.00 75.96           N  
ATOM    384  HZ1 LYS A  20     -13.163   4.602  -1.037  1.00 75.96           H  
ATOM    385  HZ2 LYS A  20     -14.728   4.543  -0.751  1.00 75.96           H  
ATOM    386  HZ3 LYS A  20     -14.066   3.375  -1.655  1.00 75.96           H  
ATOM    387  N   GLU A  21     -13.447   6.511   6.607  1.00 75.45           N  
ATOM    388  H   GLU A  21     -14.407   6.531   6.291  1.00 75.45           H  
ATOM    389  CA  GLU A  21     -13.008   7.600   7.453  1.00 75.45           C  
ATOM    390  HA  GLU A  21     -12.054   7.875   7.003  1.00 75.45           H  
ATOM    391  C   GLU A  21     -12.665   7.140   8.877  1.00 75.45           C  
ATOM    392  CB  GLU A  21     -13.965   8.825   7.457  1.00 75.45           C  
ATOM    393  HB2 GLU A  21     -13.880   9.291   8.439  1.00 75.45           H  
ATOM    394  HB3 GLU A  21     -14.997   8.483   7.381  1.00 75.45           H  
ATOM    395  O   GLU A  21     -11.530   7.221   9.369  1.00 75.45           O  
ATOM    396  CG  GLU A  21     -13.732   9.933   6.408  1.00 75.45           C  
ATOM    397  HG2 GLU A  21     -14.315   9.682   5.521  1.00 75.45           H  
ATOM    398  HG3 GLU A  21     -12.700   9.935   6.056  1.00 75.45           H  
ATOM    399  CD  GLU A  21     -14.108  11.323   6.995  1.00 75.45           C  
ATOM    400  OE1 GLU A  21     -13.217  12.107   7.410  1.00 75.45           O  
ATOM    401  OE2 GLU A  21     -15.301  11.591   7.228  1.00 75.45           O  
ATOM    402  N   GLU A  22     -13.636   6.541   9.553  1.00 77.01           N  
ATOM    403  H   GLU A  22     -14.553   6.478   9.135  1.00 77.01           H  
ATOM    404  CA  GLU A  22     -13.420   6.039  10.905  1.00 77.01           C  
ATOM    405  HA  GLU A  22     -13.172   6.882  11.550  1.00 77.01           H  
ATOM    406  C   GLU A  22     -12.255   5.043  11.009  1.00 77.01           C  
ATOM    407  CB  GLU A  22     -14.689   5.378  11.428  1.00 77.01           C  
ATOM    408  HB2 GLU A  22     -15.086   4.686  10.685  1.00 77.01           H  
ATOM    409  HB3 GLU A  22     -14.410   4.806  12.312  1.00 77.01           H  
ATOM    410  O   GLU A  22     -11.517   5.080  12.001  1.00 77.01           O  
ATOM    411  CG  GLU A  22     -15.765   6.387  11.844  1.00 77.01           C  
ATOM    412  HG2 GLU A  22     -16.259   6.798  10.963  1.00 77.01           H  
ATOM    413  HG3 GLU A  22     -15.288   7.205  12.384  1.00 77.01           H  
ATOM    414  CD  GLU A  22     -16.791   5.711  12.762  1.00 77.01           C  
ATOM    415  OE1 GLU A  22     -17.248   6.391  13.709  1.00 77.01           O  
ATOM    416  OE2 GLU A  22     -17.001   4.481  12.626  1.00 77.01           O  
ATOM    417  N   GLU A  23     -12.048   4.186  10.004  1.00 75.21           N  
ATOM    418  H   GLU A  23     -12.702   4.183   9.234  1.00 75.21           H  
ATOM    419  CA  GLU A  23     -10.889   3.287   9.941  1.00 75.21           C  
ATOM    420  HA  GLU A  23     -10.862   2.685  10.849  1.00 75.21           H  
ATOM    421  C   GLU A  23      -9.561   4.053   9.905  1.00 75.21           C  
ATOM    422  CB  GLU A  23     -10.989   2.326   8.745  1.00 75.21           C  
ATOM    423  HB2 GLU A  23     -11.326   2.869   7.862  1.00 75.21           H  
ATOM    424  HB3 GLU A  23      -9.996   1.924   8.543  1.00 75.21           H  
ATOM    425  O   GLU A  23      -8.686   3.777  10.730  1.00 75.21           O  
ATOM    426  CG  GLU A  23     -11.922   1.141   9.036  1.00 75.21           C  
ATOM    427  HG2 GLU A  23     -11.616   0.688   9.979  1.00 75.21           H  
ATOM    428  HG3 GLU A  23     -12.941   1.507   9.164  1.00 75.21           H  
ATOM    429  CD  GLU A  23     -11.896   0.070   7.929  1.00 75.21           C  
ATOM    430  OE1 GLU A  23     -12.087  -1.114   8.288  1.00 75.21           O  
ATOM    431  OE2 GLU A  23     -11.711   0.421   6.735  1.00 75.21           O  
ATOM    432  N   LYS A  24      -9.409   5.074   9.048  1.00 75.33           N  
ATOM    433  H   LYS A  24     -10.180   5.319   8.444  1.00 75.33           H  
ATOM    434  CA  LYS A  24      -8.175   5.882   9.016  1.00 75.33           C  
ATOM    435  HA  LYS A  24      -7.321   5.220   8.869  1.00 75.33           H  
ATOM    436  C   LYS A  24      -7.934   6.630  10.320  1.00 75.33           C  
ATOM    437  CB  LYS A  24      -8.228   6.913   7.893  1.00 75.33           C  
ATOM    438  HB2 LYS A  24      -7.452   7.655   8.080  1.00 75.33           H  
ATOM    439  HB3 LYS A  24      -9.194   7.418   7.909  1.00 75.33           H  
ATOM    440  O   LYS A  24      -6.796   6.696  10.806  1.00 75.33           O  
ATOM    441  CG  LYS A  24      -7.986   6.294   6.519  1.00 75.33           C  
ATOM    442  HG2 LYS A  24      -7.190   5.551   6.576  1.00 75.33           H  
ATOM    443  HG3 LYS A  24      -8.900   5.818   6.164  1.00 75.33           H  
ATOM    444  CD  LYS A  24      -7.553   7.409   5.570  1.00 75.33           C  
ATOM    445  HD2 LYS A  24      -8.243   8.250   5.631  1.00 75.33           H  
ATOM    446  HD3 LYS A  24      -6.567   7.771   5.861  1.00 75.33           H  
ATOM    447  CE  LYS A  24      -7.520   6.862   4.157  1.00 75.33           C  
ATOM    448  HE2 LYS A  24      -8.444   6.306   3.997  1.00 75.33           H  
ATOM    449  HE3 LYS A  24      -6.702   6.147   4.069  1.00 75.33           H  
ATOM    450  NZ  LYS A  24      -7.375   7.965   3.177  1.00 75.33           N  
ATOM    451  HZ1 LYS A  24      -8.185   8.569   3.189  1.00 75.33           H  
ATOM    452  HZ2 LYS A  24      -6.571   8.528   3.416  1.00 75.33           H  
ATOM    453  HZ3 LYS A  24      -7.234   7.570   2.258  1.00 75.33           H  
ATOM    454  N   LYS A  25      -8.991   7.179  10.927  1.00 75.55           N  
ATOM    455  H   LYS A  25      -9.877   7.129  10.444  1.00 75.55           H  
ATOM    456  CA  LYS A  25      -8.897   7.854  12.233  1.00 75.55           C  
ATOM    457  HA  LYS A  25      -8.106   8.600  12.162  1.00 75.55           H  
ATOM    458  C   LYS A  25      -8.468   6.882  13.335  1.00 75.55           C  
ATOM    459  CB  LYS A  25     -10.224   8.563  12.570  1.00 75.55           C  
ATOM    460  HB2 LYS A  25     -10.206   8.891  13.610  1.00 75.55           H  
ATOM    461  HB3 LYS A  25     -11.050   7.864  12.442  1.00 75.55           H  
ATOM    462  O   LYS A  25      -7.690   7.295  14.203  1.00 75.55           O  
ATOM    463  CG  LYS A  25     -10.444   9.791  11.671  1.00 75.55           C  
ATOM    464  HG2 LYS A  25     -10.411   9.458  10.633  1.00 75.55           H  
ATOM    465  HG3 LYS A  25      -9.628  10.498  11.820  1.00 75.55           H  
ATOM    466  CD  LYS A  25     -11.783  10.518  11.906  1.00 75.55           C  
ATOM    467  HD2 LYS A  25     -12.596   9.792  11.886  1.00 75.55           H  
ATOM    468  HD3 LYS A  25     -11.772  11.046  12.859  1.00 75.55           H  
ATOM    469  CE  LYS A  25     -11.973  11.507  10.744  1.00 75.55           C  
ATOM    470  HE2 LYS A  25     -11.969  10.929   9.820  1.00 75.55           H  
ATOM    471  HE3 LYS A  25     -11.123  12.188  10.697  1.00 75.55           H  
ATOM    472  NZ  LYS A  25     -13.232  12.290  10.773  1.00 75.55           N  
ATOM    473  HZ1 LYS A  25     -14.028  11.711  11.002  1.00 75.55           H  
ATOM    474  HZ2 LYS A  25     -13.411  12.593   9.826  1.00 75.55           H  
ATOM    475  HZ3 LYS A  25     -13.155  13.106  11.363  1.00 75.55           H  
ATOM    476  N   LYS A  26      -8.927   5.624  13.298  1.00 78.95           N  
ATOM    477  H   LYS A  26      -9.574   5.385  12.560  1.00 78.95           H  
ATOM    478  CA  LYS A  26      -8.510   4.553  14.222  1.00 78.95           C  
ATOM    479  HA  LYS A  26      -8.558   4.921  15.247  1.00 78.95           H  
ATOM    480  C   LYS A  26      -7.059   4.143  13.999  1.00 78.95           C  
ATOM    481  CB  LYS A  26      -9.439   3.336  14.100  1.00 78.95           C  
ATOM    482  HB2 LYS A  26      -8.950   2.465  14.536  1.00 78.95           H  
ATOM    483  HB3 LYS A  26      -9.623   3.124  13.046  1.00 78.95           H  
ATOM    484  O   LYS A  26      -6.290   4.209  14.955  1.00 78.95           O  
ATOM    485  CG  LYS A  26     -10.772   3.550  14.830  1.00 78.95           C  
ATOM    486  HG2 LYS A  26     -11.208   4.503  14.531  1.00 78.95           H  
ATOM    487  HG3 LYS A  26     -10.596   3.570  15.906  1.00 78.95           H  
ATOM    488  CD  LYS A  26     -11.752   2.421  14.488  1.00 78.95           C  
ATOM    489  HD2 LYS A  26     -11.347   1.464  14.819  1.00 78.95           H  
ATOM    490  HD3 LYS A  26     -11.876   2.397  13.406  1.00 78.95           H  
ATOM    491  CE  LYS A  26     -13.113   2.677  15.145  1.00 78.95           C  
ATOM    492  HE2 LYS A  26     -13.375   3.722  14.982  1.00 78.95           H  
ATOM    493  HE3 LYS A  26     -13.032   2.507  16.219  1.00 78.95           H  
ATOM    494  NZ  LYS A  26     -14.174   1.824  14.553  1.00 78.95           N  
ATOM    495  HZ1 LYS A  26     -13.976   0.840  14.663  1.00 78.95           H  
ATOM    496  HZ2 LYS A  26     -14.253   2.021  13.566  1.00 78.95           H  
ATOM    497  HZ3 LYS A  26     -15.080   2.047  14.940  1.00 78.95           H  
ATOM    498  N   GLU A  27      -6.657   3.843  12.765  1.00 75.18           N  
ATOM    499  H   GLU A  27      -7.345   3.782  12.028  1.00 75.18           H  
ATOM    500  CA  GLU A  27      -5.265   3.489  12.445  1.00 75.18           C  
ATOM    501  HA  GLU A  27      -4.993   2.566  12.957  1.00 75.18           H  
ATOM    502  C   GLU A  27      -4.290   4.575  12.910  1.00 75.18           C  
ATOM    503  CB  GLU A  27      -5.087   3.285  10.935  1.00 75.18           C  
ATOM    504  HB2 GLU A  27      -4.020   3.327  10.714  1.00 75.18           H  
ATOM    505  HB3 GLU A  27      -5.574   4.102  10.403  1.00 75.18           H  
ATOM    506  O   GLU A  27      -3.301   4.286  13.578  1.00 75.18           O  
ATOM    507  CG  GLU A  27      -5.609   1.934  10.430  1.00 75.18           C  
ATOM    508  HG2 GLU A  27      -5.176   1.142  11.042  1.00 75.18           H  
ATOM    509  HG3 GLU A  27      -6.693   1.898  10.541  1.00 75.18           H  
ATOM    510  CD  GLU A  27      -5.226   1.721   8.957  1.00 75.18           C  
ATOM    511  OE1 GLU A  27      -4.829   0.587   8.610  1.00 75.18           O  
ATOM    512  OE2 GLU A  27      -5.266   2.721   8.197  1.00 75.18           O  
ATOM    513  N   LYS A  28      -4.605   5.855  12.671  1.00 75.18           N  
ATOM    514  H   LYS A  28      -5.422   6.046  12.108  1.00 75.18           H  
ATOM    515  CA  LYS A  28      -3.758   6.960  13.147  1.00 75.18           C  
ATOM    516  HA  LYS A  28      -2.728   6.743  12.864  1.00 75.18           H  
ATOM    517  C   LYS A  28      -3.721   7.140  14.646  1.00 75.18           C  
ATOM    518  CB  LYS A  28      -4.221   8.270  12.532  1.00 75.18           C  
ATOM    519  HB2 LYS A  28      -5.309   8.332  12.502  1.00 75.18           H  
ATOM    520  HB3 LYS A  28      -3.822   9.107  13.106  1.00 75.18           H  
ATOM    521  O   LYS A  28      -2.801   7.776  15.164  1.00 75.18           O  
ATOM    522  CG  LYS A  28      -3.633   8.301  11.141  1.00 75.18           C  
ATOM    523  HG2 LYS A  28      -4.163   7.596  10.499  1.00 75.18           H  
ATOM    524  HG3 LYS A  28      -2.576   8.038  11.179  1.00 75.18           H  
ATOM    525  CD  LYS A  28      -3.762   9.696  10.598  1.00 75.18           C  
ATOM    526  HD2 LYS A  28      -3.269  10.418  11.248  1.00 75.18           H  
ATOM    527  HD3 LYS A  28      -4.830   9.892  10.501  1.00 75.18           H  
ATOM    528  CE  LYS A  28      -3.035   9.578   9.270  1.00 75.18           C  
ATOM    529  HE2 LYS A  28      -2.050   9.146   9.446  1.00 75.18           H  
ATOM    530  HE3 LYS A  28      -3.587   8.896   8.623  1.00 75.18           H  
ATOM    531  NZ  LYS A  28      -2.887  10.864   8.604  1.00 75.18           N  
ATOM    532  HZ1 LYS A  28      -3.560  10.925   7.854  1.00 75.18           H  
ATOM    533  HZ2 LYS A  28      -2.000  10.951   8.129  1.00 75.18           H  
ATOM    534  HZ3 LYS A  28      -2.996  11.675   9.195  1.00 75.18           H  
ATOM    535  N   LYS A  29      -4.751   6.689  15.352  1.00 78.25           N  
ATOM    536  H   LYS A  29      -5.450   6.144  14.868  1.00 78.25           H  
ATOM    537  CA  LYS A  29      -4.758   6.710  16.810  1.00 78.25           C  
ATOM    538  HA  LYS A  29      -4.298   7.636  17.155  1.00 78.25           H  
ATOM    539  C   LYS A  29      -3.892   5.573  17.354  1.00 78.25           C  
ATOM    540  CB  LYS A  29      -6.205   6.670  17.304  1.00 78.25           C  
ATOM    541  HB2 LYS A  29      -6.606   5.664  17.179  1.00 78.25           H  
ATOM    542  HB3 LYS A  29      -6.809   7.363  16.718  1.00 78.25           H  
ATOM    543  O   LYS A  29      -3.114   5.822  18.269  1.00 78.25           O  
ATOM    544  CG  LYS A  29      -6.277   7.087  18.775  1.00 78.25           C  
ATOM    545  HG2 LYS A  29      -5.928   8.114  18.885  1.00 78.25           H  
ATOM    546  HG3 LYS A  29      -5.642   6.429  19.368  1.00 78.25           H  
ATOM    547  CD  LYS A  29      -7.715   6.975  19.281  1.00 78.25           C  
ATOM    548  HD2 LYS A  29      -8.066   5.959  19.102  1.00 78.25           H  
ATOM    549  HD3 LYS A  29      -8.356   7.678  18.749  1.00 78.25           H  
ATOM    550  CE  LYS A  29      -7.734   7.261  20.784  1.00 78.25           C  
ATOM    551  HE2 LYS A  29      -7.499   8.312  20.957  1.00 78.25           H  
ATOM    552  HE3 LYS A  29      -6.951   6.665  21.252  1.00 78.25           H  
ATOM    553  NZ  LYS A  29      -9.043   6.902  21.380  1.00 78.25           N  
ATOM    554  HZ1 LYS A  29      -9.022   7.050  22.378  1.00 78.25           H  
ATOM    555  HZ2 LYS A  29      -9.205   5.916  21.238  1.00 78.25           H  
ATOM    556  HZ3 LYS A  29      -9.803   7.421  20.963  1.00 78.25           H  
ATOM    557  N   GLU A  30      -3.948   4.392  16.744  1.00 76.24           N  
ATOM    558  H   GLU A  30      -4.614   4.252  15.998  1.00 76.24           H  
ATOM    559  CA  GLU A  30      -3.083   3.262  17.098  1.00 76.24           C  
ATOM    560  HA  GLU A  30      -3.144   3.088  18.172  1.00 76.24           H  
ATOM    561  C   GLU A  30      -1.606   3.525  16.778  1.00 76.24           C  
ATOM    562  CB  GLU A  30      -3.540   1.986  16.386  1.00 76.24           C  
ATOM    563  HB2 GLU A  30      -2.764   1.234  16.525  1.00 76.24           H  
ATOM    564  HB3 GLU A  30      -3.648   2.179  15.318  1.00 76.24           H  
ATOM    565  O   GLU A  30      -0.762   3.304  17.643  1.00 76.24           O  
ATOM    566  CG  GLU A  30      -4.852   1.431  16.955  1.00 76.24           C  
ATOM    567  HG2 GLU A  30      -4.768   1.390  18.041  1.00 76.24           H  
ATOM    568  HG3 GLU A  30      -5.669   2.106  16.703  1.00 76.24           H  
ATOM    569  CD  GLU A  30      -5.159   0.024  16.422  1.00 76.24           C  
ATOM    570  OE1 GLU A  30      -5.958  -0.671  17.087  1.00 76.24           O  
ATOM    571  OE2 GLU A  30      -4.568  -0.362  15.387  1.00 76.24           O  
ATOM    572  N   GLU A  31      -1.279   4.067  15.598  1.00 76.00           N  
ATOM    573  H   GLU A  31      -1.991   4.133  14.885  1.00 76.00           H  
ATOM    574  CA  GLU A  31       0.088   4.505  15.247  1.00 76.00           C  
ATOM    575  HA  GLU A  31       0.769   3.654  15.246  1.00 76.00           H  
ATOM    576  C   GLU A  31       0.617   5.514  16.282  1.00 76.00           C  
ATOM    577  CB  GLU A  31       0.094   5.144  13.839  1.00 76.00           C  
ATOM    578  HB2 GLU A  31       0.963   5.796  13.747  1.00 76.00           H  
ATOM    579  HB3 GLU A  31      -0.795   5.769  13.753  1.00 76.00           H  
ATOM    580  O   GLU A  31       1.745   5.412  16.761  1.00 76.00           O  
ATOM    581  CG  GLU A  31       0.151   4.121  12.684  1.00 76.00           C  
ATOM    582  HG2 GLU A  31       1.158   3.709  12.633  1.00 76.00           H  
ATOM    583  HG3 GLU A  31      -0.526   3.301  12.924  1.00 76.00           H  
ATOM    584  CD  GLU A  31      -0.262   4.691  11.301  1.00 76.00           C  
ATOM    585  OE1 GLU A  31      -0.249   3.922  10.309  1.00 76.00           O  
ATOM    586  OE2 GLU A  31      -0.878   5.791  11.233  1.00 76.00           O  
ATOM    587  N   LYS A  32      -0.230   6.458  16.716  1.00 77.89           N  
ATOM    588  H   LYS A  32      -1.158   6.451  16.319  1.00 77.89           H  
ATOM    589  CA  LYS A  32       0.111   7.439  17.759  1.00 77.89           C  
ATOM    590  HA  LYS A  32       1.046   7.921  17.477  1.00 77.89           H  
ATOM    591  C   LYS A  32       0.401   6.821  19.118  1.00 77.89           C  
ATOM    592  CB  LYS A  32      -1.030   8.455  17.902  1.00 77.89           C  
ATOM    593  HB2 LYS A  32      -2.003   7.976  17.786  1.00 77.89           H  
ATOM    594  HB3 LYS A  32      -0.983   8.922  18.885  1.00 77.89           H  
ATOM    595  O   LYS A  32       1.337   7.258  19.785  1.00 77.89           O  
ATOM    596  CG  LYS A  32      -0.840   9.518  16.844  1.00 77.89           C  
ATOM    597  HG2 LYS A  32       0.155   9.897  17.080  1.00 77.89           H  
ATOM    598  HG3 LYS A  32      -0.832   9.089  15.843  1.00 77.89           H  
ATOM    599  CD  LYS A  32      -1.837  10.666  16.943  1.00 77.89           C  
ATOM    600  HD2 LYS A  32      -1.718  11.143  17.915  1.00 77.89           H  
ATOM    601  HD3 LYS A  32      -2.848  10.268  16.854  1.00 77.89           H  
ATOM    602  CE  LYS A  32      -1.566  11.652  15.804  1.00 77.89           C  
ATOM    603  HE2 LYS A  32      -2.005  11.250  14.891  1.00 77.89           H  
ATOM    604  HE3 LYS A  32      -0.492  11.716  15.630  1.00 77.89           H  
ATOM    605  NZ  LYS A  32      -2.117  12.983  16.129  1.00 77.89           N  
ATOM    606  HZ1 LYS A  32      -1.773  13.285  17.030  1.00 77.89           H  
ATOM    607  HZ2 LYS A  32      -3.125  12.922  16.161  1.00 77.89           H  
ATOM    608  HZ3 LYS A  32      -1.834  13.651  15.426  1.00 77.89           H  
ATOM    609  N   GLU A  33      -0.416   5.869  19.545  1.00 77.38           N  
ATOM    610  H   GLU A  33      -1.179   5.575  18.952  1.00 77.38           H  
ATOM    611  CA  GLU A  33      -0.223   5.188  20.824  1.00 77.38           C  
ATOM    612  HA  GLU A  33      -0.036   5.927  21.603  1.00 77.38           H  
ATOM    613  C   GLU A  33       1.002   4.275  20.794  1.00 77.38           C  
ATOM    614  CB  GLU A  33      -1.480   4.397  21.202  1.00 77.38           C  
ATOM    615  HB2 GLU A  33      -1.215   3.676  21.975  1.00 77.38           H  
ATOM    616  HB3 GLU A  33      -1.849   3.854  20.331  1.00 77.38           H  
ATOM    617  O   GLU A  33       1.736   4.232  21.781  1.00 77.38           O  
ATOM    618  CG  GLU A  33      -2.576   5.318  21.762  1.00 77.38           C  
ATOM    619  HG2 GLU A  33      -2.170   5.853  22.621  1.00 77.38           H  
ATOM    620  HG3 GLU A  33      -2.843   6.059  21.008  1.00 77.38           H  
ATOM    621  CD  GLU A  33      -3.843   4.567  22.199  1.00 77.38           C  
ATOM    622  OE1 GLU A  33      -4.760   5.252  22.719  1.00 77.38           O  
ATOM    623  OE2 GLU A  33      -3.903   3.332  22.019  1.00 77.38           O  
ATOM    624  N   LYS A  34       1.270   3.600  19.669  1.00 78.93           N  
ATOM    625  H   LYS A  34       0.617   3.665  18.901  1.00 78.93           H  
ATOM    626  CA  LYS A  34       2.496   2.813  19.470  1.00 78.93           C  
ATOM    627  HA  LYS A  34       2.602   2.091  20.280  1.00 78.93           H  
ATOM    628  C   LYS A  34       3.741   3.692  19.534  1.00 78.93           C  
ATOM    629  CB  LYS A  34       2.437   2.054  18.139  1.00 78.93           C  
ATOM    630  HB2 LYS A  34       3.438   1.701  17.893  1.00 78.93           H  
ATOM    631  HB3 LYS A  34       2.114   2.730  17.348  1.00 78.93           H  
ATOM    632  O   LYS A  34       4.635   3.398  20.320  1.00 78.93           O  
ATOM    633  CG  LYS A  34       1.503   0.838  18.206  1.00 78.93           C  
ATOM    634  HG2 LYS A  34       0.499   1.152  18.492  1.00 78.93           H  
ATOM    635  HG3 LYS A  34       1.878   0.131  18.946  1.00 78.93           H  
ATOM    636  CD  LYS A  34       1.456   0.165  16.832  1.00 78.93           C  
ATOM    637  HD2 LYS A  34       1.107   0.893  16.100  1.00 78.93           H  
ATOM    638  HD3 LYS A  34       2.459  -0.157  16.553  1.00 78.93           H  
ATOM    639  CE  LYS A  34       0.509  -1.037  16.844  1.00 78.93           C  
ATOM    640  HE2 LYS A  34       0.903  -1.788  17.530  1.00 78.93           H  
ATOM    641  HE3 LYS A  34      -0.464  -0.709  17.211  1.00 78.93           H  
ATOM    642  NZ  LYS A  34       0.369  -1.598  15.480  1.00 78.93           N  
ATOM    643  HZ1 LYS A  34       1.271  -1.866  15.113  1.00 78.93           H  
ATOM    644  HZ2 LYS A  34      -0.260  -2.387  15.474  1.00 78.93           H  
ATOM    645  HZ3 LYS A  34      -0.016  -0.896  14.863  1.00 78.93           H  
ATOM    646  N   GLU A  35       3.765   4.819  18.822  1.00 76.82           N  
ATOM    647  H   GLU A  35       3.037   4.975  18.139  1.00 76.82           H  
ATOM    648  CA  GLU A  35       4.881   5.769  18.905  1.00 76.82           C  
ATOM    649  HA  GLU A  35       5.804   5.273  18.604  1.00 76.82           H  
ATOM    650  C   GLU A  35       5.086   6.328  20.323  1.00 76.82           C  
ATOM    651  CB  GLU A  35       4.633   6.981  18.003  1.00 76.82           C  
ATOM    652  HB2 GLU A  35       3.588   7.281  18.077  1.00 76.82           H  
ATOM    653  HB3 GLU A  35       5.226   7.803  18.404  1.00 76.82           H  
ATOM    654  O   GLU A  35       6.225   6.524  20.749  1.00 76.82           O  
ATOM    655  CG  GLU A  35       5.026   6.844  16.529  1.00 76.82           C  
ATOM    656  HG2 GLU A  35       4.281   6.256  15.993  1.00 76.82           H  
ATOM    657  HG3 GLU A  35       5.999   6.357  16.458  1.00 76.82           H  
ATOM    658  CD  GLU A  35       5.106   8.271  15.971  1.00 76.82           C  
ATOM    659  OE1 GLU A  35       6.233   8.740  15.705  1.00 76.82           O  
ATOM    660  OE2 GLU A  35       4.120   9.040  16.125  1.00 76.82           O  
ATOM    661  N   GLU A  36       4.013   6.650  21.058  1.00 76.20           N  
ATOM    662  H   GLU A  36       3.093   6.519  20.662  1.00 76.20           H  
ATOM    663  CA  GLU A  36       4.143   7.124  22.442  1.00 76.20           C  
ATOM    664  HA  GLU A  36       4.923   7.884  22.470  1.00 76.20           H  
ATOM    665  C   GLU A  36       4.626   6.022  23.391  1.00 76.20           C  
ATOM    666  CB  GLU A  36       2.842   7.762  22.973  1.00 76.20           C  
ATOM    667  HB2 GLU A  36       2.877   7.739  24.062  1.00 76.20           H  
ATOM    668  HB3 GLU A  36       1.978   7.182  22.648  1.00 76.20           H  
ATOM    669  O   GLU A  36       5.385   6.335  24.310  1.00 76.20           O  
ATOM    670  CG  GLU A  36       2.693   9.235  22.548  1.00 76.20           C  
ATOM    671  HG2 GLU A  36       3.653   9.732  22.687  1.00 76.20           H  
ATOM    672  HG3 GLU A  36       2.452   9.281  21.486  1.00 76.20           H  
ATOM    673  CD  GLU A  36       1.630  10.014  23.350  1.00 76.20           C  
ATOM    674  OE1 GLU A  36       1.791  11.260  23.462  1.00 76.20           O  
ATOM    675  OE2 GLU A  36       0.668   9.402  23.859  1.00 76.20           O  
ATOM    676  N   LYS A  37       4.235   4.761  23.167  1.00 80.21           N  
ATOM    677  H   LYS A  37       3.606   4.584  22.397  1.00 80.21           H  
ATOM    678  CA  LYS A  37       4.742   3.602  23.919  1.00 80.21           C  
ATOM    679  HA  LYS A  37       4.683   3.807  24.988  1.00 80.21           H  
ATOM    680  C   LYS A  37       6.220   3.356  23.639  1.00 80.21           C  
ATOM    681  CB  LYS A  37       3.912   2.348  23.616  1.00 80.21           C  
ATOM    682  HB2 LYS A  37       3.738   2.271  22.543  1.00 80.21           H  
ATOM    683  HB3 LYS A  37       4.478   1.470  23.930  1.00 80.21           H  
ATOM    684  O   LYS A  37       6.998   3.361  24.585  1.00 80.21           O  
ATOM    685  CG  LYS A  37       2.576   2.351  24.371  1.00 80.21           C  
ATOM    686  HG2 LYS A  37       2.771   2.338  25.443  1.00 80.21           H  
ATOM    687  HG3 LYS A  37       2.009   3.250  24.129  1.00 80.21           H  
ATOM    688  CD  LYS A  37       1.761   1.112  23.988  1.00 80.21           C  
ATOM    689  HD2 LYS A  37       2.331   0.219  24.245  1.00 80.21           H  
ATOM    690  HD3 LYS A  37       1.586   1.125  22.912  1.00 80.21           H  
ATOM    691  CE  LYS A  37       0.420   1.103  24.726  1.00 80.21           C  
ATOM    692  HE2 LYS A  37       0.615   1.108  25.798  1.00 80.21           H  
ATOM    693  HE3 LYS A  37      -0.122   2.014  24.471  1.00 80.21           H  
ATOM    694  NZ  LYS A  37      -0.384  -0.087  24.356  1.00 80.21           N  
ATOM    695  HZ1 LYS A  37      -0.579  -0.078  23.365  1.00 80.21           H  
ATOM    696  HZ2 LYS A  37      -1.266  -0.093  24.848  1.00 80.21           H  
ATOM    697  HZ3 LYS A  37       0.122  -0.934  24.575  1.00 80.21           H  
ATOM    698  N   GLU A  38       6.635   3.296  22.375  1.00 75.69           N  
ATOM    699  H   GLU A  38       5.951   3.265  21.632  1.00 75.69           H  
ATOM    700  CA  GLU A  38       8.055   3.149  22.035  1.00 75.69           C  
ATOM    701  HA  GLU A  38       8.444   2.213  22.436  1.00 75.69           H  
ATOM    702  C   GLU A  38       8.902   4.302  22.587  1.00 75.69           C  
ATOM    703  CB  GLU A  38       8.273   3.192  20.526  1.00 75.69           C  
ATOM    704  HB2 GLU A  38       9.337   3.394  20.408  1.00 75.69           H  
ATOM    705  HB3 GLU A  38       7.727   4.033  20.097  1.00 75.69           H  
ATOM    706  O   GLU A  38      10.022   4.099  23.050  1.00 75.69           O  
ATOM    707  CG  GLU A  38       7.960   1.920  19.732  1.00 75.69           C  
ATOM    708  HG2 GLU A  38       6.889   1.866  19.537  1.00 75.69           H  
ATOM    709  HG3 GLU A  38       8.258   1.054  20.322  1.00 75.69           H  
ATOM    710  CD  GLU A  38       8.752   1.932  18.411  1.00 75.69           C  
ATOM    711  OE1 GLU A  38       8.951   0.852  17.833  1.00 75.69           O  
ATOM    712  OE2 GLU A  38       9.329   3.004  18.066  1.00 75.69           O  
ATOM    713  N   LYS A  39       8.399   5.544  22.532  1.00 78.59           N  
ATOM    714  H   LYS A  39       7.505   5.671  22.080  1.00 78.59           H  
ATOM    715  CA  LYS A  39       9.108   6.702  23.100  1.00 78.59           C  
ATOM    716  HA  LYS A  39      10.129   6.706  22.717  1.00 78.59           H  
ATOM    717  C   LYS A  39       9.248   6.609  24.622  1.00 78.59           C  
ATOM    718  CB  LYS A  39       8.410   8.012  22.703  1.00 78.59           C  
ATOM    719  HB2 LYS A  39       8.747   8.801  23.376  1.00 78.59           H  
ATOM    720  HB3 LYS A  39       7.334   7.898  22.833  1.00 78.59           H  
ATOM    721  O   LYS A  39      10.184   7.207  25.151  1.00 78.59           O  
ATOM    722  CG  LYS A  39       8.727   8.455  21.264  1.00 78.59           C  
ATOM    723  HG2 LYS A  39       8.466   7.667  20.556  1.00 78.59           H  
ATOM    724  HG3 LYS A  39       9.796   8.651  21.180  1.00 78.59           H  
ATOM    725  CD  LYS A  39       7.947   9.737  20.929  1.00 78.59           C  
ATOM    726  HD2 LYS A  39       8.176  10.478  21.694  1.00 78.59           H  
ATOM    727  HD3 LYS A  39       6.878   9.528  20.960  1.00 78.59           H  
ATOM    728  CE  LYS A  39       8.321  10.344  19.567  1.00 78.59           C  
ATOM    729  HE2 LYS A  39       9.408  10.389  19.491  1.00 78.59           H  
ATOM    730  HE3 LYS A  39       7.943  11.365  19.520  1.00 78.59           H  
ATOM    731  NZ  LYS A  39       7.807   9.591  18.401  1.00 78.59           N  
ATOM    732  HZ1 LYS A  39       8.211   9.937  17.543  1.00 78.59           H  
ATOM    733  HZ2 LYS A  39       8.146   8.640  18.391  1.00 78.59           H  
ATOM    734  HZ3 LYS A  39       6.805   9.548  18.278  1.00 78.59           H  
ATOM    735  N   LYS A  40       8.333   5.921  25.314  1.00 80.05           N  
ATOM    736  H   LYS A  40       7.625   5.423  24.792  1.00 80.05           H  
ATOM    737  CA  LYS A  40       8.419   5.655  26.758  1.00 80.05           C  
ATOM    738  HA  LYS A  40       8.830   6.526  27.270  1.00 80.05           H  
ATOM    739  C   LYS A  40       9.399   4.523  27.059  1.00 80.05           C  
ATOM    740  CB  LYS A  40       7.040   5.356  27.352  1.00 80.05           C  
ATOM    741  HB2 LYS A  40       6.513   4.641  26.720  1.00 80.05           H  
ATOM    742  HB3 LYS A  40       7.179   4.894  28.330  1.00 80.05           H  
ATOM    743  O   LYS A  40      10.319   4.768  27.826  1.00 80.05           O  
ATOM    744  CG  LYS A  40       6.192   6.621  27.537  1.00 80.05           C  
ATOM    745  HG2 LYS A  40       6.095   7.157  26.593  1.00 80.05           H  
ATOM    746  HG3 LYS A  40       6.670   7.273  28.268  1.00 80.05           H  
ATOM    747  CD  LYS A  40       4.811   6.203  28.045  1.00 80.05           C  
ATOM    748  HD2 LYS A  40       4.359   5.529  27.317  1.00 80.05           H  
ATOM    749  HD3 LYS A  40       4.935   5.668  28.986  1.00 80.05           H  
ATOM    750  CE  LYS A  40       3.900   7.411  28.254  1.00 80.05           C  
ATOM    751  HE2 LYS A  40       4.392   8.096  28.944  1.00 80.05           H  
ATOM    752  HE3 LYS A  40       3.763   7.910  27.295  1.00 80.05           H  
ATOM    753  NZ  LYS A  40       2.598   6.968  28.805  1.00 80.05           N  
ATOM    754  HZ1 LYS A  40       1.974   7.746  28.960  1.00 80.05           H  
ATOM    755  HZ2 LYS A  40       2.162   6.318  28.166  1.00 80.05           H  
ATOM    756  HZ3 LYS A  40       2.748   6.480  29.677  1.00 80.05           H  
ATOM    757  N   GLU A  41       9.305   3.382  26.379  1.00 77.32           N  
ATOM    758  H   GLU A  41       8.510   3.230  25.776  1.00 77.32           H  
ATOM    759  CA  GLU A  41      10.254   2.264  26.550  1.00 77.32           C  
ATOM    760  HA  GLU A  41      10.238   1.913  27.582  1.00 77.32           H  
ATOM    761  C   GLU A  41      11.692   2.692  26.228  1.00 77.32           C  
ATOM    762  CB  GLU A  41       9.865   1.103  25.626  1.00 77.32           C  
ATOM    763  HB2 GLU A  41      10.697   0.401  25.571  1.00 77.32           H  
ATOM    764  HB3 GLU A  41       9.685   1.501  24.627  1.00 77.32           H  
ATOM    765  O   GLU A  41      12.616   2.445  26.995  1.00 77.32           O  
ATOM    766  CG  GLU A  41       8.629   0.340  26.125  1.00 77.32           C  
ATOM    767  HG2 GLU A  41       7.801   1.041  26.233  1.00 77.32           H  
ATOM    768  HG3 GLU A  41       8.849  -0.078  27.106  1.00 77.32           H  
ATOM    769  CD  GLU A  41       8.202  -0.781  25.164  1.00 77.32           C  
ATOM    770  OE1 GLU A  41       7.544  -1.737  25.635  1.00 77.32           O  
ATOM    771  OE2 GLU A  41       8.439  -0.626  23.944  1.00 77.32           O  
ATOM    772  N   LYS A  42      11.894   3.455  25.144  1.00 78.66           N  
ATOM    773  H   LYS A  42      11.117   3.581  24.511  1.00 78.66           H  
ATOM    774  CA  LYS A  42      13.216   4.007  24.798  1.00 78.66           C  
ATOM    775  HA  LYS A  42      13.920   3.175  24.775  1.00 78.66           H  
ATOM    776  C   LYS A  42      13.746   4.987  25.848  1.00 78.66           C  
ATOM    777  CB  LYS A  42      13.169   4.677  23.412  1.00 78.66           C  
ATOM    778  HB2 LYS A  42      14.053   5.300  23.276  1.00 78.66           H  
ATOM    779  HB3 LYS A  42      12.290   5.319  23.354  1.00 78.66           H  
ATOM    780  O   LYS A  42      14.961   5.197  25.875  1.00 78.66           O  
ATOM    781  CG  LYS A  42      13.146   3.630  22.287  1.00 78.66           C  
ATOM    782  HG2 LYS A  42      12.437   2.842  22.544  1.00 78.66           H  
ATOM    783  HG3 LYS A  42      14.135   3.178  22.212  1.00 78.66           H  
ATOM    784  CD  LYS A  42      12.743   4.206  20.920  1.00 78.66           C  
ATOM    785  HD2 LYS A  42      11.722   4.580  20.993  1.00 78.66           H  
ATOM    786  HD3 LYS A  42      13.414   5.019  20.646  1.00 78.66           H  
ATOM    787  CE  LYS A  42      12.791   3.057  19.892  1.00 78.66           C  
ATOM    788  HE2 LYS A  42      13.827   2.834  19.636  1.00 78.66           H  
ATOM    789  HE3 LYS A  42      12.405   2.165  20.387  1.00 78.66           H  
ATOM    790  NZ  LYS A  42      11.972   3.259  18.660  1.00 78.66           N  
ATOM    791  HZ1 LYS A  42      12.243   4.015  18.048  1.00 78.66           H  
ATOM    792  HZ2 LYS A  42      10.982   3.335  18.842  1.00 78.66           H  
ATOM    793  HZ3 LYS A  42      11.936   2.403  18.124  1.00 78.66           H  
ATOM    794  N   LYS A  43      12.875   5.616  26.642  1.00 79.13           N  
ATOM    795  H   LYS A  43      11.923   5.279  26.617  1.00 79.13           H  
ATOM    796  CA  LYS A  43      13.238   6.493  27.764  1.00 79.13           C  
ATOM    797  HA  LYS A  43      14.152   7.038  27.527  1.00 79.13           H  
ATOM    798  C   LYS A  43      13.588   5.677  29.009  1.00 79.13           C  
ATOM    799  CB  LYS A  43      12.105   7.493  28.049  1.00 79.13           C  
ATOM    800  HB2 LYS A  43      11.930   7.543  29.123  1.00 79.13           H  
ATOM    801  HB3 LYS A  43      11.181   7.154  27.580  1.00 79.13           H  
ATOM    802  O   LYS A  43      14.641   5.935  29.569  1.00 79.13           O  
ATOM    803  CG  LYS A  43      12.445   8.900  27.551  1.00 79.13           C  
ATOM    804  HG2 LYS A  43      12.789   8.859  26.518  1.00 79.13           H  
ATOM    805  HG3 LYS A  43      13.248   9.295  28.174  1.00 79.13           H  
ATOM    806  CD  LYS A  43      11.200   9.795  27.633  1.00 79.13           C  
ATOM    807  HD2 LYS A  43      10.575   9.487  28.471  1.00 79.13           H  
ATOM    808  HD3 LYS A  43      10.623   9.657  26.719  1.00 79.13           H  
ATOM    809  CE  LYS A  43      11.574  11.268  27.796  1.00 79.13           C  
ATOM    810  HE2 LYS A  43      10.700  11.879  27.567  1.00 79.13           H  
ATOM    811  HE3 LYS A  43      12.374  11.511  27.098  1.00 79.13           H  
ATOM    812  NZ  LYS A  43      12.005  11.511  29.194  1.00 79.13           N  
ATOM    813  HZ1 LYS A  43      12.291  12.459  29.391  1.00 79.13           H  
ATOM    814  HZ2 LYS A  43      11.322  11.211  29.876  1.00 79.13           H  
ATOM    815  HZ3 LYS A  43      12.800  10.931  29.423  1.00 79.13           H  
ATOM    816  N   GLU A  44      12.787   4.676  29.360  1.00 79.03           N  
ATOM    817  H   GLU A  44      11.930   4.524  28.847  1.00 79.03           H  
ATOM    818  CA  GLU A  44      13.044   3.776  30.496  1.00 79.03           C  
ATOM    819  HA  GLU A  44      13.181   4.360  31.406  1.00 79.03           H  
ATOM    820  C   GLU A  44      14.336   2.976  30.298  1.00 79.03           C  
ATOM    821  CB  GLU A  44      11.838   2.845  30.702  1.00 79.03           C  
ATOM    822  HB2 GLU A  44      11.559   2.410  29.742  1.00 79.03           H  
ATOM    823  HB3 GLU A  44      12.116   2.041  31.384  1.00 79.03           H  
ATOM    824  O   GLU A  44      15.223   3.048  31.133  1.00 79.03           O  
ATOM    825  CG  GLU A  44      10.646   3.610  31.307  1.00 79.03           C  
ATOM    826  HG2 GLU A  44      10.926   3.957  32.302  1.00 79.03           H  
ATOM    827  HG3 GLU A  44      10.446   4.491  30.697  1.00 79.03           H  
ATOM    828  CD  GLU A  44       9.345   2.794  31.400  1.00 79.03           C  
ATOM    829  OE1 GLU A  44       8.388   3.315  32.026  1.00 79.03           O  
ATOM    830  OE2 GLU A  44       9.237   1.739  30.738  1.00 79.03           O  
ATOM    831  N   GLU A  45      14.549   2.367  29.126  1.00 79.62           N  
ATOM    832  H   GLU A  45      13.771   2.267  28.490  1.00 79.62           H  
ATOM    833  CA  GLU A  45      15.826   1.711  28.797  1.00 79.62           C  
ATOM    834  HA  GLU A  45      16.027   0.893  29.489  1.00 79.62           H  
ATOM    835  C   GLU A  45      17.029   2.680  28.830  1.00 79.62           C  
ATOM    836  CB  GLU A  45      15.782   1.197  27.349  1.00 79.62           C  
ATOM    837  HB2 GLU A  45      16.813   1.121  27.005  1.00 79.62           H  
ATOM    838  HB3 GLU A  45      15.284   1.967  26.759  1.00 79.62           H  
ATOM    839  O   GLU A  45      18.167   2.240  28.788  1.00 79.62           O  
ATOM    840  CG  GLU A  45      15.155  -0.146  26.965  1.00 79.62           C  
ATOM    841  HG2 GLU A  45      15.581  -0.931  27.590  1.00 79.62           H  
ATOM    842  HG3 GLU A  45      14.077  -0.105  27.119  1.00 79.62           H  
ATOM    843  CD  GLU A  45      15.473  -0.430  25.472  1.00 79.62           C  
ATOM    844  OE1 GLU A  45      15.446  -1.608  25.037  1.00 79.62           O  
ATOM    845  OE2 GLU A  45      15.818   0.542  24.733  1.00 79.62           O  
ATOM    846  N   LYS A  46      16.812   3.998  28.713  1.00 78.54           N  
ATOM    847  H   LYS A  46      15.870   4.306  28.911  1.00 78.54           H  
ATOM    848  CA  LYS A  46      17.893   5.001  28.791  1.00 78.54           C  
ATOM    849  HA  LYS A  46      18.817   4.587  28.390  1.00 78.54           H  
ATOM    850  C   LYS A  46      18.222   5.304  30.253  1.00 78.54           C  
ATOM    851  CB  LYS A  46      17.505   6.284  28.029  1.00 78.54           C  
ATOM    852  HB2 LYS A  46      16.477   6.192  27.678  1.00 78.54           H  
ATOM    853  HB3 LYS A  46      17.535   7.139  28.704  1.00 78.54           H  
ATOM    854  O   LYS A  46      19.391   5.362  30.592  1.00 78.54           O  
ATOM    855  CG  LYS A  46      18.426   6.576  26.839  1.00 78.54           C  
ATOM    856  HG2 LYS A  46      18.690   5.638  26.350  1.00 78.54           H  
ATOM    857  HG3 LYS A  46      19.354   7.009  27.213  1.00 78.54           H  
ATOM    858  CD  LYS A  46      17.770   7.555  25.850  1.00 78.54           C  
ATOM    859  HD2 LYS A  46      16.758   7.220  25.619  1.00 78.54           H  
ATOM    860  HD3 LYS A  46      17.715   8.529  26.338  1.00 78.54           H  
ATOM    861  CE  LYS A  46      18.575   7.661  24.550  1.00 78.54           C  
ATOM    862  HE2 LYS A  46      18.484   6.725  23.999  1.00 78.54           H  
ATOM    863  HE3 LYS A  46      19.623   7.784  24.825  1.00 78.54           H  
ATOM    864  NZ  LYS A  46      18.144   8.804  23.707  1.00 78.54           N  
ATOM    865  HZ1 LYS A  46      18.708   8.865  22.872  1.00 78.54           H  
ATOM    866  HZ2 LYS A  46      17.172   8.717  23.446  1.00 78.54           H  
ATOM    867  HZ3 LYS A  46      18.268   9.663  24.224  1.00 78.54           H  
ATOM    868  N   GLU A  47      17.192   5.447  31.082  1.00 78.50           N  
ATOM    869  H   GLU A  47      16.256   5.349  30.717  1.00 78.50           H  
ATOM    870  CA  GLU A  47      17.309   5.677  32.527  1.00 78.50           C  
ATOM    871  HA  GLU A  47      18.043   6.460  32.717  1.00 78.50           H  
ATOM    872  C   GLU A  47      17.810   4.435  33.283  1.00 78.50           C  
ATOM    873  CB  GLU A  47      15.937   6.136  33.069  1.00 78.50           C  
ATOM    874  HB2 GLU A  47      15.171   5.437  32.735  1.00 78.50           H  
ATOM    875  HB3 GLU A  47      15.963   6.124  34.159  1.00 78.50           H  
ATOM    876  O   GLU A  47      18.452   4.581  34.309  1.00 78.50           O  
ATOM    877  CG  GLU A  47      15.567   7.564  32.610  1.00 78.50           C  
ATOM    878  HG2 GLU A  47      16.283   8.263  33.044  1.00 78.50           H  
ATOM    879  HG3 GLU A  47      15.673   7.625  31.527  1.00 78.50           H  
ATOM    880  CD  GLU A  47      14.138   8.028  32.972  1.00 78.50           C  
ATOM    881  OE1 GLU A  47      13.730   9.111  32.460  1.00 78.50           O  
ATOM    882  OE2 GLU A  47      13.399   7.308  33.676  1.00 78.50           O  
ATOM    883  N   GLU A  48      17.558   3.221  32.784  1.00 78.11           N  
ATOM    884  H   GLU A  48      16.883   3.134  32.037  1.00 78.11           H  
ATOM    885  CA  GLU A  48      18.157   1.988  33.327  1.00 78.11           C  
ATOM    886  HA  GLU A  48      18.156   2.024  34.417  1.00 78.11           H  
ATOM    887  C   GLU A  48      19.611   1.778  32.891  1.00 78.11           C  
ATOM    888  CB  GLU A  48      17.358   0.765  32.852  1.00 78.11           C  
ATOM    889  HB2 GLU A  48      17.238   0.817  31.770  1.00 78.11           H  
ATOM    890  HB3 GLU A  48      17.929  -0.133  33.086  1.00 78.11           H  
ATOM    891  O   GLU A  48      20.325   0.939  33.444  1.00 78.11           O  
ATOM    892  CG  GLU A  48      15.986   0.620  33.519  1.00 78.11           C  
ATOM    893  HG2 GLU A  48      16.122   0.665  34.600  1.00 78.11           H  
ATOM    894  HG3 GLU A  48      15.344   1.451  33.227  1.00 78.11           H  
ATOM    895  CD  GLU A  48      15.302  -0.709  33.153  1.00 78.11           C  
ATOM    896  OE1 GLU A  48      14.399  -1.121  33.919  1.00 78.11           O  
ATOM    897  OE2 GLU A  48      15.674  -1.327  32.125  1.00 78.11           O  
ATOM    898  N   GLU A  49      20.030   2.460  31.827  1.00 76.36           N  
ATOM    899  H   GLU A  49      19.439   3.202  31.480  1.00 76.36           H  
ATOM    900  CA  GLU A  49      21.375   2.330  31.304  1.00 76.36           C  
ATOM    901  HA  GLU A  49      21.709   1.315  31.519  1.00 76.36           H  
ATOM    902  C   GLU A  49      22.375   3.240  32.053  1.00 76.36           C  
ATOM    903  CB  GLU A  49      21.349   2.511  29.763  1.00 76.36           C  
ATOM    904  HB2 GLU A  49      22.265   3.014  29.454  1.00 76.36           H  
ATOM    905  HB3 GLU A  49      20.536   3.179  29.478  1.00 76.36           H  
ATOM    906  O   GLU A  49      23.507   2.798  32.258  1.00 76.36           O  
ATOM    907  CG  GLU A  49      21.209   1.171  28.990  1.00 76.36           C  
ATOM    908  HG2 GLU A  49      21.898   0.447  29.425  1.00 76.36           H  
ATOM    909  HG3 GLU A  49      20.210   0.764  29.147  1.00 76.36           H  
ATOM    910  CD  GLU A  49      21.500   1.244  27.468  1.00 76.36           C  
ATOM    911  OE1 GLU A  49      21.996   0.227  26.918  1.00 76.36           O  
ATOM    912  OE2 GLU A  49      21.338   2.310  26.826  1.00 76.36           O  
ATOM    913  N   GLU A  50      21.999   4.455  32.443  1.00 73.90           N  
ATOM    914  H   GLU A  50      21.025   4.706  32.352  1.00 73.90           H  
ATOM    915  CA  GLU A  50      22.812   5.358  33.290  1.00 73.90           C  
ATOM    916  HA  GLU A  50      23.841   5.389  32.932  1.00 73.90           H  
ATOM    917  C   GLU A  50      22.910   4.873  34.748  1.00 73.90           C  
ATOM    918  CB  GLU A  50      22.225   6.784  33.211  1.00 73.90           C  
ATOM    919  HB2 GLU A  50      21.151   6.732  33.388  1.00 73.90           H  
ATOM    920  HB3 GLU A  50      22.672   7.396  33.995  1.00 73.90           H  
ATOM    921  O   GLU A  50      24.001   5.031  35.346  1.00 73.90           O  
ATOM    922  CG  GLU A  50      22.494   7.472  31.854  1.00 73.90           C  
ATOM    923  HG2 GLU A  50      22.184   6.800  31.054  1.00 73.90           H  
ATOM    924  HG3 GLU A  50      23.569   7.621  31.752  1.00 73.90           H  
ATOM    925  CD  GLU A  50      21.768   8.826  31.649  1.00 73.90           C  
ATOM    926  OE1 GLU A  50      21.910   9.407  30.541  1.00 73.90           O  
ATOM    927  OE2 GLU A  50      20.963   9.257  32.511  1.00 73.90           O  
ATOM    928  OXT GLU A  50      21.903   4.321  35.237  1.00 73.90           O  
END
