# Supplementary material for: Investigating Intrinsically Disordered Proteins With Brownian Dynamics
Source: Front Mol Biosci. 2022 Jun 8;9:898838. doi: 10.3389/fmolb.2022.898838 (PMC9213797; doi:10.3389/fmolb.2022.898838)
Supplement: Supplementary file 1 [file Presentation1.zip › Browndye_IDP_paper/starting_structures/protalpha.pdb]

ATOM      1  N   SER A   1      21.813 -31.890  -2.628  1.00 51.77           N  
ATOM      2  H   SER A   1      21.273 -32.471  -2.003  1.00 51.77           H  
ATOM      3  H2  SER A   1      21.464 -32.004  -3.569  1.00 51.77           H  
ATOM      4  H3  SER A   1      22.792 -32.134  -2.600  1.00 51.77           H  
ATOM      5  CA  SER A   1      21.673 -30.479  -2.256  1.00 51.77           C  
ATOM      6  HA  SER A   1      21.914 -30.347  -1.201  1.00 51.77           H  
ATOM      7  C   SER A   1      20.234 -30.123  -2.494  1.00 51.77           C  
ATOM      8  CB  SER A   1      22.616 -29.614  -3.090  1.00 51.77           C  
ATOM      9  HB2 SER A   1      22.647 -28.603  -2.683  1.00 51.77           H  
ATOM     10  HB3 SER A   1      22.287 -29.578  -4.129  1.00 51.77           H  
ATOM     11  O   SER A   1      19.820 -30.139  -3.645  1.00 51.77           O  
ATOM     12  OG  SER A   1      23.898 -30.215  -3.023  1.00 51.77           O  
ATOM     13  HG  SER A   1      24.529 -29.597  -3.400  1.00 51.77           H  
ATOM     14  N   ASP A   2      19.470 -29.968  -1.419  1.00 53.21           N  
ATOM     15  H   ASP A   2      19.873 -29.953  -0.493  1.00 53.21           H  
ATOM     16  CA  ASP A   2      18.120 -29.417  -1.478  1.00 53.21           C  
ATOM     17  HA  ASP A   2      17.535 -29.907  -2.257  1.00 53.21           H  
ATOM     18  C   ASP A   2      18.312 -27.941  -1.825  1.00 53.21           C  
ATOM     19  CB  ASP A   2      17.440 -29.663  -0.120  1.00 53.21           C  
ATOM     20  HB2 ASP A   2      17.665 -30.679   0.204  1.00 53.21           H  
ATOM     21  HB3 ASP A   2      17.844 -28.987   0.634  1.00 53.21           H  
ATOM     22  O   ASP A   2      18.687 -27.132  -0.978  1.00 53.21           O  
ATOM     23  CG  ASP A   2      15.922 -29.532  -0.203  1.00 53.21           C  
ATOM     24  OD1 ASP A   2      15.382 -28.620   0.451  1.00 53.21           O  
ATOM     25  OD2 ASP A   2      15.345 -30.400  -0.895  1.00 53.21           O  
ATOM     26  N   ALA A   3      18.315 -27.645  -3.125  1.00 59.64           N  
ATOM     27  H   ALA A   3      18.034 -28.356  -3.785  1.00 59.64           H  
ATOM     28  CA  ALA A   3      18.335 -26.275  -3.589  1.00 59.64           C  
ATOM     29  HA  ALA A   3      19.109 -25.706  -3.074  1.00 59.64           H  
ATOM     30  C   ALA A   3      16.970 -25.733  -3.195  1.00 59.64           C  
ATOM     31  CB  ALA A   3      18.607 -26.239  -5.100  1.00 59.64           C  
ATOM     32  HB1 ALA A   3      19.594 -26.652  -5.312  1.00 59.64           H  
ATOM     33  HB2 ALA A   3      18.568 -25.207  -5.447  1.00 59.64           H  
ATOM     34  HB3 ALA A   3      17.849 -26.814  -5.633  1.00 59.64           H  
ATOM     35  O   ALA A   3      15.983 -26.039  -3.861  1.00 59.64           O  
ATOM     36  N   ALA A   4      16.922 -25.026  -2.062  1.00 67.87           N  
ATOM     37  H   ALA A   4      17.753 -24.959  -1.492  1.00 67.87           H  
ATOM     38  CA  ALA A   4      15.806 -24.162  -1.738  1.00 67.87           C  
ATOM     39  HA  ALA A   4      14.929 -24.764  -1.501  1.00 67.87           H  
ATOM     40  C   ALA A   4      15.555 -23.349  -3.005  1.00 67.87           C  
ATOM     41  CB  ALA A   4      16.173 -23.290  -0.531  1.00 67.87           C  
ATOM     42  HB1 ALA A   4      17.063 -22.700  -0.748  1.00 67.87           H  
ATOM     43  HB2 ALA A   4      15.349 -22.610  -0.315  1.00 67.87           H  
ATOM     44  HB3 ALA A   4      16.353 -23.920   0.341  1.00 67.87           H  
ATOM     45  O   ALA A   4      16.413 -22.578  -3.434  1.00 67.87           O  
ATOM     46  N   VAL A   5      14.459 -23.674  -3.689  1.00 65.56           N  
ATOM     47  H   VAL A   5      13.859 -24.400  -3.326  1.00 65.56           H  
ATOM     48  CA  VAL A   5      14.040 -22.965  -4.884  1.00 65.56           C  
ATOM     49  HA  VAL A   5      14.858 -22.931  -5.602  1.00 65.56           H  
ATOM     50  C   VAL A   5      13.758 -21.571  -4.370  1.00 65.56           C  
ATOM     51  CB  VAL A   5      12.818 -23.634  -5.540  1.00 65.56           C  
ATOM     52  HB  VAL A   5      12.003 -23.698  -4.820  1.00 65.56           H  
ATOM     53  O   VAL A   5      12.808 -21.368  -3.619  1.00 65.56           O  
ATOM     54  CG1 VAL A   5      12.337 -22.844  -6.761  1.00 65.56           C  
ATOM     55 HG11 VAL A   5      13.150 -22.717  -7.475  1.00 65.56           H  
ATOM     56 HG12 VAL A   5      11.981 -21.861  -6.451  1.00 65.56           H  
ATOM     57 HG13 VAL A   5      11.511 -23.366  -7.244  1.00 65.56           H  
ATOM     58  CG2 VAL A   5      13.172 -25.056  -6.001  1.00 65.56           C  
ATOM     59 HG21 VAL A   5      12.306 -25.510  -6.482  1.00 65.56           H  
ATOM     60 HG22 VAL A   5      14.002 -25.024  -6.707  1.00 65.56           H  
ATOM     61 HG23 VAL A   5      13.452 -25.672  -5.147  1.00 65.56           H  
ATOM     62  N   ASP A   6      14.680 -20.662  -4.664  1.00 58.06           N  
ATOM     63  H   ASP A   6      15.532 -20.976  -5.107  1.00 58.06           H  
ATOM     64  CA  ASP A   6      14.592 -19.252  -4.342  1.00 58.06           C  
ATOM     65  HA  ASP A   6      14.398 -19.138  -3.276  1.00 58.06           H  
ATOM     66  C   ASP A   6      13.385 -18.713  -5.115  1.00 58.06           C  
ATOM     67  CB  ASP A   6      15.937 -18.561  -4.678  1.00 58.06           C  
ATOM     68  HB2 ASP A   6      15.786 -17.752  -5.393  1.00 58.06           H  
ATOM     69  HB3 ASP A   6      16.616 -19.271  -5.149  1.00 58.06           H  
ATOM     70  O   ASP A   6      13.494 -18.158  -6.207  1.00 58.06           O  
ATOM     71  CG  ASP A   6      16.613 -17.968  -3.437  1.00 58.06           C  
ATOM     72  OD1 ASP A   6      16.070 -16.963  -2.918  1.00 58.06           O  
ATOM     73  OD2 ASP A   6      17.658 -18.510  -3.016  1.00 58.06           O  
ATOM     74  N   THR A   7      12.192 -18.874  -4.539  1.00 61.97           N  
ATOM     75  H   THR A   7      12.140 -19.464  -3.721  1.00 61.97           H  
ATOM     76  CA  THR A   7      10.946 -18.249  -5.004  1.00 61.97           C  
ATOM     77  HA  THR A   7      10.810 -18.491  -6.058  1.00 61.97           H  
ATOM     78  C   THR A   7      11.019 -16.717  -4.907  1.00 61.97           C  
ATOM     79  CB  THR A   7       9.727 -18.781  -4.228  1.00 61.97           C  
ATOM     80  HB  THR A   7       8.830 -18.271  -4.580  1.00 61.97           H  
ATOM     81  O   THR A   7      10.018 -16.033  -5.079  1.00 61.97           O  
ATOM     82  CG2 THR A   7       9.510 -20.284  -4.405  1.00 61.97           C  
ATOM     83 HG21 THR A   7       8.570 -20.569  -3.933  1.00 61.97           H  
ATOM     84 HG22 THR A   7      10.323 -20.843  -3.941  1.00 61.97           H  
ATOM     85 HG23 THR A   7       9.462 -20.525  -5.467  1.00 61.97           H  
ATOM     86  OG1 THR A   7       9.880 -18.535  -2.846  1.00 61.97           O  
ATOM     87  HG1 THR A   7       9.688 -17.605  -2.707  1.00 61.97           H  
ATOM     88  N   SER A   8      12.198 -16.168  -4.605  1.00 62.44           N  
ATOM     89  H   SER A   8      12.985 -16.793  -4.505  1.00 62.44           H  
ATOM     90  CA  SER A   8      12.533 -14.754  -4.602  1.00 62.44           C  
ATOM     91  HA  SER A   8      11.715 -14.189  -4.155  1.00 62.44           H  
ATOM     92  C   SER A   8      12.781 -14.185  -6.002  1.00 62.44           C  
ATOM     93  CB  SER A   8      13.789 -14.561  -3.745  1.00 62.44           C  
ATOM     94  HB2 SER A   8      14.003 -13.496  -3.647  1.00 62.44           H  
ATOM     95  HB3 SER A   8      13.630 -14.983  -2.753  1.00 62.44           H  
ATOM     96  O   SER A   8      12.705 -12.971  -6.162  1.00 62.44           O  
ATOM     97  OG  SER A   8      14.889 -15.195  -4.368  1.00 62.44           O  
ATOM     98  HG  SER A   8      15.343 -15.756  -3.735  1.00 62.44           H  
ATOM     99  N   SER A   9      13.064 -15.014  -7.018  1.00 60.02           N  
ATOM    100  H   SER A   9      13.126 -16.005  -6.834  1.00 60.02           H  
ATOM    101  CA  SER A   9      13.515 -14.496  -8.324  1.00 60.02           C  
ATOM    102  HA  SER A   9      14.123 -13.609  -8.144  1.00 60.02           H  
ATOM    103  C   SER A   9      12.398 -14.033  -9.265  1.00 60.02           C  
ATOM    104  CB  SER A   9      14.430 -15.502  -9.022  1.00 60.02           C  
ATOM    105  HB2 SER A   9      14.695 -15.132 -10.012  1.00 60.02           H  
ATOM    106  HB3 SER A   9      13.916 -16.457  -9.127  1.00 60.02           H  
ATOM    107  O   SER A   9      12.683 -13.304 -10.207  1.00 60.02           O  
ATOM    108  OG  SER A   9      15.615 -15.669  -8.262  1.00 60.02           O  
ATOM    109  HG  SER A   9      15.365 -15.874  -7.358  1.00 60.02           H  
ATOM    110  N   GLU A  10      11.139 -14.389  -9.010  1.00 61.35           N  
ATOM    111  H   GLU A  10      10.957 -15.009  -8.233  1.00 61.35           H  
ATOM    112  CA  GLU A  10      10.012 -14.015  -9.884  1.00 61.35           C  
ATOM    113  HA  GLU A  10      10.337 -13.203 -10.534  1.00 61.35           H  
ATOM    114  C   GLU A  10       8.832 -13.412  -9.124  1.00 61.35           C  
ATOM    115  CB  GLU A  10       9.619 -15.196 -10.789  1.00 61.35           C  
ATOM    116  HB2 GLU A  10       8.565 -15.449 -10.671  1.00 61.35           H  
ATOM    117  HB3 GLU A  10      10.197 -16.079 -10.516  1.00 61.35           H  
ATOM    118  O   GLU A  10       7.706 -13.368  -9.619  1.00 61.35           O  
ATOM    119  CG  GLU A  10       9.894 -14.847 -12.255  1.00 61.35           C  
ATOM    120  HG2 GLU A  10       9.358 -13.932 -12.506  1.00 61.35           H  
ATOM    121  HG3 GLU A  10      10.961 -14.662 -12.383  1.00 61.35           H  
ATOM    122  CD  GLU A  10       9.459 -15.983 -13.182  1.00 61.35           C  
ATOM    123  OE1 GLU A  10       8.656 -15.705 -14.098  1.00 61.35           O  
ATOM    124  OE2 GLU A  10       9.950 -17.117 -12.971  1.00 61.35           O  
ATOM    125  N   ILE A  11       9.089 -12.887  -7.921  1.00 62.57           N  
ATOM    126  H   ILE A  11      10.039 -12.906  -7.578  1.00 62.57           H  
ATOM    127  CA  ILE A  11       8.116 -12.026  -7.260  1.00 62.57           C  
ATOM    128  HA  ILE A  11       7.142 -12.490  -7.418  1.00 62.57           H  
ATOM    129  C   ILE A  11       8.079 -10.688  -8.008  1.00 62.57           C  
ATOM    130  CB  ILE A  11       8.324 -11.994  -5.731  1.00 62.57           C  
ATOM    131  HB  ILE A  11       8.501 -13.023  -5.419  1.00 62.57           H  
ATOM    132  O   ILE A  11       8.774  -9.719  -7.703  1.00 62.57           O  
ATOM    133  CG1 ILE A  11       7.002 -11.552  -5.083  1.00 62.57           C  
ATOM    134 HG12 ILE A  11       6.204 -12.161  -5.509  1.00 62.57           H  
ATOM    135 HG13 ILE A  11       6.807 -10.508  -5.331  1.00 62.57           H  
ATOM    136  CG2 ILE A  11       9.532 -11.166  -5.259  1.00 62.57           C  
ATOM    137 HG21 ILE A  11       9.782 -11.424  -4.230  1.00 62.57           H  
ATOM    138 HG22 ILE A  11       9.310 -10.100  -5.314  1.00 62.57           H  
ATOM    139 HG23 ILE A  11      10.398 -11.381  -5.885  1.00 62.57           H  
ATOM    140  CD1 ILE A  11       6.934 -11.753  -3.566  1.00 62.57           C  
ATOM    141 HD11 ILE A  11       6.000 -11.338  -3.188  1.00 62.57           H  
ATOM    142 HD12 ILE A  11       7.776 -11.264  -3.076  1.00 62.57           H  
ATOM    143 HD13 ILE A  11       6.969 -12.819  -3.340  1.00 62.57           H  
ATOM    144  N   THR A  12       7.309 -10.677  -9.091  1.00 63.02           N  
ATOM    145  H   THR A  12       6.881 -11.551  -9.363  1.00 63.02           H  
ATOM    146  CA  THR A  12       6.977  -9.470  -9.832  1.00 63.02           C  
ATOM    147  HA  THR A  12       7.904  -9.054 -10.226  1.00 63.02           H  
ATOM    148  C   THR A  12       6.380  -8.465  -8.846  1.00 63.02           C  
ATOM    149  CB  THR A  12       6.047  -9.763 -11.019  1.00 63.02           C  
ATOM    150  HB  THR A  12       5.839  -8.821 -11.526  1.00 63.02           H  
ATOM    151  O   THR A  12       5.681  -8.819  -7.896  1.00 63.02           O  
ATOM    152  CG2 THR A  12       6.667 -10.729 -12.029  1.00 63.02           C  
ATOM    153 HG21 THR A  12       7.623 -10.339 -12.378  1.00 63.02           H  
ATOM    154 HG22 THR A  12       6.827 -11.711 -11.583  1.00 63.02           H  
ATOM    155 HG23 THR A  12       6.002 -10.839 -12.886  1.00 63.02           H  
ATOM    156  OG1 THR A  12       4.829 -10.308 -10.584  1.00 63.02           O  
ATOM    157  HG1 THR A  12       4.874 -11.263 -10.670  1.00 63.02           H  
ATOM    158  N   THR A  13       6.718  -7.190  -9.022  1.00 63.08           N  
ATOM    159  H   THR A  13       7.234  -6.962  -9.860  1.00 63.08           H  
ATOM    160  CA  THR A  13       6.520  -6.080  -8.067  1.00 63.08           C  
ATOM    161  HA  THR A  13       7.165  -6.246  -7.205  1.00 63.08           H  
ATOM    162  C   THR A  13       5.096  -5.897  -7.526  1.00 63.08           C  
ATOM    163  CB  THR A  13       6.931  -4.770  -8.753  1.00 63.08           C  
ATOM    164  HB  THR A  13       6.676  -3.923  -8.117  1.00 63.08           H  
ATOM    165  O   THR A  13       4.904  -5.147  -6.569  1.00 63.08           O  
ATOM    166  CG2 THR A  13       8.430  -4.722  -9.057  1.00 63.08           C  
ATOM    167 HG21 THR A  13       8.993  -4.878  -8.136  1.00 63.08           H  
ATOM    168 HG22 THR A  13       8.690  -3.746  -9.466  1.00 63.08           H  
ATOM    169 HG23 THR A  13       8.704  -5.494  -9.776  1.00 63.08           H  
ATOM    170  OG1 THR A  13       6.262  -4.656  -9.991  1.00 63.08           O  
ATOM    171  HG1 THR A  13       6.538  -3.835 -10.405  1.00 63.08           H  
ATOM    172  N   LYS A  14       4.105  -6.573  -8.112  1.00 62.49           N  
ATOM    173  H   LYS A  14       4.372  -7.239  -8.822  1.00 62.49           H  
ATOM    174  CA  LYS A  14       2.702  -6.559  -7.695  1.00 62.49           C  
ATOM    175  HA  LYS A  14       2.404  -5.539  -7.454  1.00 62.49           H  
ATOM    176  C   LYS A  14       2.476  -7.373  -6.412  1.00 62.49           C  
ATOM    177  CB  LYS A  14       1.839  -7.054  -8.872  1.00 62.49           C  
ATOM    178  HB2 LYS A  14       0.794  -7.048  -8.560  1.00 62.49           H  
ATOM    179  HB3 LYS A  14       2.112  -8.081  -9.114  1.00 62.49           H  
ATOM    180  O   LYS A  14       1.848  -6.881  -5.481  1.00 62.49           O  
ATOM    181  CG  LYS A  14       1.994  -6.171 -10.130  1.00 62.49           C  
ATOM    182  HG2 LYS A  14       1.747  -5.140  -9.877  1.00 62.49           H  
ATOM    183  HG3 LYS A  14       3.024  -6.210 -10.486  1.00 62.49           H  
ATOM    184  CD  LYS A  14       1.071  -6.646 -11.262  1.00 62.49           C  
ATOM    185  HD2 LYS A  14       1.305  -7.685 -11.493  1.00 62.49           H  
ATOM    186  HD3 LYS A  14       0.038  -6.596 -10.918  1.00 62.49           H  
ATOM    187  CE  LYS A  14       1.229  -5.795 -12.533  1.00 62.49           C  
ATOM    188  HE2 LYS A  14       1.005  -4.757 -12.288  1.00 62.49           H  
ATOM    189  HE3 LYS A  14       2.266  -5.853 -12.864  1.00 62.49           H  
ATOM    190  NZ  LYS A  14       0.323  -6.270 -13.617  1.00 62.49           N  
ATOM    191  HZ1 LYS A  14       0.511  -7.234 -13.853  1.00 62.49           H  
ATOM    192  HZ2 LYS A  14       0.418  -5.724 -14.462  1.00 62.49           H  
ATOM    193  HZ3 LYS A  14      -0.644  -6.230 -13.331  1.00 62.49           H  
ATOM    194  N   ASP A  15       3.117  -8.531  -6.296  1.00 62.62           N  
ATOM    195  H   ASP A  15       3.679  -8.837  -7.077  1.00 62.62           H  
ATOM    196  CA  ASP A  15       2.867  -9.518  -5.234  1.00 62.62           C  
ATOM    197  HA  ASP A  15       1.791  -9.632  -5.102  1.00 62.62           H  
ATOM    198  C   ASP A  15       3.492  -9.123  -3.871  1.00 62.62           C  
ATOM    199  CB  ASP A  15       3.444 -10.837  -5.761  1.00 62.62           C  
ATOM    200  HB2 ASP A  15       4.461 -10.930  -5.380  1.00 62.62           H  
ATOM    201  HB3 ASP A  15       3.506 -10.816  -6.849  1.00 62.62           H  
ATOM    202  O   ASP A  15       3.112  -9.598  -2.799  1.00 62.62           O  
ATOM    203  CG  ASP A  15       2.638 -12.071  -5.377  1.00 62.62           C  
ATOM    204  OD1 ASP A  15       2.958 -12.646  -4.309  1.00 62.62           O  
ATOM    205  OD2 ASP A  15       1.822 -12.509  -6.205  1.00 62.62           O  
ATOM    206  N   LEU A  16       4.466  -8.201  -3.882  1.00 56.96           N  
ATOM    207  H   LEU A  16       4.734  -7.837  -4.786  1.00 56.96           H  
ATOM    208  CA  LEU A  16       5.115  -7.685  -2.668  1.00 56.96           C  
ATOM    209  HA  LEU A  16       5.273  -8.519  -1.984  1.00 56.96           H  
ATOM    210  C   LEU A  16       4.258  -6.678  -1.889  1.00 56.96           C  
ATOM    211  CB  LEU A  16       6.475  -7.056  -3.030  1.00 56.96           C  
ATOM    212  HB2 LEU A  16       6.344  -6.438  -3.919  1.00 56.96           H  
ATOM    213  HB3 LEU A  16       6.788  -6.396  -2.221  1.00 56.96           H  
ATOM    214  O   LEU A  16       4.563  -6.415  -0.722  1.00 56.96           O  
ATOM    215  CG  LEU A  16       7.603  -8.070  -3.275  1.00 56.96           C  
ATOM    216  HG  LEU A  16       7.282  -8.799  -4.019  1.00 56.96           H  
ATOM    217  CD1 LEU A  16       8.836  -7.340  -3.807  1.00 56.96           C  
ATOM    218 HD11 LEU A  16       8.590  -6.861  -4.755  1.00 56.96           H  
ATOM    219 HD12 LEU A  16       9.172  -6.588  -3.094  1.00 56.96           H  
ATOM    220 HD13 LEU A  16       9.638  -8.056  -3.989  1.00 56.96           H  
ATOM    221  CD2 LEU A  16       8.014  -8.792  -1.987  1.00 56.96           C  
ATOM    222 HD21 LEU A  16       8.878  -9.427  -2.184  1.00 56.96           H  
ATOM    223 HD22 LEU A  16       7.197  -9.420  -1.630  1.00 56.96           H  
ATOM    224 HD23 LEU A  16       8.273  -8.066  -1.216  1.00 56.96           H  
ATOM    225  N   LYS A  17       3.219  -6.095  -2.501  1.00 62.08           N  
ATOM    226  H   LYS A  17       2.978  -6.389  -3.437  1.00 62.08           H  
ATOM    227  CA  LYS A  17       2.364  -5.113  -1.818  1.00 62.08           C  
ATOM    228  HA  LYS A  17       2.991  -4.532  -1.142  1.00 62.08           H  
ATOM    229  C   LYS A  17       1.315  -5.781  -0.928  1.00 62.08           C  
ATOM    230  CB  LYS A  17       1.752  -4.154  -2.848  1.00 62.08           C  
ATOM    231  HB2 LYS A  17       0.872  -4.612  -3.298  1.00 62.08           H  
ATOM    232  HB3 LYS A  17       2.483  -3.967  -3.635  1.00 62.08           H  
ATOM    233  O   LYS A  17       0.975  -5.225   0.109  1.00 62.08           O  
ATOM    234  CG  LYS A  17       1.384  -2.810  -2.200  1.00 62.08           C  
ATOM    235  HG2 LYS A  17       2.275  -2.378  -1.743  1.00 62.08           H  
ATOM    236  HG3 LYS A  17       0.628  -2.964  -1.430  1.00 62.08           H  
ATOM    237  CD  LYS A  17       0.842  -1.845  -3.255  1.00 62.08           C  
ATOM    238  HD2 LYS A  17      -0.107  -2.231  -3.628  1.00 62.08           H  
ATOM    239  HD3 LYS A  17       1.548  -1.785  -4.083  1.00 62.08           H  
ATOM    240  CE  LYS A  17       0.641  -0.452  -2.654  1.00 62.08           C  
ATOM    241  HE2 LYS A  17      -0.057  -0.540  -1.821  1.00 62.08           H  
ATOM    242  HE3 LYS A  17       1.593  -0.095  -2.262  1.00 62.08           H  
ATOM    243  NZ  LYS A  17       0.108   0.482  -3.674  1.00 62.08           N  
ATOM    244  HZ1 LYS A  17      -0.770   0.122  -4.021  1.00 62.08           H  
ATOM    245  HZ2 LYS A  17       0.744   0.565  -4.454  1.00 62.08           H  
ATOM    246  HZ3 LYS A  17      -0.070   1.391  -3.270  1.00 62.08           H  
ATOM    247  N   GLU A  18       0.879  -6.986  -1.281  1.00 57.17           N  
ATOM    248  H   GLU A  18       1.170  -7.357  -2.174  1.00 57.17           H  
ATOM    249  CA  GLU A  18      -0.227  -7.683  -0.609  1.00 57.17           C  
ATOM    250  HA  GLU A  18      -0.952  -6.954  -0.246  1.00 57.17           H  
ATOM    251  C   GLU A  18       0.229  -8.490   0.621  1.00 57.17           C  
ATOM    252  CB  GLU A  18      -0.944  -8.558  -1.650  1.00 57.17           C  
ATOM    253  HB2 GLU A  18      -0.233  -9.267  -2.074  1.00 57.17           H  
ATOM    254  HB3 GLU A  18      -1.744  -9.111  -1.160  1.00 57.17           H  
ATOM    255  O   GLU A  18      -0.521  -8.685   1.572  1.00 57.17           O  
ATOM    256  CG  GLU A  18      -1.544  -7.687  -2.767  1.00 57.17           C  
ATOM    257  HG2 GLU A  18      -0.757  -7.113  -3.256  1.00 57.17           H  
ATOM    258  HG3 GLU A  18      -2.239  -6.974  -2.324  1.00 57.17           H  
ATOM    259  CD  GLU A  18      -2.255  -8.533  -3.823  1.00 57.17           C  
ATOM    260  OE1 GLU A  18      -3.503  -8.515  -3.824  1.00 57.17           O  
ATOM    261  OE2 GLU A  18      -1.522  -9.152  -4.624  1.00 57.17           O  
ATOM    262  N   LYS A  19       1.503  -8.897   0.686  1.00 59.76           N  
ATOM    263  H   LYS A  19       2.072  -8.731  -0.132  1.00 59.76           H  
ATOM    264  CA  LYS A  19       2.007  -9.800   1.743  1.00 59.76           C  
ATOM    265  HA  LYS A  19       1.208 -10.505   1.973  1.00 59.76           H  
ATOM    266  C   LYS A  19       2.317  -9.149   3.100  1.00 59.76           C  
ATOM    267  CB  LYS A  19       3.193 -10.605   1.189  1.00 59.76           C  
ATOM    268  HB2 LYS A  19       3.711 -11.118   1.999  1.00 59.76           H  
ATOM    269  HB3 LYS A  19       3.895  -9.931   0.699  1.00 59.76           H  
ATOM    270  O   LYS A  19       2.788  -9.843   3.999  1.00 59.76           O  
ATOM    271  CG  LYS A  19       2.696 -11.664   0.197  1.00 59.76           C  
ATOM    272  HG2 LYS A  19       2.110 -12.402   0.744  1.00 59.76           H  
ATOM    273  HG3 LYS A  19       2.056 -11.201  -0.554  1.00 59.76           H  
ATOM    274  CD  LYS A  19       3.853 -12.362  -0.520  1.00 59.76           C  
ATOM    275  HD2 LYS A  19       4.314 -11.649  -1.204  1.00 59.76           H  
ATOM    276  HD3 LYS A  19       4.590 -12.721   0.198  1.00 59.76           H  
ATOM    277  CE  LYS A  19       3.269 -13.540  -1.303  1.00 59.76           C  
ATOM    278  HE2 LYS A  19       3.057 -14.360  -0.617  1.00 59.76           H  
ATOM    279  HE3 LYS A  19       2.326 -13.219  -1.744  1.00 59.76           H  
ATOM    280  NZ  LYS A  19       4.150 -13.979  -2.404  1.00 59.76           N  
ATOM    281  HZ1 LYS A  19       3.783 -14.811  -2.844  1.00 59.76           H  
ATOM    282  HZ2 LYS A  19       4.022 -13.304  -3.145  1.00 59.76           H  
ATOM    283  HZ3 LYS A  19       5.127 -14.055  -2.159  1.00 59.76           H  
ATOM    284  N   LYS A  20       2.093  -7.842   3.280  1.00 60.87           N  
ATOM    285  H   LYS A  20       1.644  -7.347   2.523  1.00 60.87           H  
ATOM    286  CA  LYS A  20       2.362  -7.140   4.556  1.00 60.87           C  
ATOM    287  HA  LYS A  20       2.916  -7.809   5.214  1.00 60.87           H  
ATOM    288  C   LYS A  20       1.122  -6.817   5.396  1.00 60.87           C  
ATOM    289  CB  LYS A  20       3.243  -5.901   4.323  1.00 60.87           C  
ATOM    290  HB2 LYS A  20       2.972  -5.424   3.382  1.00 60.87           H  
ATOM    291  HB3 LYS A  20       3.073  -5.182   5.124  1.00 60.87           H  
ATOM    292  O   LYS A  20       1.299  -6.416   6.539  1.00 60.87           O  
ATOM    293  CG  LYS A  20       4.734  -6.271   4.329  1.00 60.87           C  
ATOM    294  HG2 LYS A  20       4.939  -6.961   3.510  1.00 60.87           H  
ATOM    295  HG3 LYS A  20       4.981  -6.755   5.273  1.00 60.87           H  
ATOM    296  CD  LYS A  20       5.594  -5.014   4.170  1.00 60.87           C  
ATOM    297  HD2 LYS A  20       5.360  -4.314   4.972  1.00 60.87           H  
ATOM    298  HD3 LYS A  20       5.358  -4.553   3.211  1.00 60.87           H  
ATOM    299  CE  LYS A  20       7.077  -5.386   4.221  1.00 60.87           C  
ATOM    300  HE2 LYS A  20       7.255  -6.179   3.495  1.00 60.87           H  
ATOM    301  HE3 LYS A  20       7.300  -5.782   5.212  1.00 60.87           H  
ATOM    302  NZ  LYS A  20       7.925  -4.210   3.918  1.00 60.87           N  
ATOM    303  HZ1 LYS A  20       7.742  -3.477   4.589  1.00 60.87           H  
ATOM    304  HZ2 LYS A  20       7.705  -3.865   2.995  1.00 60.87           H  
ATOM    305  HZ3 LYS A  20       8.903  -4.462   3.954  1.00 60.87           H  
ATOM    306  N   GLU A  21      -0.092  -7.028   4.889  1.00 56.96           N  
ATOM    307  H   GLU A  21      -0.185  -7.378   3.946  1.00 56.96           H  
ATOM    308  CA  GLU A  21      -1.341  -6.636   5.574  1.00 56.96           C  
ATOM    309  HA  GLU A  21      -1.094  -5.932   6.369  1.00 56.96           H  
ATOM    310  C   GLU A  21      -2.068  -7.806   6.271  1.00 56.96           C  
ATOM    311  CB  GLU A  21      -2.247  -5.875   4.589  1.00 56.96           C  
ATOM    312  HB2 GLU A  21      -1.620  -5.272   3.933  1.00 56.96           H  
ATOM    313  HB3 GLU A  21      -2.789  -6.591   3.970  1.00 56.96           H  
ATOM    314  O   GLU A  21      -3.244  -7.716   6.576  1.00 56.96           O  
ATOM    315  CG  GLU A  21      -3.237  -4.929   5.290  1.00 56.96           C  
ATOM    316  HG2 GLU A  21      -2.668  -4.190   5.854  1.00 56.96           H  
ATOM    317  HG3 GLU A  21      -3.867  -5.464   6.001  1.00 56.96           H  
ATOM    318  CD  GLU A  21      -4.128  -4.217   4.270  1.00 56.96           C  
ATOM    319  OE1 GLU A  21      -5.298  -4.623   4.117  1.00 56.96           O  
ATOM    320  OE2 GLU A  21      -3.612  -3.256   3.650  1.00 56.96           O  
ATOM    321  N   VAL A  22      -1.408  -8.940   6.531  1.00 61.16           N  
ATOM    322  H   VAL A  22      -0.449  -9.017   6.223  1.00 61.16           H  
ATOM    323  CA  VAL A  22      -2.088 -10.125   7.115  1.00 61.16           C  
ATOM    324  HA  VAL A  22      -3.165  -9.956   7.114  1.00 61.16           H  
ATOM    325  C   VAL A  22      -1.766 -10.347   8.602  1.00 61.16           C  
ATOM    326  CB  VAL A  22      -1.878 -11.356   6.202  1.00 61.16           C  
ATOM    327  HB  VAL A  22      -0.812 -11.463   5.998  1.00 61.16           H  
ATOM    328  O   VAL A  22      -2.328 -11.240   9.229  1.00 61.16           O  
ATOM    329  CG1 VAL A  22      -2.384 -12.696   6.756  1.00 61.16           C  
ATOM    330 HG11 VAL A  22      -2.333 -13.466   5.986  1.00 61.16           H  
ATOM    331 HG12 VAL A  22      -1.764 -13.017   7.593  1.00 61.16           H  
ATOM    332 HG13 VAL A  22      -3.417 -12.590   7.087  1.00 61.16           H  
ATOM    333  CG2 VAL A  22      -2.611 -11.139   4.868  1.00 61.16           C  
ATOM    334 HG21 VAL A  22      -3.680 -11.023   5.044  1.00 61.16           H  
ATOM    335 HG22 VAL A  22      -2.449 -11.986   4.201  1.00 61.16           H  
ATOM    336 HG23 VAL A  22      -2.245 -10.242   4.370  1.00 61.16           H  
ATOM    337  N   VAL A  23      -0.882  -9.553   9.217  1.00 62.66           N  
ATOM    338  H   VAL A  23      -0.508  -8.760   8.716  1.00 62.66           H  
ATOM    339  CA  VAL A  23      -0.356  -9.876  10.563  1.00 62.66           C  
ATOM    340  HA  VAL A  23      -0.615 -10.914  10.770  1.00 62.66           H  
ATOM    341  C   VAL A  23      -1.006  -9.125  11.737  1.00 62.66           C  
ATOM    342  CB  VAL A  23       1.186  -9.874  10.551  1.00 62.66           C  
ATOM    343  HB  VAL A  23       1.491 -10.412   9.653  1.00 62.66           H  
ATOM    344  O   VAL A  23      -0.761  -9.494  12.878  1.00 62.66           O  
ATOM    345  CG1 VAL A  23       1.805  -8.479  10.462  1.00 62.66           C  
ATOM    346 HG11 VAL A  23       1.343  -7.904   9.660  1.00 62.66           H  
ATOM    347 HG12 VAL A  23       2.876  -8.562  10.277  1.00 62.66           H  
ATOM    348 HG13 VAL A  23       1.661  -7.958  11.409  1.00 62.66           H  
ATOM    349  CG2 VAL A  23       1.806 -10.637  11.729  1.00 62.66           C  
ATOM    350 HG21 VAL A  23       2.876 -10.760  11.563  1.00 62.66           H  
ATOM    351 HG22 VAL A  23       1.664 -10.078  12.654  1.00 62.66           H  
ATOM    352 HG23 VAL A  23       1.339 -11.616  11.829  1.00 62.66           H  
ATOM    353  N   GLU A  24      -1.900  -8.157  11.511  1.00 56.76           N  
ATOM    354  H   GLU A  24      -2.153  -7.934  10.560  1.00 56.76           H  
ATOM    355  CA  GLU A  24      -2.381  -7.262  12.588  1.00 56.76           C  
ATOM    356  HA  GLU A  24      -1.975  -7.599  13.542  1.00 56.76           H  
ATOM    357  C   GLU A  24      -3.915  -7.275  12.799  1.00 56.76           C  
ATOM    358  CB  GLU A  24      -1.820  -5.840  12.388  1.00 56.76           C  
ATOM    359  HB2 GLU A  24      -2.200  -5.455  11.442  1.00 56.76           H  
ATOM    360  HB3 GLU A  24      -2.191  -5.188  13.179  1.00 56.76           H  
ATOM    361  O   GLU A  24      -4.513  -6.233  13.050  1.00 56.76           O  
ATOM    362  CG  GLU A  24      -0.284  -5.727  12.364  1.00 56.76           C  
ATOM    363  HG2 GLU A  24      -0.034  -4.703  12.085  1.00 56.76           H  
ATOM    364  HG3 GLU A  24       0.107  -6.363  11.569  1.00 56.76           H  
ATOM    365  CD  GLU A  24       0.407  -6.036  13.705  1.00 56.76           C  
ATOM    366  OE1 GLU A  24       1.431  -6.757  13.676  1.00 56.76           O  
ATOM    367  OE2 GLU A  24      -0.035  -5.469  14.729  1.00 56.76           O  
ATOM    368  N   GLU A  25      -4.582  -8.438  12.730  1.00 55.41           N  
ATOM    369  H   GLU A  25      -4.085  -9.255  12.403  1.00 55.41           H  
ATOM    370  CA  GLU A  25      -6.010  -8.566  13.121  1.00 55.41           C  
ATOM    371  HA  GLU A  25      -6.282  -7.657  13.657  1.00 55.41           H  
ATOM    372  C   GLU A  25      -6.293  -9.703  14.129  1.00 55.41           C  
ATOM    373  CB  GLU A  25      -6.948  -8.626  11.895  1.00 55.41           C  
ATOM    374  HB2 GLU A  25      -6.503  -8.082  11.063  1.00 55.41           H  
ATOM    375  HB3 GLU A  25      -7.077  -9.665  11.593  1.00 55.41           H  
ATOM    376  O   GLU A  25      -7.426 -10.144  14.288  1.00 55.41           O  
ATOM    377  CG  GLU A  25      -8.316  -7.985  12.214  1.00 55.41           C  
ATOM    378  HG2 GLU A  25      -8.202  -6.901  12.196  1.00 55.41           H  
ATOM    379  HG3 GLU A  25      -8.631  -8.241  13.225  1.00 55.41           H  
ATOM    380  CD  GLU A  25      -9.413  -8.410  11.230  1.00 55.41           C  
ATOM    381  OE1 GLU A  25     -10.203  -9.315  11.590  1.00 55.41           O  
ATOM    382  OE2 GLU A  25      -9.479  -7.799  10.142  1.00 55.41           O  
ATOM    383  N   ALA A  26      -5.285 -10.215  14.846  1.00 58.45           N  
ATOM    384  H   ALA A  26      -4.350  -9.867  14.689  1.00 58.45           H  
ATOM    385  CA  ALA A  26      -5.501 -11.329  15.782  1.00 58.45           C  
ATOM    386  HA  ALA A  26      -6.429 -11.838  15.522  1.00 58.45           H  
ATOM    387  C   ALA A  26      -5.667 -10.922  17.260  1.00 58.45           C  
ATOM    388  CB  ALA A  26      -4.396 -12.368  15.578  1.00 58.45           C  
ATOM    389  HB1 ALA A  26      -4.583 -13.232  16.214  1.00 58.45           H  
ATOM    390  HB2 ALA A  26      -3.429 -11.936  15.838  1.00 58.45           H  
ATOM    391  HB3 ALA A  26      -4.379 -12.687  14.536  1.00 58.45           H  
ATOM    392  O   ALA A  26      -6.129 -11.741  18.056  1.00 58.45           O  
ATOM    393  N   GLU A  27      -5.314  -9.695  17.663  1.00 57.92           N  
ATOM    394  H   GLU A  27      -4.890  -9.076  16.988  1.00 57.92           H  
ATOM    395  CA  GLU A  27      -5.142  -9.395  19.100  1.00 57.92           C  
ATOM    396  HA  GLU A  27      -5.459 -10.258  19.685  1.00 57.92           H  
ATOM    397  C   GLU A  27      -6.020  -8.260  19.659  1.00 57.92           C  
ATOM    398  CB  GLU A  27      -3.645  -9.238  19.429  1.00 57.92           C  
ATOM    399  HB2 GLU A  27      -3.542  -9.071  20.501  1.00 57.92           H  
ATOM    400  HB3 GLU A  27      -3.235  -8.378  18.899  1.00 57.92           H  
ATOM    401  O   GLU A  27      -6.178  -8.160  20.875  1.00 57.92           O  
ATOM    402  CG  GLU A  27      -2.862 -10.511  19.047  1.00 57.92           C  
ATOM    403  HG2 GLU A  27      -2.745 -10.552  17.964  1.00 57.92           H  
ATOM    404  HG3 GLU A  27      -3.443 -11.383  19.346  1.00 57.92           H  
ATOM    405  CD  GLU A  27      -1.482 -10.590  19.712  1.00 57.92           C  
ATOM    406  OE1 GLU A  27      -1.348 -11.391  20.670  1.00 57.92           O  
ATOM    407  OE2 GLU A  27      -0.562  -9.883  19.252  1.00 57.92           O  
ATOM    408  N   ASN A  28      -6.713  -7.472  18.828  1.00 57.77           N  
ATOM    409  H   ASN A  28      -6.580  -7.592  17.833  1.00 57.77           H  
ATOM    410  CA  ASN A  28      -7.441  -6.285  19.315  1.00 57.77           C  
ATOM    411  HA  ASN A  28      -6.896  -5.907  20.181  1.00 57.77           H  
ATOM    412  C   ASN A  28      -8.858  -6.553  19.870  1.00 57.77           C  
ATOM    413  CB  ASN A  28      -7.383  -5.168  18.255  1.00 57.77           C  
ATOM    414  HB2 ASN A  28      -7.676  -5.559  17.281  1.00 57.77           H  
ATOM    415  HB3 ASN A  28      -8.078  -4.373  18.526  1.00 57.77           H  
ATOM    416  O   ASN A  28      -9.592  -5.612  20.164  1.00 57.77           O  
ATOM    417  CG  ASN A  28      -6.004  -4.535  18.151  1.00 57.77           C  
ATOM    418  ND2 ASN A  28      -5.846  -3.537  17.317  1.00 57.77           N  
ATOM    419 HD21 ASN A  28      -4.888  -3.243  17.192  1.00 57.77           H  
ATOM    420 HD22 ASN A  28      -6.576  -3.296  16.662  1.00 57.77           H  
ATOM    421  OD1 ASN A  28      -5.057  -4.907  18.816  1.00 57.77           O  
ATOM    422  N   GLY A  29      -9.261  -7.817  20.042  1.00 57.19           N  
ATOM    423  H   GLY A  29      -8.610  -8.544  19.783  1.00 57.19           H  
ATOM    424  CA  GLY A  29     -10.631  -8.177  20.436  1.00 57.19           C  
ATOM    425  HA2 GLY A  29     -11.300  -7.333  20.271  1.00 57.19           H  
ATOM    426  HA3 GLY A  29     -10.966  -8.981  19.781  1.00 57.19           H  
ATOM    427  C   GLY A  29     -10.835  -8.653  21.878  1.00 57.19           C  
ATOM    428  O   GLY A  29     -11.980  -8.885  22.268  1.00 57.19           O  
ATOM    429  N   ARG A  30      -9.778  -8.857  22.680  1.00 61.80           N  
ATOM    430  H   ARG A  30      -8.860  -8.613  22.335  1.00 61.80           H  
ATOM    431  CA  ARG A  30      -9.900  -9.626  23.936  1.00 61.80           C  
ATOM    432  HA  ARG A  30     -10.964  -9.784  24.112  1.00 61.80           H  
ATOM    433  C   ARG A  30      -9.457  -8.923  25.218  1.00 61.80           C  
ATOM    434  CB  ARG A  30      -9.284 -11.025  23.782  1.00 61.80           C  
ATOM    435  HB2 ARG A  30      -9.419 -11.383  22.761  1.00 61.80           H  
ATOM    436  HB3 ARG A  30      -8.213 -10.965  23.976  1.00 61.80           H  
ATOM    437  O   ARG A  30      -8.903  -9.580  26.086  1.00 61.80           O  
ATOM    438  CG  ARG A  30      -9.968 -12.021  24.739  1.00 61.80           C  
ATOM    439  HG2 ARG A  30     -10.779 -12.518  24.207  1.00 61.80           H  
ATOM    440  HG3 ARG A  30     -10.399 -11.511  25.601  1.00 61.80           H  
ATOM    441  CD  ARG A  30      -8.972 -13.058  25.249  1.00 61.80           C  
ATOM    442  HD2 ARG A  30      -8.536 -13.566  24.389  1.00 61.80           H  
ATOM    443  HD3 ARG A  30      -8.184 -12.538  25.792  1.00 61.80           H  
ATOM    444  NE  ARG A  30      -9.637 -14.027  26.141  1.00 61.80           N  
ATOM    445  HE  ARG A  30     -10.541 -13.746  26.493  1.00 61.80           H  
ATOM    446  NH1 ARG A  30      -7.932 -15.550  26.188  1.00 61.80           N  
ATOM    447 HH11 ARG A  30      -7.397 -14.906  25.623  1.00 61.80           H  
ATOM    448 HH12 ARG A  30      -7.524 -16.422  26.493  1.00 61.80           H  
ATOM    449  NH2 ARG A  30      -9.823 -15.967  27.311  1.00 61.80           N  
ATOM    450 HH21 ARG A  30     -10.748 -15.678  27.598  1.00 61.80           H  
ATOM    451 HH22 ARG A  30      -9.426 -16.844  27.616  1.00 61.80           H  
ATOM    452  CZ  ARG A  30      -9.129 -15.174  26.543  1.00 61.80           C  
ATOM    453  N   ASP A  31      -9.809  -7.658  25.398  1.00 61.88           N  
ATOM    454  H   ASP A  31     -10.173  -7.139  24.613  1.00 61.88           H  
ATOM    455  CA  ASP A  31     -10.013  -7.125  26.753  1.00 61.88           C  
ATOM    456  HA  ASP A  31     -10.450  -7.917  27.362  1.00 61.88           H  
ATOM    457  C   ASP A  31     -11.078  -6.019  26.723  1.00 61.88           C  
ATOM    458  CB  ASP A  31      -8.681  -6.747  27.444  1.00 61.88           C  
ATOM    459  HB2 ASP A  31      -7.888  -6.648  26.702  1.00 61.88           H  
ATOM    460  HB3 ASP A  31      -8.781  -5.785  27.947  1.00 61.88           H  
ATOM    461  O   ASP A  31     -10.810  -4.820  26.795  1.00 61.88           O  
ATOM    462  CG  ASP A  31      -8.283  -7.784  28.513  1.00 61.88           C  
ATOM    463  OD1 ASP A  31      -9.059  -7.932  29.489  1.00 61.88           O  
ATOM    464  OD2 ASP A  31      -7.208  -8.412  28.384  1.00 61.88           O  
ATOM    465  N   ALA A  32     -12.341  -6.436  26.584  1.00 67.37           N  
ATOM    466  H   ALA A  32     -12.502  -7.429  26.495  1.00 67.37           H  
ATOM    467  CA  ALA A  32     -13.456  -5.606  27.026  1.00 67.37           C  
ATOM    468  HA  ALA A  32     -13.450  -4.685  26.443  1.00 67.37           H  
ATOM    469  C   ALA A  32     -13.244  -5.287  28.517  1.00 67.37           C  
ATOM    470  CB  ALA A  32     -14.775  -6.350  26.789  1.00 67.37           C  
ATOM    471  HB1 ALA A  32     -15.610  -5.730  27.115  1.00 67.37           H  
ATOM    472  HB2 ALA A  32     -14.889  -6.567  25.727  1.00 67.37           H  
ATOM    473  HB3 ALA A  32     -14.783  -7.284  27.352  1.00 67.37           H  
ATOM    474  O   ALA A  32     -12.867  -6.190  29.272  1.00 67.37           O  
ATOM    475  N   PRO A  33     -13.468  -4.039  28.968  1.00 61.40           N  
ATOM    476  CA  PRO A  33     -13.139  -3.655  30.327  1.00 61.40           C  
ATOM    477  HA  PRO A  33     -12.068  -3.779  30.489  1.00 61.40           H  
ATOM    478  C   PRO A  33     -13.905  -4.541  31.305  1.00 61.40           C  
ATOM    479  CB  PRO A  33     -13.499  -2.169  30.447  1.00 61.40           C  
ATOM    480  HB2 PRO A  33     -13.891  -1.915  31.432  1.00 61.40           H  
ATOM    481  HB3 PRO A  33     -12.619  -1.567  30.223  1.00 61.40           H  
ATOM    482  O   PRO A  33     -15.134  -4.499  31.380  1.00 61.40           O  
ATOM    483  CG  PRO A  33     -14.544  -1.963  29.349  1.00 61.40           C  
ATOM    484  HG2 PRO A  33     -14.559  -0.934  28.990  1.00 61.40           H  
ATOM    485  HG3 PRO A  33     -15.527  -2.256  29.717  1.00 61.40           H  
ATOM    486  CD  PRO A  33     -14.094  -2.936  28.259  1.00 61.40           C  
ATOM    487  HD2 PRO A  33     -14.952  -3.269  27.675  1.00 61.40           H  
ATOM    488  HD3 PRO A  33     -13.358  -2.458  27.613  1.00 61.40           H  
ATOM    489  N   ALA A  34     -13.166  -5.312  32.099  1.00 65.02           N  
ATOM    490  H   ALA A  34     -12.191  -5.431  31.864  1.00 65.02           H  
ATOM    491  CA  ALA A  34     -13.667  -5.953  33.303  1.00 65.02           C  
ATOM    492  HA  ALA A  34     -14.603  -6.457  33.063  1.00 65.02           H  
ATOM    493  C   ALA A  34     -13.966  -4.881  34.366  1.00 65.02           C  
ATOM    494  CB  ALA A  34     -12.655  -7.011  33.763  1.00 65.02           C  
ATOM    495  HB1 ALA A  34     -11.702  -6.539  34.002  1.00 65.02           H  
ATOM    496  HB2 ALA A  34     -12.500  -7.741  32.968  1.00 65.02           H  
ATOM    497  HB3 ALA A  34     -13.033  -7.523  34.648  1.00 65.02           H  
ATOM    498  O   ALA A  34     -13.360  -4.844  35.432  1.00 65.02           O  
ATOM    499  N   ASN A  35     -14.890  -3.969  34.073  1.00 56.08           N  
ATOM    500  H   ASN A  35     -15.315  -4.010  33.158  1.00 56.08           H  
ATOM    501  CA  ASN A  35     -15.472  -3.078  35.058  1.00 56.08           C  
ATOM    502  HA  ASN A  35     -15.117  -3.367  36.047  1.00 56.08           H  
ATOM    503  C   ASN A  35     -16.978  -3.299  35.066  1.00 56.08           C  
ATOM    504  CB  ASN A  35     -15.031  -1.628  34.834  1.00 56.08           C  
ATOM    505  HB2 ASN A  35     -13.950  -1.595  34.699  1.00 56.08           H  
ATOM    506  HB3 ASN A  35     -15.512  -1.230  33.941  1.00 56.08           H  
ATOM    507  O   ASN A  35     -17.757  -2.498  34.560  1.00 56.08           O  
ATOM    508  CG  ASN A  35     -15.383  -0.762  36.033  1.00 56.08           C  
ATOM    509  ND2 ASN A  35     -15.204   0.532  35.918  1.00 56.08           N  
ATOM    510 HD21 ASN A  35     -14.921   0.919  35.029  1.00 56.08           H  
ATOM    511 HD22 ASN A  35     -15.481   1.089  36.714  1.00 56.08           H  
ATOM    512  OD1 ASN A  35     -15.779  -1.214  37.095  1.00 56.08           O  
ATOM    513  N   GLY A  36     -17.363  -4.442  35.633  1.00 49.55           N  
ATOM    514  H   GLY A  36     -16.644  -5.061  35.977  1.00 49.55           H  
ATOM    515  CA  GLY A  36     -18.727  -4.678  36.065  1.00 49.55           C  
ATOM    516  HA2 GLY A  36     -18.834  -5.701  36.425  1.00 49.55           H  
ATOM    517  HA3 GLY A  36     -19.413  -4.518  35.233  1.00 49.55           H  
ATOM    518  C   GLY A  36     -19.071  -3.715  37.194  1.00 49.55           C  
ATOM    519  O   GLY A  36     -18.945  -4.057  38.367  1.00 49.55           O  
ATOM    520  N   ASN A  37     -19.536  -2.519  36.855  1.00 55.31           N  
ATOM    521  H   ASN A  37     -19.499  -2.237  35.886  1.00 55.31           H  
ATOM    522  CA  ASN A  37     -20.467  -1.813  37.712  1.00 55.31           C  
ATOM    523  HA  ASN A  37     -20.277  -2.099  38.746  1.00 55.31           H  
ATOM    524  C   ASN A  37     -21.870  -2.308  37.350  1.00 55.31           C  
ATOM    525  CB  ASN A  37     -20.257  -0.291  37.654  1.00 55.31           C  
ATOM    526  HB2 ASN A  37     -19.238  -0.064  37.967  1.00 55.31           H  
ATOM    527  HB3 ASN A  37     -20.947   0.172  38.360  1.00 55.31           H  
ATOM    528  O   ASN A  37     -22.461  -1.932  36.347  1.00 55.31           O  
ATOM    529  CG  ASN A  37     -20.472   0.345  36.292  1.00 55.31           C  
ATOM    530  ND2 ASN A  37     -20.778   1.620  36.258  1.00 55.31           N  
ATOM    531 HD21 ASN A  37     -21.004   1.950  35.331  1.00 55.31           H  
ATOM    532 HD22 ASN A  37     -21.000   2.127  37.103  1.00 55.31           H  
ATOM    533  OD1 ASN A  37     -20.320  -0.249  35.246  1.00 55.31           O  
ATOM    534  N   ALA A  38     -22.383  -3.203  38.187  1.00 61.58           N  
ATOM    535  H   ALA A  38     -21.801  -3.535  38.943  1.00 61.58           H  
ATOM    536  CA  ALA A  38     -23.768  -3.639  38.179  1.00 61.58           C  
ATOM    537  HA  ALA A  38     -24.025  -4.016  37.190  1.00 61.58           H  
ATOM    538  C   ALA A  38     -24.705  -2.457  38.500  1.00 61.58           C  
ATOM    539  CB  ALA A  38     -23.884  -4.785  39.197  1.00 61.58           C  
ATOM    540  HB1 ALA A  38     -23.247  -5.616  38.896  1.00 61.58           H  
ATOM    541  HB2 ALA A  38     -24.917  -5.130  39.232  1.00 61.58           H  
ATOM    542  HB3 ALA A  38     -23.596  -4.441  40.190  1.00 61.58           H  
ATOM    543  O   ALA A  38     -25.157  -2.314  39.636  1.00 61.58           O  
ATOM    544  N   ASN A  39     -24.977  -1.585  37.525  1.00 63.45           N  
ATOM    545  H   ASN A  39     -24.482  -1.662  36.648  1.00 63.45           H  
ATOM    546  CA  ASN A  39     -26.203  -0.799  37.529  1.00 63.45           C  
ATOM    547  HA  ASN A  39     -26.678  -0.937  38.500  1.00 63.45           H  
ATOM    548  C   ASN A  39     -27.179  -1.404  36.515  1.00 63.45           C  
ATOM    549  CB  ASN A  39     -25.960   0.718  37.458  1.00 63.45           C  
ATOM    550  HB2 ASN A  39     -26.863   1.198  37.836  1.00 63.45           H  
ATOM    551  HB3 ASN A  39     -25.135   0.985  38.119  1.00 63.45           H  
ATOM    552  O   ASN A  39     -27.084  -1.250  35.303  1.00 63.45           O  
ATOM    553  CG  ASN A  39     -25.681   1.294  36.084  1.00 63.45           C  
ATOM    554  ND2 ASN A  39     -26.077   2.522  35.846  1.00 63.45           N  
ATOM    555 HD21 ASN A  39     -25.966   2.785  34.877  1.00 63.45           H  
ATOM    556 HD22 ASN A  39     -26.765   2.946  36.452  1.00 63.45           H  
ATOM    557  OD1 ASN A  39     -25.045   0.720  35.231  1.00 63.45           O  
ATOM    558  N   GLU A  40     -28.092  -2.180  37.079  1.00 53.11           N  
ATOM    559  H   GLU A  40     -28.048  -2.313  38.079  1.00 53.11           H  
ATOM    560  CA  GLU A  40     -29.288  -2.686  36.433  1.00 53.11           C  
ATOM    561  HA  GLU A  40     -29.007  -3.396  35.655  1.00 53.11           H  
ATOM    562  C   GLU A  40     -30.115  -1.558  35.790  1.00 53.11           C  
ATOM    563  CB  GLU A  40     -30.114  -3.417  37.515  1.00 53.11           C  
ATOM    564  HB2 GLU A  40     -31.129  -3.582  37.151  1.00 53.11           H  
ATOM    565  HB3 GLU A  40     -30.174  -2.786  38.402  1.00 53.11           H  
ATOM    566  O   GLU A  40     -30.206  -0.454  36.328  1.00 53.11           O  
ATOM    567  CG  GLU A  40     -29.515  -4.784  37.889  1.00 53.11           C  
ATOM    568  HG2 GLU A  40     -29.865  -5.530  37.176  1.00 53.11           H  
ATOM    569  HG3 GLU A  40     -28.430  -4.739  37.790  1.00 53.11           H  
ATOM    570  CD  GLU A  40     -29.854  -5.222  39.325  1.00 53.11           C  
ATOM    571  OE1 GLU A  40     -31.014  -5.614  39.582  1.00 53.11           O  
ATOM    572  OE2 GLU A  40     -28.923  -5.197  40.164  1.00 53.11           O  
ATOM    573  N   GLU A  41     -30.772  -1.934  34.686  1.00 53.83           N  
ATOM    574  H   GLU A  41     -30.513  -2.836  34.312  1.00 53.83           H  
ATOM    575  CA  GLU A  41     -32.076  -1.429  34.242  1.00 53.83           C  
ATOM    576  HA  GLU A  41     -32.410  -2.095  33.446  1.00 53.83           H  
ATOM    577  C   GLU A  41     -32.115  -0.008  33.648  1.00 53.83           C  
ATOM    578  CB  GLU A  41     -33.081  -1.636  35.397  1.00 53.83           C  
ATOM    579  HB2 GLU A  41     -32.905  -2.615  35.843  1.00 53.83           H  
ATOM    580  HB3 GLU A  41     -32.910  -0.881  36.164  1.00 53.83           H  
ATOM    581  O   GLU A  41     -32.270   0.970  34.370  1.00 53.83           O  
ATOM    582  CG  GLU A  41     -34.549  -1.587  34.966  1.00 53.83           C  
ATOM    583  HG2 GLU A  41     -34.769  -2.461  34.353  1.00 53.83           H  
ATOM    584  HG3 GLU A  41     -34.709  -0.702  34.350  1.00 53.83           H  
ATOM    585  CD  GLU A  41     -35.495  -1.546  36.181  1.00 53.83           C  
ATOM    586  OE1 GLU A  41     -36.449  -0.735  36.151  1.00 53.83           O  
ATOM    587  OE2 GLU A  41     -35.287  -2.333  37.134  1.00 53.83           O  
ATOM    588  N   ASN A  42     -32.079   0.099  32.310  1.00 55.83           N  
ATOM    589  H   ASN A  42     -31.649  -0.666  31.810  1.00 55.83           H  
ATOM    590  CA  ASN A  42     -33.142   0.795  31.565  1.00 55.83           C  
ATOM    591  HA  ASN A  42     -34.093   0.370  31.888  1.00 55.83           H  
ATOM    592  C   ASN A  42     -33.019   0.599  30.037  1.00 55.83           C  
ATOM    593  CB  ASN A  42     -33.186   2.313  31.861  1.00 55.83           C  
ATOM    594  HB2 ASN A  42     -33.137   2.533  32.927  1.00 55.83           H  
ATOM    595  HB3 ASN A  42     -32.342   2.807  31.380  1.00 55.83           H  
ATOM    596  O   ASN A  42     -32.102   1.135  29.419  1.00 55.83           O  
ATOM    597  CG  ASN A  42     -34.495   2.920  31.404  1.00 55.83           C  
ATOM    598  ND2 ASN A  42     -34.452   4.023  30.698  1.00 55.83           N  
ATOM    599 HD21 ASN A  42     -35.340   4.322  30.320  1.00 55.83           H  
ATOM    600 HD22 ASN A  42     -33.559   4.353  30.360  1.00 55.83           H  
ATOM    601  OD1 ASN A  42     -35.574   2.423  31.664  1.00 55.83           O  
ATOM    602  N   GLY A  43     -34.019  -0.051  29.435  1.00 52.33           N  
ATOM    603  H   GLY A  43     -34.699  -0.503  30.029  1.00 52.33           H  
ATOM    604  CA  GLY A  43     -34.514   0.336  28.110  1.00 52.33           C  
ATOM    605  HA2 GLY A  43     -35.581   0.120  28.057  1.00 52.33           H  
ATOM    606  HA3 GLY A  43     -34.404   1.414  27.996  1.00 52.33           H  
ATOM    607  C   GLY A  43     -33.851  -0.305  26.894  1.00 52.33           C  
ATOM    608  O   GLY A  43     -33.073   0.334  26.199  1.00 52.33           O  
ATOM    609  N   GLU A  44     -34.222  -1.551  26.613  1.00 54.49           N  
ATOM    610  H   GLU A  44     -34.596  -2.051  27.407  1.00 54.49           H  
ATOM    611  CA  GLU A  44     -34.958  -1.889  25.384  1.00 54.49           C  
ATOM    612  HA  GLU A  44     -34.613  -2.863  25.037  1.00 54.49           H  
ATOM    613  C   GLU A  44     -34.764  -0.887  24.224  1.00 54.49           C  
ATOM    614  CB  GLU A  44     -36.464  -2.032  25.731  1.00 54.49           C  
ATOM    615  HB2 GLU A  44     -36.911  -1.042  25.822  1.00 54.49           H  
ATOM    616  HB3 GLU A  44     -36.961  -2.560  24.917  1.00 54.49           H  
ATOM    617  O   GLU A  44     -35.519   0.074  24.083  1.00 54.49           O  
ATOM    618  CG  GLU A  44     -36.734  -2.769  27.055  1.00 54.49           C  
ATOM    619  HG2 GLU A  44     -36.280  -2.226  27.884  1.00 54.49           H  
ATOM    620  HG3 GLU A  44     -36.261  -3.750  27.011  1.00 54.49           H  
ATOM    621  CD  GLU A  44     -38.226  -2.911  27.374  1.00 54.49           C  
ATOM    622  OE1 GLU A  44     -38.681  -4.071  27.474  1.00 54.49           O  
ATOM    623  OE2 GLU A  44     -38.873  -1.867  27.625  1.00 54.49           O  
ATOM    624  N   GLN A  45     -33.772  -1.119  23.364  1.00 55.25           N  
ATOM    625  H   GLN A  45     -33.111  -1.854  23.569  1.00 55.25           H  
ATOM    626  CA  GLN A  45     -33.864  -0.656  21.983  1.00 55.25           C  
ATOM    627  HA  GLN A  45     -34.808  -0.126  21.855  1.00 55.25           H  
ATOM    628  C   GLN A  45     -33.966  -1.894  21.097  1.00 55.25           C  
ATOM    629  CB  GLN A  45     -32.758   0.350  21.614  1.00 55.25           C  
ATOM    630  HB2 GLN A  45     -31.821  -0.171  21.415  1.00 55.25           H  
ATOM    631  HB3 GLN A  45     -32.606   1.039  22.445  1.00 55.25           H  
ATOM    632  O   GLN A  45     -32.998  -2.329  20.478  1.00 55.25           O  
ATOM    633  CG  GLN A  45     -33.195   1.164  20.382  1.00 55.25           C  
ATOM    634  HG2 GLN A  45     -33.428   0.473  19.572  1.00 55.25           H  
ATOM    635  HG3 GLN A  45     -34.100   1.722  20.622  1.00 55.25           H  
ATOM    636  CD  GLN A  45     -32.134   2.148  19.907  1.00 55.25           C  
ATOM    637  NE2 GLN A  45     -31.335   1.783  18.927  1.00 55.25           N  
ATOM    638 HE21 GLN A  45     -30.633   2.450  18.640  1.00 55.25           H  
ATOM    639 HE22 GLN A  45     -31.423   0.860  18.526  1.00 55.25           H  
ATOM    640  OE1 GLN A  45     -32.000   3.261  20.393  1.00 55.25           O  
ATOM    641  N   GLU A  46     -35.168  -2.471  21.082  1.00 58.30           N  
ATOM    642  H   GLU A  46     -35.882  -2.097  21.690  1.00 58.30           H  
ATOM    643  CA  GLU A  46     -35.670  -3.171  19.903  1.00 58.30           C  
ATOM    644  HA  GLU A  46     -34.980  -3.959  19.602  1.00 58.30           H  
ATOM    645  C   GLU A  46     -35.744  -2.118  18.789  1.00 58.30           C  
ATOM    646  CB  GLU A  46     -37.048  -3.807  20.184  1.00 58.30           C  
ATOM    647  HB2 GLU A  46     -37.738  -3.036  20.525  1.00 58.30           H  
ATOM    648  HB3 GLU A  46     -37.426  -4.227  19.252  1.00 58.30           H  
ATOM    649  O   GLU A  46     -36.676  -1.321  18.709  1.00 58.30           O  
ATOM    650  CG  GLU A  46     -36.987  -4.930  21.235  1.00 58.30           C  
ATOM    651  HG2 GLU A  46     -36.210  -5.634  20.939  1.00 58.30           H  
ATOM    652  HG3 GLU A  46     -36.695  -4.501  22.194  1.00 58.30           H  
ATOM    653  CD  GLU A  46     -38.321  -5.683  21.407  1.00 58.30           C  
ATOM    654  OE1 GLU A  46     -38.259  -6.899  21.710  1.00 58.30           O  
ATOM    655  OE2 GLU A  46     -39.394  -5.044  21.304  1.00 58.30           O  
ATOM    656  N   ALA A  47     -34.669  -2.007  18.015  1.00 64.98           N  
ATOM    657  H   ALA A  47     -33.880  -2.607  18.209  1.00 64.98           H  
ATOM    658  CA  ALA A  47     -34.696  -1.337  16.729  1.00 64.98           C  
ATOM    659  HA  ALA A  47     -35.702  -0.975  16.520  1.00 64.98           H  
ATOM    660  C   ALA A  47     -34.373  -2.398  15.688  1.00 64.98           C  
ATOM    661  CB  ALA A  47     -33.762  -0.121  16.711  1.00 64.98           C  
ATOM    662  HB1 ALA A  47     -33.737   0.295  15.704  1.00 64.98           H  
ATOM    663  HB2 ALA A  47     -34.139   0.636  17.398  1.00 64.98           H  
ATOM    664  HB3 ALA A  47     -32.755  -0.424  16.998  1.00 64.98           H  
ATOM    665  O   ALA A  47     -33.210  -2.673  15.391  1.00 64.98           O  
ATOM    666  N   ASP A  48     -35.446  -2.997  15.192  1.00 59.57           N  
ATOM    667  H   ASP A  48     -36.330  -2.839  15.655  1.00 59.57           H  
ATOM    668  CA  ASP A  48     -35.567  -3.706  13.930  1.00 59.57           C  
ATOM    669  HA  ASP A  48     -35.057  -4.667  13.992  1.00 59.57           H  
ATOM    670  C   ASP A  48     -34.968  -2.872  12.782  1.00 59.57           C  
ATOM    671  CB  ASP A  48     -37.069  -3.948  13.678  1.00 59.57           C  
ATOM    672  HB2 ASP A  48     -37.568  -2.998  13.485  1.00 59.57           H  
ATOM    673  HB3 ASP A  48     -37.179  -4.569  12.789  1.00 59.57           H  
ATOM    674  O   ASP A  48     -35.678  -2.183  12.053  1.00 59.57           O  
ATOM    675  CG  ASP A  48     -37.786  -4.612  14.851  1.00 59.57           C  
ATOM    676  OD1 ASP A  48     -37.900  -5.855  14.839  1.00 59.57           O  
ATOM    677  OD2 ASP A  48     -38.203  -3.852  15.757  1.00 59.57           O  
ATOM    678  N   ASN A  49     -33.647  -2.898  12.612  1.00 65.93           N  
ATOM    679  H   ASN A  49     -33.089  -3.381  13.301  1.00 65.93           H  
ATOM    680  CA  ASN A  49     -33.053  -2.592  11.315  1.00 65.93           C  
ATOM    681  HA  ASN A  49     -33.770  -2.042  10.705  1.00 65.93           H  
ATOM    682  C   ASN A  49     -32.858  -3.907  10.575  1.00 65.93           C  
ATOM    683  CB  ASN A  49     -31.807  -1.703  11.431  1.00 65.93           C  
ATOM    684  HB2 ASN A  49     -31.322  -1.868  12.393  1.00 65.93           H  
ATOM    685  HB3 ASN A  49     -31.102  -1.971  10.645  1.00 65.93           H  
ATOM    686  O   ASN A  49     -31.779  -4.492  10.544  1.00 65.93           O  
ATOM    687  CG  ASN A  49     -32.142  -0.234  11.231  1.00 65.93           C  
ATOM    688  ND2 ASN A  49     -31.571   0.637  12.027  1.00 65.93           N  
ATOM    689 HD21 ASN A  49     -30.966   0.309  12.766  1.00 65.93           H  
ATOM    690 HD22 ASN A  49     -31.817   1.602  11.856  1.00 65.93           H  
ATOM    691  OD1 ASN A  49     -32.880   0.182  10.354  1.00 65.93           O  
ATOM    692  N   GLU A  50     -33.964  -4.352   9.997  1.00 63.80           N  
ATOM    693  H   GLU A  50     -34.818  -3.845  10.178  1.00 63.80           H  
ATOM    694  CA  GLU A  50     -33.971  -5.171   8.801  1.00 63.80           C  
ATOM    695  HA  GLU A  50     -33.360  -6.061   8.950  1.00 63.80           H  
ATOM    696  C   GLU A  50     -33.369  -4.321   7.675  1.00 63.80           C  
ATOM    697  CB  GLU A  50     -35.431  -5.594   8.575  1.00 63.80           C  
ATOM    698  HB2 GLU A  50     -36.056  -4.724   8.374  1.00 63.80           H  
ATOM    699  HB3 GLU A  50     -35.755  -6.023   9.523  1.00 63.80           H  
ATOM    700  O   GLU A  50     -34.046  -3.483   7.081  1.00 63.80           O  
ATOM    701  CG  GLU A  50     -35.630  -6.642   7.470  1.00 63.80           C  
ATOM    702  HG2 GLU A  50     -34.728  -7.251   7.407  1.00 63.80           H  
ATOM    703  HG3 GLU A  50     -35.758  -6.132   6.515  1.00 63.80           H  
ATOM    704  CD  GLU A  50     -36.828  -7.576   7.743  1.00 63.80           C  
ATOM    705  OE1 GLU A  50     -36.951  -8.593   7.028  1.00 63.80           O  
ATOM    706  OE2 GLU A  50     -37.634  -7.291   8.661  1.00 63.80           O  
ATOM    707  N   VAL A  51     -32.058  -4.448   7.451  1.00 68.99           N  
ATOM    708  H   VAL A  51     -31.530  -5.093   8.022  1.00 68.99           H  
ATOM    709  CA  VAL A  51     -31.441  -3.981   6.209  1.00 68.99           C  
ATOM    710  HA  VAL A  51     -32.200  -3.435   5.649  1.00 68.99           H  
ATOM    711  C   VAL A  51     -31.132  -5.217   5.376  1.00 68.99           C  
ATOM    712  CB  VAL A  51     -30.308  -2.953   6.421  1.00 68.99           C  
ATOM    713  HB  VAL A  51     -30.576  -2.343   7.283  1.00 68.99           H  
ATOM    714  O   VAL A  51     -30.130  -5.895   5.565  1.00 68.99           O  
ATOM    715  CG1 VAL A  51     -28.907  -3.511   6.684  1.00 68.99           C  
ATOM    716 HG11 VAL A  51     -28.241  -2.709   7.000  1.00 68.99           H  
ATOM    717 HG12 VAL A  51     -28.959  -4.266   7.469  1.00 68.99           H  
ATOM    718 HG13 VAL A  51     -28.506  -3.969   5.779  1.00 68.99           H  
ATOM    719  CG2 VAL A  51     -30.240  -2.000   5.220  1.00 68.99           C  
ATOM    720 HG21 VAL A  51     -31.176  -1.449   5.131  1.00 68.99           H  
ATOM    721 HG22 VAL A  51     -29.418  -1.295   5.346  1.00 68.99           H  
ATOM    722 HG23 VAL A  51     -30.079  -2.576   4.309  1.00 68.99           H  
ATOM    723  N   ASP A  52     -32.148  -5.554   4.591  1.00 69.06           N  
ATOM    724  H   ASP A  52     -33.012  -5.064   4.779  1.00 69.06           H  
ATOM    725  CA  ASP A  52     -32.080  -6.049   3.220  1.00 69.06           C  
ATOM    726  HA  ASP A  52     -32.997  -6.615   3.061  1.00 69.06           H  
ATOM    727  C   ASP A  52     -30.917  -7.000   2.902  1.00 69.06           C  
ATOM    728  CB  ASP A  52     -32.154  -4.828   2.289  1.00 69.06           C  
ATOM    729  HB2 ASP A  52     -31.151  -4.447   2.102  1.00 69.06           H  
ATOM    730  HB3 ASP A  52     -32.705  -4.032   2.789  1.00 69.06           H  
ATOM    731  O   ASP A  52     -29.775  -6.609   2.655  1.00 69.06           O  
ATOM    732  CG  ASP A  52     -32.879  -5.084   0.966  1.00 69.06           C  
ATOM    733  OD1 ASP A  52     -32.530  -4.365   0.003  1.00 69.06           O  
ATOM    734  OD2 ASP A  52     -33.917  -5.787   0.987  1.00 69.06           O  
ATOM    735  N   GLU A  53     -31.285  -8.275   2.925  1.00 55.33           N  
ATOM    736  H   GLU A  53     -32.254  -8.447   3.152  1.00 55.33           H  
ATOM    737  CA  GLU A  53     -30.624  -9.396   2.278  1.00 55.33           C  
ATOM    738  HA  GLU A  53     -29.657  -9.586   2.743  1.00 55.33           H  
ATOM    739  C   GLU A  53     -30.414  -9.132   0.773  1.00 55.33           C  
ATOM    740  CB  GLU A  53     -31.563 -10.614   2.497  1.00 55.33           C  
ATOM    741  HB2 GLU A  53     -31.365 -11.409   1.778  1.00 55.33           H  
ATOM    742  HB3 GLU A  53     -32.593 -10.302   2.326  1.00 55.33           H  
ATOM    743  O   GLU A  53     -31.386  -8.889   0.063  1.00 55.33           O  
ATOM    744  CG  GLU A  53     -31.454 -11.215   3.908  1.00 55.33           C  
ATOM    745  HG2 GLU A  53     -30.406 -11.445   4.102  1.00 55.33           H  
ATOM    746  HG3 GLU A  53     -31.768 -10.467   4.636  1.00 55.33           H  
ATOM    747  CD  GLU A  53     -32.293 -12.496   4.115  1.00 55.33           C  
ATOM    748  OE1 GLU A  53     -32.013 -13.216   5.107  1.00 55.33           O  
ATOM    749  OE2 GLU A  53     -33.240 -12.761   3.336  1.00 55.33           O  
ATOM    750  N   GLU A  54     -29.164  -9.334   0.321  1.00 51.22           N  
ATOM    751  H   GLU A  54     -28.456  -9.466   1.029  1.00 51.22           H  
ATOM    752  CA  GLU A  54     -28.791  -9.773  -1.042  1.00 51.22           C  
ATOM    753  HA  GLU A  54     -27.724  -9.993  -1.021  1.00 51.22           H  
ATOM    754  C   GLU A  54     -28.973  -8.685  -2.141  1.00 51.22           C  
ATOM    755  CB  GLU A  54     -29.495 -11.119  -1.348  1.00 51.22           C  
ATOM    756  HB2 GLU A  54     -30.523 -10.893  -1.631  1.00 51.22           H  
ATOM    757  HB3 GLU A  54     -29.020 -11.578  -2.216  1.00 51.22           H  
ATOM    758  O   GLU A  54     -29.818  -7.810  -2.066  1.00 51.22           O  
ATOM    759  CG  GLU A  54     -29.553 -12.172  -0.209  1.00 51.22           C  
ATOM    760  HG2 GLU A  54     -29.649 -11.693   0.766  1.00 51.22           H  
ATOM    761  HG3 GLU A  54     -30.446 -12.779  -0.361  1.00 51.22           H  
ATOM    762  CD  GLU A  54     -28.356 -13.115  -0.098  1.00 51.22           C  
ATOM    763  OE1 GLU A  54     -27.691 -13.099   0.966  1.00 51.22           O  
ATOM    764  OE2 GLU A  54     -28.145 -13.916  -1.034  1.00 51.22           O  
ATOM    765  N   GLU A  55     -28.216  -8.573  -3.225  1.00 51.29           N  
ATOM    766  H   GLU A  55     -28.441  -7.740  -3.750  1.00 51.29           H  
ATOM    767  CA  GLU A  55     -27.393  -9.499  -3.987  1.00 51.29           C  
ATOM    768  HA  GLU A  55     -26.739 -10.077  -3.334  1.00 51.29           H  
ATOM    769  C   GLU A  55     -26.584  -8.619  -4.974  1.00 51.29           C  
ATOM    770  CB  GLU A  55     -28.343 -10.432  -4.780  1.00 51.29           C  
ATOM    771  HB2 GLU A  55     -28.617  -9.951  -5.719  1.00 51.29           H  
ATOM    772  HB3 GLU A  55     -29.270 -10.560  -4.221  1.00 51.29           H  
ATOM    773  O   GLU A  55     -27.119  -7.656  -5.523  1.00 51.29           O  
ATOM    774  CG  GLU A  55     -27.805 -11.836  -5.084  1.00 51.29           C  
ATOM    775  HG2 GLU A  55     -26.871 -11.760  -5.642  1.00 51.29           H  
ATOM    776  HG3 GLU A  55     -27.580 -12.338  -4.143  1.00 51.29           H  
ATOM    777  CD  GLU A  55     -28.836 -12.666  -5.878  1.00 51.29           C  
ATOM    778  OE1 GLU A  55     -28.597 -12.948  -7.076  1.00 51.29           O  
ATOM    779  OE2 GLU A  55     -29.883 -13.043  -5.298  1.00 51.29           O  
ATOM    780  N   GLU A  56     -25.299  -8.929  -5.143  1.00 50.91           N  
ATOM    781  H   GLU A  56     -24.962  -9.643  -4.513  1.00 50.91           H  
ATOM    782  CA  GLU A  56     -24.559  -8.925  -6.418  1.00 50.91           C  
ATOM    783  HA  GLU A  56     -23.500  -8.803  -6.193  1.00 50.91           H  
ATOM    784  C   GLU A  56     -24.894  -7.893  -7.513  1.00 50.91           C  
ATOM    785  CB  GLU A  56     -24.740 -10.325  -7.034  1.00 50.91           C  
ATOM    786  HB2 GLU A  56     -25.803 -10.556  -7.092  1.00 50.91           H  
ATOM    787  HB3 GLU A  56     -24.374 -10.327  -8.061  1.00 50.91           H  
ATOM    788  O   GLU A  56     -25.878  -8.043  -8.221  1.00 50.91           O  
ATOM    789  CG  GLU A  56     -24.014 -11.432  -6.254  1.00 50.91           C  
ATOM    790  HG2 GLU A  56     -24.295 -11.389  -5.201  1.00 50.91           H  
ATOM    791  HG3 GLU A  56     -24.345 -12.395  -6.644  1.00 50.91           H  
ATOM    792  CD  GLU A  56     -22.489 -11.346  -6.396  1.00 50.91           C  
ATOM    793  OE1 GLU A  56     -21.801 -12.035  -5.608  1.00 50.91           O  
ATOM    794  OE2 GLU A  56     -22.014 -10.567  -7.256  1.00 50.91           O  
ATOM    795  N   GLU A  57     -23.953  -6.985  -7.800  1.00 55.88           N  
ATOM    796  H   GLU A  57     -23.255  -6.838  -7.085  1.00 55.88           H  
ATOM    797  CA  GLU A  57     -23.484  -6.760  -9.184  1.00 55.88           C  
ATOM    798  HA  GLU A  57     -23.535  -7.715  -9.708  1.00 55.88           H  
ATOM    799  C   GLU A  57     -21.988  -6.395  -9.146  1.00 55.88           C  
ATOM    800  CB  GLU A  57     -24.326  -5.762 -10.022  1.00 55.88           C  
ATOM    801  HB2 GLU A  57     -24.523  -4.858  -9.447  1.00 55.88           H  
ATOM    802  HB3 GLU A  57     -23.730  -5.489 -10.893  1.00 55.88           H  
ATOM    803  O   GLU A  57     -21.555  -5.299  -9.500  1.00 55.88           O  
ATOM    804  CG  GLU A  57     -25.652  -6.356 -10.553  1.00 55.88           C  
ATOM    805  HG2 GLU A  57     -26.410  -6.252  -9.777  1.00 55.88           H  
ATOM    806  HG3 GLU A  57     -25.498  -7.414 -10.769  1.00 55.88           H  
ATOM    807  CD  GLU A  57     -26.220  -5.702 -11.824  1.00 55.88           C  
ATOM    808  OE1 GLU A  57     -27.088  -6.338 -12.474  1.00 55.88           O  
ATOM    809  OE2 GLU A  57     -25.855  -4.542 -12.131  1.00 55.88           O  
ATOM    810  N   GLY A  58     -21.174  -7.327  -8.642  1.00 55.99           N  
ATOM    811  H   GLY A  58     -21.584  -8.190  -8.315  1.00 55.99           H  
ATOM    812  CA  GLY A  58     -19.733  -7.358  -8.883  1.00 55.99           C  
ATOM    813  HA2 GLY A  58     -19.350  -6.360  -9.097  1.00 55.99           H  
ATOM    814  HA3 GLY A  58     -19.227  -7.759  -8.004  1.00 55.99           H  
ATOM    815  C   GLY A  58     -19.447  -8.275 -10.068  1.00 55.99           C  
ATOM    816  O   GLY A  58     -18.908  -9.356  -9.879  1.00 55.99           O  
ATOM    817  N   GLY A  59     -19.873  -7.892 -11.273  1.00 61.59           N  
ATOM    818  H   GLY A  59     -20.347  -7.004 -11.360  1.00 61.59           H  
ATOM    819  CA  GLY A  59     -19.885  -8.804 -12.418  1.00 61.59           C  
ATOM    820  HA2 GLY A  59     -19.122  -9.572 -12.292  1.00 61.59           H  
ATOM    821  HA3 GLY A  59     -20.854  -9.301 -12.463  1.00 61.59           H  
ATOM    822  C   GLY A  59     -19.630  -8.135 -13.760  1.00 61.59           C  
ATOM    823  O   GLY A  59     -20.441  -8.285 -14.662  1.00 61.59           O  
ATOM    824  N   GLU A  60     -18.508  -7.430 -13.902  1.00 59.77           N  
ATOM    825  H   GLU A  60     -17.912  -7.321 -13.094  1.00 59.77           H  
ATOM    826  CA  GLU A  60     -17.906  -7.167 -15.218  1.00 59.77           C  
ATOM    827  HA  GLU A  60     -18.318  -7.874 -15.938  1.00 59.77           H  
ATOM    828  C   GLU A  60     -16.405  -7.494 -15.148  1.00 59.77           C  
ATOM    829  CB  GLU A  60     -18.236  -5.763 -15.771  1.00 59.77           C  
ATOM    830  HB2 GLU A  60     -17.677  -5.624 -16.697  1.00 59.77           H  
ATOM    831  HB3 GLU A  60     -17.923  -5.001 -15.057  1.00 59.77           H  
ATOM    832  O   GLU A  60     -15.534  -6.627 -15.185  1.00 59.77           O  
ATOM    833  CG  GLU A  60     -19.739  -5.595 -16.086  1.00 59.77           C  
ATOM    834  HG2 GLU A  60     -20.290  -5.538 -15.148  1.00 59.77           H  
ATOM    835  HG3 GLU A  60     -20.073  -6.482 -16.625  1.00 59.77           H  
ATOM    836  CD  GLU A  60     -20.091  -4.362 -16.942  1.00 59.77           C  
ATOM    837  OE1 GLU A  60     -21.143  -4.401 -17.627  1.00 59.77           O  
ATOM    838  OE2 GLU A  60     -19.345  -3.353 -16.902  1.00 59.77           O  
ATOM    839  N   GLU A  61     -16.115  -8.786 -14.987  1.00 52.23           N  
ATOM    840  H   GLU A  61     -16.887  -9.428 -14.881  1.00 52.23           H  
ATOM    841  CA  GLU A  61     -14.878  -9.388 -15.485  1.00 52.23           C  
ATOM    842  HA  GLU A  61     -14.039  -8.706 -15.347  1.00 52.23           H  
ATOM    843  C   GLU A  61     -15.069  -9.630 -16.991  1.00 52.23           C  
ATOM    844  CB  GLU A  61     -14.561 -10.710 -14.750  1.00 52.23           C  
ATOM    845  HB2 GLU A  61     -15.428 -11.368 -14.811  1.00 52.23           H  
ATOM    846  HB3 GLU A  61     -13.727 -11.188 -15.263  1.00 52.23           H  
ATOM    847  O   GLU A  61     -15.553 -10.680 -17.404  1.00 52.23           O  
ATOM    848  CG  GLU A  61     -14.174 -10.534 -13.272  1.00 52.23           C  
ATOM    849  HG2 GLU A  61     -13.330  -9.846 -13.217  1.00 52.23           H  
ATOM    850  HG3 GLU A  61     -15.010 -10.077 -12.742  1.00 52.23           H  
ATOM    851  CD  GLU A  61     -13.795 -11.855 -12.565  1.00 52.23           C  
ATOM    852  OE1 GLU A  61     -13.361 -11.769 -11.391  1.00 52.23           O  
ATOM    853  OE2 GLU A  61     -13.946 -12.945 -13.164  1.00 52.23           O  
ATOM    854  N   GLU A  62     -14.736  -8.642 -17.820  1.00 59.79           N  
ATOM    855  H   GLU A  62     -14.444  -7.758 -17.428  1.00 59.79           H  
ATOM    856  CA  GLU A  62     -14.486  -8.864 -19.249  1.00 59.79           C  
ATOM    857  HA  GLU A  62     -14.706  -9.897 -19.516  1.00 59.79           H  
ATOM    858  C   GLU A  62     -12.984  -8.657 -19.468  1.00 59.79           C  
ATOM    859  CB  GLU A  62     -15.390  -7.996 -20.143  1.00 59.79           C  
ATOM    860  HB2 GLU A  62     -14.985  -7.974 -21.155  1.00 59.79           H  
ATOM    861  HB3 GLU A  62     -15.350  -6.975 -19.764  1.00 59.79           H  
ATOM    862  O   GLU A  62     -12.476  -7.541 -19.607  1.00 59.79           O  
ATOM    863  CG  GLU A  62     -16.874  -8.446 -20.173  1.00 59.79           C  
ATOM    864  HG2 GLU A  62     -17.476  -7.543 -20.272  1.00 59.79           H  
ATOM    865  HG3 GLU A  62     -17.139  -8.885 -19.211  1.00 59.79           H  
ATOM    866  CD  GLU A  62     -17.300  -9.397 -21.319  1.00 59.79           C  
ATOM    867  OE1 GLU A  62     -18.364 -10.050 -21.180  1.00 59.79           O  
ATOM    868  OE2 GLU A  62     -16.646  -9.407 -22.385  1.00 59.79           O  
ATOM    869  N   GLU A  63     -12.268  -9.777 -19.397  1.00 55.18           N  
ATOM    870  H   GLU A  63     -12.769 -10.631 -19.196  1.00 55.18           H  
ATOM    871  CA  GLU A  63     -10.945  -9.943 -19.978  1.00 55.18           C  
ATOM    872  HA  GLU A  63     -10.246  -9.232 -19.538  1.00 55.18           H  
ATOM    873  C   GLU A  63     -11.036  -9.709 -21.494  1.00 55.18           C  
ATOM    874  CB  GLU A  63     -10.442 -11.384 -19.736  1.00 55.18           C  
ATOM    875  HB2 GLU A  63     -11.155 -12.088 -20.165  1.00 55.18           H  
ATOM    876  HB3 GLU A  63      -9.498 -11.490 -20.270  1.00 55.18           H  
ATOM    877  O   GLU A  63     -11.607 -10.526 -22.210  1.00 55.18           O  
ATOM    878  CG  GLU A  63     -10.201 -11.778 -18.270  1.00 55.18           C  
ATOM    879  HG2 GLU A  63      -9.581 -11.011 -17.806  1.00 55.18           H  
ATOM    880  HG3 GLU A  63     -11.157 -11.802 -17.747  1.00 55.18           H  
ATOM    881  CD  GLU A  63      -9.504 -13.151 -18.127  1.00 55.18           C  
ATOM    882  OE1 GLU A  63      -8.982 -13.425 -17.020  1.00 55.18           O  
ATOM    883  OE2 GLU A  63      -9.496 -13.942 -19.101  1.00 55.18           O  
ATOM    884  N   GLU A  64     -10.422  -8.644 -22.006  1.00 60.59           N  
ATOM    885  H   GLU A  64     -10.093  -7.924 -21.377  1.00 60.59           H  
ATOM    886  CA  GLU A  64      -9.871  -8.676 -23.364  1.00 60.59           C  
ATOM    887  HA  GLU A  64      -9.947  -9.696 -23.741  1.00 60.59           H  
ATOM    888  C   GLU A  64      -8.366  -8.415 -23.289  1.00 60.59           C  
ATOM    889  CB  GLU A  64     -10.642  -7.828 -24.393  1.00 60.59           C  
ATOM    890  HB2 GLU A  64     -10.007  -7.758 -25.277  1.00 60.59           H  
ATOM    891  HB3 GLU A  64     -10.814  -6.822 -24.010  1.00 60.59           H  
ATOM    892  O   GLU A  64      -7.856  -7.299 -23.402  1.00 60.59           O  
ATOM    893  CG  GLU A  64     -11.985  -8.492 -24.793  1.00 60.59           C  
ATOM    894  HG2 GLU A  64     -12.757  -8.160 -24.098  1.00 60.59           H  
ATOM    895  HG3 GLU A  64     -11.889  -9.572 -24.688  1.00 60.59           H  
ATOM    896  CD  GLU A  64     -12.448  -8.234 -26.243  1.00 60.59           C  
ATOM    897  OE1 GLU A  64     -13.418  -8.897 -26.687  1.00 60.59           O  
ATOM    898  OE2 GLU A  64     -11.863  -7.365 -26.932  1.00 60.59           O  
ATOM    899  N   GLU A  65      -7.665  -9.518 -23.040  1.00 53.78           N  
ATOM    900  H   GLU A  65      -8.201 -10.344 -22.816  1.00 53.78           H  
ATOM    901  CA  GLU A  65      -6.323  -9.787 -23.541  1.00 53.78           C  
ATOM    902  HA  GLU A  65      -5.599  -9.082 -23.133  1.00 53.78           H  
ATOM    903  C   GLU A  65      -6.345  -9.673 -25.080  1.00 53.78           C  
ATOM    904  CB  GLU A  65      -5.940 -11.227 -23.125  1.00 53.78           C  
ATOM    905  HB2 GLU A  65      -5.042 -11.532 -23.662  1.00 53.78           H  
ATOM    906  HB3 GLU A  65      -6.738 -11.891 -23.457  1.00 53.78           H  
ATOM    907  O   GLU A  65      -6.587 -10.651 -25.784  1.00 53.78           O  
ATOM    908  CG  GLU A  65      -5.751 -11.479 -21.614  1.00 53.78           C  
ATOM    909  HG2 GLU A  65      -5.921 -12.541 -21.436  1.00 53.78           H  
ATOM    910  HG3 GLU A  65      -6.515 -10.936 -21.056  1.00 53.78           H  
ATOM    911  CD  GLU A  65      -4.354 -11.136 -21.061  1.00 53.78           C  
ATOM    912  OE1 GLU A  65      -4.232 -10.966 -19.824  1.00 53.78           O  
ATOM    913  OE2 GLU A  65      -3.386 -11.049 -21.850  1.00 53.78           O  
ATOM    914  N   GLU A  66      -6.104  -8.484 -25.634  1.00 65.36           N  
ATOM    915  H   GLU A  66      -6.066  -7.670 -25.036  1.00 65.36           H  
ATOM    916  CA  GLU A  66      -5.567  -8.393 -26.997  1.00 65.36           C  
ATOM    917  HA  GLU A  66      -5.890  -9.257 -27.577  1.00 65.36           H  
ATOM    918  C   GLU A  66      -4.046  -8.511 -26.885  1.00 65.36           C  
ATOM    919  CB  GLU A  66      -6.088  -7.168 -27.766  1.00 65.36           C  
ATOM    920  HB2 GLU A  66      -6.362  -6.392 -27.051  1.00 65.36           H  
ATOM    921  HB3 GLU A  66      -5.299  -6.757 -28.396  1.00 65.36           H  
ATOM    922  O   GLU A  66      -3.307  -7.544 -26.667  1.00 65.36           O  
ATOM    923  CG  GLU A  66      -7.322  -7.506 -28.640  1.00 65.36           C  
ATOM    924  HG2 GLU A  66      -7.836  -6.568 -28.851  1.00 65.36           H  
ATOM    925  HG3 GLU A  66      -8.008  -8.123 -28.061  1.00 65.36           H  
ATOM    926  CD  GLU A  66      -7.016  -8.184 -29.999  1.00 65.36           C  
ATOM    927  OE1 GLU A  66      -7.922  -8.851 -30.557  1.00 65.36           O  
ATOM    928  OE2 GLU A  66      -5.921  -7.945 -30.553  1.00 65.36           O  
ATOM    929  N   GLU A  67      -3.615  -9.773 -26.943  1.00 59.30           N  
ATOM    930  H   GLU A  67      -4.324 -10.490 -27.004  1.00 59.30           H  
ATOM    931  CA  GLU A  67      -2.247 -10.175 -27.224  1.00 59.30           C  
ATOM    932  HA  GLU A  67      -1.629  -9.930 -26.360  1.00 59.30           H  
ATOM    933  C   GLU A  67      -1.721  -9.415 -28.448  1.00 59.30           C  
ATOM    934  CB  GLU A  67      -2.159 -11.689 -27.490  1.00 59.30           C  
ATOM    935  HB2 GLU A  67      -1.138 -11.895 -27.813  1.00 59.30           H  
ATOM    936  HB3 GLU A  67      -2.832 -11.961 -28.303  1.00 59.30           H  
ATOM    937  O   GLU A  67      -2.398  -9.270 -29.464  1.00 59.30           O  
ATOM    938  CG  GLU A  67      -2.455 -12.576 -26.266  1.00 59.30           C  
ATOM    939  HG2 GLU A  67      -3.530 -12.596 -26.090  1.00 59.30           H  
ATOM    940  HG3 GLU A  67      -1.975 -12.128 -25.396  1.00 59.30           H  
ATOM    941  CD  GLU A  67      -1.925 -14.018 -26.434  1.00 59.30           C  
ATOM    942  OE1 GLU A  67      -1.667 -14.686 -25.405  1.00 59.30           O  
ATOM    943  OE2 GLU A  67      -1.735 -14.477 -27.587  1.00 59.30           O  
ATOM    944  N   GLY A  68      -0.492  -8.916 -28.336  1.00 56.05           N  
ATOM    945  H   GLY A  68       0.005  -9.075 -27.472  1.00 56.05           H  
ATOM    946  CA  GLY A  68       0.132  -8.106 -29.370  1.00 56.05           C  
ATOM    947  HA2 GLY A  68       1.141  -7.833 -29.059  1.00 56.05           H  
ATOM    948  HA3 GLY A  68      -0.451  -7.191 -29.474  1.00 56.05           H  
ATOM    949  C   GLY A  68       0.224  -8.770 -30.745  1.00 56.05           C  
ATOM    950  O   GLY A  68       0.388  -9.978 -30.878  1.00 56.05           O  
ATOM    951  N   ASP A  69       0.252  -7.925 -31.769  1.00 63.75           N  
ATOM    952  H   ASP A  69      -0.012  -6.961 -31.621  1.00 63.75           H  
ATOM    953  CA  ASP A  69       0.844  -8.243 -33.062  1.00 63.75           C  
ATOM    954  HA  ASP A  69       1.650  -8.960 -32.909  1.00 63.75           H  
ATOM    955  C   ASP A  69       1.427  -6.962 -33.666  1.00 63.75           C  
ATOM    956  CB  ASP A  69      -0.186  -8.889 -34.004  1.00 63.75           C  
ATOM    957  HB2 ASP A  69      -0.699  -9.696 -33.482  1.00 63.75           H  
ATOM    958  HB3 ASP A  69      -0.931  -8.147 -34.293  1.00 63.75           H  
ATOM    959  O   ASP A  69       0.792  -5.905 -33.635  1.00 63.75           O  
ATOM    960  CG  ASP A  69       0.485  -9.477 -35.251  1.00 63.75           C  
ATOM    961  OD1 ASP A  69       1.391 -10.327 -35.088  1.00 63.75           O  
ATOM    962  OD2 ASP A  69       0.113  -9.075 -36.378  1.00 63.75           O  
ATOM    963  N   GLY A  70       2.635  -7.059 -34.218  1.00 57.47           N  
ATOM    964  H   GLY A  70       3.059  -7.975 -34.232  1.00 57.47           H  
ATOM    965  CA  GLY A  70       3.164  -6.041 -35.122  1.00 57.47           C  
ATOM    966  HA2 GLY A  70       3.275  -6.480 -36.113  1.00 57.47           H  
ATOM    967  HA3 GLY A  70       2.458  -5.217 -35.217  1.00 57.47           H  
ATOM    968  C   GLY A  70       4.497  -5.443 -34.711  1.00 57.47           C  
ATOM    969  O   GLY A  70       4.573  -4.300 -34.271  1.00 57.47           O  
ATOM    970  N   GLU A  71       5.560  -6.211 -34.917  1.00 60.70           N  
ATOM    971  H   GLU A  71       5.405  -7.139 -35.285  1.00 60.70           H  
ATOM    972  CA  GLU A  71       6.915  -5.691 -35.020  1.00 60.70           C  
ATOM    973  HA  GLU A  71       7.186  -5.205 -34.083  1.00 60.70           H  
ATOM    974  C   GLU A  71       7.001  -4.666 -36.165  1.00 60.70           C  
ATOM    975  CB  GLU A  71       7.892  -6.853 -35.285  1.00 60.70           C  
ATOM    976  HB2 GLU A  71       8.903  -6.456 -35.187  1.00 60.70           H  
ATOM    977  HB3 GLU A  71       7.768  -7.228 -36.301  1.00 60.70           H  
ATOM    978  O   GLU A  71       6.781  -5.017 -37.322  1.00 60.70           O  
ATOM    979  CG  GLU A  71       7.715  -8.027 -34.309  1.00 60.70           C  
ATOM    980  HG2 GLU A  71       7.475  -7.626 -33.325  1.00 60.70           H  
ATOM    981  HG3 GLU A  71       6.876  -8.642 -34.635  1.00 60.70           H  
ATOM    982  CD  GLU A  71       8.976  -8.893 -34.193  1.00 60.70           C  
ATOM    983  OE1 GLU A  71       9.261  -9.345 -33.059  1.00 60.70           O  
ATOM    984  OE2 GLU A  71       9.637  -9.131 -35.228  1.00 60.70           O  
ATOM    985  N   GLU A  72       7.368  -3.420 -35.866  1.00 60.28           N  
ATOM    986  H   GLU A  72       7.407  -3.139 -34.897  1.00 60.28           H  
ATOM    987  CA  GLU A  72       8.065  -2.577 -36.841  1.00 60.28           C  
ATOM    988  HA  GLU A  72       8.135  -3.110 -37.790  1.00 60.28           H  
ATOM    989  C   GLU A  72       9.509  -2.434 -36.365  1.00 60.28           C  
ATOM    990  CB  GLU A  72       7.327  -1.267 -37.183  1.00 60.28           C  
ATOM    991  HB2 GLU A  72       7.985  -0.668 -37.813  1.00 60.28           H  
ATOM    992  HB3 GLU A  72       7.098  -0.709 -36.275  1.00 60.28           H  
ATOM    993  O   GLU A  72       9.898  -1.512 -35.647  1.00 60.28           O  
ATOM    994  CG  GLU A  72       6.029  -1.573 -37.965  1.00 60.28           C  
ATOM    995  HG2 GLU A  72       6.209  -2.430 -38.614  1.00 60.28           H  
ATOM    996  HG3 GLU A  72       5.255  -1.864 -37.255  1.00 60.28           H  
ATOM    997  CD  GLU A  72       5.497  -0.431 -38.855  1.00 60.28           C  
ATOM    998  OE1 GLU A  72       4.735  -0.745 -39.806  1.00 60.28           O  
ATOM    999  OE2 GLU A  72       5.766   0.755 -38.561  1.00 60.28           O  
ATOM   1000  N   GLU A  73      10.301  -3.438 -36.741  1.00 61.05           N  
ATOM   1001  H   GLU A  73       9.874  -4.202 -37.245  1.00 61.05           H  
ATOM   1002  CA  GLU A  73      11.746  -3.317 -36.872  1.00 61.05           C  
ATOM   1003  HA  GLU A  73      12.143  -2.851 -35.970  1.00 61.05           H  
ATOM   1004  C   GLU A  73      12.025  -2.378 -38.060  1.00 61.05           C  
ATOM   1005  CB  GLU A  73      12.376  -4.726 -37.018  1.00 61.05           C  
ATOM   1006  HB2 GLU A  73      12.203  -5.106 -38.025  1.00 61.05           H  
ATOM   1007  HB3 GLU A  73      11.889  -5.408 -36.321  1.00 61.05           H  
ATOM   1008  O   GLU A  73      12.444  -2.811 -39.127  1.00 61.05           O  
ATOM   1009  CG  GLU A  73      13.881  -4.728 -36.690  1.00 61.05           C  
ATOM   1010  HG2 GLU A  73      13.996  -4.523 -35.626  1.00 61.05           H  
ATOM   1011  HG3 GLU A  73      14.355  -3.905 -37.226  1.00 61.05           H  
ATOM   1012  CD  GLU A  73      14.627  -6.029 -37.056  1.00 61.05           C  
ATOM   1013  OE1 GLU A  73      15.441  -6.494 -36.218  1.00 61.05           O  
ATOM   1014  OE2 GLU A  73      14.463  -6.529 -38.193  1.00 61.05           O  
ATOM   1015  N   ASP A  74      11.778  -1.075 -37.896  1.00 63.76           N  
ATOM   1016  H   ASP A  74      11.299  -0.772 -37.060  1.00 63.76           H  
ATOM   1017  CA  ASP A  74      12.417  -0.066 -38.746  1.00 63.76           C  
ATOM   1018  HA  ASP A  74      12.530  -0.468 -39.753  1.00 63.76           H  
ATOM   1019  C   ASP A  74      13.841   0.133 -38.218  1.00 63.76           C  
ATOM   1020  CB  ASP A  74      11.589   1.224 -38.879  1.00 63.76           C  
ATOM   1021  HB2 ASP A  74      12.268   2.061 -39.041  1.00 63.76           H  
ATOM   1022  HB3 ASP A  74      11.054   1.410 -37.948  1.00 63.76           H  
ATOM   1023  O   ASP A  74      14.201   1.113 -37.558  1.00 63.76           O  
ATOM   1024  CG  ASP A  74      10.607   1.221 -40.066  1.00 63.76           C  
ATOM   1025  OD1 ASP A  74      10.937   0.666 -41.140  1.00 63.76           O  
ATOM   1026  OD2 ASP A  74       9.559   1.888 -39.929  1.00 63.76           O  
ATOM   1027  N   GLY A  75      14.659  -0.885 -38.477  1.00 61.12           N  
ATOM   1028  H   GLY A  75      14.242  -1.667 -38.960  1.00 61.12           H  
ATOM   1029  CA  GLY A  75      16.068  -0.661 -38.706  1.00 61.12           C  
ATOM   1030  HA2 GLY A  75      16.583  -1.614 -38.824  1.00 61.12           H  
ATOM   1031  HA3 GLY A  75      16.503  -0.106 -37.875  1.00 61.12           H  
ATOM   1032  C   GLY A  75      16.199   0.131 -39.997  1.00 61.12           C  
ATOM   1033  O   GLY A  75      15.827  -0.364 -41.049  1.00 61.12           O  
ATOM   1034  N   ASP A  76      16.686   1.360 -39.896  1.00 60.34           N  
ATOM   1035  H   ASP A  76      16.591   1.816 -39.000  1.00 60.34           H  
ATOM   1036  CA  ASP A  76      17.751   1.868 -40.760  1.00 60.34           C  
ATOM   1037  HA  ASP A  76      18.596   1.188 -40.654  1.00 60.34           H  
ATOM   1038  C   ASP A  76      18.203   3.220 -40.184  1.00 60.34           C  
ATOM   1039  CB  ASP A  76      17.356   1.904 -42.256  1.00 60.34           C  
ATOM   1040  HB2 ASP A  76      16.286   2.088 -42.349  1.00 60.34           H  
ATOM   1041  HB3 ASP A  76      17.860   2.739 -42.743  1.00 60.34           H  
ATOM   1042  O   ASP A  76      17.426   4.146 -39.964  1.00 60.34           O  
ATOM   1043  CG  ASP A  76      17.746   0.608 -43.014  1.00 60.34           C  
ATOM   1044  OD1 ASP A  76      18.784  -0.005 -42.663  1.00 60.34           O  
ATOM   1045  OD2 ASP A  76      17.017   0.225 -43.962  1.00 60.34           O  
ATOM   1046  N   GLU A  77      19.419   3.244 -39.642  1.00 53.76           N  
ATOM   1047  H   GLU A  77      19.349   3.565 -38.687  1.00 53.76           H  
ATOM   1048  CA  GLU A  77      20.544   3.896 -40.321  1.00 53.76           C  
ATOM   1049  HA  GLU A  77      21.457   3.642 -39.783  1.00 53.76           H  
ATOM   1050  C   GLU A  77      20.412   5.421 -40.285  1.00 53.76           C  
ATOM   1051  CB  GLU A  77      20.751   3.425 -41.778  1.00 53.76           C  
ATOM   1052  HB2 GLU A  77      19.834   3.620 -42.334  1.00 53.76           H  
ATOM   1053  HB3 GLU A  77      21.529   4.047 -42.221  1.00 53.76           H  
ATOM   1054  O   GLU A  77      19.974   6.034 -41.251  1.00 53.76           O  
ATOM   1055  CG  GLU A  77      21.186   1.968 -41.986  1.00 53.76           C  
ATOM   1056  HG2 GLU A  77      22.192   1.864 -41.577  1.00 53.76           H  
ATOM   1057  HG3 GLU A  77      20.548   1.294 -41.415  1.00 53.76           H  
ATOM   1058  CD  GLU A  77      21.195   1.586 -43.486  1.00 53.76           C  
ATOM   1059  OE1 GLU A  77      22.163   0.888 -43.893  1.00 53.76           O  
ATOM   1060  OE2 GLU A  77      20.376   2.119 -44.272  1.00 53.76           O  
ATOM   1061  N   ASP A  78      20.899   6.058 -39.219  1.00 55.61           N  
ATOM   1062  H   ASP A  78      20.998   5.557 -38.348  1.00 55.61           H  
ATOM   1063  CA  ASP A  78      21.939   7.050 -39.476  1.00 55.61           C  
ATOM   1064  HA  ASP A  78      22.616   6.565 -40.180  1.00 55.61           H  
ATOM   1065  C   ASP A  78      22.748   7.379 -38.229  1.00 55.61           C  
ATOM   1066  CB  ASP A  78      21.441   8.367 -40.119  1.00 55.61           C  
ATOM   1067  HB2 ASP A  78      20.477   8.250 -40.614  1.00 55.61           H  
ATOM   1068  HB3 ASP A  78      21.283   9.106 -39.333  1.00 55.61           H  
ATOM   1069  O   ASP A  78      22.254   7.407 -37.104  1.00 55.61           O  
ATOM   1070  CG  ASP A  78      22.435   8.937 -41.149  1.00 55.61           C  
ATOM   1071  OD1 ASP A  78      23.426   8.251 -41.509  1.00 55.61           O  
ATOM   1072  OD2 ASP A  78      22.222  10.084 -41.592  1.00 55.61           O  
ATOM   1073  N   GLU A  79      24.011   7.677 -38.492  1.00 58.43           N  
ATOM   1074  H   GLU A  79      24.219   7.730 -39.479  1.00 58.43           H  
ATOM   1075  CA  GLU A  79      24.892   8.413 -37.601  1.00 58.43           C  
ATOM   1076  HA  GLU A  79      25.829   8.531 -38.145  1.00 58.43           H  
ATOM   1077  C   GLU A  79      25.303   7.645 -36.340  1.00 58.43           C  
ATOM   1078  CB  GLU A  79      24.363   9.848 -37.427  1.00 58.43           C  
ATOM   1079  HB2 GLU A  79      24.939  10.360 -36.656  1.00 58.43           H  
ATOM   1080  HB3 GLU A  79      23.320   9.821 -37.112  1.00 58.43           H  
ATOM   1081  O   GLU A  79      25.024   7.996 -35.192  1.00 58.43           O  
ATOM   1082  CG  GLU A  79      24.545  10.608 -38.766  1.00 58.43           C  
ATOM   1083  HG2 GLU A  79      25.526  11.081 -38.734  1.00 58.43           H  
ATOM   1084  HG3 GLU A  79      24.582   9.912 -39.604  1.00 58.43           H  
ATOM   1085  CD  GLU A  79      23.484  11.671 -39.096  1.00 58.43           C  
ATOM   1086  OE1 GLU A  79      23.852  12.599 -39.862  1.00 58.43           O  
ATOM   1087  OE2 GLU A  79      22.390  11.665 -38.487  1.00 58.43           O  
ATOM   1088  N   GLU A  80      26.180   6.665 -36.587  1.00 50.17           N  
ATOM   1089  H   GLU A  80      26.056   6.243 -37.497  1.00 50.17           H  
ATOM   1090  CA  GLU A  80      27.599   6.783 -36.205  1.00 50.17           C  
ATOM   1091  HA  GLU A  80      27.762   6.274 -35.254  1.00 50.17           H  
ATOM   1092  C   GLU A  80      28.025   8.260 -36.016  1.00 50.17           C  
ATOM   1093  CB  GLU A  80      28.471   6.097 -37.287  1.00 50.17           C  
ATOM   1094  HB2 GLU A  80      29.466   6.542 -37.307  1.00 50.17           H  
ATOM   1095  HB3 GLU A  80      28.027   6.307 -38.260  1.00 50.17           H  
ATOM   1096  O   GLU A  80      28.814   8.831 -36.768  1.00 50.17           O  
ATOM   1097  CG  GLU A  80      28.621   4.568 -37.144  1.00 50.17           C  
ATOM   1098  HG2 GLU A  80      28.615   4.139 -38.145  1.00 50.17           H  
ATOM   1099  HG3 GLU A  80      27.750   4.171 -36.621  1.00 50.17           H  
ATOM   1100  CD  GLU A  80      29.920   4.107 -36.447  1.00 50.17           C  
ATOM   1101  OE1 GLU A  80      29.878   3.068 -35.747  1.00 50.17           O  
ATOM   1102  OE2 GLU A  80      30.973   4.751 -36.640  1.00 50.17           O  
ATOM   1103  N   ALA A  81      27.517   8.910 -34.969  1.00 59.01           N  
ATOM   1104  H   ALA A  81      26.705   8.507 -34.523  1.00 59.01           H  
ATOM   1105  CA  ALA A  81      28.149  10.055 -34.354  1.00 59.01           C  
ATOM   1106  HA  ALA A  81      28.520  10.718 -35.136  1.00 59.01           H  
ATOM   1107  C   ALA A  81      29.354   9.502 -33.594  1.00 59.01           C  
ATOM   1108  CB  ALA A  81      27.141  10.843 -33.513  1.00 59.01           C  
ATOM   1109  HB1 ALA A  81      27.635  11.704 -33.062  1.00 59.01           H  
ATOM   1110  HB2 ALA A  81      26.325  11.187 -34.149  1.00 59.01           H  
ATOM   1111  HB3 ALA A  81      26.734  10.206 -32.728  1.00 59.01           H  
ATOM   1112  O   ALA A  81      29.424   9.476 -32.362  1.00 59.01           O  
ATOM   1113  N   GLU A  82      30.327   9.027 -34.371  1.00 55.02           N  
ATOM   1114  H   GLU A  82      30.138   8.975 -35.362  1.00 55.02           H  
ATOM   1115  CA  GLU A  82      31.706   9.052 -33.961  1.00 55.02           C  
ATOM   1116  HA  GLU A  82      31.860   8.280 -33.207  1.00 55.02           H  
ATOM   1117  C   GLU A  82      31.976  10.438 -33.375  1.00 55.02           C  
ATOM   1118  CB  GLU A  82      32.660   8.807 -35.141  1.00 55.02           C  
ATOM   1119  HB2 GLU A  82      32.527   9.592 -35.886  1.00 55.02           H  
ATOM   1120  HB3 GLU A  82      33.677   8.881 -34.756  1.00 55.02           H  
ATOM   1121  O   GLU A  82      31.599  11.468 -33.936  1.00 55.02           O  
ATOM   1122  CG  GLU A  82      32.502   7.440 -35.819  1.00 55.02           C  
ATOM   1123  HG2 GLU A  82      32.434   6.676 -35.044  1.00 55.02           H  
ATOM   1124  HG3 GLU A  82      31.583   7.438 -36.405  1.00 55.02           H  
ATOM   1125  CD  GLU A  82      33.717   7.162 -36.722  1.00 55.02           C  
ATOM   1126  OE1 GLU A  82      34.583   6.347 -36.314  1.00 55.02           O  
ATOM   1127  OE2 GLU A  82      33.909   7.902 -37.719  1.00 55.02           O  
ATOM   1128  N   SER A  83      32.689  10.446 -32.256  1.00 50.35           N  
ATOM   1129  H   SER A  83      32.886   9.534 -31.868  1.00 50.35           H  
ATOM   1130  CA  SER A  83      33.211  11.620 -31.563  1.00 50.35           C  
ATOM   1131  HA  SER A  83      34.017  11.219 -30.949  1.00 50.35           H  
ATOM   1132  C   SER A  83      32.266  12.313 -30.573  1.00 50.35           C  
ATOM   1133  CB  SER A  83      33.940  12.590 -32.515  1.00 50.35           C  
ATOM   1134  HB2 SER A  83      34.603  13.220 -31.921  1.00 50.35           H  
ATOM   1135  HB3 SER A  83      34.554  12.014 -33.207  1.00 50.35           H  
ATOM   1136  O   SER A  83      31.635  13.326 -30.831  1.00 50.35           O  
ATOM   1137  OG  SER A  83      33.100  13.446 -33.253  1.00 50.35           O  
ATOM   1138  HG  SER A  83      32.395  12.892 -33.596  1.00 50.35           H  
ATOM   1139  N   ALA A  84      32.405  11.921 -29.312  1.00 56.38           N  
ATOM   1140  H   ALA A  84      32.553  10.935 -29.155  1.00 56.38           H  
ATOM   1141  CA  ALA A  84      33.101  12.823 -28.406  1.00 56.38           C  
ATOM   1142  HA  ALA A  84      33.936  13.274 -28.943  1.00 56.38           H  
ATOM   1143  C   ALA A  84      33.654  12.031 -27.230  1.00 56.38           C  
ATOM   1144  CB  ALA A  84      32.208  13.975 -27.925  1.00 56.38           C  
ATOM   1145  HB1 ALA A  84      31.949  14.635 -28.753  1.00 56.38           H  
ATOM   1146  HB2 ALA A  84      31.291  13.574 -27.493  1.00 56.38           H  
ATOM   1147  HB3 ALA A  84      32.732  14.561 -27.170  1.00 56.38           H  
ATOM   1148  O   ALA A  84      32.932  11.518 -26.385  1.00 56.38           O  
ATOM   1149  N   THR A  85      34.977  11.974 -27.190  1.00 55.53           N  
ATOM   1150  H   THR A  85      35.461  12.225 -28.040  1.00 55.53           H  
ATOM   1151  CA  THR A  85      35.847  11.872 -26.023  1.00 55.53           C  
ATOM   1152  HA  THR A  85      35.989  10.822 -25.766  1.00 55.53           H  
ATOM   1153  C   THR A  85      35.283  12.623 -24.801  1.00 55.53           C  
ATOM   1154  CB  THR A  85      37.192  12.484 -26.464  1.00 55.53           C  
ATOM   1155  HB  THR A  85      37.064  13.556 -26.614  1.00 55.53           H  
ATOM   1156  O   THR A  85      35.760  13.697 -24.434  1.00 55.53           O  
ATOM   1157  CG2 THR A  85      38.352  12.258 -25.498  1.00 55.53           C  
ATOM   1158 HG21 THR A  85      38.517  11.188 -25.373  1.00 55.53           H  
ATOM   1159 HG22 THR A  85      38.128  12.700 -24.527  1.00 55.53           H  
ATOM   1160 HG23 THR A  85      39.255  12.719 -25.897  1.00 55.53           H  
ATOM   1161  OG1 THR A  85      37.588  11.921 -27.698  1.00 55.53           O  
ATOM   1162  HG1 THR A  85      38.340  12.410 -28.039  1.00 55.53           H  
ATOM   1163  N   GLY A  86      34.272  12.065 -24.142  1.00 58.69           N  
ATOM   1164  H   GLY A  86      33.768  11.322 -24.604  1.00 58.69           H  
ATOM   1165  CA  GLY A  86      33.807  12.480 -22.829  1.00 58.69           C  
ATOM   1166  HA2 GLY A  86      33.785  13.566 -22.747  1.00 58.69           H  
ATOM   1167  HA3 GLY A  86      32.808  12.085 -22.647  1.00 58.69           H  
ATOM   1168  C   GLY A  86      34.765  11.892 -21.814  1.00 58.69           C  
ATOM   1169  O   GLY A  86      34.549  10.797 -21.303  1.00 58.69           O  
ATOM   1170  N   LYS A  87      35.893  12.573 -21.611  1.00 66.11           N  
ATOM   1171  H   LYS A  87      35.996  13.428 -22.139  1.00 66.11           H  
ATOM   1172  CA  LYS A  87      36.867  12.255 -20.568  1.00 66.11           C  
ATOM   1173  HA  LYS A  87      37.448  11.378 -20.852  1.00 66.11           H  
ATOM   1174  C   LYS A  87      36.096  11.954 -19.282  1.00 66.11           C  
ATOM   1175  CB  LYS A  87      37.791  13.464 -20.345  1.00 66.11           C  
ATOM   1176  HB2 LYS A  87      38.492  13.225 -19.545  1.00 66.11           H  
ATOM   1177  HB3 LYS A  87      37.188  14.312 -20.019  1.00 66.11           H  
ATOM   1178  O   LYS A  87      35.438  12.843 -18.752  1.00 66.11           O  
ATOM   1179  CG  LYS A  87      38.579  13.871 -21.598  1.00 66.11           C  
ATOM   1180  HG2 LYS A  87      39.244  13.060 -21.893  1.00 66.11           H  
ATOM   1181  HG3 LYS A  87      37.889  14.082 -22.415  1.00 66.11           H  
ATOM   1182  CD  LYS A  87      39.392  15.136 -21.311  1.00 66.11           C  
ATOM   1183  HD2 LYS A  87      40.147  14.913 -20.557  1.00 66.11           H  
ATOM   1184  HD3 LYS A  87      38.724  15.907 -20.929  1.00 66.11           H  
ATOM   1185  CE  LYS A  87      40.056  15.633 -22.597  1.00 66.11           C  
ATOM   1186  HE2 LYS A  87      40.721  14.854 -22.970  1.00 66.11           H  
ATOM   1187  HE3 LYS A  87      39.279  15.799 -23.343  1.00 66.11           H  
ATOM   1188  NZ  LYS A  87      40.807  16.887 -22.348  1.00 66.11           N  
ATOM   1189  HZ1 LYS A  87      41.239  17.219 -23.199  1.00 66.11           H  
ATOM   1190  HZ2 LYS A  87      40.175  17.598 -22.008  1.00 66.11           H  
ATOM   1191  HZ3 LYS A  87      41.517  16.736 -21.645  1.00 66.11           H  
ATOM   1192  N   ARG A  88      36.200  10.722 -18.780  1.00 54.21           N  
ATOM   1193  H   ARG A  88      36.663  10.018 -19.337  1.00 54.21           H  
ATOM   1194  CA  ARG A  88      35.950  10.447 -17.366  1.00 54.21           C  
ATOM   1195  HA  ARG A  88      34.955  10.784 -17.077  1.00 54.21           H  
ATOM   1196  C   ARG A  88      36.975  11.287 -16.604  1.00 54.21           C  
ATOM   1197  CB  ARG A  88      36.091   8.942 -17.063  1.00 54.21           C  
ATOM   1198  HB2 ARG A  88      36.045   8.803 -15.983  1.00 54.21           H  
ATOM   1199  HB3 ARG A  88      37.065   8.595 -17.408  1.00 54.21           H  
ATOM   1200  O   ARG A  88      38.139  10.901 -16.520  1.00 54.21           O  
ATOM   1201  CG  ARG A  88      34.988   8.089 -17.711  1.00 54.21           C  
ATOM   1202  HG2 ARG A  88      34.996   8.246 -18.790  1.00 54.21           H  
ATOM   1203  HG3 ARG A  88      34.018   8.390 -17.318  1.00 54.21           H  
ATOM   1204  CD  ARG A  88      35.219   6.598 -17.423  1.00 54.21           C  
ATOM   1205  HD2 ARG A  88      36.230   6.338 -17.734  1.00 54.21           H  
ATOM   1206  HD3 ARG A  88      35.127   6.432 -16.350  1.00 54.21           H  
ATOM   1207  NE  ARG A  88      34.247   5.748 -18.142  1.00 54.21           N  
ATOM   1208  HE  ARG A  88      33.438   6.217 -18.523  1.00 54.21           H  
ATOM   1209  NH1 ARG A  88      35.276   3.724 -17.786  1.00 54.21           N  
ATOM   1210 HH11 ARG A  88      35.940   4.188 -17.182  1.00 54.21           H  
ATOM   1211 HH12 ARG A  88      35.266   2.717 -17.866  1.00 54.21           H  
ATOM   1212  NH2 ARG A  88      33.383   3.807 -18.965  1.00 54.21           N  
ATOM   1213 HH21 ARG A  88      32.597   4.317 -19.343  1.00 54.21           H  
ATOM   1214 HH22 ARG A  88      33.404   2.801 -19.060  1.00 54.21           H  
ATOM   1215  CZ  ARG A  88      34.307   4.436 -18.295  1.00 54.21           C  
ATOM   1216  N   ALA A  89      36.588  12.485 -16.177  1.00 64.53           N  
ATOM   1217  H   ALA A  89      35.639  12.776 -16.366  1.00 64.53           H  
ATOM   1218  CA  ALA A  89      37.252  13.107 -15.050  1.00 64.53           C  
ATOM   1219  HA  ALA A  89      38.332  13.088 -15.196  1.00 64.53           H  
ATOM   1220  C   ALA A  89      36.886  12.225 -13.858  1.00 64.53           C  
ATOM   1221  CB  ALA A  89      36.806  14.565 -14.904  1.00 64.53           C  
ATOM   1222  HB1 ALA A  89      37.294  15.007 -14.035  1.00 64.53           H  
ATOM   1223  HB2 ALA A  89      37.070  15.132 -15.797  1.00 64.53           H  
ATOM   1224  HB3 ALA A  89      35.728  14.610 -14.750  1.00 64.53           H  
ATOM   1225  O   ALA A  89      35.709  11.956 -13.628  1.00 64.53           O  
ATOM   1226  N   ALA A  90      37.911  11.656 -13.234  1.00 64.09           N  
ATOM   1227  H   ALA A  90      38.848  11.951 -13.472  1.00 64.09           H  
ATOM   1228  CA  ALA A  90      37.759  10.901 -12.009  1.00 64.09           C  
ATOM   1229  HA  ALA A  90      37.162  10.010 -12.203  1.00 64.09           H  
ATOM   1230  C   ALA A  90      37.032  11.761 -10.968  1.00 64.09           C  
ATOM   1231  CB  ALA A  90      39.157  10.484 -11.538  1.00 64.09           C  
ATOM   1232  HB1 ALA A  90      39.067   9.918 -10.611  1.00 64.09           H  
ATOM   1233  HB2 ALA A  90      39.642   9.864 -12.293  1.00 64.09           H  
ATOM   1234  HB3 ALA A  90      39.759  11.370 -11.338  1.00 64.09           H  
ATOM   1235  O   ALA A  90      37.250  12.971 -10.915  1.00 64.09           O  
ATOM   1236  N   GLU A  91      36.177  11.101 -10.192  1.00 53.81           N  
ATOM   1237  H   GLU A  91      36.040  10.115 -10.357  1.00 53.81           H  
ATOM   1238  CA  GLU A  91      35.644  11.581  -8.921  1.00 53.81           C  
ATOM   1239  HA  GLU A  91      34.892  12.353  -9.083  1.00 53.81           H  
ATOM   1240  C   GLU A  91      36.791  12.157  -8.075  1.00 53.81           C  
ATOM   1241  CB  GLU A  91      35.005  10.372  -8.200  1.00 53.81           C  
ATOM   1242  HB2 GLU A  91      35.746   9.576  -8.128  1.00 53.81           H  
ATOM   1243  HB3 GLU A  91      34.728  10.668  -7.189  1.00 53.81           H  
ATOM   1244  O   GLU A  91      37.756  11.449  -7.786  1.00 53.81           O  
ATOM   1245  CG  GLU A  91      33.753   9.820  -8.906  1.00 53.81           C  
ATOM   1246  HG2 GLU A  91      33.935   9.763  -9.980  1.00 53.81           H  
ATOM   1247  HG3 GLU A  91      32.925  10.512  -8.756  1.00 53.81           H  
ATOM   1248  CD  GLU A  91      33.379   8.416  -8.403  1.00 53.81           C  
ATOM   1249  OE1 GLU A  91      32.604   8.315  -7.428  1.00 53.81           O  
ATOM   1250  OE2 GLU A  91      33.851   7.440  -9.039  1.00 53.81           O  
ATOM   1251  N   ASP A  92      36.700  13.437  -7.723  1.00 57.26           N  
ATOM   1252  H   ASP A  92      35.930  13.993  -8.066  1.00 57.26           H  
ATOM   1253  CA  ASP A  92      37.493  14.057  -6.660  1.00 57.26           C  
ATOM   1254  HA  ASP A  92      37.918  13.277  -6.028  1.00 57.26           H  
ATOM   1255  C   ASP A  92      36.523  14.873  -5.805  1.00 57.26           C  
ATOM   1256  CB  ASP A  92      38.671  14.875  -7.224  1.00 57.26           C  
ATOM   1257  HB2 ASP A  92      39.179  14.274  -7.978  1.00 57.26           H  
ATOM   1258  HB3 ASP A  92      38.298  15.770  -7.721  1.00 57.26           H  
ATOM   1259  O   ASP A  92      36.264  16.039  -6.072  1.00 57.26           O  
ATOM   1260  CG  ASP A  92      39.712  15.254  -6.153  1.00 57.26           C  
ATOM   1261  OD1 ASP A  92      40.100  16.445  -6.095  1.00 57.26           O  
ATOM   1262  OD2 ASP A  92      40.261  14.324  -5.515  1.00 57.26           O  
ATOM   1263  N   ASP A  93      35.881  14.165  -4.873  1.00 63.38           N  
ATOM   1264  H   ASP A  93      36.009  13.166  -4.951  1.00 63.38           H  
ATOM   1265  CA  ASP A  93      35.746  14.574  -3.469  1.00 63.38           C  
ATOM   1266  HA  ASP A  93      34.885  14.027  -3.086  1.00 63.38           H  
ATOM   1267  C   ASP A  93      35.389  16.048  -3.178  1.00 63.38           C  
ATOM   1268  CB  ASP A  93      36.975  14.039  -2.694  1.00 63.38           C  
ATOM   1269  HB2 ASP A  93      37.458  14.824  -2.112  1.00 63.38           H  
ATOM   1270  HB3 ASP A  93      37.733  13.680  -3.390  1.00 63.38           H  
ATOM   1271  O   ASP A  93      35.947  16.682  -2.285  1.00 63.38           O  
ATOM   1272  CG  ASP A  93      36.604  12.891  -1.752  1.00 63.38           C  
ATOM   1273  OD1 ASP A  93      36.431  13.141  -0.538  1.00 63.38           O  
ATOM   1274  OD2 ASP A  93      36.531  11.739  -2.241  1.00 63.38           O  
ATOM   1275  N   GLU A  94      34.409  16.605  -3.887  1.00 61.11           N  
ATOM   1276  H   GLU A  94      34.080  16.132  -4.716  1.00 61.11           H  
ATOM   1277  CA  GLU A  94      33.801  17.883  -3.508  1.00 61.11           C  
ATOM   1278  HA  GLU A  94      34.568  18.529  -3.081  1.00 61.11           H  
ATOM   1279  C   GLU A  94      32.770  17.649  -2.396  1.00 61.11           C  
ATOM   1280  CB  GLU A  94      33.265  18.612  -4.749  1.00 61.11           C  
ATOM   1281  HB2 GLU A  94      32.693  17.902  -5.344  1.00 61.11           H  
ATOM   1282  HB3 GLU A  94      32.604  19.424  -4.446  1.00 61.11           H  
ATOM   1283  O   GLU A  94      31.594  17.380  -2.641  1.00 61.11           O  
ATOM   1284  CG  GLU A  94      34.443  19.210  -5.554  1.00 61.11           C  
ATOM   1285  HG2 GLU A  94      34.669  20.194  -5.141  1.00 61.11           H  
ATOM   1286  HG3 GLU A  94      35.335  18.600  -5.415  1.00 61.11           H  
ATOM   1287  CD  GLU A  94      34.203  19.328  -7.069  1.00 61.11           C  
ATOM   1288  OE1 GLU A  94      34.820  20.234  -7.688  1.00 61.11           O  
ATOM   1289  OE2 GLU A  94      33.400  18.548  -7.635  1.00 61.11           O  
ATOM   1290  N   ASP A  95      33.289  17.688  -1.168  1.00 59.08           N  
ATOM   1291  H   ASP A  95      34.296  17.613  -1.152  1.00 59.08           H  
ATOM   1292  CA  ASP A  95      32.723  18.374  -0.003  1.00 59.08           C  
ATOM   1293  HA  ASP A  95      32.956  17.790   0.887  1.00 59.08           H  
ATOM   1294  C   ASP A  95      31.199  18.618  -0.029  1.00 59.08           C  
ATOM   1295  CB  ASP A  95      33.428  19.743   0.140  1.00 59.08           C  
ATOM   1296  HB2 ASP A  95      32.875  20.339   0.866  1.00 59.08           H  
ATOM   1297  HB3 ASP A  95      33.385  20.273  -0.811  1.00 59.08           H  
ATOM   1298  O   ASP A  95      30.715  19.511  -0.725  1.00 59.08           O  
ATOM   1299  CG  ASP A  95      34.879  19.682   0.629  1.00 59.08           C  
ATOM   1300  OD1 ASP A  95      35.093  19.143   1.738  1.00 59.08           O  
ATOM   1301  OD2 ASP A  95      35.757  20.269  -0.047  1.00 59.08           O  
ATOM   1302  N   ASP A  96      30.459  17.959   0.868  1.00 63.09           N  
ATOM   1303  H   ASP A  96      30.888  17.179   1.345  1.00 63.09           H  
ATOM   1304  CA  ASP A  96      29.387  18.669   1.576  1.00 63.09           C  
ATOM   1305  HA  ASP A  96      29.734  19.696   1.697  1.00 63.09           H  
ATOM   1306  C   ASP A  96      29.209  18.093   2.984  1.00 63.09           C  
ATOM   1307  CB  ASP A  96      28.066  18.760   0.784  1.00 63.09           C  
ATOM   1308  HB2 ASP A  96      28.280  18.882  -0.278  1.00 63.09           H  
ATOM   1309  HB3 ASP A  96      27.509  17.830   0.892  1.00 63.09           H  
ATOM   1310  O   ASP A  96      28.471  17.135   3.242  1.00 63.09           O  
ATOM   1311  CG  ASP A  96      27.188  19.954   1.215  1.00 63.09           C  
ATOM   1312  OD1 ASP A  96      27.729  21.010   1.618  1.00 63.09           O  
ATOM   1313  OD2 ASP A  96      25.944  19.829   1.096  1.00 63.09           O  
ATOM   1314  N   ASP A  97      29.935  18.715   3.908  1.00 65.73           N  
ATOM   1315  H   ASP A  97      30.594  19.401   3.569  1.00 65.73           H  
ATOM   1316  CA  ASP A  97      29.515  18.897   5.288  1.00 65.73           C  
ATOM   1317  HA  ASP A  97      29.640  17.966   5.842  1.00 65.73           H  
ATOM   1318  C   ASP A  97      28.029  19.317   5.344  1.00 65.73           C  
ATOM   1319  CB  ASP A  97      30.391  19.996   5.931  1.00 65.73           C  
ATOM   1320  HB2 ASP A  97      29.842  20.435   6.765  1.00 65.73           H  
ATOM   1321  HB3 ASP A  97      30.575  20.793   5.211  1.00 65.73           H  
ATOM   1322  O   ASP A  97      27.686  20.493   5.411  1.00 65.73           O  
ATOM   1323  CG  ASP A  97      31.713  19.503   6.522  1.00 65.73           C  
ATOM   1324  OD1 ASP A  97      31.654  18.568   7.356  1.00 65.73           O  
ATOM   1325  OD2 ASP A  97      32.763  20.120   6.227  1.00 65.73           O  
ATOM   1326  N   VAL A  98      27.116  18.346   5.417  1.00 65.14           N  
ATOM   1327  H   VAL A  98      27.398  17.429   5.102  1.00 65.14           H  
ATOM   1328  CA  VAL A  98      25.796  18.551   6.035  1.00 65.14           C  
ATOM   1329  HA  VAL A  98      25.658  19.624   6.167  1.00 65.14           H  
ATOM   1330  C   VAL A  98      25.812  18.012   7.453  1.00 65.14           C  
ATOM   1331  CB  VAL A  98      24.598  18.130   5.180  1.00 65.14           C  
ATOM   1332  HB  VAL A  98      23.694  18.244   5.777  1.00 65.14           H  
ATOM   1333  O   VAL A  98      25.125  17.068   7.846  1.00 65.14           O  
ATOM   1334  CG1 VAL A  98      24.474  19.070   3.981  1.00 65.14           C  
ATOM   1335 HG11 VAL A  98      24.381  20.104   4.311  1.00 65.14           H  
ATOM   1336 HG12 VAL A  98      23.612  18.804   3.369  1.00 65.14           H  
ATOM   1337 HG13 VAL A  98      25.372  18.990   3.368  1.00 65.14           H  
ATOM   1338  CG2 VAL A  98      24.664  16.682   4.693  1.00 65.14           C  
ATOM   1339 HG21 VAL A  98      23.761  16.442   4.132  1.00 65.14           H  
ATOM   1340 HG22 VAL A  98      25.525  16.557   4.035  1.00 65.14           H  
ATOM   1341 HG23 VAL A  98      24.758  15.999   5.537  1.00 65.14           H  
ATOM   1342  N   ASP A  99      26.665  18.663   8.231  1.00 60.43           N  
ATOM   1343  H   ASP A  99      27.318  19.239   7.720  1.00 60.43           H  
ATOM   1344  CA  ASP A  99      26.330  19.193   9.539  1.00 60.43           C  
ATOM   1345  HA  ASP A  99      27.094  18.828  10.226  1.00 60.43           H  
ATOM   1346  C   ASP A  99      24.947  18.786  10.108  1.00 60.43           C  
ATOM   1347  CB  ASP A  99      26.464  20.726   9.464  1.00 60.43           C  
ATOM   1348  HB2 ASP A  99      25.800  21.183  10.197  1.00 60.43           H  
ATOM   1349  HB3 ASP A  99      26.147  21.085   8.484  1.00 60.43           H  
ATOM   1350  O   ASP A  99      23.876  19.265   9.735  1.00 60.43           O  
ATOM   1351  CG  ASP A  99      27.881  21.209   9.781  1.00 60.43           C  
ATOM   1352  OD1 ASP A  99      28.349  20.829  10.881  1.00 60.43           O  
ATOM   1353  OD2 ASP A  99      28.397  22.054   9.027  1.00 60.43           O  
ATOM   1354  N   THR A 100      25.024  17.988  11.171  1.00 57.31           N  
ATOM   1355  H   THR A 100      25.916  17.521  11.246  1.00 57.31           H  
ATOM   1356  CA  THR A 100      24.344  18.256  12.449  1.00 57.31           C  
ATOM   1357  HA  THR A 100      24.591  17.400  13.078  1.00 57.31           H  
ATOM   1358  C   THR A 100      22.807  18.335  12.523  1.00 57.31           C  
ATOM   1359  CB  THR A 100      24.972  19.481  13.169  1.00 57.31           C  
ATOM   1360  HB  THR A 100      24.523  19.553  14.160  1.00 57.31           H  
ATOM   1361  O   THR A 100      22.316  19.243  13.183  1.00 57.31           O  
ATOM   1362  CG2 THR A 100      26.474  19.362  13.399  1.00 57.31           C  
ATOM   1363 HG21 THR A 100      27.011  19.300  12.453  1.00 57.31           H  
ATOM   1364 HG22 THR A 100      26.691  18.472  13.990  1.00 57.31           H  
ATOM   1365 HG23 THR A 100      26.832  20.240  13.936  1.00 57.31           H  
ATOM   1366  OG1 THR A 100      24.738  20.705  12.511  1.00 57.31           O  
ATOM   1367  HG1 THR A 100      25.361  20.771  11.783  1.00 57.31           H  
ATOM   1368  N   LYS A 101      21.986  17.369  12.055  1.00 64.04           N  
ATOM   1369  H   LYS A 101      22.358  16.698  11.399  1.00 64.04           H  
ATOM   1370  CA  LYS A 101      20.546  17.339  12.473  1.00 64.04           C  
ATOM   1371  HA  LYS A 101      20.505  17.760  13.477  1.00 64.04           H  
ATOM   1372  C   LYS A 101      19.851  15.985  12.679  1.00 64.04           C  
ATOM   1373  CB  LYS A 101      19.673  18.267  11.592  1.00 64.04           C  
ATOM   1374  HB2 LYS A 101      19.845  18.058  10.536  1.00 64.04           H  
ATOM   1375  HB3 LYS A 101      18.620  18.083  11.808  1.00 64.04           H  
ATOM   1376  O   LYS A 101      18.833  15.712  12.053  1.00 64.04           O  
ATOM   1377  CG  LYS A 101      19.916  19.749  11.884  1.00 64.04           C  
ATOM   1378  HG2 LYS A 101      20.785  20.090  11.321  1.00 64.04           H  
ATOM   1379  HG3 LYS A 101      20.076  19.876  12.954  1.00 64.04           H  
ATOM   1380  CD  LYS A 101      18.728  20.641  11.583  1.00 64.04           C  
ATOM   1381  HD2 LYS A 101      18.430  20.516  10.542  1.00 64.04           H  
ATOM   1382  HD3 LYS A 101      17.901  20.374  12.241  1.00 64.04           H  
ATOM   1383  CE  LYS A 101      19.180  22.078  11.831  1.00 64.04           C  
ATOM   1384  HE2 LYS A 101      19.875  22.356  11.038  1.00 64.04           H  
ATOM   1385  HE3 LYS A 101      19.732  22.119  12.770  1.00 64.04           H  
ATOM   1386  NZ  LYS A 101      18.026  23.003  11.866  1.00 64.04           N  
ATOM   1387  HZ1 LYS A 101      17.518  22.934  10.996  1.00 64.04           H  
ATOM   1388  HZ2 LYS A 101      17.405  22.771  12.629  1.00 64.04           H  
ATOM   1389  HZ3 LYS A 101      18.352  23.953  11.967  1.00 64.04           H  
ATOM   1390  N   LYS A 102      20.246  15.229  13.704  1.00 65.96           N  
ATOM   1391  H   LYS A 102      21.148  15.430  14.113  1.00 65.96           H  
ATOM   1392  CA  LYS A 102      19.278  14.459  14.523  1.00 65.96           C  
ATOM   1393  HA  LYS A 102      18.280  14.882  14.405  1.00 65.96           H  
ATOM   1394  C   LYS A 102      19.670  14.647  15.990  1.00 65.96           C  
ATOM   1395  CB  LYS A 102      19.196  12.981  14.081  1.00 65.96           C  
ATOM   1396  HB2 LYS A 102      20.182  12.521  14.150  1.00 65.96           H  
ATOM   1397  HB3 LYS A 102      18.524  12.455  14.759  1.00 65.96           H  
ATOM   1398  O   LYS A 102      20.583  14.001  16.478  1.00 65.96           O  
ATOM   1399  CG  LYS A 102      18.661  12.836  12.643  1.00 65.96           C  
ATOM   1400  HG2 LYS A 102      19.391  13.268  11.958  1.00 65.96           H  
ATOM   1401  HG3 LYS A 102      17.718  13.375  12.554  1.00 65.96           H  
ATOM   1402  CD  LYS A 102      18.432  11.389  12.205  1.00 65.96           C  
ATOM   1403  HD2 LYS A 102      17.636  10.941  12.799  1.00 65.96           H  
ATOM   1404  HD3 LYS A 102      19.356  10.833  12.363  1.00 65.96           H  
ATOM   1405  CE  LYS A 102      18.064  11.374  10.714  1.00 65.96           C  
ATOM   1406  HE2 LYS A 102      18.707  12.082  10.192  1.00 65.96           H  
ATOM   1407  HE3 LYS A 102      17.036  11.719  10.603  1.00 65.96           H  
ATOM   1408  NZ  LYS A 102      18.234  10.024  10.121  1.00 65.96           N  
ATOM   1409  HZ1 LYS A 102      19.195   9.720  10.198  1.00 65.96           H  
ATOM   1410  HZ2 LYS A 102      17.644   9.353  10.591  1.00 65.96           H  
ATOM   1411  HZ3 LYS A 102      17.986  10.035   9.142  1.00 65.96           H  
ATOM   1412  N   GLN A 103      19.346  15.803  16.576  1.00 58.57           N  
ATOM   1413  H   GLN A 103      20.146  16.129  17.099  1.00 58.57           H  
ATOM   1414  CA  GLN A 103      18.101  16.061  17.318  1.00 58.57           C  
ATOM   1415  HA  GLN A 103      18.311  16.916  17.961  1.00 58.57           H  
ATOM   1416  C   GLN A 103      17.759  14.906  18.262  1.00 58.57           C  
ATOM   1417  CB  GLN A 103      16.908  16.487  16.444  1.00 58.57           C  
ATOM   1418  HB2 GLN A 103      16.702  15.712  15.706  1.00 58.57           H  
ATOM   1419  HB3 GLN A 103      16.025  16.575  17.077  1.00 58.57           H  
ATOM   1420  O   GLN A 103      17.507  13.787  17.834  1.00 58.57           O  
ATOM   1421  CG  GLN A 103      17.129  17.831  15.726  1.00 58.57           C  
ATOM   1422  HG2 GLN A 103      18.009  17.750  15.088  1.00 58.57           H  
ATOM   1423  HG3 GLN A 103      16.272  18.019  15.078  1.00 58.57           H  
ATOM   1424  CD  GLN A 103      17.285  19.036  16.658  1.00 58.57           C  
ATOM   1425  NE2 GLN A 103      18.007  20.056  16.245  1.00 58.57           N  
ATOM   1426 HE21 GLN A 103      18.102  20.812  16.908  1.00 58.57           H  
ATOM   1427 HE22 GLN A 103      18.511  20.005  15.371  1.00 58.57           H  
ATOM   1428  OE1 GLN A 103      16.807  19.092  17.776  1.00 58.57           O  
ATOM   1429  N   LYS A 104      17.807  15.230  19.552  1.00 68.21           N  
ATOM   1430  H   LYS A 104      17.938  16.211  19.758  1.00 68.21           H  
ATOM   1431  CA  LYS A 104      17.435  14.391  20.687  1.00 68.21           C  
ATOM   1432  HA  LYS A 104      18.139  13.568  20.814  1.00 68.21           H  
ATOM   1433  C   LYS A 104      16.036  13.815  20.463  1.00 68.21           C  
ATOM   1434  CB  LYS A 104      17.412  15.293  21.935  1.00 68.21           C  
ATOM   1435  HB2 LYS A 104      16.697  16.097  21.761  1.00 68.21           H  
ATOM   1436  HB3 LYS A 104      17.052  14.719  22.789  1.00 68.21           H  
ATOM   1437  O   LYS A 104      15.135  14.576  20.114  1.00 68.21           O  
ATOM   1438  CG  LYS A 104      18.786  15.894  22.287  1.00 68.21           C  
ATOM   1439  HG2 LYS A 104      19.339  16.147  21.383  1.00 68.21           H  
ATOM   1440  HG3 LYS A 104      19.361  15.158  22.848  1.00 68.21           H  
ATOM   1441  CD  LYS A 104      18.623  17.173  23.113  1.00 68.21           C  
ATOM   1442  HD2 LYS A 104      18.071  17.901  22.519  1.00 68.21           H  
ATOM   1443  HD3 LYS A 104      18.060  16.954  24.020  1.00 68.21           H  
ATOM   1444  CE  LYS A 104      20.005  17.727  23.472  1.00 68.21           C  
ATOM   1445  HE2 LYS A 104      20.642  17.669  22.590  1.00 68.21           H  
ATOM   1446  HE3 LYS A 104      20.439  17.090  24.243  1.00 68.21           H  
ATOM   1447  NZ  LYS A 104      19.906  19.129  23.937  1.00 68.21           N  
ATOM   1448  HZ1 LYS A 104      19.513  19.709  23.210  1.00 68.21           H  
ATOM   1449  HZ2 LYS A 104      20.814  19.482  24.205  1.00 68.21           H  
ATOM   1450  HZ3 LYS A 104      19.288  19.167  24.735  1.00 68.21           H  
ATOM   1451  N   THR A 105      15.858  12.526  20.726  1.00 65.94           N  
ATOM   1452  H   THR A 105      16.646  11.948  20.981  1.00 65.94           H  
ATOM   1453  CA  THR A 105      14.537  11.991  21.053  1.00 65.94           C  
ATOM   1454  HA  THR A 105      13.804  12.794  20.978  1.00 65.94           H  
ATOM   1455  C   THR A 105      14.581  11.551  22.507  1.00 65.94           C  
ATOM   1456  CB  THR A 105      14.052  10.902  20.091  1.00 65.94           C  
ATOM   1457  HB  THR A 105      14.598   9.974  20.263  1.00 65.94           H  
ATOM   1458  O   THR A 105      15.417  10.741  22.903  1.00 65.94           O  
ATOM   1459  CG2 THR A 105      12.548  10.675  20.239  1.00 65.94           C  
ATOM   1460 HG21 THR A 105      11.993  11.596  20.063  1.00 65.94           H  
ATOM   1461 HG22 THR A 105      12.329  10.315  21.244  1.00 65.94           H  
ATOM   1462 HG23 THR A 105      12.223   9.912  19.532  1.00 65.94           H  
ATOM   1463  OG1 THR A 105      14.257  11.336  18.761  1.00 65.94           O  
ATOM   1464  HG1 THR A 105      13.662  12.077  18.622  1.00 65.94           H  
ATOM   1465  N   ASP A 106      13.759  12.268  23.260  1.00 62.88           N  
ATOM   1466  H   ASP A 106      13.151  12.904  22.763  1.00 62.88           H  
ATOM   1467  CA  ASP A 106      13.363  12.124  24.654  1.00 62.88           C  
ATOM   1468  HA  ASP A 106      14.221  12.242  25.315  1.00 62.88           H  
ATOM   1469  C   ASP A 106      12.684  10.768  24.917  1.00 62.88           C  
ATOM   1470  CB  ASP A 106      12.326  13.249  24.907  1.00 62.88           C  
ATOM   1471  HB2 ASP A 106      12.035  13.720  23.968  1.00 62.88           H  
ATOM   1472  HB3 ASP A 106      11.408  12.810  25.299  1.00 62.88           H  
ATOM   1473  O   ASP A 106      12.043  10.237  24.015  1.00 62.88           O  
ATOM   1474  CG  ASP A 106      12.763  14.358  25.863  1.00 62.88           C  
ATOM   1475  OD1 ASP A 106      11.924  14.755  26.694  1.00 62.88           O  
ATOM   1476  OD2 ASP A 106      13.880  14.903  25.679  1.00 62.88           O  
ATOM   1477  N   GLU A 107      12.783  10.331  26.177  1.00 58.12           N  
ATOM   1478  H   GLU A 107      13.372  10.887  26.780  1.00 58.12           H  
ATOM   1479  CA  GLU A 107      11.795   9.557  26.949  1.00 58.12           C  
ATOM   1480  HA  GLU A 107      12.270   9.364  27.911  1.00 58.12           H  
ATOM   1481  C   GLU A 107      11.336   8.180  26.426  1.00 58.12           C  
ATOM   1482  CB  GLU A 107      10.590  10.478  27.255  1.00 58.12           C  
ATOM   1483  HB2 GLU A 107      10.858  11.523  27.099  1.00 58.12           H  
ATOM   1484  HB3 GLU A 107       9.776  10.262  26.562  1.00 58.12           H  
ATOM   1485  O   GLU A 107      10.547   8.098  25.494  1.00 58.12           O  
ATOM   1486  CG  GLU A 107      10.065  10.351  28.691  1.00 58.12           C  
ATOM   1487  HG2 GLU A 107      10.164   9.321  29.034  1.00 58.12           H  
ATOM   1488  HG3 GLU A 107       9.003  10.595  28.684  1.00 58.12           H  
ATOM   1489  CD  GLU A 107      10.793  11.308  29.654  1.00 58.12           C  
ATOM   1490  OE1 GLU A 107      12.049  11.310  29.651  1.00 58.12           O  
ATOM   1491  OE2 GLU A 107      10.092  12.043  30.393  1.00 58.12           O  
ATOM   1492  N   ASP A 108      11.722   7.104  27.127  1.00 61.75           N  
ATOM   1493  H   ASP A 108      12.426   7.218  27.843  1.00 61.75           H  
ATOM   1494  CA  ASP A 108      10.819   5.961  27.340  1.00 61.75           C  
ATOM   1495  HA  ASP A 108       9.815   6.366  27.467  1.00 61.75           H  
ATOM   1496  C   ASP A 108      11.195   5.234  28.657  1.00 61.75           C  
ATOM   1497  CB  ASP A 108      10.750   5.025  26.110  1.00 61.75           C  
ATOM   1498  HB2 ASP A 108      11.313   4.112  26.301  1.00 61.75           H  
ATOM   1499  HB3 ASP A 108      11.214   5.506  25.248  1.00 61.75           H  
ATOM   1500  O   ASP A 108      12.228   4.565  28.733  1.00 61.75           O  
ATOM   1501  CG  ASP A 108       9.297   4.667  25.742  1.00 61.75           C  
ATOM   1502  OD1 ASP A 108       8.780   3.674  26.298  1.00 61.75           O  
ATOM   1503  OD2 ASP A 108       8.713   5.345  24.865  1.00 61.75           O  
ATOM   1504  N   ASP A 109      10.351   5.474  29.671  1.00 58.47           N  
ATOM   1505  H   ASP A 109       9.598   6.104  29.432  1.00 58.47           H  
ATOM   1506  CA  ASP A 109      10.100   4.755  30.947  1.00 58.47           C  
ATOM   1507  HA  ASP A 109       9.332   5.364  31.423  1.00 58.47           H  
ATOM   1508  C   ASP A 109      11.178   4.688  32.063  1.00 58.47           C  
ATOM   1509  CB  ASP A 109       9.371   3.423  30.642  1.00 58.47           C  
ATOM   1510  HB2 ASP A 109      10.091   2.605  30.650  1.00 58.47           H  
ATOM   1511  HB3 ASP A 109       8.951   3.464  29.637  1.00 58.47           H  
ATOM   1512  O   ASP A 109      12.077   3.812  32.057  1.00 58.47           O  
ATOM   1513  CG  ASP A 109       8.204   3.113  31.601  1.00 58.47           C  
ATOM   1514  OD1 ASP A 109       8.264   2.078  32.314  1.00 58.47           O  
ATOM   1515  OD2 ASP A 109       7.204   3.876  31.598  1.00 58.47           O  
ATOM   1516  OXT ASP A 109      11.053   5.527  32.990  1.00 58.47           O  
TER    1517      ASP A 109                                                       
END   
