# Supplementary material for: Investigating Intrinsically Disordered Proteins With Brownian Dynamics
Source: Front Mol Biosci. 2022 Jun 8;9:898838. doi: 10.3389/fmolb.2022.898838 (PMC9213797; doi:10.3389/fmolb.2022.898838)
Supplement: Supplementary file 1 [file Presentation1.zip › Browndye_IDP_paper/starting_structures/glu_lys_sv15.pdb]

ATOM    929  N   LYS B   1      37.665  24.265  17.149  1.00 70.35           N  
ATOM    930  H   LYS B   1      37.792  23.771  16.277  1.00 70.35           H  
ATOM    931  H2  LYS B   1      38.284  23.849  17.831  1.00 70.35           H  
ATOM    932  H3  LYS B   1      37.952  25.224  17.013  1.00 70.35           H  
ATOM    933  CA  LYS B   1      36.249  24.175  17.607  1.00 70.35           C  
ATOM    934  HA  LYS B   1      36.017  23.119  17.744  1.00 70.35           H  
ATOM    935  C   LYS B   1      35.253  24.624  16.529  1.00 70.35           C  
ATOM    936  CB  LYS B   1      35.984  24.848  18.976  1.00 70.35           C  
ATOM    937  HB2 LYS B   1      34.906  24.919  19.116  1.00 70.35           H  
ATOM    938  HB3 LYS B   1      36.392  25.859  18.978  1.00 70.35           H  
ATOM    939  O   LYS B   1      34.427  23.801  16.172  1.00 70.35           O  
ATOM    940  CG  LYS B   1      36.560  24.050  20.170  1.00 70.35           C  
ATOM    941  HG2 LYS B   1      37.648  24.040  20.100  1.00 70.35           H  
ATOM    942  HG3 LYS B   1      36.202  23.022  20.110  1.00 70.35           H  
ATOM    943  CD  LYS B   1      36.151  24.631  21.545  1.00 70.35           C  
ATOM    944  HD2 LYS B   1      36.498  25.662  21.616  1.00 70.35           H  
ATOM    945  HD3 LYS B   1      35.064  24.625  21.622  1.00 70.35           H  
ATOM    946  CE  LYS B   1      36.740  23.819  22.721  1.00 70.35           C  
ATOM    947  HE2 LYS B   1      36.423  22.781  22.622  1.00 70.35           H  
ATOM    948  HE3 LYS B   1      37.828  23.836  22.654  1.00 70.35           H  
ATOM    949  NZ  LYS B   1      36.320  24.327  24.062  1.00 70.35           N  
ATOM    950  HZ1 LYS B   1      36.619  25.277  24.229  1.00 70.35           H  
ATOM    951  HZ2 LYS B   1      36.716  23.762  24.800  1.00 70.35           H  
ATOM    952  HZ3 LYS B   1      35.319  24.279  24.188  1.00 70.35           H  
ATOM    953  N   LYS B   2      35.338  25.848  15.975  1.00 72.13           N  
ATOM    954  H   LYS B   2      36.011  26.514  16.324  1.00 72.13           H  
ATOM    955  CA  LYS B   2      34.422  26.341  14.912  1.00 72.13           C  
ATOM    956  HA  LYS B   2      33.413  26.435  15.313  1.00 72.13           H  
ATOM    957  C   LYS B   2      34.271  25.384  13.717  1.00 72.13           C  
ATOM    958  CB  LYS B   2      34.872  27.728  14.412  1.00 72.13           C  
ATOM    959  HB2 LYS B   2      35.940  27.716  14.194  1.00 72.13           H  
ATOM    960  HB3 LYS B   2      34.348  27.940  13.480  1.00 72.13           H  
ATOM    961  O   LYS B   2      33.159  25.009  13.385  1.00 72.13           O  
ATOM    962  CG  LYS B   2      34.547  28.862  15.400  1.00 72.13           C  
ATOM    963  HG2 LYS B   2      33.477  28.862  15.603  1.00 72.13           H  
ATOM    964  HG3 LYS B   2      35.085  28.700  16.334  1.00 72.13           H  
ATOM    965  CD  LYS B   2      34.948  30.225  14.811  1.00 72.13           C  
ATOM    966  HD2 LYS B   2      36.024  30.238  14.640  1.00 72.13           H  
ATOM    967  HD3 LYS B   2      34.445  30.355  13.853  1.00 72.13           H  
ATOM    968  CE  LYS B   2      34.559  31.383  15.743  1.00 72.13           C  
ATOM    969  HE2 LYS B   2      33.481  31.351  15.904  1.00 72.13           H  
ATOM    970  HE3 LYS B   2      35.048  31.243  16.707  1.00 72.13           H  
ATOM    971  NZ  LYS B   2      34.941  32.700  15.167  1.00 72.13           N  
ATOM    972  HZ1 LYS B   2      34.486  32.844  14.277  1.00 72.13           H  
ATOM    973  HZ2 LYS B   2      35.937  32.760  15.011  1.00 72.13           H  
ATOM    974  HZ3 LYS B   2      34.670  33.459  15.775  1.00 72.13           H  
ATOM    975  N   GLU B   3      35.384  24.881  13.195  1.00 73.80           N  
ATOM    976  H   GLU B   3      36.253  25.355  13.394  1.00 73.80           H  
ATOM    977  CA  GLU B   3      35.411  23.965  12.044  1.00 73.80           C  
ATOM    978  HA  GLU B   3      34.991  24.467  11.171  1.00 73.80           H  
ATOM    979  C   GLU B   3      34.639  22.644  12.264  1.00 73.80           C  
ATOM    980  CB  GLU B   3      36.891  23.655  11.794  1.00 73.80           C  
ATOM    981  HB2 GLU B   3      37.151  22.747  12.338  1.00 73.80           H  
ATOM    982  HB3 GLU B   3      37.510  24.460  12.192  1.00 73.80           H  
ATOM    983  O   GLU B   3      34.051  22.085  11.343  1.00 73.80           O  
ATOM    984  CG  GLU B   3      37.246  23.501  10.316  1.00 73.80           C  
ATOM    985  HG2 GLU B   3      36.468  22.915   9.827  1.00 73.80           H  
ATOM    986  HG3 GLU B   3      37.297  24.484   9.847  1.00 73.80           H  
ATOM    987  CD  GLU B   3      38.587  22.775  10.192  1.00 73.80           C  
ATOM    988  OE1 GLU B   3      38.626  21.807   9.393  1.00 73.80           O  
ATOM    989  OE2 GLU B   3      39.474  23.039  11.037  1.00 73.80           O  
ATOM    990  N   LYS B   4      34.596  22.138  13.509  1.00 74.40           N  
ATOM    991  H   LYS B   4      34.994  22.689  14.255  1.00 74.40           H  
ATOM    992  CA  LYS B   4      33.804  20.941  13.843  1.00 74.40           C  
ATOM    993  HA  LYS B   4      33.979  20.178  13.085  1.00 74.40           H  
ATOM    994  C   LYS B   4      32.301  21.226  13.781  1.00 74.40           C  
ATOM    995  CB  LYS B   4      34.171  20.366  15.224  1.00 74.40           C  
ATOM    996  HB2 LYS B   4      34.143  21.157  15.974  1.00 74.40           H  
ATOM    997  HB3 LYS B   4      33.404  19.638  15.488  1.00 74.40           H  
ATOM    998  O   LYS B   4      31.550  20.340  13.389  1.00 74.40           O  
ATOM    999  CG  LYS B   4      35.531  19.646  15.274  1.00 74.40           C  
ATOM   1000  HG2 LYS B   4      36.334  20.373  15.152  1.00 74.40           H  
ATOM   1001  HG3 LYS B   4      35.582  18.923  14.461  1.00 74.40           H  
ATOM   1002  CD  LYS B   4      35.699  18.903  16.615  1.00 74.40           C  
ATOM   1003  HD2 LYS B   4      35.663  19.621  17.434  1.00 74.40           H  
ATOM   1004  HD3 LYS B   4      34.867  18.208  16.730  1.00 74.40           H  
ATOM   1005  CE  LYS B   4      37.016  18.108  16.684  1.00 74.40           C  
ATOM   1006  HE2 LYS B   4      37.856  18.800  16.625  1.00 74.40           H  
ATOM   1007  HE3 LYS B   4      37.066  17.457  15.811  1.00 74.40           H  
ATOM   1008  NZ  LYS B   4      37.113  17.280  17.920  1.00 74.40           N  
ATOM   1009  HZ1 LYS B   4      37.968  16.743  17.935  1.00 74.40           H  
ATOM   1010  HZ2 LYS B   4      37.076  17.833  18.765  1.00 74.40           H  
ATOM   1011  HZ3 LYS B   4      36.358  16.610  17.966  1.00 74.40           H  
ATOM   1012  N   LYS B   5      31.875  22.439  14.159  1.00 73.00           N  
ATOM   1013  H   LYS B   5      32.565  23.146  14.367  1.00 73.00           H  
ATOM   1014  CA  LYS B   5      30.465  22.849  14.082  1.00 73.00           C  
ATOM   1015  HA  LYS B   5      29.835  22.072  14.515  1.00 73.00           H  
ATOM   1016  C   LYS B   5      30.010  22.987  12.633  1.00 73.00           C  
ATOM   1017  CB  LYS B   5      30.197  24.159  14.838  1.00 73.00           C  
ATOM   1018  HB2 LYS B   5      29.145  24.403  14.689  1.00 73.00           H  
ATOM   1019  HB3 LYS B   5      30.787  24.971  14.412  1.00 73.00           H  
ATOM   1020  O   LYS B   5      28.943  22.500  12.290  1.00 73.00           O  
ATOM   1021  CG  LYS B   5      30.459  24.069  16.345  1.00 73.00           C  
ATOM   1022  HG2 LYS B   5      30.062  23.125  16.720  1.00 73.00           H  
ATOM   1023  HG3 LYS B   5      31.533  24.095  16.527  1.00 73.00           H  
ATOM   1024  CD  LYS B   5      29.778  25.238  17.074  1.00 73.00           C  
ATOM   1025  HD2 LYS B   5      30.095  26.186  16.640  1.00 73.00           H  
ATOM   1026  HD3 LYS B   5      28.702  25.131  16.940  1.00 73.00           H  
ATOM   1027  CE  LYS B   5      30.102  25.217  18.573  1.00 73.00           C  
ATOM   1028  HE2 LYS B   5      31.135  25.526  18.730  1.00 73.00           H  
ATOM   1029  HE3 LYS B   5      29.993  24.188  18.916  1.00 73.00           H  
ATOM   1030  NZ  LYS B   5      29.163  26.062  19.347  1.00 73.00           N  
ATOM   1031  HZ1 LYS B   5      29.091  27.014  19.018  1.00 73.00           H  
ATOM   1032  HZ2 LYS B   5      28.262  25.624  19.222  1.00 73.00           H  
ATOM   1033  HZ3 LYS B   5      29.315  25.991  20.343  1.00 73.00           H  
ATOM   1034  N   GLU B   6      30.830  23.585  11.771  1.00 74.19           N  
ATOM   1035  H   GLU B   6      31.682  24.010  12.107  1.00 74.19           H  
ATOM   1036  CA  GLU B   6      30.513  23.688  10.338  1.00 74.19           C  
ATOM   1037  HA  GLU B   6      29.546  24.174  10.212  1.00 74.19           H  
ATOM   1038  C   GLU B   6      30.381  22.314   9.681  1.00 74.19           C  
ATOM   1039  CB  GLU B   6      31.571  24.524   9.615  1.00 74.19           C  
ATOM   1040  HB2 GLU B   6      32.559  24.252   9.985  1.00 74.19           H  
ATOM   1041  HB3 GLU B   6      31.527  24.318   8.546  1.00 74.19           H  
ATOM   1042  O   GLU B   6      29.366  22.046   9.048  1.00 74.19           O  
ATOM   1043  CG  GLU B   6      31.299  26.016   9.826  1.00 74.19           C  
ATOM   1044  HG2 GLU B   6      30.325  26.262   9.402  1.00 74.19           H  
ATOM   1045  HG3 GLU B   6      31.259  26.223  10.896  1.00 74.19           H  
ATOM   1046  CD  GLU B   6      32.387  26.891   9.198  1.00 74.19           C  
ATOM   1047  OE1 GLU B   6      32.020  27.935   8.620  1.00 74.19           O  
ATOM   1048  OE2 GLU B   6      33.577  26.569   9.428  1.00 74.19           O  
ATOM   1049  N   LYS B   7      31.332  21.401   9.922  1.00 73.89           N  
ATOM   1050  H   LYS B   7      32.165  21.705  10.405  1.00 73.89           H  
ATOM   1051  CA  LYS B   7      31.282  20.030   9.378  1.00 73.89           C  
ATOM   1052  HA  LYS B   7      31.251  20.087   8.290  1.00 73.89           H  
ATOM   1053  C   LYS B   7      30.027  19.257   9.781  1.00 73.89           C  
ATOM   1054  CB  LYS B   7      32.534  19.259   9.827  1.00 73.89           C  
ATOM   1055  HB2 LYS B   7      32.348  18.188   9.755  1.00 73.89           H  
ATOM   1056  HB3 LYS B   7      32.765  19.502  10.864  1.00 73.89           H  
ATOM   1057  O   LYS B   7      29.534  18.433   9.014  1.00 73.89           O  
ATOM   1058  CG  LYS B   7      33.722  19.597   8.922  1.00 73.89           C  
ATOM   1059  HG2 LYS B   7      33.523  19.194   7.929  1.00 73.89           H  
ATOM   1060  HG3 LYS B   7      33.819  20.680   8.837  1.00 73.89           H  
ATOM   1061  CD  LYS B   7      35.051  19.032   9.441  1.00 73.89           C  
ATOM   1062  HD2 LYS B   7      35.327  19.577  10.344  1.00 73.89           H  
ATOM   1063  HD3 LYS B   7      34.956  17.968   9.662  1.00 73.89           H  
ATOM   1064  CE  LYS B   7      36.108  19.248   8.347  1.00 73.89           C  
ATOM   1065  HE2 LYS B   7      35.885  20.187   7.841  1.00 73.89           H  
ATOM   1066  HE3 LYS B   7      36.005  18.456   7.605  1.00 73.89           H  
ATOM   1067  NZ  LYS B   7      37.506  19.313   8.849  1.00 73.89           N  
ATOM   1068  HZ1 LYS B   7      37.703  20.211   9.265  1.00 73.89           H  
ATOM   1069  HZ2 LYS B   7      38.156  19.315   8.075  1.00 73.89           H  
ATOM   1070  HZ3 LYS B   7      37.746  18.572   9.492  1.00 73.89           H  
ATOM   1071  N   LYS B   8      29.531  19.475  10.997  1.00 72.11           N  
ATOM   1072  H   LYS B   8      29.984  20.163  11.583  1.00 72.11           H  
ATOM   1073  CA  LYS B   8      28.280  18.871  11.453  1.00 72.11           C  
ATOM   1074  HA  LYS B   8      28.253  17.805  11.226  1.00 72.11           H  
ATOM   1075  C   LYS B   8      27.065  19.476  10.758  1.00 72.11           C  
ATOM   1076  CB  LYS B   8      28.151  19.064  12.950  1.00 72.11           C  
ATOM   1077  HB2 LYS B   8      28.432  20.077  13.238  1.00 72.11           H  
ATOM   1078  HB3 LYS B   8      27.092  18.921  13.164  1.00 72.11           H  
ATOM   1079  O   LYS B   8      26.232  18.739  10.236  1.00 72.11           O  
ATOM   1080  CG  LYS B   8      28.916  18.028  13.761  1.00 72.11           C  
ATOM   1081  HG2 LYS B   8      28.507  17.036  13.563  1.00 72.11           H  
ATOM   1082  HG3 LYS B   8      29.973  18.049  13.496  1.00 72.11           H  
ATOM   1083  CD  LYS B   8      28.743  18.379  15.235  1.00 72.11           C  
ATOM   1084  HD2 LYS B   8      27.686  18.437  15.492  1.00 72.11           H  
ATOM   1085  HD3 LYS B   8      29.202  19.350  15.423  1.00 72.11           H  
ATOM   1086  CE  LYS B   8      29.411  17.308  16.075  1.00 72.11           C  
ATOM   1087  HE2 LYS B   8      28.846  16.381  15.976  1.00 72.11           H  
ATOM   1088  HE3 LYS B   8      30.423  17.132  15.711  1.00 72.11           H  
ATOM   1089  NZ  LYS B   8      29.443  17.730  17.484  1.00 72.11           N  
ATOM   1090  HZ1 LYS B   8      28.493  17.806  17.819  1.00 72.11           H  
ATOM   1091  HZ2 LYS B   8      29.866  16.983  18.017  1.00 72.11           H  
ATOM   1092  HZ3 LYS B   8      29.921  18.608  17.627  1.00 72.11           H  
ATOM   1093  N   LYS B   9      27.027  20.805  10.660  1.00 73.61           N  
ATOM   1094  H   LYS B   9      27.753  21.335  11.122  1.00 73.61           H  
ATOM   1095  CA  LYS B   9      25.963  21.532   9.968  1.00 73.61           C  
ATOM   1096  HA  LYS B   9      25.018  21.278  10.446  1.00 73.61           H  
ATOM   1097  C   LYS B   9      25.837  21.104   8.498  1.00 73.61           C  
ATOM   1098  CB  LYS B   9      26.228  23.033  10.129  1.00 73.61           C  
ATOM   1099  HB2 LYS B   9      26.630  23.231  11.123  1.00 73.61           H  
ATOM   1100  HB3 LYS B   9      26.954  23.363   9.385  1.00 73.61           H  
ATOM   1101  O   LYS B   9      24.740  20.797   8.050  1.00 73.61           O  
ATOM   1102  CG  LYS B   9      24.925  23.815   9.984  1.00 73.61           C  
ATOM   1103  HG2 LYS B   9      24.246  23.540  10.792  1.00 73.61           H  
ATOM   1104  HG3 LYS B   9      24.460  23.568   9.030  1.00 73.61           H  
ATOM   1105  CD  LYS B   9      25.199  25.318  10.032  1.00 73.61           C  
ATOM   1106  HD2 LYS B   9      25.860  25.571   9.203  1.00 73.61           H  
ATOM   1107  HD3 LYS B   9      25.669  25.589  10.977  1.00 73.61           H  
ATOM   1108  CE  LYS B   9      23.860  26.037   9.873  1.00 73.61           C  
ATOM   1109  HE2 LYS B   9      23.307  25.983  10.811  1.00 73.61           H  
ATOM   1110  HE3 LYS B   9      23.282  25.504   9.118  1.00 73.61           H  
ATOM   1111  NZ  LYS B   9      24.052  27.434   9.430  1.00 73.61           N  
ATOM   1112  HZ1 LYS B   9      24.618  27.959  10.081  1.00 73.61           H  
ATOM   1113  HZ2 LYS B   9      23.154  27.874   9.288  1.00 73.61           H  
ATOM   1114  HZ3 LYS B   9      24.506  27.416   8.528  1.00 73.61           H  
ATOM   1115  N   GLU B  10      26.962  20.965   7.800  1.00 74.26           N  
ATOM   1116  H   GLU B  10      27.821  21.287   8.222  1.00 74.26           H  
ATOM   1117  CA  GLU B  10      27.020  20.499   6.405  1.00 74.26           C  
ATOM   1118  HA  GLU B  10      26.419  21.161   5.781  1.00 74.26           H  
ATOM   1119  C   GLU B  10      26.486  19.066   6.226  1.00 74.26           C  
ATOM   1120  CB  GLU B  10      28.489  20.535   5.940  1.00 74.26           C  
ATOM   1121  HB2 GLU B  10      28.844  19.514   5.795  1.00 74.26           H  
ATOM   1122  HB3 GLU B  10      29.120  20.979   6.709  1.00 74.26           H  
ATOM   1123  O   GLU B  10      25.812  18.752   5.246  1.00 74.26           O  
ATOM   1124  CG  GLU B  10      28.704  21.315   4.640  1.00 74.26           C  
ATOM   1125  HG2 GLU B  10      27.940  21.018   3.922  1.00 74.26           H  
ATOM   1126  HG3 GLU B  10      28.606  22.382   4.837  1.00 74.26           H  
ATOM   1127  CD  GLU B  10      30.095  21.004   4.068  1.00 74.26           C  
ATOM   1128  OE1 GLU B  10      30.162  20.664   2.862  1.00 74.26           O  
ATOM   1129  OE2 GLU B  10      31.070  20.962   4.857  1.00 74.26           O  
ATOM   1130  N   LYS B  11      26.783  18.165   7.176  1.00 73.97           N  
ATOM   1131  H   LYS B  11      27.331  18.473   7.966  1.00 73.97           H  
ATOM   1132  CA  LYS B  11      26.252  16.791   7.153  1.00 73.97           C  
ATOM   1133  HA  LYS B  11      26.438  16.347   6.175  1.00 73.97           H  
ATOM   1134  C   LYS B  11      24.739  16.760   7.330  1.00 73.97           C  
ATOM   1135  CB  LYS B  11      26.899  15.939   8.250  1.00 73.97           C  
ATOM   1136  HB2 LYS B  11      26.256  15.082   8.448  1.00 73.97           H  
ATOM   1137  HB3 LYS B  11      26.983  16.516   9.170  1.00 73.97           H  
ATOM   1138  O   LYS B  11      24.085  15.898   6.747  1.00 73.97           O  
ATOM   1139  CG  LYS B  11      28.272  15.413   7.831  1.00 73.97           C  
ATOM   1140  HG2 LYS B  11      28.950  16.245   7.641  1.00 73.97           H  
ATOM   1141  HG3 LYS B  11      28.169  14.821   6.922  1.00 73.97           H  
ATOM   1142  CD  LYS B  11      28.825  14.534   8.954  1.00 73.97           C  
ATOM   1143  HD2 LYS B  11      28.114  13.733   9.160  1.00 73.97           H  
ATOM   1144  HD3 LYS B  11      28.949  15.141   9.850  1.00 73.97           H  
ATOM   1145  CE  LYS B  11      30.167  13.938   8.536  1.00 73.97           C  
ATOM   1146  HE2 LYS B  11      30.029  13.400   7.598  1.00 73.97           H  
ATOM   1147  HE3 LYS B  11      30.865  14.756   8.356  1.00 73.97           H  
ATOM   1148  NZ  LYS B  11      30.682  13.026   9.585  1.00 73.97           N  
ATOM   1149  HZ1 LYS B  11      30.024  12.274   9.735  1.00 73.97           H  
ATOM   1150  HZ2 LYS B  11      30.788  13.527  10.456  1.00 73.97           H  
ATOM   1151  HZ3 LYS B  11      31.570  12.632   9.310  1.00 73.97           H  
ATOM   1152  N   LYS B  12      24.205  17.673   8.138  1.00 72.89           N  
ATOM   1153  H   LYS B  12      24.826  18.333   8.585  1.00 72.89           H  
ATOM   1154  CA  LYS B  12      22.774  17.779   8.404  1.00 72.89           C  
ATOM   1155  HA  LYS B  12      22.384  16.782   8.610  1.00 72.89           H  
ATOM   1156  C   LYS B  12      22.010  18.295   7.185  1.00 72.89           C  
ATOM   1157  CB  LYS B  12      22.577  18.660   9.636  1.00 72.89           C  
ATOM   1158  HB2 LYS B  12      23.478  18.646  10.248  1.00 72.89           H  
ATOM   1159  HB3 LYS B  12      22.384  19.690   9.334  1.00 72.89           H  
ATOM   1160  O   LYS B  12      21.063  17.644   6.763  1.00 72.89           O  
ATOM   1161  CG  LYS B  12      21.424  18.131  10.486  1.00 72.89           C  
ATOM   1162  HG2 LYS B  12      21.669  17.133  10.850  1.00 72.89           H  
ATOM   1163  HG3 LYS B  12      20.505  18.093   9.901  1.00 72.89           H  
ATOM   1164  CD  LYS B  12      21.253  19.085  11.658  1.00 72.89           C  
ATOM   1165  HD2 LYS B  12      22.225  19.268  12.116  1.00 72.89           H  
ATOM   1166  HD3 LYS B  12      20.840  20.026  11.296  1.00 72.89           H  
ATOM   1167  CE  LYS B  12      20.321  18.477  12.689  1.00 72.89           C  
ATOM   1168  HE2 LYS B  12      19.330  18.350  12.254  1.00 72.89           H  
ATOM   1169  HE3 LYS B  12      20.701  17.498  12.980  1.00 72.89           H  
ATOM   1170  NZ  LYS B  12      20.273  19.382  13.847  1.00 72.89           N  
ATOM   1171  HZ1 LYS B  12      21.190  19.694  14.132  1.00 72.89           H  
ATOM   1172  HZ2 LYS B  12      19.796  18.947  14.624  1.00 72.89           H  
ATOM   1173  HZ3 LYS B  12      19.684  20.176  13.639  1.00 72.89           H  
ATOM   1174  N   GLU B  13      22.500  19.363   6.549  1.00 74.90           N  
ATOM   1175  H   GLU B  13      23.272  19.864   6.964  1.00 74.90           H  
ATOM   1176  CA  GLU B  13      21.916  19.895   5.304  1.00 74.90           C  
ATOM   1177  HA  GLU B  13      20.876  20.170   5.481  1.00 74.90           H  
ATOM   1178  C   GLU B  13      21.902  18.846   4.180  1.00 74.90           C  
ATOM   1179  CB  GLU B  13      22.686  21.151   4.847  1.00 74.90           C  
ATOM   1180  HB2 GLU B  13      22.490  21.322   3.788  1.00 74.90           H  
ATOM   1181  HB3 GLU B  13      23.755  20.979   4.973  1.00 74.90           H  
ATOM   1182  O   GLU B  13      20.895  18.689   3.493  1.00 74.90           O  
ATOM   1183  CG  GLU B  13      22.253  22.411   5.616  1.00 74.90           C  
ATOM   1184  HG2 GLU B  13      22.394  22.236   6.682  1.00 74.90           H  
ATOM   1185  HG3 GLU B  13      21.189  22.573   5.443  1.00 74.90           H  
ATOM   1186  CD  GLU B  13      23.032  23.684   5.226  1.00 74.90           C  
ATOM   1187  OE1 GLU B  13      22.485  24.796   5.433  1.00 74.90           O  
ATOM   1188  OE2 GLU B  13      24.222  23.571   4.852  1.00 74.90           O  
ATOM   1189  N   LYS B  14      22.972  18.050   4.033  1.00 76.11           N  
ATOM   1190  H   LYS B  14      23.795  18.253   4.583  1.00 76.11           H  
ATOM   1191  CA  LYS B  14      23.004  16.953   3.045  1.00 76.11           C  
ATOM   1192  HA  LYS B  14      22.748  17.363   2.068  1.00 76.11           H  
ATOM   1193  C   LYS B  14      21.950  15.878   3.305  1.00 76.11           C  
ATOM   1194  CB  LYS B  14      24.401  16.325   2.984  1.00 76.11           C  
ATOM   1195  HB2 LYS B  14      24.332  15.338   2.527  1.00 76.11           H  
ATOM   1196  HB3 LYS B  14      24.806  16.217   3.991  1.00 76.11           H  
ATOM   1197  O   LYS B  14      21.351  15.380   2.356  1.00 76.11           O  
ATOM   1198  CG  LYS B  14      25.323  17.190   2.124  1.00 76.11           C  
ATOM   1199  HG2 LYS B  14      25.341  18.204   2.523  1.00 76.11           H  
ATOM   1200  HG3 LYS B  14      24.927  17.225   1.109  1.00 76.11           H  
ATOM   1201  CD  LYS B  14      26.753  16.645   2.090  1.00 76.11           C  
ATOM   1202  HD2 LYS B  14      26.757  15.621   1.715  1.00 76.11           H  
ATOM   1203  HD3 LYS B  14      27.161  16.678   3.100  1.00 76.11           H  
ATOM   1204  CE  LYS B  14      27.554  17.560   1.159  1.00 76.11           C  
ATOM   1205  HE2 LYS B  14      27.272  18.589   1.380  1.00 76.11           H  
ATOM   1206  HE3 LYS B  14      27.257  17.360   0.130  1.00 76.11           H  
ATOM   1207  NZ  LYS B  14      29.018  17.421   1.329  1.00 76.11           N  
ATOM   1208  HZ1 LYS B  14      29.488  18.066   0.710  1.00 76.11           H  
ATOM   1209  HZ2 LYS B  14      29.327  16.476   1.153  1.00 76.11           H  
ATOM   1210  HZ3 LYS B  14      29.277  17.724   2.258  1.00 76.11           H  
ATOM   1211  N   LYS B  15      21.713  15.528   4.574  1.00 72.95           N  
ATOM   1212  H   LYS B  15      22.202  16.026   5.304  1.00 72.95           H  
ATOM   1213  CA  LYS B  15      20.653  14.580   4.939  1.00 72.95           C  
ATOM   1214  HA  LYS B  15      20.745  13.689   4.317  1.00 72.95           H  
ATOM   1215  C   LYS B  15      19.264  15.137   4.634  1.00 72.95           C  
ATOM   1216  CB  LYS B  15      20.756  14.185   6.415  1.00 72.95           C  
ATOM   1217  HB2 LYS B  15      19.760  13.927   6.775  1.00 72.95           H  
ATOM   1218  HB3 LYS B  15      21.114  15.029   7.004  1.00 72.95           H  
ATOM   1219  O   LYS B  15      18.449  14.393   4.102  1.00 72.95           O  
ATOM   1220  CG  LYS B  15      21.663  12.968   6.626  1.00 72.95           C  
ATOM   1221  HG2 LYS B  15      21.269  12.117   6.071  1.00 72.95           H  
ATOM   1222  HG3 LYS B  15      22.672  13.194   6.282  1.00 72.95           H  
ATOM   1223  CD  LYS B  15      21.681  12.649   8.121  1.00 72.95           C  
ATOM   1224  HD2 LYS B  15      20.660  12.511   8.477  1.00 72.95           H  
ATOM   1225  HD3 LYS B  15      22.115  13.504   8.639  1.00 72.95           H  
ATOM   1226  CE  LYS B  15      22.497  11.396   8.429  1.00 72.95           C  
ATOM   1227  HE2 LYS B  15      22.012  10.534   7.972  1.00 72.95           H  
ATOM   1228  HE3 LYS B  15      23.484  11.522   7.985  1.00 72.95           H  
ATOM   1229  NZ  LYS B  15      22.610  11.236   9.898  1.00 72.95           N  
ATOM   1230  HZ1 LYS B  15      23.271  10.536  10.201  1.00 72.95           H  
ATOM   1231  HZ2 LYS B  15      22.843  12.124  10.320  1.00 72.95           H  
ATOM   1232  HZ3 LYS B  15      21.721  11.102  10.357  1.00 72.95           H  
ATOM   1233  N   GLU B  16      18.995  16.408   4.933  1.00 75.90           N  
ATOM   1234  H   GLU B  16      19.692  16.965   5.407  1.00 75.90           H  
ATOM   1235  CA  GLU B  16      17.711  17.045   4.593  1.00 75.90           C  
ATOM   1236  HA  GLU B  16      16.898  16.448   5.006  1.00 75.90           H  
ATOM   1237  C   GLU B  16      17.478  17.099   3.070  1.00 75.90           C  
ATOM   1238  CB  GLU B  16      17.611  18.458   5.203  1.00 75.90           C  
ATOM   1239  HB2 GLU B  16      16.864  19.018   4.640  1.00 75.90           H  
ATOM   1240  HB3 GLU B  16      18.567  18.970   5.093  1.00 75.90           H  
ATOM   1241  O   GLU B  16      16.373  16.808   2.610  1.00 75.90           O  
ATOM   1242  CG  GLU B  16      17.174  18.466   6.679  1.00 75.90           C  
ATOM   1243  HG2 GLU B  16      17.948  17.988   7.279  1.00 75.90           H  
ATOM   1244  HG3 GLU B  16      16.258  17.881   6.767  1.00 75.90           H  
ATOM   1245  CD  GLU B  16      16.922  19.900   7.195  1.00 75.90           C  
ATOM   1246  OE1 GLU B  16      15.819  20.182   7.728  1.00 75.90           O  
ATOM   1247  OE2 GLU B  16      17.820  20.755   7.008  1.00 75.90           O  
ATOM   1248  N   GLU B  17      18.507  17.394   2.265  1.00 77.52           N  
ATOM   1249  H   GLU B  17      19.376  17.697   2.680  1.00 77.52           H  
ATOM   1250  CA  GLU B  17      18.388  17.379   0.797  1.00 77.52           C  
ATOM   1251  HA  GLU B  17      17.539  17.998   0.510  1.00 77.52           H  
ATOM   1252  C   GLU B  17      18.123  15.978   0.219  1.00 77.52           C  
ATOM   1253  CB  GLU B  17      19.654  17.935   0.126  1.00 77.52           C  
ATOM   1254  HB2 GLU B  17      19.700  17.524  -0.883  1.00 77.52           H  
ATOM   1255  HB3 GLU B  17      20.539  17.590   0.661  1.00 77.52           H  
ATOM   1256  O   GLU B  17      17.334  15.848  -0.722  1.00 77.52           O  
ATOM   1257  CG  GLU B  17      19.687  19.462  -0.017  1.00 77.52           C  
ATOM   1258  HG2 GLU B  17      19.902  19.916   0.951  1.00 77.52           H  
ATOM   1259  HG3 GLU B  17      18.707  19.805  -0.349  1.00 77.52           H  
ATOM   1260  CD  GLU B  17      20.750  19.879  -1.049  1.00 77.52           C  
ATOM   1261  OE1 GLU B  17      20.421  20.709  -1.928  1.00 77.52           O  
ATOM   1262  OE2 GLU B  17      21.854  19.283  -1.048  1.00 77.52           O  
ATOM   1263  N   GLU B  18      18.774  14.929   0.736  1.00 76.61           N  
ATOM   1264  H   GLU B  18      19.444  15.089   1.475  1.00 76.61           H  
ATOM   1265  CA  GLU B  18      18.506  13.543   0.314  1.00 76.61           C  
ATOM   1266  HA  GLU B  18      18.596  13.470  -0.770  1.00 76.61           H  
ATOM   1267  C   GLU B  18      17.072  13.127   0.648  1.00 76.61           C  
ATOM   1268  CB  GLU B  18      19.500  12.556   0.953  1.00 76.61           C  
ATOM   1269  HB2 GLU B  18      19.728  12.866   1.973  1.00 76.61           H  
ATOM   1270  HB3 GLU B  18      19.036  11.570   0.993  1.00 76.61           H  
ATOM   1271  O   GLU B  18      16.354  12.620  -0.217  1.00 76.61           O  
ATOM   1272  CG  GLU B  18      20.790  12.423   0.133  1.00 76.61           C  
ATOM   1273  HG2 GLU B  18      20.523  12.202  -0.901  1.00 76.61           H  
ATOM   1274  HG3 GLU B  18      21.317  13.377   0.140  1.00 76.61           H  
ATOM   1275  CD  GLU B  18      21.720  11.319   0.670  1.00 76.61           C  
ATOM   1276  OE1 GLU B  18      22.240  10.545  -0.167  1.00 76.61           O  
ATOM   1277  OE2 GLU B  18      21.966  11.282   1.900  1.00 76.61           O  
ATOM   1278  N   LYS B  19      16.631  13.432   1.869  1.00 74.66           N  
ATOM   1279  H   LYS B  19      17.287  13.859   2.506  1.00 74.66           H  
ATOM   1280  CA  LYS B  19      15.269  13.198   2.354  1.00 74.66           C  
ATOM   1281  HA  LYS B  19      15.038  12.133   2.341  1.00 74.66           H  
ATOM   1282  C   LYS B  19      14.202  13.883   1.495  1.00 74.66           C  
ATOM   1283  CB  LYS B  19      15.237  13.712   3.794  1.00 74.66           C  
ATOM   1284  HB2 LYS B  19      14.222  14.014   4.051  1.00 74.66           H  
ATOM   1285  HB3 LYS B  19      15.834  14.620   3.881  1.00 74.66           H  
ATOM   1286  O   LYS B  19      13.237  13.257   1.046  1.00 74.66           O  
ATOM   1287  CG  LYS B  19      15.757  12.669   4.792  1.00 74.66           C  
ATOM   1288  HG2 LYS B  19      16.828  12.521   4.654  1.00 74.66           H  
ATOM   1289  HG3 LYS B  19      15.265  11.710   4.634  1.00 74.66           H  
ATOM   1290  CD  LYS B  19      15.481  13.193   6.201  1.00 74.66           C  
ATOM   1291  HD2 LYS B  19      14.409  13.349   6.329  1.00 74.66           H  
ATOM   1292  HD3 LYS B  19      15.984  14.153   6.314  1.00 74.66           H  
ATOM   1293  CE  LYS B  19      15.984  12.234   7.270  1.00 74.66           C  
ATOM   1294  HE2 LYS B  19      15.407  11.311   7.211  1.00 74.66           H  
ATOM   1295  HE3 LYS B  19      17.032  12.014   7.065  1.00 74.66           H  
ATOM   1296  NZ  LYS B  19      15.837  12.884   8.592  1.00 74.66           N  
ATOM   1297  HZ1 LYS B  19      16.257  12.361   9.346  1.00 74.66           H  
ATOM   1298  HZ2 LYS B  19      16.211  13.822   8.576  1.00 74.66           H  
ATOM   1299  HZ3 LYS B  19      14.856  13.010   8.798  1.00 74.66           H  
ATOM   1300  N   GLU B  20      14.398  15.159   1.158  1.00 75.02           N  
ATOM   1301  H   GLU B  20      15.181  15.647   1.570  1.00 75.02           H  
ATOM   1302  CA  GLU B  20      13.495  15.869   0.246  1.00 75.02           C  
ATOM   1303  HA  GLU B  20      12.482  15.815   0.647  1.00 75.02           H  
ATOM   1304  C   GLU B  20      13.444  15.246  -1.158  1.00 75.02           C  
ATOM   1305  CB  GLU B  20      13.901  17.340   0.086  1.00 75.02           C  
ATOM   1306  HB2 GLU B  20      13.610  17.616  -0.928  1.00 75.02           H  
ATOM   1307  HB3 GLU B  20      14.984  17.451   0.148  1.00 75.02           H  
ATOM   1308  O   GLU B  20      12.377  15.232  -1.787  1.00 75.02           O  
ATOM   1309  CG  GLU B  20      13.211  18.306   1.066  1.00 75.02           C  
ATOM   1310  HG2 GLU B  20      13.811  18.392   1.972  1.00 75.02           H  
ATOM   1311  HG3 GLU B  20      12.241  17.891   1.343  1.00 75.02           H  
ATOM   1312  CD  GLU B  20      12.969  19.700   0.450  1.00 75.02           C  
ATOM   1313  OE1 GLU B  20      12.157  20.455   1.029  1.00 75.02           O  
ATOM   1314  OE2 GLU B  20      13.406  19.956  -0.705  1.00 75.02           O  
ATOM   1315  N   LYS B  21      14.578  14.758  -1.675  1.00 78.11           N  
ATOM   1316  H   LYS B  21      15.411  14.789  -1.106  1.00 78.11           H  
ATOM   1317  CA  LYS B  21      14.640  14.101  -2.989  1.00 78.11           C  
ATOM   1318  HA  LYS B  21      14.127  14.720  -3.725  1.00 78.11           H  
ATOM   1319  C   LYS B  21      13.901  12.770  -2.979  1.00 78.11           C  
ATOM   1320  CB  LYS B  21      16.096  13.913  -3.431  1.00 78.11           C  
ATOM   1321  HB2 LYS B  21      16.684  13.533  -2.596  1.00 78.11           H  
ATOM   1322  HB3 LYS B  21      16.134  13.177  -4.234  1.00 78.11           H  
ATOM   1323  O   LYS B  21      13.080  12.555  -3.872  1.00 78.11           O  
ATOM   1324  CG  LYS B  21      16.702  15.223  -3.948  1.00 78.11           C  
ATOM   1325  HG2 LYS B  21      16.215  15.503  -4.882  1.00 78.11           H  
ATOM   1326  HG3 LYS B  21      16.542  16.016  -3.218  1.00 78.11           H  
ATOM   1327  CD  LYS B  21      18.205  15.048  -4.180  1.00 78.11           C  
ATOM   1328  HD2 LYS B  21      18.380  14.282  -4.936  1.00 78.11           H  
ATOM   1329  HD3 LYS B  21      18.659  14.733  -3.240  1.00 78.11           H  
ATOM   1330  CE  LYS B  21      18.819  16.380  -4.618  1.00 78.11           C  
ATOM   1331  HE2 LYS B  21      18.443  17.157  -3.952  1.00 78.11           H  
ATOM   1332  HE3 LYS B  21      18.491  16.611  -5.631  1.00 78.11           H  
ATOM   1333  NZ  LYS B  21      20.298  16.347  -4.531  1.00 78.11           N  
ATOM   1334  HZ1 LYS B  21      20.692  15.632  -5.126  1.00 78.11           H  
ATOM   1335  HZ2 LYS B  21      20.567  16.156  -3.576  1.00 78.11           H  
ATOM   1336  HZ3 LYS B  21      20.689  17.251  -4.753  1.00 78.11           H  
ATOM   1337  N   GLU B  22      14.106  11.938  -1.961  1.00 74.99           N  
ATOM   1338  H   GLU B  22      14.802  12.171  -1.268  1.00 74.99           H  
ATOM   1339  CA  GLU B  22      13.363  10.682  -1.809  1.00 74.99           C  
ATOM   1340  HA  GLU B  22      13.527  10.061  -2.690  1.00 74.99           H  
ATOM   1341  C   GLU B  22      11.854  10.932  -1.717  1.00 74.99           C  
ATOM   1342  CB  GLU B  22      13.830   9.900  -0.571  1.00 74.99           C  
ATOM   1343  HB2 GLU B  22      13.995  10.583   0.262  1.00 74.99           H  
ATOM   1344  HB3 GLU B  22      13.034   9.210  -0.290  1.00 74.99           H  
ATOM   1345  O   GLU B  22      11.078  10.278  -2.419  1.00 74.99           O  
ATOM   1346  CG  GLU B  22      15.089   9.064  -0.834  1.00 74.99           C  
ATOM   1347  HG2 GLU B  22      14.965   8.530  -1.776  1.00 74.99           H  
ATOM   1348  HG3 GLU B  22      15.950   9.726  -0.931  1.00 74.99           H  
ATOM   1349  CD  GLU B  22      15.323   8.053   0.299  1.00 74.99           C  
ATOM   1350  OE1 GLU B  22      15.368   6.835   0.002  1.00 74.99           O  
ATOM   1351  OE2 GLU B  22      15.389   8.479   1.472  1.00 74.99           O  
ATOM   1352  N   LYS B  23      11.412  11.929  -0.939  1.00 72.09           N  
ATOM   1353  H   LYS B  23      12.080  12.385  -0.333  1.00 72.09           H  
ATOM   1354  CA  LYS B  23       9.991  12.314  -0.872  1.00 72.09           C  
ATOM   1355  HA  LYS B  23       9.405  11.450  -0.559  1.00 72.09           H  
ATOM   1356  C   LYS B  23       9.425  12.755  -2.218  1.00 72.09           C  
ATOM   1357  CB  LYS B  23       9.810  13.444   0.144  1.00 72.09           C  
ATOM   1358  HB2 LYS B  23       8.865  13.949  -0.056  1.00 72.09           H  
ATOM   1359  HB3 LYS B  23      10.619  14.168   0.046  1.00 72.09           H  
ATOM   1360  O   LYS B  23       8.291  12.408  -2.555  1.00 72.09           O  
ATOM   1361  CG  LYS B  23       9.764  12.898   1.568  1.00 72.09           C  
ATOM   1362  HG2 LYS B  23      10.695  12.387   1.810  1.00 72.09           H  
ATOM   1363  HG3 LYS B  23       8.935  12.195   1.653  1.00 72.09           H  
ATOM   1364  CD  LYS B  23       9.549  14.063   2.529  1.00 72.09           C  
ATOM   1365  HD2 LYS B  23       8.705  14.673   2.208  1.00 72.09           H  
ATOM   1366  HD3 LYS B  23      10.458  14.664   2.570  1.00 72.09           H  
ATOM   1367  CE  LYS B  23       9.253  13.476   3.894  1.00 72.09           C  
ATOM   1368  HE2 LYS B  23      10.073  12.807   4.151  1.00 72.09           H  
ATOM   1369  HE3 LYS B  23       8.339  12.885   3.834  1.00 72.09           H  
ATOM   1370  NZ  LYS B  23       9.102  14.543   4.899  1.00 72.09           N  
ATOM   1371  HZ1 LYS B  23       9.914  15.142   4.860  1.00 72.09           H  
ATOM   1372  HZ2 LYS B  23       9.048  14.132   5.820  1.00 72.09           H  
ATOM   1373  HZ3 LYS B  23       8.241  15.031   4.695  1.00 72.09           H  
ATOM   1374  N   LYS B  24      10.182  13.536  -2.994  1.00 75.74           N  
ATOM   1375  H   LYS B  24      11.098  13.785  -2.649  1.00 75.74           H  
ATOM   1376  CA  LYS B  24       9.767  13.984  -4.335  1.00 75.74           C  
ATOM   1377  HA  LYS B  24       8.755  14.384  -4.278  1.00 75.74           H  
ATOM   1378  C   LYS B  24       9.685  12.810  -5.314  1.00 75.74           C  
ATOM   1379  CB  LYS B  24      10.710  15.093  -4.837  1.00 75.74           C  
ATOM   1380  HB2 LYS B  24      11.741  14.806  -4.631  1.00 75.74           H  
ATOM   1381  HB3 LYS B  24      10.599  15.199  -5.916  1.00 75.74           H  
ATOM   1382  O   LYS B  24       8.708  12.727  -6.057  1.00 75.74           O  
ATOM   1383  CG  LYS B  24      10.402  16.454  -4.183  1.00 75.74           C  
ATOM   1384  HG2 LYS B  24       9.467  16.840  -4.590  1.00 75.74           H  
ATOM   1385  HG3 LYS B  24      10.278  16.319  -3.109  1.00 75.74           H  
ATOM   1386  CD  LYS B  24      11.527  17.479  -4.415  1.00 75.74           C  
ATOM   1387  HD2 LYS B  24      12.438  17.079  -3.969  1.00 75.74           H  
ATOM   1388  HD3 LYS B  24      11.691  17.624  -5.483  1.00 75.74           H  
ATOM   1389  CE  LYS B  24      11.184  18.824  -3.747  1.00 75.74           C  
ATOM   1390  HE2 LYS B  24      10.618  18.615  -2.840  1.00 75.74           H  
ATOM   1391  HE3 LYS B  24      10.543  19.397  -4.418  1.00 75.74           H  
ATOM   1392  NZ  LYS B  24      12.384  19.622  -3.362  1.00 75.74           N  
ATOM   1393  HZ1 LYS B  24      13.058  19.739  -4.105  1.00 75.74           H  
ATOM   1394  HZ2 LYS B  24      12.863  19.222  -2.568  1.00 75.74           H  
ATOM   1395  HZ3 LYS B  24      12.141  20.522  -2.972  1.00 75.74           H  
ATOM   1396  N   GLU B  25      10.641  11.884  -5.289  1.00 74.23           N  
ATOM   1397  H   GLU B  25      11.430  12.009  -4.672  1.00 74.23           H  
ATOM   1398  CA  GLU B  25      10.588  10.667  -6.110  1.00 74.23           C  
ATOM   1399  HA  GLU B  25      10.429  10.942  -7.153  1.00 74.23           H  
ATOM   1400  C   GLU B  25       9.427   9.750  -5.725  1.00 74.23           C  
ATOM   1401  CB  GLU B  25      11.891   9.865  -6.010  1.00 74.23           C  
ATOM   1402  HB2 GLU B  25      12.303   9.937  -5.004  1.00 74.23           H  
ATOM   1403  HB3 GLU B  25      11.653   8.818  -6.199  1.00 74.23           H  
ATOM   1404  O   GLU B  25       8.721   9.268  -6.612  1.00 74.23           O  
ATOM   1405  CG  GLU B  25      12.936  10.284  -7.048  1.00 74.23           C  
ATOM   1406  HG2 GLU B  25      13.411  11.214  -6.734  1.00 74.23           H  
ATOM   1407  HG3 GLU B  25      12.442  10.458  -8.004  1.00 74.23           H  
ATOM   1408  CD  GLU B  25      13.980   9.172  -7.207  1.00 74.23           C  
ATOM   1409  OE1 GLU B  25      14.211   8.757  -8.364  1.00 74.23           O  
ATOM   1410  OE2 GLU B  25      14.459   8.670  -6.169  1.00 74.23           O  
ATOM   1411  N   LYS B  26       9.178   9.538  -4.427  1.00 74.39           N  
ATOM   1412  H   LYS B  26       9.825   9.913  -3.747  1.00 74.39           H  
ATOM   1413  CA  LYS B  26       8.039   8.737  -3.954  1.00 74.39           C  
ATOM   1414  HA  LYS B  26       8.090   7.746  -4.405  1.00 74.39           H  
ATOM   1415  C   LYS B  26       6.710   9.329  -4.416  1.00 74.39           C  
ATOM   1416  CB  LYS B  26       8.084   8.579  -2.426  1.00 74.39           C  
ATOM   1417  HB2 LYS B  26       8.293   9.541  -1.959  1.00 74.39           H  
ATOM   1418  HB3 LYS B  26       7.112   8.231  -2.075  1.00 74.39           H  
ATOM   1419  O   LYS B  26       5.914   8.608  -5.013  1.00 74.39           O  
ATOM   1420  CG  LYS B  26       9.144   7.548  -2.012  1.00 74.39           C  
ATOM   1421  HG2 LYS B  26       8.902   6.584  -2.460  1.00 74.39           H  
ATOM   1422  HG3 LYS B  26      10.122   7.861  -2.376  1.00 74.39           H  
ATOM   1423  CD  LYS B  26       9.200   7.391  -0.490  1.00 74.39           C  
ATOM   1424  HD2 LYS B  26       8.251   6.999  -0.123  1.00 74.39           H  
ATOM   1425  HD3 LYS B  26       9.382   8.365  -0.038  1.00 74.39           H  
ATOM   1426  CE  LYS B  26      10.341   6.438  -0.116  1.00 74.39           C  
ATOM   1427  HE2 LYS B  26      11.262   6.825  -0.554  1.00 74.39           H  
ATOM   1428  HE3 LYS B  26      10.145   5.453  -0.538  1.00 74.39           H  
ATOM   1429  NZ  LYS B  26      10.505   6.349   1.349  1.00 74.39           N  
ATOM   1430  HZ1 LYS B  26      11.370   5.914   1.636  1.00 74.39           H  
ATOM   1431  HZ2 LYS B  26       9.691   5.964   1.807  1.00 74.39           H  
ATOM   1432  HZ3 LYS B  26      10.468   7.274   1.752  1.00 74.39           H  
ATOM   1433  N   LYS B  27       6.519  10.645  -4.276  1.00 73.00           N  
ATOM   1434  H   LYS B  27       7.201  11.154  -3.732  1.00 73.00           H  
ATOM   1435  CA  LYS B  27       5.344  11.369  -4.801  1.00 73.00           C  
ATOM   1436  HA  LYS B  27       4.441  10.945  -4.361  1.00 73.00           H  
ATOM   1437  C   LYS B  27       5.184  11.269  -6.312  1.00 73.00           C  
ATOM   1438  CB  LYS B  27       5.449  12.849  -4.423  1.00 73.00           C  
ATOM   1439  HB2 LYS B  27       4.863  13.452  -5.117  1.00 73.00           H  
ATOM   1440  HB3 LYS B  27       6.487  13.177  -4.467  1.00 73.00           H  
ATOM   1441  O   LYS B  27       4.062  11.259  -6.817  1.00 73.00           O  
ATOM   1442  CG  LYS B  27       4.879  13.048  -3.027  1.00 73.00           C  
ATOM   1443  HG2 LYS B  27       5.347  12.347  -2.336  1.00 73.00           H  
ATOM   1444  HG3 LYS B  27       3.809  12.847  -3.079  1.00 73.00           H  
ATOM   1445  CD  LYS B  27       5.108  14.472  -2.523  1.00 73.00           C  
ATOM   1446  HD2 LYS B  27       4.668  15.195  -3.211  1.00 73.00           H  
ATOM   1447  HD3 LYS B  27       6.181  14.639  -2.430  1.00 73.00           H  
ATOM   1448  CE  LYS B  27       4.435  14.559  -1.156  1.00 73.00           C  
ATOM   1449  HE2 LYS B  27       3.355  14.577  -1.302  1.00 73.00           H  
ATOM   1450  HE3 LYS B  27       4.644  13.632  -0.623  1.00 73.00           H  
ATOM   1451  NZ  LYS B  27       4.884  15.712  -0.354  1.00 73.00           N  
ATOM   1452  HZ1 LYS B  27       4.442  15.660   0.553  1.00 73.00           H  
ATOM   1453  HZ2 LYS B  27       4.666  16.585  -0.814  1.00 73.00           H  
ATOM   1454  HZ3 LYS B  27       5.878  15.632  -0.197  1.00 73.00           H  
ATOM   1455  N   LYS B  28       6.292  11.232  -7.050  1.00 76.24           N  
ATOM   1456  H   LYS B  28       7.185  11.302  -6.584  1.00 76.24           H  
ATOM   1457  CA  LYS B  28       6.250  11.090  -8.504  1.00 76.24           C  
ATOM   1458  HA  LYS B  28       5.472  11.747  -8.892  1.00 76.24           H  
ATOM   1459  C   LYS B  28       5.836   9.672  -8.903  1.00 76.24           C  
ATOM   1460  CB  LYS B  28       7.589  11.523  -9.103  1.00 76.24           C  
ATOM   1461  HB2 LYS B  28       7.934  12.435  -8.616  1.00 76.24           H  
ATOM   1462  HB3 LYS B  28       8.334  10.740  -8.960  1.00 76.24           H  
ATOM   1463  O   LYS B  28       4.879   9.527  -9.652  1.00 76.24           O  
ATOM   1464  CG  LYS B  28       7.398  11.811 -10.592  1.00 76.24           C  
ATOM   1465  HG2 LYS B  28       6.710  12.648 -10.715  1.00 76.24           H  
ATOM   1466  HG3 LYS B  28       6.971  10.933 -11.075  1.00 76.24           H  
ATOM   1467  CD  LYS B  28       8.726  12.142 -11.268  1.00 76.24           C  
ATOM   1468  HD2 LYS B  28       9.411  11.306 -11.120  1.00 76.24           H  
ATOM   1469  HD3 LYS B  28       9.154  13.053 -10.851  1.00 76.24           H  
ATOM   1470  CE  LYS B  28       8.433  12.312 -12.760  1.00 76.24           C  
ATOM   1471  HE2 LYS B  28       7.779  11.497 -13.070  1.00 76.24           H  
ATOM   1472  HE3 LYS B  28       7.894  13.245 -12.925  1.00 76.24           H  
ATOM   1473  NZ  LYS B  28       9.665  12.251 -13.574  1.00 76.24           N  
ATOM   1474  HZ1 LYS B  28      10.330  12.969 -13.323  1.00 76.24           H  
ATOM   1475  HZ2 LYS B  28       9.416  12.316 -14.550  1.00 76.24           H  
ATOM   1476  HZ3 LYS B  28      10.074  11.335 -13.458  1.00 76.24           H  
ATOM   1477  N   LYS B  29       6.451   8.651  -8.297  1.00 75.71           N  
ATOM   1478  H   LYS B  29       7.224   8.867  -7.683  1.00 75.71           H  
ATOM   1479  CA  LYS B  29       6.078   7.236  -8.483  1.00 75.71           C  
ATOM   1480  HA  LYS B  29       6.128   6.988  -9.543  1.00 75.71           H  
ATOM   1481  C   LYS B  29       4.640   6.954  -8.046  1.00 75.71           C  
ATOM   1482  CB  LYS B  29       7.051   6.340  -7.700  1.00 75.71           C  
ATOM   1483  HB2 LYS B  29       7.146   6.712  -6.680  1.00 75.71           H  
ATOM   1484  HB3 LYS B  29       6.645   5.330  -7.662  1.00 75.71           H  
ATOM   1485  O   LYS B  29       3.947   6.152  -8.654  1.00 75.71           O  
ATOM   1486  CG  LYS B  29       8.433   6.275  -8.363  1.00 75.71           C  
ATOM   1487  HG2 LYS B  29       8.831   7.282  -8.485  1.00 75.71           H  
ATOM   1488  HG3 LYS B  29       8.333   5.820  -9.349  1.00 75.71           H  
ATOM   1489  CD  LYS B  29       9.416   5.451  -7.519  1.00 75.71           C  
ATOM   1490  HD2 LYS B  29       9.029   4.442  -7.381  1.00 75.71           H  
ATOM   1491  HD3 LYS B  29       9.533   5.935  -6.549  1.00 75.71           H  
ATOM   1492  CE  LYS B  29      10.768   5.401  -8.240  1.00 75.71           C  
ATOM   1493  HE2 LYS B  29      10.657   4.818  -9.155  1.00 75.71           H  
ATOM   1494  HE3 LYS B  29      11.035   6.416  -8.534  1.00 75.71           H  
ATOM   1495  NZ  LYS B  29      11.850   4.842  -7.390  1.00 75.71           N  
ATOM   1496  HZ1 LYS B  29      12.725   4.866  -7.895  1.00 75.71           H  
ATOM   1497  HZ2 LYS B  29      11.987   5.423  -6.576  1.00 75.71           H  
ATOM   1498  HZ3 LYS B  29      11.651   3.894  -7.106  1.00 75.71           H  
ATOM   1499  N   GLU B  30       4.170   7.611  -6.989  1.00 72.67           N  
ATOM   1500  H   GLU B  30       4.820   8.173  -6.457  1.00 72.67           H  
ATOM   1501  CA  GLU B  30       2.766   7.592  -6.576  1.00 72.67           C  
ATOM   1502  HA  GLU B  30       2.455   6.572  -6.350  1.00 72.67           H  
ATOM   1503  C   GLU B  30       1.817   8.112  -7.654  1.00 72.67           C  
ATOM   1504  CB  GLU B  30       2.560   8.529  -5.376  1.00 72.67           C  
ATOM   1505  HB2 GLU B  30       3.146   9.431  -5.555  1.00 72.67           H  
ATOM   1506  HB3 GLU B  30       1.526   8.871  -5.406  1.00 72.67           H  
ATOM   1507  O   GLU B  30       0.742   7.543  -7.832  1.00 72.67           O  
ATOM   1508  CG  GLU B  30       2.928   8.053  -3.964  1.00 72.67           C  
ATOM   1509  HG2 GLU B  30       3.584   8.802  -3.523  1.00 72.67           H  
ATOM   1510  HG3 GLU B  30       3.513   7.135  -4.022  1.00 72.67           H  
ATOM   1511  CD  GLU B  30       1.706   7.917  -3.044  1.00 72.67           C  
ATOM   1512  OE1 GLU B  30       1.698   6.938  -2.271  1.00 72.67           O  
ATOM   1513  OE2 GLU B  30       0.684   8.611  -3.275  1.00 72.67           O  
ATOM   1514  N   LYS B  31       2.176   9.230  -8.291  1.00 77.34           N  
ATOM   1515  H   LYS B  31       3.081   9.630  -8.086  1.00 77.34           H  
ATOM   1516  CA  LYS B  31       1.373   9.850  -9.342  1.00 77.34           C  
ATOM   1517  HA  LYS B  31       0.330   9.897  -9.029  1.00 77.34           H  
ATOM   1518  C   LYS B  31       1.359   9.000 -10.602  1.00 77.34           C  
ATOM   1519  CB  LYS B  31       1.883  11.257  -9.664  1.00 77.34           C  
ATOM   1520  HB2 LYS B  31       2.940  11.352  -9.416  1.00 77.34           H  
ATOM   1521  HB3 LYS B  31       1.781  11.416 -10.738  1.00 77.34           H  
ATOM   1522  O   LYS B  31       0.273   8.734 -11.088  1.00 77.34           O  
ATOM   1523  CG  LYS B  31       1.071  12.336  -8.945  1.00 77.34           C  
ATOM   1524  HG2 LYS B  31       1.256  12.293  -7.871  1.00 77.34           H  
ATOM   1525  HG3 LYS B  31       0.010  12.176  -9.140  1.00 77.34           H  
ATOM   1526  CD  LYS B  31       1.485  13.698  -9.504  1.00 77.34           C  
ATOM   1527  HD2 LYS B  31       2.508  13.921  -9.203  1.00 77.34           H  
ATOM   1528  HD3 LYS B  31       1.442  13.646 -10.592  1.00 77.34           H  
ATOM   1529  CE  LYS B  31       0.535  14.796  -9.032  1.00 77.34           C  
ATOM   1530  HE2 LYS B  31      -0.485  14.431  -9.153  1.00 77.34           H  
ATOM   1531  HE3 LYS B  31       0.712  14.994  -7.975  1.00 77.34           H  
ATOM   1532  NZ  LYS B  31       0.725  16.013  -9.855  1.00 77.34           N  
ATOM   1533  HZ1 LYS B  31       0.547  15.775 -10.820  1.00 77.34           H  
ATOM   1534  HZ2 LYS B  31       0.074  16.740  -9.596  1.00 77.34           H  
ATOM   1535  HZ3 LYS B  31       1.676  16.348  -9.796  1.00 77.34           H  
ATOM   1536  N   GLU B  32       2.523   8.535 -11.051  1.00 74.33           N  
ATOM   1537  H   GLU B  32       3.377   8.832 -10.602  1.00 74.33           H  
ATOM   1538  CA  GLU B  32       2.635   7.660 -12.226  1.00 74.33           C  
ATOM   1539  HA  GLU B  32       2.218   8.161 -13.100  1.00 74.33           H  
ATOM   1540  C   GLU B  32       1.814   6.383 -12.030  1.00 74.33           C  
ATOM   1541  CB  GLU B  32       4.117   7.344 -12.504  1.00 74.33           C  
ATOM   1542  HB2 GLU B  32       4.608   7.109 -11.560  1.00 74.33           H  
ATOM   1543  HB3 GLU B  32       4.184   6.472 -13.155  1.00 74.33           H  
ATOM   1544  O   GLU B  32       0.991   6.064 -12.876  1.00 74.33           O  
ATOM   1545  CG  GLU B  32       4.826   8.523 -13.201  1.00 74.33           C  
ATOM   1546  HG2 GLU B  32       4.408   8.639 -14.201  1.00 74.33           H  
ATOM   1547  HG3 GLU B  32       4.609   9.435 -12.645  1.00 74.33           H  
ATOM   1548  CD  GLU B  32       6.359   8.389 -13.300  1.00 74.33           C  
ATOM   1549  OE1 GLU B  32       6.979   9.239 -13.993  1.00 74.33           O  
ATOM   1550  OE2 GLU B  32       6.956   7.580 -12.550  1.00 74.33           O  
ATOM   1551  N   LYS B  33       1.904   5.732 -10.861  1.00 75.55           N  
ATOM   1552  H   LYS B  33       2.626   6.005 -10.209  1.00 75.55           H  
ATOM   1553  CA  LYS B  33       1.049   4.572 -10.558  1.00 75.55           C  
ATOM   1554  HA  LYS B  33       1.180   3.827 -11.343  1.00 75.55           H  
ATOM   1555  C   LYS B  33      -0.448   4.891 -10.565  1.00 75.55           C  
ATOM   1556  CB  LYS B  33       1.422   3.962  -9.206  1.00 75.55           C  
ATOM   1557  HB2 LYS B  33       1.566   4.749  -8.466  1.00 75.55           H  
ATOM   1558  HB3 LYS B  33       0.591   3.335  -8.883  1.00 75.55           H  
ATOM   1559  O   LYS B  33      -1.240   4.077 -11.014  1.00 75.55           O  
ATOM   1560  CG  LYS B  33       2.669   3.081  -9.307  1.00 75.55           C  
ATOM   1561  HG2 LYS B  33       2.520   2.343 -10.095  1.00 75.55           H  
ATOM   1562  HG3 LYS B  33       3.547   3.683  -9.544  1.00 75.55           H  
ATOM   1563  CD  LYS B  33       2.862   2.363  -7.971  1.00 75.55           C  
ATOM   1564  HD2 LYS B  33       3.114   3.086  -7.196  1.00 75.55           H  
ATOM   1565  HD3 LYS B  33       1.925   1.867  -7.715  1.00 75.55           H  
ATOM   1566  CE  LYS B  33       3.959   1.312  -8.098  1.00 75.55           C  
ATOM   1567  HE2 LYS B  33       4.930   1.804  -8.148  1.00 75.55           H  
ATOM   1568  HE3 LYS B  33       3.801   0.782  -9.037  1.00 75.55           H  
ATOM   1569  NZ  LYS B  33       3.876   0.357  -6.967  1.00 75.55           N  
ATOM   1570  HZ1 LYS B  33       4.545  -0.391  -7.086  1.00 75.55           H  
ATOM   1571  HZ2 LYS B  33       2.956  -0.058  -6.965  1.00 75.55           H  
ATOM   1572  HZ3 LYS B  33       4.010   0.816  -6.078  1.00 75.55           H  
ATOM   1573  N   LYS B  34      -0.855   6.057 -10.045  1.00 77.18           N  
ATOM   1574  H   LYS B  34      -0.146   6.710  -9.746  1.00 77.18           H  
ATOM   1575  CA  LYS B  34      -2.270   6.474 -10.062  1.00 77.18           C  
ATOM   1576  HA  LYS B  34      -2.888   5.653  -9.698  1.00 77.18           H  
ATOM   1577  C   LYS B  34      -2.763   6.739 -11.485  1.00 77.18           C  
ATOM   1578  CB  LYS B  34      -2.490   7.722  -9.193  1.00 77.18           C  
ATOM   1579  HB2 LYS B  34      -1.674   8.424  -9.362  1.00 77.18           H  
ATOM   1580  HB3 LYS B  34      -3.417   8.205  -9.500  1.00 77.18           H  
ATOM   1581  O   LYS B  34      -3.912   6.427 -11.767  1.00 77.18           O  
ATOM   1582  CG  LYS B  34      -2.601   7.389  -7.701  1.00 77.18           C  
ATOM   1583  HG2 LYS B  34      -3.537   6.858  -7.525  1.00 77.18           H  
ATOM   1584  HG3 LYS B  34      -1.775   6.739  -7.415  1.00 77.18           H  
ATOM   1585  CD  LYS B  34      -2.557   8.667  -6.844  1.00 77.18           C  
ATOM   1586  HD2 LYS B  34      -1.597   9.155  -7.015  1.00 77.18           H  
ATOM   1587  HD3 LYS B  34      -3.368   9.338  -7.127  1.00 77.18           H  
ATOM   1588  CE  LYS B  34      -2.686   8.257  -5.375  1.00 77.18           C  
ATOM   1589  HE2 LYS B  34      -2.241   7.263  -5.330  1.00 77.18           H  
ATOM   1590  HE3 LYS B  34      -3.739   8.153  -5.111  1.00 77.18           H  
ATOM   1591  NZ  LYS B  34      -1.953   9.122  -4.407  1.00 77.18           N  
ATOM   1592  HZ1 LYS B  34      -2.056   8.786  -3.461  1.00 77.18           H  
ATOM   1593  HZ2 LYS B  34      -2.198  10.099  -4.468  1.00 77.18           H  
ATOM   1594  HZ3 LYS B  34      -0.952   9.035  -4.518  1.00 77.18           H  
ATOM   1595  N   GLU B  35      -1.923   7.323 -12.336  1.00 76.40           N  
ATOM   1596  H   GLU B  35      -0.991   7.556 -12.025  1.00 76.40           H  
ATOM   1597  CA  GLU B  35      -2.236   7.569 -13.747  1.00 76.40           C  
ATOM   1598  HA  GLU B  35      -3.229   8.012 -13.825  1.00 76.40           H  
ATOM   1599  C   GLU B  35      -2.300   6.254 -14.538  1.00 76.40           C  
ATOM   1600  CB  GLU B  35      -1.225   8.566 -14.354  1.00 76.40           C  
ATOM   1601  HB2 GLU B  35      -0.215   8.278 -14.062  1.00 76.40           H  
ATOM   1602  HB3 GLU B  35      -1.296   8.526 -15.441  1.00 76.40           H  
ATOM   1603  O   GLU B  35      -3.269   6.052 -15.262  1.00 76.40           O  
ATOM   1604  CG  GLU B  35      -1.514  10.014 -13.906  1.00 76.40           C  
ATOM   1605  HG2 GLU B  35      -1.551  10.043 -12.817  1.00 76.40           H  
ATOM   1606  HG3 GLU B  35      -2.501  10.296 -14.271  1.00 76.40           H  
ATOM   1607  CD  GLU B  35      -0.487  11.067 -14.375  1.00 76.40           C  
ATOM   1608  OE1 GLU B  35      -0.762  12.277 -14.159  1.00 76.40           O  
ATOM   1609  OE2 GLU B  35       0.623  10.703 -14.822  1.00 76.40           O  
ATOM   1610  N   GLU B  36      -1.362   5.320 -14.334  1.00 78.09           N  
ATOM   1611  H   GLU B  36      -0.557   5.547 -13.767  1.00 78.09           H  
ATOM   1612  CA  GLU B  36      -1.410   3.979 -14.947  1.00 78.09           C  
ATOM   1613  HA  GLU B  36      -1.440   4.084 -16.031  1.00 78.09           H  
ATOM   1614  C   GLU B  36      -2.687   3.221 -14.554  1.00 78.09           C  
ATOM   1615  CB  GLU B  36      -0.160   3.157 -14.570  1.00 78.09           C  
ATOM   1616  HB2 GLU B  36      -0.361   2.105 -14.772  1.00 78.09           H  
ATOM   1617  HB3 GLU B  36       0.036   3.269 -13.504  1.00 78.09           H  
ATOM   1618  O   GLU B  36      -3.385   2.696 -15.418  1.00 78.09           O  
ATOM   1619  CG  GLU B  36       1.083   3.561 -15.382  1.00 78.09           C  
ATOM   1620  HG2 GLU B  36       1.301   4.614 -15.199  1.00 78.09           H  
ATOM   1621  HG3 GLU B  36       0.850   3.453 -16.442  1.00 78.09           H  
ATOM   1622  CD  GLU B  36       2.338   2.728 -15.050  1.00 78.09           C  
ATOM   1623  OE1 GLU B  36       3.176   2.546 -15.966  1.00 78.09           O  
ATOM   1624  OE2 GLU B  36       2.516   2.330 -13.870  1.00 78.09           O  
ATOM   1625  N   GLU B  37      -3.063   3.245 -13.273  1.00 76.73           N  
ATOM   1626  H   GLU B  37      -2.426   3.634 -12.593  1.00 76.73           H  
ATOM   1627  CA  GLU B  37      -4.312   2.632 -12.804  1.00 76.73           C  
ATOM   1628  HA  GLU B  37      -4.364   1.602 -13.156  1.00 76.73           H  
ATOM   1629  C   GLU B  37      -5.567   3.355 -13.321  1.00 76.73           C  
ATOM   1630  CB  GLU B  37      -4.335   2.646 -11.270  1.00 76.73           C  
ATOM   1631  HB2 GLU B  37      -4.067   3.646 -10.928  1.00 76.73           H  
ATOM   1632  HB3 GLU B  37      -5.344   2.430 -10.922  1.00 76.73           H  
ATOM   1633  O   GLU B  37      -6.613   2.738 -13.473  1.00 76.73           O  
ATOM   1634  CG  GLU B  37      -3.386   1.609 -10.659  1.00 76.73           C  
ATOM   1635  HG2 GLU B  37      -3.798   0.614 -10.828  1.00 76.73           H  
ATOM   1636  HG3 GLU B  37      -2.416   1.662 -11.155  1.00 76.73           H  
ATOM   1637  CD  GLU B  37      -3.175   1.819  -9.157  1.00 76.73           C  
ATOM   1638  OE1 GLU B  37      -2.315   1.108  -8.582  1.00 76.73           O  
ATOM   1639  OE2 GLU B  37      -3.873   2.649  -8.514  1.00 76.73           O  
ATOM   1640  N   GLU B  38      -5.538   4.675 -13.541  1.00 78.42           N  
ATOM   1641  H   GLU B  38      -4.648   5.145 -13.450  1.00 78.42           H  
ATOM   1642  CA  GLU B  38      -6.642   5.405 -14.197  1.00 78.42           C  
ATOM   1643  HA  GLU B  38      -7.601   5.088 -13.787  1.00 78.42           H  
ATOM   1644  C   GLU B  38      -6.776   5.007 -15.667  1.00 78.42           C  
ATOM   1645  CB  GLU B  38      -6.508   6.940 -13.979  1.00 78.42           C  
ATOM   1646  HB2 GLU B  38      -5.468   7.246 -14.089  1.00 78.42           H  
ATOM   1647  HB3 GLU B  38      -7.108   7.461 -14.725  1.00 78.42           H  
ATOM   1648  O   GLU B  38      -7.890   4.758 -16.130  1.00 78.42           O  
ATOM   1649  CG  GLU B  38      -7.032   7.329 -12.581  1.00 78.42           C  
ATOM   1650  HG2 GLU B  38      -8.086   7.054 -12.569  1.00 78.42           H  
ATOM   1651  HG3 GLU B  38      -6.484   6.739 -11.846  1.00 78.42           H  
ATOM   1652  CD  GLU B  38      -6.956   8.785 -12.092  1.00 78.42           C  
ATOM   1653  OE1 GLU B  38      -7.329   9.001 -10.902  1.00 78.42           O  
ATOM   1654  OE2 GLU B  38      -6.535   9.686 -12.843  1.00 78.42           O  
ATOM   1655  N   GLU B  39      -5.663   4.856 -16.381  1.00 79.42           N  
ATOM   1656  H   GLU B  39      -4.770   5.059 -15.954  1.00 79.42           H  
ATOM   1657  CA  GLU B  39      -5.690   4.421 -17.773  1.00 79.42           C  
ATOM   1658  HA  GLU B  39      -6.400   5.040 -18.322  1.00 79.42           H  
ATOM   1659  C   GLU B  39      -6.139   2.968 -17.956  1.00 79.42           C  
ATOM   1660  CB  GLU B  39      -4.312   4.560 -18.417  1.00 79.42           C  
ATOM   1661  HB2 GLU B  39      -4.353   3.956 -19.323  1.00 79.42           H  
ATOM   1662  HB3 GLU B  39      -3.543   4.140 -17.768  1.00 79.42           H  
ATOM   1663  O   GLU B  39      -6.872   2.678 -18.905  1.00 79.42           O  
ATOM   1664  CG  GLU B  39      -3.933   5.992 -18.818  1.00 79.42           C  
ATOM   1665  HG2 GLU B  39      -4.813   6.481 -19.236  1.00 79.42           H  
ATOM   1666  HG3 GLU B  39      -3.618   6.548 -17.935  1.00 79.42           H  
ATOM   1667  CD  GLU B  39      -2.820   6.007 -19.883  1.00 79.42           C  
ATOM   1668  OE1 GLU B  39      -2.475   7.118 -20.342  1.00 79.42           O  
ATOM   1669  OE2 GLU B  39      -2.406   4.908 -20.353  1.00 79.42           O  
ATOM   1670  N   GLU B  40      -5.686   2.038 -17.113  1.00 79.31           N  
ATOM   1671  H   GLU B  40      -5.028   2.304 -16.394  1.00 79.31           H  
ATOM   1672  CA  GLU B  40      -6.108   0.633 -17.194  1.00 79.31           C  
ATOM   1673  HA  GLU B  40      -5.955   0.271 -18.211  1.00 79.31           H  
ATOM   1674  C   GLU B  40      -7.606   0.488 -16.918  1.00 79.31           C  
ATOM   1675  CB  GLU B  40      -5.275  -0.247 -16.251  1.00 79.31           C  
ATOM   1676  HB2 GLU B  40      -5.199   0.228 -15.273  1.00 79.31           H  
ATOM   1677  HB3 GLU B  40      -5.778  -1.207 -16.138  1.00 79.31           H  
ATOM   1678  O   GLU B  40      -8.311  -0.195 -17.664  1.00 79.31           O  
ATOM   1679  CG  GLU B  40      -3.877  -0.501 -16.839  1.00 79.31           C  
ATOM   1680  HG2 GLU B  40      -3.999  -0.886 -17.852  1.00 79.31           H  
ATOM   1681  HG3 GLU B  40      -3.339   0.443 -16.915  1.00 79.31           H  
ATOM   1682  CD  GLU B  40      -3.038  -1.500 -16.026  1.00 79.31           C  
ATOM   1683  OE1 GLU B  40      -2.133  -2.104 -16.652  1.00 79.31           O  
ATOM   1684  OE2 GLU B  40      -3.284  -1.641 -14.808  1.00 79.31           O  
ATOM   1685  N   GLU B  41      -8.131   1.221 -15.935  1.00 79.55           N  
ATOM   1686  H   GLU B  41      -7.512   1.776 -15.362  1.00 79.55           H  
ATOM   1687  CA  GLU B  41      -9.560   1.220 -15.637  1.00 79.55           C  
ATOM   1688  HA  GLU B  41      -9.877   0.185 -15.511  1.00 79.55           H  
ATOM   1689  C   GLU B  41     -10.416   1.793 -16.772  1.00 79.55           C  
ATOM   1690  CB  GLU B  41      -9.821   1.998 -14.347  1.00 79.55           C  
ATOM   1691  HB2 GLU B  41     -10.891   2.189 -14.267  1.00 79.55           H  
ATOM   1692  HB3 GLU B  41      -9.314   2.960 -14.414  1.00 79.55           H  
ATOM   1693  O   GLU B  41     -11.451   1.209 -17.097  1.00 79.55           O  
ATOM   1694  CG  GLU B  41      -9.366   1.257 -13.077  1.00 79.55           C  
ATOM   1695  HG2 GLU B  41      -9.879   0.299 -12.987  1.00 79.55           H  
ATOM   1696  HG3 GLU B  41      -8.301   1.028 -13.125  1.00 79.55           H  
ATOM   1697  CD  GLU B  41      -9.677   2.060 -11.821  1.00 79.55           C  
ATOM   1698  OE1 GLU B  41      -9.607   1.507 -10.702  1.00 79.55           O  
ATOM   1699  OE2 GLU B  41      -9.961   3.274 -11.948  1.00 79.55           O  
ATOM   1700  N   GLU B  42      -9.996   2.888 -17.413  1.00 79.48           N  
ATOM   1701  H   GLU B  42      -9.163   3.358 -17.086  1.00 79.48           H  
ATOM   1702  CA  GLU B  42     -10.705   3.417 -18.586  1.00 79.48           C  
ATOM   1703  HA  GLU B  42     -11.757   3.560 -18.337  1.00 79.48           H  
ATOM   1704  C   GLU B  42     -10.652   2.460 -19.783  1.00 79.48           C  
ATOM   1705  CB  GLU B  42     -10.111   4.754 -19.044  1.00 79.48           C  
ATOM   1706  HB2 GLU B  42     -10.452   4.906 -20.068  1.00 79.48           H  
ATOM   1707  HB3 GLU B  42      -9.022   4.695 -19.058  1.00 79.48           H  
ATOM   1708  O   GLU B  42     -11.610   2.380 -20.559  1.00 79.48           O  
ATOM   1709  CG  GLU B  42     -10.559   5.971 -18.222  1.00 79.48           C  
ATOM   1710  HG2 GLU B  42     -10.050   5.969 -17.258  1.00 79.48           H  
ATOM   1711  HG3 GLU B  42     -11.630   5.889 -18.040  1.00 79.48           H  
ATOM   1712  CD  GLU B  42     -10.292   7.299 -18.960  1.00 79.48           C  
ATOM   1713  OE1 GLU B  42     -10.753   8.345 -18.448  1.00 79.48           O  
ATOM   1714  OE2 GLU B  42      -9.750   7.270 -20.098  1.00 79.48           O  
ATOM   1715  N   LYS B  43      -9.531   1.751 -19.970  1.00 77.94           N  
ATOM   1716  H   LYS B  43      -8.781   1.869 -19.304  1.00 77.94           H  
ATOM   1717  CA  LYS B  43      -9.383   0.764 -21.051  1.00 77.94           C  
ATOM   1718  HA  LYS B  43      -9.696   1.217 -21.991  1.00 77.94           H  
ATOM   1719  C   LYS B  43     -10.311  -0.427 -20.838  1.00 77.94           C  
ATOM   1720  CB  LYS B  43      -7.917   0.314 -21.167  1.00 77.94           C  
ATOM   1721  HB2 LYS B  43      -7.531   0.103 -20.170  1.00 77.94           H  
ATOM   1722  HB3 LYS B  43      -7.867  -0.607 -21.749  1.00 77.94           H  
ATOM   1723  O   LYS B  43     -10.916  -0.887 -21.804  1.00 77.94           O  
ATOM   1724  CG  LYS B  43      -7.040   1.371 -21.859  1.00 77.94           C  
ATOM   1725  HG2 LYS B  43      -7.287   1.409 -22.920  1.00 77.94           H  
ATOM   1726  HG3 LYS B  43      -7.252   2.349 -21.428  1.00 77.94           H  
ATOM   1727  CD  LYS B  43      -5.541   1.068 -21.689  1.00 77.94           C  
ATOM   1728  HD2 LYS B  43      -5.265   0.175 -22.249  1.00 77.94           H  
ATOM   1729  HD3 LYS B  43      -5.355   0.893 -20.629  1.00 77.94           H  
ATOM   1730  CE  LYS B  43      -4.704   2.277 -22.144  1.00 77.94           C  
ATOM   1731  HE2 LYS B  43      -4.601   2.280 -23.229  1.00 77.94           H  
ATOM   1732  HE3 LYS B  43      -5.257   3.172 -21.858  1.00 77.94           H  
ATOM   1733  NZ  LYS B  43      -3.376   2.345 -21.472  1.00 77.94           N  
ATOM   1734  HZ1 LYS B  43      -2.993   3.280 -21.473  1.00 77.94           H  
ATOM   1735  HZ2 LYS B  43      -2.694   1.691 -21.830  1.00 77.94           H  
ATOM   1736  HZ3 LYS B  43      -3.481   2.183 -20.481  1.00 77.94           H  
ATOM   1737  N   GLU B  44     -10.448  -0.909 -19.610  1.00 78.34           N  
ATOM   1738  H   GLU B  44      -9.878  -0.527 -18.868  1.00 78.34           H  
ATOM   1739  CA  GLU B  44     -11.398  -1.974 -19.280  1.00 78.34           C  
ATOM   1740  HA  GLU B  44     -11.274  -2.806 -19.973  1.00 78.34           H  
ATOM   1741  C   GLU B  44     -12.849  -1.510 -19.427  1.00 78.34           C  
ATOM   1742  CB  GLU B  44     -11.126  -2.497 -17.871  1.00 78.34           C  
ATOM   1743  HB2 GLU B  44     -11.976  -3.098 -17.547  1.00 78.34           H  
ATOM   1744  HB3 GLU B  44     -11.011  -1.654 -17.189  1.00 78.34           H  
ATOM   1745  O   GLU B  44     -13.633  -2.184 -20.089  1.00 78.34           O  
ATOM   1746  CG  GLU B  44      -9.869  -3.379 -17.858  1.00 78.34           C  
ATOM   1747  HG2 GLU B  44     -10.024  -4.218 -18.535  1.00 78.34           H  
ATOM   1748  HG3 GLU B  44      -9.022  -2.805 -18.233  1.00 78.34           H  
ATOM   1749  CD  GLU B  44      -9.537  -3.904 -16.458  1.00 78.34           C  
ATOM   1750  OE1 GLU B  44      -8.583  -4.700 -16.370  1.00 78.34           O  
ATOM   1751  OE2 GLU B  44     -10.191  -3.443 -15.490  1.00 78.34           O  
ATOM   1752  N   GLU B  45     -13.207  -0.320 -18.930  1.00 78.67           N  
ATOM   1753  H   GLU B  45     -12.538   0.206 -18.387  1.00 78.67           H  
ATOM   1754  CA  GLU B  45     -14.575   0.196 -19.077  1.00 78.67           C  
ATOM   1755  HA  GLU B  45     -15.268  -0.511 -18.621  1.00 78.67           H  
ATOM   1756  C   GLU B  45     -15.000   0.346 -20.546  1.00 78.67           C  
ATOM   1757  CB  GLU B  45     -14.725   1.559 -18.392  1.00 78.67           C  
ATOM   1758  HB2 GLU B  45     -15.633   2.019 -18.784  1.00 78.67           H  
ATOM   1759  HB3 GLU B  45     -13.882   2.197 -18.659  1.00 78.67           H  
ATOM   1760  O   GLU B  45     -16.147   0.035 -20.881  1.00 78.67           O  
ATOM   1761  CG  GLU B  45     -14.868   1.497 -16.863  1.00 78.67           C  
ATOM   1762  HG2 GLU B  45     -15.648   0.777 -16.616  1.00 78.67           H  
ATOM   1763  HG3 GLU B  45     -13.938   1.156 -16.408  1.00 78.67           H  
ATOM   1764  CD  GLU B  45     -15.266   2.865 -16.281  1.00 78.67           C  
ATOM   1765  OE1 GLU B  45     -15.694   2.951 -15.105  1.00 78.67           O  
ATOM   1766  OE2 GLU B  45     -15.341   3.874 -17.020  1.00 78.67           O  
ATOM   1767  N   LYS B  46     -14.083   0.794 -21.418  1.00 79.55           N  
ATOM   1768  H   LYS B  46     -13.182   1.061 -21.049  1.00 79.55           H  
ATOM   1769  CA  LYS B  46     -14.321   0.895 -22.867  1.00 79.55           C  
ATOM   1770  HA  LYS B  46     -15.264   1.415 -23.039  1.00 79.55           H  
ATOM   1771  C   LYS B  46     -14.486  -0.474 -23.518  1.00 79.55           C  
ATOM   1772  CB  LYS B  46     -13.184   1.670 -23.546  1.00 79.55           C  
ATOM   1773  HB2 LYS B  46     -13.206   1.474 -24.618  1.00 79.55           H  
ATOM   1774  HB3 LYS B  46     -12.228   1.325 -23.153  1.00 79.55           H  
ATOM   1775  O   LYS B  46     -15.401  -0.639 -24.316  1.00 79.55           O  
ATOM   1776  CG  LYS B  46     -13.332   3.181 -23.334  1.00 79.55           C  
ATOM   1777  HG2 LYS B  46     -13.473   3.387 -22.273  1.00 79.55           H  
ATOM   1778  HG3 LYS B  46     -14.209   3.535 -23.876  1.00 79.55           H  
ATOM   1779  CD  LYS B  46     -12.086   3.927 -23.824  1.00 79.55           C  
ATOM   1780  HD2 LYS B  46     -11.231   3.557 -23.258  1.00 79.55           H  
ATOM   1781  HD3 LYS B  46     -11.928   3.740 -24.886  1.00 79.55           H  
ATOM   1782  CE  LYS B  46     -12.269   5.428 -23.568  1.00 79.55           C  
ATOM   1783  HE2 LYS B  46     -12.863   5.855 -24.376  1.00 79.55           H  
ATOM   1784  HE3 LYS B  46     -12.836   5.539 -22.644  1.00 79.55           H  
ATOM   1785  NZ  LYS B  46     -10.972   6.133 -23.415  1.00 79.55           N  
ATOM   1786  HZ1 LYS B  46     -11.111   7.113 -23.212  1.00 79.55           H  
ATOM   1787  HZ2 LYS B  46     -10.491   5.785 -22.597  1.00 79.55           H  
ATOM   1788  HZ3 LYS B  46     -10.374   6.018 -24.220  1.00 79.55           H  
ATOM   1789  N   LYS B  47     -13.651  -1.456 -23.160  1.00 77.25           N  
ATOM   1790  H   LYS B  47     -12.949  -1.257 -22.461  1.00 77.25           H  
ATOM   1791  CA  LYS B  47     -13.787  -2.836 -23.661  1.00 77.25           C  
ATOM   1792  HA  LYS B  47     -13.778  -2.837 -24.751  1.00 77.25           H  
ATOM   1793  C   LYS B  47     -15.111  -3.474 -23.264  1.00 77.25           C  
ATOM   1794  CB  LYS B  47     -12.656  -3.714 -23.128  1.00 77.25           C  
ATOM   1795  HB2 LYS B  47     -12.947  -4.759 -23.234  1.00 77.25           H  
ATOM   1796  HB3 LYS B  47     -12.512  -3.513 -22.066  1.00 77.25           H  
ATOM   1797  O   LYS B  47     -15.628  -4.290 -24.007  1.00 77.25           O  
ATOM   1798  CG  LYS B  47     -11.345  -3.511 -23.889  1.00 77.25           C  
ATOM   1799  HG2 LYS B  47     -11.033  -2.468 -23.844  1.00 77.25           H  
ATOM   1800  HG3 LYS B  47     -11.475  -3.805 -24.931  1.00 77.25           H  
ATOM   1801  CD  LYS B  47     -10.299  -4.403 -23.224  1.00 77.25           C  
ATOM   1802  HD2 LYS B  47     -10.211  -4.110 -22.177  1.00 77.25           H  
ATOM   1803  HD3 LYS B  47     -10.633  -5.439 -23.269  1.00 77.25           H  
ATOM   1804  CE  LYS B  47      -8.937  -4.275 -23.897  1.00 77.25           C  
ATOM   1805  HE2 LYS B  47      -8.646  -3.225 -23.886  1.00 77.25           H  
ATOM   1806  HE3 LYS B  47      -9.025  -4.604 -24.933  1.00 77.25           H  
ATOM   1807  NZ  LYS B  47      -7.951  -5.099 -23.156  1.00 77.25           N  
ATOM   1808  HZ1 LYS B  47      -7.909  -4.794 -22.194  1.00 77.25           H  
ATOM   1809  HZ2 LYS B  47      -7.027  -5.036 -23.559  1.00 77.25           H  
ATOM   1810  HZ3 LYS B  47      -8.251  -6.064 -23.134  1.00 77.25           H  
ATOM   1811  N   GLU B  48     -15.659  -3.108 -22.113  1.00 76.78           N  
ATOM   1812  H   GLU B  48     -15.114  -2.543 -21.477  1.00 76.78           H  
ATOM   1813  CA  GLU B  48     -16.982  -3.571 -21.699  1.00 76.78           C  
ATOM   1814  HA  GLU B  48     -17.109  -4.617 -21.978  1.00 76.78           H  
ATOM   1815  C   GLU B  48     -18.143  -2.790 -22.337  1.00 76.78           C  
ATOM   1816  CB  GLU B  48     -17.108  -3.433 -20.182  1.00 76.78           C  
ATOM   1817  HB2 GLU B  48     -18.141  -3.650 -19.908  1.00 76.78           H  
ATOM   1818  HB3 GLU B  48     -16.897  -2.401 -19.901  1.00 76.78           H  
ATOM   1819  O   GLU B  48     -19.306  -3.112 -22.084  1.00 76.78           O  
ATOM   1820  CG  GLU B  48     -16.223  -4.373 -19.371  1.00 76.78           C  
ATOM   1821  HG2 GLU B  48     -15.175  -4.087 -19.460  1.00 76.78           H  
ATOM   1822  HG3 GLU B  48     -16.342  -5.384 -19.760  1.00 76.78           H  
ATOM   1823  CD  GLU B  48     -16.664  -4.329 -17.908  1.00 76.78           C  
ATOM   1824  OE1 GLU B  48     -16.639  -5.402 -17.271  1.00 76.78           O  
ATOM   1825  OE2 GLU B  48     -17.127  -3.259 -17.428  1.00 76.78           O  
ATOM   1826  N   GLU B  49     -17.899  -1.650 -22.993  1.00 77.09           N  
ATOM   1827  H   GLU B  49     -16.940  -1.405 -23.191  1.00 77.09           H  
ATOM   1828  CA  GLU B  49     -18.948  -0.893 -23.701  1.00 77.09           C  
ATOM   1829  HA  GLU B  49     -19.910  -1.086 -23.225  1.00 77.09           H  
ATOM   1830  C   GLU B  49     -19.174  -1.369 -25.140  1.00 77.09           C  
ATOM   1831  CB  GLU B  49     -18.704   0.638 -23.646  1.00 77.09           C  
ATOM   1832  HB2 GLU B  49     -19.317   1.116 -24.411  1.00 77.09           H  
ATOM   1833  HB3 GLU B  49     -17.658   0.868 -23.845  1.00 77.09           H  
ATOM   1834  O   GLU B  49     -20.286  -1.180 -25.639  1.00 77.09           O  
ATOM   1835  CG  GLU B  49     -19.127   1.210 -22.287  1.00 77.09           C  
ATOM   1836  HG2 GLU B  49     -18.405   0.890 -21.536  1.00 77.09           H  
ATOM   1837  HG3 GLU B  49     -20.108   0.785 -22.071  1.00 77.09           H  
ATOM   1838  CD  GLU B  49     -19.277   2.726 -22.151  1.00 77.09           C  
ATOM   1839  OE1 GLU B  49     -20.055   3.110 -21.237  1.00 77.09           O  
ATOM   1840  OE2 GLU B  49     -18.645   3.485 -22.913  1.00 77.09           O  
ATOM   1841  N   GLU B  50     -18.175  -1.984 -25.777  1.00 74.90           N  
ATOM   1842  H   GLU B  50     -17.328  -2.177 -25.262  1.00 74.90           H  
ATOM   1843  CA  GLU B  50     -18.286  -2.637 -27.095  1.00 74.90           C  
ATOM   1844  HA  GLU B  50     -18.965  -2.063 -27.726  1.00 74.90           H  
ATOM   1845  C   GLU B  50     -18.914  -4.036 -27.010  1.00 74.90           C  
ATOM   1846  CB  GLU B  50     -16.905  -2.682 -27.782  1.00 74.90           C  
ATOM   1847  HB2 GLU B  50     -16.986  -3.301 -28.676  1.00 74.90           H  
ATOM   1848  HB3 GLU B  50     -16.179  -3.143 -27.112  1.00 74.90           H  
ATOM   1849  O   GLU B  50     -19.690  -4.380 -27.936  1.00 74.90           O  
ATOM   1850  CG  GLU B  50     -16.402  -1.291 -28.214  1.00 74.90           C  
ATOM   1851  HG2 GLU B  50     -17.196  -0.799 -28.776  1.00 74.90           H  
ATOM   1852  HG3 GLU B  50     -16.208  -0.688 -27.328  1.00 74.90           H  
ATOM   1853  CD  GLU B  50     -15.123  -1.335 -29.082  1.00 74.90           C  
ATOM   1854  OE1 GLU B  50     -15.073  -0.586 -30.091  1.00 74.90           O  
ATOM   1855  OE2 GLU B  50     -14.164  -2.068 -28.736  1.00 74.90           O  
ATOM   1856  OXT GLU B  50     -18.635  -4.735 -26.014  1.00 74.90           O  
END
